# Supplementary material for: Lowering of the singlet-triplet energy gap via intramolecular exciton-exciton coupling
Source: Nat Commun. 2024 Oct 8;15:8705. doi: 10.1038/s41467-024-53122-7 (PMC11461719; doi:10.1038/s41467-024-53122-7)
Supplement: Supplementary file 4 — Supplementary Dataset 1 [file 41467_2024_53122_MOESM4_ESM.zip]

Archive with 19 entries (18 files):
- NMR-data_oligomers/
- NMR-data_oligomers/S10_Dimer_19F_659MHz_CD2Cl2.fid.mnova
- NMR-data_oligomers/S11_Trimer1_1H_700MHz_CD2Cl2.fid.mnova
- NMR-data_oligomers/S12_Trimer1_13C_151MHz_CD2Cl2.fid.mnova
- NMR-data_oligomers/S13_Trimer1_19F_564MHz_CD2Cl2.fid.mnova
- NMR-data_oligomers/S14_Trimer2_1H_700MHz_CD2Cl2.fid.mnova
- NMR-data_oligomers/S15_Trimer2_13C_151MHz_CD2Cl2.fid.mnova
- NMR-data_oligomers/S16_Trimer2_19F_564MHz_CD2Cl2.fid.mnova
- NMR-data_oligomers/S17_Tetramer_1H_700MHz_CD2Cl2.fid.mnova
- NMR-data_oligomers/S18_Tetramer_13C_151MHz_CD2Cl2.fid.mnova
- NMR-data_oligomers/S19_Tetramer_19F_564MHz_CD2Cl2.fid.mnova
- NMR-data_oligomers/S2_Monomer_1H_800MHz_CDCl3.fid.mnova
- NMR-data_oligomers/S3_Monomer_1H_700MHz_CD2Cl2.fid.mnova
- NMR-data_oligomers/S4_Monomer_13H_176MHz_CD2Cl2.fid.mnova
- NMR-data_oligomers/S5_Monomer_19H_659MHz_CD2Cl2.fid.mnova
- NMR-data_oligomers/S6_Dimer_1H_700MHz_CDCl3.fid.mnova
- NMR-data_oligomers/S7_Dimer_13C_176MHz_CDCl3.fid.mnova
- NMR-data_oligomers/S8_Dimer_1H_700MHz_CD2Cl2.fid.mnova
- NMR-data_oligomers/S9_Dimer_13C_176MHz_CD2Cl2.fid.mnova
