# Supplementary material for: Lowering of the singlet-triplet energy gap via intramolecular exciton-exciton coupling
Source: Nat Commun. 2024 Oct 8;15:8705. doi: 10.1038/s41467-024-53122-7 (PMC11461719; doi:10.1038/s41467-024-53122-7)
Supplement: Supplementary file 5 — Supplementary Dataset 2 [file 41467_2024_53122_MOESM5_ESM.zip]

Archive with 12 entries (12 files):
- BODIPY_mon_S-TD-WB97XD-631Gd.log
- BODIPY_mon_S-WB97XD-631Gd-v2.log
- BODIPY_mon_T-WB97XD-631Gd.log
- BOPIDY_DIM-s-TD-WB97XD-631Gd.log
- BOPIDY_DIM-s-WB97XD-631Gd-v2.log
- BOPIDY_DIM-t-WB97XD-631Gd-v2.log
- BOPIDY_TET-s-TD-WB97XD-631Gd.log
- BOPIDY_TET-s-WB97XD-631Gd-freq.log
- BOPIDY_TET-t-WB97XD-631Gd-freq.log
- BOPIDY_TRI-s-TD-WB97XD-6311Gdp.log
- BOPIDY_TRI-s-WB97XD-631Gdp.log
- BOPIDY_TRI-t-WB97XD-631Gd.log
