# Supplementary material for: Lowering of the singlet-triplet energy gap via intramolecular exciton-exciton coupling
Source: Nat Commun. 2024 Oct 8;15:8705. doi: 10.1038/s41467-024-53122-7 (PMC11461719; doi:10.1038/s41467-024-53122-7)
Supplement: Supplementary file 5 — Supplementary Dataset 2 [file 41467_2024_53122_MOESM5_ESM.zip › BODIPY_mon_S-TD-WB97XD-631Gd.log]

 Entering Gaussian System, Link 0=g16
 Input=BODIPY_mon_S-TD-WB97XD-631Gd.com
 Output=BODIPY_mon_S-TD-WB97XD-631Gd.log
 Initial command:
 /apps/Common/software/gaussian/16.B.01-AVX2/g16/l1.exe "/cephyr/NOBACKUP/groups/snic2020-6-11/rahmma/jobs/Gaussian/Karl/Gau-1373305.inp" -scrdir="/cephyr/NOBACKUP/groups/snic2020-6-11/rahmma/jobs/Gaussian/Karl/"
 Entering Link 1 = /apps/Common/software/gaussian/16.B.01-AVX2/g16/l1.exe PID=   1373306.
  
 Copyright (c) 1988-2017, Gaussian, Inc.  All Rights Reserved.
  
 This is part of the Gaussian(R) 16 program.  It is based on
 the Gaussian(R) 09 system (copyright 2009, Gaussian, Inc.),
 the Gaussian(R) 03 system (copyright 2003, Gaussian, Inc.),
 the Gaussian(R) 98 system (copyright 1998, Gaussian, Inc.),
 the Gaussian(R) 94 system (copyright 1995, Gaussian, Inc.),
 the Gaussian 92(TM) system (copyright 1992, Gaussian, Inc.),
 the Gaussian 90(TM) system (copyright 1990, Gaussian, Inc.),
 the Gaussian 88(TM) system (copyright 1988, Gaussian, Inc.),
 the Gaussian 86(TM) system (copyright 1986, Carnegie Mellon
 University), and the Gaussian 82(TM) system (copyright 1983,
 Carnegie Mellon University). Gaussian is a federally registered
 trademark of Gaussian, Inc.
  
 This software contains proprietary and confidential information,
 including trade secrets, belonging to Gaussian, Inc.
  
 This software is provided under written license and may be
 used, copied, transmitted, or stored only in accord with that
 written license.
  
 The following legend is applicable only to US Government
 contracts under FAR:
  
                    RESTRICTED RIGHTS LEGEND
  
 Use, reproduction and disclosure by the US Government is
 subject to restrictions as set forth in subparagraphs (a)
 and (c) of the Commercial Computer Software - Restricted
 Rights clause in FAR 52.227-19.
  
 Gaussian, Inc.
 340 Quinnipiac St., Bldg. 40, Wallingford CT 06492
  
  
 ---------------------------------------------------------------
 Warning -- This program may not be used in any manner that
 competes with the business of Gaussian, Inc. or will provide
 assistance to any competitor of Gaussian, Inc.  The licensee
 of this program is prohibited from giving any competitor of
 Gaussian, Inc. access to this program.  By using this program,
 the user acknowledges that Gaussian, Inc. is engaged in the
 business of creating and licensing software in the field of
 computational chemistry and represents and warrants to the
 licensee that it is not a competitor of Gaussian, Inc. and that
 it will not use this program in any manner prohibited above.
 ---------------------------------------------------------------
  

 Cite this work as:
 Gaussian 16, Revision B.01,
 M. J. Frisch, G. W. Trucks, H. B. Schlegel, G. E. Scuseria, 
 M. A. Robb, J. R. Cheeseman, G. Scalmani, V. Barone, 
 G. A. Petersson, H. Nakatsuji, X. Li, M. Caricato, A. V. Marenich, 
 J. Bloino, B. G. Janesko, R. Gomperts, B. Mennucci, H. P. Hratchian, 
 J. V. Ortiz, A. F. Izmaylov, J. L. Sonnenberg, D. Williams-Young, 
 F. Ding, F. Lipparini, F. Egidi, J. Goings, B. Peng, A. Petrone, 
 T. Henderson, D. Ranasinghe, V. G. Zakrzewski, J. Gao, N. Rega, 
 G. Zheng, W. Liang, M. Hada, M. Ehara, K. Toyota, R. Fukuda, 
 J. Hasegawa, M. Ishida, T. Nakajima, Y. Honda, O. Kitao, H. Nakai, 
 T. Vreven, K. Throssell, J. A. Montgomery, Jr., J. E. Peralta, 
 F. Ogliaro, M. J. Bearpark, J. J. Heyd, E. N. Brothers, K. N. Kudin, 
 V. N. Staroverov, T. A. Keith, R. Kobayashi, J. Normand, 
 K. Raghavachari, A. P. Rendell, J. C. Burant, S. S. Iyengar, 
 J. Tomasi, M. Cossi, J. M. Millam, M. Klene, C. Adamo, R. Cammi, 
 J. W. Ochterski, R. L. Martin, K. Morokuma, O. Farkas, 
 J. B. Foresman, and D. J. Fox, Gaussian, Inc., Wallingford CT, 2016.
 
 ******************************************
 Gaussian 16:  ES64L-G16RevB.01 20-Dec-2017
                13-May-2023 
 ******************************************
 %chk=BODIPY_mon_S-TD-WB97XD-631Gd.chk
 %mem=20GB
 %nprocshared=24
 Will use up to   24 processors via shared memory.
 ---------------------
 # TD rwb97xd/6-31g(d)
 ---------------------
 1/38=1,172=1/1;
 2/12=2,17=6,18=5,40=1/2;
 3/5=1,6=6,7=1,11=1,25=1,30=1,74=-58,116=1/1,2,3,8;
 4//1;
 5/5=2,38=5/2;
 8/6=1,10=2/1;
 9/42=1,70=2/14;
 6/7=2,8=2,9=2,10=2/1;
 99/5=1,9=1/99;
 --------------------
 BODIPY_mon_S0surface
 --------------------
 Symbolic Z-matrix:
 Charge =  0 Multiplicity = 1
 C                     3.78893  -2.51997   0.00183 
 C                     2.65973  -3.3591    0.00237 
 C                     1.52537  -2.56354   0.001 
 C                     1.99453  -1.21645  -0.00027 
 N                     3.38809  -1.24267   0.00024 
 H                     2.68686  -4.44102   0.00375 
 C                     1.3095   0.        -0.00064 
 C                     1.99453   1.21644  -0.00031 
 C                     1.52535   2.56353   0.00096 
 N                     3.38809   1.24268   0.00033 
 C                     2.6597    3.3591    0.00243 
 C                     3.78892   2.51999   0.00198 
 H                     2.68682   4.44102   0.00384 
 B                     4.32288  0.        -0.00301 
 F                     5.11866  -0.00006   1.13884 
 F                     5.11072   0.00002  -1.15024 
 C                    -0.17957  -0.00001  -0.00054 
 C                    -0.87082  -0.00021  -1.22027 
 C                    -0.87055   0.00019   1.21935 
 C                    -0.18198  -0.00042  -2.47615 
 C                    -2.30491  -0.00028  -1.21961 
 C                    -2.30463   0.00026   1.21902 
 C                    -0.18143   0.00041   2.47509 
 C                    -0.87024  -0.00081  -3.65179 
 H                     0.90305  -0.00028  -2.47923 
 C                    -2.98562  -0.00083  -2.48043 
 C                    -3.00407  -0.00001  -0.00021 
 C                    -2.98506   0.00082   2.48 
 H                     0.90359   0.00027   2.47794 
 C                    -0.86943   0.00082   3.65088 
 C                    -2.29361  -0.00107  -3.65389 
 H                    -0.33226  -0.00098  -4.5948 
 H                    -4.07024  -0.00109  -2.48532 
 C                    -2.29279   0.00108   3.65331 
 H                    -4.06967   0.00107   2.48512 
 H                    -0.33123   0.001     4.59377 
 H                    -2.82751  -0.00151  -4.59931 
 H                    -2.82649   0.00153   4.59885 
 C                    -4.49693  0.        0. 
 C                    -5.20524   1.20414  -0.00358 
 C                    -5.20525  -1.20414   0.00385 
 C                    -6.59696   1.20445  -0.0033 
 H                    -4.65677   2.14193  -0.00658 
 C                    -6.59697  -1.20444   0.00414 
 H                    -4.65679  -2.14193   0.00666 
 C                    -7.29547   0.00001   0.00057 
 H                    -7.13621   2.14709  -0.00607 
 H                    -7.13622  -2.14708   0.00714 
 H                    -8.38135   0.00001   0.0008 
 C                     0.11502  -3.06609   0.00115 
 H                    -0.43686  -2.72235   0.88184 
 H                    -0.43685  -2.72294  -0.87978 
 H                     0.11201  -4.15966   0.00153 
 C                     0.115     3.06605   0.00105 
 H                    -0.43696   2.72252  -0.87967 
 H                    -0.43678   2.72265   0.88193 
 H                     0.11196   4.15963   0.00098 
 C                     5.22911   2.90693   0.00302 
 H                     5.73351   2.48899   0.87906 
 H                     5.73205   2.50004  -0.87913 
 H                     5.33247   3.99413   0.00943 
 C                     5.22914  -2.90685   0.00273 
 H                     5.73215  -2.49912  -0.87897 
 H                     5.73339  -2.48965   0.87921 
 H                     5.33256  -3.99406   0.0082 
 
 Stoichiometry    C33H27BF2N2
 Framework group  C1[X(C33H27BF2N2)]
 Deg. of freedom   189
 Full point group                 C1      NOp   1
 Largest Abelian subgroup         C1      NOp   1
 Largest concise Abelian subgroup C1      NOp   1
                         Standard orientation:                         
 ---------------------------------------------------------------------
 Center     Atomic      Atomic             Coordinates (Angstroms)
 Number     Number       Type             X           Y           Z
 ---------------------------------------------------------------------
      1          6           0       -3.788931   -2.519969   -0.001831
      2          6           0       -2.659725   -3.359103   -0.002371
      3          6           0       -1.525365   -2.563540   -0.001000
      4          6           0       -1.994532   -1.216449    0.000267
      5          7           0       -3.388090   -1.242673   -0.000235
      6          1           0       -2.686858   -4.441022   -0.003750
      7          6           0       -1.309497   -0.000003    0.000639
      8          6           0       -1.994533    1.216443    0.000305
      9          6           0       -1.525353    2.563531   -0.000963
     10          7           0       -3.388094    1.242678   -0.000331
     11          6           0       -2.659702    3.359102   -0.002426
     12          6           0       -3.788919    2.519987   -0.001980
     13          1           0       -2.686818    4.441022   -0.003843
     14          5           0       -4.322877   -0.000002    0.003011
     15          9           0       -5.118663   -0.000060   -1.138841
     16          9           0       -5.110716    0.000023    1.150238
     17          6           0        0.179570   -0.000012    0.000543
     18          6           0        0.870823   -0.000207    1.220268
     19          6           0        0.870547    0.000189   -1.219351
     20          6           0        0.181978   -0.000416    2.476150
     21          6           0        2.304910   -0.000277    1.219607
     22          6           0        2.304625    0.000260   -1.219021
     23          6           0        0.181434    0.000409   -2.475088
     24          6           0        0.870243   -0.000811    3.651789
     25          1           0       -0.903053   -0.000276    2.479228
     26          6           0        2.985624   -0.000825    2.480432
     27          6           0        3.004066   -0.000007    0.000213
     28          6           0        2.985061    0.000816   -2.479999
     29          1           0       -0.903594    0.000271   -2.477937
     30          6           0        0.869433    0.000822   -3.650884
     31          6           0        2.293605   -0.001074    3.653887
     32          1           0        0.332258   -0.000976    4.594801
     33          1           0        4.070237   -0.001086    2.485316
     34          6           0        2.292791    0.001081   -3.653305
     35          1           0        4.069673    0.001073   -2.485123
     36          1           0        0.331233    0.001001   -4.593774
     37          1           0        2.827509   -0.001514    4.599310
     38          1           0        2.826486    0.001533   -4.598846
     39          6           0        4.496927   -0.000001    0.000003
     40          6           0        5.205244    1.204142    0.003579
     41          6           0        5.205251   -1.204139   -0.003851
     42          6           0        6.596965    1.204449    0.003295
     43          1           0        4.656774    2.141932    0.006581
     44          6           0        6.596972   -1.204436   -0.004139
     45          1           0        4.656786   -2.141933   -0.006655
     46          6           0        7.295467    0.000009   -0.000570
     47          1           0        7.136205    2.147094    0.006066
     48          1           0        7.136217   -2.147078   -0.007143
     49          1           0        8.381347    0.000013   -0.000804
     50          6           0       -0.115016   -3.066085   -0.001146
     51          1           0        0.436857   -2.722350   -0.881839
     52          1           0        0.436845   -2.722937    0.879775
     53          1           0       -0.112009   -4.159662   -0.001527
     54          6           0       -0.114995    3.066050   -0.001048
     55          1           0        0.436956    2.722518    0.879667
     56          1           0        0.436782    2.722650   -0.881932
     57          1           0       -0.111961    4.159625   -0.000981
     58          6           0       -5.229110    2.906931   -0.003016
     59          1           0       -5.733505    2.488991   -0.879062
     60          1           0       -5.732046    2.500040    0.879126
     61          1           0       -5.332472    3.994134   -0.009434
     62          6           0       -5.229136   -2.906853   -0.002732
     63          1           0       -5.732154   -2.499121    0.878974
     64          1           0       -5.733391   -2.489645   -0.879214
     65          1           0       -5.332562   -3.994055   -0.008200
 ---------------------------------------------------------------------
 Rotational constants (GHZ):           0.2013050           0.0656444           0.0642627
 Standard basis: 6-31G(d) (6D, 7F)
 There are   624 symmetry adapted cartesian basis functions of A   symmetry.
 There are   624 symmetry adapted basis functions of A   symmetry.
   624 basis functions,  1172 primitive gaussians,   624 cartesian basis functions
   131 alpha electrons      131 beta electrons
       nuclear repulsion energy      4146.3077407912 Hartrees.
 NAtoms=   65 NActive=   65 NUniq=   65 SFac= 1.00D+00 NAtFMM=   60 NAOKFM=T Big=T
 Integral buffers will be    131072 words long.
 Raffenetti 1 integral format.
 Two-electron integral symmetry is turned on.
 Nuclear repulsion after empirical dispersion term =     4146.2405999038 Hartrees.
 One-electron integrals computed using PRISM.
 NBasis=   624 RedAO= T EigKep=  1.32D-04  NBF=   624
 NBsUse=   624 1.00D-06 EigRej= -1.00D+00 NBFU=   624
 ExpMin= 1.27D-01 ExpMax= 7.00D+03 ExpMxC= 1.05D+03 IAcc=3 IRadAn=         5 AccDes= 0.00D+00
 Harris functional with IExCor= 4639 and IRadAn=       5 diagonalized for initial guess.
 HarFok:  IExCor= 4639 AccDes= 0.00D+00 IRadAn=         5 IDoV= 1 UseB2=F ITyADJ=14
 ICtDFT=  3500011 ScaDFX=  1.000000  1.000000  1.000000  1.000000
 FoFCou: FMM=F IPFlag=           0 FMFlag=      100000 FMFlg1=        2001
         NFxFlg=           0 DoJE=T BraDBF=F KetDBF=T FulRan=T
         wScrn=  0.000000 ICntrl=       500 IOpCl=  0 I1Cent=   200000004 NGrid=           0
         NMat0=    1 NMatS0=      1 NMatT0=    0 NMatD0=    1 NMtDS0=    0 NMtDT0=    0
 Petite list used in FoFCou.
 Requested convergence on RMS density matrix=1.00D-08 within 128 cycles.
 Requested convergence on MAX density matrix=1.00D-06.
 Requested convergence on             energy=1.00D-06.
 No special actions if energy rises.
 Integral accuracy reduced to 1.0D-05 until final iterations.
 Initial convergence to 1.0D-05 achieved.  Increase integral accuracy.
 SCF Done:  E(RwB97XD) =  -1607.54210260     A.U. after   19 cycles
            NFock= 19  Conv=0.61D-08     -V/T= 2.0090
 DoSCS=F DFT=T ScalE2(SS,OS)=  1.000000  1.000000
 ExpMin= 1.27D-01 ExpMax= 7.00D+03 ExpMxC= 1.05D+03 IAcc=3 IRadAn=         5 AccDes= 0.00D+00
 HarFok:  IExCor=  205 AccDes= 0.00D+00 IRadAn=         5 IDoV=-2 UseB2=F ITyADJ=14
 ICtDFT= 12500011 ScaDFX=  1.000000  1.000000  1.000000  1.000000
 GSVD:  LWork=       -1748 too small for GESVD, short by        7790 words or        7790 for optimal perf.
 Range of M.O.s used for correlation:    39   624
 NBasis=   624 NAE=   131 NBE=   131 NFC=    38 NFV=     0
 NROrb=    586 NOA=    93 NOB=    93 NVA=   493 NVB=   493

 **** Warning!!: The largest alpha MO coefficient is  0.11243549D+02

 Orbital symmetries:
       Occupied  (A) (A) (A) (A) (A) (A) (A) (A) (A) (A) (A) (A)
                 (A) (A) (A) (A) (A) (A) (A) (A) (A) (A) (A) (A)
                 (A) (A) (A) (A) (A) (A) (A) (A) (A) (A) (A) (A)
                 (A) (A) (A) (A) (A) (A) (A) (A) (A) (A) (A) (A)
                 (A) (A) (A) (A) (A) (A) (A) (A) (A) (A) (A) (A)
                 (A) (A) (A) (A) (A) (A) (A) (A) (A) (A) (A) (A)
                 (A) (A) (A) (A) (A) (A) (A) (A) (A) (A) (A) (A)
                 (A) (A) (A) (A) (A) (A) (A) (A) (A) (A) (A) (A)
                 (A) (A) (A) (A) (A) (A) (A) (A) (A) (A) (A) (A)
                 (A) (A) (A) (A) (A) (A) (A) (A) (A) (A) (A) (A)
                 (A) (A) (A) (A) (A) (A) (A) (A) (A) (A) (A)
       Virtual   (A) (A) (A) (A) (A) (A) (A) (A) (A) (A) (A) (A)
                 (A) (A) (A) (A) (A) (A) (A) (A) (A) (A) (A) (A)
                 (A) (A) (A) (A) (A) (A) (A) (A) (A) (A) (A) (A)
                 (A) (A) (A) (A) (A) (A) (A) (A) (A) (A) (A) (A)
                 (A) (A) (A) (A) (A) (A) (A) (A) (A) (A) (A) (A)
                 (A) (A) (A) (A) (A) (A) (A) (A) (A) (A) (A) (A)
                 (A) (A) (A) (A) (A) (A) (A) (A) (A) (A) (A) (A)
                 (A) (A) (A) (A) (A) (A) (A) (A) (A) (A) (A) (A)
                 (A) (A) (A) (A) (A) (A) (A) (A) (A) (A) (A) (A)
                 (A) (A) (A) (A) (A) (A) (A) (A) (A) (A) (A) (A)
                 (A) (A) (A) (A) (A) (A) (A) (A) (A) (A) (A) (A)
                 (A) (A) (A) (A) (A) (A) (A) (A) (A) (A) (A) (A)
                 (A) (A) (A) (A) (A) (A) (A) (A) (A) (A) (A) (A)
                 (A) (A) (A) (A) (A) (A) (A) (A) (A) (A) (A) (A)
                 (A) (A) (A) (A) (A) (A) (A) (A) (A) (A) (A) (A)
                 (A) (A) (A) (A) (A) (A) (A) (A) (A) (A) (A) (A)
                 (A) (A) (A) (A) (A) (A) (A) (A) (A) (A) (A) (A)
                 (A) (A) (A) (A) (A) (A) (A) (A) (A) (A) (A) (A)
                 (A) (A) (A) (A) (A) (A) (A) (A) (A) (A) (A) (A)
                 (A) (A) (A) (A) (A) (A) (A) (A) (A) (A) (A) (A)
                 (A) (A) (A) (A) (A) (A) (A) (A) (A) (A) (A) (A)
                 (A) (A) (A) (A) (A) (A) (A) (A) (A) (A) (A) (A)
                 (A) (A) (A) (A) (A) (A) (A) (A) (A) (A) (A) (A)
                 (A) (A) (A) (A) (A) (A) (A) (A) (A) (A) (A) (A)
                 (A) (A) (A) (A) (A) (A) (A) (A) (A) (A) (A) (A)
                 (A) (A) (A) (A) (A) (A) (A) (A) (A) (A) (A) (A)
                 (A) (A) (A) (A) (A) (A) (A) (A) (A) (A) (A) (A)
                 (A) (A) (A) (A) (A) (A) (A) (A) (A) (A) (A) (A)
                 (A) (A) (A) (A) (A) (A) (A) (A) (A) (A) (A) (A)
                 (A) (A) (A) (A) (A) (A) (A) (A) (A) (A) (A) (A)
                 (A) (A) (A) (A) (A) (A) (A) (A) (A) (A) (A) (A)
                 (A) (A) (A) (A) (A) (A) (A) (A) (A) (A) (A) (A)
                 (A) (A) (A) (A) (A) (A) (A) (A) (A) (A) (A) (A)
                 (A) (A) (A) (A) (A) (A) (A) (A) (A) (A) (A) (A)
                 (A) (A) (A) (A) (A) (A) (A) (A) (A) (A) (A) (A)
                 (A) (A) (A) (A) (A) (A) (A) (A) (A) (A) (A) (A)
                 (A) (A) (A) (A) (A) (A) (A) (A) (A) (A) (A) (A)
                 (A) (A) (A) (A) (A) (A) (A) (A) (A) (A) (A) (A)
                 (A) (A) (A) (A) (A) (A) (A) (A) (A) (A) (A) (A)
                 (A) (A) (A) (A) (A) (A) (A) (A) (A) (A) (A) (A)
                 (A) (A) (A) (A) (A) (A) (A) (A) (A) (A) (A) (A)
                 (A)
    12 initial guesses have been made.
 Convergence on wavefunction:    0.001000000000000
 Iteration     1 Dimension    12 NMult     0 NNew     12
 CISAX will form    12 AO SS matrices at one time.
 New state      1 was old state      2
 New state      2 was old state      1
 Iteration     2 Dimension    18 NMult    12 NNew      6
 New state      1 was old state      2
 New state      2 was old state      1
 Iteration     3 Dimension    24 NMult    18 NNew      6
 Iteration     4 Dimension    30 NMult    24 NNew      6
 Iteration     5 Dimension    36 NMult    30 NNew      6
 Iteration     6 Dimension    40 NMult    36 NNew      4
 Iteration     7 Dimension    42 NMult    40 NNew      2
 No map to state      3
 Iteration     8 Dimension    44 NMult    42 NNew      2
 Iteration     9 Dimension    46 NMult    44 NNew      2
 Iteration    10 Dimension    48 NMult    46 NNew      2
 Iteration    11 Dimension    50 NMult    48 NNew      2
 Iteration    12 Dimension    52 NMult    50 NNew      2
 ***********************************************************************
 Excited states from <AA,BB:AA,BB> singles matrix:
 ***********************************************************************
 
 Ground to excited state transition densities written to RWF  633
 Ground to excited state transition electric dipole moments (Au):
       state          X           Y           Z        Dip. S.      Osc.
         1        -0.0000     -2.6143     -0.0000      6.8345      0.5096
         2         0.0013     -0.0007     -0.0000      0.0000      0.0000
         3         1.6484      0.0000     -0.0006      2.7172      0.2354
 Ground to excited state transition velocity dipole moments (Au):
       state          X           Y           Z        Dip. S.      Osc.
         1        -0.0000      0.2854     -0.0000      0.0815      0.4856
         2        -0.0002      0.0001      0.0000      0.0000      0.0000
         3        -0.2321      0.0000      0.0001      0.0539      0.2763
 Ground to excited state transition magnetic dipole moments (Au):
       state          X           Y           Z
         1        -0.0004      0.0001     -0.1558
         2        -0.0970      0.0000      0.0005
         3        -0.0002      0.0002     -0.0001
 Ground to excited state transition velocity quadrupole moments (Au):
       state          XX          YY          ZZ          XY          XZ          YZ
         1         0.0000      0.0000     -0.0000     -1.7483     -0.0001     -0.0007
         2        -0.0007      0.0003     -0.0001     -0.0005      0.0000     -0.0048
         3        -1.3052      0.3016     -0.0536     -0.0001      0.0002     -0.0001
 <0|del|b> * <b|rxdel|0> + <0|del|b> * <b|delr+rdel|0>
 Rotatory Strengths (R) in cgs (10**-40 erg-esu-cm/Gauss)
       state          XX          YY          ZZ    R(velocity)    E-M Angle
         1         0.2119     -0.0316      0.0464      0.0755       90.00
         2        -0.0000      0.0469      0.0425      0.0298       90.00
         3        -0.0000      0.2201      0.0487      0.0896       90.00
 1/2[<0|r|b>*<b|rxdel|0> + (<0|rxdel|b>*<b|r|0>)*]
 Rotatory Strengths (R) in cgs (10**-40 erg-esu-cm/Gauss)
       state          XX          YY          ZZ     R(length)
         1        -0.0000      0.2258     -0.0001      0.0752
         2         0.0865      0.0000      0.0000      0.0288
         3         0.2481     -0.0000     -0.0000      0.0827
  1/2[<0|del|b>*<b|r|0> + (<0|r|b>*<b|del|0>)*] (Au)
       state          X           Y           Z        Dip. S.   Osc.(frdel)
         1         0.0000     -0.7462      0.0000      0.7462      0.4975
         2        -0.0000     -0.0000     -0.0000      0.0000      0.0000
         3        -0.3826      0.0000     -0.0000      0.3826      0.2551

 Excitation energies and oscillator strengths:
 
 Excited State   1:      Singlet-A      3.0436 eV  407.35 nm  f=0.5096  <S**2>=0.000
     131 ->132         0.69789
 This state for optimization and/or second-order correction.
 Total Energy, E(TD-HF/TD-DFT) =  -1607.43025065    
 Copying the excited state density for this state as the 1-particle RhoCI density.
 
 Excited State   2:      Singlet-A      3.2928 eV  376.54 nm  f=0.0000  <S**2>=0.000
     130 ->132         0.69401
 
 Excited State   3:      Singlet-A      3.5362 eV  350.61 nm  f=0.2354  <S**2>=0.000
     130 ->133         0.69820
 SavETr:  write IOETrn=   770 NScale= 10 NData=  16 NLR=1 NState=    3 LETran=      64.

 **********************************************************************

            Population analysis using the SCF Density.

 **********************************************************************

 Orbital symmetries:
       Occupied  (A) (A) (A) (A) (A) (A) (A) (A) (A) (A) (A) (A)
                 (A) (A) (A) (A) (A) (A) (A) (A) (A) (A) (A) (A)
                 (A) (A) (A) (A) (A) (A) (A) (A) (A) (A) (A) (A)
                 (A) (A) (A) (A) (A) (A) (A) (A) (A) (A) (A) (A)
                 (A) (A) (A) (A) (A) (A) (A) (A) (A) (A) (A) (A)
                 (A) (A) (A) (A) (A) (A) (A) (A) (A) (A) (A) (A)
                 (A) (A) (A) (A) (A) (A) (A) (A) (A) (A) (A) (A)
                 (A) (A) (A) (A) (A) (A) (A) (A) (A) (A) (A) (A)
                 (A) (A) (A) (A) (A) (A) (A) (A) (A) (A) (A) (A)
                 (A) (A) (A) (A) (A) (A) (A) (A) (A) (A) (A) (A)
                 (A) (A) (A) (A) (A) (A) (A) (A) (A) (A) (A)
       Virtual   (A) (A) (A) (A) (A) (A) (A) (A) (A) (A) (A) (A)
                 (A) (A) (A) (A) (A) (A) (A) (A) (A) (A) (A) (A)
                 (A) (A) (A) (A) (A) (A) (A) (A) (A) (A) (A) (A)
                 (A) (A) (A) (A) (A) (A) (A) (A) (A) (A) (A) (A)
                 (A) (A) (A) (A) (A) (A) (A) (A) (A) (A) (A) (A)
                 (A) (A) (A) (A) (A) (A) (A) (A) (A) (A) (A) (A)
                 (A) (A) (A) (A) (A) (A) (A) (A) (A) (A) (A) (A)
                 (A) (A) (A) (A) (A) (A) (A) (A) (A) (A) (A) (A)
                 (A) (A) (A) (A) (A) (A) (A) (A) (A) (A) (A) (A)
                 (A) (A) (A) (A) (A) (A) (A) (A) (A) (A) (A) (A)
                 (A) (A) (A) (A) (A) (A) (A) (A) (A) (A) (A) (A)
                 (A) (A) (A) (A) (A) (A) (A) (A) (A) (A) (A) (A)
                 (A) (A) (A) (A) (A) (A) (A) (A) (A) (A) (A) (A)
                 (A) (A) (A) (A) (A) (A) (A) (A) (A) (A) (A) (A)
                 (A) (A) (A) (A) (A) (A) (A) (A) (A) (A) (A) (A)
                 (A) (A) (A) (A) (A) (A) (A) (A) (A) (A) (A) (A)
                 (A) (A) (A) (A) (A) (A) (A) (A) (A) (A) (A) (A)
                 (A) (A) (A) (A) (A) (A) (A) (A) (A) (A) (A) (A)
                 (A) (A) (A) (A) (A) (A) (A) (A) (A) (A) (A) (A)
                 (A) (A) (A) (A) (A) (A) (A) (A) (A) (A) (A) (A)
                 (A) (A) (A) (A) (A) (A) (A) (A) (A) (A) (A) (A)
                 (A) (A) (A) (A) (A) (A) (A) (A) (A) (A) (A) (A)
                 (A) (A) (A) (A) (A) (A) (A) (A) (A) (A) (A) (A)
                 (A) (A) (A) (A) (A) (A) (A) (A) (A) (A) (A) (A)
                 (A) (A) (A) (A) (A) (A) (A) (A) (A) (A) (A) (A)
                 (A) (A) (A) (A) (A) (A) (A) (A) (A) (A) (A) (A)
                 (A) (A) (A) (A) (A) (A) (A) (A) (A) (A) (A) (A)
                 (A) (A) (A) (A) (A) (A) (A) (A) (A) (A) (A) (A)
                 (A) (A) (A) (A) (A) (A) (A) (A) (A) (A) (A) (A)
                 (A) (A) (A) (A) (A) (A) (A) (A) (A) (A) (A) (A)
                 (A) (A) (A) (A) (A) (A) (A) (A) (A) (A) (A) (A)
                 (A) (A) (A) (A) (A) (A) (A) (A) (A) (A) (A) (A)
                 (A) (A) (A) (A) (A) (A) (A) (A) (A) (A) (A) (A)
                 (A) (A) (A) (A) (A) (A) (A) (A) (A) (A) (A) (A)
                 (A) (A) (A) (A) (A) (A) (A) (A) (A) (A) (A) (A)
                 (A) (A) (A) (A) (A) (A) (A) (A) (A) (A) (A) (A)
                 (A) (A) (A) (A) (A) (A) (A) (A) (A) (A) (A) (A)
                 (A) (A) (A) (A) (A) (A) (A) (A) (A) (A) (A) (A)
                 (A) (A) (A) (A) (A) (A) (A) (A) (A) (A) (A) (A)
                 (A) (A) (A) (A) (A) (A) (A) (A) (A) (A) (A) (A)
                 (A) (A) (A) (A) (A) (A) (A) (A) (A) (A) (A) (A)
                 (A)
 The electronic state is 1-A.
 Alpha  occ. eigenvalues --  -24.75128 -24.75113 -14.46803 -14.46803 -10.34897
 Alpha  occ. eigenvalues --  -10.34221 -10.34221 -10.32609 -10.32608 -10.32335
 Alpha  occ. eigenvalues --  -10.32221 -10.32148 -10.32139 -10.32046 -10.32039
 Alpha  occ. eigenvalues --  -10.31812 -10.31465 -10.31465 -10.31033 -10.31017
 Alpha  occ. eigenvalues --  -10.30948 -10.30937 -10.30919 -10.30849 -10.30848
 Alpha  occ. eigenvalues --  -10.30773 -10.30772 -10.30643 -10.30642 -10.30619
 Alpha  occ. eigenvalues --  -10.30618 -10.29301 -10.29301 -10.28918 -10.28918
 Alpha  occ. eigenvalues --  -10.28467 -10.28467  -6.90842  -1.24271  -1.21039
 Alpha  occ. eigenvalues --   -1.08426  -1.06726  -1.00181  -0.96790  -0.95824
 Alpha  occ. eigenvalues --   -0.93776  -0.91137  -0.89756  -0.89304  -0.88775
 Alpha  occ. eigenvalues --   -0.85679  -0.85491  -0.85186  -0.84931  -0.84502
 Alpha  occ. eigenvalues --   -0.83317  -0.80152  -0.79885  -0.79839  -0.76327
 Alpha  occ. eigenvalues --   -0.74843  -0.72527  -0.71970  -0.70604  -0.69784
 Alpha  occ. eigenvalues --   -0.68930  -0.68908  -0.66658  -0.64333  -0.64031
 Alpha  occ. eigenvalues --   -0.63325  -0.63054  -0.62478  -0.61514  -0.61085
 Alpha  occ. eigenvalues --   -0.58524  -0.57217  -0.55808  -0.55412  -0.55354
 Alpha  occ. eigenvalues --   -0.55145  -0.54717  -0.54668  -0.54170  -0.52757
 Alpha  occ. eigenvalues --   -0.52489  -0.52351  -0.51641  -0.51296  -0.51174
 Alpha  occ. eigenvalues --   -0.51171  -0.50944  -0.50545  -0.50095  -0.49916
 Alpha  occ. eigenvalues --   -0.49824  -0.49550  -0.49428  -0.48562  -0.48245
 Alpha  occ. eigenvalues --   -0.47543  -0.47334  -0.46524  -0.46510  -0.46134
 Alpha  occ. eigenvalues --   -0.45838  -0.45593  -0.44971  -0.44885  -0.44225
 Alpha  occ. eigenvalues --   -0.43836  -0.43775  -0.43305  -0.43181  -0.43030
 Alpha  occ. eigenvalues --   -0.42551  -0.42193  -0.41641  -0.40085  -0.39476
 Alpha  occ. eigenvalues --   -0.38790  -0.37696  -0.35425  -0.34193  -0.33208
 Alpha  occ. eigenvalues --   -0.32979  -0.32127  -0.31870  -0.31164  -0.26638
 Alpha  occ. eigenvalues --   -0.25921
 Alpha virt. eigenvalues --   -0.02754  -0.00999   0.04064   0.06010   0.06160
 Alpha virt. eigenvalues --    0.07696   0.10690   0.11425   0.13533   0.13669
 Alpha virt. eigenvalues --    0.15999   0.16976   0.17963   0.18633   0.19166
 Alpha virt. eigenvalues --    0.19268   0.20120   0.21097   0.21313   0.21370
 Alpha virt. eigenvalues --    0.22056   0.22311   0.22747   0.23219   0.23341
 Alpha virt. eigenvalues --    0.23465   0.24145   0.24255   0.24364   0.24453
 Alpha virt. eigenvalues --    0.25791   0.26274   0.26306   0.26627   0.26761
 Alpha virt. eigenvalues --    0.26847   0.27104   0.27608   0.28038   0.28355
 Alpha virt. eigenvalues --    0.28559   0.29038   0.29185   0.29755   0.30516
 Alpha virt. eigenvalues --    0.31259   0.32184   0.32864   0.33455   0.33966
 Alpha virt. eigenvalues --    0.34065   0.35078   0.35321   0.35677   0.36246
 Alpha virt. eigenvalues --    0.37428   0.37998   0.38082   0.38258   0.38683
 Alpha virt. eigenvalues --    0.39254   0.39579   0.40374   0.41161   0.41381
 Alpha virt. eigenvalues --    0.42209   0.43146   0.44695   0.45567   0.47045
 Alpha virt. eigenvalues --    0.47767   0.47847   0.48807   0.51805   0.51876
 Alpha virt. eigenvalues --    0.52987   0.53721   0.53896   0.54889   0.55323
 Alpha virt. eigenvalues --    0.55925   0.56205   0.57341   0.58266   0.58375
 Alpha virt. eigenvalues --    0.58659   0.59091   0.59169   0.59219   0.60945
 Alpha virt. eigenvalues --    0.61048   0.61111   0.61748   0.62107   0.62175
 Alpha virt. eigenvalues --    0.62777   0.63213   0.63541   0.63576   0.64419
 Alpha virt. eigenvalues --    0.64433   0.64622   0.65064   0.65491   0.65737
 Alpha virt. eigenvalues --    0.65846   0.66229   0.66377   0.66696   0.67388
 Alpha virt. eigenvalues --    0.67893   0.67948   0.68165   0.68294   0.68447
 Alpha virt. eigenvalues --    0.68754   0.68763   0.69107   0.69849   0.69974
 Alpha virt. eigenvalues --    0.70243   0.70361   0.70959   0.71175   0.71698
 Alpha virt. eigenvalues --    0.72115   0.72224   0.72794   0.72868   0.73623
 Alpha virt. eigenvalues --    0.74473   0.75660   0.77282   0.78438   0.78964
 Alpha virt. eigenvalues --    0.79068   0.79771   0.80393   0.80448   0.82576
 Alpha virt. eigenvalues --    0.83767   0.83964   0.84049   0.84791   0.85043
 Alpha virt. eigenvalues --    0.85256   0.86244   0.86898   0.86989   0.87217
 Alpha virt. eigenvalues --    0.87727   0.89889   0.90376   0.90953   0.91482
 Alpha virt. eigenvalues --    0.91629   0.91655   0.92231   0.92833   0.92940
 Alpha virt. eigenvalues --    0.92953   0.93276   0.93394   0.94546   0.94824
 Alpha virt. eigenvalues --    0.95351   0.95579   0.96193   0.96407   0.96499
 Alpha virt. eigenvalues --    0.96622   0.97595   0.97728   0.98111   0.98556
 Alpha virt. eigenvalues --    0.99129   0.99858   1.00207   1.00504   1.01336
 Alpha virt. eigenvalues --    1.01517   1.01554   1.02053   1.02773   1.03358
 Alpha virt. eigenvalues --    1.03570   1.04025   1.04564   1.05712   1.06286
 Alpha virt. eigenvalues --    1.07205   1.07815   1.08756   1.08946   1.09137
 Alpha virt. eigenvalues --    1.09391   1.10155   1.11017   1.11719   1.12423
 Alpha virt. eigenvalues --    1.13390   1.14220   1.14663   1.15544   1.17037
 Alpha virt. eigenvalues --    1.18124   1.19146   1.19575   1.20805   1.21164
 Alpha virt. eigenvalues --    1.21591   1.22201   1.22428   1.22842   1.23212
 Alpha virt. eigenvalues --    1.24016   1.24551   1.25005   1.26537   1.26947
 Alpha virt. eigenvalues --    1.27759   1.27875   1.28601   1.29345   1.30165
 Alpha virt. eigenvalues --    1.31405   1.32206   1.32832   1.33167   1.33869
 Alpha virt. eigenvalues --    1.34543   1.34688   1.36644   1.37249   1.38028
 Alpha virt. eigenvalues --    1.38416   1.40039   1.42063   1.42121   1.43078
 Alpha virt. eigenvalues --    1.44102   1.44703   1.45598   1.45657   1.45744
 Alpha virt. eigenvalues --    1.46223   1.47609   1.49689   1.49737   1.50050
 Alpha virt. eigenvalues --    1.51294   1.51658   1.51752   1.52239   1.52267
 Alpha virt. eigenvalues --    1.53231   1.53707   1.55559   1.55938   1.56006
 Alpha virt. eigenvalues --    1.56397   1.57157   1.57190   1.57312   1.57887
 Alpha virt. eigenvalues --    1.58089   1.58279   1.58700   1.59822   1.60388
 Alpha virt. eigenvalues --    1.62438   1.62662   1.64820   1.65524   1.67967
 Alpha virt. eigenvalues --    1.69035   1.69198   1.70200   1.70611   1.71170
 Alpha virt. eigenvalues --    1.73561   1.73947   1.76439   1.76561   1.76959
 Alpha virt. eigenvalues --    1.78132   1.80474   1.83916   1.84423   1.84629
 Alpha virt. eigenvalues --    1.85978   1.86517   1.87504   1.88610   1.89210
 Alpha virt. eigenvalues --    1.89285   1.90493   1.90707   1.90911   1.94027
 Alpha virt. eigenvalues --    1.94095   1.94736   1.94764   1.95131   1.95891
 Alpha virt. eigenvalues --    1.95988   1.96865   1.96965   1.97804   1.98503
 Alpha virt. eigenvalues --    1.98935   1.99505   1.99906   2.00365   2.01149
 Alpha virt. eigenvalues --    2.01223   2.01408   2.01877   2.02496   2.02697
 Alpha virt. eigenvalues --    2.03072   2.03135   2.04394   2.04795   2.06150
 Alpha virt. eigenvalues --    2.06213   2.06643   2.07939   2.08687   2.08741
 Alpha virt. eigenvalues --    2.09722   2.09896   2.10314   2.11186   2.13374
 Alpha virt. eigenvalues --    2.14194   2.14932   2.15376   2.17535   2.18289
 Alpha virt. eigenvalues --    2.19209   2.19825   2.19923   2.20713   2.21118
 Alpha virt. eigenvalues --    2.21599   2.22250   2.23389   2.24438   2.25249
 Alpha virt. eigenvalues --    2.25348   2.26029   2.26845   2.29264   2.29439
 Alpha virt. eigenvalues --    2.29747   2.29847   2.30187   2.31509   2.31855
 Alpha virt. eigenvalues --    2.33527   2.33534   2.33728   2.34677   2.35687
 Alpha virt. eigenvalues --    2.35746   2.36534   2.36717   2.37046   2.37915
 Alpha virt. eigenvalues --    2.38157   2.39306   2.39562   2.39848   2.39934
 Alpha virt. eigenvalues --    2.40046   2.40329   2.41135   2.44165   2.44493
 Alpha virt. eigenvalues --    2.44673   2.47666   2.48196   2.48456   2.48891
 Alpha virt. eigenvalues --    2.48929   2.49568   2.49702   2.52195   2.52953
 Alpha virt. eigenvalues --    2.54054   2.54902   2.54968   2.57230   2.59173
 Alpha virt. eigenvalues --    2.59911   2.61231   2.62203   2.62303   2.62544
 Alpha virt. eigenvalues --    2.64933   2.65208   2.65792   2.66999   2.67593
 Alpha virt. eigenvalues --    2.69104   2.70393   2.72965   2.72989   2.74577
 Alpha virt. eigenvalues --    2.75262   2.75469   2.76069   2.77401   2.77996
 Alpha virt. eigenvalues --    2.79070   2.79288   2.80601   2.81162   2.82328
 Alpha virt. eigenvalues --    2.82998   2.84664   2.85219   2.87022   2.87752
 Alpha virt. eigenvalues --    2.88055   2.91011   2.91041   2.92681   2.93791
 Alpha virt. eigenvalues --    2.96283   2.96409   2.97489   2.98606   2.98813
 Alpha virt. eigenvalues --    3.04923   3.05970   3.07712   3.08809   3.12534
 Alpha virt. eigenvalues --    3.13111   3.14896   3.15163   3.21300   3.26033
 Alpha virt. eigenvalues --    3.26517   3.27130   3.28973   3.32072   3.39747
 Alpha virt. eigenvalues --    3.40366   3.49882   3.51128   3.55577   3.62333
 Alpha virt. eigenvalues --    3.90176   4.18712   4.18993   4.19659   4.19830
 Alpha virt. eigenvalues --    4.21196   4.21922   4.22750   4.23844   4.25576
 Alpha virt. eigenvalues --    4.26181   4.28148   4.28580   4.32854   4.33968
 Alpha virt. eigenvalues --    4.36981   4.37000   4.38880   4.41283   4.42455
 Alpha virt. eigenvalues --    4.43213   4.45985   4.48017   4.49972   4.50118
 Alpha virt. eigenvalues --    4.53084   4.55052   4.59365   4.64883   4.66537
 Alpha virt. eigenvalues --    4.67435   4.71420   4.72637   4.75654   4.82068
 Alpha virt. eigenvalues --    4.92606   5.03181   6.03030
          Condensed to atoms (all electrons):
 Mulliken charges:
               1
     1  C    0.357757
     2  C   -0.323370
     3  C    0.133379
     4  C    0.221976
     5  N   -0.592745
     6  H    0.165544
     7  C   -0.091070
     8  C    0.221973
     9  C    0.133385
    10  N   -0.592755
    11  C   -0.323372
    12  C    0.357763
    13  H    0.165543
    14  B    0.727825
    15  F   -0.333964
    16  F   -0.333523
    17  C   -0.109395
    18  C    0.084360
    19  C    0.084303
    20  C   -0.204925
    21  C    0.073516
    22  C    0.073526
    23  C   -0.204873
    24  C   -0.175855
    25  H    0.193711
    26  C   -0.207061
    27  C   -0.065925
    28  C   -0.207052
    29  H    0.193648
    30  C   -0.175853
    31  C   -0.173773
    32  H    0.175905
    33  H    0.184208
    34  C   -0.173783
    35  H    0.184215
    36  H    0.175885
    37  H    0.172206
    38  H    0.172205
    39  C   -0.014652
    40  C   -0.175569
    41  C   -0.175569
    42  C   -0.169893
    43  H    0.177257
    44  C   -0.169893
    45  H    0.177257
    46  C   -0.164059
    47  H    0.172602
    48  H    0.172602
    49  H    0.171079
    50  C   -0.573823
    51  H    0.193913
    52  H    0.193923
    53  H    0.177436
    54  C   -0.573825
    55  H    0.193900
    56  H    0.193937
    57  H    0.177436
    58  C   -0.583945
    59  H    0.216414
    60  H    0.216176
    61  H    0.177555
    62  C   -0.583939
    63  H    0.216191
    64  H    0.216398
    65  H    0.177552
 Sum of Mulliken charges =  -0.00000
 Mulliken charges with hydrogens summed into heavy atoms:
               1
     1  C    0.357757
     2  C   -0.157827
     3  C    0.133379
     4  C    0.221976
     5  N   -0.592745
     7  C   -0.091070
     8  C    0.221973
     9  C    0.133385
    10  N   -0.592755
    11  C   -0.157828
    12  C    0.357763
    14  B    0.727825
    15  F   -0.333964
    16  F   -0.333523
    17  C   -0.109395
    18  C    0.084360
    19  C    0.084303
    20  C   -0.011215
    21  C    0.073516
    22  C    0.073526
    23  C   -0.011225
    24  C    0.000050
    26  C   -0.022854
    27  C   -0.065925
    28  C   -0.022837
    30  C    0.000031
    31  C   -0.001567
    34  C   -0.001578
    39  C   -0.014652
    40  C    0.001688
    41  C    0.001688
    42  C    0.002709
    44  C    0.002709
    46  C    0.007020
    50  C   -0.008551
    54  C   -0.008552
    58  C    0.026201
    62  C    0.026202
 Electronic spatial extent (au):  <R**2>=          17819.1810
 Charge=             -0.0000 electrons
 Dipole moment (field-independent basis, Debye):
    X=              5.1315    Y=              0.0001    Z=             -0.0126  Tot=              5.1316
 Quadrupole moment (field-independent basis, Debye-Ang):
   XX=           -211.6468   YY=           -198.4364   ZZ=           -208.5464
   XY=             -0.0007   XZ=              0.0579   YZ=              0.0168
 Traceless Quadrupole moment (field-independent basis, Debye-Ang):
   XX=             -5.4369   YY=              7.7735   ZZ=             -2.3365
   XY=             -0.0007   XZ=              0.0579   YZ=              0.0168
 Octapole moment (field-independent basis, Debye-Ang**2):
  XXX=            146.1414  YYY=              0.0012  ZZZ=              0.0779  XYY=            -66.1364
  XXY=              0.0041  XXZ=             -0.2492  XZZ=             -5.4202  YZZ=              0.0005
  YYZ=             -0.0624  XYZ=              0.1288
 Hexadecapole moment (field-independent basis, Debye-Ang**3):
 XXXX=         -15647.8371 YYYY=          -3560.8697 ZZZZ=          -2914.7177 XXXY=             -0.0203
 XXXZ=              0.5476 YYYX=             -0.0056 YYYZ=              0.1816 ZZZX=             -0.0881
 ZZZY=             -0.2048 XXYY=          -3008.7083 XXZZ=          -3432.4675 YYZZ=          -1303.4663
 XXYZ=              0.8431 YYXZ=              0.1346 ZZXY=             -0.0010
 N-N= 4.146240599904D+03 E-N=-1.203093090818D+04  KE= 1.593157674295D+03
 1\1\GINC-VERA-LUX2\SP\RwB97XD TD-FC\6-31G(d)\C33H27B1F2N2\RAHMMA\13-Ma
 y-2023\0\\# TD rwb97xd/6-31g(d)\\BODIPY_mon_S0surface\\0,1\C,0,3.78893
 1,-2.519969,0.001831\C,0,2.659725,-3.359103,0.002371\C,0,1.525365,-2.5
 6354,0.001\C,0,1.994532,-1.216449,-0.000267\N,0,3.38809,-1.242673,0.00
 0235\H,0,2.686858,-4.441022,0.00375\C,0,1.309497,-0.000003,-0.000639\C
 ,0,1.994533,1.216443,-0.000305\C,0,1.525353,2.563531,0.000963\N,0,3.38
 8094,1.242678,0.000331\C,0,2.659702,3.359102,0.002426\C,0,3.788919,2.5
 19987,0.00198\H,0,2.686818,4.441022,0.003843\B,0,4.322877,-0.000002,-0
 .003011\F,0,5.118663,-0.00006,1.138841\F,0,5.110716,0.000023,-1.150238
 \C,0,-0.17957,-0.000012,-0.000543\C,0,-0.870823,-0.000207,-1.220268\C,
 0,-0.870547,0.000189,1.219351\C,0,-0.181978,-0.000416,-2.47615\C,0,-2.
 30491,-0.000277,-1.219607\C,0,-2.304625,0.00026,1.219021\C,0,-0.181434
 ,0.000409,2.475088\C,0,-0.870243,-0.000811,-3.651789\H,0,0.903053,-0.0
 00276,-2.479228\C,0,-2.985624,-0.000825,-2.480432\C,0,-3.004066,-0.000
 007,-0.000213\C,0,-2.985061,0.000816,2.479999\H,0,0.903594,0.000271,2.
 477937\C,0,-0.869433,0.000822,3.650884\C,0,-2.293605,-0.001074,-3.6538
 87\H,0,-0.332258,-0.000976,-4.594801\H,0,-4.070237,-0.001086,-2.485316
 \C,0,-2.292791,0.001081,3.653305\H,0,-4.069673,0.001073,2.485123\H,0,-
 0.331233,0.001001,4.593774\H,0,-2.827509,-0.001514,-4.59931\H,0,-2.826
 486,0.001533,4.598846\C,0,-4.496927,-0.000001,-0.000003\C,0,-5.205244,
 1.204142,-0.003579\C,0,-5.205251,-1.204139,0.003851\C,0,-6.596965,1.20
 4449,-0.003295\H,0,-4.656774,2.141932,-0.006581\C,0,-6.596972,-1.20443
 6,0.004139\H,0,-4.656786,-2.141933,0.006655\C,0,-7.295467,0.000009,0.0
 0057\H,0,-7.136205,2.147094,-0.006066\H,0,-7.136217,-2.147078,0.007143
 \H,0,-8.381347,0.000013,0.000804\C,0,0.115016,-3.066085,0.001146\H,0,-
 0.436857,-2.72235,0.881839\H,0,-0.436845,-2.722937,-0.879775\H,0,0.112
 009,-4.159662,0.001527\C,0,0.114995,3.06605,0.001048\H,0,-0.436956,2.7
 22518,-0.879667\H,0,-0.436782,2.72265,0.881932\H,0,0.111961,4.159625,0
 .000981\C,0,5.22911,2.906931,0.003016\H,0,5.733505,2.488991,0.879062\H
 ,0,5.732046,2.50004,-0.879126\H,0,5.332472,3.994134,0.009434\C,0,5.229
 136,-2.906853,0.002732\H,0,5.732154,-2.499121,-0.878974\H,0,5.733391,-
 2.489645,0.879214\H,0,5.332562,-3.994055,0.0082\\Version=ES64L-G16RevB
 .01\State=1-A\HF=-1607.5421026\RMSD=6.057e-09\PG=C01 [X(C33H27B1F2N2)]
 \\@


 REALITY IS FOR PEOPLE WHO CAN'T FACE SCIENCE FICTION.
 Job cpu time:       0 days  4 hours  6 minutes 13.1 seconds.
 Elapsed time:       0 days  0 hours 10 minutes 36.7 seconds.
 File lengths (MBytes):  RWF=   2032 Int=      0 D2E=      0 Chk=     72 Scr=      8
 Normal termination of Gaussian 16 at Sat May 13 15:00:19 2023.
