# Supplementary material for: Lowering of the singlet-triplet energy gap via intramolecular exciton-exciton coupling
Source: Nat Commun. 2024 Oct 8;15:8705. doi: 10.1038/s41467-024-53122-7 (PMC11461719; doi:10.1038/s41467-024-53122-7)
Supplement: Supplementary file 5 — Supplementary Dataset 2 [file 41467_2024_53122_MOESM5_ESM.zip › BODIPY_mon_S-WB97XD-631Gd-v2.log]

 Entering Gaussian System, Link 0=g16
 Input=BODIPY_mon_S-WB97XD-631Gd-v2.com
 Output=BODIPY_mon_S-WB97XD-631Gd-v2.log
 Initial command:
 /apps/Common/software/gaussian/16.B.01-AVX2/g16/l1.exe "/cephyr/NOBACKUP/groups/snic2020-6-11/rahmma/jobs/Gaussian/Karl/Gau-1402296.inp" -scrdir="/cephyr/NOBACKUP/groups/snic2020-6-11/rahmma/jobs/Gaussian/Karl/"
 Entering Link 1 = /apps/Common/software/gaussian/16.B.01-AVX2/g16/l1.exe PID=   1402297.
  
 Copyright (c) 1988-2017, Gaussian, Inc.  All Rights Reserved.
  
 This is part of the Gaussian(R) 16 program.  It is based on
 the Gaussian(R) 09 system (copyright 2009, Gaussian, Inc.),
 the Gaussian(R) 03 system (copyright 2003, Gaussian, Inc.),
 the Gaussian(R) 98 system (copyright 1998, Gaussian, Inc.),
 the Gaussian(R) 94 system (copyright 1995, Gaussian, Inc.),
 the Gaussian 92(TM) system (copyright 1992, Gaussian, Inc.),
 the Gaussian 90(TM) system (copyright 1990, Gaussian, Inc.),
 the Gaussian 88(TM) system (copyright 1988, Gaussian, Inc.),
 the Gaussian 86(TM) system (copyright 1986, Carnegie Mellon
 University), and the Gaussian 82(TM) system (copyright 1983,
 Carnegie Mellon University). Gaussian is a federally registered
 trademark of Gaussian, Inc.
  
 This software contains proprietary and confidential information,
 including trade secrets, belonging to Gaussian, Inc.
  
 This software is provided under written license and may be
 used, copied, transmitted, or stored only in accord with that
 written license.
  
 The following legend is applicable only to US Government
 contracts under FAR:
  
                    RESTRICTED RIGHTS LEGEND
  
 Use, reproduction and disclosure by the US Government is
 subject to restrictions as set forth in subparagraphs (a)
 and (c) of the Commercial Computer Software - Restricted
 Rights clause in FAR 52.227-19.
  
 Gaussian, Inc.
 340 Quinnipiac St., Bldg. 40, Wallingford CT 06492
  
  
 ---------------------------------------------------------------
 Warning -- This program may not be used in any manner that
 competes with the business of Gaussian, Inc. or will provide
 assistance to any competitor of Gaussian, Inc.  The licensee
 of this program is prohibited from giving any competitor of
 Gaussian, Inc. access to this program.  By using this program,
 the user acknowledges that Gaussian, Inc. is engaged in the
 business of creating and licensing software in the field of
 computational chemistry and represents and warrants to the
 licensee that it is not a competitor of Gaussian, Inc. and that
 it will not use this program in any manner prohibited above.
 ---------------------------------------------------------------
  

 Cite this work as:
 Gaussian 16, Revision B.01,
 M. J. Frisch, G. W. Trucks, H. B. Schlegel, G. E. Scuseria, 
 M. A. Robb, J. R. Cheeseman, G. Scalmani, V. Barone, 
 G. A. Petersson, H. Nakatsuji, X. Li, M. Caricato, A. V. Marenich, 
 J. Bloino, B. G. Janesko, R. Gomperts, B. Mennucci, H. P. Hratchian, 
 J. V. Ortiz, A. F. Izmaylov, J. L. Sonnenberg, D. Williams-Young, 
 F. Ding, F. Lipparini, F. Egidi, J. Goings, B. Peng, A. Petrone, 
 T. Henderson, D. Ranasinghe, V. G. Zakrzewski, J. Gao, N. Rega, 
 G. Zheng, W. Liang, M. Hada, M. Ehara, K. Toyota, R. Fukuda, 
 J. Hasegawa, M. Ishida, T. Nakajima, Y. Honda, O. Kitao, H. Nakai, 
 T. Vreven, K. Throssell, J. A. Montgomery, Jr., J. E. Peralta, 
 F. Ogliaro, M. J. Bearpark, J. J. Heyd, E. N. Brothers, K. N. Kudin, 
 V. N. Staroverov, T. A. Keith, R. Kobayashi, J. Normand, 
 K. Raghavachari, A. P. Rendell, J. C. Burant, S. S. Iyengar, 
 J. Tomasi, M. Cossi, J. M. Millam, M. Klene, C. Adamo, R. Cammi, 
 J. W. Ochterski, R. L. Martin, K. Morokuma, O. Farkas, 
 J. B. Foresman, and D. J. Fox, Gaussian, Inc., Wallingford CT, 2016.
 
 ******************************************
 Gaussian 16:  ES64L-G16RevB.01 20-Dec-2017
                14-Apr-2023 
 ******************************************
 %chk=BODIPY_mon_S-WB97XD-631Gd-v2.chk
 %mem=20GB
 %nprocshared=24
 Will use up to   24 processors via shared memory.
 --------------------------
 # opt freq wb97xd/6-31g(d)
 --------------------------
 1/18=20,19=15,26=3,38=1/1,3;
 2/9=110,12=2,17=6,18=5,40=1/2;
 3/5=1,6=6,7=1,11=2,25=1,30=1,71=1,74=-58/1,2,3;
 4//1;
 5/5=2,38=5/2;
 6/7=2,8=2,9=2,10=2,28=1/1;
 7//1,2,3,16;
 1/18=20,19=15,26=3/3(2);
 2/9=110/2;
 99//99;
 2/9=110/2;
 3/5=1,6=6,7=1,11=2,25=1,30=1,71=1,74=-58/1,2,3;
 4/5=5,16=3,69=1/1;
 5/5=2,38=5/2;
 7//1,2,3,16;
 1/18=20,19=15,26=3/3(-5);
 2/9=110/2;
 6/7=2,8=2,9=2,10=2,19=2,28=1/1;
 99/9=1/99;
 --------------------
 BODIPY_mon_S0surface
 --------------------
 Symbolic Z-matrix:
 Charge =  0 Multiplicity = 1
 C                     3.78895   2.51994  -0.00029 
 C                     2.65978   3.3591   -0.00044 
 C                     1.5254    2.56356  -0.00032 
 C                     1.99451   1.21645  -0.0001 
 N                     3.38807   1.24265  -0.0001 
 H                     2.68693   4.44102  -0.00061 
 C                     1.30947  0.        -0.00001 
 C                     1.99452  -1.21645   0.00006 
 C                     1.52541  -2.56356   0.00003 
 N                     3.38807  -1.24265   0.00007 
 C                     2.65979  -3.3591    0.00001 
 C                     3.78896  -2.51993   0.00004 
 H                     2.68695  -4.44102  -0.00002 
 B                     4.32285   0.        0.00028 
 F                     5.11505  -0.00007  -1.144 
 F                     5.11432   0.00008   1.14508 
 C                    -0.1796   0.         0. 
 C                    -0.87071  -0.18938   1.20503 
 C                    -0.87072   0.18937  -1.20501 
 C                    -0.18172  -0.38434   2.4456 
 C                    -2.30479  -0.1893    1.20455 
 C                    -2.30481   0.1893   -1.20451 
 C                    -0.18176   0.38433  -2.4456 
 C                    -0.86984  -0.56687   3.60707 
 H                     0.90331  -0.38479   2.44852 
 C                    -2.98536  -0.38506   2.45016 
 C                    -3.00409  0.         0.00002 
 C                    -2.98539   0.38505  -2.45011 
 H                     0.90327   0.38479  -2.44853 
 C                    -0.8699    0.56686  -3.60705 
 C                    -2.2932   -0.56722   3.60931 
 H                    -0.33174  -0.71326   4.53858 
 H                    -4.06997  -0.38584   2.45511 
 C                    -2.29326   0.56722  -3.60927 
 H                    -4.07001   0.38583  -2.45505 
 H                    -0.33181   0.71326  -4.53857 
 H                    -2.827    -0.71401   4.54333 
 H                    -2.82707   0.714    -4.54328 
 C                    -4.49695  0.         0.00004 
 C                    -5.20527  -1.19994  -0.10052 
 C                    -5.20527   1.19994   0.10061 
 C                    -6.597    -1.20025  -0.10054 
 H                    -4.65681  -2.13446  -0.17885 
 C                    -6.597     1.20024   0.10065 
 H                    -4.6568    2.13446   0.17893 
 C                    -7.29549  0.         0.00006 
 H                    -7.13624  -2.1396   -0.17926 
 H                    -7.13624   2.13959   0.17938 
 H                    -8.38137  -0.00001   0.00007 
 C                     0.11506   3.06612  -0.00041 
 H                    -0.37291   2.9018   -0.96645 
 H                    -0.49353   2.56366   0.7582 
 H                     0.10479   4.13936   0.20929 
 C                     0.11507  -3.06613   0.00001 
 H                    -0.60367  -2.25445   0.15141 
 H                    -0.14133  -3.5518   -0.94694 
 H                    -0.018    -3.79473   0.80459 
 C                     5.22923  -2.90659  -0.00001 
 H                     5.81627  -2.1828   -0.57284 
 H                     5.62351  -2.90099   1.02036 
 H                     5.35778  -3.90105  -0.43274 
 C                     5.22922   2.9066   -0.00038 
 H                     5.815     2.1877    0.57985 
 H                     5.62573   2.89236  -1.01979 
 H                     5.35682   3.90469   0.42419 
 

 GradGradGradGradGradGradGradGradGradGradGradGradGradGradGradGradGradGrad
 Berny optimization.
 Initialization pass.
                           ----------------------------
                           !    Initial Parameters    !
                           ! (Angstroms and Degrees)  !
 --------------------------                            --------------------------
 ! Name  Definition              Value          Derivative Info.                !
 --------------------------------------------------------------------------------
 ! R1    R(1,2)                  1.4069         estimate D2E/DX2                !
 ! R2    R(1,5)                  1.3387         estimate D2E/DX2                !
 ! R3    R(1,62)                 1.4913         estimate D2E/DX2                !
 ! R4    R(2,3)                  1.3855         estimate D2E/DX2                !
 ! R5    R(2,6)                  1.0823         estimate D2E/DX2                !
 ! R6    R(3,4)                  1.4265         estimate D2E/DX2                !
 ! R7    R(3,50)                 1.4972         estimate D2E/DX2                !
 ! R8    R(4,5)                  1.3938         estimate D2E/DX2                !
 ! R9    R(4,7)                  1.3961         estimate D2E/DX2                !
 ! R10   R(5,14)                 1.555          estimate D2E/DX2                !
 ! R11   R(7,8)                  1.3961         estimate D2E/DX2                !
 ! R12   R(7,17)                 1.4891         estimate D2E/DX2                !
 ! R13   R(8,9)                  1.4265         estimate D2E/DX2                !
 ! R14   R(8,10)                 1.3938         estimate D2E/DX2                !
 ! R15   R(9,11)                 1.3855         estimate D2E/DX2                !
 ! R16   R(9,54)                 1.4972         estimate D2E/DX2                !
 ! R17   R(10,12)                1.3387         estimate D2E/DX2                !
 ! R18   R(10,14)                1.555          estimate D2E/DX2                !
 ! R19   R(11,12)                1.4069         estimate D2E/DX2                !
 ! R20   R(11,13)                1.0823         estimate D2E/DX2                !
 ! R21   R(12,58)                1.4913         estimate D2E/DX2                !
 ! R22   R(14,15)                1.3917         estimate D2E/DX2                !
 ! R23   R(14,16)                1.3918         estimate D2E/DX2                !
 ! R24   R(17,18)                1.402          estimate D2E/DX2                !
 ! R25   R(17,19)                1.402          estimate D2E/DX2                !
 ! R26   R(18,20)                1.4324         estimate D2E/DX2                !
 ! R27   R(18,21)                1.4341         estimate D2E/DX2                !
 ! R28   R(19,22)                1.4341         estimate D2E/DX2                !
 ! R29   R(19,23)                1.4324         estimate D2E/DX2                !
 ! R30   R(20,24)                1.3623         estimate D2E/DX2                !
 ! R31   R(20,25)                1.085          estimate D2E/DX2                !
 ! R32   R(21,26)                1.4328         estimate D2E/DX2                !
 ! R33   R(21,27)                1.4056         estimate D2E/DX2                !
 ! R34   R(22,27)                1.4056         estimate D2E/DX2                !
 ! R35   R(22,28)                1.4328         estimate D2E/DX2                !
 ! R36   R(23,29)                1.085          estimate D2E/DX2                !
 ! R37   R(23,30)                1.3623         estimate D2E/DX2                !
 ! R38   R(24,31)                1.4234         estimate D2E/DX2                !
 ! R39   R(24,32)                1.0857         estimate D2E/DX2                !
 ! R40   R(26,31)                1.3623         estimate D2E/DX2                !
 ! R41   R(26,33)                1.0846         estimate D2E/DX2                !
 ! R42   R(27,39)                1.4929         estimate D2E/DX2                !
 ! R43   R(28,34)                1.3623         estimate D2E/DX2                !
 ! R44   R(28,35)                1.0846         estimate D2E/DX2                !
 ! R45   R(30,34)                1.4234         estimate D2E/DX2                !
 ! R46   R(30,36)                1.0857         estimate D2E/DX2                !
 ! R47   R(31,37)                1.0858         estimate D2E/DX2                !
 ! R48   R(34,38)                1.0858         estimate D2E/DX2                !
 ! R49   R(39,40)                1.397          estimate D2E/DX2                !
 ! R50   R(39,41)                1.397          estimate D2E/DX2                !
 ! R51   R(40,42)                1.3917         estimate D2E/DX2                !
 ! R52   R(40,43)                1.0864         estimate D2E/DX2                !
 ! R53   R(41,44)                1.3917         estimate D2E/DX2                !
 ! R54   R(41,45)                1.0864         estimate D2E/DX2                !
 ! R55   R(42,46)                1.3923         estimate D2E/DX2                !
 ! R56   R(42,47)                1.086          estimate D2E/DX2                !
 ! R57   R(44,46)                1.3923         estimate D2E/DX2                !
 ! R58   R(44,48)                1.086          estimate D2E/DX2                !
 ! R59   R(46,49)                1.0859         estimate D2E/DX2                !
 ! R60   R(50,51)                1.0947         estimate D2E/DX2                !
 ! R61   R(50,52)                1.0947         estimate D2E/DX2                !
 ! R62   R(50,53)                1.0936         estimate D2E/DX2                !
 ! R63   R(54,55)                1.0947         estimate D2E/DX2                !
 ! R64   R(54,56)                1.0947         estimate D2E/DX2                !
 ! R65   R(54,57)                1.0936         estimate D2E/DX2                !
 ! R66   R(58,59)                1.0939         estimate D2E/DX2                !
 ! R67   R(58,60)                1.0939         estimate D2E/DX2                !
 ! R68   R(58,61)                1.0921         estimate D2E/DX2                !
 ! R69   R(62,63)                1.0939         estimate D2E/DX2                !
 ! R70   R(62,64)                1.0939         estimate D2E/DX2                !
 ! R71   R(62,65)                1.0921         estimate D2E/DX2                !
 ! A1    A(2,1,5)              109.1936         estimate D2E/DX2                !
 ! A2    A(2,1,62)             128.3537         estimate D2E/DX2                !
 ! A3    A(5,1,62)             122.4527         estimate D2E/DX2                !
 ! A4    A(1,2,3)              108.3395         estimate D2E/DX2                !
 ! A5    A(1,2,6)              125.1808         estimate D2E/DX2                !
 ! A6    A(3,2,6)              126.4796         estimate D2E/DX2                !
 ! A7    A(2,3,4)              105.8419         estimate D2E/DX2                !
 ! A8    A(2,3,50)             125.3449         estimate D2E/DX2                !
 ! A9    A(4,3,50)             128.8132         estimate D2E/DX2                !
 ! A10   A(3,4,5)              108.1229         estimate D2E/DX2                !
 ! A11   A(3,4,7)              131.4137         estimate D2E/DX2                !
 ! A12   A(5,4,7)              120.4634         estimate D2E/DX2                !
 ! A13   A(1,5,4)              108.5021         estimate D2E/DX2                !
 ! A14   A(1,5,14)             125.6228         estimate D2E/DX2                !
 ! A15   A(4,5,14)             125.8751         estimate D2E/DX2                !
 ! A16   A(4,7,8)              121.2275         estimate D2E/DX2                !
 ! A17   A(4,7,17)             119.3862         estimate D2E/DX2                !
 ! A18   A(8,7,17)             119.3863         estimate D2E/DX2                !
 ! A19   A(7,8,9)              131.4138         estimate D2E/DX2                !
 ! A20   A(7,8,10)             120.4634         estimate D2E/DX2                !
 ! A21   A(9,8,10)             108.1228         estimate D2E/DX2                !
 ! A22   A(8,9,11)             105.8419         estimate D2E/DX2                !
 ! A23   A(8,9,54)             128.8133         estimate D2E/DX2                !
 ! A24   A(11,9,54)            125.3448         estimate D2E/DX2                !
 ! A25   A(8,10,12)            108.5022         estimate D2E/DX2                !
 ! A26   A(8,10,14)            125.875          estimate D2E/DX2                !
 ! A27   A(12,10,14)           125.6228         estimate D2E/DX2                !
 ! A28   A(9,11,12)            108.3395         estimate D2E/DX2                !
 ! A29   A(9,11,13)            126.4796         estimate D2E/DX2                !
 ! A30   A(12,11,13)           125.1808         estimate D2E/DX2                !
 ! A31   A(10,12,11)           109.1935         estimate D2E/DX2                !
 ! A32   A(10,12,58)           122.4527         estimate D2E/DX2                !
 ! A33   A(11,12,58)           128.3538         estimate D2E/DX2                !
 ! A34   A(5,14,10)            106.0956         estimate D2E/DX2                !
 ! A35   A(5,14,15)            110.0004         estimate D2E/DX2                !
 ! A36   A(5,14,16)            110.0            estimate D2E/DX2                !
 ! A37   A(10,14,15)           110.0004         estimate D2E/DX2                !
 ! A38   A(10,14,16)           110.0            estimate D2E/DX2                !
 ! A39   A(15,14,16)           110.6459         estimate D2E/DX2                !
 ! A40   A(7,17,18)            119.5346         estimate D2E/DX2                !
 ! A41   A(7,17,19)            119.5351         estimate D2E/DX2                !
 ! A42   A(18,17,19)           120.9303         estimate D2E/DX2                !
 ! A43   A(17,18,20)           121.7145         estimate D2E/DX2                !
 ! A44   A(17,18,21)           119.515          estimate D2E/DX2                !
 ! A45   A(20,18,21)           118.7706         estimate D2E/DX2                !
 ! A46   A(17,19,22)           119.5151         estimate D2E/DX2                !
 ! A47   A(17,19,23)           121.7144         estimate D2E/DX2                !
 ! A48   A(22,19,23)           118.7705         estimate D2E/DX2                !
 ! A49   A(18,20,24)           120.9093         estimate D2E/DX2                !
 ! A50   A(18,20,25)           118.9073         estimate D2E/DX2                !
 ! A51   A(24,20,25)           120.1834         estimate D2E/DX2                !
 ! A52   A(18,21,26)           118.3384         estimate D2E/DX2                !
 ! A53   A(18,21,27)           119.8548         estimate D2E/DX2                !
 ! A54   A(26,21,27)           121.8068         estimate D2E/DX2                !
 ! A55   A(19,22,27)           119.8548         estimate D2E/DX2                !
 ! A56   A(19,22,28)           118.3385         estimate D2E/DX2                !
 ! A57   A(27,22,28)           121.8067         estimate D2E/DX2                !
 ! A58   A(19,23,29)           118.9071         estimate D2E/DX2                !
 ! A59   A(19,23,30)           120.9093         estimate D2E/DX2                !
 ! A60   A(29,23,30)           120.1836         estimate D2E/DX2                !
 ! A61   A(20,24,31)           120.4309         estimate D2E/DX2                !
 ! A62   A(20,24,32)           119.9487         estimate D2E/DX2                !
 ! A63   A(31,24,32)           119.6203         estimate D2E/DX2                !
 ! A64   A(21,26,31)           121.1066         estimate D2E/DX2                !
 ! A65   A(21,26,33)           118.6226         estimate D2E/DX2                !
 ! A66   A(31,26,33)           120.2708         estimate D2E/DX2                !
 ! A67   A(21,27,22)           120.33           estimate D2E/DX2                !
 ! A68   A(21,27,39)           119.8349         estimate D2E/DX2                !
 ! A69   A(22,27,39)           119.8351         estimate D2E/DX2                !
 ! A70   A(22,28,34)           121.1066         estimate D2E/DX2                !
 ! A71   A(22,28,35)           118.6226         estimate D2E/DX2                !
 ! A72   A(34,28,35)           120.2708         estimate D2E/DX2                !
 ! A73   A(23,30,34)           120.4309         estimate D2E/DX2                !
 ! A74   A(23,30,36)           119.9488         estimate D2E/DX2                !
 ! A75   A(34,30,36)           119.6203         estimate D2E/DX2                !
 ! A76   A(24,31,26)           120.4443         estimate D2E/DX2                !
 ! A77   A(24,31,37)           119.5393         estimate D2E/DX2                !
 ! A78   A(26,31,37)           120.0164         estimate D2E/DX2                !
 ! A79   A(28,34,30)           120.4443         estimate D2E/DX2                !
 ! A80   A(28,34,38)           120.0164         estimate D2E/DX2                !
 ! A81   A(30,34,38)           119.5393         estimate D2E/DX2                !
 ! A82   A(27,39,40)           120.4655         estimate D2E/DX2                !
 ! A83   A(27,39,41)           120.4654         estimate D2E/DX2                !
 ! A84   A(40,39,41)           119.0691         estimate D2E/DX2                !
 ! A85   A(39,40,42)           120.4779         estimate D2E/DX2                !
 ! A86   A(39,40,43)           119.2133         estimate D2E/DX2                !
 ! A87   A(42,40,43)           120.3088         estimate D2E/DX2                !
 ! A88   A(39,41,44)           120.4779         estimate D2E/DX2                !
 ! A89   A(39,41,45)           119.2133         estimate D2E/DX2                !
 ! A90   A(44,41,45)           120.3088         estimate D2E/DX2                !
 ! A91   A(40,42,46)           120.0983         estimate D2E/DX2                !
 ! A92   A(40,42,47)           119.7842         estimate D2E/DX2                !
 ! A93   A(46,42,47)           120.1174         estimate D2E/DX2                !
 ! A94   A(41,44,46)           120.0984         estimate D2E/DX2                !
 ! A95   A(41,44,48)           119.7842         estimate D2E/DX2                !
 ! A96   A(46,44,48)           120.1174         estimate D2E/DX2                !
 ! A97   A(42,46,44)           119.7785         estimate D2E/DX2                !
 ! A98   A(42,46,49)           120.1108         estimate D2E/DX2                !
 ! A99   A(44,46,49)           120.1108         estimate D2E/DX2                !
 ! A100  A(3,50,51)            111.6891         estimate D2E/DX2                !
 ! A101  A(3,50,52)            111.6897         estimate D2E/DX2                !
 ! A102  A(3,50,53)            109.7703         estimate D2E/DX2                !
 ! A103  A(51,50,52)           107.1475         estimate D2E/DX2                !
 ! A104  A(51,50,53)           108.201          estimate D2E/DX2                !
 ! A105  A(52,50,53)           108.2012         estimate D2E/DX2                !
 ! A106  A(9,54,55)            111.6897         estimate D2E/DX2                !
 ! A107  A(9,54,56)            111.6892         estimate D2E/DX2                !
 ! A108  A(9,54,57)            109.7703         estimate D2E/DX2                !
 ! A109  A(55,54,56)           107.1475         estimate D2E/DX2                !
 ! A110  A(55,54,57)           108.2012         estimate D2E/DX2                !
 ! A111  A(56,54,57)           108.201          estimate D2E/DX2                !
 ! A112  A(12,58,59)           110.2888         estimate D2E/DX2                !
 ! A113  A(12,58,60)           110.2887         estimate D2E/DX2                !
 ! A114  A(12,58,61)           110.4744         estimate D2E/DX2                !
 ! A115  A(59,58,60)           106.9564         estimate D2E/DX2                !
 ! A116  A(59,58,61)           109.3796         estimate D2E/DX2                !
 ! A117  A(60,58,61)           109.3803         estimate D2E/DX2                !
 ! A118  A(1,62,63)            110.2886         estimate D2E/DX2                !
 ! A119  A(1,62,64)            110.2888         estimate D2E/DX2                !
 ! A120  A(1,62,65)            110.4744         estimate D2E/DX2                !
 ! A121  A(63,62,64)           106.9563         estimate D2E/DX2                !
 ! A122  A(63,62,65)           109.3804         estimate D2E/DX2                !
 ! A123  A(64,62,65)           109.3796         estimate D2E/DX2                !
 ! D1    D(5,1,2,3)              0.0006         estimate D2E/DX2                !
 ! D2    D(5,1,2,6)           -179.9999         estimate D2E/DX2                !
 ! D3    D(62,1,2,3)           179.9986         estimate D2E/DX2                !
 ! D4    D(62,1,2,6)            -0.0018         estimate D2E/DX2                !
 ! D5    D(2,1,5,4)             -0.0005         estimate D2E/DX2                !
 ! D6    D(2,1,5,14)          -179.992          estimate D2E/DX2                !
 ! D7    D(62,1,5,4)          -179.9987         estimate D2E/DX2                !
 ! D8    D(62,1,5,14)            0.0099         estimate D2E/DX2                !
 ! D9    D(2,1,62,63)          145.5712         estimate D2E/DX2                !
 ! D10   D(2,1,62,64)          -96.5132         estimate D2E/DX2                !
 ! D11   D(2,1,62,65)           24.5285         estimate D2E/DX2                !
 ! D12   D(5,1,62,63)          -34.431          estimate D2E/DX2                !
 ! D13   D(5,1,62,64)           83.4846         estimate D2E/DX2                !
 ! D14   D(5,1,62,65)         -155.4737         estimate D2E/DX2                !
 ! D15   D(1,2,3,4)             -0.0004         estimate D2E/DX2                !
 ! D16   D(1,2,3,50)          -179.9996         estimate D2E/DX2                !
 ! D17   D(6,2,3,4)           -180.0            estimate D2E/DX2                !
 ! D18   D(6,2,3,50)             0.0008         estimate D2E/DX2                !
 ! D19   D(2,3,4,5)              0.0001         estimate D2E/DX2                !
 ! D20   D(2,3,4,7)           -179.9951         estimate D2E/DX2                !
 ! D21   D(50,3,4,5)           179.9993         estimate D2E/DX2                !
 ! D22   D(50,3,4,7)             0.0041         estimate D2E/DX2                !
 ! D23   D(2,3,50,51)          108.2432         estimate D2E/DX2                !
 ! D24   D(2,3,50,52)         -131.7789         estimate D2E/DX2                !
 ! D25   D(2,3,50,53)          -11.7676         estimate D2E/DX2                !
 ! D26   D(4,3,50,51)          -71.7558         estimate D2E/DX2                !
 ! D27   D(4,3,50,52)           48.222          estimate D2E/DX2                !
 ! D28   D(4,3,50,53)          168.2334         estimate D2E/DX2                !
 ! D29   D(3,4,5,1)              0.0003         estimate D2E/DX2                !
 ! D30   D(3,4,5,14)           179.9917         estimate D2E/DX2                !
 ! D31   D(7,4,5,1)            179.9961         estimate D2E/DX2                !
 ! D32   D(7,4,5,14)            -0.0125         estimate D2E/DX2                !
 ! D33   D(3,4,7,8)            179.9931         estimate D2E/DX2                !
 ! D34   D(3,4,7,17)            -0.0057         estimate D2E/DX2                !
 ! D35   D(5,4,7,8)             -0.0016         estimate D2E/DX2                !
 ! D36   D(5,4,7,17)           179.9996         estimate D2E/DX2                !
 ! D37   D(1,5,14,10)         -179.9879         estimate D2E/DX2                !
 ! D38   D(1,5,14,15)          -61.0504         estimate D2E/DX2                !
 ! D39   D(1,5,14,16)           61.0754         estimate D2E/DX2                !
 ! D40   D(4,5,14,10)            0.0221         estimate D2E/DX2                !
 ! D41   D(4,5,14,15)          118.9596         estimate D2E/DX2                !
 ! D42   D(4,5,14,16)         -118.9146         estimate D2E/DX2                !
 ! D43   D(4,7,8,9)           -179.9929         estimate D2E/DX2                !
 ! D44   D(4,7,8,10)             0.0016         estimate D2E/DX2                !
 ! D45   D(17,7,8,9)             0.0059         estimate D2E/DX2                !
 ! D46   D(17,7,8,10)         -179.9997         estimate D2E/DX2                !
 ! D47   D(4,7,17,18)          -98.9357         estimate D2E/DX2                !
 ! D48   D(4,7,17,19)           81.0642         estimate D2E/DX2                !
 ! D49   D(8,7,17,18)           81.0655         estimate D2E/DX2                !
 ! D50   D(8,7,17,19)          -98.9346         estimate D2E/DX2                !
 ! D51   D(7,8,9,11)           179.9946         estimate D2E/DX2                !
 ! D52   D(7,8,9,54)            -0.0044         estimate D2E/DX2                !
 ! D53   D(10,8,9,11)           -0.0004         estimate D2E/DX2                !
 ! D54   D(10,8,9,54)         -179.9994         estimate D2E/DX2                !
 ! D55   D(7,8,10,12)         -179.9955         estimate D2E/DX2                !
 ! D56   D(7,8,10,14)            0.0126         estimate D2E/DX2                !
 ! D57   D(9,8,10,12)            0.0001         estimate D2E/DX2                !
 ! D58   D(9,8,10,14)         -179.9917         estimate D2E/DX2                !
 ! D59   D(8,9,11,12)            0.0005         estimate D2E/DX2                !
 ! D60   D(8,9,11,13)         -179.9998         estimate D2E/DX2                !
 ! D61   D(54,9,11,12)         179.9995         estimate D2E/DX2                !
 ! D62   D(54,9,11,13)          -0.0007         estimate D2E/DX2                !
 ! D63   D(8,9,54,55)           -8.5601         estimate D2E/DX2                !
 ! D64   D(8,9,54,56)          111.4178         estimate D2E/DX2                !
 ! D65   D(8,9,54,57)         -128.5714         estimate D2E/DX2                !
 ! D66   D(11,9,54,55)         171.4411         estimate D2E/DX2                !
 ! D67   D(11,9,54,56)         -68.581          estimate D2E/DX2                !
 ! D68   D(11,9,54,57)          51.4298         estimate D2E/DX2                !
 ! D69   D(8,10,12,11)           0.0002         estimate D2E/DX2                !
 ! D70   D(8,10,12,58)         179.9982         estimate D2E/DX2                !
 ! D71   D(14,10,12,11)        179.992          estimate D2E/DX2                !
 ! D72   D(14,10,12,58)         -0.0099         estimate D2E/DX2                !
 ! D73   D(8,10,14,5)           -0.0222         estimate D2E/DX2                !
 ! D74   D(8,10,14,15)        -118.9597         estimate D2E/DX2                !
 ! D75   D(8,10,14,16)         118.9145         estimate D2E/DX2                !
 ! D76   D(12,10,14,5)         179.9873         estimate D2E/DX2                !
 ! D77   D(12,10,14,15)         61.0498         estimate D2E/DX2                !
 ! D78   D(12,10,14,16)        -61.076          estimate D2E/DX2                !
 ! D79   D(9,11,12,10)          -0.0004         estimate D2E/DX2                !
 ! D80   D(9,11,12,58)        -179.9983         estimate D2E/DX2                !
 ! D81   D(13,11,12,10)        179.9998         estimate D2E/DX2                !
 ! D82   D(13,11,12,58)          0.0019         estimate D2E/DX2                !
 ! D83   D(10,12,58,59)        -33.9379         estimate D2E/DX2                !
 ! D84   D(10,12,58,60)         83.9777         estimate D2E/DX2                !
 ! D85   D(10,12,58,61)       -154.9797         estimate D2E/DX2                !
 ! D86   D(11,12,58,59)        146.0598         estimate D2E/DX2                !
 ! D87   D(11,12,58,60)        -96.0246         estimate D2E/DX2                !
 ! D88   D(11,12,58,61)         25.018          estimate D2E/DX2                !
 ! D89   D(7,17,18,20)           0.0            estimate D2E/DX2                !
 ! D90   D(7,17,18,21)         180.0            estimate D2E/DX2                !
 ! D91   D(19,17,18,20)       -179.9999         estimate D2E/DX2                !
 ! D92   D(19,17,18,21)          0.0001         estimate D2E/DX2                !
 ! D93   D(7,17,19,22)        -180.0            estimate D2E/DX2                !
 ! D94   D(7,17,19,23)           0.0001         estimate D2E/DX2                !
 ! D95   D(18,17,19,22)         -0.0001         estimate D2E/DX2                !
 ! D96   D(18,17,19,23)       -180.0            estimate D2E/DX2                !
 ! D97   D(17,18,20,24)       -179.9999         estimate D2E/DX2                !
 ! D98   D(17,18,20,25)          0.0001         estimate D2E/DX2                !
 ! D99   D(21,18,20,24)          0.0001         estimate D2E/DX2                !
 ! D100  D(21,18,20,25)       -179.9999         estimate D2E/DX2                !
 ! D101  D(17,18,21,26)        179.9998         estimate D2E/DX2                !
 ! D102  D(17,18,21,27)          0.0            estimate D2E/DX2                !
 ! D103  D(20,18,21,26)         -0.0002         estimate D2E/DX2                !
 ! D104  D(20,18,21,27)        179.9999         estimate D2E/DX2                !
 ! D105  D(17,19,22,27)          0.0            estimate D2E/DX2                !
 ! D106  D(17,19,22,28)        179.9999         estimate D2E/DX2                !
 ! D107  D(23,19,22,27)        179.9999         estimate D2E/DX2                !
 ! D108  D(23,19,22,28)         -0.0002         estimate D2E/DX2                !
 ! D109  D(17,19,23,29)          0.0            estimate D2E/DX2                !
 ! D110  D(17,19,23,30)       -179.9999         estimate D2E/DX2                !
 ! D111  D(22,19,23,29)       -179.9999         estimate D2E/DX2                !
 ! D112  D(22,19,23,30)          0.0001         estimate D2E/DX2                !
 ! D113  D(18,20,24,31)          0.0            estimate D2E/DX2                !
 ! D114  D(18,20,24,32)       -180.0            estimate D2E/DX2                !
 ! D115  D(25,20,24,31)        180.0            estimate D2E/DX2                !
 ! D116  D(25,20,24,32)          0.0001         estimate D2E/DX2                !
 ! D117  D(18,21,26,31)          0.0002         estimate D2E/DX2                !
 ! D118  D(18,21,26,33)       -179.9999         estimate D2E/DX2                !
 ! D119  D(27,21,26,31)       -180.0            estimate D2E/DX2                !
 ! D120  D(27,21,26,33)          0.0            estimate D2E/DX2                !
 ! D121  D(18,21,27,22)          0.0            estimate D2E/DX2                !
 ! D122  D(18,21,27,39)        180.0            estimate D2E/DX2                !
 ! D123  D(26,21,27,22)       -179.9999         estimate D2E/DX2                !
 ! D124  D(26,21,27,39)          0.0002         estimate D2E/DX2                !
 ! D125  D(19,22,27,21)          0.0001         estimate D2E/DX2                !
 ! D126  D(19,22,27,39)       -180.0            estimate D2E/DX2                !
 ! D127  D(28,22,27,21)       -179.9998         estimate D2E/DX2                !
 ! D128  D(28,22,27,39)          0.0001         estimate D2E/DX2                !
 ! D129  D(19,22,28,34)          0.0001         estimate D2E/DX2                !
 ! D130  D(19,22,28,35)       -179.9998         estimate D2E/DX2                !
 ! D131  D(27,22,28,34)       -180.0            estimate D2E/DX2                !
 ! D132  D(27,22,28,35)          0.0001         estimate D2E/DX2                !
 ! D133  D(19,23,30,34)          0.0            estimate D2E/DX2                !
 ! D134  D(19,23,30,36)        180.0            estimate D2E/DX2                !
 ! D135  D(29,23,30,34)       -180.0            estimate D2E/DX2                !
 ! D136  D(29,23,30,36)          0.0            estimate D2E/DX2                !
 ! D137  D(20,24,31,26)          0.0            estimate D2E/DX2                !
 ! D138  D(20,24,31,37)        179.9999         estimate D2E/DX2                !
 ! D139  D(32,24,31,26)        179.9999         estimate D2E/DX2                !
 ! D140  D(32,24,31,37)         -0.0002         estimate D2E/DX2                !
 ! D141  D(21,26,31,24)         -0.0001         estimate D2E/DX2                !
 ! D142  D(21,26,31,37)       -180.0            estimate D2E/DX2                !
 ! D143  D(33,26,31,24)        180.0            estimate D2E/DX2                !
 ! D144  D(33,26,31,37)          0.0            estimate D2E/DX2                !
 ! D145  D(21,27,39,40)        -85.8596         estimate D2E/DX2                !
 ! D146  D(21,27,39,41)         94.1404         estimate D2E/DX2                !
 ! D147  D(22,27,39,40)         94.1404         estimate D2E/DX2                !
 ! D148  D(22,27,39,41)        -85.8595         estimate D2E/DX2                !
 ! D149  D(22,28,34,30)          0.0            estimate D2E/DX2                !
 ! D150  D(22,28,34,38)       -179.9999         estimate D2E/DX2                !
 ! D151  D(35,28,34,30)        179.9999         estimate D2E/DX2                !
 ! D152  D(35,28,34,38)          0.0            estimate D2E/DX2                !
 ! D153  D(23,30,34,28)          0.0            estimate D2E/DX2                !
 ! D154  D(23,30,34,38)        179.9999         estimate D2E/DX2                !
 ! D155  D(36,30,34,28)        179.9999         estimate D2E/DX2                !
 ! D156  D(36,30,34,38)         -0.0001         estimate D2E/DX2                !
 ! D157  D(27,39,40,42)       -179.9999         estimate D2E/DX2                !
 ! D158  D(27,39,40,43)          0.0            estimate D2E/DX2                !
 ! D159  D(41,39,40,42)          0.0            estimate D2E/DX2                !
 ! D160  D(41,39,40,43)        180.0            estimate D2E/DX2                !
 ! D161  D(27,39,41,44)        179.9999         estimate D2E/DX2                !
 ! D162  D(27,39,41,45)          0.0            estimate D2E/DX2                !
 ! D163  D(40,39,41,44)          0.0            estimate D2E/DX2                !
 ! D164  D(40,39,41,45)       -180.0            estimate D2E/DX2                !
 ! D165  D(39,40,42,46)          0.0            estimate D2E/DX2                !
 ! D166  D(39,40,42,47)       -179.9999         estimate D2E/DX2                !
 ! D167  D(43,40,42,46)       -180.0            estimate D2E/DX2                !
 ! D168  D(43,40,42,47)          0.0001         estimate D2E/DX2                !
 ! D169  D(39,41,44,46)          0.0            estimate D2E/DX2                !
 ! D170  D(39,41,44,48)       -180.0            estimate D2E/DX2                !
 ! D171  D(45,41,44,46)        180.0            estimate D2E/DX2                !
 ! D172  D(45,41,44,48)          0.0            estimate D2E/DX2                !
 ! D173  D(40,42,46,44)          0.0            estimate D2E/DX2                !
 ! D174  D(40,42,46,49)       -180.0            estimate D2E/DX2                !
 ! D175  D(47,42,46,44)        179.9999         estimate D2E/DX2                !
 ! D176  D(47,42,46,49)         -0.0001         estimate D2E/DX2                !
 ! D177  D(41,44,46,42)          0.0            estimate D2E/DX2                !
 ! D178  D(41,44,46,49)        180.0            estimate D2E/DX2                !
 ! D179  D(48,44,46,42)        180.0            estimate D2E/DX2                !
 ! D180  D(48,44,46,49)          0.0            estimate D2E/DX2                !
 --------------------------------------------------------------------------------
 Trust Radius=3.00D-01 FncErr=1.00D-07 GrdErr=1.00D-06 EigMax=2.50D+02 EigMin=1.00D-04
 Number of steps in this run=    384 maximum allowed number of steps=    390.
 GradGradGradGradGradGradGradGradGradGradGradGradGradGradGradGradGradGrad

 Stoichiometry    C33H27BF2N2
 Framework group  C1[X(C33H27BF2N2)]
 Deg. of freedom   189
 Full point group                 C1      NOp   1
 Largest Abelian subgroup         C1      NOp   1
 Largest concise Abelian subgroup C1      NOp   1
                         Standard orientation:                         
 ---------------------------------------------------------------------
 Center     Atomic      Atomic             Coordinates (Angstroms)
 Number     Number       Type             X           Y           Z
 ---------------------------------------------------------------------
      1          6           0        3.788982   -2.273069   -1.087679
      2          6           0        2.659810   -3.030042   -1.449897
      3          6           0        1.525424   -2.312424   -1.106528
      4          6           0        1.994534   -1.097265   -0.525063
      5          7           0        3.388088   -1.120900   -0.536358
      6          1           0        2.686968   -4.005986   -1.916891
      7          6           0        1.309479   -0.000008    0.000070
      8          6           0        1.994522    1.097234    0.525251
      9          6           0        1.525402    2.312291    1.106919
     10          7           0        3.388077    1.120867    0.536580
     11          6           0        2.659781    3.029843    1.450450
     12          6           0        3.788960    2.272939    1.088110
     13          1           0        2.686930    4.005701    1.917621
     14          5           0        4.322862    0.000108   -0.000142
     15          9           0        5.115051   -0.493894    1.032022
     16          9           0        5.114350    0.494332   -1.032753
     17          6           0       -0.179589   -0.000005    0.000044
     18          6           0       -0.870678    0.691107   -1.005111
     19          6           0       -0.870727   -0.691111    1.005164
     20          6           0       -0.181674    1.402606   -2.039897
     21          6           0       -2.304761    0.690831   -1.004732
     22          6           0       -2.304809   -0.690825    1.004725
     23          6           0       -0.181773   -1.402617    2.039981
     24          6           0       -0.869786    2.068738   -3.008716
     25          1           0        0.903356    1.404281   -2.042318
     26          6           0       -2.985313    1.405225   -2.043740
     27          6           0       -3.004082    0.000006   -0.000018
     28          6           0       -2.985412   -1.405213    2.043704
     29          1           0        0.903257   -1.404299    2.042446
     30          6           0       -0.869931   -2.068744    3.008770
     31          6           0       -2.293145    2.070025   -3.010606
     32          1           0       -0.331673    2.602983   -3.785708
     33          1           0       -4.069926    1.408067   -2.047885
     34          6           0       -2.293291   -2.070020    3.010599
     35          1           0       -4.070025   -1.408047    2.047803
     36          1           0       -0.331857   -2.602995    3.785785
     37          1           0       -2.826930    2.605712   -3.789703
     38          1           0       -2.827114   -2.605702    3.789672
     39          6           0       -4.496943    0.000013   -0.000050
     40          6           0       -5.205270    1.038916    0.608749
     41          6           0       -5.205253   -1.038885   -0.608880
     42          6           0       -6.596991    1.039182    0.608872
     43          1           0       -4.656808    1.848015    1.082909
     44          6           0       -6.596974   -1.039140   -0.609063
     45          1           0       -4.656776   -1.847989   -1.083016
     46          6           0       -7.295480    0.000024   -0.000111
     47          1           0       -7.136241    1.852472    1.085460
     48          1           0       -7.136210   -1.852425   -1.085675
     49          1           0       -8.381360    0.000029   -0.000134
     50          6           0        0.115086   -2.765767   -1.323453
     51          1           0       -0.372895   -3.034663   -0.381168
     52          1           0       -0.493496   -1.985012   -1.790765
     53          1           0        0.104832   -3.643263   -1.975998
     54          6           0        0.115060    2.765588    1.323920
     55          1           0       -0.603667    2.098840    0.836879
     56          1           0       -0.141351    2.794787    2.387749
     57          1           0       -0.018004    3.770168    0.912787
     58          6           0        5.229223    2.621681    1.255121
     59          1           0        5.816260    1.721499    1.459302
     60          1           0        5.623514    3.057194    0.332360
     61          1           0        5.357761    3.331814    2.074826
     62          6           0        5.229248   -2.621871   -1.254538
     63          1           0        5.815031   -1.722905   -1.467478
     64          1           0        5.625745   -3.049186   -0.328891
     65          1           0        5.356866   -3.338813   -2.068438
 ---------------------------------------------------------------------
 Rotational constants (GHZ):           0.2013077           0.0666324           0.0633426
 Standard basis: 6-31G(d) (6D, 7F)
 There are   624 symmetry adapted cartesian basis functions of A   symmetry.
 There are   624 symmetry adapted basis functions of A   symmetry.
   624 basis functions,  1172 primitive gaussians,   624 cartesian basis functions
   131 alpha electrons      131 beta electrons
       nuclear repulsion energy      4148.4859735002 Hartrees.
 NAtoms=   65 NActive=   65 NUniq=   65 SFac= 1.00D+00 NAtFMM=   60 NAOKFM=T Big=T
 Integral buffers will be    131072 words long.
 Raffenetti 2 integral format.
 Two-electron integral symmetry is turned on.
 Nuclear repulsion after empirical dispersion term =     4148.4191243628 Hartrees.
 One-electron integrals computed using PRISM.
 NBasis=   624 RedAO= T EigKep=  1.32D-04  NBF=   624
 NBsUse=   624 1.00D-06 EigRej= -1.00D+00 NBFU=   624
 ExpMin= 1.27D-01 ExpMax= 7.00D+03 ExpMxC= 1.05D+03 IAcc=3 IRadAn=         5 AccDes= 0.00D+00
 Harris functional with IExCor= 4639 and IRadAn=       5 diagonalized for initial guess.
 HarFok:  IExCor= 4639 AccDes= 0.00D+00 IRadAn=         5 IDoV= 1 UseB2=F ITyADJ=14
 ICtDFT=  3500011 ScaDFX=  1.000000  1.000000  1.000000  1.000000
 FoFCou: FMM=F IPFlag=           0 FMFlag=      100000 FMFlg1=        2001
         NFxFlg=           0 DoJE=T BraDBF=F KetDBF=T FulRan=T
         wScrn=  0.000000 ICntrl=       500 IOpCl=  0 I1Cent=   200000004 NGrid=           0
         NMat0=    1 NMatS0=      1 NMatT0=    0 NMatD0=    1 NMtDS0=    0 NMtDT0=    0
 Petite list used in FoFCou.
 Requested convergence on RMS density matrix=1.00D-08 within 128 cycles.
 Requested convergence on MAX density matrix=1.00D-06.
 Requested convergence on             energy=1.00D-06.
 No special actions if energy rises.
 Integral accuracy reduced to 1.0D-05 until final iterations.
 Initial convergence to 1.0D-05 achieved.  Increase integral accuracy.
 SCF Done:  E(RwB97XD) =  -1607.53563555     A.U. after   15 cycles
            NFock= 15  Conv=0.73D-08     -V/T= 2.0090

 **********************************************************************

            Population analysis using the SCF Density.

 **********************************************************************

 Orbital symmetries:
       Occupied  (A) (A) (A) (A) (A) (A) (A) (A) (A) (A) (A) (A)
                 (A) (A) (A) (A) (A) (A) (A) (A) (A) (A) (A) (A)
                 (A) (A) (A) (A) (A) (A) (A) (A) (A) (A) (A) (A)
                 (A) (A) (A) (A) (A) (A) (A) (A) (A) (A) (A) (A)
                 (A) (A) (A) (A) (A) (A) (A) (A) (A) (A) (A) (A)
                 (A) (A) (A) (A) (A) (A) (A) (A) (A) (A) (A) (A)
                 (A) (A) (A) (A) (A) (A) (A) (A) (A) (A) (A) (A)
                 (A) (A) (A) (A) (A) (A) (A) (A) (A) (A) (A) (A)
                 (A) (A) (A) (A) (A) (A) (A) (A) (A) (A) (A) (A)
                 (A) (A) (A) (A) (A) (A) (A) (A) (A) (A) (A) (A)
                 (A) (A) (A) (A) (A) (A) (A) (A) (A) (A) (A)
       Virtual   (A) (A) (A) (A) (A) (A) (A) (A) (A) (A) (A) (A)
                 (A) (A) (A) (A) (A) (A) (A) (A) (A) (A) (A) (A)
                 (A) (A) (A) (A) (A) (A) (A) (A) (A) (A) (A) (A)
                 (A) (A) (A) (A) (A) (A) (A) (A) (A) (A) (A) (A)
                 (A) (A) (A) (A) (A) (A) (A) (A) (A) (A) (A) (A)
                 (A) (A) (A) (A) (A) (A) (A) (A) (A) (A) (A) (A)
                 (A) (A) (A) (A) (A) (A) (A) (A) (A) (A) (A) (A)
                 (A) (A) (A) (A) (A) (A) (A) (A) (A) (A) (A) (A)
                 (A) (A) (A) (A) (A) (A) (A) (A) (A) (A) (A) (A)
                 (A) (A) (A) (A) (A) (A) (A) (A) (A) (A) (A) (A)
                 (A) (A) (A) (A) (A) (A) (A) (A) (A) (A) (A) (A)
                 (A) (A) (A) (A) (A) (A) (A) (A) (A) (A) (A) (A)
                 (A) (A) (A) (A) (A) (A) (A) (A) (A) (A) (A) (A)
                 (A) (A) (A) (A) (A) (A) (A) (A) (A) (A) (A) (A)
                 (A) (A) (A) (A) (A) (A) (A) (A) (A) (A) (A) (A)
                 (A) (A) (A) (A) (A) (A) (A) (A) (A) (A) (A) (A)
                 (A) (A) (A) (A) (A) (A) (A) (A) (A) (A) (A) (A)
                 (A) (A) (A) (A) (A) (A) (A) (A) (A) (A) (A) (A)
                 (A) (A) (A) (A) (A) (A) (A) (A) (A) (A) (A) (A)
                 (A) (A) (A) (A) (A) (A) (A) (A) (A) (A) (A) (A)
                 (A) (A) (A) (A) (A) (A) (A) (A) (A) (A) (A) (A)
                 (A) (A) (A) (A) (A) (A) (A) (A) (A) (A) (A) (A)
                 (A) (A) (A) (A) (A) (A) (A) (A) (A) (A) (A) (A)
                 (A) (A) (A) (A) (A) (A) (A) (A) (A) (A) (A) (A)
                 (A) (A) (A) (A) (A) (A) (A) (A) (A) (A) (A) (A)
                 (A) (A) (A) (A) (A) (A) (A) (A) (A) (A) (A) (A)
                 (A) (A) (A) (A) (A) (A) (A) (A) (A) (A) (A) (A)
                 (A) (A) (A) (A) (A) (A) (A) (A) (A) (A) (A) (A)
                 (A) (A) (A) (A) (A) (A) (A) (A) (A) (A) (A) (A)
                 (A) (A) (A) (A) (A) (A) (A) (A) (A) (A) (A) (A)
                 (A) (A) (A) (A) (A) (A) (A) (A) (A) (A) (A) (A)
                 (A) (A) (A) (A) (A) (A) (A) (A) (A) (A) (A) (A)
                 (A) (A) (A) (A) (A) (A) (A) (A) (A) (A) (A) (A)
                 (A) (A) (A) (A) (A) (A) (A) (A) (A) (A) (A) (A)
                 (A) (A) (A) (A) (A) (A) (A) (A) (A) (A) (A) (A)
                 (A) (A) (A) (A) (A) (A) (A) (A) (A) (A) (A) (A)
                 (A) (A) (A) (A) (A) (A) (A) (A) (A) (A) (A) (A)
                 (A) (A) (A) (A) (A) (A) (A) (A) (A) (A) (A) (A)
                 (A) (A) (A) (A) (A) (A) (A) (A) (A) (A) (A) (A)
                 (A) (A) (A) (A) (A) (A) (A) (A) (A) (A) (A) (A)
                 (A) (A) (A) (A) (A) (A) (A) (A) (A) (A) (A) (A)
                 (A)
 The electronic state is 1-A.
 Alpha  occ. eigenvalues --  -24.75148 -24.75140 -14.46891 -14.46764 -10.34958
 Alpha  occ. eigenvalues --  -10.34267 -10.34178 -10.32646 -10.32631 -10.32378
 Alpha  occ. eigenvalues --  -10.32266 -10.32138 -10.32118 -10.32069 -10.32061
 Alpha  occ. eigenvalues --  -10.31827 -10.31500 -10.31391 -10.31041 -10.31025
 Alpha  occ. eigenvalues --  -10.30957 -10.30946 -10.30927 -10.30841 -10.30806
 Alpha  occ. eigenvalues --  -10.30781 -10.30756 -10.30618 -10.30613 -10.30600
 Alpha  occ. eigenvalues --  -10.30597 -10.29285 -10.28928 -10.28902 -10.28844
 Alpha  occ. eigenvalues --  -10.28473 -10.28284  -6.90859  -1.24325  -1.21082
 Alpha  occ. eigenvalues --   -1.08437  -1.06729  -1.00240  -0.96812  -0.95819
 Alpha  occ. eigenvalues --   -0.93815  -0.91143  -0.89739  -0.89285  -0.88782
 Alpha  occ. eigenvalues --   -0.85684  -0.85471  -0.85193  -0.84933  -0.84512
 Alpha  occ. eigenvalues --   -0.83316  -0.80120  -0.79919  -0.79778  -0.76320
 Alpha  occ. eigenvalues --   -0.74860  -0.72531  -0.71983  -0.70610  -0.69771
 Alpha  occ. eigenvalues --   -0.68917  -0.68905  -0.66662  -0.64328  -0.64085
 Alpha  occ. eigenvalues --   -0.63288  -0.63073  -0.62477  -0.61526  -0.61081
 Alpha  occ. eigenvalues --   -0.58532  -0.57169  -0.55817  -0.55410  -0.55386
 Alpha  occ. eigenvalues --   -0.55159  -0.54755  -0.54711  -0.54170  -0.52764
 Alpha  occ. eigenvalues --   -0.52477  -0.52364  -0.51990  -0.51327  -0.51191
 Alpha  occ. eigenvalues --   -0.51176  -0.50811  -0.50645  -0.50122  -0.49942
 Alpha  occ. eigenvalues --   -0.49821  -0.49657  -0.49392  -0.48452  -0.47990
 Alpha  occ. eigenvalues --   -0.47470  -0.47258  -0.46640  -0.46509  -0.46143
 Alpha  occ. eigenvalues --   -0.45847  -0.45524  -0.45282  -0.44758  -0.44237
 Alpha  occ. eigenvalues --   -0.43849  -0.43681  -0.43166  -0.43146  -0.43023
 Alpha  occ. eigenvalues --   -0.42569  -0.42201  -0.41678  -0.40084  -0.39494
 Alpha  occ. eigenvalues --   -0.38669  -0.37486  -0.35422  -0.34182  -0.33208
 Alpha  occ. eigenvalues --   -0.32990  -0.32111  -0.31737  -0.31237  -0.26594
 Alpha  occ. eigenvalues --   -0.25938
 Alpha virt. eigenvalues --   -0.02799  -0.00922   0.04044   0.05989   0.06157
 Alpha virt. eigenvalues --    0.07673   0.10642   0.11635   0.13237   0.13640
 Alpha virt. eigenvalues --    0.15310   0.16952   0.17992   0.18806   0.19243
 Alpha virt. eigenvalues --    0.19721   0.20492   0.21452   0.21546   0.21679
 Alpha virt. eigenvalues --    0.22204   0.22342   0.22780   0.23288   0.23390
 Alpha virt. eigenvalues --    0.23695   0.24089   0.24152   0.24669   0.25165
 Alpha virt. eigenvalues --    0.25693   0.25925   0.26249   0.26609   0.26776
 Alpha virt. eigenvalues --    0.27014   0.27315   0.27573   0.27771   0.28142
 Alpha virt. eigenvalues --    0.28419   0.28669   0.29115   0.30388   0.30478
 Alpha virt. eigenvalues --    0.31101   0.32552   0.33023   0.33526   0.33978
 Alpha virt. eigenvalues --    0.34444   0.35065   0.35216   0.35452   0.36443
 Alpha virt. eigenvalues --    0.37170   0.38048   0.38073   0.38444   0.39071
 Alpha virt. eigenvalues --    0.39182   0.39911   0.40163   0.41182   0.41395
 Alpha virt. eigenvalues --    0.42342   0.43543   0.44544   0.45531   0.47013
 Alpha virt. eigenvalues --    0.47810   0.48141   0.49400   0.51798   0.52085
 Alpha virt. eigenvalues --    0.53122   0.53530   0.53800   0.54430   0.54819
 Alpha virt. eigenvalues --    0.55826   0.56147   0.57219   0.57748   0.58339
 Alpha virt. eigenvalues --    0.58380   0.58953   0.59483   0.60856   0.61087
 Alpha virt. eigenvalues --    0.61178   0.61323   0.61477   0.62048   0.62719
 Alpha virt. eigenvalues --    0.62973   0.63546   0.63673   0.63707   0.63859
 Alpha virt. eigenvalues --    0.64378   0.64793   0.64979   0.65341   0.65607
 Alpha virt. eigenvalues --    0.65993   0.66280   0.66448   0.67202   0.67444
 Alpha virt. eigenvalues --    0.67923   0.67959   0.68172   0.68416   0.68644
 Alpha virt. eigenvalues --    0.68913   0.69630   0.69778   0.69908   0.69975
 Alpha virt. eigenvalues --    0.70221   0.70828   0.70846   0.71139   0.71584
 Alpha virt. eigenvalues --    0.72138   0.72830   0.73228   0.74386   0.74690
 Alpha virt. eigenvalues --    0.75523   0.75618   0.77034   0.78044   0.78397
 Alpha virt. eigenvalues --    0.78645   0.79208   0.80131   0.80476   0.82298
 Alpha virt. eigenvalues --    0.82667   0.83403   0.84081   0.84636   0.85016
 Alpha virt. eigenvalues --    0.85418   0.85843   0.86836   0.87573   0.87926
 Alpha virt. eigenvalues --    0.88134   0.88573   0.90849   0.90890   0.91110
 Alpha virt. eigenvalues --    0.91697   0.92537   0.92660   0.92967   0.92977
 Alpha virt. eigenvalues --    0.93324   0.93495   0.94449   0.94507   0.94877
 Alpha virt. eigenvalues --    0.95312   0.95545   0.95845   0.96120   0.96764
 Alpha virt. eigenvalues --    0.96853   0.97288   0.98099   0.98725   0.99369
 Alpha virt. eigenvalues --    0.99612   0.99906   1.00194   1.00555   1.01058
 Alpha virt. eigenvalues --    1.01852   1.02160   1.02510   1.02800   1.03165
 Alpha virt. eigenvalues --    1.03391   1.03636   1.04145   1.05122   1.05449
 Alpha virt. eigenvalues --    1.06558   1.07095   1.07997   1.09043   1.09448
 Alpha virt. eigenvalues --    1.10704   1.10940   1.11533   1.11732   1.12376
 Alpha virt. eigenvalues --    1.13374   1.13774   1.14835   1.16402   1.17277
 Alpha virt. eigenvalues --    1.17985   1.18604   1.19372   1.20048   1.20618
 Alpha virt. eigenvalues --    1.21384   1.21765   1.22397   1.22805   1.24025
 Alpha virt. eigenvalues --    1.24269   1.24921   1.26051   1.26187   1.26861
 Alpha virt. eigenvalues --    1.27844   1.29110   1.29240   1.29672   1.30466
 Alpha virt. eigenvalues --    1.31551   1.32214   1.32668   1.33306   1.34367
 Alpha virt. eigenvalues --    1.34650   1.35911   1.36777   1.37196   1.37978
 Alpha virt. eigenvalues --    1.38619   1.40087   1.41790   1.42423   1.43046
 Alpha virt. eigenvalues --    1.43348   1.44604   1.44848   1.45931   1.46596
 Alpha virt. eigenvalues --    1.46838   1.47696   1.49331   1.49967   1.51544
 Alpha virt. eigenvalues --    1.51695   1.51867   1.52055   1.52355   1.52538
 Alpha virt. eigenvalues --    1.53226   1.53825   1.55111   1.55927   1.55973
 Alpha virt. eigenvalues --    1.56375   1.57083   1.57687   1.57807   1.58079
 Alpha virt. eigenvalues --    1.58213   1.58303   1.58703   1.59362   1.60904
 Alpha virt. eigenvalues --    1.61622   1.63398   1.65699   1.65982   1.66684
 Alpha virt. eigenvalues --    1.68585   1.69481   1.70074   1.71135   1.72219
 Alpha virt. eigenvalues --    1.73595   1.73771   1.74994   1.76403   1.77773
 Alpha virt. eigenvalues --    1.78870   1.79743   1.83241   1.84221   1.84485
 Alpha virt. eigenvalues --    1.85937   1.86320   1.86994   1.88237   1.88956
 Alpha virt. eigenvalues --    1.89442   1.89525   1.89836   1.91027   1.92405
 Alpha virt. eigenvalues --    1.93733   1.94106   1.95045   1.95265   1.95530
 Alpha virt. eigenvalues --    1.96041   1.97103   1.97544   1.98049   1.98331
 Alpha virt. eigenvalues --    1.98641   1.99166   1.99572   1.99859   2.00888
 Alpha virt. eigenvalues --    2.01320   2.01705   2.01952   2.02070   2.02801
 Alpha virt. eigenvalues --    2.02888   2.03824   2.04522   2.04835   2.05026
 Alpha virt. eigenvalues --    2.06194   2.06926   2.07091   2.07989   2.08372
 Alpha virt. eigenvalues --    2.09970   2.11038   2.11332   2.12362   2.12907
 Alpha virt. eigenvalues --    2.14768   2.15173   2.15487   2.16723   2.18126
 Alpha virt. eigenvalues --    2.18849   2.19381   2.19566   2.20960   2.21453
 Alpha virt. eigenvalues --    2.22227   2.22464   2.23314   2.23612   2.24426
 Alpha virt. eigenvalues --    2.25615   2.25694   2.26280   2.27898   2.28700
 Alpha virt. eigenvalues --    2.29275   2.29567   2.30651   2.30800   2.31756
 Alpha virt. eigenvalues --    2.32173   2.32809   2.33035   2.33687   2.34433
 Alpha virt. eigenvalues --    2.35037   2.35755   2.35926   2.36588   2.37291
 Alpha virt. eigenvalues --    2.37519   2.39423   2.39999   2.40073   2.40823
 Alpha virt. eigenvalues --    2.41257   2.42186   2.42590   2.43428   2.44455
 Alpha virt. eigenvalues --    2.45996   2.46699   2.47703   2.48692   2.49274
 Alpha virt. eigenvalues --    2.49428   2.49923   2.50291   2.52082   2.53313
 Alpha virt. eigenvalues --    2.53978   2.54257   2.55388   2.57618   2.59386
 Alpha virt. eigenvalues --    2.61468   2.61795   2.62173   2.62339   2.63140
 Alpha virt. eigenvalues --    2.64783   2.65376   2.65889   2.66853   2.67875
 Alpha virt. eigenvalues --    2.69233   2.70472   2.72697   2.73003   2.74671
 Alpha virt. eigenvalues --    2.75307   2.75571   2.76139   2.77355   2.77934
 Alpha virt. eigenvalues --    2.79252   2.79497   2.80301   2.81009   2.82313
 Alpha virt. eigenvalues --    2.83064   2.84746   2.85049   2.86959   2.87697
 Alpha virt. eigenvalues --    2.88023   2.90615   2.90934   2.93453   2.94064
 Alpha virt. eigenvalues --    2.95890   2.96277   2.97648   2.97933   2.99001
 Alpha virt. eigenvalues --    3.05038   3.05861   3.07781   3.08754   3.12652
 Alpha virt. eigenvalues --    3.12976   3.14931   3.15183   3.21291   3.25680
 Alpha virt. eigenvalues --    3.25928   3.27290   3.28239   3.32113   3.39762
 Alpha virt. eigenvalues --    3.40295   3.49673   3.51081   3.55693   3.62367
 Alpha virt. eigenvalues --    3.90131   4.18895   4.19328   4.19600   4.19933
 Alpha virt. eigenvalues --    4.21282   4.22394   4.22651   4.23889   4.25404
 Alpha virt. eigenvalues --    4.26355   4.27849   4.29705   4.32908   4.33809
 Alpha virt. eigenvalues --    4.35407   4.37614   4.38774   4.42227   4.42566
 Alpha virt. eigenvalues --    4.44035   4.45653   4.47318   4.49564   4.50622
 Alpha virt. eigenvalues --    4.52857   4.56059   4.58311   4.64266   4.67053
 Alpha virt. eigenvalues --    4.68327   4.70501   4.72241   4.76509   4.81917
 Alpha virt. eigenvalues --    4.92178   5.02804   5.93292
          Condensed to atoms (all electrons):
 Mulliken charges:
               1
     1  C    0.362344
     2  C   -0.323744
     3  C    0.134443
     4  C    0.215226
     5  N   -0.592726
     6  H    0.165780
     7  C   -0.059000
     8  C    0.203557
     9  C    0.139871
    10  N   -0.594342
    11  C   -0.322387
    12  C    0.361498
    13  H    0.165292
    14  B    0.727268
    15  F   -0.334217
    16  F   -0.334155
    17  C   -0.150922
    18  C    0.073886
    19  C    0.103696
    20  C   -0.200492
    21  C    0.082456
    22  C    0.074794
    23  C   -0.205177
    24  C   -0.176511
    25  H    0.194024
    26  C   -0.206559
    27  C   -0.068478
    28  C   -0.207189
    29  H    0.193987
    30  C   -0.176834
    31  C   -0.173010
    32  H    0.175510
    33  H    0.184106
    34  C   -0.173477
    35  H    0.184158
    36  H    0.175691
    37  H    0.172091
    38  H    0.172192
    39  C   -0.013720
    40  C   -0.175755
    41  C   -0.175861
    42  C   -0.169902
    43  H    0.177499
    44  C   -0.169899
    45  H    0.177330
    46  C   -0.164011
    47  H    0.172671
    48  H    0.172656
    49  H    0.171134
    50  C   -0.572839
    51  H    0.195856
    52  H    0.191608
    53  H    0.177405
    54  C   -0.575487
    55  H    0.197782
    56  H    0.188823
    57  H    0.185253
    58  C   -0.587813
    59  H    0.224880
    60  H    0.206393
    61  H    0.179390
    62  C   -0.587797
    63  H    0.225210
    64  H    0.207031
    65  H    0.179510
 Sum of Mulliken charges =  -0.00000
 Mulliken charges with hydrogens summed into heavy atoms:
               1
     1  C    0.362344
     2  C   -0.157964
     3  C    0.134443
     4  C    0.215226
     5  N   -0.592726
     7  C   -0.059000
     8  C    0.203557
     9  C    0.139871
    10  N   -0.594342
    11  C   -0.157095
    12  C    0.361498
    14  B    0.727268
    15  F   -0.334217
    16  F   -0.334155
    17  C   -0.150922
    18  C    0.073886
    19  C    0.103696
    20  C   -0.006467
    21  C    0.082456
    22  C    0.074794
    23  C   -0.011190
    24  C   -0.001001
    26  C   -0.022453
    27  C   -0.068478
    28  C   -0.023031
    30  C   -0.001143
    31  C   -0.000919
    34  C   -0.001285
    39  C   -0.013720
    40  C    0.001744
    41  C    0.001469
    42  C    0.002769
    44  C    0.002757
    46  C    0.007123
    50  C   -0.007970
    54  C   -0.003629
    58  C    0.022851
    62  C    0.023954
 Electronic spatial extent (au):  <R**2>=          17819.0303
 Charge=             -0.0000 electrons
 Dipole moment (field-independent basis, Debye):
    X=             -5.1577    Y=             -0.0338    Z=              0.0213  Tot=              5.1578
 Quadrupole moment (field-independent basis, Debye-Ang):
   XX=           -211.8459   YY=           -197.7547   ZZ=           -208.8079
   XY=             -0.1319   XZ=             -0.1020   YZ=              2.6759
 Traceless Quadrupole moment (field-independent basis, Debye-Ang):
   XX=             -5.7098   YY=              8.3815   ZZ=             -2.6717
   XY=             -0.1319   XZ=             -0.1020   YZ=              2.6759
 Octapole moment (field-independent basis, Debye-Ang**2):
  XXX=           -148.8095  YYY=              0.6446  ZZZ=              1.5249  XYY=             55.1282
  XXY=             -0.8135  XXZ=             -0.3576  XZZ=             16.8063  YZZ=             -0.0204
  YYZ=             -1.1057  XYZ=             23.3021
 Hexadecapole moment (field-independent basis, Debye-Ang**3):
 XXXX=         -15655.6792 YYYY=          -4039.0709 ZZZZ=          -2948.1063 XXXY=             -3.4689
 XXXZ=             -1.3304 YYYX=             -1.1068 YYYZ=             88.5301 ZZZX=             -0.5243
 ZZZY=           -152.6197 XXYY=          -3149.3965 XXZZ=          -3293.1545 YYZZ=          -1040.8573
 XXYZ=            204.4028 YYXZ=             -2.3021 ZZXY=             -1.2069
 N-N= 4.148419124363D+03 E-N=-1.203532414211D+04  KE= 1.593202600049D+03
 Calling FoFJK, ICntrl=      2127 FMM=T ISym2X=0 I1Cent= 0 IOpClX= 0 NMat=1 NMatS=1 NMatT=0.
 ***** Axes restored to original set *****
 -------------------------------------------------------------------
 Center     Atomic                   Forces (Hartrees/Bohr)
 Number     Number              X              Y              Z
 -------------------------------------------------------------------
      1        6          -0.000023172   -0.000870624    0.001591688
      2        6          -0.000514385    0.000220109   -0.000403721
      3        6           0.000228426    0.000513336    0.000155021
      4        6          -0.000070305   -0.000470967   -0.000488454
      5        7           0.000018676    0.000674546   -0.000585330
      6        1          -0.000047103    0.000025033    0.000367019
      7        6          -0.000437070    0.000589434    0.000189329
      8        6           0.000232769   -0.001550873    0.000017685
      9        6           0.000775717    0.000879156   -0.001046243
     10        7          -0.000272575    0.000708065    0.000520964
     11        6           0.001079982   -0.000685037    0.000353377
     12        6          -0.001015194   -0.000464324   -0.002067829
     13        1           0.000181527   -0.000085802   -0.000090154
     14        5          -0.000831246   -0.000491584    0.000130458
     15        9           0.000109481    0.001280657    0.000068274
     16        9           0.000137730   -0.001044544   -0.000084932
     17        6           0.000413478    0.003611521   -0.001064486
     18        6          -0.000540462    0.004024644    0.002576124
     19        6           0.000241263   -0.000446036    0.000030476
     20        6          -0.000318579    0.000661008    0.000086330
     21        6           0.000357354    0.000031013    0.000682407
     22        6           0.000177214    0.000161959    0.000286787
     23        6          -0.000282910   -0.000952564   -0.000558534
     24        6          -0.000138785   -0.000178992   -0.000113414
     25        1          -0.000275186    0.000087606    0.000151174
     26        6           0.000017089    0.000061001    0.000028643
     27        6          -0.000169211   -0.000019110   -0.000657880
     28        6          -0.000029990   -0.000135553   -0.000326461
     29        1          -0.000197536   -0.000136221   -0.000157827
     30        6           0.000343942    0.000337048    0.000267899
     31        6           0.000211213   -0.000159684   -0.000029013
     32        1          -0.000011677    0.000061330   -0.000006591
     33        1           0.000021017    0.000124137   -0.000008114
     34        6          -0.000293008    0.000096472    0.000195719
     35        1           0.000014306   -0.000114046   -0.000014819
     36        1          -0.000008854   -0.000015042   -0.000000630
     37        1          -0.000008076    0.000018038   -0.000010029
     38        1          -0.000003043   -0.000020955    0.000008572
     39        6           0.000092117   -0.000028732    0.000013327
     40        6          -0.000039684    0.000007977   -0.000068476
     41        6          -0.000017670   -0.000013237    0.000071263
     42        6           0.000013008    0.000014618    0.000057351
     43        1          -0.000004186   -0.000009966    0.000011195
     44        6           0.000007446   -0.000012724   -0.000057604
     45        1          -0.000011948    0.000012997   -0.000010092
     46        6          -0.000003557    0.000001762   -0.000000159
     47        1           0.000011464    0.000000669   -0.000027972
     48        1           0.000011419   -0.000000803    0.000027394
     49        1           0.000001667    0.000000601    0.000000232
     50        6          -0.000104029    0.000107861    0.002120009
     51        1           0.000160169   -0.000186300   -0.000474457
     52        1           0.000047917    0.000632855   -0.000407840
     53        1           0.000078697    0.000161857   -0.000415785
     54        6          -0.004223674    0.004414475    0.000735100
     55        1           0.002584935   -0.008769249   -0.000773396
     56        1           0.002068555   -0.001321265   -0.000686339
     57        1          -0.000797744   -0.001313149   -0.000208378
     58        6           0.000994599    0.003099593   -0.000913506
     59        1          -0.000907681   -0.001757619   -0.000139365
     60        1           0.000403076   -0.001235718    0.001004445
     61        1           0.000081294   -0.000721352    0.001183801
     62        6           0.000926787   -0.002988853    0.001048497
     63        1          -0.000905492    0.001684629    0.000102635
     64        1           0.000377460    0.001188306   -0.001009817
     65        1           0.000082240    0.000706614   -0.001175550
 -------------------------------------------------------------------
 Cartesian Forces:  Max     0.008769249 RMS     0.001109817

 GradGradGradGradGradGradGradGradGradGradGradGradGradGradGradGradGradGrad
 Berny optimization.
 FormGI is forming the generalized inverse of G from B-inverse, IUseBI=4.
 Internal  Forces:  Max     0.014000796 RMS     0.002065215
 Search for a local minimum.
 Step number   1 out of a maximum of  384
 All quantities printed in internal units (Hartrees-Bohrs-Radians)
 Mixed Optimization -- RFO/linear search
 Second derivative matrix not updated -- first step.
 ITU=  0
     Eigenvalues ---    0.00522   0.00803   0.00803   0.00860   0.00881
     Eigenvalues ---    0.00882   0.00911   0.01104   0.01252   0.01438
     Eigenvalues ---    0.01446   0.01557   0.01632   0.01637   0.01665
     Eigenvalues ---    0.01678   0.01728   0.01735   0.01742   0.01754
     Eigenvalues ---    0.01769   0.01779   0.01797   0.01923   0.01990
     Eigenvalues ---    0.01991   0.01993   0.02000   0.02006   0.02009
     Eigenvalues ---    0.02034   0.02042   0.02129   0.02129   0.02136
     Eigenvalues ---    0.02141   0.02142   0.02160   0.02166   0.02175
     Eigenvalues ---    0.02175   0.02182   0.02190   0.02192   0.02194
     Eigenvalues ---    0.02195   0.02224   0.02226   0.02241   0.02247
     Eigenvalues ---    0.02372   0.02374   0.07158   0.07158   0.07160
     Eigenvalues ---    0.07335   0.07335   0.07355   0.07355   0.07502
     Eigenvalues ---    0.07502   0.10343   0.13499   0.14875   0.16000
     Eigenvalues ---    0.16000   0.16000   0.16000   0.16000   0.16000
     Eigenvalues ---    0.16000   0.16000   0.16000   0.16000   0.16000
     Eigenvalues ---    0.16000   0.16000   0.16000   0.16000   0.16000
     Eigenvalues ---    0.16000   0.16000   0.16000   0.16000   0.16000
     Eigenvalues ---    0.16000   0.16000   0.16000   0.16000   0.16000
     Eigenvalues ---    0.16000   0.22000   0.22000   0.22000   0.22000
     Eigenvalues ---    0.22532   0.22569   0.23478   0.23803   0.23810
     Eigenvalues ---    0.24470   0.24507   0.25000   0.25000   0.25000
     Eigenvalues ---    0.25000   0.25000   0.25000   0.25000   0.25000
     Eigenvalues ---    0.25000   0.25000   0.25000   0.25000   0.25000
     Eigenvalues ---    0.25000   0.25000   0.25000   0.27054   0.27087
     Eigenvalues ---    0.32672   0.32672   0.33138   0.33311   0.33311
     Eigenvalues ---    0.33552   0.34277   0.34277   0.34277   0.34277
     Eigenvalues ---    0.34365   0.34365   0.34365   0.34365   0.34402
     Eigenvalues ---    0.34402   0.34569   0.34569   0.35231   0.35231
     Eigenvalues ---    0.35281   0.35281   0.35293   0.35307   0.35307
     Eigenvalues ---    0.35317   0.35317   0.35393   0.35393   0.35399
     Eigenvalues ---    0.35441   0.35441   0.35723   0.35723   0.37736
     Eigenvalues ---    0.38039   0.38574   0.38636   0.38718   0.39906
     Eigenvalues ---    0.40190   0.40551   0.41408   0.41487   0.41490
     Eigenvalues ---    0.41496   0.42355   0.42370   0.43837   0.44087
     Eigenvalues ---    0.44432   0.44650   0.45017   0.45086   0.45824
     Eigenvalues ---    0.46290   0.46546   0.46802   0.46937   0.47014
     Eigenvalues ---    0.47016   0.47021   0.47134   0.50263   0.50275
     Eigenvalues ---    0.51739   0.51778   0.55174   0.55198
 RFO step:  Lambda=-1.06884848D-02 EMin= 5.21725233D-03
 Linear search not attempted -- first point.
 Iteration  1 RMS(Cart)=  0.24661569 RMS(Int)=  0.00692928
 Iteration  2 RMS(Cart)=  0.04117291 RMS(Int)=  0.00019312
 Iteration  3 RMS(Cart)=  0.00048698 RMS(Int)=  0.00013882
 Iteration  4 RMS(Cart)=  0.00000018 RMS(Int)=  0.00013882
 Variable       Old X    -DE/DX   Delta X   Delta X   Delta X     New X
                                 (Linear)    (Quad)   (Total)
    R1        2.65857  -0.00048   0.00000  -0.00107  -0.00106   2.65751
    R2        2.52981   0.00015   0.00000   0.00009   0.00009   2.52989
    R3        2.81808   0.00062   0.00000   0.00180   0.00180   2.81988
    R4        2.61828  -0.00091   0.00000  -0.00165  -0.00165   2.61664
    R5        2.04518   0.00002   0.00000   0.00006   0.00006   2.04524
    R6        2.69561   0.00158   0.00000   0.00386   0.00385   2.69946
    R7        2.82931   0.00007   0.00000   0.00020   0.00020   2.82952
    R8        2.63390  -0.00121   0.00000  -0.00352  -0.00355   2.63035
    R9        2.63821   0.00152   0.00000   0.00345   0.00346   2.64167
   R10        2.93850  -0.00268   0.00000  -0.01136  -0.01138   2.92712
   R11        2.63821   0.01071   0.00000   0.02372   0.02374   2.66195
   R12        2.81393   0.00042   0.00000   0.00121   0.00121   2.81514
   R13        2.69561   0.00975   0.00000   0.02468   0.02467   2.72028
   R14        2.63390   0.00455   0.00000   0.01175   0.01176   2.64566
   R15        2.61828   0.00025   0.00000   0.00010   0.00010   2.61839
   R16        2.82931   0.00269   0.00000   0.00798   0.00798   2.83729
   R17        2.52981  -0.00075   0.00000  -0.00189  -0.00188   2.52792
   R18        2.93851  -0.00036   0.00000  -0.00141  -0.00140   2.93710
   R19        2.65857  -0.00447   0.00000  -0.01169  -0.01168   2.64689
   R20        2.04517   0.00009   0.00000   0.00025   0.00025   2.04542
   R21        2.81808   0.00071   0.00000   0.00207   0.00207   2.82015
   R22        2.63002   0.00001   0.00000   0.00001   0.00001   2.63004
   R23        2.63005   0.00001   0.00000   0.00002   0.00002   2.63006
   R24        2.64938   0.00227   0.00000   0.00502   0.00506   2.65443
   R25        2.64937   0.00028   0.00000   0.00067   0.00071   2.65008
   R26        2.70682  -0.00010   0.00000  -0.00024  -0.00024   2.70659
   R27        2.71002  -0.00019   0.00000  -0.00035  -0.00035   2.70968
   R28        2.71002   0.00008   0.00000   0.00013   0.00014   2.71016
   R29        2.70683   0.00023   0.00000   0.00057   0.00058   2.70740
   R30        2.57436  -0.00009   0.00000  -0.00019  -0.00019   2.57417
   R31        2.05042  -0.00027   0.00000  -0.00075  -0.00075   2.04966
   R32        2.70768  -0.00006   0.00000  -0.00014  -0.00014   2.70754
   R33        2.65622   0.00040   0.00000   0.00081   0.00078   2.65700
   R34        2.65622  -0.00017   0.00000  -0.00051  -0.00055   2.65567
   R35        2.70769   0.00015   0.00000   0.00036   0.00036   2.70805
   R36        2.05042  -0.00020   0.00000  -0.00054  -0.00054   2.04988
   R37        2.57436  -0.00026   0.00000  -0.00049  -0.00049   2.57387
   R38        2.68976  -0.00033   0.00000  -0.00078  -0.00078   2.68898
   R39        2.05164  -0.00002   0.00000  -0.00005  -0.00005   2.05158
   R40        2.57439  -0.00016   0.00000  -0.00030  -0.00030   2.57409
   R41        2.04964  -0.00002   0.00000  -0.00006  -0.00006   2.04959
   R42        2.82110  -0.00006   0.00000  -0.00018  -0.00018   2.82092
   R43        2.57439  -0.00033   0.00000  -0.00062  -0.00063   2.57376
   R44        2.04964  -0.00001   0.00000  -0.00004  -0.00004   2.04960
   R45        2.68976   0.00008   0.00000   0.00017   0.00016   2.68992
   R46        2.05164  -0.00001   0.00000  -0.00002  -0.00002   2.05162
   R47        2.05179  -0.00001   0.00000  -0.00002  -0.00002   2.05177
   R48        2.05179  -0.00001   0.00000  -0.00002  -0.00002   2.05177
   R49        2.64000   0.00001   0.00000   0.00003   0.00003   2.64003
   R50        2.64000   0.00001   0.00000   0.00002   0.00002   2.64002
   R51        2.62997  -0.00002   0.00000  -0.00005  -0.00005   2.62992
   R52        2.05301   0.00001   0.00000   0.00002   0.00002   2.05303
   R53        2.62997  -0.00002   0.00000  -0.00004  -0.00004   2.62993
   R54        2.05301   0.00000   0.00000   0.00001   0.00001   2.05302
   R55        2.63113  -0.00001   0.00000  -0.00003  -0.00003   2.63110
   R56        2.05222  -0.00000   0.00000  -0.00001  -0.00001   2.05221
   R57        2.63113  -0.00001   0.00000  -0.00003  -0.00003   2.63110
   R58        2.05222  -0.00000   0.00000  -0.00001  -0.00001   2.05221
   R59        2.05202  -0.00000   0.00000  -0.00000  -0.00000   2.05201
   R60        2.06865   0.00037   0.00000   0.00106   0.00106   2.06971
   R61        2.06865  -0.00060   0.00000  -0.00170  -0.00170   2.06696
   R62        2.06657   0.00008   0.00000   0.00022   0.00022   2.06679
   R63        2.06865  -0.00831   0.00000  -0.02350  -0.02350   2.04515
   R64        2.06865   0.00070   0.00000   0.00197   0.00197   2.07062
   R65        2.06657   0.00082   0.00000   0.00231   0.00231   2.06887
   R66        2.06718  -0.00158   0.00000  -0.00445  -0.00445   2.06273
   R67        2.06718   0.00108   0.00000   0.00304   0.00304   2.07021
   R68        2.06381   0.00020   0.00000   0.00055   0.00055   2.06436
   R69        2.06718  -0.00154   0.00000  -0.00434  -0.00434   2.06284
   R70        2.06718   0.00106   0.00000   0.00300   0.00300   2.07018
   R71        2.06381   0.00020   0.00000   0.00056   0.00056   2.06437
    A1        1.90579  -0.00023   0.00000  -0.00164  -0.00169   1.90410
    A2        2.24020  -0.00129   0.00000  -0.00457  -0.00457   2.23562
    A3        2.13720   0.00152   0.00000   0.00621   0.00621   2.14341
    A4        1.89088  -0.00008   0.00000  -0.00041  -0.00045   1.89043
    A5        2.18482   0.00009   0.00000   0.00049   0.00049   2.18530
    A6        2.20749  -0.00001   0.00000  -0.00008  -0.00009   2.20740
    A7        1.84729   0.00051   0.00000   0.00215   0.00210   1.84939
    A8        2.18768  -0.00161   0.00000  -0.00626  -0.00624   2.18144
    A9        2.24821   0.00110   0.00000   0.00411   0.00414   2.25235
   A10        1.88710  -0.00115   0.00000  -0.00439  -0.00449   1.88261
   A11        2.29360  -0.00140   0.00000  -0.00479  -0.00479   2.28881
   A12        2.10248   0.00255   0.00000   0.00918   0.00906   2.11155
   A13        1.89372   0.00094   0.00000   0.00429   0.00428   1.89800
   A14        2.19253  -0.00017   0.00000   0.00148   0.00155   2.19408
   A15        2.19693  -0.00077   0.00000  -0.00577  -0.00584   2.19109
   A16        2.11582   0.00013   0.00000   0.00334   0.00329   2.11911
   A17        2.08368  -0.01255   0.00000  -0.04957  -0.04955   2.03413
   A18        2.08368   0.01242   0.00000   0.04623   0.04623   2.12992
   A19        2.29360   0.01238   0.00000   0.04279   0.04265   2.33626
   A20        2.10248  -0.00676   0.00000  -0.02452  -0.02457   2.07792
   A21        1.88710  -0.00562   0.00000  -0.01828  -0.01860   1.86850
   A22        1.84729  -0.00001   0.00000   0.00242   0.00219   1.84948
   A23        2.24822   0.01400   0.00000   0.05249   0.05243   2.30064
   A24        2.18768  -0.01399   0.00000  -0.05490  -0.05492   2.13276
   A25        1.89372   0.00260   0.00000   0.01050   0.01033   1.90406
   A26        2.19693   0.00338   0.00000   0.01394   0.01400   2.21093
   A27        2.19253  -0.00597   0.00000  -0.02444  -0.02435   2.16818
   A28        1.89088   0.00210   0.00000   0.00551   0.00528   1.89616
   A29        2.20749  -0.00087   0.00000  -0.00168  -0.00173   2.20576
   A30        2.18482  -0.00124   0.00000  -0.00383  -0.00386   2.18096
   A31        1.90579   0.00093   0.00000  -0.00016  -0.00030   1.90549
   A32        2.13720   0.00099   0.00000   0.00566   0.00572   2.14292
   A33        2.24020  -0.00192   0.00000  -0.00550  -0.00544   2.23476
   A34        1.85172   0.00147   0.00000   0.00382   0.00375   1.85546
   A35        1.91987  -0.00162   0.00000  -0.00914  -0.00891   1.91096
   A36        1.91986   0.00070   0.00000   0.00685   0.00667   1.92653
   A37        1.91987   0.00056   0.00000   0.00506   0.00512   1.92499
   A38        1.91986  -0.00109   0.00000  -0.00466  -0.00468   1.91518
   A39        1.93114   0.00003   0.00000  -0.00171  -0.00171   1.92942
   A40        2.08627  -0.00027   0.00000  -0.00124  -0.00162   2.08465
   A41        2.08628   0.00038   0.00000   0.00125   0.00086   2.08715
   A42        2.11063  -0.00011   0.00000  -0.00001  -0.00025   2.11038
   A43        2.12432   0.00062   0.00000   0.00213   0.00209   2.12641
   A44        2.08593  -0.00026   0.00000  -0.00065  -0.00060   2.08533
   A45        2.07294  -0.00036   0.00000  -0.00148  -0.00151   2.07143
   A46        2.08593  -0.00018   0.00000  -0.00069  -0.00065   2.08528
   A47        2.12432   0.00053   0.00000   0.00203   0.00196   2.12628
   A48        2.07294  -0.00035   0.00000  -0.00135  -0.00139   2.07155
   A49        2.11026   0.00020   0.00000   0.00090   0.00090   2.11117
   A50        2.07532   0.00004   0.00000   0.00037   0.00037   2.07569
   A51        2.09760  -0.00024   0.00000  -0.00127  -0.00127   2.09632
   A52        2.06539   0.00022   0.00000   0.00091   0.00092   2.06631
   A53        2.09186  -0.00005   0.00000  -0.00023  -0.00024   2.09162
   A54        2.12593  -0.00017   0.00000  -0.00069  -0.00068   2.12525
   A55        2.09186   0.00031   0.00000   0.00082   0.00081   2.09267
   A56        2.06540   0.00013   0.00000   0.00068   0.00069   2.06608
   A57        2.12593  -0.00044   0.00000  -0.00149  -0.00150   2.12443
   A58        2.07532   0.00004   0.00000   0.00041   0.00040   2.07572
   A59        2.11027   0.00019   0.00000   0.00081   0.00082   2.11109
   A60        2.09760  -0.00024   0.00000  -0.00122  -0.00122   2.09637
   A61        2.10192   0.00005   0.00000   0.00015   0.00015   2.10207
   A62        2.09350  -0.00002   0.00000  -0.00006  -0.00006   2.09344
   A63        2.08777  -0.00003   0.00000  -0.00009  -0.00009   2.08768
   A64        2.11371   0.00000   0.00000   0.00003   0.00003   2.11374
   A65        2.07035  -0.00003   0.00000  -0.00018  -0.00018   2.07018
   A66        2.09912   0.00003   0.00000   0.00015   0.00015   2.09927
   A67        2.10015   0.00029   0.00000   0.00076   0.00072   2.10087
   A68        2.09151  -0.00017   0.00000  -0.00048  -0.00046   2.09105
   A69        2.09152  -0.00012   0.00000  -0.00028  -0.00027   2.09125
   A70        2.11371   0.00005   0.00000   0.00013   0.00013   2.11384
   A71        2.07036  -0.00003   0.00000  -0.00008  -0.00008   2.07027
   A72        2.09912  -0.00002   0.00000  -0.00005  -0.00005   2.09907
   A73        2.10192   0.00004   0.00000   0.00010   0.00009   2.10200
   A74        2.09350  -0.00001   0.00000  -0.00001  -0.00001   2.09349
   A75        2.08777  -0.00003   0.00000  -0.00009  -0.00009   2.08768
   A76        2.10215  -0.00011   0.00000  -0.00053  -0.00054   2.10161
   A77        2.08635   0.00007   0.00000   0.00034   0.00034   2.08670
   A78        2.09468   0.00004   0.00000   0.00018   0.00018   2.09486
   A79        2.10215  -0.00006   0.00000  -0.00037  -0.00038   2.10177
   A80        2.09468   0.00002   0.00000   0.00014   0.00014   2.09482
   A81        2.08635   0.00004   0.00000   0.00024   0.00024   2.08659
   A82        2.10252   0.00002   0.00000   0.00006   0.00006   2.10258
   A83        2.10252   0.00001   0.00000   0.00002   0.00002   2.10254
   A84        2.07815  -0.00002   0.00000  -0.00008  -0.00008   2.07807
   A85        2.10274   0.00001   0.00000   0.00003   0.00003   2.10277
   A86        2.08067   0.00000   0.00000   0.00003   0.00003   2.08070
   A87        2.09978  -0.00001   0.00000  -0.00007  -0.00007   2.09972
   A88        2.10274   0.00001   0.00000   0.00003   0.00003   2.10276
   A89        2.08066   0.00001   0.00000   0.00009   0.00009   2.08075
   A90        2.09978  -0.00002   0.00000  -0.00011  -0.00011   2.09967
   A91        2.09611   0.00001   0.00000   0.00004   0.00004   2.09615
   A92        2.09063  -0.00002   0.00000  -0.00009  -0.00009   2.09054
   A93        2.09644   0.00001   0.00000   0.00005   0.00005   2.09649
   A94        2.09611   0.00001   0.00000   0.00004   0.00004   2.09615
   A95        2.09063  -0.00002   0.00000  -0.00008  -0.00008   2.09054
   A96        2.09644   0.00001   0.00000   0.00004   0.00004   2.09649
   A97        2.09053  -0.00001   0.00000  -0.00006  -0.00006   2.09047
   A98        2.09633   0.00001   0.00000   0.00003   0.00003   2.09636
   A99        2.09633   0.00001   0.00000   0.00003   0.00003   2.09636
   A100       1.94934  -0.00073   0.00000  -0.00499  -0.00499   1.94435
   A101       1.94935   0.00085   0.00000   0.00599   0.00599   1.95534
   A102       1.91585  -0.00013   0.00000  -0.00105  -0.00105   1.91480
   A103       1.87008   0.00005   0.00000   0.00088   0.00089   1.87096
   A104       1.88846   0.00004   0.00000  -0.00170  -0.00172   1.88675
   A105       1.88847  -0.00009   0.00000   0.00086   0.00085   1.88932
   A106       1.94935   0.00664   0.00000   0.04485   0.04478   1.99414
   A107       1.94934  -0.00433   0.00000  -0.02878  -0.02882   1.92053
   A108       1.91585   0.00055   0.00000   0.00075   0.00039   1.91624
   A109       1.87008  -0.00030   0.00000   0.00283   0.00305   1.87312
   A110       1.88847  -0.00227   0.00000  -0.00651  -0.00686   1.88161
   A111       1.88846  -0.00047   0.00000  -0.01425  -0.01457   1.87390
   A112       1.92490   0.00051   0.00000   0.00558   0.00556   1.93046
   A113       1.92490   0.00043   0.00000   0.00238   0.00235   1.92725
   A114       1.92814  -0.00024   0.00000  -0.00391  -0.00391   1.92423
   A115       1.86674   0.00060   0.00000   0.00846   0.00842   1.87516
   A116       1.90903  -0.00012   0.00000  -0.00052  -0.00051   1.90852
   A117       1.90905  -0.00117   0.00000  -0.01178  -0.01180   1.89724
   A118       1.92490   0.00046   0.00000   0.00524   0.00522   1.93012
   A119       1.92490   0.00038   0.00000   0.00203   0.00200   1.92690
   A120       1.92814  -0.00021   0.00000  -0.00363  -0.00364   1.92451
   A121       1.86674   0.00060   0.00000   0.00825   0.00822   1.87496
   A122       1.90905  -0.00009   0.00000  -0.00021  -0.00021   1.90884
   A123       1.90903  -0.00113   0.00000  -0.01147  -0.01149   1.89755
    D1        0.00001   0.00014   0.00000   0.00313   0.00312   0.00313
    D2       -3.14159  -0.00020   0.00000  -0.00741  -0.00743   3.13416
    D3        3.14157  -0.00020   0.00000  -0.00762  -0.00756   3.13401
    D4       -0.00003  -0.00055   0.00000  -0.01816  -0.01811  -0.01814
    D5       -0.00001   0.00021   0.00000   0.01027   0.01032   0.01031
    D6       -3.14145   0.00021   0.00000   0.00583   0.00592  -3.13553
    D7       -3.14157   0.00053   0.00000   0.02026   0.02032  -3.12125
    D8        0.00017   0.00053   0.00000   0.01582   0.01592   0.01610
    D9        2.54070  -0.00063   0.00000  -0.02045  -0.02048   2.52022
   D10       -1.68447   0.00062   0.00000  -0.00583  -0.00584  -1.69031
   D11        0.42810  -0.00069   0.00000  -0.02125  -0.02126   0.40685
   D12       -0.60093  -0.00102   0.00000  -0.03248  -0.03249  -0.63342
   D13        1.45708   0.00023   0.00000  -0.01786  -0.01784   1.43924
   D14       -2.71353  -0.00107   0.00000  -0.03328  -0.03326  -2.74679
   D15       -0.00001  -0.00042   0.00000  -0.01472  -0.01472  -0.01473
   D16       -3.14159  -0.00041   0.00000  -0.01169  -0.01167   3.12993
   D17       -3.14159  -0.00007   0.00000  -0.00400  -0.00400   3.13760
   D18        0.00001  -0.00006   0.00000  -0.00097  -0.00095  -0.00093
   D19        0.00000   0.00055   0.00000   0.02092   0.02089   0.02089
   D20       -3.14151  -0.00031   0.00000  -0.00230  -0.00211   3.13957
   D21        3.14158   0.00053   0.00000   0.01774   0.01767  -3.12393
   D22        0.00007  -0.00033   0.00000  -0.00548  -0.00533  -0.00526
   D23        1.88920  -0.00003   0.00000   0.00578   0.00577   1.89497
   D24       -2.29998   0.00012   0.00000   0.00759   0.00757  -2.29240
   D25       -0.20538   0.00047   0.00000   0.01183   0.01181  -0.19357
   D26       -1.25238  -0.00002   0.00000   0.00952   0.00954  -1.24283
   D27        0.84163   0.00013   0.00000   0.01134   0.01135   0.85298
   D28        2.93623   0.00049   0.00000   0.01557   0.01559   2.95181
   D29        0.00000  -0.00047   0.00000  -0.01950  -0.01949  -0.01948
   D30        3.14145  -0.00048   0.00000  -0.01505  -0.01510   3.12635
   D31        3.14152   0.00028   0.00000   0.00071   0.00071  -3.14095
   D32       -0.00022   0.00027   0.00000   0.00516   0.00510   0.00488
   D33        3.14147   0.00015   0.00000   0.00154   0.00133  -3.14038
   D34       -0.00010  -0.00010   0.00000  -0.00626  -0.00609  -0.00618
   D35       -0.00003  -0.00080   0.00000  -0.02407  -0.02420  -0.02423
   D36        3.14159  -0.00105   0.00000  -0.03186  -0.03162   3.10997
   D37       -3.14138   0.00027   0.00000   0.01645   0.01631  -3.12507
   D38       -1.06553   0.00093   0.00000   0.01981   0.01980  -1.04573
   D39        1.06597   0.00036   0.00000   0.01616   0.01615   1.08212
   D40        0.00039   0.00028   0.00000   0.01126   0.01120   0.01158
   D41        2.07624   0.00093   0.00000   0.01462   0.01468   2.09092
   D42       -2.07545   0.00037   0.00000   0.01097   0.01104  -2.06442
   D43       -3.14147   0.00209   0.00000   0.06291   0.06338  -3.07809
   D44        0.00003   0.00071   0.00000   0.02382   0.02388   0.02390
   D45        0.00010   0.00233   0.00000   0.07070   0.07120   0.07130
   D46       -3.14159   0.00095   0.00000   0.03162   0.03170  -3.10989
   D47       -1.72675   0.00507   0.00000   0.24452   0.24442  -1.48233
   D48        1.41484   0.00375   0.00000   0.19685   0.19676   1.61160
   D49        1.41486   0.00483   0.00000   0.23687   0.23696   1.65182
   D50       -1.72673   0.00351   0.00000   0.18920   0.18930  -1.53744
   D51        3.14150   0.00007   0.00000   0.00886   0.00777  -3.13392
   D52       -0.00008   0.00078   0.00000   0.03459   0.03466   0.03459
   D53       -0.00001   0.00132   0.00000   0.04430   0.04388   0.04388
   D54       -3.14158   0.00202   0.00000   0.07004   0.07078  -3.07080
   D55       -3.14151  -0.00009   0.00000  -0.01063  -0.01123   3.13044
   D56        0.00022  -0.00008   0.00000  -0.00465  -0.00498  -0.00476
   D57        0.00000  -0.00118   0.00000  -0.04147  -0.04102  -0.04102
   D58       -3.14145  -0.00116   0.00000  -0.03549  -0.03476   3.10697
   D59        0.00001  -0.00098   0.00000  -0.03102  -0.03130  -0.03129
   D60       -3.14159  -0.00019   0.00000  -0.00520  -0.00540   3.13619
   D61        3.14158  -0.00165   0.00000  -0.05561  -0.05498   3.08660
   D62       -0.00001  -0.00086   0.00000  -0.02978  -0.02909  -0.02910
   D63       -0.14940  -0.00020   0.00000  -0.01192  -0.01181  -0.16121
   D64        1.94461   0.00101   0.00000   0.00275   0.00244   1.94704
   D65       -2.24399  -0.00200   0.00000  -0.03318  -0.03329  -2.27729
   D66        2.99221   0.00063   0.00000   0.01843   0.01875   3.01096
   D67       -1.19696   0.00184   0.00000   0.03311   0.03299  -1.16397
   D68        0.89762  -0.00117   0.00000  -0.00283  -0.00273   0.89489
   D69        0.00000   0.00056   0.00000   0.02202   0.02192   0.02192
   D70        3.14156   0.00078   0.00000   0.02731   0.02739  -3.11423
   D71        3.14145   0.00055   0.00000   0.01607   0.01586  -3.12588
   D72       -0.00017   0.00077   0.00000   0.02135   0.02133   0.02115
   D73       -0.00039  -0.00038   0.00000  -0.01152  -0.01123  -0.01162
   D74       -2.07624   0.00041   0.00000  -0.00553  -0.00551  -2.08175
   D75        2.07545   0.00072   0.00000  -0.00364  -0.00364   2.07181
   D76        3.14137  -0.00036   0.00000  -0.00455  -0.00408   3.13729
   D77        1.06552   0.00043   0.00000   0.00144   0.00164   1.06716
   D78       -1.06598   0.00074   0.00000   0.00333   0.00351  -1.06247
   D79       -0.00001   0.00029   0.00000   0.00636   0.00672   0.00671
   D80       -3.14156   0.00005   0.00000   0.00067   0.00088  -3.14069
   D81        3.14159  -0.00049   0.00000  -0.01905  -0.01872   3.12287
   D82        0.00003  -0.00073   0.00000  -0.02473  -0.02456  -0.02453
   D83       -0.59233  -0.00100   0.00000  -0.03067  -0.03079  -0.62312
   D84        1.46569   0.00031   0.00000  -0.01537  -0.01546   1.45023
   D85       -2.70491  -0.00103   0.00000  -0.03113  -0.03122  -2.73613
   D86        2.54922  -0.00074   0.00000  -0.02431  -0.02423   2.52500
   D87       -1.67595   0.00058   0.00000  -0.00900  -0.00890  -1.68484
   D88        0.43665  -0.00076   0.00000  -0.02477  -0.02466   0.41199
   D89        0.00000  -0.00059   0.00000  -0.02136  -0.02132  -0.02132
   D90        3.14159  -0.00077   0.00000  -0.02737  -0.02732   3.11427
   D91       -3.14159   0.00075   0.00000   0.02700   0.02700  -3.11459
   D92        0.00000   0.00057   0.00000   0.02099   0.02099   0.02099
   D93       -3.14159   0.00076   0.00000   0.02698   0.02701  -3.11458
   D94        0.00000   0.00115   0.00000   0.04047   0.04051   0.04052
   D95       -0.00000  -0.00058   0.00000  -0.02138  -0.02137  -0.02137
   D96       -3.14159  -0.00019   0.00000  -0.00788  -0.00787   3.13372
   D97       -3.14159   0.00010   0.00000   0.00388   0.00388  -3.13771
   D98        0.00000   0.00001   0.00000   0.00070   0.00070   0.00070
   D99        0.00000   0.00029   0.00000   0.00985   0.00984   0.00984
   D100      -3.14159   0.00019   0.00000   0.00667   0.00666  -3.13493
   D101       3.14159  -0.00006   0.00000  -0.00274  -0.00275   3.13884
   D102      -0.00000  -0.00018   0.00000  -0.00702  -0.00702  -0.00702
   D103      -0.00000  -0.00024   0.00000  -0.00858  -0.00857  -0.00857
   D104       3.14159  -0.00036   0.00000  -0.01286  -0.01284   3.12875
   D105      -0.00000   0.00021   0.00000   0.00780   0.00780   0.00780
   D106       3.14159   0.00024   0.00000   0.00839   0.00839  -3.13321
   D107       3.14159  -0.00017   0.00000  -0.00529  -0.00527   3.13632
   D108      -0.00000  -0.00014   0.00000  -0.00470  -0.00469  -0.00469
   D109       0.00000  -0.00015   0.00000  -0.00568  -0.00569  -0.00569
   D110      -3.14159  -0.00007   0.00000  -0.00325  -0.00326   3.13833
   D111      -3.14159   0.00024   0.00000   0.00772   0.00771  -3.13388
   D112       0.00000   0.00032   0.00000   0.01015   0.01014   0.01014
   D113      -0.00000  -0.00013   0.00000  -0.00421  -0.00422  -0.00422
   D114      -3.14159  -0.00007   0.00000  -0.00211  -0.00211   3.13949
   D115       3.14159  -0.00003   0.00000  -0.00099  -0.00100   3.14059
   D116       0.00000   0.00003   0.00000   0.00111   0.00111   0.00111
   D117       0.00000   0.00004   0.00000   0.00191   0.00191   0.00191
   D118      -3.14159  -0.00004   0.00000  -0.00064  -0.00064   3.14095
   D119      -3.14159   0.00017   0.00000   0.00628   0.00627  -3.13532
   D120      -0.00000   0.00009   0.00000   0.00372   0.00372   0.00372
   D121      -0.00000  -0.00018   0.00000  -0.00629  -0.00628  -0.00629
   D122       3.14159  -0.00003   0.00000  -0.00059  -0.00058   3.14101
   D123      -3.14159  -0.00031   0.00000  -0.01072  -0.01071   3.13089
   D124       0.00000  -0.00016   0.00000  -0.00502  -0.00501  -0.00500
   D125       0.00000   0.00017   0.00000   0.00590   0.00591   0.00591
   D126      -3.14159   0.00002   0.00000   0.00020   0.00021  -3.14139
   D127      -3.14159   0.00013   0.00000   0.00529   0.00530  -3.13629
   D128       0.00000  -0.00001   0.00000  -0.00041  -0.00040  -0.00040
   D129       0.00000  -0.00009   0.00000  -0.00274  -0.00275  -0.00275
   D130      -3.14159  -0.00005   0.00000  -0.00146  -0.00146   3.14013
   D131      -3.14159  -0.00006   0.00000  -0.00214  -0.00215   3.13944
   D132       0.00000  -0.00002   0.00000  -0.00086  -0.00087  -0.00087
   D133      -0.00000  -0.00026   0.00000  -0.00805  -0.00805  -0.00806
   D134       3.14159  -0.00011   0.00000  -0.00305  -0.00305   3.13854
   D135      -3.14159  -0.00017   0.00000  -0.00559  -0.00560   3.13599
   D136       0.00000  -0.00003   0.00000  -0.00059  -0.00060  -0.00060
   D137       0.00000  -0.00008   0.00000  -0.00275  -0.00275  -0.00275
   D138       3.14159   0.00006   0.00000   0.00200   0.00200  -3.13959
   D139       3.14159  -0.00014   0.00000  -0.00485  -0.00486   3.13674
   D140      -0.00000   0.00000   0.00000  -0.00010  -0.00010  -0.00010
   D141      -0.00000   0.00012   0.00000   0.00384   0.00384   0.00384
   D142      -3.14159  -0.00002   0.00000  -0.00093  -0.00093   3.14066
   D143       3.14159   0.00020   0.00000   0.00644   0.00644  -3.13515
   D144       0.00000   0.00006   0.00000   0.00166   0.00166   0.00166
   D145      -1.49853  -0.00012   0.00000  -0.00549  -0.00549  -1.50402
   D146       1.64306  -0.00012   0.00000  -0.00548  -0.00548   1.63758
   D147       1.64306   0.00002   0.00000   0.00018   0.00018   1.64324
   D148      -1.49853   0.00002   0.00000   0.00019   0.00019  -1.49834
   D149       0.00000   0.00016   0.00000   0.00506   0.00506   0.00506
   D150      -3.14159   0.00005   0.00000   0.00139   0.00139  -3.14020
   D151       3.14159   0.00012   0.00000   0.00376   0.00376  -3.13784
   D152      -0.00000   0.00001   0.00000   0.00009   0.00008   0.00008
   D153      -0.00000   0.00002   0.00000   0.00037   0.00037   0.00037
   D154       3.14159   0.00012   0.00000   0.00403   0.00403  -3.13757
   D155       3.14159  -0.00013   0.00000  -0.00462  -0.00462   3.13697
   D156      -0.00000  -0.00003   0.00000  -0.00096  -0.00096  -0.00096
   D157      -3.14159  -0.00000   0.00000  -0.00005  -0.00005   3.14154
   D158       0.00000   0.00000   0.00000   0.00010   0.00010   0.00010
   D159       0.00000  -0.00000   0.00000  -0.00006  -0.00006  -0.00006
   D160       3.14159   0.00000   0.00000   0.00009   0.00009  -3.14150
   D161       3.14159  -0.00000   0.00000  -0.00012  -0.00012   3.14147
   D162       0.00000   0.00000   0.00000   0.00006   0.00006   0.00006
   D163      -0.00000  -0.00000   0.00000  -0.00012  -0.00012  -0.00012
   D164      -3.14159   0.00000   0.00000   0.00007   0.00007  -3.14152
   D165      -0.00000   0.00001   0.00000   0.00017   0.00017   0.00017
   D166      -3.14159  -0.00001   0.00000  -0.00031  -0.00031   3.14128
   D167      -3.14159   0.00000   0.00000   0.00002   0.00002  -3.14158
   D168       0.00000  -0.00002   0.00000  -0.00046  -0.00046  -0.00046
   D169       0.00000   0.00001   0.00000   0.00019   0.00019   0.00019
   D170      -3.14159  -0.00001   0.00000  -0.00028  -0.00028   3.14132
   D171       3.14159   0.00000   0.00000   0.00000   0.00000  -3.14159
   D172      -0.00000  -0.00002   0.00000  -0.00046  -0.00046  -0.00046
   D173       0.00000  -0.00000   0.00000  -0.00009  -0.00009  -0.00009
   D174      -3.14159  -0.00000   0.00000  -0.00009  -0.00009   3.14150
   D175       3.14159   0.00001   0.00000   0.00039   0.00039  -3.14121
   D176      -0.00000   0.00001   0.00000   0.00039   0.00039   0.00039
   D177      -0.00000  -0.00000   0.00000  -0.00008  -0.00008  -0.00008
   D178       3.14159  -0.00000   0.00000  -0.00009  -0.00009   3.14151
   D179       3.14159   0.00001   0.00000   0.00038   0.00038  -3.14121
   D180      -0.00000   0.00001   0.00000   0.00038   0.00038   0.00038
         Item               Value     Threshold  Converged?
 Maximum Force            0.014001     0.000450     NO 
 RMS     Force            0.002065     0.000300     NO 
 Maximum Displacement     1.232481     0.001800     NO 
 RMS     Displacement     0.281900     0.001200     NO 
 Predicted change in Energy=-6.755037D-03
 GradGradGradGradGradGradGradGradGradGradGradGradGradGradGradGradGradGrad

 Stoichiometry    C33H27BF2N2
 Framework group  C1[X(C33H27BF2N2)]
 Deg. of freedom   189
 Full point group                 C1      NOp   1
 Largest Abelian subgroup         C1      NOp   1
 Largest concise Abelian subgroup C1      NOp   1
                         Standard orientation:                         
 ---------------------------------------------------------------------
 Center     Atomic      Atomic             Coordinates (Angstroms)
 Number     Number       Type             X           Y           Z
 ---------------------------------------------------------------------
      1          6           0        3.618982   -2.514308    0.693988
      2          6           0        2.437427   -3.244673    0.913442
      3          6           0        1.359096   -2.407189    0.682968
      4          6           0        1.914726   -1.137847    0.335633
      5          7           0        3.301056   -1.262299    0.342301
      6          1           0        2.392530   -4.286674    1.202547
      7          6           0        1.302564    0.073506    0.000921
      8          6           0        2.061767    1.217779   -0.312963
      9          6           0        1.726654    2.583349   -0.621359
     10          7           0        3.458846    1.127062   -0.315918
     11          6           0        2.931047    3.228989   -0.850371
     12          6           0        3.973816    2.315287   -0.651213
     13          1           0        3.061093    4.270692   -1.114020
     14          5           0        4.307901   -0.134823    0.004143
     15          9           0        5.127506    0.101056    1.103957
     16          9           0        5.069935   -0.482741   -1.107288
     17          6           0       -0.187020    0.084694   -0.014935
     18          6           0       -0.868381   -0.334165   -1.169659
     19          6           0       -0.888934    0.457661    1.140413
     20          6           0       -0.170802   -0.750358   -2.349299
     21          6           0       -2.302109   -0.355803   -1.174224
     22          6           0       -2.322899    0.435537    1.132985
     23          6           0       -0.213696    0.878754    2.331780
     24          6           0       -0.849667   -1.148976   -3.460972
     25          1           0        0.913796   -0.741513   -2.348054
     26          6           0       -2.973200   -0.783818   -2.365556
     27          6           0       -3.011349    0.032916   -0.024104
     28          6           0       -3.016361    0.831235    2.323000
     29          1           0        0.870735    0.903890    2.339298
     30          6           0       -0.913342    1.240815    3.442879
     31          6           0       -2.272501   -1.164461   -3.469901
     32          1           0       -0.304188   -1.459320   -4.346849
     33          1           0       -4.057615   -0.802148   -2.372760
     34          6           0       -2.336581    1.216912    3.438405
     35          1           0       -4.100873    0.817285    2.321235
     36          1           0       -0.384840    1.554592    4.337815
     37          1           0       -2.799054   -1.486585   -4.363117
     38          1           0       -2.879943    1.512035    4.330879
     39          6           0       -4.503943    0.010825   -0.029906
     40          6           0       -5.226847    1.109264   -0.501679
     41          6           0       -5.197623   -1.108597    0.436376
     42          6           0       -6.618382    1.088888   -0.507250
     43          1           0       -4.689887    1.981053   -0.864936
     44          6           0       -6.589159   -1.129418    0.431223
     45          1           0       -4.637953   -1.964172    0.803876
     46          6           0       -7.302214   -0.030605   -0.040701
     47          1           0       -7.168928    1.949170   -0.876258
     48          1           0       -7.116829   -2.005658    0.796081
     49          1           0       -8.387964   -0.046679   -0.044881
     50          6           0       -0.079053   -2.808453    0.795518
     51          1           0       -0.552336   -2.357177    1.674104
     52          1           0       -0.660373   -2.501252   -0.078588
     53          1           0       -0.152320   -3.895529    0.890777
     54          6           0        0.409564    3.301530   -0.682873
     55          1           0       -0.454073    2.653396   -0.610003
     56          1           0        0.340621    4.029865    0.132840
     57          1           0        0.333416    3.856317   -1.623618
     58          6           0        5.441528    2.552273   -0.780812
     59          1           0        5.991420    1.972672   -0.037060
     60          1           0        5.793905    2.236851   -1.768983
     61          1           0        5.666093    3.613457   -0.651093
     62          6           0        5.029299   -2.983808    0.825447
     63          1           0        5.661011   -2.518798    0.066294
     64          1           0        5.434583   -2.706077    1.804586
     65          1           0        5.077724   -4.070164    0.721253
 ---------------------------------------------------------------------
 Rotational constants (GHZ):           0.1998907           0.0657089           0.0637837
 Standard basis: 6-31G(d) (6D, 7F)
 There are   624 symmetry adapted cartesian basis functions of A   symmetry.
 There are   624 symmetry adapted basis functions of A   symmetry.
   624 basis functions,  1172 primitive gaussians,   624 cartesian basis functions
   131 alpha electrons      131 beta electrons
       nuclear repulsion energy      4139.2829917689 Hartrees.
 NAtoms=   65 NActive=   65 NUniq=   65 SFac= 1.00D+00 NAtFMM=   60 NAOKFM=T Big=T
 Integral buffers will be    131072 words long.
 Raffenetti 2 integral format.
 Two-electron integral symmetry is turned on.
 Nuclear repulsion after empirical dispersion term =     4139.2168443691 Hartrees.
 One-electron integrals computed using PRISM.
 NBasis=   624 RedAO= T EigKep=  1.34D-04  NBF=   624
 NBsUse=   624 1.00D-06 EigRej= -1.00D+00 NBFU=   624
 Initial guess from the checkpoint file:  "BODIPY_mon_S-WB97XD-631Gd-v2.chk"
 B after Tr=    -0.000000    0.000000   -0.000000
         Rot=    0.917931    0.396551   -0.000153    0.012292 Ang=  46.75 deg.
 ExpMin= 1.27D-01 ExpMax= 7.00D+03 ExpMxC= 1.05D+03 IAcc=3 IRadAn=         5 AccDes= 0.00D+00
 Harris functional with IExCor= 4639 and IRadAn=       5 diagonalized for initial guess.
 HarFok:  IExCor= 4639 AccDes= 0.00D+00 IRadAn=         5 IDoV= 1 UseB2=F ITyADJ=14
 ICtDFT=  3500011 ScaDFX=  1.000000  1.000000  1.000000  1.000000
 FoFCou: FMM=F IPFlag=           0 FMFlag=      100000 FMFlg1=        2001
         NFxFlg=           0 DoJE=T BraDBF=F KetDBF=T FulRan=T
         wScrn=  0.000000 ICntrl=       500 IOpCl=  0 I1Cent=   200000004 NGrid=           0
         NMat0=    1 NMatS0=      1 NMatT0=    0 NMatD0=    1 NMtDS0=    0 NMtDT0=    0
 Petite list used in FoFCou.
 Requested convergence on RMS density matrix=1.00D-08 within 128 cycles.
 Requested convergence on MAX density matrix=1.00D-06.
 Requested convergence on             energy=1.00D-06.
 No special actions if energy rises.
 Integral accuracy reduced to 1.0D-05 until final iterations.
 Initial convergence to 1.0D-05 achieved.  Increase integral accuracy.
 SCF Done:  E(RwB97XD) =  -1607.53499256     A.U. after   17 cycles
            NFock= 17  Conv=0.64D-08     -V/T= 2.0090
 Calling FoFJK, ICntrl=      2127 FMM=T ISym2X=0 I1Cent= 0 IOpClX= 0 NMat=1 NMatS=1 NMatT=0.
 ***** Axes restored to original set *****
 -------------------------------------------------------------------
 Center     Atomic                   Forces (Hartrees/Bohr)
 Number     Number              X              Y              Z
 -------------------------------------------------------------------
      1        6           0.000367813   -0.001112689    0.000608095
      2        6          -0.000584982    0.000056968    0.000731042
      3        6          -0.001251524    0.000731905   -0.000531983
      4        6           0.000960436   -0.001488946    0.002845830
      5        7           0.001005816    0.001415374   -0.001443805
      6        1          -0.000095682   -0.000073546    0.000212342
      7        6           0.002642140   -0.002721901   -0.000823428
      8        6          -0.001432935   -0.001691240   -0.004990812
      9        6          -0.000441254    0.004971706    0.003814056
     10        7          -0.000822708    0.001405593    0.002573577
     11        6          -0.000503984   -0.000723807   -0.001728121
     12        6           0.001461311    0.001523865   -0.001139487
     13        1          -0.000443871   -0.000099865   -0.000165703
     14        5          -0.000474095   -0.000115884    0.000425746
     15        9           0.000530388    0.000120941   -0.000505725
     16        9           0.000332892   -0.000020156    0.000312041
     17        6          -0.000667291   -0.005201857   -0.000851100
     18        6           0.000464517   -0.004206671   -0.000728952
     19        6          -0.000028156   -0.002685714    0.000177432
     20        6           0.000077057   -0.001275865   -0.000293518
     21        6           0.000003884   -0.000688541   -0.000169322
     22        6          -0.000356408    0.000434573    0.000136052
     23        6           0.000052744    0.000712794    0.000119977
     24        6           0.000045892    0.000389782    0.000000401
     25        1           0.000193725   -0.000152043   -0.000010387
     26        6          -0.000056883    0.000026226   -0.000090768
     27        6          -0.000026522    0.000814644   -0.000043511
     28        6          -0.000038865    0.000035437   -0.000118260
     29        1           0.000247565    0.000029979    0.000179512
     30        6           0.000106071   -0.000189865    0.000093465
     31        6          -0.000029727    0.000205241    0.000091642
     32        1           0.000036581    0.000007659   -0.000015676
     33        1           0.000006346   -0.000012249    0.000006681
     34        6          -0.000030980   -0.000086509   -0.000045691
     35        1           0.000023208   -0.000037386   -0.000002985
     36        1           0.000016719    0.000033989   -0.000009463
     37        1          -0.000008514   -0.000017814    0.000000446
     38        1          -0.000000409    0.000015542   -0.000013201
     39        6           0.000001924   -0.000069380    0.000018822
     40        6           0.000010965    0.000053305   -0.000050879
     41        6          -0.000064508   -0.000020946    0.000070580
     42        6           0.000000078    0.000016317    0.000004834
     43        1          -0.000023985    0.000004224    0.000018580
     44        6           0.000005327   -0.000000922   -0.000006643
     45        1           0.000030895   -0.000000299   -0.000008818
     46        6          -0.000010478   -0.000003405   -0.000002625
     47        1          -0.000007483   -0.000003945   -0.000005208
     48        1          -0.000004585    0.000006787    0.000006684
     49        1          -0.000002261    0.000001742    0.000001427
     50        6          -0.000191358    0.001359019    0.000478052
     51        1          -0.000361959   -0.000528797   -0.000282035
     52        1           0.000887681    0.003011797   -0.000649517
     53        1           0.000247459    0.000290909   -0.000730079
     54        6           0.001625370    0.000980110    0.000876337
     55        1          -0.003568671    0.005489908    0.001798420
     56        1           0.000441345    0.000269776   -0.000159709
     57        1           0.000121778   -0.000335353   -0.000173808
     58        6           0.000250596    0.000638622    0.000412914
     59        1          -0.000056057   -0.000523538   -0.000397004
     60        1          -0.000134771    0.000016074   -0.000086997
     61        1          -0.000124080   -0.000573341    0.000448356
     62        6          -0.000114906   -0.000933090   -0.000207683
     63        1          -0.000024087    0.000143091    0.000432944
     64        1          -0.000146286   -0.000074461    0.000039173
     65        1          -0.000068260    0.000456127   -0.000452558
 -------------------------------------------------------------------
 Cartesian Forces:  Max     0.005489908 RMS     0.001136428

 GradGradGradGradGradGradGradGradGradGradGradGradGradGradGradGradGradGrad
 Berny optimization.
 Using GEDIIS/GDIIS optimizer.
 FormGI is forming the generalized inverse of G from B-inverse, IUseBI=4.
 Internal  Forces:  Max     0.019526109 RMS     0.002461797
 Search for a local minimum.
 Step number   2 out of a maximum of  384
 All quantities printed in internal units (Hartrees-Bohrs-Radians)
 Mixed Optimization -- RFO/linear search
 Update second derivatives using D2CorX and points    2    1
 DE=  6.43D-04 DEPred=-6.76D-03 R=-9.52D-02
 Trust test=-9.52D-02 RLast= 5.14D-01 DXMaxT set to 1.50D-01
 ITU= -1  0
 Use linear search instead of GDIIS.
     Eigenvalues ---    0.00520   0.00792   0.00803   0.00860   0.00875
     Eigenvalues ---    0.00881   0.01109   0.01195   0.01257   0.01441
     Eigenvalues ---    0.01446   0.01555   0.01633   0.01637   0.01658
     Eigenvalues ---    0.01716   0.01732   0.01735   0.01743   0.01764
     Eigenvalues ---    0.01772   0.01780   0.01799   0.01924   0.01990
     Eigenvalues ---    0.01990   0.01991   0.02006   0.02008   0.02019
     Eigenvalues ---    0.02041   0.02129   0.02129   0.02136   0.02140
     Eigenvalues ---    0.02143   0.02160   0.02166   0.02175   0.02175
     Eigenvalues ---    0.02182   0.02190   0.02192   0.02194   0.02195
     Eigenvalues ---    0.02196   0.02220   0.02241   0.02247   0.02370
     Eigenvalues ---    0.02374   0.02474   0.06900   0.07104   0.07141
     Eigenvalues ---    0.07314   0.07363   0.07379   0.07387   0.07452
     Eigenvalues ---    0.07456   0.10322   0.13555   0.14860   0.15722
     Eigenvalues ---    0.15992   0.15999   0.16000   0.16000   0.16000
     Eigenvalues ---    0.16000   0.16000   0.16000   0.16000   0.16000
     Eigenvalues ---    0.16000   0.16000   0.16000   0.16000   0.16000
     Eigenvalues ---    0.16000   0.16000   0.16000   0.16000   0.16000
     Eigenvalues ---    0.16000   0.16000   0.16000   0.16000   0.16000
     Eigenvalues ---    0.16065   0.22000   0.22000   0.22000   0.22000
     Eigenvalues ---    0.22532   0.22568   0.23477   0.23658   0.23798
     Eigenvalues ---    0.23814   0.24469   0.24506   0.24969   0.24973
     Eigenvalues ---    0.24990   0.24990   0.24993   0.24997   0.24998
     Eigenvalues ---    0.24998   0.24998   0.24999   0.24999   0.25000
     Eigenvalues ---    0.25000   0.25000   0.27026   0.27053   0.32014
     Eigenvalues ---    0.32666   0.32780   0.33138   0.33307   0.33314
     Eigenvalues ---    0.33552   0.34150   0.34277   0.34277   0.34344
     Eigenvalues ---    0.34365   0.34365   0.34365   0.34400   0.34402
     Eigenvalues ---    0.34564   0.34569   0.34740   0.35231   0.35231
     Eigenvalues ---    0.35281   0.35281   0.35293   0.35307   0.35307
     Eigenvalues ---    0.35317   0.35317   0.35393   0.35394   0.35401
     Eigenvalues ---    0.35441   0.35441   0.35723   0.35723   0.38039
     Eigenvalues ---    0.38350   0.38572   0.38634   0.39627   0.40190
     Eigenvalues ---    0.40550   0.41407   0.41454   0.41479   0.41487
     Eigenvalues ---    0.42355   0.42370   0.42677   0.43983   0.44089
     Eigenvalues ---    0.44559   0.44986   0.45070   0.45098   0.46290
     Eigenvalues ---    0.46546   0.46682   0.46937   0.47010   0.47015
     Eigenvalues ---    0.47021   0.47134   0.50261   0.50274   0.51737
     Eigenvalues ---    0.51778   0.53188   0.55176   0.55515
 RFO step:  Lambda=-1.12862303D-03 EMin= 5.20116205D-03
 Quartic linear search produced a step of -0.57432.
 Iteration  1 RMS(Cart)=  0.19995885 RMS(Int)=  0.00366391
 Iteration  2 RMS(Cart)=  0.01194622 RMS(Int)=  0.00006759
 Iteration  3 RMS(Cart)=  0.00003751 RMS(Int)=  0.00006697
 Iteration  4 RMS(Cart)=  0.00000000 RMS(Int)=  0.00006697
 Variable       Old X    -DE/DX   Delta X   Delta X   Delta X     New X
                                 (Linear)    (Quad)   (Total)
    R1        2.65751  -0.00054   0.00061  -0.00178  -0.00121   2.65630
    R2        2.52989  -0.00208  -0.00005  -0.00159  -0.00166   2.52824
    R3        2.81988  -0.00047  -0.00103   0.00068  -0.00035   2.81953
    R4        2.61664  -0.00018   0.00095  -0.00150  -0.00056   2.61607
    R5        2.04524  -0.00005  -0.00004  -0.00002  -0.00005   2.04519
    R6        2.69946   0.00566  -0.00221   0.00898   0.00680   2.70626
    R7        2.82952   0.00067  -0.00012   0.00102   0.00090   2.83042
    R8        2.63035   0.00408   0.00204   0.00222   0.00434   2.63469
    R9        2.64167   0.00420  -0.00199   0.00641   0.00446   2.64613
   R10        2.92712   0.00230   0.00654  -0.00346   0.00309   2.93021
   R11        2.66195  -0.01346  -0.01363   0.00401  -0.00963   2.65232
   R12        2.81514  -0.00018  -0.00070   0.00064  -0.00006   2.81509
   R13        2.72028  -0.01411  -0.01417   0.00210  -0.01210   2.70818
   R14        2.64566  -0.00488  -0.00675   0.00259  -0.00421   2.64145
   R15        2.61839   0.00030  -0.00006   0.00052   0.00045   2.61884
   R16        2.83729  -0.00188  -0.00458   0.00321  -0.00138   2.83592
   R17        2.52792   0.00178   0.00108   0.00034   0.00144   2.52937
   R18        2.93710  -0.00105   0.00081  -0.00295  -0.00219   2.93492
   R19        2.64689   0.00445   0.00671  -0.00304   0.00370   2.65058
   R20        2.04542   0.00008  -0.00014   0.00026   0.00012   2.04554
   R21        2.82015   0.00004  -0.00119   0.00152   0.00033   2.82048
   R22        2.63004   0.00073  -0.00001   0.00067   0.00066   2.63070
   R23        2.63006   0.00044  -0.00001   0.00041   0.00040   2.63047
   R24        2.65443  -0.00142  -0.00290   0.00218  -0.00073   2.65371
   R25        2.65008  -0.00070  -0.00041  -0.00023  -0.00064   2.64943
   R26        2.70659  -0.00019   0.00014  -0.00038  -0.00025   2.70634
   R27        2.70968   0.00012   0.00020  -0.00013   0.00006   2.70973
   R28        2.71016   0.00011  -0.00008   0.00021   0.00013   2.71029
   R29        2.70740  -0.00028  -0.00033   0.00010  -0.00024   2.70717
   R30        2.57417   0.00000   0.00011  -0.00014  -0.00003   2.57415
   R31        2.04966   0.00020   0.00043  -0.00030   0.00014   2.04980
   R32        2.70754  -0.00000   0.00008  -0.00010  -0.00002   2.70752
   R33        2.65700   0.00024  -0.00045   0.00087   0.00042   2.65742
   R34        2.65567   0.00005   0.00031  -0.00026   0.00006   2.65573
   R35        2.70805   0.00013  -0.00021   0.00041   0.00020   2.70825
   R36        2.04988   0.00024   0.00031  -0.00009   0.00022   2.05010
   R37        2.57387  -0.00009   0.00028  -0.00043  -0.00015   2.57372
   R38        2.68898   0.00018   0.00045  -0.00037   0.00009   2.68907
   R39        2.05158   0.00000   0.00003  -0.00003  -0.00000   2.05158
   R40        2.57409   0.00018   0.00017  -0.00007   0.00011   2.57420
   R41        2.04959  -0.00001   0.00003  -0.00005  -0.00002   2.04957
   R42        2.82092   0.00006   0.00010  -0.00004   0.00006   2.82098
   R43        2.57376   0.00018   0.00036  -0.00028   0.00008   2.57384
   R44        2.04960  -0.00002   0.00002  -0.00006  -0.00004   2.04957
   R45        2.68992   0.00020  -0.00009   0.00032   0.00023   2.69016
   R46        2.05162   0.00002   0.00001   0.00001   0.00002   2.05164
   R47        2.05177   0.00000   0.00001  -0.00001   0.00000   2.05178
   R48        2.05177   0.00001   0.00001  -0.00000   0.00001   2.05178
   R49        2.64003  -0.00002  -0.00002  -0.00000  -0.00002   2.64001
   R50        2.64002   0.00001  -0.00001   0.00002   0.00001   2.64003
   R51        2.62992   0.00002   0.00003  -0.00001   0.00001   2.62994
   R52        2.05303  -0.00001  -0.00001  -0.00001  -0.00001   2.05301
   R53        2.62993  -0.00000   0.00002  -0.00003  -0.00001   2.62993
   R54        2.05302   0.00002  -0.00001   0.00003   0.00002   2.05304
   R55        2.63110  -0.00001   0.00001  -0.00003  -0.00001   2.63109
   R56        2.05221   0.00001   0.00001   0.00000   0.00001   2.05221
   R57        2.63110  -0.00001   0.00002  -0.00003  -0.00002   2.63108
   R58        2.05221   0.00001   0.00001   0.00000   0.00001   2.05221
   R59        2.05201   0.00000   0.00000  -0.00000   0.00000   2.05201
   R60        2.06971   0.00046  -0.00061   0.00132   0.00071   2.07042
   R61        2.06696  -0.00251   0.00097  -0.00431  -0.00334   2.06361
   R62        2.06679   0.00007  -0.00013   0.00024   0.00012   2.06691
   R63        2.04515   0.00638   0.01350  -0.00876   0.00473   2.04988
   R64        2.07062   0.00002  -0.00113   0.00142   0.00029   2.07091
   R65        2.06887   0.00014  -0.00132   0.00181   0.00049   2.06936
   R66        2.06273  -0.00023   0.00256  -0.00344  -0.00089   2.06184
   R67        2.07021  -0.00013  -0.00174   0.00200   0.00026   2.07047
   R68        2.06436   0.00027  -0.00032   0.00073   0.00041   2.06477
   R69        2.06284   0.00011   0.00249  -0.00295  -0.00046   2.06239
   R70        2.07018  -0.00010  -0.00172   0.00201   0.00029   2.07047
   R71        2.06437   0.00020  -0.00032   0.00065   0.00033   2.06469
    A1        1.90410   0.00077   0.00097  -0.00064   0.00032   1.90442
    A2        2.23562  -0.00013   0.00263  -0.00314  -0.00053   2.23509
    A3        2.14341  -0.00064  -0.00357   0.00360   0.00002   2.14343
    A4        1.89043   0.00159   0.00026   0.00188   0.00214   1.89257
    A5        2.18530  -0.00069  -0.00028  -0.00045  -0.00074   2.18457
    A6        2.20740  -0.00089   0.00005  -0.00139  -0.00134   2.20605
    A7        1.84939  -0.00097  -0.00121   0.00050  -0.00067   1.84872
    A8        2.18144  -0.00644   0.00358  -0.01570  -0.01218   2.16926
    A9        2.25235   0.00741  -0.00238   0.01516   0.01272   2.26507
   A10        1.88261  -0.00213   0.00258  -0.00557  -0.00311   1.87950
   A11        2.28881   0.00779   0.00275   0.00862   0.01110   2.29991
   A12        2.11155  -0.00562  -0.00520  -0.00260  -0.00785   2.10370
   A13        1.89800   0.00077  -0.00246   0.00403   0.00156   1.89956
   A14        2.19408  -0.00253  -0.00089  -0.00464  -0.00562   2.18846
   A15        2.19109   0.00176   0.00336   0.00058   0.00402   2.19511
   A16        2.11911   0.00046  -0.00189   0.00213   0.00031   2.11943
   A17        2.03413   0.01907   0.02846  -0.00206   0.02635   2.06048
   A18        2.12992  -0.01953  -0.02655  -0.00004  -0.02664   2.10328
   A19        2.33626  -0.01437  -0.02450   0.00849  -0.01598   2.32028
   A20        2.07792   0.00749   0.01411  -0.00542   0.00872   2.08663
   A21        1.86850   0.00692   0.01068  -0.00284   0.00776   1.87625
   A22        1.84948   0.00025  -0.00126   0.00056  -0.00072   1.84876
   A23        2.30064  -0.01139  -0.03011   0.01829  -0.01171   2.28893
   A24        2.13276   0.01114   0.03154  -0.01918   0.01245   2.14520
   A25        1.90406  -0.00324  -0.00594   0.00208  -0.00387   1.90019
   A26        2.21093  -0.00286  -0.00804   0.00367  -0.00439   2.20654
   A27        2.16818   0.00610   0.01399  -0.00573   0.00827   2.17645
   A28        1.89616  -0.00214  -0.00303   0.00171  -0.00136   1.89480
   A29        2.20576   0.00061   0.00099  -0.00130  -0.00030   2.20545
   A30        2.18096   0.00156   0.00222  -0.00026   0.00196   2.18292
   A31        1.90549  -0.00171   0.00017  -0.00090  -0.00074   1.90474
   A32        2.14292   0.00183  -0.00329   0.00601   0.00270   2.14563
   A33        2.23476  -0.00012   0.00312  -0.00518  -0.00208   2.23268
   A34        1.85546  -0.00124  -0.00215   0.00124  -0.00089   1.85457
   A35        1.91096   0.00009   0.00512  -0.00676  -0.00169   1.90927
   A36        1.92653   0.00060  -0.00383   0.00578   0.00198   1.92851
   A37        1.92499   0.00017  -0.00294   0.00318   0.00027   1.92526
   A38        1.91518   0.00059   0.00269  -0.00204   0.00060   1.91578
   A39        1.92942  -0.00024   0.00098  -0.00127  -0.00029   1.92914
   A40        2.08465   0.00005   0.00093  -0.00049   0.00036   2.08501
   A41        2.08715  -0.00027  -0.00050   0.00071   0.00014   2.08728
   A42        2.11038   0.00029   0.00014   0.00052   0.00050   2.11089
   A43        2.12641  -0.00032  -0.00120   0.00101  -0.00015   2.12626
   A44        2.08533  -0.00004   0.00034  -0.00064  -0.00033   2.08500
   A45        2.07143   0.00036   0.00087  -0.00039   0.00048   2.07191
   A46        2.08528   0.00027   0.00037  -0.00006   0.00026   2.08554
   A47        2.12628  -0.00064  -0.00113   0.00042  -0.00070   2.12558
   A48        2.07155   0.00038   0.00080  -0.00028   0.00051   2.07206
   A49        2.11117  -0.00018  -0.00052   0.00028  -0.00026   2.11091
   A50        2.07569   0.00008  -0.00021   0.00042   0.00021   2.07590
   A51        2.09632   0.00010   0.00073  -0.00069   0.00005   2.09637
   A52        2.06631  -0.00020  -0.00053   0.00026  -0.00027   2.06604
   A53        2.09162   0.00010   0.00014   0.00010   0.00021   2.09183
   A54        2.12525   0.00011   0.00039  -0.00037   0.00005   2.12530
   A55        2.09267  -0.00033  -0.00047   0.00014  -0.00035   2.09232
   A56        2.06608  -0.00023  -0.00040   0.00004  -0.00035   2.06573
   A57        2.12443   0.00056   0.00086  -0.00018   0.00070   2.12513
   A58        2.07572  -0.00013  -0.00023  -0.00007  -0.00030   2.07542
   A59        2.11109  -0.00012  -0.00047   0.00028  -0.00019   2.11090
   A60        2.09637   0.00024   0.00070  -0.00022   0.00049   2.09686
   A61        2.10207   0.00000  -0.00009   0.00012   0.00004   2.10210
   A62        2.09344  -0.00004   0.00004  -0.00016  -0.00012   2.09331
   A63        2.08768   0.00004   0.00005   0.00004   0.00009   2.08777
   A64        2.11374  -0.00003  -0.00002  -0.00000  -0.00003   2.11371
   A65        2.07018   0.00002   0.00010  -0.00010   0.00001   2.07019
   A66        2.09927   0.00001  -0.00008   0.00009   0.00002   2.09929
   A67        2.10087  -0.00027  -0.00041   0.00032  -0.00013   2.10074
   A68        2.09105   0.00007   0.00027  -0.00033  -0.00006   2.09099
   A69        2.09125   0.00020   0.00015   0.00004   0.00020   2.09145
   A70        2.11384  -0.00008  -0.00007   0.00001  -0.00007   2.11377
   A71        2.07027   0.00004   0.00005  -0.00001   0.00004   2.07031
   A72        2.09907   0.00004   0.00003   0.00000   0.00003   2.09911
   A73        2.10200  -0.00002  -0.00005   0.00002  -0.00003   2.10198
   A74        2.09349  -0.00000   0.00001  -0.00001  -0.00000   2.09349
   A75        2.08768   0.00002   0.00005  -0.00002   0.00004   2.08771
   A76        2.10161   0.00005   0.00031  -0.00023   0.00008   2.10169
   A77        2.08670  -0.00002  -0.00020   0.00019  -0.00001   2.08669
   A78        2.09486  -0.00003  -0.00010   0.00004  -0.00006   2.09480
   A79        2.10177   0.00008   0.00022  -0.00007   0.00016   2.10192
   A80        2.09482  -0.00003  -0.00008   0.00001  -0.00007   2.09475
   A81        2.08659  -0.00004  -0.00014   0.00005  -0.00009   2.08651
   A82        2.10258   0.00010  -0.00003   0.00022   0.00019   2.10276
   A83        2.10254  -0.00006  -0.00001  -0.00008  -0.00009   2.10245
   A84        2.07807  -0.00005   0.00005  -0.00014  -0.00009   2.07797
   A85        2.10277   0.00001  -0.00002   0.00005   0.00003   2.10280
   A86        2.08070   0.00001  -0.00002   0.00006   0.00005   2.08074
   A87        2.09972  -0.00003   0.00004  -0.00011  -0.00007   2.09964
   A88        2.10276   0.00004  -0.00002   0.00010   0.00008   2.10285
   A89        2.08075  -0.00005  -0.00005  -0.00005  -0.00010   2.08065
   A90        2.09967   0.00001   0.00006  -0.00005   0.00002   2.09969
   A91        2.09615   0.00002  -0.00002   0.00006   0.00004   2.09619
   A92        2.09054  -0.00000   0.00005  -0.00007  -0.00002   2.09053
   A93        2.09649  -0.00001  -0.00003   0.00001  -0.00002   2.09647
   A94        2.09615  -0.00001  -0.00002   0.00001  -0.00001   2.09614
   A95        2.09054   0.00001   0.00005  -0.00005   0.00000   2.09055
   A96        2.09649   0.00000  -0.00002   0.00003   0.00001   2.09650
   A97        2.09047  -0.00002   0.00003  -0.00008  -0.00004   2.09043
   A98        2.09636   0.00001  -0.00002   0.00004   0.00002   2.09638
   A99        2.09636   0.00001  -0.00002   0.00003   0.00002   2.09637
   A100       1.94435  -0.00008   0.00287  -0.00326  -0.00040   1.94395
   A101       1.95534   0.00175  -0.00344   0.00937   0.00593   1.96127
   A102       1.91480  -0.00082   0.00061  -0.00386  -0.00325   1.91155
   A103       1.87096  -0.00017  -0.00051   0.00195   0.00143   1.87239
   A104       1.88675  -0.00002   0.00099  -0.00233  -0.00134   1.88541
   A105       1.88932  -0.00073  -0.00049  -0.00210  -0.00258   1.88674
   A106       1.99414  -0.00326  -0.02572   0.02141  -0.00427   1.98987
   A107       1.92053  -0.00014   0.01655  -0.02015  -0.00358   1.91694
   A108       1.91624   0.00078  -0.00022   0.00317   0.00315   1.91939
   A109       1.87312   0.00151  -0.00175   0.00467   0.00279   1.87591
   A110       1.88161   0.00114   0.00394  -0.00260   0.00154   1.88315
   A111       1.87390   0.00019   0.00837  -0.00786   0.00070   1.87459
   A112       1.93046   0.00038  -0.00319   0.00519   0.00201   1.93247
   A113       1.92725  -0.00018  -0.00135   0.00111  -0.00022   1.92703
   A114       1.92423  -0.00026   0.00225  -0.00367  -0.00142   1.92281
   A115       1.87516   0.00020  -0.00483   0.00683   0.00202   1.87718
   A116       1.90852   0.00001   0.00030  -0.00022   0.00008   1.90860
   A117       1.89724  -0.00015   0.00678  -0.00926  -0.00247   1.89477
   A118       1.93012   0.00014  -0.00300   0.00420   0.00121   1.93133
   A119       1.92690  -0.00024  -0.00115   0.00067  -0.00047   1.92643
   A120       1.92451  -0.00006   0.00209  -0.00277  -0.00068   1.92383
   A121       1.87496   0.00022  -0.00472   0.00642   0.00172   1.87667
   A122       1.90884   0.00007   0.00012   0.00026   0.00038   1.90921
   A123       1.89755  -0.00013   0.00660  -0.00877  -0.00216   1.89539
    D1        0.00313   0.00007  -0.00179   0.00313   0.00127   0.00440
    D2        3.13416   0.00048   0.00427   0.00751   0.01174  -3.13728
    D3        3.13401  -0.00045   0.00434  -0.01578  -0.01149   3.12252
    D4       -0.01814  -0.00004   0.01040  -0.01140  -0.00102  -0.01916
    D5        0.01031  -0.00071  -0.00593  -0.00800  -0.01390  -0.00359
    D6       -3.13553  -0.00100  -0.00340  -0.01688  -0.02020   3.12745
    D7       -3.12125  -0.00022  -0.01167   0.00975  -0.00194  -3.12319
    D8        0.01610  -0.00052  -0.00915   0.00087  -0.00825   0.00785
    D9        2.52022  -0.00008   0.01176  -0.01480  -0.00305   2.51716
   D10       -1.69031   0.00012   0.00335  -0.00378  -0.00045  -1.69076
   D11        0.40685  -0.00023   0.01221  -0.01605  -0.00388   0.40297
   D12       -0.63342  -0.00066   0.01866  -0.03609  -0.01740  -0.65082
   D13        1.43924  -0.00045   0.01025  -0.02506  -0.01479   1.42444
   D14       -2.74679  -0.00080   0.01910  -0.03734  -0.01822  -2.76501
   D15       -0.01473   0.00059   0.00845   0.00290   0.01138  -0.00335
   D16        3.12993   0.00104   0.00670   0.01811   0.02475  -3.12851
   D17        3.13760   0.00017   0.00230  -0.00156   0.00075   3.13834
   D18       -0.00093   0.00062   0.00054   0.01365   0.01411   0.01318
   D19        0.02089  -0.00106  -0.01200  -0.00775  -0.01967   0.00122
   D20        3.13957   0.00057   0.00121   0.01506   0.01648  -3.12714
   D21       -3.12393  -0.00157  -0.01015  -0.02387  -0.03410   3.12515
   D22       -0.00526   0.00007   0.00306  -0.00106   0.00205  -0.00321
   D23        1.89497   0.00016  -0.00331   0.03391   0.03056   1.92553
   D24       -2.29240   0.00110  -0.00435   0.04058   0.03621  -2.25620
   D25       -0.19357   0.00077  -0.00678   0.04142   0.03461  -0.15897
   D26       -1.24283   0.00074  -0.00548   0.05279   0.04733  -1.19550
   D27        0.85298   0.00168  -0.00652   0.05946   0.05298   0.90596
   D28        2.95181   0.00135  -0.00895   0.06030   0.05137   3.00318
   D29       -0.01948   0.00110   0.01119   0.00985   0.02096   0.00147
   D30        3.12635   0.00141   0.00867   0.01873   0.02732  -3.12952
   D31       -3.14095  -0.00054  -0.00041  -0.01037  -0.01063   3.13161
   D32        0.00488  -0.00023  -0.00293  -0.00149  -0.00426   0.00062
   D33       -3.14038  -0.00177  -0.00076  -0.03868  -0.03955   3.10325
   D34       -0.00618  -0.00159   0.00350  -0.03411  -0.03070  -0.03689
   D35       -0.02423   0.00012   0.01390  -0.01336   0.00053  -0.02370
   D36        3.10997   0.00030   0.01816  -0.00880   0.00937   3.11934
   D37       -3.12507   0.00063  -0.00937   0.02287   0.01342  -3.11165
   D38       -1.04573   0.00018  -0.01137   0.02375   0.01234  -1.03339
   D39        1.08212   0.00033  -0.00928   0.02147   0.01215   1.09427
   D40        0.01158   0.00028  -0.00643   0.01254   0.00605   0.01763
   D41        2.09092  -0.00017  -0.00843   0.01342   0.00497   2.09589
   D42       -2.06442  -0.00002  -0.00634   0.01114   0.00479  -2.05963
   D43       -3.07809  -0.00170  -0.03640   0.00585  -0.03068  -3.10878
   D44        0.02390  -0.00003  -0.01371   0.01408   0.00039   0.02430
   D45        0.07130  -0.00206  -0.04089   0.00104  -0.03997   0.03133
   D46       -3.10989  -0.00039  -0.01821   0.00927  -0.00890  -3.11879
   D47       -1.48233  -0.00374  -0.14038  -0.05135  -0.19172  -1.67405
   D48        1.61160  -0.00199  -0.11300  -0.03398  -0.14698   1.46461
   D49        1.65182  -0.00347  -0.13609  -0.04674  -0.18284   1.46898
   D50       -1.53744  -0.00171  -0.10872  -0.02938  -0.13810  -1.67554
   D51       -3.13392   0.00002  -0.00446  -0.00513  -0.00924   3.14002
   D52        0.03459  -0.00020  -0.01991   0.00983  -0.01031   0.02427
   D53        0.04388  -0.00157  -0.02520  -0.01258  -0.03767   0.00620
   D54       -3.07080  -0.00180  -0.04065   0.00238  -0.03875  -3.10955
   D55        3.13044   0.00051   0.00645   0.00363   0.01022   3.14066
   D56       -0.00476   0.00024   0.00286  -0.00035   0.00263  -0.00213
   D57       -0.04102   0.00130   0.02356   0.01011   0.03354  -0.00747
   D58        3.10697   0.00102   0.01997   0.00612   0.02595   3.13292
   D59       -0.03129   0.00147   0.01798   0.01042   0.02849  -0.00280
   D60        3.13619   0.00041   0.00310   0.00395   0.00722  -3.13977
   D61        3.08660   0.00125   0.03158  -0.00208   0.02901   3.11561
   D62       -0.02910   0.00020   0.01671  -0.00855   0.00774  -0.02136
   D63       -0.16121  -0.00018   0.00678  -0.01804  -0.01136  -0.17257
   D64        1.94704  -0.00060  -0.00140  -0.01209  -0.01333   1.93371
   D65       -2.27729   0.00002   0.01912  -0.03189  -0.01274  -2.29002
   D66        3.01096  -0.00022  -0.01077  -0.00141  -0.01234   2.99862
   D67       -1.16397  -0.00063  -0.01895   0.00454  -0.01431  -1.17828
   D68        0.89489  -0.00002   0.00157  -0.01526  -0.01372   0.88117
   D69        0.02192  -0.00061  -0.01259  -0.00362  -0.01615   0.00577
   D70       -3.11423  -0.00027  -0.01573   0.01043  -0.00530  -3.11953
   D71       -3.12588  -0.00038  -0.00911   0.00028  -0.00877  -3.13465
   D72        0.02115  -0.00005  -0.01225   0.01433   0.00208   0.02323
   D73       -0.01162  -0.00034   0.00645  -0.01168  -0.00530  -0.01691
   D74       -2.08175   0.00017   0.00316  -0.00604  -0.00291  -2.08466
   D75        2.07181  -0.00003   0.00209  -0.00518  -0.00312   2.06869
   D76        3.13729  -0.00062   0.00235  -0.01626  -0.01398   3.12330
   D77        1.06716  -0.00010  -0.00094  -0.01062  -0.01160   1.05556
   D78       -1.06247  -0.00030  -0.00201  -0.00977  -0.01181  -1.07428
   D79        0.00671  -0.00066  -0.00386  -0.00452  -0.00849  -0.00178
   D80       -3.14069  -0.00101  -0.00050  -0.01948  -0.02001   3.12249
   D81        3.12287   0.00036   0.01075   0.00182   0.01240   3.13527
   D82       -0.02453   0.00001   0.01411  -0.01314   0.00087  -0.02365
   D83       -0.62312  -0.00071   0.01768  -0.03730  -0.01957  -0.64269
   D84        1.45023  -0.00033   0.00888  -0.02484  -0.01593   1.43430
   D85       -2.73613  -0.00080   0.01793  -0.03802  -0.02005  -2.75618
   D86        2.52500  -0.00030   0.01391  -0.02047  -0.00658   2.51841
   D87       -1.68484   0.00007   0.00511  -0.00801  -0.00294  -1.68778
   D88        0.41199  -0.00039   0.01416  -0.02119  -0.00707   0.40492
   D89       -0.02132   0.00051   0.01224   0.00302   0.01525  -0.00607
   D90        3.11427   0.00050   0.01569  -0.00069   0.01499   3.12926
   D91       -3.11459  -0.00125  -0.01551  -0.01459  -0.03010   3.13849
   D92        0.02099  -0.00126  -0.01206  -0.01830  -0.03036  -0.00936
   D93       -3.11458  -0.00046  -0.01552   0.00179  -0.01374  -3.12832
   D94        0.04052  -0.00109  -0.02327  -0.00503  -0.02831   0.01221
   D95       -0.02137   0.00132   0.01227   0.01939   0.03167   0.01030
   D96        3.13372   0.00069   0.00452   0.01257   0.01710  -3.13236
   D97       -3.13771  -0.00046  -0.00223  -0.00844  -0.01067   3.13481
   D98        0.00070  -0.00020  -0.00040  -0.00507  -0.00547  -0.00477
   D99        0.00984  -0.00045  -0.00565  -0.00476  -0.01041  -0.00057
   D100      -3.13493  -0.00019  -0.00383  -0.00139  -0.00521  -3.14014
   D101       3.13884   0.00041   0.00158   0.00851   0.01008  -3.13426
   D102      -0.00702   0.00036   0.00403   0.00502   0.00906   0.00203
   D103      -0.00857   0.00040   0.00492   0.00492   0.00983   0.00126
   D104       3.12875   0.00035   0.00737   0.00144   0.00880   3.13756
   D105       0.00780  -0.00048  -0.00448  -0.00724  -0.01172  -0.00392
   D106      -3.13321  -0.00039  -0.00482  -0.00456  -0.00938   3.14060
   D107       3.13632   0.00012   0.00303  -0.00063   0.00239   3.13871
   D108      -0.00469   0.00021   0.00269   0.00205   0.00474   0.00004
   D109      -0.00569   0.00036   0.00327   0.00556   0.00882   0.00314
   D110       3.13833   0.00033   0.00187   0.00629   0.00816  -3.13669
   D111      -3.13388  -0.00026  -0.00443  -0.00121  -0.00564  -3.13952
   D112       0.01014  -0.00029  -0.00582  -0.00048  -0.00630   0.00384
   D113      -0.00422   0.00021   0.00242   0.00189   0.00431   0.00009
   D114       3.13949   0.00019   0.00121   0.00249   0.00370  -3.14000
   D115       3.14059  -0.00006   0.00057  -0.00153  -0.00095   3.13965
   D116       0.00111  -0.00007  -0.00064  -0.00093  -0.00156  -0.00045
   D117       0.00191  -0.00011  -0.00110  -0.00238  -0.00347  -0.00156
   D118       3.14095  -0.00010   0.00037  -0.00338  -0.00301   3.13794
   D119      -3.13532  -0.00006  -0.00360   0.00117  -0.00243  -3.13775
   D120       0.00372  -0.00005  -0.00214   0.00017  -0.00196   0.00176
   D121      -0.00629   0.00047   0.00361   0.00691   0.01051   0.00423
   D122       3.14101   0.00012   0.00033   0.00130   0.00163  -3.14055
   D123       3.13089   0.00042   0.00615   0.00331   0.00945   3.14034
   D124      -0.00500   0.00007   0.00288  -0.00230   0.00057  -0.00444
   D125       0.00591  -0.00041  -0.00339  -0.00581  -0.00920  -0.00329
   D126      -3.14139  -0.00007  -0.00012  -0.00020  -0.00032   3.14148
   D127      -3.13629  -0.00050  -0.00305  -0.00858  -0.01163   3.13527
   D128      -0.00040  -0.00016   0.00023  -0.00297  -0.00274  -0.00314
   D129      -0.00275  -0.00002   0.00158  -0.00219  -0.00061  -0.00336
   D130       3.14013  -0.00008   0.00084  -0.00272  -0.00188   3.13825
   D131       3.13944   0.00008   0.00124   0.00054   0.00178   3.14122
   D132      -0.00087   0.00001   0.00050   0.00001   0.00051  -0.00036
   D133      -0.00806   0.00018   0.00463  -0.00103   0.00359  -0.00446
   D134       3.13854   0.00007   0.00175  -0.00051   0.00124   3.13978
   D135       3.13599   0.00015   0.00322  -0.00029   0.00293   3.13892
   D136      -0.00060   0.00004   0.00034   0.00023   0.00057  -0.00002
   D137      -0.00275   0.00010   0.00158   0.00081   0.00239  -0.00036
   D138      -3.13959  -0.00004  -0.00115   0.00052  -0.00063  -3.14022
   D139       3.13674   0.00012   0.00279   0.00021   0.00300   3.13974
   D140      -0.00010  -0.00002   0.00006  -0.00008  -0.00002  -0.00012
   D141       0.00384  -0.00014  -0.00221  -0.00052  -0.00273   0.00111
   D142       3.14066  -0.00001   0.00054  -0.00023   0.00030   3.14096
   D143      -3.13515  -0.00015  -0.00370   0.00049  -0.00320  -3.13836
   D144       0.00166  -0.00002  -0.00095   0.00078  -0.00017   0.00149
   D145      -1.50402   0.00013   0.00315   0.00012   0.00327  -1.50075
   D146       1.63758   0.00012   0.00315  -0.00007   0.00307   1.64065
   D147       1.64324  -0.00021  -0.00010  -0.00546  -0.00556   1.63768
   D148      -1.49834  -0.00022  -0.00011  -0.00566  -0.00576  -1.50411
   D149       0.00506  -0.00010  -0.00291   0.00072  -0.00219   0.00287
   D150      -3.14020  -0.00002  -0.00080   0.00045  -0.00034  -3.14055
   D151      -3.13784  -0.00004  -0.00216   0.00126  -0.00090  -3.13873
   D152       0.00008   0.00004  -0.00005   0.00100   0.00095   0.00103
   D153       0.00037   0.00002  -0.00021   0.00093   0.00072   0.00109
   D154      -3.13757  -0.00006  -0.00231   0.00119  -0.00112  -3.13869
   D155       3.13697   0.00013   0.00265   0.00041   0.00306   3.14004
   D156      -0.00096   0.00005   0.00055   0.00067   0.00123   0.00026
   D157       3.14154  -0.00000   0.00003  -0.00010  -0.00007   3.14147
   D158       0.00010   0.00000  -0.00005   0.00010   0.00005   0.00014
   D159      -0.00006   0.00001   0.00004   0.00010   0.00013   0.00007
   D160      -3.14150   0.00001  -0.00005   0.00029   0.00024  -3.14126
   D161       3.14147   0.00000   0.00007   0.00001   0.00008   3.14155
   D162       0.00006   0.00001  -0.00004   0.00020   0.00017   0.00023
   D163      -0.00012  -0.00001   0.00007  -0.00018  -0.00012  -0.00023
   D164      -3.14152  -0.00000  -0.00004   0.00001  -0.00003  -3.14155
   D165       0.00017  -0.00000  -0.00010   0.00004  -0.00006   0.00011
   D166       3.14128  -0.00000   0.00018  -0.00022  -0.00004   3.14125
   D167      -3.14158  -0.00001  -0.00001  -0.00016  -0.00017   3.14144
   D168      -0.00046  -0.00001   0.00027  -0.00041  -0.00015  -0.00061
   D169       0.00019   0.00000  -0.00011   0.00014   0.00003   0.00022
   D170       3.14132  -0.00000   0.00016  -0.00016   0.00000   3.14132
   D171      -3.14159  -0.00000  -0.00000  -0.00006  -0.00006   3.14153
   D172      -0.00046  -0.00001   0.00027  -0.00035  -0.00009  -0.00055
   D173      -0.00009  -0.00000   0.00005  -0.00009  -0.00003  -0.00012
   D174       3.14150   0.00000   0.00005  -0.00002   0.00003   3.14153
   D175      -3.14121  -0.00000  -0.00022   0.00017  -0.00005  -3.14126
   D176       0.00039   0.00000  -0.00022   0.00023   0.00001   0.00040
   D177      -0.00008   0.00000   0.00005  -0.00000   0.00005  -0.00004
   D178       3.14151  -0.00000   0.00005  -0.00006  -0.00002   3.14149
   D179      -3.14121   0.00000  -0.00022   0.00030   0.00007  -3.14113
   D180       0.00038   0.00000  -0.00022   0.00023   0.00001   0.00039
         Item               Value     Threshold  Converged?
 Maximum Force            0.019526     0.000450     NO 
 RMS     Force            0.002462     0.000300     NO 
 Maximum Displacement     0.933432     0.001800     NO 
 RMS     Displacement     0.206258     0.001200     NO 
 Predicted change in Energy=-1.583405D-03
 GradGradGradGradGradGradGradGradGradGradGradGradGradGradGradGradGradGrad

 Stoichiometry    C33H27BF2N2
 Framework group  C1[X(C33H27BF2N2)]
 Deg. of freedom   189
 Full point group                 C1      NOp   1
 Largest Abelian subgroup         C1      NOp   1
 Largest concise Abelian subgroup C1      NOp   1
                         Standard orientation:                         
 ---------------------------------------------------------------------
 Center     Atomic      Atomic             Coordinates (Angstroms)
 Number     Number       Type             X           Y           Z
 ---------------------------------------------------------------------
      1          6           0        3.722490   -2.388551   -0.920058
      2          6           0        2.575490   -3.159900   -1.175540
      3          6           0        1.459437   -2.396190   -0.879499
      4          6           0        1.957192   -1.131163   -0.429134
      5          7           0        3.349708   -1.183687   -0.473654
      6          1           0        2.578038   -4.178252   -1.541950
      7          6           0        1.302755    0.023605    0.016939
      8          6           0        2.019362    1.147234    0.457250
      9          6           0        1.616134    2.416719    0.986031
     10          7           0        3.416683    1.129850    0.425265
     11          6           0        2.787589    3.111565    1.241771
     12          6           0        3.874917    2.299441    0.887454
     13          1           0        2.864832    4.111014    1.650236
     14          5           0        4.313501   -0.041506   -0.060260
     15          9           0        5.135233   -0.481587    0.973687
     16          9           0        5.076860    0.370097   -1.149059
     17          6           0       -0.186909    0.029924    0.014549
     18          6           0       -0.873488    0.590380   -1.074719
     19          6           0       -0.883368   -0.526230    1.096814
     20          6           0       -0.181262    1.166773   -2.188093
     21          6           0       -2.307366    0.582771   -1.084071
     22          6           0       -2.317522   -0.533755    1.084746
     23          6           0       -0.201432   -1.092606    2.222178
     24          6           0       -0.865373    1.698589   -3.239138
     25          1           0        0.903423    1.173278   -2.185502
     26          6           0       -2.983980    1.152564   -2.211160
     27          6           0       -3.011428    0.018538   -0.005430
     28          6           0       -3.004653   -1.109460    2.202924
     29          1           0        0.883335   -1.086815    2.235453
     30          6           0       -0.895211   -1.633526    3.261886
     31          6           0       -2.288300    1.691638   -3.250890
     32          1           0       -0.323968    2.130046   -4.075416
     33          1           0       -4.068471    1.145759   -2.223821
     34          6           0       -2.318727   -1.641528    3.252447
     35          1           0       -4.089222   -1.114566    2.199669
     36          1           0       -0.361844   -2.059936    4.105923
     37          1           0       -2.819039    2.118262   -4.096566
     38          1           0       -2.857313   -2.074066    4.090122
     39          6           0       -4.504158    0.009987   -0.016900
     40          6           0       -5.222737    1.111555    0.454154
     41          6           0       -5.202372   -1.099821   -0.499147
     42          6           0       -6.614375    1.103682    0.443349
     43          1           0       -4.682382    1.976101    0.829466
     44          6           0       -6.594000   -1.108319   -0.510010
     45          1           0       -4.646054   -1.957853   -0.866038
     46          6           0       -7.302702   -0.006425   -0.038739
     47          1           0       -7.161496    1.966065    0.812561
     48          1           0       -7.125143   -1.977003   -0.887685
     49          1           0       -8.388529   -0.012786   -0.047202
     50          6           0        0.047683   -2.879453   -1.009089
     51          1           0       -0.422184   -3.007914   -0.027708
     52          1           0       -0.577101   -2.189406   -1.580037
     53          1           0        0.037959   -3.847398   -1.518304
     54          6           0        0.255191    2.976891    1.279541
     55          1           0       -0.561907    2.374900    0.896599
     56          1           0        0.116724    3.069003    2.362728
     57          1           0        0.163389    3.980444    0.851046
     58          6           0        5.328764    2.628284    0.963913
     59          1           0        5.909901    1.747092    1.240028
     60          1           0        5.694178    2.973385   -0.009646
     61          1           0        5.498082    3.418667    1.699077
     62          6           0        5.152106   -2.789233   -1.067720
     63          1           0        5.753887   -1.947699   -1.415229
     64          1           0        5.559928   -3.110295   -0.102818
     65          1           0        5.241418   -3.616113   -1.776267
 ---------------------------------------------------------------------
 Rotational constants (GHZ):           0.1999141           0.0660349           0.0634870
 Standard basis: 6-31G(d) (6D, 7F)
 There are   624 symmetry adapted cartesian basis functions of A   symmetry.
 There are   624 symmetry adapted basis functions of A   symmetry.
   624 basis functions,  1172 primitive gaussians,   624 cartesian basis functions
   131 alpha electrons      131 beta electrons
       nuclear repulsion energy      4139.2000421474 Hartrees.
 NAtoms=   65 NActive=   65 NUniq=   65 SFac= 1.00D+00 NAtFMM=   60 NAOKFM=T Big=T
 Integral buffers will be    131072 words long.
 Raffenetti 2 integral format.
 Two-electron integral symmetry is turned on.
 Nuclear repulsion after empirical dispersion term =     4139.1338415886 Hartrees.
 One-electron integrals computed using PRISM.
 NBasis=   624 RedAO= T EigKep=  1.33D-04  NBF=   624
 NBsUse=   624 1.00D-06 EigRej= -1.00D+00 NBFU=   624
 Lowest energy guess from the checkpoint file:  "BODIPY_mon_S-WB97XD-631Gd-v2.chk"
 B after Tr=    -0.000000   -0.000000    0.000000
         Rot=    0.998676    0.051167   -0.001788    0.004937 Ang=   5.90 deg.
 B after Tr=     0.000000   -0.000000    0.000000
         Rot=    0.937088   -0.349021   -0.000262   -0.007070 Ang= -40.86 deg.
 Requested convergence on RMS density matrix=1.00D-08 within 128 cycles.
 Requested convergence on MAX density matrix=1.00D-06.
 Requested convergence on             energy=1.00D-06.
 No special actions if energy rises.
 Integral accuracy reduced to 1.0D-05 until final iterations.
 Initial convergence to 1.0D-05 achieved.  Increase integral accuracy.
 SCF Done:  E(RwB97XD) =  -1607.53751004     A.U. after   14 cycles
            NFock= 14  Conv=0.44D-08     -V/T= 2.0091
 Calling FoFJK, ICntrl=      2127 FMM=T ISym2X=0 I1Cent= 0 IOpClX= 0 NMat=1 NMatS=1 NMatT=0.
 ***** Axes restored to original set *****
 -------------------------------------------------------------------
 Center     Atomic                   Forces (Hartrees/Bohr)
 Number     Number              X              Y              Z
 -------------------------------------------------------------------
      1        6           0.000628801   -0.000915684   -0.000359629
      2        6          -0.000540052    0.000139974    0.000343422
      3        6          -0.000279358   -0.000901464    0.000375372
      4        6          -0.000290306   -0.000325405    0.000113161
      5        7           0.000065448    0.000514874    0.000132087
      6        1          -0.000128579    0.000008999    0.000260932
      7        6           0.001506024    0.000750825   -0.000590507
      8        6          -0.000111750   -0.001015176   -0.000303656
      9        6          -0.000358304    0.002696368    0.000818772
     10        7          -0.000105364    0.000426120    0.000011337
     11        6          -0.000045960   -0.000743656    0.000105772
     12        6           0.000538696    0.000576543   -0.000612260
     13        1          -0.000179516   -0.000025537   -0.000050082
     14        5          -0.000122666   -0.000323626    0.000451355
     15        9           0.000418449    0.000151352   -0.000353642
     16        9           0.000028971   -0.000107295    0.000020293
     17        6          -0.000103828   -0.002705671   -0.000262600
     18        6           0.000561505    0.000904624   -0.000259406
     19        6          -0.000192487   -0.000862869    0.000005445
     20        6           0.000084174    0.000377033   -0.000036585
     21        6          -0.000193522    0.000234323   -0.000148800
     22        6           0.000037578   -0.000079867    0.000090775
     23        6          -0.000016500   -0.000289156    0.000009044
     24        6           0.000037248   -0.000093143    0.000005305
     25        1           0.000131334   -0.000005930   -0.000050885
     26        6          -0.000080560    0.000002973   -0.000033139
     27        6          -0.000001305   -0.000200327   -0.000044260
     28        6           0.000054386    0.000021293   -0.000050052
     29        1           0.000085137   -0.000085112    0.000032683
     30        6           0.000030178    0.000149092    0.000011803
     31        6           0.000055183   -0.000036051   -0.000018268
     32        1           0.000018636   -0.000028244    0.000007766
     33        1          -0.000011336    0.000000943   -0.000009019
     34        6          -0.000064009    0.000062056    0.000009053
     35        1          -0.000018071   -0.000028821    0.000020925
     36        1          -0.000001174   -0.000027032   -0.000023805
     37        1          -0.000012084    0.000011593    0.000016177
     38        1           0.000006199   -0.000007980   -0.000020431
     39        6           0.000033305    0.000076898    0.000017979
     40        6          -0.000030719    0.000032561   -0.000038628
     41        6          -0.000017989   -0.000032693    0.000020411
     42        6           0.000007896    0.000000279    0.000006059
     43        1           0.000001122   -0.000002484    0.000007743
     44        6          -0.000001651    0.000002119   -0.000007209
     45        1           0.000002946   -0.000003517   -0.000011328
     46        6          -0.000006286    0.000008292    0.000003944
     47        1          -0.000004941   -0.000004380   -0.000002298
     48        1          -0.000004723    0.000004151    0.000005019
     49        1          -0.000001517   -0.000000116    0.000000152
     50        6           0.000276801   -0.000119680   -0.000579122
     51        1          -0.000026853   -0.000222275    0.000264641
     52        1          -0.000607248   -0.001107556    0.000917023
     53        1           0.000057997   -0.000020099   -0.000228248
     54        6           0.000828811    0.000523711   -0.000851575
     55        1          -0.001676979    0.002869097    0.000873087
     56        1          -0.000002147   -0.000103735   -0.000083311
     57        1           0.000296089   -0.000022329   -0.000222419
     58        6          -0.000114401    0.000190534    0.000357094
     59        1           0.000045249   -0.000066901   -0.000365355
     60        1          -0.000144457    0.000306062   -0.000160073
     61        1          -0.000123169   -0.000343335    0.000389645
     62        6          -0.000111368   -0.000222673   -0.000170962
     63        1           0.000121008    0.000082952    0.000353073
     64        1          -0.000147383   -0.000323360    0.000220594
     65        1          -0.000080607    0.000277537   -0.000330385
 -------------------------------------------------------------------
 Cartesian Forces:  Max     0.002869097 RMS     0.000486601

 GradGradGradGradGradGradGradGradGradGradGradGradGradGradGradGradGradGrad
 Berny optimization.
 Using GEDIIS/GDIIS optimizer.
 FormGI is forming the generalized inverse of G from B-inverse, IUseBI=4.
 Internal  Forces:  Max     0.006783094 RMS     0.000969430
 Search for a local minimum.
 Step number   3 out of a maximum of  384
 All quantities printed in internal units (Hartrees-Bohrs-Radians)
 Mixed Optimization -- En-DIIS/RFO-DIIS
 Update second derivatives using D2CorX and points    2    1    3
 DE= -1.87D-03 DEPred=-1.58D-03 R= 1.18D+00
 TightC=F SS=  1.41D+00  RLast= 2.83D-01 DXNew= 2.5227D-01 8.4815D-01
 Trust test= 1.18D+00 RLast= 2.83D-01 DXMaxT set to 2.52D-01
 ITU=  1 -1  0
 Use linear search instead of GDIIS.
     Eigenvalues ---    0.00531   0.00766   0.00811   0.00852   0.00861
     Eigenvalues ---    0.00881   0.01107   0.01217   0.01281   0.01447
     Eigenvalues ---    0.01457   0.01547   0.01627   0.01637   0.01669
     Eigenvalues ---    0.01713   0.01734   0.01735   0.01742   0.01762
     Eigenvalues ---    0.01773   0.01782   0.01799   0.01923   0.01990
     Eigenvalues ---    0.01991   0.02000   0.02006   0.02007   0.02035
     Eigenvalues ---    0.02107   0.02129   0.02130   0.02136   0.02137
     Eigenvalues ---    0.02144   0.02160   0.02166   0.02175   0.02175
     Eigenvalues ---    0.02182   0.02190   0.02192   0.02192   0.02194
     Eigenvalues ---    0.02195   0.02241   0.02247   0.02282   0.02371
     Eigenvalues ---    0.02374   0.02629   0.06929   0.07104   0.07150
     Eigenvalues ---    0.07169   0.07375   0.07378   0.07380   0.07453
     Eigenvalues ---    0.07464   0.10324   0.13540   0.14667   0.15640
     Eigenvalues ---    0.16000   0.16000   0.16000   0.16000   0.16000
     Eigenvalues ---    0.16000   0.16000   0.16000   0.16000   0.16000
     Eigenvalues ---    0.16000   0.16000   0.16000   0.16000   0.16000
     Eigenvalues ---    0.16000   0.16000   0.16000   0.16000   0.16000
     Eigenvalues ---    0.16000   0.16000   0.16000   0.16000   0.16045
     Eigenvalues ---    0.16084   0.22000   0.22000   0.22000   0.22000
     Eigenvalues ---    0.22532   0.22568   0.23477   0.23767   0.23803
     Eigenvalues ---    0.24384   0.24472   0.24507   0.24987   0.24992
     Eigenvalues ---    0.24993   0.24996   0.24997   0.24999   0.24999
     Eigenvalues ---    0.24999   0.25000   0.25000   0.25000   0.25000
     Eigenvalues ---    0.25000   0.26778   0.27051   0.28321   0.32375
     Eigenvalues ---    0.32676   0.32900   0.33138   0.33311   0.33317
     Eigenvalues ---    0.33556   0.34176   0.34277   0.34299   0.34365
     Eigenvalues ---    0.34365   0.34365   0.34399   0.34402   0.34476
     Eigenvalues ---    0.34565   0.34569   0.34821   0.35231   0.35231
     Eigenvalues ---    0.35281   0.35281   0.35293   0.35307   0.35307
     Eigenvalues ---    0.35317   0.35317   0.35393   0.35394   0.35401
     Eigenvalues ---    0.35441   0.35441   0.35722   0.35723   0.38039
     Eigenvalues ---    0.38572   0.38634   0.39551   0.40187   0.40550
     Eigenvalues ---    0.40718   0.41406   0.41467   0.41482   0.41487
     Eigenvalues ---    0.42355   0.42369   0.43007   0.44071   0.44269
     Eigenvalues ---    0.44570   0.45013   0.45081   0.46290   0.46546
     Eigenvalues ---    0.46611   0.46937   0.46973   0.47011   0.47021
     Eigenvalues ---    0.47114   0.47560   0.50262   0.50276   0.51736
     Eigenvalues ---    0.51778   0.55057   0.55181   0.64260
 RFO step:  Lambda=-1.22202711D-03 EMin= 5.31350952D-03
 Quartic linear search produced a step of -0.21986.
 Iteration  1 RMS(Cart)=  0.11960264 RMS(Int)=  0.00124254
 Iteration  2 RMS(Cart)=  0.00385564 RMS(Int)=  0.00002006
 Iteration  3 RMS(Cart)=  0.00000292 RMS(Int)=  0.00002004
 Iteration  4 RMS(Cart)=  0.00000000 RMS(Int)=  0.00002004
 Variable       Old X    -DE/DX   Delta X   Delta X   Delta X     New X
                                 (Linear)    (Quad)   (Total)
    R1        2.65630   0.00176   0.00050   0.00183   0.00233   2.65863
    R2        2.52824  -0.00036   0.00035  -0.00082  -0.00048   2.52776
    R3        2.81953  -0.00026  -0.00032  -0.00027  -0.00059   2.81894
    R4        2.61607   0.00011   0.00049  -0.00037   0.00012   2.61619
    R5        2.04519   0.00001  -0.00000   0.00000  -0.00000   2.04519
    R6        2.70626  -0.00314  -0.00234  -0.00128  -0.00362   2.70264
    R7        2.83042  -0.00024  -0.00024  -0.00003  -0.00027   2.83015
    R8        2.63469  -0.00014  -0.00017   0.00088   0.00071   2.63540
    R9        2.64613  -0.00407  -0.00174  -0.00286  -0.00460   2.64152
   R10        2.93021   0.00163   0.00182   0.00324   0.00506   2.93527
   R11        2.65232  -0.00637  -0.00310  -0.00783  -0.01093   2.64139
   R12        2.81509  -0.00041  -0.00025  -0.00050  -0.00075   2.81433
   R13        2.70818  -0.00678  -0.00276  -0.01028  -0.01305   2.69513
   R14        2.64145  -0.00196  -0.00166  -0.00256  -0.00421   2.63724
   R15        2.61884   0.00056  -0.00012   0.00092   0.00080   2.61963
   R16        2.83592  -0.00081  -0.00145  -0.00059  -0.00204   2.83387
   R17        2.52937   0.00060   0.00010   0.00106   0.00117   2.53053
   R18        2.93492   0.00061   0.00079   0.00053   0.00132   2.93624
   R19        2.65058   0.00229   0.00176   0.00300   0.00475   2.65533
   R20        2.04554   0.00002  -0.00008   0.00011   0.00003   2.04558
   R21        2.82048  -0.00034  -0.00053  -0.00011  -0.00064   2.81984
   R22        2.63070   0.00054  -0.00015   0.00089   0.00074   2.63144
   R23        2.63047   0.00004  -0.00009   0.00020   0.00011   2.63057
   R24        2.65371  -0.00087  -0.00095  -0.00054  -0.00149   2.65222
   R25        2.64943  -0.00014  -0.00001  -0.00032  -0.00033   2.64910
   R26        2.70634  -0.00008   0.00011  -0.00025  -0.00015   2.70619
   R27        2.70973   0.00017   0.00006   0.00019   0.00026   2.70999
   R28        2.71029  -0.00009  -0.00006  -0.00006  -0.00012   2.71018
   R29        2.70717  -0.00004  -0.00007  -0.00005  -0.00013   2.70704
   R30        2.57415  -0.00001   0.00005  -0.00006  -0.00001   2.57414
   R31        2.04980   0.00013   0.00014   0.00013   0.00027   2.05007
   R32        2.70752  -0.00000   0.00004  -0.00003   0.00001   2.70753
   R33        2.65742   0.00001  -0.00026   0.00031   0.00005   2.65747
   R34        2.65573  -0.00004   0.00011  -0.00010   0.00001   2.65574
   R35        2.70825   0.00003  -0.00012   0.00017   0.00005   2.70830
   R36        2.05010   0.00009   0.00007   0.00013   0.00020   2.05030
   R37        2.57372   0.00004   0.00014  -0.00010   0.00004   2.57376
   R38        2.68907   0.00011   0.00015   0.00006   0.00021   2.68928
   R39        2.05158   0.00002   0.00001   0.00002   0.00003   2.05161
   R40        2.57420   0.00014   0.00004   0.00015   0.00019   2.57439
   R41        2.04957   0.00001   0.00002   0.00000   0.00002   2.04959
   R42        2.82098   0.00002   0.00003   0.00003   0.00006   2.82104
   R43        2.57384   0.00002   0.00012  -0.00005   0.00008   2.57392
   R44        2.04957   0.00002   0.00002   0.00001   0.00002   2.04959
   R45        2.69016   0.00006  -0.00009   0.00020   0.00011   2.69027
   R46        2.05164   0.00002  -0.00000   0.00003   0.00003   2.05167
   R47        2.05178   0.00002   0.00000   0.00003   0.00003   2.05181
   R48        2.05178   0.00001   0.00000   0.00002   0.00002   2.05180
   R49        2.64001   0.00000  -0.00000  -0.00000  -0.00000   2.64001
   R50        2.64003  -0.00000  -0.00001   0.00000  -0.00001   2.64003
   R51        2.62994   0.00001   0.00001   0.00001   0.00001   2.62995
   R52        2.05301   0.00000  -0.00000   0.00000  -0.00000   2.05301
   R53        2.62993   0.00000   0.00001  -0.00000   0.00001   2.62993
   R54        2.05304  -0.00000  -0.00001   0.00001  -0.00000   2.05304
   R55        2.63109   0.00000   0.00001  -0.00000   0.00000   2.63110
   R56        2.05221   0.00001   0.00000   0.00001   0.00001   2.05222
   R57        2.63108  -0.00001   0.00001  -0.00002  -0.00001   2.63107
   R58        2.05221   0.00001   0.00000   0.00001   0.00001   2.05223
   R59        2.05201   0.00000   0.00000   0.00000   0.00000   2.05202
   R60        2.07042  -0.00018  -0.00039   0.00015  -0.00024   2.07018
   R61        2.06361   0.00145   0.00111   0.00081   0.00192   2.06553
   R62        2.06691  -0.00005  -0.00007  -0.00000  -0.00008   2.06683
   R63        2.04988   0.00324   0.00413   0.00322   0.00734   2.05723
   R64        2.07091   0.00012  -0.00050   0.00062   0.00012   2.07104
   R65        2.06936  -0.00016  -0.00061   0.00030  -0.00032   2.06905
   R66        2.06184   0.00017   0.00117  -0.00079   0.00038   2.06223
   R67        2.07047  -0.00020  -0.00072   0.00027  -0.00045   2.07002
   R68        2.06477   0.00014  -0.00021   0.00047   0.00026   2.06503
   R69        2.06239   0.00021   0.00105  -0.00054   0.00052   2.06290
   R70        2.07047  -0.00025  -0.00072   0.00019  -0.00053   2.06993
   R71        2.06469   0.00013  -0.00019   0.00043   0.00023   2.06492
    A1        1.90442  -0.00025   0.00030   0.00004   0.00034   1.90476
    A2        2.23509   0.00020   0.00112  -0.00084   0.00030   2.23540
    A3        2.14343   0.00005  -0.00137   0.00079  -0.00056   2.14287
    A4        1.89257  -0.00021  -0.00037   0.00065   0.00027   1.89284
    A5        2.18457   0.00023   0.00006   0.00027   0.00032   2.18489
    A6        2.20605  -0.00002   0.00031  -0.00092  -0.00061   2.20545
    A7        1.84872  -0.00049  -0.00031  -0.00141  -0.00172   1.84699
    A8        2.16926   0.00277   0.00405   0.00083   0.00489   2.17415
    A9        2.26507  -0.00229  -0.00371   0.00062  -0.00308   2.26199
   A10        1.87950   0.00206   0.00167   0.00222   0.00387   1.88337
   A11        2.29991  -0.00217  -0.00139  -0.00095  -0.00234   2.29757
   A12        2.10370   0.00012  -0.00027  -0.00118  -0.00146   2.10224
   A13        1.89956  -0.00111  -0.00128  -0.00149  -0.00279   1.89678
   A14        2.18846   0.00164   0.00089   0.00133   0.00224   2.19071
   A15        2.19511  -0.00052   0.00040   0.00012   0.00052   2.19563
   A16        2.11943   0.00043  -0.00079   0.00033  -0.00048   2.11894
   A17        2.06048   0.00328   0.00510   0.00969   0.01478   2.07526
   A18        2.10328  -0.00371  -0.00431  -0.01000  -0.01432   2.08896
   A19        2.32028  -0.00618  -0.00586  -0.01130  -0.01717   2.30311
   A20        2.08663   0.00262   0.00349   0.00476   0.00825   2.09488
   A21        1.87625   0.00356   0.00238   0.00653   0.00891   1.88517
   A22        1.84876  -0.00009  -0.00032  -0.00105  -0.00136   1.84739
   A23        2.28893  -0.00537  -0.00895  -0.00731  -0.01623   2.27271
   A24        2.14520   0.00546   0.00934   0.00826   0.01762   2.16282
   A25        1.90019  -0.00179  -0.00142  -0.00399  -0.00540   1.89478
   A26        2.20654  -0.00150  -0.00211  -0.00257  -0.00469   2.20185
   A27        2.17645   0.00329   0.00353   0.00656   0.01009   2.18654
   A28        1.89480  -0.00112  -0.00086  -0.00131  -0.00218   1.89262
   A29        2.20545   0.00037   0.00045  -0.00023   0.00023   2.20568
   A30        2.18292   0.00075   0.00042   0.00153   0.00196   2.18488
   A31        1.90474  -0.00056   0.00023  -0.00020   0.00003   1.90477
   A32        2.14563   0.00035  -0.00185   0.00199   0.00015   2.14577
   A33        2.23268   0.00021   0.00165  -0.00192  -0.00025   2.23243
   A34        1.85457  -0.00114  -0.00063  -0.00118  -0.00182   1.85276
   A35        1.90927   0.00033   0.00233  -0.00166   0.00069   1.90995
   A36        1.92851   0.00030  -0.00190   0.00206   0.00014   1.92866
   A37        1.92526   0.00055  -0.00119   0.00219   0.00099   1.92625
   A38        1.91578   0.00012   0.00090  -0.00098  -0.00007   1.91571
   A39        1.92914  -0.00019   0.00044  -0.00042   0.00001   1.92915
   A40        2.08501  -0.00048   0.00028  -0.00123  -0.00095   2.08406
   A41        2.08728   0.00035  -0.00022   0.00093   0.00071   2.08799
   A42        2.11089   0.00013  -0.00006   0.00029   0.00024   2.11113
   A43        2.12626  -0.00025  -0.00043  -0.00024  -0.00067   2.12559
   A44        2.08500   0.00001   0.00020  -0.00024  -0.00003   2.08497
   A45        2.07191   0.00023   0.00023   0.00046   0.00068   2.07259
   A46        2.08554   0.00004   0.00009   0.00006   0.00015   2.08569
   A47        2.12558  -0.00012  -0.00028  -0.00019  -0.00047   2.12511
   A48        2.07206   0.00008   0.00019   0.00013   0.00032   2.07238
   A49        2.11091  -0.00011  -0.00014  -0.00024  -0.00038   2.11053
   A50        2.07590   0.00000  -0.00013   0.00011  -0.00002   2.07588
   A51        2.09637   0.00011   0.00027   0.00013   0.00040   2.09677
   A52        2.06604  -0.00014  -0.00014  -0.00027  -0.00041   2.06563
   A53        2.09183   0.00000   0.00001   0.00008   0.00009   2.09192
   A54        2.12530   0.00014   0.00014   0.00019   0.00033   2.12563
   A55        2.09232  -0.00006  -0.00010  -0.00007  -0.00017   2.09215
   A56        2.06573  -0.00003  -0.00007  -0.00012  -0.00020   2.06554
   A57        2.12513   0.00009   0.00018   0.00019   0.00037   2.12550
   A58        2.07542  -0.00003  -0.00002  -0.00016  -0.00019   2.07524
   A59        2.11090  -0.00003  -0.00014  -0.00000  -0.00014   2.11076
   A60        2.09686   0.00006   0.00016   0.00017   0.00033   2.09719
   A61        2.10210  -0.00003  -0.00004  -0.00003  -0.00007   2.10203
   A62        2.09331   0.00000   0.00004  -0.00006  -0.00002   2.09330
   A63        2.08777   0.00002   0.00000   0.00009   0.00009   2.08786
   A64        2.11371  -0.00006  -0.00000  -0.00013  -0.00013   2.11358
   A65        2.07019   0.00002   0.00004   0.00000   0.00004   2.07023
   A66        2.09929   0.00004  -0.00004   0.00013   0.00009   2.09938
   A67        2.10074  -0.00013  -0.00013  -0.00014  -0.00027   2.10047
   A68        2.09099   0.00010   0.00011   0.00008   0.00019   2.09118
   A69        2.09145   0.00004   0.00002   0.00007   0.00009   2.09154
   A70        2.11377   0.00001  -0.00001   0.00003   0.00002   2.11378
   A71        2.07031  -0.00003   0.00001  -0.00010  -0.00009   2.07022
   A72        2.09911   0.00002   0.00000   0.00007   0.00008   2.09918
   A73        2.10198  -0.00002  -0.00001  -0.00003  -0.00004   2.10193
   A74        2.09349   0.00002   0.00000   0.00005   0.00005   2.09354
   A75        2.08771  -0.00000   0.00001  -0.00002  -0.00001   2.08770
   A76        2.10169   0.00010   0.00010   0.00021   0.00031   2.10200
   A77        2.08669  -0.00005  -0.00007  -0.00007  -0.00014   2.08655
   A78        2.09480  -0.00005  -0.00003  -0.00014  -0.00017   2.09463
   A79        2.10192  -0.00001   0.00005  -0.00002   0.00003   2.10196
   A80        2.09475   0.00002  -0.00002   0.00006   0.00004   2.09480
   A81        2.08651  -0.00001  -0.00003  -0.00004  -0.00008   2.08643
   A82        2.10276   0.00006  -0.00005   0.00020   0.00015   2.10291
   A83        2.10245  -0.00002   0.00002  -0.00008  -0.00006   2.10239
   A84        2.07797  -0.00003   0.00004  -0.00013  -0.00009   2.07788
   A85        2.10280   0.00002  -0.00001   0.00005   0.00004   2.10284
   A86        2.08074  -0.00001  -0.00002   0.00000  -0.00001   2.08073
   A87        2.09964  -0.00001   0.00003  -0.00006  -0.00003   2.09962
   A88        2.10285   0.00003  -0.00002   0.00011   0.00008   2.10293
   A89        2.08065  -0.00002   0.00000  -0.00008  -0.00007   2.08058
   A90        2.09969  -0.00001   0.00002  -0.00003  -0.00001   2.09968
   A91        2.09619   0.00001  -0.00002   0.00003   0.00002   2.09621
   A92        2.09053  -0.00000   0.00002  -0.00002   0.00000   2.09053
   A93        2.09647  -0.00000  -0.00001  -0.00001  -0.00002   2.09645
   A94        2.09614  -0.00000  -0.00001  -0.00001  -0.00002   2.09612
   A95        2.09055   0.00000   0.00002   0.00000   0.00002   2.09057
   A96        2.09650   0.00000  -0.00001   0.00001  -0.00000   2.09650
   A97        2.09043  -0.00001   0.00002  -0.00005  -0.00003   2.09040
   A98        2.09638   0.00001  -0.00001   0.00003   0.00002   2.09640
   A99        2.09637   0.00001  -0.00001   0.00002   0.00001   2.09639
   A100       1.94395   0.00003   0.00119  -0.00123  -0.00004   1.94391
   A101       1.96127  -0.00065  -0.00262   0.00059  -0.00203   1.95924
   A102       1.91155   0.00018   0.00095  -0.00007   0.00088   1.91243
   A103       1.87239  -0.00001  -0.00051  -0.00060  -0.00111   1.87128
   A104       1.88541   0.00005   0.00067  -0.00004   0.00064   1.88604
   A105       1.88674   0.00044   0.00038   0.00140   0.00178   1.88852
   A106       1.98987  -0.00156  -0.00891   0.00015  -0.00874   1.98112
   A107       1.91694   0.00039   0.00712  -0.00433   0.00279   1.91974
   A108       1.91939  -0.00005  -0.00078   0.00083   0.00012   1.91951
   A109       1.87591   0.00065  -0.00128   0.00409   0.00275   1.87866
   A110       1.88315   0.00067   0.00117   0.00103   0.00227   1.88542
   A111       1.87459  -0.00001   0.00305  -0.00176   0.00135   1.87594
   A112       1.93247   0.00009  -0.00166   0.00215   0.00050   1.93297
   A113       1.92703  -0.00025  -0.00047  -0.00074  -0.00120   1.92583
   A114       1.92281  -0.00009   0.00117  -0.00149  -0.00032   1.92250
   A115       1.87718   0.00011  -0.00230   0.00250   0.00022   1.87740
   A116       1.90860   0.00011   0.00010   0.00066   0.00076   1.90935
   A117       1.89477   0.00004   0.00314  -0.00308   0.00006   1.89483
   A118       1.93133   0.00018  -0.00141   0.00207   0.00067   1.93200
   A119       1.92643  -0.00026  -0.00034  -0.00089  -0.00122   1.92521
   A120       1.92383  -0.00006   0.00095  -0.00104  -0.00009   1.92374
   A121       1.87667   0.00005  -0.00218   0.00212  -0.00006   1.87662
   A122       1.90921   0.00003  -0.00004   0.00049   0.00046   1.90967
   A123       1.89539   0.00006   0.00300  -0.00275   0.00025   1.89564
    D1        0.00440  -0.00006  -0.00097  -0.00171  -0.00268   0.00172
    D2       -3.13728  -0.00027  -0.00095  -0.00717  -0.00810   3.13780
    D3        3.12252   0.00003   0.00419  -0.00215   0.00202   3.12454
    D4       -0.01916  -0.00018   0.00421  -0.00760  -0.00341  -0.02257
    D5       -0.00359   0.00027   0.00079   0.00619   0.00696   0.00337
    D6        3.12745   0.00023   0.00314   0.00206   0.00521   3.13266
    D7       -3.12319   0.00018  -0.00404   0.00662   0.00255  -3.12064
    D8        0.00785   0.00014  -0.00169   0.00249   0.00080   0.00865
    D9        2.51716  -0.00034   0.00517  -0.02306  -0.01788   2.49929
   D10       -1.69076  -0.00033   0.00138  -0.01968  -0.01830  -1.70906
   D11        0.40297  -0.00046   0.00553  -0.02435  -0.01883   0.38415
   D12       -0.65082  -0.00024   0.01097  -0.02356  -0.01259  -0.66341
   D13        1.42444  -0.00023   0.00718  -0.02019  -0.01301   1.41143
   D14       -2.76501  -0.00036   0.01132  -0.02485  -0.01354  -2.77855
   D15       -0.00335  -0.00016   0.00073  -0.00328  -0.00255  -0.00589
   D16       -3.12851  -0.00027  -0.00288  -0.00610  -0.00894  -3.13745
   D17        3.13834   0.00005   0.00071   0.00226   0.00296   3.14130
   D18        0.01318  -0.00006  -0.00289  -0.00056  -0.00343   0.00975
   D19        0.00122   0.00031  -0.00027   0.00694   0.00669   0.00791
   D20       -3.12714  -0.00011  -0.00316  -0.00092  -0.00410  -3.13124
   D21        3.12515   0.00050   0.00361   0.00997   0.01362   3.13877
   D22       -0.00321   0.00008   0.00072   0.00211   0.00283  -0.00038
   D23        1.92553   0.00035  -0.00799   0.00576  -0.00223   1.92330
   D24       -2.25620  -0.00010  -0.00963   0.00453  -0.00510  -2.26129
   D25       -0.15897   0.00015  -0.01020   0.00663  -0.00357  -0.16254
   D26       -1.19550   0.00017  -0.01250   0.00225  -0.01025  -1.20576
   D27        0.90596  -0.00027  -0.01414   0.00102  -0.01312   0.89284
   D28        3.00318  -0.00002  -0.01472   0.00313  -0.01159   2.99159
   D29        0.00147  -0.00036  -0.00032  -0.00819  -0.00852  -0.00705
   D30       -3.12952  -0.00034  -0.00269  -0.00405  -0.00678  -3.13629
   D31        3.13161  -0.00002   0.00218  -0.00139   0.00081   3.13242
   D32        0.00062  -0.00000  -0.00018   0.00276   0.00256   0.00318
   D33        3.10325   0.00085   0.00840   0.01602   0.02443   3.12769
   D34       -0.03689   0.00060   0.00809   0.00671   0.01473  -0.02215
   D35       -0.02370   0.00038   0.00521   0.00730   0.01250  -0.01121
   D36        3.11934   0.00013   0.00489  -0.00201   0.00280   3.12214
   D37       -3.11165  -0.00019  -0.00654  -0.00290  -0.00943  -3.12108
   D38       -1.03339  -0.00000  -0.00707  -0.00185  -0.00892  -1.04231
   D39        1.09427   0.00018  -0.00622  -0.00214  -0.00836   1.08591
   D40        0.01763  -0.00023  -0.00379  -0.00772  -0.01150   0.00614
   D41        2.09589  -0.00004  -0.00432  -0.00668  -0.01098   2.08491
   D42       -2.05963   0.00014  -0.00348  -0.00697  -0.01042  -2.07005
   D43       -3.10878  -0.00035  -0.00719  -0.00789  -0.01508  -3.12386
   D44        0.02430  -0.00046  -0.00534  -0.01064  -0.01598   0.00832
   D45        0.03133  -0.00009  -0.00686   0.00166  -0.00529   0.02604
   D46       -3.11879  -0.00020  -0.00501  -0.00109  -0.00618  -3.12496
   D47       -1.67405   0.00164  -0.01159   0.12364   0.11205  -1.56200
   D48        1.46461   0.00156  -0.01094   0.12069   0.10975   1.57436
   D49        1.46898   0.00139  -0.01190   0.11441   0.10251   1.57149
   D50       -1.67554   0.00131  -0.01126   0.11146   0.10021  -1.57533
   D51        3.14002  -0.00003   0.00032   0.00038   0.00075   3.14077
   D52        0.02427  -0.00010  -0.00535   0.00460  -0.00086   0.02341
   D53        0.00620   0.00007  -0.00136   0.00289   0.00154   0.00774
   D54       -3.10955  -0.00001  -0.00704   0.00711  -0.00006  -3.10961
   D55        3.14066   0.00009   0.00022  -0.00072  -0.00048   3.14018
   D56       -0.00213   0.00023   0.00052   0.00445   0.00494   0.00281
   D57       -0.00747  -0.00004   0.00164  -0.00292  -0.00130  -0.00877
   D58        3.13292   0.00010   0.00194   0.00225   0.00412   3.13705
   D59       -0.00280  -0.00006   0.00062  -0.00182  -0.00119  -0.00399
   D60       -3.13977  -0.00000  -0.00040  -0.00078  -0.00115  -3.14092
   D61        3.11561  -0.00018   0.00571  -0.00587  -0.00031   3.11530
   D62       -0.02136  -0.00013   0.00469  -0.00484  -0.00027  -0.02163
   D63       -0.17257  -0.00027   0.00509  -0.01103  -0.00598  -0.17856
   D64        1.93371  -0.00021   0.00240  -0.00882  -0.00638   1.92734
   D65       -2.29002  -0.00001   0.01012  -0.01309  -0.00296  -2.29298
   D66        2.99862  -0.00024  -0.00141  -0.00603  -0.00749   2.99114
   D67       -1.17828  -0.00018  -0.00411  -0.00382  -0.00788  -1.18616
   D68        0.88117   0.00001   0.00362  -0.00808  -0.00446   0.87671
   D69        0.00577  -0.00002  -0.00127   0.00177   0.00051   0.00629
   D70       -3.11953   0.00016  -0.00486   0.00973   0.00485  -3.11468
   D71       -3.13465  -0.00015  -0.00156  -0.00329  -0.00484  -3.13948
   D72        0.02323   0.00003  -0.00515   0.00467  -0.00050   0.02274
   D73       -0.01691   0.00011   0.00363   0.00410   0.00775  -0.00916
   D74       -2.08466   0.00008   0.00185   0.00560   0.00746  -2.07720
   D75        2.06869  -0.00013   0.00149   0.00534   0.00684   2.07553
   D76        3.12330   0.00026   0.00397   0.01005   0.01404   3.13734
   D77        1.05556   0.00023   0.00219   0.01154   0.01374   1.06930
   D78       -1.07428   0.00003   0.00183   0.01129   0.01312  -1.06116
   D79       -0.00178   0.00004   0.00039   0.00006   0.00044  -0.00134
   D80        3.12249  -0.00015   0.00421  -0.00836  -0.00417   3.11831
   D81        3.13527  -0.00001   0.00139  -0.00096   0.00039   3.13566
   D82       -0.02365  -0.00020   0.00521  -0.00938  -0.00422  -0.02787
   D83       -0.64269  -0.00044   0.01107  -0.03013  -0.01904  -0.66173
   D84        1.43430  -0.00041   0.00690  -0.02612  -0.01922   1.41509
   D85       -2.75618  -0.00058   0.01127  -0.03138  -0.02011  -2.77629
   D86        2.51841  -0.00021   0.00677  -0.02062  -0.01385   2.50457
   D87       -1.68778  -0.00018   0.00260  -0.01662  -0.01402  -1.70181
   D88        0.40492  -0.00035   0.00697  -0.02188  -0.01491   0.39001
   D89       -0.00607   0.00000   0.00133  -0.00126   0.00007  -0.00600
   D90        3.12926  -0.00009   0.00271  -0.00495  -0.00224   3.12702
   D91        3.13849   0.00008   0.00068   0.00173   0.00240   3.14090
   D92       -0.00936  -0.00001   0.00206  -0.00196   0.00009  -0.00927
   D93       -3.12832   0.00010  -0.00292   0.00523   0.00232  -3.12600
   D94        0.01221   0.00016  -0.00268   0.00652   0.00384   0.01604
   D95        0.01030   0.00001  -0.00226   0.00224  -0.00002   0.01028
   D96       -3.13236   0.00008  -0.00203   0.00353   0.00150  -3.13086
   D97        3.13481   0.00003   0.00149  -0.00070   0.00079   3.13560
   D98       -0.00477  -0.00005   0.00105  -0.00207  -0.00102  -0.00579
   D99       -0.00057   0.00012   0.00012   0.00297   0.00309   0.00253
   D100      -3.14014   0.00004  -0.00032   0.00160   0.00128  -3.13886
   D101      -3.13426   0.00001  -0.00161   0.00145  -0.00016  -3.13442
   D102       0.00203   0.00001  -0.00045   0.00057   0.00013   0.00216
   D103       0.00126  -0.00008  -0.00028  -0.00212  -0.00240  -0.00114
   D104       3.13756  -0.00008   0.00089  -0.00300  -0.00212   3.13544
   D105      -0.00392  -0.00001   0.00086  -0.00113  -0.00027  -0.00419
   D106       3.14060  -0.00003   0.00022  -0.00131  -0.00109   3.13951
   D107       3.13871  -0.00007   0.00063  -0.00238  -0.00174   3.13696
   D108       0.00004  -0.00009  -0.00001  -0.00255  -0.00256  -0.00252
   D109       0.00314   0.00003  -0.00069   0.00142   0.00074   0.00387
   D110      -3.13669   0.00006  -0.00108   0.00246   0.00139  -3.13530
   D111      -3.13952   0.00009  -0.00046   0.00270   0.00225  -3.13727
   D112       0.00384   0.00012  -0.00084   0.00374   0.00290   0.00674
   D113       0.00009  -0.00008  -0.00002  -0.00181  -0.00183  -0.00174
   D114      -3.14000  -0.00006  -0.00035  -0.00114  -0.00149  -3.14149
   D115       3.13965  -0.00000   0.00043  -0.00043   0.00000   3.13965
   D116      -0.00045   0.00001   0.00010   0.00024   0.00034  -0.00011
   D117      -0.00156   0.00001   0.00034   0.00019   0.00053  -0.00103
   D118       3.13794   0.00002   0.00080   0.00001   0.00082   3.13876
   D119      -3.13775   0.00001  -0.00085   0.00109   0.00024  -3.13750
   D120       0.00176   0.00002  -0.00039   0.00091   0.00053   0.00228
   D121       0.00423  -0.00001  -0.00093   0.00051  -0.00042   0.00380
   D122      -3.14055   0.00006  -0.00023   0.00213   0.00190  -3.13864
   D123       3.14034  -0.00001   0.00028  -0.00041  -0.00013   3.14020
   D124      -0.00444   0.00006   0.00098   0.00122   0.00219  -0.00224
   D125      -0.00329   0.00001   0.00072  -0.00023   0.00050  -0.00280
   D126       3.14148  -0.00005   0.00002  -0.00186  -0.00183   3.13965
   D127       3.13527   0.00003   0.00139  -0.00005   0.00134   3.13661
   D128      -0.00314  -0.00004   0.00069  -0.00167  -0.00098  -0.00412
   D129      -0.00336   0.00001   0.00074  -0.00001   0.00073  -0.00263
   D130       3.13825   0.00001   0.00074  -0.00013   0.00061   3.13886
   D131       3.14122  -0.00001   0.00008  -0.00019  -0.00011   3.14111
   D132      -0.00036  -0.00001   0.00008  -0.00031  -0.00023  -0.00059
   D133      -0.00446  -0.00006   0.00098  -0.00230  -0.00131  -0.00578
   D134       3.13978  -0.00002   0.00040  -0.00079  -0.00039   3.13939
   D135       3.13892  -0.00003   0.00059  -0.00124  -0.00065   3.13826
   D136      -0.00002   0.00001   0.00001   0.00026   0.00027   0.00025
   D137      -0.00036  -0.00000   0.00008  -0.00020  -0.00013  -0.00049
   D138      -3.14022   0.00002  -0.00030   0.00081   0.00050  -3.13972
   D139       3.13974  -0.00002   0.00041  -0.00087  -0.00047   3.13927
   D140      -0.00012   0.00001   0.00003   0.00014   0.00016   0.00004
   D141       0.00111   0.00004  -0.00024   0.00101   0.00077   0.00188
   D142       3.14096   0.00001   0.00014  -0.00000   0.00013   3.14110
   D143      -3.13836   0.00003  -0.00071   0.00119   0.00048  -3.13788
   D144       0.00149   0.00000  -0.00033   0.00017  -0.00016   0.00134
   D145      -1.50075  -0.00005   0.00049  -0.00226  -0.00177  -1.50252
   D146       1.64065  -0.00005   0.00053  -0.00212  -0.00159   1.63906
   D147       1.63768   0.00001   0.00118  -0.00064   0.00054   1.63822
   D148      -1.50411   0.00002   0.00123  -0.00050   0.00073  -1.50338
   D149       0.00287   0.00004  -0.00063   0.00152   0.00089   0.00376
   D150      -3.14055  -0.00000  -0.00023   0.00001  -0.00022  -3.14076
   D151      -3.13873   0.00005  -0.00063   0.00164   0.00101  -3.13772
   D152       0.00103  -0.00000  -0.00023   0.00013  -0.00009   0.00094
   D153       0.00109  -0.00002  -0.00024  -0.00037  -0.00061   0.00048
   D154      -3.13869   0.00003  -0.00064   0.00112   0.00049  -3.13820
   D155       3.14004  -0.00006   0.00034  -0.00187  -0.00153   3.13851
   D156       0.00026  -0.00001  -0.00006  -0.00038  -0.00043  -0.00017
   D157       3.14147   0.00000   0.00003   0.00002   0.00004   3.14152
   D158       0.00014   0.00001  -0.00003   0.00021   0.00018   0.00032
   D159       0.00007  -0.00001  -0.00002  -0.00013  -0.00014  -0.00007
   D160      -3.14126   0.00000  -0.00007   0.00006  -0.00001  -3.14127
   D161       3.14155  -0.00000   0.00001  -0.00008  -0.00007   3.14148
   D162       0.00023   0.00000  -0.00005   0.00008   0.00003   0.00025
   D163      -0.00023   0.00000   0.00005   0.00007   0.00012  -0.00012
   D164      -3.14155   0.00001  -0.00001   0.00022   0.00021  -3.14134
   D165       0.00011   0.00000  -0.00002   0.00009   0.00007   0.00018
   D166       3.14125   0.00000   0.00008  -0.00001   0.00006   3.14131
   D167       3.14144  -0.00000   0.00003  -0.00010  -0.00007   3.14137
   D168      -0.00061  -0.00000   0.00013  -0.00021  -0.00007  -0.00068
   D169       0.00022  -0.00000  -0.00005   0.00003  -0.00002   0.00020
   D170       3.14132  -0.00000   0.00006  -0.00009  -0.00003   3.14129
   D171       3.14153  -0.00000   0.00001  -0.00013  -0.00011   3.14142
   D172      -0.00055  -0.00001   0.00012  -0.00024  -0.00012  -0.00068
   D173      -0.00012   0.00000   0.00003   0.00000   0.00003  -0.00009
   D174       3.14153  -0.00000   0.00001  -0.00003  -0.00002   3.14152
   D175      -3.14126   0.00000  -0.00007   0.00011   0.00004  -3.14122
   D176       0.00040   0.00000  -0.00009   0.00008  -0.00001   0.00039
   D177      -0.00004  -0.00000   0.00001  -0.00006  -0.00006  -0.00009
   D178       3.14149  -0.00000   0.00002  -0.00003  -0.00001   3.14148
   D179      -3.14113  -0.00000  -0.00010   0.00006  -0.00005  -3.14118
   D180       0.00039   0.00000  -0.00009   0.00009   0.00000   0.00040
         Item               Value     Threshold  Converged?
 Maximum Force            0.006783     0.000450     NO 
 RMS     Force            0.000969     0.000300     NO 
 Maximum Displacement     0.534010     0.001800     NO 
 RMS     Displacement     0.120592     0.001200     NO 
 Predicted change in Energy=-8.757502D-04
 GradGradGradGradGradGradGradGradGradGradGradGradGradGradGradGradGradGrad

 Stoichiometry    C33H27BF2N2
 Framework group  C1[X(C33H27BF2N2)]
 Deg. of freedom   189
 Full point group                 C1      NOp   1
 Largest Abelian subgroup         C1      NOp   1
 Largest concise Abelian subgroup C1      NOp   1
                         Standard orientation:                         
 ---------------------------------------------------------------------
 Center     Atomic      Atomic             Coordinates (Angstroms)
 Number     Number       Type             X           Y           Z
 ---------------------------------------------------------------------
      1          6           0        3.752740   -2.542342   -0.057280
      2          6           0        2.612651   -3.366672   -0.054484
      3          6           0        1.488197   -2.559267   -0.036053
      4          6           0        1.974067   -1.214254   -0.019522
      5          7           0        3.367722   -1.261446   -0.039073
      6          1           0        2.625445   -4.448753   -0.069954
      7          6           0        1.307247    0.013847    0.013059
      8          6           0        2.008261    1.222805    0.040351
      9          6           0        1.569163    2.578667    0.094082
     10          7           0        3.403747    1.221404    0.025344
     11          6           0        2.721164    3.349741    0.099284
     12          6           0        3.831672    2.489932    0.055484
     13          1           0        2.770153    4.430498    0.135480
     14          5           0        4.318737   -0.033429   -0.024128
     15          9           0        5.128061   -0.087987    1.107716
     16          9           0        5.095583   -0.004251   -1.178871
     17          6           0       -0.181986    0.024687    0.007818
     18          6           0       -0.866631    0.053846   -1.217011
     19          6           0       -0.879602   -0.000702    1.223488
     20          6           0       -0.172021    0.080901   -2.469037
     21          6           0       -2.300659    0.046120   -1.223789
     22          6           0       -2.313712   -0.009637    1.214737
     23          6           0       -0.198388   -0.017568    2.483540
     24          6           0       -0.854339    0.102009   -3.647814
     25          1           0        0.912823    0.084221   -2.467527
     26          6           0       -2.975216    0.067334   -2.487646
     27          6           0       -3.006358    0.012168   -0.007879
     28          6           0       -3.001702   -0.038301    2.471649
     29          1           0        0.886485   -0.006757    2.493329
     30          6           0       -0.892980   -0.049526    3.654649
     31          6           0       -2.277395    0.095413   -3.657323
     32          1           0       -0.311460    0.122297   -4.587785
     33          1           0       -4.059731    0.058891   -2.497813
     34          6           0       -2.316559   -0.059772    3.648645
     35          1           0       -4.086291   -0.042551    2.470160
     36          1           0       -0.360302   -0.063999    4.600579
     37          1           0       -2.806639    0.110708   -4.605248
     38          1           0       -2.855768   -0.082134    4.590795
     39          6           0       -4.499119    0.000335   -0.016125
     40          6           0       -5.217117    1.197330   -0.074231
     41          6           0       -5.198019   -1.208274    0.034167
     42          6           0       -6.608760    1.186186   -0.082005
     43          1           0       -4.676297    2.138731   -0.113731
     44          6           0       -6.589649   -1.220048    0.026647
     45          1           0       -4.642172   -2.140628    0.079644
     46          6           0       -7.297735   -0.022661   -0.031518
     47          1           0       -7.155396    2.123484   -0.127145
     48          1           0       -7.121273   -2.166208    0.065820
     49          1           0       -8.383562   -0.031564   -0.037502
     50          6           0        0.078735   -3.065419   -0.022523
     51          1           0       -0.404718   -2.874950    0.941895
     52          1           0       -0.537823   -2.594033   -0.792181
     53          1           0        0.075509   -4.145277   -0.196069
     54          6           0        0.182568    3.145268    0.166071
     55          1           0       -0.598236    2.404792    0.001235
     56          1           0        0.011904    3.594184    1.151183
     57          1           0        0.062448    3.936418   -0.581218
     58          6           0        5.276720    2.860015    0.016402
     59          1           0        5.872517    2.153961    0.597274
     60          1           0        5.648029    2.836727   -1.013889
     61          1           0        5.418122    3.867816    0.414505
     62          6           0        5.186292   -2.954824   -0.054785
     63          1           0        5.783476   -2.278233   -0.669014
     64          1           0        5.590201   -2.919652    0.962780
     65          1           0        5.286611   -3.974412   -0.434777
 ---------------------------------------------------------------------
 Rotational constants (GHZ):           0.2004926           0.0655981           0.0641520
 Standard basis: 6-31G(d) (6D, 7F)
 There are   624 symmetry adapted cartesian basis functions of A   symmetry.
 There are   624 symmetry adapted basis functions of A   symmetry.
   624 basis functions,  1172 primitive gaussians,   624 cartesian basis functions
   131 alpha electrons      131 beta electrons
       nuclear repulsion energy      4142.4495791758 Hartrees.
 NAtoms=   65 NActive=   65 NUniq=   65 SFac= 1.00D+00 NAtFMM=   60 NAOKFM=T Big=T
 Integral buffers will be    131072 words long.
 Raffenetti 2 integral format.
 Two-electron integral symmetry is turned on.
 Nuclear repulsion after empirical dispersion term =     4142.3831887074 Hartrees.
 One-electron integrals computed using PRISM.
 NBasis=   624 RedAO= T EigKep=  1.33D-04  NBF=   624
 NBsUse=   624 1.00D-06 EigRej= -1.00D+00 NBFU=   624
 Initial guess from the checkpoint file:  "BODIPY_mon_S-WB97XD-631Gd-v2.chk"
 B after Tr=    -0.000000    0.000000    0.000000
         Rot=    0.980489    0.196559    0.000784   -0.002468 Ang=  22.67 deg.
 ExpMin= 1.27D-01 ExpMax= 7.00D+03 ExpMxC= 1.05D+03 IAcc=3 IRadAn=         5 AccDes= 0.00D+00
 Harris functional with IExCor= 4639 and IRadAn=       5 diagonalized for initial guess.
 HarFok:  IExCor= 4639 AccDes= 0.00D+00 IRadAn=         5 IDoV= 1 UseB2=F ITyADJ=14
 ICtDFT=  3500011 ScaDFX=  1.000000  1.000000  1.000000  1.000000
 FoFCou: FMM=F IPFlag=           0 FMFlag=      100000 FMFlg1=        2001
         NFxFlg=           0 DoJE=T BraDBF=F KetDBF=T FulRan=T
         wScrn=  0.000000 ICntrl=       500 IOpCl=  0 I1Cent=   200000004 NGrid=           0
         NMat0=    1 NMatS0=      1 NMatT0=    0 NMatD0=    1 NMtDS0=    0 NMtDT0=    0
 Petite list used in FoFCou.
 Requested convergence on RMS density matrix=1.00D-08 within 128 cycles.
 Requested convergence on MAX density matrix=1.00D-06.
 Requested convergence on             energy=1.00D-06.
 No special actions if energy rises.
 Integral accuracy reduced to 1.0D-05 until final iterations.
 Initial convergence to 1.0D-05 achieved.  Increase integral accuracy.
 SCF Done:  E(RwB97XD) =  -1607.53817198     A.U. after   14 cycles
            NFock= 14  Conv=0.49D-08     -V/T= 2.0090
 Calling FoFJK, ICntrl=      2127 FMM=T ISym2X=0 I1Cent= 0 IOpClX= 0 NMat=1 NMatS=1 NMatT=0.
 ***** Axes restored to original set *****
 -------------------------------------------------------------------
 Center     Atomic                   Forces (Hartrees/Bohr)
 Number     Number              X              Y              Z
 -------------------------------------------------------------------
      1        6           0.000042125   -0.000236580    0.000267265
      2        6          -0.000003894    0.000133814    0.000551780
      3        6           0.000439183   -0.000468339   -0.000117995
      4        6          -0.000794788   -0.000099369    0.000517263
      5        7          -0.000191798    0.000171584   -0.000331255
      6        1           0.000019871    0.000023980    0.000158983
      7        6          -0.000107633    0.001629041    0.000440702
      8        6           0.000843838    0.000041996   -0.000957325
      9        6          -0.000187130   -0.000093925    0.000465695
     10        7           0.000200782   -0.000272300    0.000241095
     11        6           0.000669864   -0.000488363   -0.000051115
     12        6          -0.000565184   -0.000436606   -0.000384068
     13        1           0.000129854    0.000025389   -0.000014457
     14        5           0.000216864   -0.000338967   -0.000187859
     15        9           0.000033713   -0.000121630    0.000183643
     16        9          -0.000246088    0.000006016   -0.000154436
     17        6          -0.000391372    0.000889157   -0.000104271
     18        6           0.000183005    0.001079395   -0.000087390
     19        6          -0.000010423    0.000901764   -0.000117095
     20        6           0.000065973   -0.000241150   -0.000156212
     21        6          -0.000029450   -0.000164388   -0.000106303
     22        6          -0.000001306    0.000033888   -0.000076081
     23        6           0.000055955    0.000419741    0.000245149
     24        6           0.000009043    0.000079470    0.000089477
     25        1           0.000073460   -0.000062380   -0.000047422
     26        6          -0.000017623   -0.000019203   -0.000019407
     27        6          -0.000002549   -0.000170751    0.000084059
     28        6           0.000001484   -0.000029635    0.000054063
     29        1           0.000093905    0.000008044    0.000071712
     30        6          -0.000028895   -0.000121431   -0.000072670
     31        6           0.000026569    0.000034472   -0.000039607
     32        1          -0.000003390   -0.000020222    0.000003017
     33        1           0.000010660   -0.000007918    0.000027217
     34        6           0.000128432   -0.000054792    0.000028199
     35        1           0.000012355   -0.000019275   -0.000024775
     36        1          -0.000004697   -0.000003856   -0.000007219
     37        1          -0.000005596    0.000004206    0.000004061
     38        1          -0.000002643    0.000000565   -0.000004338
     39        6          -0.000008521    0.000004201    0.000021529
     40        6          -0.000009090    0.000001846   -0.000027964
     41        6           0.000012556    0.000028406    0.000028279
     42        6          -0.000009450   -0.000029939    0.000004883
     43        1           0.000006829    0.000002731    0.000002463
     44        6           0.000000694    0.000013650   -0.000001574
     45        1          -0.000005478   -0.000007983   -0.000001327
     46        6           0.000007245   -0.000006202   -0.000001270
     47        1           0.000001964    0.000005959   -0.000004607
     48        1          -0.000000006   -0.000004975    0.000002813
     49        1           0.000000432   -0.000000973    0.000000347
     50        6          -0.000061721   -0.000828594   -0.000385073
     51        1          -0.000245011   -0.000663222   -0.000113416
     52        1           0.000026852   -0.000118376    0.000354194
     53        1          -0.000050260   -0.000016891   -0.000400903
     54        6          -0.000545486    0.000349857    0.000137313
     55        1           0.000466242   -0.000939834    0.000396429
     56        1          -0.000145563    0.000120193   -0.000057854
     57        1           0.000212379   -0.000337655   -0.000284919
     58        6          -0.000247843    0.000081681    0.000140129
     59        1           0.000048938    0.000166830   -0.000358133
     60        1           0.000002340    0.000373035   -0.000046136
     61        1          -0.000027340   -0.000168969    0.000341050
     62        6          -0.000066452    0.000020652   -0.000109413
     63        1          -0.000033559    0.000059306    0.000253636
     64        1           0.000032757   -0.000296523    0.000070604
     65        1          -0.000025923    0.000180345   -0.000333161
 -------------------------------------------------------------------
 Cartesian Forces:  Max     0.001629041 RMS     0.000291681

 GradGradGradGradGradGradGradGradGradGradGradGradGradGradGradGradGradGrad
 Berny optimization.
 Using GEDIIS/GDIIS optimizer.
 FormGI is forming the generalized inverse of G from B-inverse, IUseBI=4.
 Internal  Forces:  Max     0.003966918 RMS     0.000539136
 Search for a local minimum.
 Step number   4 out of a maximum of  384
 All quantities printed in internal units (Hartrees-Bohrs-Radians)
 Mixed Optimization -- En-DIIS/RFO-DIIS
 Swapping is turned off.
 Update second derivatives using D2CorX and points    2    1    3    4
 DE= -6.62D-04 DEPred=-8.76D-04 R= 7.56D-01
 TightC=F SS=  1.41D+00  RLast= 2.35D-01 DXNew= 4.2426D-01 7.0434D-01
 Trust test= 7.56D-01 RLast= 2.35D-01 DXMaxT set to 4.24D-01
 ITU=  1  1 -1  0
     Eigenvalues ---    0.00527   0.00568   0.00821   0.00845   0.00861
     Eigenvalues ---    0.00881   0.01104   0.01254   0.01338   0.01458
     Eigenvalues ---    0.01478   0.01551   0.01634   0.01638   0.01669
     Eigenvalues ---    0.01714   0.01735   0.01736   0.01743   0.01767
     Eigenvalues ---    0.01776   0.01783   0.01799   0.01923   0.01990
     Eigenvalues ---    0.01991   0.02000   0.02006   0.02008   0.02042
     Eigenvalues ---    0.02117   0.02129   0.02131   0.02134   0.02136
     Eigenvalues ---    0.02148   0.02160   0.02166   0.02175   0.02175
     Eigenvalues ---    0.02182   0.02190   0.02192   0.02194   0.02195
     Eigenvalues ---    0.02198   0.02242   0.02247   0.02325   0.02371
     Eigenvalues ---    0.02374   0.03780   0.07003   0.07064   0.07162
     Eigenvalues ---    0.07210   0.07370   0.07374   0.07391   0.07461
     Eigenvalues ---    0.07463   0.10331   0.13519   0.14634   0.15606
     Eigenvalues ---    0.16000   0.16000   0.16000   0.16000   0.16000
     Eigenvalues ---    0.16000   0.16000   0.16000   0.16000   0.16000
     Eigenvalues ---    0.16000   0.16000   0.16000   0.16000   0.16000
     Eigenvalues ---    0.16000   0.16000   0.16000   0.16000   0.16000
     Eigenvalues ---    0.16000   0.16000   0.16000   0.16015   0.16052
     Eigenvalues ---    0.16087   0.22000   0.22000   0.22000   0.22001
     Eigenvalues ---    0.22535   0.22569   0.23477   0.23787   0.23816
     Eigenvalues ---    0.24349   0.24470   0.24594   0.24992   0.24994
     Eigenvalues ---    0.24996   0.24998   0.24999   0.24999   0.24999
     Eigenvalues ---    0.24999   0.25000   0.25000   0.25000   0.25000
     Eigenvalues ---    0.25075   0.26854   0.27063   0.29132   0.32562
     Eigenvalues ---    0.32679   0.33116   0.33139   0.33317   0.33345
     Eigenvalues ---    0.33557   0.34113   0.34281   0.34315   0.34365
     Eigenvalues ---    0.34365   0.34366   0.34400   0.34403   0.34505
     Eigenvalues ---    0.34569   0.34576   0.34826   0.35231   0.35231
     Eigenvalues ---    0.35281   0.35281   0.35293   0.35307   0.35307
     Eigenvalues ---    0.35317   0.35317   0.35393   0.35396   0.35400
     Eigenvalues ---    0.35441   0.35441   0.35722   0.35723   0.38042
     Eigenvalues ---    0.38576   0.38636   0.39552   0.40189   0.40551
     Eigenvalues ---    0.41210   0.41407   0.41487   0.41489   0.41578
     Eigenvalues ---    0.42356   0.42369   0.43192   0.44077   0.44424
     Eigenvalues ---    0.44685   0.45026   0.45080   0.46290   0.46546
     Eigenvalues ---    0.46614   0.46937   0.46996   0.47012   0.47021
     Eigenvalues ---    0.47116   0.49021   0.50263   0.50277   0.51743
     Eigenvalues ---    0.51777   0.55077   0.55185   0.74151
 En-DIIS/RFO-DIIS/Sim-DIIS IScMMF=       -3 using points:     4    3
 RFO step:  Lambda=-7.18334219D-04.
 DidBck=F Rises=F RFO-DIIS coefs:    1.20237   -0.20237
 Iteration  1 RMS(Cart)=  0.03380948 RMS(Int)=  0.00055555
 Iteration  2 RMS(Cart)=  0.00065951 RMS(Int)=  0.00001437
 Iteration  3 RMS(Cart)=  0.00000041 RMS(Int)=  0.00001437
 Variable       Old X    -DE/DX   Delta X   Delta X   Delta X     New X
                                 (Linear)    (Quad)   (Total)
    R1        2.65863   0.00071   0.00047   0.00213   0.00259   2.66122
    R2        2.52776   0.00017  -0.00010  -0.00046  -0.00055   2.52721
    R3        2.81894  -0.00010  -0.00012  -0.00015  -0.00027   2.81867
    R4        2.61619   0.00016   0.00002  -0.00024  -0.00023   2.61596
    R5        2.04519   0.00003  -0.00000   0.00008   0.00008   2.04527
    R6        2.70264  -0.00258  -0.00073  -0.00372  -0.00444   2.69820
    R7        2.83015  -0.00025  -0.00005  -0.00039  -0.00044   2.82970
    R8        2.63540  -0.00109   0.00014  -0.00161  -0.00144   2.63396
    R9        2.64152  -0.00280  -0.00093  -0.00483  -0.00575   2.63577
   R10        2.93527   0.00004   0.00102   0.00024   0.00127   2.93654
   R11        2.64139   0.00211  -0.00221   0.00188  -0.00034   2.64105
   R12        2.81433  -0.00017  -0.00015  -0.00045  -0.00060   2.81373
   R13        2.69513   0.00166  -0.00264  -0.00008  -0.00274   2.69240
   R14        2.63724   0.00042  -0.00085   0.00092   0.00005   2.63729
   R15        2.61963   0.00067   0.00016   0.00177   0.00193   2.62156
   R16        2.83387   0.00030  -0.00041   0.00156   0.00114   2.83502
   R17        2.53053  -0.00047   0.00024  -0.00027  -0.00002   2.53051
   R18        2.93624   0.00016   0.00027   0.00027   0.00052   2.93676
   R19        2.65533  -0.00075   0.00096  -0.00133  -0.00035   2.65498
   R20        2.04558  -0.00002   0.00001   0.00009   0.00009   2.04567
   R21        2.81984  -0.00033  -0.00013  -0.00042  -0.00055   2.81930
   R22        2.63144  -0.00014   0.00015   0.00037   0.00052   2.63196
   R23        2.63057  -0.00027   0.00002  -0.00026  -0.00024   2.63033
   R24        2.65222  -0.00056  -0.00030  -0.00060  -0.00090   2.65132
   R25        2.64910  -0.00032  -0.00007  -0.00082  -0.00088   2.64822
   R26        2.70619  -0.00010  -0.00003  -0.00044  -0.00047   2.70573
   R27        2.70999  -0.00003   0.00005  -0.00004   0.00002   2.71001
   R28        2.71018  -0.00013  -0.00002  -0.00025  -0.00027   2.70990
   R29        2.70704  -0.00021  -0.00003  -0.00043  -0.00046   2.70658
   R30        2.57414   0.00004  -0.00000  -0.00001  -0.00001   2.57413
   R31        2.05007   0.00007   0.00005   0.00014   0.00019   2.05026
   R32        2.70753   0.00001   0.00000  -0.00003  -0.00003   2.70750
   R33        2.65747   0.00008   0.00001   0.00059   0.00060   2.65807
   R34        2.65574   0.00019   0.00000   0.00026   0.00025   2.65599
   R35        2.70830  -0.00004   0.00001   0.00013   0.00014   2.70844
   R36        2.05030   0.00009   0.00004   0.00024   0.00028   2.05058
   R37        2.57376  -0.00001   0.00001  -0.00019  -0.00018   2.57358
   R38        2.68928   0.00005   0.00004   0.00002   0.00006   2.68934
   R39        2.05161   0.00000   0.00001   0.00001   0.00001   2.05163
   R40        2.57439   0.00006   0.00004   0.00016   0.00020   2.57459
   R41        2.04959  -0.00001   0.00000  -0.00004  -0.00003   2.04955
   R42        2.82104   0.00000   0.00001   0.00001   0.00002   2.82106
   R43        2.57392   0.00012   0.00002   0.00008   0.00009   2.57401
   R44        2.04959  -0.00001   0.00000  -0.00004  -0.00004   2.04956
   R45        2.69027  -0.00001   0.00002   0.00018   0.00021   2.69048
   R46        2.05167   0.00000   0.00001   0.00003   0.00003   2.05170
   R47        2.05181   0.00001   0.00001   0.00002   0.00003   2.05184
   R48        2.05180   0.00001   0.00000   0.00002   0.00003   2.05183
   R49        2.64001   0.00000  -0.00000   0.00001   0.00001   2.64001
   R50        2.64003   0.00001  -0.00000   0.00003   0.00002   2.64005
   R51        2.62995  -0.00000   0.00000  -0.00001  -0.00000   2.62995
   R52        2.05301   0.00000  -0.00000   0.00000   0.00000   2.05301
   R53        2.62993   0.00000   0.00000  -0.00001  -0.00001   2.62993
   R54        2.05304  -0.00001  -0.00000  -0.00001  -0.00001   2.05303
   R55        2.63110   0.00001   0.00000  -0.00000   0.00000   2.63110
   R56        2.05222  -0.00001   0.00000  -0.00001  -0.00001   2.05222
   R57        2.63107   0.00002  -0.00000   0.00001   0.00000   2.63107
   R58        2.05223  -0.00000   0.00000  -0.00000  -0.00000   2.05222
   R59        2.05202  -0.00000   0.00000  -0.00000   0.00000   2.05202
   R60        2.07018   0.00029  -0.00005   0.00115   0.00110   2.07129
   R61        2.06553   0.00028   0.00039  -0.00007   0.00032   2.06586
   R62        2.06683  -0.00010  -0.00002  -0.00017  -0.00019   2.06664
   R63        2.05723  -0.00089   0.00149  -0.00361  -0.00213   2.05510
   R64        2.07104   0.00003   0.00003   0.00081   0.00084   2.07188
   R65        2.06905   0.00005  -0.00006   0.00080   0.00073   2.06978
   R66        2.06223   0.00032   0.00008  -0.00065  -0.00058   2.06165
   R67        2.07002  -0.00005  -0.00009   0.00062   0.00053   2.07054
   R68        2.06503   0.00001   0.00005   0.00046   0.00052   2.06555
   R69        2.06290   0.00008   0.00010  -0.00097  -0.00087   2.06204
   R70        2.06993  -0.00006  -0.00011   0.00057   0.00046   2.07040
   R71        2.06492   0.00003   0.00005   0.00047   0.00051   2.06544
    A1        1.90476  -0.00018   0.00007  -0.00012  -0.00006   1.90471
    A2        2.23540   0.00017   0.00006  -0.00122  -0.00119   2.23421
    A3        2.14287   0.00000  -0.00011   0.00111   0.00096   2.14383
    A4        1.89284  -0.00062   0.00005  -0.00073  -0.00068   1.89216
    A5        2.18489   0.00029   0.00007   0.00068   0.00075   2.18563
    A6        2.20545   0.00033  -0.00012   0.00006  -0.00006   2.20538
    A7        1.84699   0.00016  -0.00035  -0.00042  -0.00076   1.84623
    A8        2.17415   0.00269   0.00099   0.00529   0.00626   2.18041
    A9        2.26199  -0.00285  -0.00062  -0.00496  -0.00560   2.25639
   A10        1.88337   0.00117   0.00078   0.00264   0.00339   1.88677
   A11        2.29757  -0.00265  -0.00047  -0.00629  -0.00684   2.29073
   A12        2.10224   0.00148  -0.00030   0.00361   0.00328   2.10552
   A13        1.89678  -0.00052  -0.00056  -0.00131  -0.00187   1.89491
   A14        2.19071   0.00112   0.00045   0.00378   0.00418   2.19489
   A15        2.19563  -0.00060   0.00011  -0.00260  -0.00250   2.19313
   A16        2.11894   0.00001  -0.00010   0.00071   0.00061   2.11955
   A17        2.07526  -0.00397   0.00299  -0.01046  -0.00749   2.06777
   A18        2.08896   0.00396  -0.00290   0.00983   0.00691   2.09587
   A19        2.30311   0.00210  -0.00347   0.00427   0.00082   2.30393
   A20        2.09488  -0.00122   0.00167  -0.00364  -0.00198   2.09290
   A21        1.88517  -0.00087   0.00180  -0.00058   0.00119   1.88636
   A22        1.84739  -0.00002  -0.00028   0.00030  -0.00001   1.84738
   A23        2.27271   0.00143  -0.00328   0.00728   0.00401   2.27671
   A24        2.16282  -0.00141   0.00357  -0.00762  -0.00404   2.15879
   A25        1.89478   0.00048  -0.00109   0.00017  -0.00093   1.89385
   A26        2.20185   0.00035  -0.00095   0.00202   0.00104   2.20289
   A27        2.18654  -0.00083   0.00204  -0.00220  -0.00014   2.18640
   A28        1.89262  -0.00008  -0.00044  -0.00049  -0.00095   1.89166
   A29        2.20568   0.00017   0.00005   0.00041   0.00045   2.20613
   A30        2.18488  -0.00009   0.00040   0.00012   0.00050   2.18538
   A31        1.90477   0.00049   0.00001   0.00074   0.00071   1.90549
   A32        2.14577  -0.00096   0.00003  -0.00029  -0.00030   2.14547
   A33        2.23243   0.00046  -0.00005  -0.00075  -0.00085   2.23158
   A34        1.85276  -0.00003  -0.00037  -0.00017  -0.00055   1.85221
   A35        1.90995   0.00013   0.00014  -0.00160  -0.00146   1.90849
   A36        1.92866  -0.00002   0.00003   0.00209   0.00212   1.93078
   A37        1.92625  -0.00006   0.00020   0.00220   0.00238   1.92863
   A38        1.91571  -0.00001  -0.00001  -0.00183  -0.00182   1.91389
   A39        1.92915  -0.00001   0.00000  -0.00064  -0.00064   1.92851
   A40        2.08406   0.00009  -0.00019  -0.00049  -0.00070   2.08335
   A41        2.08799  -0.00035   0.00014  -0.00046  -0.00035   2.08764
   A42        2.11113   0.00026   0.00005   0.00089   0.00092   2.11205
   A43        2.12559  -0.00015  -0.00014  -0.00020  -0.00034   2.12525
   A44        2.08497  -0.00006  -0.00001  -0.00058  -0.00058   2.08439
   A45        2.07259   0.00022   0.00014   0.00082   0.00095   2.07354
   A46        2.08569   0.00003   0.00003   0.00003   0.00006   2.08576
   A47        2.12511  -0.00032  -0.00010  -0.00094  -0.00103   2.12408
   A48        2.07238   0.00029   0.00007   0.00090   0.00097   2.07335
   A49        2.11053  -0.00008  -0.00008  -0.00035  -0.00043   2.11011
   A50        2.07588  -0.00000  -0.00000   0.00011   0.00010   2.07598
   A51        2.09677   0.00009   0.00008   0.00024   0.00032   2.09710
   A52        2.06563  -0.00013  -0.00008  -0.00051  -0.00059   2.06504
   A53        2.09192  -0.00002   0.00002   0.00007   0.00009   2.09201
   A54        2.12563   0.00014   0.00007   0.00043   0.00049   2.12612
   A55        2.09215  -0.00014  -0.00003  -0.00033  -0.00036   2.09179
   A56        2.06554  -0.00016  -0.00004  -0.00060  -0.00064   2.06489
   A57        2.12550   0.00029   0.00007   0.00092   0.00100   2.12650
   A58        2.07524  -0.00003  -0.00004  -0.00028  -0.00032   2.07492
   A59        2.11076  -0.00009  -0.00003  -0.00027  -0.00030   2.11046
   A60        2.09719   0.00012   0.00007   0.00055   0.00062   2.09781
   A61        2.10203  -0.00006  -0.00001  -0.00017  -0.00019   2.10184
   A62        2.09330   0.00003  -0.00000   0.00005   0.00005   2.09335
   A63        2.08786   0.00002   0.00002   0.00012   0.00014   2.08800
   A64        2.11358  -0.00002  -0.00003  -0.00012  -0.00015   2.11343
   A65        2.07023   0.00004   0.00001   0.00015   0.00016   2.07039
   A66        2.09938  -0.00002   0.00002  -0.00003  -0.00001   2.09937
   A67        2.10047  -0.00006  -0.00006  -0.00002  -0.00008   2.10038
   A68        2.09118  -0.00001   0.00004  -0.00018  -0.00015   2.09104
   A69        2.09154   0.00008   0.00002   0.00021   0.00023   2.09176
   A70        2.11378  -0.00005   0.00000  -0.00011  -0.00010   2.11368
   A71        2.07022   0.00005  -0.00002   0.00013   0.00011   2.07033
   A72        2.09918   0.00000   0.00002  -0.00002  -0.00001   2.09918
   A73        2.10193  -0.00008  -0.00001  -0.00028  -0.00029   2.10164
   A74        2.09354   0.00005   0.00001   0.00020   0.00021   2.09375
   A75        2.08770   0.00003  -0.00000   0.00008   0.00008   2.08778
   A76        2.10200   0.00007   0.00006   0.00035   0.00041   2.10241
   A77        2.08655  -0.00003  -0.00003  -0.00012  -0.00014   2.08640
   A78        2.09463  -0.00004  -0.00003  -0.00023  -0.00026   2.09437
   A79        2.10196   0.00009   0.00001   0.00036   0.00037   2.10233
   A80        2.09480  -0.00004   0.00001  -0.00017  -0.00016   2.09464
   A81        2.08643  -0.00004  -0.00002  -0.00020  -0.00021   2.08622
   A82        2.10291  -0.00001   0.00003   0.00012   0.00015   2.10306
   A83        2.10239   0.00000  -0.00001  -0.00006  -0.00007   2.10232
   A84        2.07788   0.00001  -0.00002  -0.00006  -0.00008   2.07780
   A85        2.10284   0.00001   0.00001   0.00006   0.00007   2.10290
   A86        2.08073  -0.00001  -0.00000  -0.00003  -0.00003   2.08070
   A87        2.09962   0.00000  -0.00001  -0.00003  -0.00004   2.09958
   A88        2.10293  -0.00001   0.00002   0.00003   0.00005   2.10297
   A89        2.08058   0.00001  -0.00001  -0.00002  -0.00003   2.08054
   A90        2.09968   0.00001  -0.00000  -0.00001  -0.00001   2.09967
   A91        2.09621  -0.00002   0.00000  -0.00003  -0.00002   2.09618
   A92        2.09053   0.00001   0.00000   0.00001   0.00001   2.09054
   A93        2.09645   0.00001  -0.00000   0.00001   0.00001   2.09646
   A94        2.09612  -0.00000  -0.00000   0.00000  -0.00000   2.09612
   A95        2.09057   0.00000   0.00000  -0.00001  -0.00000   2.09056
   A96        2.09650  -0.00000  -0.00000   0.00000   0.00000   2.09650
   A97        2.09040   0.00001  -0.00001   0.00000  -0.00001   2.09039
   A98        2.09640  -0.00001   0.00000   0.00000   0.00001   2.09641
   A99        2.09639  -0.00001   0.00000  -0.00000   0.00000   2.09639
   A100       1.94391  -0.00018  -0.00001  -0.00288  -0.00289   1.94102
   A101       1.95924  -0.00032  -0.00041   0.00082   0.00040   1.95965
   A102       1.91243   0.00029   0.00018   0.00116   0.00133   1.91376
   A103       1.87128  -0.00001  -0.00023  -0.00116  -0.00139   1.86989
   A104       1.88604   0.00011   0.00013   0.00070   0.00082   1.88687
   A105       1.88852   0.00013   0.00036   0.00145   0.00181   1.89033
   A106       1.98112   0.00046  -0.00177   0.00978   0.00801   1.98913
   A107       1.91974   0.00010   0.00056  -0.00746  -0.00691   1.91283
   A108       1.91951  -0.00029   0.00002  -0.00088  -0.00088   1.91863
   A109       1.87866  -0.00004   0.00056   0.00427   0.00484   1.88350
   A110       1.88542  -0.00014   0.00046  -0.00140  -0.00095   1.88447
   A111       1.87594  -0.00012   0.00027  -0.00487  -0.00462   1.87132
   A112       1.93297  -0.00017   0.00010   0.00165   0.00175   1.93472
   A113       1.92583  -0.00013  -0.00024  -0.00089  -0.00114   1.92469
   A114       1.92250   0.00011  -0.00006  -0.00095  -0.00102   1.92148
   A115       1.87740   0.00005   0.00004   0.00297   0.00301   1.88041
   A116       1.90935   0.00011   0.00015   0.00123   0.00139   1.91074
   A117       1.89483   0.00003   0.00001  -0.00402  -0.00402   1.89082
   A118       1.93200  -0.00005   0.00013   0.00207   0.00220   1.93420
   A119       1.92521  -0.00006  -0.00025  -0.00069  -0.00094   1.92427
   A120       1.92374   0.00005  -0.00002  -0.00100  -0.00102   1.92271
   A121       1.87662   0.00002  -0.00001   0.00283   0.00281   1.87943
   A122       1.90967   0.00006   0.00009   0.00092   0.00101   1.91068
   A123       1.89564  -0.00002   0.00005  -0.00414  -0.00410   1.89154
    D1        0.00172  -0.00001  -0.00054  -0.00012  -0.00064   0.00108
    D2        3.13780   0.00008  -0.00164   0.00222   0.00060   3.13839
    D3        3.12454  -0.00017   0.00041  -0.01364  -0.01323   3.11131
    D4       -0.02257  -0.00009  -0.00069  -0.01130  -0.01199  -0.03456
    D5        0.00337  -0.00016   0.00141  -0.00443  -0.00305   0.00032
    D6        3.13266  -0.00029   0.00105  -0.01495  -0.01396   3.11870
    D7       -3.12064  -0.00001   0.00052   0.00826   0.00877  -3.11187
    D8        0.00865  -0.00014   0.00016  -0.00227  -0.00213   0.00651
    D9        2.49929  -0.00016  -0.00362  -0.03663  -0.04024   2.45905
   D10       -1.70906  -0.00021  -0.00370  -0.03225  -0.03595  -1.74501
   D11        0.38415  -0.00024  -0.00381  -0.03848  -0.04228   0.34187
   D12       -0.66341  -0.00035  -0.00255  -0.05184  -0.05440  -0.71780
   D13        1.41143  -0.00040  -0.00263  -0.04747  -0.05011   1.36132
   D14       -2.77855  -0.00043  -0.00274  -0.05369  -0.05644  -2.83499
   D15       -0.00589   0.00016  -0.00052   0.00444   0.00392  -0.00198
   D16       -3.13745   0.00026  -0.00181   0.01300   0.01120  -3.12624
   D17        3.14130   0.00008   0.00060   0.00206   0.00266  -3.13923
   D18        0.00975   0.00018  -0.00069   0.01063   0.00994   0.01969
   D19        0.00791  -0.00025   0.00135  -0.00706  -0.00573   0.00218
   D20       -3.13124   0.00015  -0.00083   0.01303   0.01211  -3.11913
   D21        3.13877  -0.00031   0.00276  -0.01614  -0.01335   3.12542
   D22       -0.00038   0.00008   0.00057   0.00396   0.00449   0.00411
   D23        1.92330   0.00053  -0.00045   0.05040   0.04996   1.97325
   D24       -2.26129   0.00017  -0.00103   0.04745   0.04643  -2.21487
   D25       -0.16254   0.00032  -0.00072   0.05060   0.04989  -0.11265
   D26       -1.20576   0.00062  -0.00207   0.06105   0.05896  -1.14680
   D27        0.89284   0.00026  -0.00265   0.05810   0.05543   0.94827
   D28        2.99159   0.00041  -0.00235   0.06125   0.05889   3.05048
   D29       -0.00705   0.00026  -0.00173   0.00718   0.00549  -0.00156
   D30       -3.13629   0.00037  -0.00137   0.01768   0.01632  -3.11997
   D31        3.13242  -0.00009   0.00016  -0.01026  -0.01012   3.12230
   D32        0.00318   0.00002   0.00052   0.00024   0.00071   0.00389
   D33        3.12769  -0.00038   0.00494  -0.02387  -0.01884   3.10884
   D34       -0.02215  -0.00011   0.00298  -0.01268  -0.00970  -0.03185
   D35       -0.01121   0.00006   0.00253  -0.00168   0.00088  -0.01033
   D36        3.12214   0.00033   0.00057   0.00950   0.01002   3.13216
   D37       -3.12108   0.00013  -0.00191   0.01798   0.01613  -3.10495
   D38       -1.04231   0.00011  -0.00180   0.01965   0.01787  -1.02444
   D39        1.08591   0.00017  -0.00169   0.01915   0.01748   1.10340
   D40        0.00614  -0.00002  -0.00233   0.00571   0.00342   0.00956
   D41        2.08491  -0.00004  -0.00222   0.00738   0.00516   2.09007
   D42       -2.07005   0.00002  -0.00211   0.00688   0.00477  -2.06528
   D43       -3.12386  -0.00034  -0.00305  -0.01149  -0.01454  -3.13840
   D44        0.00832  -0.00014  -0.00323  -0.00423  -0.00746   0.00086
   D45        0.02604  -0.00057  -0.00107  -0.02266  -0.02376   0.00228
   D46       -3.12496  -0.00038  -0.00125  -0.01540  -0.01668   3.14154
   D47       -1.56200  -0.00037   0.02268  -0.00645   0.01623  -1.54577
   D48        1.57436  -0.00073   0.02221  -0.01870   0.00352   1.57789
   D49        1.57149  -0.00012   0.02074   0.00449   0.02522   1.59671
   D50       -1.57533  -0.00048   0.02028  -0.00776   0.01251  -1.56282
   D51        3.14077  -0.00012   0.00015  -0.00839  -0.00823   3.13254
   D52        0.02341  -0.00017  -0.00017  -0.00607  -0.00622   0.01719
   D53        0.00774  -0.00029   0.00031  -0.01499  -0.01468  -0.00693
   D54       -3.10961  -0.00034  -0.00001  -0.01266  -0.01267  -3.12228
   D55        3.14018   0.00009  -0.00010   0.00777   0.00768  -3.13533
   D56        0.00281   0.00014   0.00100   0.01209   0.01307   0.01588
   D57       -0.00877   0.00026  -0.00026   0.01348   0.01322   0.00445
   D58        3.13705   0.00031   0.00083   0.01779   0.01861  -3.12753
   D59       -0.00399   0.00021  -0.00024   0.01105   0.01080   0.00681
   D60       -3.14092   0.00003  -0.00023   0.00167   0.00144  -3.13949
   D61        3.11530   0.00031  -0.00006   0.00916   0.00911   3.12441
   D62       -0.02163   0.00012  -0.00005  -0.00022  -0.00026  -0.02190
   D63       -0.17856  -0.00050  -0.00121  -0.04955  -0.05075  -0.22930
   D64        1.92734  -0.00016  -0.00129  -0.04278  -0.04408   1.88325
   D65       -2.29298  -0.00043  -0.00060  -0.05382  -0.05441  -2.34739
   D66        2.99114  -0.00059  -0.00152  -0.04700  -0.04851   2.94263
   D67       -1.18616  -0.00025  -0.00159  -0.04023  -0.04184  -1.22800
   D68        0.87671  -0.00052  -0.00090  -0.05127  -0.05217   0.82454
   D69        0.00629  -0.00012   0.00010  -0.00656  -0.00645  -0.00016
   D70       -3.11468  -0.00002   0.00098   0.00789   0.00888  -3.10580
   D71       -3.13948  -0.00016  -0.00098  -0.01081  -0.01177   3.13193
   D72        0.02274  -0.00007  -0.00010   0.00363   0.00355   0.02629
   D73       -0.00916  -0.00005   0.00157  -0.01193  -0.01037  -0.01953
   D74       -2.07720  -0.00016   0.00151  -0.01109  -0.00957  -2.08677
   D75        2.07553  -0.00010   0.00138  -0.01052  -0.00913   2.06640
   D76        3.13734  -0.00000   0.00284  -0.00693  -0.00411   3.13323
   D77        1.06930  -0.00011   0.00278  -0.00609  -0.00331   1.06599
   D78       -1.06116  -0.00005   0.00266  -0.00552  -0.00287  -1.06403
   D79       -0.00134  -0.00006   0.00009  -0.00306  -0.00297  -0.00431
   D80        3.11831  -0.00018  -0.00084  -0.01842  -0.01925   3.09906
   D81        3.13566   0.00012   0.00008   0.00618   0.00626  -3.14126
   D82       -0.02787  -0.00000  -0.00085  -0.00918  -0.01002  -0.03790
   D83       -0.66173  -0.00029  -0.00385  -0.05538  -0.05923  -0.72095
   D84        1.41509  -0.00042  -0.00389  -0.05121  -0.05510   1.35999
   D85       -2.77629  -0.00040  -0.00407  -0.05738  -0.06144  -2.83773
   D86        2.50457  -0.00017  -0.00280  -0.03810  -0.04091   2.46366
   D87       -1.70181  -0.00030  -0.00284  -0.03393  -0.03678  -1.73858
   D88        0.39001  -0.00028  -0.00302  -0.04010  -0.04312   0.34688
   D89       -0.00600  -0.00024   0.00001  -0.01067  -0.01065  -0.01665
   D90        3.12702  -0.00003  -0.00045  -0.00435  -0.00480   3.12222
   D91        3.14090   0.00013   0.00049   0.00175   0.00224  -3.14005
   D92       -0.00927   0.00034   0.00002   0.00807   0.00809  -0.00118
   D93       -3.12600   0.00001   0.00047   0.00415   0.00462  -3.12138
   D94        0.01604   0.00005   0.00078   0.00429   0.00507   0.02112
   D95        0.01028  -0.00035  -0.00000  -0.00830  -0.00831   0.00197
   D96       -3.13086  -0.00032   0.00030  -0.00815  -0.00785  -3.13872
   D97        3.13560   0.00008   0.00016   0.00072   0.00088   3.13648
   D98       -0.00579   0.00009  -0.00021   0.00143   0.00122  -0.00456
   D99        0.00253  -0.00013   0.00063  -0.00555  -0.00493  -0.00240
   D100      -3.13886  -0.00012   0.00026  -0.00484  -0.00458   3.13974
   D101      -3.13442  -0.00010  -0.00003  -0.00109  -0.00112  -3.13554
   D102       0.00216  -0.00011   0.00003  -0.00306  -0.00303  -0.00087
   D103      -0.00114   0.00010  -0.00049   0.00504   0.00455   0.00341
   D104       3.13544   0.00009  -0.00043   0.00307   0.00264   3.13808
   D105      -0.00419   0.00014  -0.00005   0.00352   0.00347  -0.00072
   D106       3.13951   0.00015  -0.00022   0.00473   0.00451  -3.13916
   D107       3.13696   0.00011  -0.00035   0.00338   0.00302   3.13999
   D108      -0.00252   0.00011  -0.00052   0.00459   0.00407   0.00155
   D109       0.00387  -0.00007   0.00015  -0.00112  -0.00097   0.00290
   D110      -3.13530  -0.00017   0.00028  -0.00411  -0.00383  -3.13913
   D111      -3.13727  -0.00003   0.00045  -0.00097  -0.00052  -3.13779
   D112       0.00674  -0.00013   0.00059  -0.00396  -0.00337   0.00336
   D113      -0.00174   0.00007  -0.00037   0.00243   0.00206   0.00032
   D114      -3.14149   0.00003  -0.00030   0.00115   0.00084  -3.14065
   D115       3.13965   0.00006   0.00000   0.00171   0.00171   3.14136
   D116      -0.00011   0.00002   0.00007   0.00043   0.00050   0.00039
   D117      -0.00103  -0.00001   0.00011  -0.00156  -0.00145  -0.00248
   D118       3.13876  -0.00002   0.00017  -0.00224  -0.00207   3.13669
   D119      -3.13750  -0.00000   0.00005   0.00045   0.00050  -3.13700
   D120       0.00228  -0.00001   0.00011  -0.00023  -0.00012   0.00216
   D121       0.00380  -0.00010  -0.00009  -0.00162  -0.00170   0.00210
   D122      -3.13864  -0.00002   0.00038   0.00097   0.00135  -3.13729
   D123       3.14020  -0.00011  -0.00003  -0.00366  -0.00368   3.13652
   D124      -0.00224  -0.00003   0.00044  -0.00107  -0.00063  -0.00287
   D125      -0.00280   0.00008   0.00010   0.00139   0.00149  -0.00131
   D126       3.13965   0.00000  -0.00037  -0.00120  -0.00157   3.13808
   D127       3.13661   0.00007   0.00027   0.00014   0.00041   3.13702
   D128      -0.00412  -0.00000  -0.00020  -0.00245  -0.00265  -0.00677
   D129      -0.00263  -0.00003   0.00015  -0.00244  -0.00229  -0.00492
   D130       3.13886  -0.00004   0.00012  -0.00289  -0.00276   3.13609
   D131       3.14111  -0.00002  -0.00002  -0.00120  -0.00122   3.13989
   D132      -0.00059  -0.00003  -0.00005  -0.00165  -0.00170  -0.00228
   D133      -0.00578   0.00006  -0.00027   0.00102   0.00076  -0.00502
   D134       3.13939   0.00006  -0.00008   0.00185   0.00177   3.14116
   D135       3.13826  -0.00004  -0.00013  -0.00200  -0.00214   3.13613
   D136       0.00025  -0.00004   0.00005  -0.00118  -0.00112  -0.00088
   D137      -0.00049   0.00002  -0.00003   0.00122   0.00119   0.00071
   D138      -3.13972  -0.00002   0.00010  -0.00017  -0.00006  -3.13978
   D139       3.13927   0.00006  -0.00009   0.00250   0.00241  -3.14151
   D140       0.00004   0.00002   0.00003   0.00112   0.00115   0.00119
   D141       0.00188  -0.00005   0.00015  -0.00162  -0.00146   0.00041
   D142       3.14110  -0.00001   0.00003  -0.00023  -0.00020   3.14089
   D143      -3.13788  -0.00004   0.00010  -0.00093  -0.00083  -3.13871
   D144       0.00134   0.00000  -0.00003   0.00046   0.00043   0.00177
   D145      -1.50252  -0.00007  -0.00036  -0.00546  -0.00582  -1.50835
   D146       1.63906  -0.00007  -0.00032  -0.00560  -0.00592   1.63315
   D147       1.63822   0.00001   0.00011  -0.00289  -0.00278   1.63544
   D148      -1.50338   0.00001   0.00015  -0.00302  -0.00288  -1.50626
   D149       0.00376  -0.00004   0.00018  -0.00051  -0.00033   0.00343
   D150      -3.14076  -0.00001  -0.00004  -0.00002  -0.00007  -3.14083
   D151      -3.13772  -0.00003   0.00020  -0.00006   0.00015  -3.13758
   D152       0.00094  -0.00000  -0.00002   0.00043   0.00041   0.00135
   D153       0.00048   0.00003  -0.00012   0.00127   0.00114   0.00162
   D154      -3.13820  -0.00000   0.00010   0.00078   0.00088  -3.13732
   D155       3.13851   0.00002  -0.00031   0.00045   0.00013   3.13864
   D156      -0.00017  -0.00001  -0.00009  -0.00004  -0.00013  -0.00030
   D157       3.14152  -0.00000   0.00001  -0.00013  -0.00012   3.14140
   D158       0.00032  -0.00000   0.00004   0.00006   0.00009   0.00041
   D159      -0.00007   0.00000  -0.00003   0.00000  -0.00003  -0.00010
   D160      -3.14127   0.00000  -0.00000   0.00019   0.00019  -3.14108
   D161       3.14148   0.00000  -0.00001   0.00011   0.00010   3.14158
   D162       0.00025   0.00000   0.00001   0.00020   0.00021   0.00046
   D163      -0.00012   0.00000   0.00002  -0.00002   0.00000  -0.00011
   D164      -3.14134  -0.00000   0.00004   0.00007   0.00011  -3.14123
   D165       0.00018  -0.00000   0.00001   0.00001   0.00003   0.00020
   D166       3.14131  -0.00000   0.00001  -0.00013  -0.00012   3.14119
   D167       3.14137  -0.00000  -0.00001  -0.00018  -0.00019   3.14118
   D168      -0.00068  -0.00000  -0.00001  -0.00032  -0.00034  -0.00102
   D169       0.00020  -0.00000  -0.00000   0.00002   0.00002   0.00021
   D170       3.14129  -0.00000  -0.00001  -0.00016  -0.00016   3.14112
   D171       3.14142   0.00000  -0.00002  -0.00007  -0.00009   3.14133
   D172      -0.00068  -0.00000  -0.00003  -0.00025  -0.00027  -0.00095
   D173      -0.00009   0.00000   0.00001  -0.00001  -0.00001  -0.00010
   D174       3.14152   0.00000  -0.00000   0.00002   0.00001   3.14153
   D175      -3.14122   0.00000   0.00001   0.00013   0.00014  -3.14108
   D176       0.00039   0.00000  -0.00000   0.00016   0.00016   0.00055
   D177      -0.00009   0.00000  -0.00001  -0.00000  -0.00001  -0.00011
   D178       3.14148   0.00000  -0.00000  -0.00003  -0.00003   3.14145
   D179      -3.14118   0.00000  -0.00001   0.00018   0.00017  -3.14101
   D180       0.00040   0.00000   0.00000   0.00015   0.00015   0.00054
         Item               Value     Threshold  Converged?
 Maximum Force            0.003967     0.000450     NO 
 RMS     Force            0.000539     0.000300     NO 
 Maximum Displacement     0.214629     0.001800     NO 
 RMS     Displacement     0.033853     0.001200     NO 
 Predicted change in Energy=-3.840612D-04
 GradGradGradGradGradGradGradGradGradGradGradGradGradGradGradGradGradGrad

 Stoichiometry    C33H27BF2N2
 Framework group  C1[X(C33H27BF2N2)]
 Deg. of freedom   189
 Full point group                 C1      NOp   1
 Largest Abelian subgroup         C1      NOp   1
 Largest concise Abelian subgroup C1      NOp   1
                         Standard orientation:                         
 ---------------------------------------------------------------------
 Center     Atomic      Atomic             Coordinates (Angstroms)
 Number     Number       Type             X           Y           Z
 ---------------------------------------------------------------------
      1          6           0        3.718411   -2.559915    0.035166
      2          6           0        2.564561   -3.366380    0.073057
      3          6           0        1.453401   -2.540970    0.054872
      4          6           0        1.961096   -1.207297    0.007510
      5          7           0        3.353281   -1.273983   -0.004072
      6          1           0        2.559798   -4.448169    0.106234
      7          6           0        1.308414    0.025309   -0.003933
      8          6           0        2.021058    1.227500   -0.014904
      9          6           0        1.596501    2.587497   -0.024111
     10          7           0        3.416532    1.209376   -0.015585
     11          6           0        2.757507    3.346823   -0.020809
     12          6           0        3.858102    2.473562   -0.018980
     13          1           0        2.818255    4.427635   -0.023888
     14          5           0        4.318362   -0.056221   -0.024944
     15          9           0        5.126075   -0.088059    1.109252
     16          9           0        5.097292   -0.067620   -1.178440
     17          6           0       -0.180475    0.040222   -0.003104
     18          6           0       -0.869594    0.004747   -1.224706
     19          6           0       -0.872036    0.067525    1.215443
     20          6           0       -0.179513   -0.025366   -2.478883
     21          6           0       -2.303634   -0.005130   -1.224665
     22          6           0       -2.306012    0.056627    1.214085
     23          6           0       -0.183636    0.107369    2.470789
     24          6           0       -0.866426   -0.065589   -3.654485
     25          1           0        0.905398   -0.016207   -2.481612
     26          6           0       -2.983030   -0.049160   -2.485317
     27          6           0       -3.004169    0.019660   -0.005183
     28          6           0       -2.987165    0.088198    2.474732
     29          1           0        0.901415    0.119277    2.473420
     30          6           0       -0.871745    0.130640    3.645813
     31          6           0       -2.289502   -0.078085   -3.657645
     32          1           0       -0.327294   -0.088908   -4.596547
     33          1           0       -4.067523   -0.061479   -2.490942
     34          6           0       -2.295456    0.121867    3.647651
     35          1           0       -4.071730    0.085361    2.479451
     36          1           0       -0.334076    0.160375    4.588577
     37          1           0       -2.822488   -0.111974   -4.603006
     38          1           0       -2.829570    0.144738    4.592702
     39          6           0       -4.496924    0.003776   -0.006446
     40          6           0       -5.218531    1.195181   -0.113886
     41          6           0       -5.192306   -1.203260    0.099723
     42          6           0       -6.610156    1.180130   -0.115278
     43          1           0       -4.680505    2.135334   -0.197073
     44          6           0       -6.583914   -1.218968    0.098641
     45          1           0       -4.633697   -2.131269    0.183747
     46          6           0       -7.295561   -0.027123   -0.008942
     47          1           0       -7.159559    2.113142   -0.199003
     48          1           0       -7.112734   -2.163894    0.181338
     49          1           0       -8.381375   -0.039100   -0.009946
     50          6           0        0.033366   -3.013699    0.102622
     51          1           0       -0.452462   -2.715958    1.038948
     52          1           0       -0.566764   -2.606427   -0.715344
     53          1           0        0.006707   -4.105077    0.037902
     54          6           0        0.216873    3.176524   -0.005363
     55          1           0       -0.573395    2.457187   -0.207132
     56          1           0        0.021965    3.625372    0.975767
     57          1           0        0.142735    3.977425   -0.748801
     58          6           0        5.306950    2.826359   -0.065431
     59          1           0        5.887920    2.167841    0.581917
     60          1           0        5.691991    2.716544   -1.085335
     61          1           0        5.450954    3.863966    0.246619
     62          6           0        5.144673   -2.994832    0.072793
     63          1           0        5.752480   -2.390208   -0.602249
     64          1           0        5.550966   -2.875702    1.083282
     65          1           0        5.225019   -4.047806   -0.208989
 ---------------------------------------------------------------------
 Rotational constants (GHZ):           0.2006616           0.0656618           0.0642241
 Standard basis: 6-31G(d) (6D, 7F)
 There are   624 symmetry adapted cartesian basis functions of A   symmetry.
 There are   624 symmetry adapted basis functions of A   symmetry.
   624 basis functions,  1172 primitive gaussians,   624 cartesian basis functions
   131 alpha electrons      131 beta electrons
       nuclear repulsion energy      4144.1315669776 Hartrees.
 NAtoms=   65 NActive=   65 NUniq=   65 SFac= 1.00D+00 NAtFMM=   60 NAOKFM=T Big=T
 Integral buffers will be    131072 words long.
 Raffenetti 2 integral format.
 Two-electron integral symmetry is turned on.
 Nuclear repulsion after empirical dispersion term =     4144.0649757715 Hartrees.
 One-electron integrals computed using PRISM.
 NBasis=   624 RedAO= T EigKep=  1.33D-04  NBF=   624
 NBsUse=   624 1.00D-06 EigRej= -1.00D+00 NBFU=   624
 Initial guess from the checkpoint file:  "BODIPY_mon_S-WB97XD-631Gd-v2.chk"
 B after Tr=     0.000000    0.000000   -0.000000
         Rot=    0.999761    0.021754   -0.000651    0.002066 Ang=   2.51 deg.
 ExpMin= 1.27D-01 ExpMax= 7.00D+03 ExpMxC= 1.05D+03 IAcc=3 IRadAn=         5 AccDes= 0.00D+00
 Harris functional with IExCor= 4639 and IRadAn=       5 diagonalized for initial guess.
 HarFok:  IExCor= 4639 AccDes= 0.00D+00 IRadAn=         5 IDoV= 1 UseB2=F ITyADJ=14
 ICtDFT=  3500011 ScaDFX=  1.000000  1.000000  1.000000  1.000000
 FoFCou: FMM=F IPFlag=           0 FMFlag=      100000 FMFlg1=        2001
         NFxFlg=           0 DoJE=T BraDBF=F KetDBF=T FulRan=T
         wScrn=  0.000000 ICntrl=       500 IOpCl=  0 I1Cent=   200000004 NGrid=           0
         NMat0=    1 NMatS0=      1 NMatT0=    0 NMatD0=    1 NMtDS0=    0 NMtDT0=    0
 Petite list used in FoFCou.
 Requested convergence on RMS density matrix=1.00D-08 within 128 cycles.
 Requested convergence on MAX density matrix=1.00D-06.
 Requested convergence on             energy=1.00D-06.
 No special actions if energy rises.
 Integral accuracy reduced to 1.0D-05 until final iterations.
 Initial convergence to 1.0D-05 achieved.  Increase integral accuracy.
 SCF Done:  E(RwB97XD) =  -1607.53864638     A.U. after   14 cycles
            NFock= 14  Conv=0.65D-08     -V/T= 2.0090
 Calling FoFJK, ICntrl=      2127 FMM=T ISym2X=0 I1Cent= 0 IOpClX= 0 NMat=1 NMatS=1 NMatT=0.
 ***** Axes restored to original set *****
 -------------------------------------------------------------------
 Center     Atomic                   Forces (Hartrees/Bohr)
 Number     Number              X              Y              Z
 -------------------------------------------------------------------
      1        6          -0.000434672    0.000633032   -0.000477377
      2        6           0.000453824    0.000031045    0.000788301
      3        6           0.000334430    0.000606912    0.000095603
      4        6          -0.000029698   -0.000043395   -0.000431181
      5        7          -0.000009922   -0.000030617    0.000218109
      6        1           0.000149936   -0.000000430   -0.000006969
      7        6          -0.001049756    0.000341451    0.000096030
      8        6           0.000679120    0.000349600    0.000466897
      9        6          -0.000203220   -0.001167265   -0.000277623
     10        7           0.000082472   -0.000133757   -0.000879092
     11        6           0.000366292    0.000171556    0.000588734
     12        6          -0.000387401   -0.000830563    0.000768199
     13        1           0.000114451    0.000082235    0.000065274
     14        5           0.000633837   -0.000166738   -0.000077359
     15        9          -0.000262417   -0.000244779    0.000219343
     16        9          -0.000328646    0.000403056   -0.000161188
     17        6          -0.000117489    0.000066517    0.000362021
     18        6          -0.000182342   -0.000016813   -0.000354920
     19        6          -0.000000751   -0.000358614   -0.000125137
     20        6           0.000058853   -0.000138790    0.000010667
     21        6          -0.000080310    0.000064874   -0.000102279
     22        6          -0.000050032   -0.000183789   -0.000035652
     23        6           0.000163303    0.000156840    0.000051675
     24        6          -0.000019259    0.000042352    0.000093895
     25        1          -0.000005645   -0.000032626   -0.000029943
     26        6           0.000014941   -0.000018567   -0.000027537
     27        6           0.000131365    0.000128225    0.000164980
     28        6           0.000003406    0.000029488    0.000148505
     29        1          -0.000049406    0.000067209   -0.000014895
     30        6          -0.000113005   -0.000079826   -0.000123395
     31        6          -0.000035225    0.000007672   -0.000013158
     32        1          -0.000025408   -0.000014437    0.000006874
     33        1          -0.000012864   -0.000041429    0.000030893
     34        6           0.000118925   -0.000029317    0.000003992
     35        1          -0.000023703    0.000038893   -0.000005546
     36        1          -0.000022027    0.000035870    0.000008787
     37        1           0.000005884    0.000016782   -0.000001922
     38        1          -0.000004489   -0.000005808    0.000004371
     39        6          -0.000021956   -0.000060825   -0.000019069
     40        6           0.000030598   -0.000006864    0.000002263
     41        6           0.000035416    0.000029025   -0.000004148
     42        6          -0.000025958   -0.000008630   -0.000015721
     43        1          -0.000004672    0.000005560   -0.000007339
     44        6          -0.000004422    0.000003615    0.000018851
     45        1          -0.000004103   -0.000004768    0.000005940
     46        6           0.000020547   -0.000012280   -0.000001287
     47        1           0.000007065    0.000008048    0.000004256
     48        1           0.000006892   -0.000009994   -0.000007189
     49        1           0.000000747   -0.000000711   -0.000000684
     50        6           0.000030119   -0.000022100   -0.000878015
     51        1          -0.000067651   -0.000071891    0.000483772
     52        1           0.000139247    0.000093246    0.000410082
     53        1          -0.000026645    0.000014082   -0.000191647
     54        6           0.000725520   -0.000955115   -0.000927053
     55        1           0.000065029    0.000549742    0.000411872
     56        1          -0.000994980    0.000582667    0.000080537
     57        1           0.000459167    0.000053186   -0.000278190
     58        6          -0.000391919   -0.001141987    0.000168508
     59        1           0.000340339    0.000433954   -0.000220395
     60        1          -0.000013989    0.000958876   -0.000343165
     61        1          -0.000010811    0.000149640   -0.000017538
     62        6          -0.000415778    0.001209664   -0.000397414
     63        1           0.000264549   -0.000493561    0.000265118
     64        1           0.000030084   -0.000884304    0.000368007
     65        1          -0.000035789   -0.000154325    0.000041674
 -------------------------------------------------------------------
 Cartesian Forces:  Max     0.001209664 RMS     0.000335980

 GradGradGradGradGradGradGradGradGradGradGradGradGradGradGradGradGradGrad
 Berny optimization.
 Using GEDIIS/GDIIS optimizer.
 FormGI is forming the generalized inverse of G from B-inverse, IUseBI=4.
 Internal  Forces:  Max     0.001383060 RMS     0.000271722
 Search for a local minimum.
 Step number   5 out of a maximum of  384
 All quantities printed in internal units (Hartrees-Bohrs-Radians)
 Mixed Optimization -- En-DIIS/RFO-DIIS
 Swapping is turned off.
 Update second derivatives using D2CorX and points    2    1    3    4    5
 DE= -4.74D-04 DEPred=-3.84D-04 R= 1.24D+00
 TightC=F SS=  1.41D+00  RLast= 2.63D-01 DXNew= 7.1352D-01 7.8956D-01
 Trust test= 1.24D+00 RLast= 2.63D-01 DXMaxT set to 7.14D-01
 ITU=  1  1  1 -1  0
     Eigenvalues ---    0.00188   0.00533   0.00838   0.00860   0.00863
     Eigenvalues ---    0.00882   0.01102   0.01279   0.01368   0.01463
     Eigenvalues ---    0.01502   0.01559   0.01637   0.01659   0.01709
     Eigenvalues ---    0.01731   0.01735   0.01739   0.01757   0.01773
     Eigenvalues ---    0.01782   0.01791   0.01839   0.01931   0.01990
     Eigenvalues ---    0.01991   0.01999   0.02007   0.02030   0.02060
     Eigenvalues ---    0.02120   0.02129   0.02132   0.02136   0.02143
     Eigenvalues ---    0.02156   0.02160   0.02166   0.02175   0.02175
     Eigenvalues ---    0.02182   0.02190   0.02192   0.02194   0.02195
     Eigenvalues ---    0.02241   0.02246   0.02262   0.02347   0.02374
     Eigenvalues ---    0.02375   0.03819   0.06945   0.07143   0.07198
     Eigenvalues ---    0.07348   0.07362   0.07372   0.07473   0.07490
     Eigenvalues ---    0.08021   0.10338   0.13516   0.14906   0.15971
     Eigenvalues ---    0.16000   0.16000   0.16000   0.16000   0.16000
     Eigenvalues ---    0.16000   0.16000   0.16000   0.16000   0.16000
     Eigenvalues ---    0.16000   0.16000   0.16000   0.16000   0.16000
     Eigenvalues ---    0.16000   0.16000   0.16000   0.16000   0.16000
     Eigenvalues ---    0.16000   0.16000   0.16009   0.16043   0.16081
     Eigenvalues ---    0.16770   0.22000   0.22000   0.22000   0.22000
     Eigenvalues ---    0.22535   0.22569   0.23478   0.23805   0.23845
     Eigenvalues ---    0.24470   0.24538   0.24892   0.24976   0.24980
     Eigenvalues ---    0.24994   0.24995   0.24997   0.24998   0.24999
     Eigenvalues ---    0.24999   0.24999   0.25000   0.25000   0.25035
     Eigenvalues ---    0.25892   0.26867   0.27053   0.29141   0.32576
     Eigenvalues ---    0.32686   0.33138   0.33290   0.33323   0.33461
     Eigenvalues ---    0.33605   0.34261   0.34300   0.34365   0.34365
     Eigenvalues ---    0.34365   0.34398   0.34402   0.34440   0.34569
     Eigenvalues ---    0.34572   0.34678   0.35231   0.35231   0.35280
     Eigenvalues ---    0.35281   0.35293   0.35307   0.35307   0.35317
     Eigenvalues ---    0.35317   0.35374   0.35394   0.35398   0.35427
     Eigenvalues ---    0.35441   0.35453   0.35723   0.35726   0.38041
     Eigenvalues ---    0.38595   0.38640   0.39685   0.40189   0.40552
     Eigenvalues ---    0.41297   0.41408   0.41487   0.41512   0.41833
     Eigenvalues ---    0.42356   0.42369   0.43441   0.44083   0.44568
     Eigenvalues ---    0.44698   0.45027   0.45090   0.46290   0.46546
     Eigenvalues ---    0.46723   0.46937   0.46995   0.47021   0.47023
     Eigenvalues ---    0.47112   0.50262   0.50275   0.51739   0.51777
     Eigenvalues ---    0.54965   0.55112   0.56417   0.76931
 En-DIIS/RFO-DIIS/Sim-DIIS IScMMF=       -3 using points:     5    4    3
 RFO step:  Lambda=-7.20539012D-04.
 DidBck=F Rises=F RFO-DIIS coefs:    3.00000   -1.52656   -0.47344
 Iteration  1 RMS(Cart)=  0.08290473 RMS(Int)=  0.00296280
 Iteration  2 RMS(Cart)=  0.00336753 RMS(Int)=  0.00003876
 Iteration  3 RMS(Cart)=  0.00001782 RMS(Int)=  0.00003644
 Iteration  4 RMS(Cart)=  0.00000000 RMS(Int)=  0.00003644
 Variable       Old X    -DE/DX   Delta X   Delta X   Delta X     New X
                                 (Linear)    (Quad)   (Total)
    R1        2.66122  -0.00067   0.00629  -0.00471   0.00154   2.66276
    R2        2.52721  -0.00013  -0.00134  -0.00049  -0.00181   2.52540
    R3        2.81867  -0.00024  -0.00082  -0.00059  -0.00141   2.81726
    R4        2.61596   0.00036  -0.00040   0.00086   0.00043   2.61639
    R5        2.04527  -0.00000   0.00016  -0.00006   0.00009   2.04536
    R6        2.69820   0.00087  -0.01060   0.00891  -0.00168   2.69652
    R7        2.82970  -0.00007  -0.00102   0.00029  -0.00073   2.82898
    R8        2.63396   0.00011  -0.00254   0.00200  -0.00045   2.63351
    R9        2.63577   0.00127  -0.01368   0.01006  -0.00360   2.63218
   R10        2.93654  -0.00006   0.00493  -0.00267   0.00229   2.93883
   R11        2.64105   0.00135  -0.00585   0.00614   0.00027   2.64132
   R12        2.81373   0.00020  -0.00156   0.00153  -0.00003   2.81370
   R13        2.69240   0.00095  -0.01165   0.00660  -0.00510   2.68730
   R14        2.63729  -0.00028  -0.00190   0.00008  -0.00188   2.63540
   R15        2.62156   0.00022   0.00424  -0.00058   0.00364   2.62521
   R16        2.83502  -0.00029   0.00132  -0.00104   0.00028   2.83529
   R17        2.53051  -0.00004   0.00051  -0.00017   0.00038   2.53090
   R18        2.93676  -0.00027   0.00167  -0.00282  -0.00118   2.93558
   R19        2.65498  -0.00042   0.00155  -0.00231  -0.00073   2.65425
   R20        2.04567  -0.00008   0.00021  -0.00032  -0.00012   2.04555
   R21        2.81930  -0.00018  -0.00140   0.00013  -0.00127   2.81802
   R22        2.63196  -0.00035   0.00138  -0.00125   0.00014   2.63209
   R23        2.63033  -0.00035  -0.00044  -0.00076  -0.00119   2.62914
   R24        2.65132  -0.00008  -0.00251   0.00124  -0.00127   2.65005
   R25        2.64822   0.00009  -0.00192   0.00100  -0.00092   2.64730
   R26        2.70573   0.00009  -0.00100   0.00057  -0.00043   2.70530
   R27        2.71001  -0.00003   0.00016  -0.00018  -0.00002   2.70999
   R28        2.70990  -0.00000  -0.00060   0.00030  -0.00031   2.70959
   R29        2.70658   0.00008  -0.00098   0.00075  -0.00023   2.70635
   R30        2.57413   0.00010  -0.00002   0.00026   0.00024   2.57437
   R31        2.05026  -0.00001   0.00051  -0.00028   0.00024   2.05050
   R32        2.70750   0.00001  -0.00006  -0.00000  -0.00006   2.70744
   R33        2.65807  -0.00025   0.00123  -0.00105   0.00017   2.65824
   R34        2.65599  -0.00008   0.00051  -0.00057  -0.00006   2.65593
   R35        2.70844  -0.00012   0.00031  -0.00043  -0.00012   2.70832
   R36        2.05058  -0.00005   0.00066  -0.00048   0.00018   2.05076
   R37        2.57358   0.00011  -0.00034   0.00031  -0.00002   2.57356
   R38        2.68934  -0.00001   0.00022  -0.00018   0.00004   2.68937
   R39        2.05163  -0.00001   0.00004  -0.00004  -0.00000   2.05162
   R40        2.57459  -0.00003   0.00048  -0.00027   0.00021   2.57480
   R41        2.04955   0.00001  -0.00006   0.00006   0.00000   2.04956
   R42        2.82106  -0.00004   0.00007  -0.00021  -0.00015   2.82091
   R43        2.57401   0.00003   0.00022  -0.00012   0.00010   2.57411
   R44        2.04956   0.00002  -0.00006   0.00011   0.00005   2.04961
   R45        2.69048  -0.00008   0.00047  -0.00033   0.00015   2.69062
   R46        2.05170  -0.00002   0.00008  -0.00009  -0.00001   2.05169
   R47        2.05184  -0.00001   0.00008  -0.00005   0.00003   2.05187
   R48        2.05183  -0.00000   0.00006  -0.00003   0.00004   2.05187
   R49        2.64001  -0.00001   0.00001  -0.00004  -0.00003   2.63998
   R50        2.64005  -0.00001   0.00005  -0.00004   0.00000   2.64005
   R51        2.62995   0.00000  -0.00000   0.00000  -0.00000   2.62994
   R52        2.05301  -0.00001   0.00000  -0.00003  -0.00003   2.05298
   R53        2.62993  -0.00001  -0.00001  -0.00002  -0.00003   2.62989
   R54        2.05303  -0.00001  -0.00002  -0.00001  -0.00003   2.05301
   R55        2.63110  -0.00001   0.00000  -0.00004  -0.00004   2.63106
   R56        2.05222  -0.00001  -0.00001  -0.00004  -0.00005   2.05217
   R57        2.63107   0.00001   0.00000   0.00001   0.00001   2.63108
   R58        2.05222  -0.00001   0.00000  -0.00005  -0.00004   2.05218
   R59        2.05202  -0.00000   0.00000  -0.00000  -0.00000   2.05202
   R60        2.07129  -0.00038   0.00209  -0.00213  -0.00004   2.07124
   R61        2.06586   0.00017   0.00155  -0.00044   0.00111   2.06696
   R62        2.06664  -0.00001  -0.00041   0.00016  -0.00026   2.06639
   R63        2.05510   0.00041  -0.00078   0.00039  -0.00039   2.05470
   R64        2.07188  -0.00008   0.00174  -0.00051   0.00122   2.07310
   R65        2.06978  -0.00025   0.00132  -0.00105   0.00027   2.07005
   R66        2.06165   0.00058  -0.00098   0.00178   0.00081   2.06246
   R67        2.07054  -0.00032   0.00084  -0.00110  -0.00026   2.07028
   R68        2.06555  -0.00013   0.00115  -0.00072   0.00044   2.06598
   R69        2.06204   0.00060  -0.00149   0.00223   0.00074   2.06278
   R70        2.07040  -0.00031   0.00067  -0.00101  -0.00034   2.07006
   R71        2.06544  -0.00013   0.00114  -0.00075   0.00039   2.06583
    A1        1.90471   0.00032   0.00005   0.00110   0.00115   1.90586
    A2        2.23421   0.00063  -0.00223   0.00389   0.00158   2.23579
    A3        2.14383  -0.00095   0.00166  -0.00461  -0.00303   2.14080
    A4        1.89216  -0.00022  -0.00122  -0.00063  -0.00185   1.89031
    A5        2.18563  -0.00004   0.00164  -0.00121   0.00043   2.18606
    A6        2.20538   0.00026  -0.00041   0.00182   0.00140   2.20679
    A7        1.84623   0.00027  -0.00233   0.00292   0.00061   1.84684
    A8        2.18041  -0.00013   0.01483  -0.00976   0.00504   2.18544
    A9        2.25639  -0.00014  -0.01265   0.00699  -0.00569   2.25070
   A10        1.88677  -0.00074   0.00862  -0.00788   0.00068   1.88745
   A11        2.29073   0.00116  -0.01480   0.01305  -0.00195   2.28878
   A12        2.10552  -0.00043   0.00588  -0.00497   0.00082   2.10634
   A13        1.89491   0.00037  -0.00506   0.00447  -0.00060   1.89431
   A14        2.19489  -0.00081   0.00943  -0.00868   0.00055   2.19544
   A15        2.19313   0.00044  -0.00475   0.00432  -0.00048   2.19265
   A16        2.11955  -0.00047   0.00098  -0.00175  -0.00081   2.11874
   A17        2.06777   0.00105  -0.00798   0.00911   0.00108   2.06884
   A18        2.09587  -0.00058   0.00704  -0.00737  -0.00037   2.09549
   A19        2.30393   0.00020  -0.00649   0.00345  -0.00300   2.30092
   A20        2.09290   0.00031  -0.00006   0.00125   0.00112   2.09401
   A21        1.88636  -0.00051   0.00661  -0.00474   0.00184   1.88820
   A22        1.84738   0.00011  -0.00067   0.00146   0.00072   1.84810
   A23        2.27671  -0.00083   0.00033  -0.00165  -0.00129   2.27542
   A24        2.15879   0.00072   0.00026   0.00043   0.00072   2.15951
   A25        1.89385   0.00035  -0.00442   0.00326  -0.00119   1.89266
   A26        2.20289  -0.00007  -0.00014  -0.00006  -0.00040   2.20249
   A27        2.18640  -0.00027   0.00449  -0.00328   0.00114   2.18754
   A28        1.89166  -0.00016  -0.00294   0.00027  -0.00269   1.88897
   A29        2.20613   0.00020   0.00100   0.00086   0.00183   2.20796
   A30        2.18538  -0.00004   0.00193  -0.00106   0.00084   2.18622
   A31        1.90549   0.00021   0.00144  -0.00002   0.00135   1.90683
   A32        2.14547  -0.00097  -0.00054  -0.00306  -0.00376   2.14172
   A33        2.23158   0.00076  -0.00182   0.00373   0.00175   2.23333
   A34        1.85221   0.00022  -0.00196   0.00114  -0.00082   1.85139
   A35        1.90849   0.00013  -0.00260   0.00090  -0.00167   1.90682
   A36        1.93078  -0.00046   0.00432  -0.00412   0.00017   1.93095
   A37        1.92863  -0.00026   0.00523  -0.00255   0.00260   1.93123
   A38        1.91389   0.00023  -0.00366   0.00317  -0.00041   1.91348
   A39        1.92851   0.00013  -0.00127   0.00139   0.00012   1.92863
   A40        2.08335   0.00033  -0.00186   0.00215   0.00023   2.08358
   A41        2.08764  -0.00025  -0.00036  -0.00079  -0.00120   2.08644
   A42        2.11205  -0.00008   0.00196  -0.00098   0.00093   2.11298
   A43        2.12525  -0.00003  -0.00099   0.00045  -0.00056   2.12469
   A44        2.08439   0.00010  -0.00118   0.00080  -0.00039   2.08400
   A45        2.07354  -0.00006   0.00222  -0.00126   0.00094   2.07448
   A46        2.08576  -0.00007   0.00020  -0.00045  -0.00025   2.08550
   A47        2.12408   0.00007  -0.00229   0.00136  -0.00093   2.12315
   A48        2.07335   0.00000   0.00209  -0.00090   0.00118   2.07453
   A49        2.11011   0.00001  -0.00103   0.00056  -0.00047   2.10963
   A50        2.07598  -0.00003   0.00020  -0.00028  -0.00008   2.07590
   A51        2.09710   0.00002   0.00084  -0.00028   0.00055   2.09765
   A52        2.06504   0.00005  -0.00138   0.00087  -0.00051   2.06453
   A53        2.09201  -0.00004   0.00022  -0.00035  -0.00013   2.09187
   A54        2.12612  -0.00002   0.00114  -0.00050   0.00064   2.12676
   A55        2.09179   0.00004  -0.00080   0.00065  -0.00016   2.09163
   A56        2.06489   0.00003  -0.00138   0.00071  -0.00067   2.06422
   A57        2.12650  -0.00007   0.00217  -0.00135   0.00084   2.12733
   A58        2.07492   0.00005  -0.00073   0.00055  -0.00017   2.07474
   A59        2.11046  -0.00005  -0.00066   0.00012  -0.00055   2.10991
   A60        2.09781   0.00001   0.00139  -0.00067   0.00072   2.09853
   A61        2.10184  -0.00002  -0.00042   0.00013  -0.00030   2.10154
   A62        2.09335   0.00003   0.00009   0.00018   0.00027   2.09362
   A63        2.08800  -0.00002   0.00033  -0.00031   0.00002   2.08802
   A64        2.11343   0.00001  -0.00037   0.00011  -0.00026   2.11317
   A65        2.07039   0.00003   0.00034   0.00015   0.00049   2.07087
   A66        2.09937  -0.00004   0.00003  -0.00026  -0.00023   2.09914
   A67        2.10038   0.00004  -0.00030   0.00031  -0.00000   2.10038
   A68        2.09104   0.00001  -0.00020   0.00013  -0.00007   2.09097
   A69        2.09176  -0.00005   0.00050  -0.00043   0.00007   2.09183
   A70        2.11368  -0.00001  -0.00020  -0.00001  -0.00022   2.11346
   A71        2.07033   0.00001   0.00018   0.00002   0.00020   2.07053
   A72        2.09918  -0.00001   0.00002  -0.00000   0.00002   2.09920
   A73        2.10164  -0.00002  -0.00060   0.00020  -0.00041   2.10124
   A74        2.09375   0.00002   0.00045   0.00001   0.00046   2.09421
   A75        2.08778  -0.00001   0.00015  -0.00020  -0.00005   2.08773
   A76        2.10241   0.00000   0.00096  -0.00041   0.00055   2.10296
   A77        2.08640  -0.00000  -0.00036   0.00015  -0.00020   2.08620
   A78        2.09437   0.00000  -0.00060   0.00026  -0.00034   2.09403
   A79        2.10233   0.00004   0.00076  -0.00010   0.00065   2.10298
   A80        2.09464  -0.00003  -0.00029  -0.00003  -0.00032   2.09432
   A81        2.08622  -0.00001  -0.00046   0.00014  -0.00033   2.08589
   A82        2.10306  -0.00001   0.00037  -0.00009   0.00028   2.10335
   A83        2.10232  -0.00003  -0.00016  -0.00012  -0.00029   2.10204
   A84        2.07780   0.00003  -0.00021   0.00021   0.00000   2.07780
   A85        2.10290  -0.00001   0.00016  -0.00010   0.00005   2.10296
   A86        2.08070   0.00001  -0.00007   0.00009   0.00002   2.08071
   A87        2.09958   0.00000  -0.00008   0.00001  -0.00007   2.09952
   A88        2.10297  -0.00003   0.00013  -0.00016  -0.00003   2.10294
   A89        2.08054   0.00001  -0.00010   0.00010   0.00000   2.08055
   A90        2.09967   0.00001  -0.00003   0.00006   0.00003   2.09970
   A91        2.09618  -0.00001  -0.00004  -0.00004  -0.00007   2.09611
   A92        2.09054   0.00000   0.00002  -0.00001   0.00002   2.09056
   A93        2.09646   0.00001   0.00001   0.00005   0.00006   2.09652
   A94        2.09612   0.00000  -0.00001   0.00002   0.00001   2.09613
   A95        2.09056  -0.00000   0.00000  -0.00004  -0.00003   2.09053
   A96        2.09650   0.00000   0.00001   0.00002   0.00003   2.09653
   A97        2.09039   0.00001  -0.00003   0.00007   0.00005   2.09044
   A98        2.09641  -0.00001   0.00002  -0.00004  -0.00002   2.09639
   A99        2.09639  -0.00001   0.00001  -0.00004  -0.00003   2.09636
   A100       1.94102   0.00036  -0.00580   0.00513  -0.00068   1.94034
   A101       1.95965  -0.00035  -0.00015  -0.00157  -0.00173   1.95792
   A102       1.91376   0.00004   0.00308  -0.00183   0.00125   1.91501
   A103       1.86989   0.00003  -0.00331   0.00213  -0.00120   1.86869
   A104       1.88687  -0.00009   0.00195  -0.00109   0.00086   1.88773
   A105       1.89033   0.00001   0.00446  -0.00287   0.00159   1.89192
   A106       1.98913  -0.00097   0.01187  -0.00959   0.00227   1.99141
   A107       1.91283   0.00138  -0.01249   0.01277   0.00025   1.91308
   A108       1.91863  -0.00048  -0.00170  -0.00246  -0.00419   1.91444
   A109       1.88350  -0.00038   0.01098  -0.00647   0.00451   1.88801
   A110       1.88447   0.00047  -0.00083   0.00139   0.00055   1.88502
   A111       1.87132   0.00002  -0.00861   0.00499  -0.00367   1.86765
   A112       1.93472  -0.00012   0.00374  -0.00252   0.00121   1.93592
   A113       1.92469  -0.00025  -0.00284  -0.00134  -0.00419   1.92050
   A114       1.92148   0.00022  -0.00219   0.00367   0.00146   1.92294
   A115       1.88041  -0.00030   0.00613  -0.00682  -0.00070   1.87972
   A116       1.91074   0.00001   0.00313  -0.00049   0.00264   1.91338
   A117       1.89082   0.00044  -0.00800   0.00753  -0.00048   1.89034
   A118       1.93420  -0.00030   0.00471  -0.00479  -0.00008   1.93411
   A119       1.92427  -0.00016  -0.00245  -0.00064  -0.00311   1.92117
   A120       1.92271   0.00019  -0.00209   0.00358   0.00148   1.92419
   A121       1.87943  -0.00024   0.00560  -0.00616  -0.00056   1.87887
   A122       1.91068   0.00008   0.00224   0.00027   0.00251   1.91319
   A123       1.89154   0.00043  -0.00807   0.00782  -0.00026   1.89128
    D1        0.00108   0.00000  -0.00256   0.00104  -0.00148  -0.00040
    D2        3.13839  -0.00003  -0.00264  -0.00277  -0.00538   3.13302
    D3        3.11131   0.00009  -0.02550   0.01463  -0.01087   3.10044
    D4       -0.03456   0.00006  -0.02558   0.01082  -0.01477  -0.04933
    D5        0.00032  -0.00000  -0.00280   0.00083  -0.00204  -0.00171
    D6        3.11870  -0.00004  -0.02545   0.00613  -0.01944   3.09926
    D7       -3.11187  -0.00012   0.01876  -0.01209   0.00665  -3.10522
    D8        0.00651  -0.00015  -0.00389  -0.00679  -0.01075  -0.00424
    D9        2.45905  -0.00008  -0.08894  -0.00905  -0.09796   2.36109
   D10       -1.74501  -0.00066  -0.08056  -0.02016  -0.10070  -1.84572
   D11        0.34187  -0.00011  -0.09347  -0.00861  -0.10206   0.23981
   D12       -0.71780   0.00005  -0.11475   0.00635  -0.10842  -0.82623
   D13        1.36132  -0.00054  -0.10638  -0.00476  -0.11116   1.25016
   D14       -2.83499   0.00001  -0.11929   0.00679  -0.11251  -2.94750
   D15       -0.00198  -0.00000   0.00663  -0.00239   0.00424   0.00226
   D16       -3.12624  -0.00004   0.01818  -0.01150   0.00670  -3.11954
   D17       -3.13923   0.00003   0.00672   0.00148   0.00820  -3.13103
   D18        0.01969  -0.00001   0.01826  -0.00763   0.01066   0.03035
   D19        0.00218  -0.00000  -0.00830   0.00289  -0.00547  -0.00330
   D20       -3.11913   0.00005   0.02229  -0.00922   0.01288  -3.10625
   D21        3.12542   0.00004  -0.02026   0.01230  -0.00791   3.11750
   D22        0.00411   0.00009   0.01033   0.00020   0.01044   0.01455
   D23        1.97325   0.00032   0.09885   0.01417   0.11304   2.08630
   D24       -2.21487   0.00037   0.09044   0.01939   0.10986  -2.10500
   D25       -0.11265   0.00017   0.09808   0.01348   0.11159  -0.00106
   D26       -1.14680   0.00026   0.11306   0.00296   0.11599  -1.03081
   D27        0.94827   0.00031   0.10465   0.00818   0.11281   1.06107
   D28        3.05048   0.00012   0.11229   0.00227   0.11454  -3.11817
   D29       -0.00156   0.00000   0.00694  -0.00232   0.00470   0.00313
   D30       -3.11997   0.00006   0.02943  -0.00740   0.02205  -3.09792
   D31        3.12230  -0.00002  -0.01986   0.00851  -0.01141   3.11089
   D32        0.00389   0.00004   0.00263   0.00344   0.00594   0.00983
   D33        3.10884  -0.00006  -0.02612   0.00662  -0.01934   3.08951
   D34       -0.03185   0.00004  -0.01242   0.00758  -0.00477  -0.03662
   D35       -0.01033  -0.00001   0.00767  -0.00676   0.00095  -0.00939
   D36        3.13216   0.00010   0.02136  -0.00580   0.01551  -3.13551
   D37       -3.10495   0.00003   0.02780  -0.00536   0.02258  -3.08237
   D38       -1.02444  -0.00008   0.03151  -0.00727   0.02432  -1.00012
   D39        1.10340  -0.00013   0.03101  -0.00761   0.02347   1.12686
   D40        0.00956  -0.00001   0.00140   0.00078   0.00228   0.01184
   D41        2.09007  -0.00013   0.00512  -0.00113   0.00401   2.09408
   D42       -2.06528  -0.00017   0.00461  -0.00148   0.00316  -2.06212
   D43       -3.13840   0.00015  -0.03622   0.02912  -0.00709   3.13769
   D44        0.00086  -0.00004  -0.02248   0.00554  -0.01692  -0.01606
   D45        0.00228   0.00004  -0.05003   0.02815  -0.02188  -0.01960
   D46        3.14154  -0.00015  -0.03628   0.00458  -0.03171   3.10983
   D47       -1.54577  -0.00021   0.08551  -0.01818   0.06734  -1.47842
   D48        1.57789  -0.00004   0.05901   0.00588   0.06491   1.64279
   D49        1.59671  -0.00010   0.09897  -0.01723   0.08171   1.67842
   D50       -1.56282   0.00006   0.07246   0.00682   0.07928  -1.48355
   D51        3.13254   0.00010  -0.01611   0.01103  -0.00510   3.12744
   D52        0.01719  -0.00007  -0.01286   0.00028  -0.01258   0.00461
   D53       -0.00693   0.00027  -0.02862   0.03252   0.00386  -0.00307
   D54       -3.12228   0.00010  -0.02537   0.02177  -0.00362  -3.12590
   D55       -3.13533  -0.00009   0.01513  -0.01048   0.00467  -3.13066
   D56        0.01588   0.00006   0.02848  -0.00090   0.02753   0.04341
   D57        0.00445  -0.00023   0.02582  -0.02890  -0.00305   0.00140
   D58       -3.12753  -0.00008   0.03917  -0.01932   0.01981  -3.10771
   D59        0.00681  -0.00021   0.02105  -0.02428  -0.00326   0.00355
   D60       -3.13949  -0.00010   0.00233  -0.00823  -0.00591   3.13779
   D61        3.12441  -0.00009   0.01807  -0.01450   0.00356   3.12796
   D62       -0.02190   0.00003  -0.00065   0.00156   0.00091  -0.02099
   D63       -0.22930  -0.00046  -0.10433  -0.03451  -0.13884  -0.36815
   D64        1.88325  -0.00060  -0.09118  -0.04005  -0.13126   1.75199
   D65       -2.34739  -0.00003  -0.11022  -0.02782  -0.13803  -2.48542
   D66        2.94263  -0.00064  -0.10056  -0.04694  -0.14749   2.79514
   D67       -1.22800  -0.00078  -0.08741  -0.05248  -0.13991  -1.36790
   D68        0.82454  -0.00022  -0.10645  -0.04025  -0.14668   0.67787
   D69       -0.00016   0.00009  -0.01265   0.01366   0.00101   0.00084
   D70       -3.10580  -0.00005   0.02005  -0.00417   0.01588  -3.08992
   D71        3.13193  -0.00005  -0.02584   0.00421  -0.02162   3.11031
   D72        0.02629  -0.00019   0.00687  -0.01362  -0.00674   0.01954
   D73       -0.01953  -0.00004  -0.01707  -0.00205  -0.01909  -0.03862
   D74       -2.08677  -0.00019  -0.01561  -0.00242  -0.01800  -2.10477
   D75        2.06640  -0.00033  -0.01502  -0.00459  -0.01958   2.04681
   D76        3.13323   0.00013  -0.00156   0.00905   0.00751   3.14075
   D77        1.06599  -0.00002  -0.00011   0.00868   0.00860   1.07459
   D78       -1.06403  -0.00016   0.00048   0.00650   0.00702  -1.05701
   D79       -0.00431   0.00008  -0.00573   0.00718   0.00148  -0.00282
   D80        3.09906   0.00019  -0.04048   0.02595  -0.01454   3.08452
   D81       -3.14126  -0.00004   0.01271  -0.00864   0.00409  -3.13717
   D82       -0.03790   0.00007  -0.02204   0.01013  -0.01193  -0.04983
   D83       -0.72095   0.00006  -0.12747   0.00682  -0.12064  -0.84159
   D84        1.35999  -0.00055  -0.11929  -0.00415  -0.12343   1.23656
   D85       -2.83773  -0.00003  -0.13240   0.00665  -0.12574  -2.96347
   D86        2.46366  -0.00010  -0.08837  -0.01440  -0.10278   2.36088
   D87       -1.73858  -0.00071  -0.08020  -0.02536  -0.10557  -1.84416
   D88        0.34688  -0.00018  -0.09331  -0.01456  -0.10788   0.23900
   D89       -0.01665   0.00006  -0.02127   0.01261  -0.00865  -0.02530
   D90        3.12222   0.00010  -0.01066   0.00988  -0.00079   3.12143
   D91       -3.14005  -0.00011   0.00562  -0.01179  -0.00616   3.13698
   D92       -0.00118  -0.00006   0.01623  -0.01453   0.00170   0.00052
   D93       -3.12138  -0.00013   0.01033  -0.01124  -0.00090  -3.12229
   D94        0.02112  -0.00019   0.01196  -0.01646  -0.00450   0.01662
   D95        0.00197   0.00004  -0.01663   0.01325  -0.00339  -0.00142
   D96       -3.13872  -0.00002  -0.01500   0.00803  -0.00698   3.13749
   D97        3.13648  -0.00001   0.00213  -0.00314  -0.00101   3.13547
   D98       -0.00456   0.00000   0.00197  -0.00210  -0.00014  -0.00470
   D99       -0.00240  -0.00006  -0.00840  -0.00043  -0.00883  -0.01123
   D100       3.13974  -0.00005  -0.00856   0.00061  -0.00795   3.13179
   D101      -3.13554  -0.00001  -0.00231   0.00237   0.00006  -3.13548
   D102      -0.00087   0.00003  -0.00599   0.00597  -0.00002  -0.00088
   D103       0.00341   0.00004   0.00796  -0.00028   0.00769   0.01110
   D104       3.13808   0.00008   0.00428   0.00332   0.00762  -3.13749
   D105      -0.00072   0.00001   0.00680  -0.00339   0.00341   0.00269
   D106      -3.13916  -0.00002   0.00850  -0.00585   0.00265  -3.13651
   D107       3.13999   0.00007   0.00522   0.00168   0.00690  -3.13630
   D108       0.00155   0.00003   0.00692  -0.00078   0.00614   0.00769
   D109       0.00290  -0.00000  -0.00159   0.00148  -0.00011   0.00280
   D110      -3.13913  -0.00000  -0.00699   0.00443  -0.00256   3.14149
   D111      -3.13779  -0.00006   0.00003  -0.00371  -0.00368  -3.14147
   D112       0.00336  -0.00006  -0.00538  -0.00076  -0.00614  -0.00277
   D113       0.00032   0.00003   0.00326   0.00059   0.00385   0.00417
   D114      -3.14065   0.00002   0.00098   0.00044   0.00143  -3.13922
   D115       3.14136   0.00002   0.00343  -0.00046   0.00296  -3.13887
   D116       0.00039   0.00000   0.00115  -0.00061   0.00054   0.00093
   D117      -0.00248   0.00001  -0.00265   0.00085  -0.00179  -0.00427
   D118       3.13669   0.00002  -0.00376   0.00196  -0.00180   3.13489
   D119      -3.13700  -0.00004   0.00111  -0.00283  -0.00172  -3.13872
   D120       0.00216  -0.00002   0.00000  -0.00173  -0.00172   0.00044
   D121       0.00210   0.00001  -0.00361   0.00369   0.00008   0.00218
   D122      -3.13729  -0.00003   0.00360  -0.00320   0.00041  -3.13689
   D123       3.13652   0.00006  -0.00743   0.00743  -0.00000   3.13652
   D124      -0.00287   0.00001  -0.00022   0.00054   0.00033  -0.00255
   D125      -0.00131  -0.00004   0.00321  -0.00498  -0.00177  -0.00307
   D126       3.13808   0.00001  -0.00400   0.00191  -0.00210   3.13599
   D127       3.13702  -0.00000   0.00145  -0.00243  -0.00099   3.13603
   D128      -0.00677   0.00004  -0.00577   0.00445  -0.00131  -0.00809
   D129      -0.00492   0.00001  -0.00424   0.00196  -0.00227  -0.00719
   D130       3.13609   0.00002  -0.00524   0.00276  -0.00248   3.13362
   D131       3.13989  -0.00002  -0.00250  -0.00055  -0.00304   3.13685
   D132      -0.00228  -0.00001  -0.00350   0.00025  -0.00325  -0.00553
   D133      -0.00502   0.00004   0.00089   0.00117   0.00206  -0.00296
   D134       3.14116   0.00000   0.00336  -0.00193   0.00142  -3.14060
   D135       3.13613   0.00004  -0.00458   0.00416  -0.00043   3.13570
   D136      -0.00088   0.00000  -0.00212   0.00106  -0.00107  -0.00194
   D137       0.00071   0.00001   0.00233  -0.00002   0.00231   0.00302
   D138      -3.13978  -0.00001   0.00011  -0.00040  -0.00029  -3.14007
   D139      -3.14151   0.00003   0.00459   0.00013   0.00472  -3.13678
   D140       0.00119   0.00001   0.00238  -0.00026   0.00212   0.00331
   D141       0.00041  -0.00003  -0.00257  -0.00072  -0.00328  -0.00287
   D142       3.14089  -0.00001  -0.00034  -0.00033  -0.00067   3.14023
   D143      -3.13871  -0.00005  -0.00144  -0.00184  -0.00327   3.14120
   D144       0.00177  -0.00002   0.00079  -0.00145  -0.00066   0.00111
   D145      -1.50835   0.00000  -0.01248   0.00343  -0.00906  -1.51740
   D146       1.63315   0.00001  -0.01259   0.00363  -0.00895   1.62419
   D147       1.63544  -0.00004  -0.00531  -0.00342  -0.00873   1.62670
   D148      -1.50626  -0.00004  -0.00541  -0.00321  -0.00863  -1.51488
   D149       0.00343  -0.00004  -0.00024  -0.00161  -0.00185   0.00158
   D150      -3.14083  -0.00000  -0.00023   0.00009  -0.00015  -3.14097
   D151      -3.13758  -0.00004   0.00077  -0.00242  -0.00164  -3.13922
   D152       0.00135  -0.00001   0.00079  -0.00073   0.00006   0.00141
   D153       0.00162   0.00001   0.00200   0.00002   0.00201   0.00363
   D154      -3.13732  -0.00002   0.00199  -0.00167   0.00032  -3.13700
   D155       3.13864   0.00005  -0.00046   0.00311   0.00265   3.14129
   D156      -0.00030   0.00002  -0.00047   0.00142   0.00095   0.00065
   D157       3.14140   0.00000  -0.00022   0.00033   0.00011   3.14151
   D158       0.00041  -0.00000   0.00027  -0.00013   0.00015   0.00056
   D159      -0.00010   0.00000  -0.00012   0.00013   0.00001  -0.00009
   D160      -3.14108  -0.00000   0.00037  -0.00033   0.00005  -3.14104
   D161       3.14158   0.00000   0.00017  -0.00009   0.00007  -3.14153
   D162       0.00046  -0.00000   0.00042  -0.00037   0.00006   0.00052
   D163      -0.00011   0.00000   0.00006   0.00011   0.00018   0.00006
   D164      -3.14123  -0.00000   0.00032  -0.00016   0.00016  -3.14107
   D165       0.00020  -0.00000   0.00009  -0.00023  -0.00014   0.00006
   D166       3.14119  -0.00000  -0.00021   0.00001  -0.00020   3.14098
   D167       3.14118   0.00000  -0.00041   0.00023  -0.00018   3.14100
   D168      -0.00102   0.00001  -0.00071   0.00047  -0.00024  -0.00126
   D169       0.00021  -0.00000   0.00002  -0.00025  -0.00023  -0.00001
   D170       3.14112   0.00000  -0.00034   0.00015  -0.00019   3.14093
   D171       3.14133  -0.00000  -0.00024   0.00003  -0.00021   3.14112
   D172      -0.00095   0.00001  -0.00060   0.00043  -0.00017  -0.00112
   D173      -0.00010   0.00000  -0.00000   0.00009   0.00009  -0.00001
   D174       3.14153   0.00000   0.00002   0.00006   0.00007  -3.14158
   D175      -3.14108  -0.00000   0.00030  -0.00015   0.00015  -3.14093
   D176       0.00055  -0.00000   0.00032  -0.00018   0.00013   0.00068
   D177      -0.00011   0.00000  -0.00005   0.00014   0.00009  -0.00002
   D178       3.14145   0.00000  -0.00007   0.00018   0.00011   3.14156
   D179      -3.14101  -0.00000   0.00031  -0.00026   0.00005  -3.14096
   D180       0.00054  -0.00000   0.00030  -0.00022   0.00007   0.00062
         Item               Value     Threshold  Converged?
 Maximum Force            0.001383     0.000450     NO 
 RMS     Force            0.000272     0.000300     YES
 Maximum Displacement     0.396826     0.001800     NO 
 RMS     Displacement     0.083149     0.001200     NO 
 Predicted change in Energy=-4.737200D-04
 GradGradGradGradGradGradGradGradGradGradGradGradGradGradGradGradGradGrad

 Stoichiometry    C33H27BF2N2
 Framework group  C1[X(C33H27BF2N2)]
 Deg. of freedom   189
 Full point group                 C1      NOp   1
 Largest Abelian subgroup         C1      NOp   1
 Largest concise Abelian subgroup C1      NOp   1
                         Standard orientation:                         
 ---------------------------------------------------------------------
 Center     Atomic      Atomic             Coordinates (Angstroms)
 Number     Number       Type             X           Y           Z
 ---------------------------------------------------------------------
      1          6           0        3.715369   -2.460175    0.708328
      2          6           0        2.560554   -3.227828    0.958533
      3          6           0        1.450976   -2.437394    0.711572
      4          6           0        1.960418   -1.169164    0.301441
      5          7           0        3.352373   -1.234519    0.318560
      6          1           0        2.554970   -4.261156    1.280557
      7          6           0        1.308510    0.014699   -0.035637
      8          6           0        2.022044    1.173271   -0.355352
      9          6           0        1.595204    2.477349   -0.728766
     10          7           0        3.416218    1.164449   -0.322244
     11          6           0        2.755162    3.220831   -0.906551
     12          6           0        3.855565    2.385973   -0.651726
     13          1           0        2.814639    4.261620   -1.198000
     14          5           0        4.318536   -0.059578   -0.004824
     15          9           0        5.119445    0.195415    1.105823
     16          9           0        5.103831   -0.361346   -1.112934
     17          6           0       -0.180318    0.033060   -0.030972
     18          6           0       -0.877321   -0.403927   -1.166667
     19          6           0       -0.862258    0.462658    1.114843
     20          6           0       -0.195187   -0.840659   -2.347086
     21          6           0       -2.311313   -0.409968   -1.153664
     22          6           0       -2.296055    0.457303    1.126506
     23          6           0       -0.163095    0.906706    2.283181
     24          6           0       -0.889907   -1.268406   -3.438073
     25          1           0        0.889719   -0.827917   -2.361655
     26          6           0       -2.999016   -0.868294   -2.323993
     27          6           0       -3.003025    0.019557   -0.006582
     28          6           0       -2.966957    0.908115    2.310005
     29          1           0        0.922077    0.910953    2.274530
     30          6           0       -0.841731    1.321254    3.388756
     31          6           0       -2.312919   -1.283967   -3.425338
     32          1           0       -0.357347   -1.598462   -4.324712
     33          1           0       -4.083502   -0.881301   -2.318280
     34          6           0       -2.265490    1.323825    3.401158
     35          1           0       -4.051478    0.913612    2.322498
     36          1           0       -0.296889    1.655835    4.266232
     37          1           0       -2.852222   -1.629056   -4.302282
     38          1           0       -2.792052    1.661296    4.288744
     39          6           0       -4.495666    0.007093    0.007855
     40          6           0       -5.218832    1.101006   -0.473855
     41          6           0       -5.189439   -1.099531    0.503666
     42          6           0       -6.610418    1.088845   -0.460266
     43          1           0       -4.682085    1.962772   -0.860517
     44          6           0       -6.580990   -1.112334    0.517571
     45          1           0       -4.629612   -1.951423    0.879363
     46          6           0       -7.294178   -0.018011    0.035550
     47          1           0       -7.161001    1.945700   -0.837054
     48          1           0       -7.108543   -1.978867    0.905039
     49          1           0       -8.379961   -0.027778    0.046268
     50          6           0        0.027922   -2.868950    0.884132
     51          1           0       -0.488913   -2.243359    1.620919
     52          1           0       -0.539806   -2.802169   -0.048393
     53          1           0       -0.003803   -3.904427    1.234117
     54          6           0        0.213155    3.036698   -0.896662
     55          1           0       -0.553982    2.283426   -1.058859
     56          1           0       -0.059842    3.617002   -0.006600
     57          1           0        0.195135    3.726884   -1.747115
     58          6           0        5.304716    2.714193   -0.778261
     59          1           0        5.863550    2.350554    0.085820
     60          1           0        5.721717    2.234455   -1.670551
     61          1           0        5.439583    3.794830   -0.874577
     62          6           0        5.141142   -2.860488    0.880053
     63          1           0        5.737260   -2.551137    0.019539
     64          1           0        5.563202   -2.376786    1.767668
     65          1           0        5.217170   -3.943380    1.009009
 ---------------------------------------------------------------------
 Rotational constants (GHZ):           0.2009655           0.0659787           0.0640263
 Standard basis: 6-31G(d) (6D, 7F)
 There are   624 symmetry adapted cartesian basis functions of A   symmetry.
 There are   624 symmetry adapted basis functions of A   symmetry.
   624 basis functions,  1172 primitive gaussians,   624 cartesian basis functions
   131 alpha electrons      131 beta electrons
       nuclear repulsion energy      4146.3436926663 Hartrees.
 NAtoms=   65 NActive=   65 NUniq=   65 SFac= 1.00D+00 NAtFMM=   60 NAOKFM=T Big=T
 Integral buffers will be    131072 words long.
 Raffenetti 2 integral format.
 Two-electron integral symmetry is turned on.
 Nuclear repulsion after empirical dispersion term =     4146.2768192177 Hartrees.
 One-electron integrals computed using PRISM.
 NBasis=   624 RedAO= T EigKep=  1.33D-04  NBF=   624
 NBsUse=   624 1.00D-06 EigRej= -1.00D+00 NBFU=   624
 Initial guess from the checkpoint file:  "BODIPY_mon_S-WB97XD-631Gd-v2.chk"
 B after Tr=    -0.000000   -0.000000   -0.000000
         Rot=    0.988706    0.149865   -0.000985    0.000224 Ang=  17.24 deg.
 ExpMin= 1.27D-01 ExpMax= 7.00D+03 ExpMxC= 1.05D+03 IAcc=3 IRadAn=         5 AccDes= 0.00D+00
 Harris functional with IExCor= 4639 and IRadAn=       5 diagonalized for initial guess.
 HarFok:  IExCor= 4639 AccDes= 0.00D+00 IRadAn=         5 IDoV= 1 UseB2=F ITyADJ=14
 ICtDFT=  3500011 ScaDFX=  1.000000  1.000000  1.000000  1.000000
 FoFCou: FMM=F IPFlag=           0 FMFlag=      100000 FMFlg1=        2001
         NFxFlg=           0 DoJE=T BraDBF=F KetDBF=T FulRan=T
         wScrn=  0.000000 ICntrl=       500 IOpCl=  0 I1Cent=   200000004 NGrid=           0
         NMat0=    1 NMatS0=      1 NMatT0=    0 NMatD0=    1 NMtDS0=    0 NMtDT0=    0
 Petite list used in FoFCou.
 Requested convergence on RMS density matrix=1.00D-08 within 128 cycles.
 Requested convergence on MAX density matrix=1.00D-06.
 Requested convergence on             energy=1.00D-06.
 No special actions if energy rises.
 Integral accuracy reduced to 1.0D-05 until final iterations.
 Initial convergence to 1.0D-05 achieved.  Increase integral accuracy.
 SCF Done:  E(RwB97XD) =  -1607.53934871     A.U. after   15 cycles
            NFock= 15  Conv=0.75D-08     -V/T= 2.0090
 Calling FoFJK, ICntrl=      2127 FMM=T ISym2X=0 I1Cent= 0 IOpClX= 0 NMat=1 NMatS=1 NMatT=0.
 ***** Axes restored to original set *****
 -------------------------------------------------------------------
 Center     Atomic                   Forces (Hartrees/Bohr)
 Number     Number              X              Y              Z
 -------------------------------------------------------------------
      1        6          -0.000463160    0.001589383   -0.000908217
      2        6           0.000462643   -0.000538354    0.001172205
      3        6           0.000172183    0.001121958    0.000283658
      4        6           0.000655696    0.000536439   -0.001167698
      5        7          -0.000214535   -0.000990819    0.000507166
      6        1           0.000145032   -0.000034865   -0.000419547
      7        6          -0.001663633   -0.000514444   -0.000682017
      8        6           0.000382392    0.001626894   -0.000290888
      9        6          -0.000109467   -0.003732593    0.000530731
     10        7           0.000186589   -0.000183716   -0.000477846
     11        6          -0.000513255    0.001593039    0.000352954
     12        6           0.000001900   -0.001202243    0.001774753
     13        1           0.000025429    0.000122604    0.000101354
     14        5           0.000623686    0.000279302   -0.000133825
     15        9          -0.000450219   -0.000794708    0.000124695
     16        9          -0.000095771    0.000657533    0.000264445
     17        6           0.000750533   -0.000190125    0.001221510
     18        6          -0.000536760   -0.001130848   -0.000557227
     19        6           0.000050828   -0.000452812   -0.000378662
     20        6          -0.000022738   -0.000065833    0.000394378
     21        6          -0.000100122    0.000182247   -0.000127059
     22        6          -0.000054472   -0.000195306   -0.000187197
     23        6           0.000112511    0.000038387   -0.000183689
     24        6           0.000072458    0.000024036   -0.000035083
     25        1          -0.000130634   -0.000001369    0.000041443
     26        6           0.000078837    0.000052249    0.000059646
     27        6           0.000166884    0.000110834    0.000350265
     28        6          -0.000013456    0.000043807    0.000171309
     29        1          -0.000219728    0.000153857   -0.000139336
     30        6          -0.000257945   -0.000138788   -0.000104842
     31        6          -0.000202605   -0.000008222    0.000014048
     32        1          -0.000029482   -0.000018276    0.000001442
     33        1          -0.000042557   -0.000038264   -0.000040009
     34        6           0.000110667   -0.000000948   -0.000108389
     35        1          -0.000035612    0.000079553    0.000032501
     36        1          -0.000011039    0.000054860    0.000018715
     37        1           0.000018540    0.000011079   -0.000000804
     38        1          -0.000003598   -0.000013645    0.000009191
     39        6          -0.000022363   -0.000070112   -0.000035113
     40        6           0.000039444   -0.000021497    0.000023860
     41        6           0.000014583   -0.000000229   -0.000012492
     42        6           0.000005824    0.000036069   -0.000027960
     43        1           0.000008761   -0.000016503   -0.000012759
     44        6           0.000014394   -0.000009921    0.000024934
     45        1           0.000004521    0.000013831    0.000008956
     46        6          -0.000019769    0.000004002   -0.000001492
     47        1          -0.000008881   -0.000015198    0.000015637
     48        1          -0.000008570    0.000012147   -0.000016561
     49        1          -0.000001030    0.000000118   -0.000001158
     50        6          -0.000076480    0.000139487   -0.001309945
     51        1          -0.000057588    0.000400166    0.000749532
     52        1           0.000331220    0.000463078    0.000437266
     53        1          -0.000044473    0.000044858    0.000134714
     54        6           0.001840276   -0.002286770   -0.001905666
     55        1          -0.000235867    0.001256615    0.000661118
     56        1          -0.001636712    0.001425202    0.000449426
     57        1           0.000493412    0.000332250   -0.000313982
     58        6          -0.000233092   -0.002149048    0.000390724
     59        1           0.000464059    0.000623874   -0.000144090
     60        1           0.000102227    0.001217712   -0.000657319
     61        1          -0.000040455    0.000563712   -0.000513677
     62        6          -0.000302976    0.002206805   -0.000825221
     63        1           0.000454774   -0.000584339    0.000180395
     64        1           0.000130580   -0.001095049    0.000690976
     65        1          -0.000061839   -0.000523148    0.000525826
 -------------------------------------------------------------------
 Cartesian Forces:  Max     0.003732593 RMS     0.000660108

 GradGradGradGradGradGradGradGradGradGradGradGradGradGradGradGradGradGrad
 Berny optimization.
 Using GEDIIS/GDIIS optimizer.
 FormGI is forming the generalized inverse of G from B-inverse, IUseBI=4.
 Internal  Forces:  Max     0.003514989 RMS     0.000550087
 Search for a local minimum.
 Step number   6 out of a maximum of  384
 All quantities printed in internal units (Hartrees-Bohrs-Radians)
 Mixed Optimization -- En-DIIS/RFO-DIIS
 Swapping is turned off.
 Update second derivatives using D2CorX and points    5    6
 DE= -7.02D-04 DEPred=-4.74D-04 R= 1.48D+00
 TightC=F SS=  1.41D+00  RLast= 6.12D-01 DXNew= 1.2000D+00 1.8352D+00
 Trust test= 1.48D+00 RLast= 6.12D-01 DXMaxT set to 1.20D+00
 ITU=  1  1  1  1 -1  0
     Eigenvalues ---    0.00046   0.00534   0.00839   0.00861   0.00882
     Eigenvalues ---    0.00915   0.01154   0.01294   0.01430   0.01465
     Eigenvalues ---    0.01503   0.01575   0.01638   0.01659   0.01711
     Eigenvalues ---    0.01733   0.01735   0.01741   0.01763   0.01779
     Eigenvalues ---    0.01789   0.01814   0.01877   0.01936   0.01990
     Eigenvalues ---    0.01991   0.02007   0.02027   0.02050   0.02099
     Eigenvalues ---    0.02122   0.02129   0.02134   0.02136   0.02155
     Eigenvalues ---    0.02160   0.02166   0.02175   0.02175   0.02182
     Eigenvalues ---    0.02190   0.02192   0.02194   0.02195   0.02221
     Eigenvalues ---    0.02240   0.02247   0.02272   0.02372   0.02373
     Eigenvalues ---    0.02457   0.03825   0.06948   0.07154   0.07238
     Eigenvalues ---    0.07349   0.07365   0.07388   0.07501   0.07528
     Eigenvalues ---    0.08232   0.10341   0.13535   0.14978   0.15979
     Eigenvalues ---    0.15999   0.15999   0.16000   0.16000   0.16000
     Eigenvalues ---    0.16000   0.16000   0.16000   0.16000   0.16000
     Eigenvalues ---    0.16000   0.16000   0.16000   0.16000   0.16000
     Eigenvalues ---    0.16000   0.16000   0.16000   0.16000   0.16000
     Eigenvalues ---    0.16000   0.16002   0.16039   0.16074   0.16085
     Eigenvalues ---    0.16597   0.22000   0.22000   0.22000   0.22008
     Eigenvalues ---    0.22551   0.22569   0.23478   0.23815   0.23940
     Eigenvalues ---    0.24470   0.24654   0.24936   0.24940   0.24958
     Eigenvalues ---    0.24986   0.24989   0.24991   0.24993   0.24998
     Eigenvalues ---    0.24999   0.25000   0.25000   0.25007   0.25205
     Eigenvalues ---    0.25516   0.26858   0.27052   0.29157   0.32576
     Eigenvalues ---    0.32684   0.33138   0.33300   0.33371   0.33531
     Eigenvalues ---    0.33621   0.34266   0.34302   0.34364   0.34365
     Eigenvalues ---    0.34368   0.34397   0.34401   0.34421   0.34569
     Eigenvalues ---    0.34588   0.34631   0.35231   0.35231   0.35281
     Eigenvalues ---    0.35281   0.35293   0.35307   0.35307   0.35317
     Eigenvalues ---    0.35317   0.35373   0.35393   0.35397   0.35441
     Eigenvalues ---    0.35441   0.35608   0.35723   0.35732   0.38063
     Eigenvalues ---    0.38625   0.38641   0.39747   0.40188   0.40554
     Eigenvalues ---    0.41319   0.41408   0.41487   0.41601   0.42053
     Eigenvalues ---    0.42356   0.42369   0.43445   0.44093   0.44576
     Eigenvalues ---    0.44768   0.45076   0.45186   0.46290   0.46546
     Eigenvalues ---    0.46738   0.46937   0.46994   0.47021   0.47045
     Eigenvalues ---    0.47198   0.50262   0.50278   0.51739   0.51777
     Eigenvalues ---    0.54869   0.55157   0.58392   0.85071
 En-DIIS/RFO-DIIS/Sim-DIIS IScMMF=       -3 using points:     6    5    4    3
 RFO step:  Lambda=-1.16589771D-03.
 DidBck=F Rises=F RFO-DIIS coefs:    2.75683    0.72797   -1.92838   -0.55643
 Iteration  1 RMS(Cart)=  0.20703850 RMS(Int)=  0.04188872
 Iteration  2 RMS(Cart)=  0.05505901 RMS(Int)=  0.00656987
 Iteration  3 RMS(Cart)=  0.00808379 RMS(Int)=  0.00024861
 Iteration  4 RMS(Cart)=  0.00019096 RMS(Int)=  0.00018496
 Iteration  5 RMS(Cart)=  0.00000011 RMS(Int)=  0.00018496
 Variable       Old X    -DE/DX   Delta X   Delta X   Delta X     New X
                                 (Linear)    (Quad)   (Total)
    R1        2.66276  -0.00134   0.01045  -0.00685   0.00342   2.66619
    R2        2.52540   0.00066  -0.00483   0.00084  -0.00389   2.52150
    R3        2.81726   0.00021  -0.00347   0.00045  -0.00302   2.81424
    R4        2.61639   0.00010   0.00026   0.00056   0.00062   2.61701
    R5        2.04536  -0.00007   0.00036  -0.00023   0.00013   2.04549
    R6        2.69652   0.00255  -0.01601   0.01280  -0.00316   2.69336
    R7        2.82898   0.00019  -0.00253   0.00085  -0.00169   2.82729
    R8        2.63351   0.00094  -0.00397   0.00346   0.00011   2.63361
    R9        2.63218   0.00351  -0.02317   0.01519  -0.00777   2.62441
   R10        2.93883   0.00001   0.00999  -0.00336   0.00683   2.94566
   R11        2.64132   0.00102  -0.00645   0.00795   0.00135   2.64267
   R12        2.81370   0.00027  -0.00196   0.00193  -0.00003   2.81367
   R13        2.68730   0.00170  -0.02301   0.01110  -0.01209   2.67521
   R14        2.63540  -0.00024  -0.00554   0.00071  -0.00521   2.63019
   R15        2.62521  -0.00087   0.01164  -0.00274   0.00879   2.63400
   R16        2.83529  -0.00066   0.00219  -0.00203   0.00016   2.83546
   R17        2.53090   0.00029   0.00127   0.00005   0.00150   2.53240
   R18        2.93558  -0.00042  -0.00004  -0.00359  -0.00387   2.93171
   R19        2.65425  -0.00011   0.00049  -0.00268  -0.00208   2.65217
   R20        2.04555  -0.00013   0.00005  -0.00051  -0.00046   2.04509
   R21        2.81802   0.00023  -0.00395   0.00106  -0.00290   2.81513
   R22        2.63209  -0.00046   0.00193  -0.00179   0.00015   2.63224
   R23        2.62914   0.00009  -0.00264  -0.00019  -0.00282   2.62631
   R24        2.65005   0.00059  -0.00530   0.00273  -0.00255   2.64750
   R25        2.64730   0.00108  -0.00400   0.00309  -0.00091   2.64638
   R26        2.70530   0.00040  -0.00199   0.00136  -0.00064   2.70466
   R27        2.70999   0.00005   0.00015  -0.00009   0.00008   2.71007
   R28        2.70959   0.00021  -0.00129   0.00080  -0.00052   2.70907
   R29        2.70635   0.00038  -0.00162   0.00150  -0.00013   2.70622
   R30        2.57437   0.00004   0.00040   0.00023   0.00062   2.57500
   R31        2.05050  -0.00013   0.00105  -0.00062   0.00043   2.05093
   R32        2.70744   0.00000  -0.00019  -0.00001  -0.00020   2.70724
   R33        2.65824  -0.00055   0.00183  -0.00193  -0.00011   2.65814
   R34        2.65593  -0.00017   0.00053  -0.00087  -0.00036   2.65558
   R35        2.70832  -0.00012   0.00016  -0.00055  -0.00039   2.70793
   R36        2.05076  -0.00022   0.00113  -0.00097   0.00016   2.05092
   R37        2.57356   0.00020  -0.00045   0.00055   0.00011   2.57367
   R38        2.68937  -0.00000   0.00033  -0.00022   0.00012   2.68949
   R39        2.05162  -0.00001   0.00005  -0.00006  -0.00002   2.05161
   R40        2.57480  -0.00018   0.00096  -0.00057   0.00040   2.57520
   R41        2.04956   0.00004  -0.00007   0.00014   0.00007   2.04963
   R42        2.82091  -0.00003  -0.00018  -0.00022  -0.00039   2.82052
   R43        2.57411  -0.00007   0.00046  -0.00031   0.00016   2.57427
   R44        2.04961   0.00004   0.00002   0.00016   0.00018   2.04979
   R45        2.69062  -0.00021   0.00083  -0.00070   0.00015   2.69077
   R46        2.05169  -0.00002   0.00008  -0.00012  -0.00004   2.05165
   R47        2.05187  -0.00001   0.00015  -0.00007   0.00008   2.05195
   R48        2.05187  -0.00001   0.00014  -0.00005   0.00009   2.05196
   R49        2.63998  -0.00001  -0.00004  -0.00003  -0.00008   2.63990
   R50        2.64005   0.00000   0.00006  -0.00003   0.00003   2.64008
   R51        2.62994   0.00002  -0.00001   0.00004   0.00003   2.62997
   R52        2.05298   0.00002  -0.00005   0.00002  -0.00003   2.05295
   R53        2.62989  -0.00000  -0.00007  -0.00002  -0.00009   2.62980
   R54        2.05301   0.00001  -0.00008   0.00003  -0.00004   2.05296
   R55        2.63106   0.00001  -0.00006   0.00000  -0.00006   2.63100
   R56        2.05217   0.00002  -0.00010   0.00002  -0.00008   2.05209
   R57        2.63108   0.00000   0.00002   0.00000   0.00002   2.63111
   R58        2.05218   0.00002  -0.00007   0.00001  -0.00007   2.05211
   R59        2.05202   0.00000   0.00000  -0.00000   0.00000   2.05202
   R60        2.07124  -0.00071   0.00254  -0.00334  -0.00080   2.07044
   R61        2.06696  -0.00001   0.00381  -0.00055   0.00326   2.07023
   R62        2.06639   0.00005  -0.00096   0.00033  -0.00063   2.06575
   R63        2.05470   0.00117  -0.00190   0.00180  -0.00010   2.05461
   R64        2.07310  -0.00026   0.00430  -0.00115   0.00315   2.07625
   R65        2.07005  -0.00045   0.00212  -0.00183   0.00030   2.07035
   R66        2.06246   0.00071   0.00020   0.00260   0.00279   2.06525
   R67        2.07028  -0.00046   0.00060  -0.00170  -0.00111   2.06918
   R68        2.06598  -0.00038   0.00219  -0.00152   0.00067   2.06666
   R69        2.06278   0.00069  -0.00056   0.00296   0.00240   2.06518
   R70        2.07006  -0.00048   0.00026  -0.00166  -0.00140   2.06866
   R71        2.06583  -0.00036   0.00210  -0.00148   0.00061   2.06644
    A1        1.90586   0.00022   0.00208   0.00063   0.00281   1.90867
    A2        2.23579   0.00037  -0.00001   0.00419   0.00381   2.23959
    A3        2.14080  -0.00058  -0.00324  -0.00391  -0.00750   2.13331
    A4        1.89031   0.00046  -0.00478   0.00070  -0.00410   1.88621
    A5        2.18606  -0.00038   0.00278  -0.00217   0.00058   2.18664
    A6        2.20679  -0.00008   0.00197   0.00143   0.00336   2.21015
    A7        1.84684   0.00020  -0.00177   0.00327   0.00168   1.84852
    A8        2.18544  -0.00192   0.02711  -0.01522   0.01176   2.19720
    A9        2.25070   0.00172  -0.02562   0.01225  -0.01351   2.23720
   A10        1.88745  -0.00144   0.01178  -0.01047   0.00100   1.88845
   A11        2.28878   0.00277  -0.02174   0.01859  -0.00426   2.28451
   A12        2.10634  -0.00133   0.00878  -0.00726   0.00106   2.10740
   A13        1.89431   0.00056  -0.00724   0.00591  -0.00149   1.89282
   A14        2.19544  -0.00143   0.01261  -0.01150  -0.00021   2.19523
   A15        2.19265   0.00087  -0.00676   0.00611  -0.00102   2.19164
   A16        2.11874  -0.00067  -0.00018  -0.00240  -0.00289   2.11586
   A17        2.06884   0.00334  -0.00850   0.01428   0.00545   2.07429
   A18        2.09549  -0.00267   0.00855  -0.01179  -0.00357   2.09193
   A19        2.30092  -0.00040  -0.01280   0.00427  -0.00829   2.29263
   A20        2.09401   0.00095   0.00163   0.00220   0.00318   2.09719
   A21        1.88820  -0.00055   0.01115  -0.00667   0.00469   1.89289
   A22        1.84810  -0.00003   0.00048   0.00107   0.00138   1.84948
   A23        2.27542  -0.00177  -0.00135  -0.00374  -0.00503   2.27039
   A24        2.15951   0.00180   0.00104   0.00267   0.00377   2.16328
   A25        1.89266   0.00032  -0.00742   0.00458  -0.00292   1.88974
   A26        2.20249  -0.00022  -0.00073  -0.00025  -0.00244   2.20004
   A27        2.18754  -0.00010   0.00727  -0.00421   0.00246   2.19000
   A28        1.88897   0.00039  -0.00831   0.00206  -0.00621   1.88277
   A29        2.20796  -0.00017   0.00446  -0.00011   0.00422   2.21218
   A30        2.18622  -0.00023   0.00382  -0.00182   0.00187   2.18809
   A31        1.90683  -0.00013   0.00416  -0.00096   0.00303   1.90987
   A32        2.14172  -0.00075  -0.00727  -0.00296  -0.01095   2.13077
   A33        2.23333   0.00091   0.00083   0.00569   0.00575   2.23908
   A34        1.85139   0.00039  -0.00381   0.00167  -0.00222   1.84917
   A35        1.90682   0.00043  -0.00618   0.00336  -0.00263   1.90419
   A36        1.93095  -0.00069   0.00565  -0.00629  -0.00079   1.93016
   A37        1.93123  -0.00080   0.01103  -0.00658   0.00419   1.93542
   A38        1.91348   0.00043  -0.00528   0.00548   0.00050   1.91398
   A39        1.92863   0.00023  -0.00137   0.00221   0.00083   1.92946
   A40        2.08358   0.00079  -0.00188   0.00397   0.00200   2.08558
   A41        2.08644  -0.00031  -0.00258  -0.00124  -0.00392   2.08253
   A42        2.11298  -0.00048   0.00406  -0.00212   0.00185   2.11483
   A43        2.12469   0.00027  -0.00220   0.00145  -0.00084   2.12385
   A44        2.08400   0.00019  -0.00214   0.00135  -0.00084   2.08316
   A45        2.07448  -0.00046   0.00439  -0.00277   0.00143   2.07591
   A46        2.08550  -0.00016  -0.00020  -0.00067  -0.00088   2.08463
   A47        2.12315   0.00063  -0.00446   0.00329  -0.00114   2.12201
   A48        2.07453  -0.00048   0.00465  -0.00263   0.00196   2.07649
   A49        2.10963   0.00016  -0.00210   0.00124  -0.00092   2.10871
   A50        2.07590  -0.00003   0.00010  -0.00028  -0.00015   2.07576
   A51        2.09765  -0.00012   0.00200  -0.00096   0.00106   2.09871
   A52        2.06453   0.00027  -0.00259   0.00182  -0.00082   2.06371
   A53        2.09187   0.00008   0.00004  -0.00023  -0.00017   2.09171
   A54        2.12676  -0.00036   0.00253  -0.00155   0.00099   2.12775
   A55        2.09163   0.00017  -0.00128   0.00109  -0.00020   2.09143
   A56        2.06422   0.00030  -0.00289   0.00179  -0.00114   2.06309
   A57        2.12733  -0.00047   0.00416  -0.00288   0.00134   2.12867
   A58        2.07474   0.00010  -0.00120   0.00102  -0.00018   2.07457
   A59        2.10991   0.00010  -0.00178   0.00076  -0.00108   2.10883
   A60        2.09853  -0.00019   0.00298  -0.00176   0.00123   2.09975
   A61        2.10154   0.00007  -0.00104   0.00042  -0.00066   2.10088
   A62        2.09362  -0.00001   0.00059   0.00009   0.00069   2.09431
   A63        2.08802  -0.00006   0.00044  -0.00052  -0.00006   2.08796
   A64        2.11317   0.00009  -0.00091   0.00033  -0.00061   2.11256
   A65        2.07087  -0.00008   0.00127  -0.00030   0.00099   2.07187
   A66        2.09914  -0.00000  -0.00037  -0.00003  -0.00038   2.09876
   A67        2.10038   0.00019  -0.00037   0.00059   0.00018   2.10056
   A68        2.09097  -0.00004  -0.00038   0.00014  -0.00023   2.09074
   A69        2.09183  -0.00015   0.00074  -0.00070   0.00004   2.09188
   A70        2.11346   0.00006  -0.00063   0.00018  -0.00049   2.11297
   A71        2.07053  -0.00006   0.00057  -0.00026   0.00032   2.07085
   A72        2.09920  -0.00000   0.00006   0.00009   0.00016   2.09936
   A73        2.10124   0.00011  -0.00146   0.00066  -0.00081   2.10042
   A74        2.09421  -0.00006   0.00136  -0.00028   0.00109   2.09530
   A75        2.08773  -0.00006   0.00009  -0.00037  -0.00027   2.08746
   A76        2.10296  -0.00012   0.00214  -0.00102   0.00108   2.10404
   A77        2.08620   0.00005  -0.00080   0.00038  -0.00042   2.08578
   A78        2.09403   0.00008  -0.00134   0.00064  -0.00070   2.09333
   A79        2.10298  -0.00009   0.00209  -0.00074   0.00133   2.10431
   A80        2.09432   0.00004  -0.00093   0.00026  -0.00067   2.09365
   A81        2.08589   0.00005  -0.00115   0.00048  -0.00067   2.08522
   A82        2.10335   0.00000   0.00096  -0.00011   0.00085   2.10420
   A83        2.10204  -0.00003  -0.00070  -0.00014  -0.00084   2.10119
   A84        2.07780   0.00003  -0.00025   0.00025  -0.00000   2.07780
   A85        2.10296  -0.00003   0.00028  -0.00021   0.00008   2.10303
   A86        2.08071   0.00002  -0.00006   0.00013   0.00007   2.08078
   A87        2.09952   0.00002  -0.00022   0.00008  -0.00014   2.09937
   A88        2.10294  -0.00000   0.00010  -0.00013  -0.00003   2.10291
   A89        2.08055   0.00001  -0.00012   0.00011  -0.00001   2.08053
   A90        2.09970  -0.00000   0.00002   0.00002   0.00004   2.09974
   A91        2.09611   0.00002  -0.00017   0.00006  -0.00012   2.09599
   A92        2.09056  -0.00001   0.00006  -0.00005   0.00001   2.09057
   A93        2.09652  -0.00001   0.00011  -0.00001   0.00011   2.09662
   A94        2.09613  -0.00000  -0.00001   0.00001  -0.00000   2.09612
   A95        2.09053   0.00000  -0.00005  -0.00002  -0.00007   2.09047
   A96        2.09653  -0.00000   0.00006   0.00001   0.00007   2.09659
   A97        2.09044  -0.00000   0.00005   0.00003   0.00008   2.09051
   A98        2.09639   0.00000  -0.00001  -0.00001  -0.00002   2.09636
   A99        2.09636   0.00000  -0.00004  -0.00002  -0.00006   2.09631
   A100       1.94034   0.00092  -0.00841   0.00979   0.00136   1.94170
   A101       1.95792  -0.00043  -0.00316  -0.00323  -0.00641   1.95151
   A102       1.91501  -0.00015   0.00599  -0.00333   0.00266   1.91767
   A103       1.86869   0.00007  -0.00618   0.00392  -0.00230   1.86639
   A104       1.88773  -0.00021   0.00392  -0.00135   0.00257   1.89030
   A105       1.89192  -0.00023   0.00828  -0.00597   0.00231   1.89423
   A106       1.99141  -0.00176   0.01902  -0.01651   0.00248   1.99388
   A107       1.91308   0.00198  -0.01517   0.01900   0.00372   1.91680
   A108       1.91444  -0.00035  -0.00948  -0.00127  -0.01083   1.90361
   A109       1.88801  -0.00082   0.02148  -0.01277   0.00864   1.89666
   A110       1.88502   0.00073  -0.00013   0.00258   0.00245   1.88747
   A111       1.86765   0.00031  -0.01718   0.01030  -0.00705   1.86060
   A112       1.93592  -0.00025   0.00675  -0.00496   0.00174   1.93767
   A113       1.92050  -0.00001  -0.01086   0.00019  -0.01069   1.90981
   A114       1.92294   0.00022  -0.00014   0.00501   0.00482   1.92776
   A115       1.87972  -0.00058   0.00638  -0.01072  -0.00436   1.87536
   A116       1.91338  -0.00011   0.00850  -0.00205   0.00639   1.91977
   A117       1.89034   0.00073  -0.01079   0.01263   0.00181   1.89215
   A118       1.93411  -0.00026   0.00569  -0.00645  -0.00079   1.93332
   A119       1.92117   0.00003  -0.00847   0.00076  -0.00772   1.91344
   A120       1.92419   0.00013   0.00001   0.00436   0.00434   1.92854
   A121       1.87887  -0.00053   0.00596  -0.00970  -0.00376   1.87511
   A122       1.91319  -0.00008   0.00717  -0.00138   0.00576   1.91895
   A123       1.89128   0.00071  -0.01050   0.01252   0.00200   1.89328
    D1       -0.00040   0.00002  -0.00569   0.00292  -0.00259  -0.00299
    D2        3.13302   0.00001  -0.01247  -0.00215  -0.01445   3.11857
    D3        3.10044   0.00033  -0.05084   0.02831  -0.02266   3.07778
    D4       -0.04933   0.00033  -0.05763   0.02323  -0.03451  -0.08384
    D5       -0.00171   0.00010  -0.00728   0.00318  -0.00433  -0.00604
    D6        3.09926   0.00016  -0.06594   0.01666  -0.04965   3.04962
    D7       -3.10522  -0.00022   0.03491  -0.02076   0.01399  -3.09123
    D8       -0.00424  -0.00016  -0.02375  -0.00728  -0.03133  -0.03557
    D9        2.36109  -0.00006  -0.28203  -0.00212  -0.28410   2.07699
   D10       -1.84572  -0.00086  -0.27643  -0.01773  -0.29410  -2.13982
   D11        0.23981   0.00012  -0.29482   0.00098  -0.29379  -0.05398
   D12       -0.82623   0.00031  -0.33265   0.02648  -0.30622  -1.13245
   D13        1.25016  -0.00049  -0.32705   0.01087  -0.31623   0.93393
   D14       -2.94750   0.00049  -0.34544   0.02959  -0.31591   3.01977
   D15        0.00226  -0.00013   0.01577  -0.00758   0.00817   0.01043
   D16       -3.11954  -0.00024   0.03464  -0.02329   0.01140  -3.10814
   D17       -3.13103  -0.00012   0.02265  -0.00240   0.02025  -3.11078
   D18        0.03035  -0.00023   0.04153  -0.01812   0.02348   0.05383
   D19       -0.00330   0.00019  -0.02014   0.00954  -0.01082  -0.01412
   D20       -3.10625   0.00009   0.05044  -0.01696   0.03278  -3.07347
   D21        3.11750   0.00026  -0.03951   0.02562  -0.01376   3.10375
   D22        0.01455   0.00015   0.03107  -0.00088   0.02985   0.04440
   D23        2.08630   0.00016   0.32149   0.00713   0.32869   2.41499
   D24       -2.10500   0.00060   0.30553   0.01672   0.32236  -1.78265
   D25       -0.00106  -0.00007   0.31802   0.00477   0.32288   0.32182
   D26       -1.03081   0.00005   0.34457  -0.01210   0.33236  -0.69845
   D27        1.06107   0.00049   0.32862  -0.00251   0.32603   1.38711
   D28       -3.11817  -0.00018   0.34110  -0.01446   0.32655  -2.79162
   D29        0.00313  -0.00018   0.01715  -0.00797   0.00947   0.01260
   D30       -3.09792  -0.00018   0.07553  -0.02091   0.05464  -3.04328
   D31        3.11089   0.00001  -0.04475   0.01594  -0.02902   3.08187
   D32        0.00983   0.00002   0.01363   0.00300   0.01616   0.02599
   D33        3.08951   0.00003  -0.06720   0.01919  -0.04751   3.04200
   D34       -0.03662  -0.00002  -0.02428   0.01171  -0.01224  -0.04886
   D35       -0.00939  -0.00009   0.01079  -0.01013   0.00073  -0.00866
   D36       -3.13551  -0.00014   0.05371  -0.01762   0.03599  -3.09952
   D37       -3.08237  -0.00002   0.07451  -0.01374   0.06125  -3.02112
   D38       -1.00012  -0.00051   0.08216  -0.01882   0.06357  -0.93656
   D39        1.12686  -0.00039   0.08002  -0.01789   0.06237   1.18923
   D40        0.01184   0.00003   0.00611   0.00187   0.00837   0.02021
   D41        2.09408  -0.00046   0.01376  -0.00320   0.01069   2.10477
   D42       -2.06212  -0.00034   0.01162  -0.00228   0.00949  -2.05263
   D43        3.13769   0.00011  -0.05699   0.03673  -0.02025   3.11743
   D44       -0.01606   0.00011  -0.05715   0.01186  -0.04524  -0.06130
   D45       -0.01960   0.00021  -0.10042   0.04455  -0.05579  -0.07540
   D46        3.10983   0.00021  -0.10059   0.01969  -0.08077   3.02906
   D47       -1.47842  -0.00059   0.22099  -0.03075   0.19024  -1.28819
   D48        1.64279  -0.00015   0.18386   0.00289   0.18678   1.82957
   D49        1.67842  -0.00066   0.26325  -0.03821   0.22500   1.90342
   D50       -1.48355  -0.00021   0.22612  -0.00457   0.22154  -1.26200
   D51        3.12744  -0.00002  -0.02900   0.00198  -0.02708   3.10036
   D52        0.00461  -0.00002  -0.03805   0.00194  -0.03613  -0.03152
   D53       -0.00307  -0.00003  -0.02882   0.02461  -0.00432  -0.00739
   D54       -3.12590  -0.00003  -0.03788   0.02457  -0.01336  -3.13927
   D55       -3.13066  -0.00000   0.02702  -0.00282   0.02446  -3.10619
   D56        0.04341  -0.00004   0.08360  -0.00660   0.07684   0.12025
   D57        0.00140  -0.00000   0.02677  -0.02226   0.00461   0.00601
   D58       -3.10771  -0.00004   0.08335  -0.02604   0.05699  -3.05072
   D59        0.00355   0.00005   0.02046  -0.01796   0.00245   0.00600
   D60        3.13779   0.00008  -0.00745  -0.00039  -0.00794   3.12985
   D61        3.12796   0.00000   0.02870  -0.01802   0.01068   3.13864
   D62       -0.02099   0.00004   0.00079  -0.00044   0.00029  -0.02070
   D63       -0.36815  -0.00061  -0.37336  -0.05924  -0.43263  -0.80077
   D64        1.75199  -0.00142  -0.34369  -0.07310  -0.41684   1.33515
   D65       -2.48542  -0.00008  -0.37934  -0.05022  -0.42949  -2.91492
   D66        2.79514  -0.00059  -0.38381  -0.05924  -0.44307   2.35208
   D67       -1.36790  -0.00140  -0.35414  -0.07310  -0.42728  -1.79518
   D68        0.67787  -0.00006  -0.38979  -0.05022  -0.43994   0.23793
   D69        0.00084   0.00003  -0.01397   0.01095  -0.00305  -0.00220
   D70       -3.08992  -0.00044   0.05266  -0.02380   0.02862  -3.06129
   D71        3.11031   0.00007  -0.06993   0.01478  -0.05516   3.05515
   D72        0.01954  -0.00040  -0.00330  -0.01998  -0.02349  -0.00394
   D73       -0.03862  -0.00002  -0.05499  -0.00006  -0.05487  -0.09349
   D74       -2.10477  -0.00034  -0.05126  -0.00156  -0.05265  -2.15742
   D75        2.04681  -0.00038  -0.05328  -0.00367  -0.05680   1.99001
   D76        3.14075  -0.00007   0.01080  -0.00463   0.00635  -3.13609
   D77        1.07459  -0.00039   0.01453  -0.00612   0.00857   1.08316
   D78       -1.05701  -0.00044   0.01251  -0.00823   0.00441  -1.05259
   D79       -0.00282  -0.00005  -0.00452   0.00476   0.00034  -0.00249
   D80        3.08452   0.00039  -0.07570   0.04151  -0.03449   3.05003
   D81       -3.13717  -0.00009   0.02296  -0.01255   0.01053  -3.12664
   D82       -0.04983   0.00035  -0.04822   0.02420  -0.02430  -0.07413
   D83       -0.84159   0.00041  -0.36970   0.03177  -0.33785  -1.17944
   D84        1.23656  -0.00048  -0.36444   0.01544  -0.34894   0.88762
   D85       -2.96347   0.00056  -0.38476   0.03429  -0.35041   2.96931
   D86        2.36088  -0.00011  -0.28992  -0.00958  -0.29955   2.06133
   D87       -1.84416  -0.00100  -0.28466  -0.02590  -0.31064  -2.15479
   D88        0.23900   0.00004  -0.30498  -0.00706  -0.31211  -0.07311
   D89       -0.02530   0.00025  -0.04163   0.02055  -0.02107  -0.04637
   D90        3.12143   0.00019  -0.01457   0.01347  -0.00114   3.12029
   D91        3.13698  -0.00021  -0.00391  -0.01362  -0.01748   3.11950
   D92        0.00052  -0.00026   0.02315  -0.02070   0.00246   0.00298
   D93       -3.12229  -0.00026   0.01118  -0.01644  -0.00525  -3.12754
   D94        0.01662  -0.00034   0.00684  -0.02134  -0.01449   0.00213
   D95       -0.00142   0.00021  -0.02661   0.01785  -0.00877  -0.01019
   D96        3.13749   0.00013  -0.03094   0.01295  -0.01801   3.11948
   D97        3.13547  -0.00007   0.00085  -0.00487  -0.00402   3.13145
   D98       -0.00470  -0.00005   0.00224  -0.00402  -0.00178  -0.00648
   D99       -0.01123  -0.00002  -0.02604   0.00218  -0.02388  -0.03511
   D100       3.13179   0.00001  -0.02465   0.00303  -0.02164   3.11014
   D101      -3.13548   0.00008  -0.00277   0.00481   0.00204  -3.13344
   D102      -0.00088   0.00014  -0.00748   0.01004   0.00257   0.00168
   D103       0.01110   0.00002   0.02347  -0.00207   0.02143   0.03253
   D104      -3.13749   0.00008   0.01877   0.00315   0.02196  -3.11553
   D105       0.00269  -0.00004   0.01445  -0.00428   0.01015   0.01284
   D106      -3.13651  -0.00008   0.01526  -0.00742   0.00782  -3.12869
   D107      -3.13630   0.00004   0.01867   0.00048   0.01915  -3.11715
   D108       0.00769   0.00000   0.01947  -0.00266   0.01682   0.02451
   D109       0.00280  -0.00002  -0.00219   0.00004  -0.00215   0.00064
   D110       3.14149   0.00003  -0.01324   0.00504  -0.00819   3.13330
   D111      -3.14147  -0.00010  -0.00650  -0.00483  -0.01135   3.13036
   D112      -0.00277  -0.00005  -0.01755   0.00017  -0.01739  -0.02016
   D113       0.00417   0.00000   0.01086  -0.00095   0.00990   0.01407
   D114      -3.13922   0.00000   0.00377  -0.00032   0.00345  -3.13578
   D115      -3.13887  -0.00002   0.00946  -0.00181   0.00763  -3.13123
   D116       0.00093  -0.00002   0.00237  -0.00118   0.00118   0.00211
   D117      -0.00427  -0.00001  -0.00645   0.00081  -0.00563  -0.00990
   D118       3.13489   0.00003  -0.00785   0.00288  -0.00497   3.12992
   D119      -3.13872  -0.00008  -0.00164  -0.00453  -0.00616   3.13830
   D120       0.00044  -0.00004  -0.00304  -0.00246  -0.00550  -0.00506
   D121       0.00218   0.00003  -0.00433   0.00324  -0.00109   0.00109
   D122      -3.13689  -0.00005   0.00513  -0.00471   0.00042  -3.13646
   D123       3.13652   0.00010  -0.00923   0.00866  -0.00055   3.13597
   D124      -0.00255   0.00002   0.00023   0.00072   0.00096  -0.00158
   D125      -0.00307  -0.00008   0.00087  -0.00611  -0.00525  -0.00833
   D126       3.13599  -0.00000  -0.00859   0.00183  -0.00676   3.12923
   D127       3.13603  -0.00004   0.00003  -0.00285  -0.00283   3.13320
   D128      -0.00809   0.00003  -0.00944   0.00510  -0.00434  -0.01243
   D129      -0.00719   0.00004  -0.00927   0.00357  -0.00568  -0.01288
   D130       3.13362   0.00005  -0.01088   0.00463  -0.00623   3.12738
   D131       3.13685   0.00001  -0.00844   0.00036  -0.00807   3.12878
   D132      -0.00553   0.00002  -0.01004   0.00142  -0.00862  -0.01415
   D133      -0.00296   0.00006   0.00477   0.00155   0.00630   0.00335
   D134      -3.14060  -0.00002   0.00668  -0.00311   0.00357  -3.13703
   D135       3.13570   0.00011  -0.00643   0.00663   0.00018   3.13587
   D136      -0.00194   0.00003  -0.00452   0.00197  -0.00256  -0.00450
   D137       0.00302   0.00001   0.00695  -0.00036   0.00658   0.00960
   D138      -3.14007  -0.00000  -0.00039  -0.00011  -0.00049  -3.14057
   D139      -3.13678   0.00001   0.01402  -0.00099   0.01301  -3.12377
   D140       0.00331  -0.00000   0.00668  -0.00074   0.00593   0.00925
   D141      -0.00287  -0.00001  -0.00898   0.00041  -0.00855  -0.01142
   D142       3.14023   0.00001  -0.00160   0.00016  -0.00145   3.13878
   D143       3.14120  -0.00005  -0.00755  -0.00169  -0.00923   3.13197
   D144       0.00111  -0.00003  -0.00018  -0.00195  -0.00212  -0.00101
   D145      -1.51740   0.00004  -0.03137   0.00550  -0.02586  -1.54327
   D146       1.62419   0.00004  -0.03132   0.00576  -0.02556   1.59864
   D147       1.62670  -0.00004  -0.02195  -0.00241  -0.02436   1.60234
   D148      -1.51488  -0.00003  -0.02190  -0.00215  -0.02405  -1.53894
   D149       0.00158  -0.00004  -0.00358  -0.00194  -0.00551  -0.00393
   D150      -3.14097  -0.00001  -0.00054  -0.00009  -0.00064   3.14157
   D151      -3.13922  -0.00005  -0.00195  -0.00302  -0.00495   3.13902
   D152       0.00141  -0.00002   0.00109  -0.00117  -0.00008   0.00134
   D153       0.00363  -0.00001   0.00604  -0.00068   0.00535   0.00898
   D154      -3.13700  -0.00004   0.00301  -0.00252   0.00050  -3.13650
   D155       3.14129   0.00007   0.00413   0.00396   0.00807  -3.13382
   D156       0.00065   0.00004   0.00111   0.00212   0.00323   0.00388
   D157       3.14151   0.00000  -0.00008   0.00040   0.00033  -3.14135
   D158       0.00056  -0.00000   0.00059  -0.00017   0.00042   0.00098
   D159      -0.00009   0.00000  -0.00013   0.00015   0.00002  -0.00007
   D160      -3.14104  -0.00000   0.00054  -0.00043   0.00012  -3.14092
   D161      -3.14153  -0.00000   0.00034  -0.00025   0.00009  -3.14144
   D162       0.00052  -0.00000   0.00063  -0.00047   0.00016   0.00068
   D163       0.00006  -0.00000   0.00039   0.00001   0.00039   0.00046
   D164      -3.14107  -0.00000   0.00068  -0.00021   0.00046  -3.14061
   D165       0.00006  -0.00000  -0.00015  -0.00017  -0.00032  -0.00026
   D166       3.14098   0.00000  -0.00062   0.00018  -0.00044   3.14054
   D167       3.14100   0.00001  -0.00083   0.00041  -0.00042   3.14058
   D168      -0.00126   0.00001  -0.00130   0.00076  -0.00054  -0.00180
   D169      -0.00001  -0.00000  -0.00037  -0.00014  -0.00051  -0.00052
   D170       3.14093   0.00001  -0.00076   0.00040  -0.00036   3.14057
   D171       3.14112   0.00000  -0.00066   0.00008  -0.00058   3.14054
   D172      -0.00112   0.00001  -0.00105   0.00062  -0.00044  -0.00156
   D173      -0.00001  -0.00000   0.00016   0.00004   0.00020   0.00020
   D174      -3.14158  -0.00000   0.00015  -0.00000   0.00015  -3.14144
   D175      -3.14093  -0.00001   0.00064  -0.00031   0.00033  -3.14060
   D176       0.00068  -0.00001   0.00063  -0.00036   0.00027   0.00095
   D177      -0.00002   0.00000   0.00009   0.00011   0.00021   0.00019
   D178       3.14156   0.00000   0.00011   0.00016   0.00027  -3.14136
   D179      -3.14096  -0.00001   0.00048  -0.00042   0.00006  -3.14090
   D180       0.00062  -0.00001   0.00050  -0.00038   0.00012   0.00074
         Item               Value     Threshold  Converged?
 Maximum Force            0.003515     0.000450     NO 
 RMS     Force            0.000550     0.000300     NO 
 Maximum Displacement     1.244751     0.001800     NO 
 RMS     Displacement     0.241004     0.001200     NO 
 Predicted change in Energy=-9.708477D-04
 GradGradGradGradGradGradGradGradGradGradGradGradGradGradGradGradGradGrad

 Stoichiometry    C33H27BF2N2
 Framework group  C1[X(C33H27BF2N2)]
 Deg. of freedom   189
 Full point group                 C1      NOp   1
 Largest Abelian subgroup         C1      NOp   1
 Largest concise Abelian subgroup C1      NOp   1
                         Standard orientation:                         
 ---------------------------------------------------------------------
 Center     Atomic      Atomic             Coordinates (Angstroms)
 Number     Number       Type             X           Y           Z
 ---------------------------------------------------------------------
      1          6           0        3.717612   -2.268188    1.180410
      2          6           0        2.563686   -2.971732    1.585475
      3          6           0        1.454842   -2.260301    1.158653
      4          6           0        1.963091   -1.118151    0.474142
      5          7           0        3.355074   -1.164434    0.524123
      6          1           0        2.560691   -3.913597    2.118884
      7          6           0        1.308749   -0.032628   -0.093468
      8          6           0        2.021474    1.048553   -0.621391
      9          6           0        1.585253    2.233215   -1.262001
     10          7           0        3.409097    1.087593   -0.520449
     11          6           0        2.736948    2.972402   -1.526623
     12          6           0        3.837441    2.237320   -1.059411
     13          1           0        2.789912    3.934348   -2.019617
     14          5           0        4.318373   -0.051869    0.010271
     15          9           0        5.106202    0.393677    1.069064
     16          9           0        5.115045   -0.533478   -1.021655
     17          6           0       -0.179755   -0.001590   -0.075857
     18          6           0       -0.897425   -0.840490   -0.938405
     19          6           0       -0.837386    0.846075    0.824211
     20          6           0       -0.237372   -1.691549   -1.881001
     21          6           0       -2.330966   -0.827281   -0.900426
     22          6           0       -2.270497    0.865235    0.855388
     23          6           0       -0.112528    1.687518    1.728304
     24          6           0       -0.952561   -2.509235   -2.703590
     25          1           0        0.846766   -1.679527   -1.929915
     26          6           0       -3.040644   -1.702018   -1.785615
     27          6           0       -2.999656    0.025156   -0.003320
     28          6           0       -2.916106    1.754236    1.775324
     29          1           0        0.972363    1.663783    1.710440
     30          6           0       -0.767792    2.513186    2.590711
     31          6           0       -2.374759   -2.517922   -2.650453
     32          1           0       -0.437862   -3.153325   -3.409917
     33          1           0       -4.124837   -1.706175   -1.755498
     34          6           0       -2.191078    2.550080    2.609999
     35          1           0       -4.000202    1.784333    1.795556
     36          1           0       -0.205596    3.148937    3.267817
     37          1           0       -2.930632   -3.175791   -3.311719
     38          1           0       -2.698935    3.217148    3.300052
     39          6           0       -4.491568    0.033120    0.039775
     40          6           0       -5.221914    0.878163   -0.799297
     41          6           0       -5.177619   -0.805641    0.921605
     42          6           0       -6.612999    0.884664   -0.757755
     43          1           0       -4.691273    1.531091   -1.486550
     44          6           0       -6.568613   -0.800015    0.963372
     45          1           0       -4.612168   -1.463175    1.575928
     46          6           0       -7.288970    0.045352    0.123729
     47          1           0       -7.169121    1.546951   -1.414508
     48          1           0       -7.090091   -1.457455    1.652635
     49          1           0       -8.374351    0.050036    0.156331
     50          6           0        0.026615   -2.627654    1.410939
     51          1           0       -0.570410   -1.746166    1.669675
     52          1           0       -0.439055   -3.080822    0.528926
     53          1           0       -0.033553   -3.338331    2.239369
     54          6           0        0.198807    2.688387   -1.611239
     55          1           0       -0.418923    1.922917   -2.074466
     56          1           0       -0.311491    3.054135   -0.709591
     57          1           0        0.263824    3.537571   -2.300411
     58          6           0        5.286325    2.551696   -1.204712
     59          1           0        5.756736    2.692546   -0.228357
     60          1           0        5.793155    1.714420   -1.695662
     61          1           0        5.423560    3.446388   -1.818480
     62          6           0        5.143224   -2.589787    1.466783
     63          1           0        5.694483   -2.766249    0.539805
     64          1           0        5.616625   -1.742928    1.973796
     65          1           0        5.214956   -3.466660    2.116185
 ---------------------------------------------------------------------
 Rotational constants (GHZ):           0.2016529           0.0677842           0.0626704
 Standard basis: 6-31G(d) (6D, 7F)
 There are   624 symmetry adapted cartesian basis functions of A   symmetry.
 There are   624 symmetry adapted basis functions of A   symmetry.
   624 basis functions,  1172 primitive gaussians,   624 cartesian basis functions
   131 alpha electrons      131 beta electrons
       nuclear repulsion energy      4155.4069996915 Hartrees.
 NAtoms=   65 NActive=   65 NUniq=   65 SFac= 1.00D+00 NAtFMM=   60 NAOKFM=T Big=T
 Integral buffers will be    131072 words long.
 Raffenetti 2 integral format.
 Two-electron integral symmetry is turned on.
 Nuclear repulsion after empirical dispersion term =     4155.3392714021 Hartrees.
 One-electron integrals computed using PRISM.
 NBasis=   624 RedAO= T EigKep=  1.33D-04  NBF=   624
 NBsUse=   624 1.00D-06 EigRej= -1.00D+00 NBFU=   624
 Initial guess from the checkpoint file:  "BODIPY_mon_S-WB97XD-631Gd-v2.chk"
 B after Tr=     0.000000    0.000000    0.000000
         Rot=    0.989035    0.147658   -0.002436    0.000833 Ang=  16.99 deg.
 ExpMin= 1.27D-01 ExpMax= 7.00D+03 ExpMxC= 1.05D+03 IAcc=3 IRadAn=         5 AccDes= 0.00D+00
 Harris functional with IExCor= 4639 and IRadAn=       5 diagonalized for initial guess.
 HarFok:  IExCor= 4639 AccDes= 0.00D+00 IRadAn=         5 IDoV= 1 UseB2=F ITyADJ=14
 ICtDFT=  3500011 ScaDFX=  1.000000  1.000000  1.000000  1.000000
 FoFCou: FMM=F IPFlag=           0 FMFlag=      100000 FMFlg1=        2001
         NFxFlg=           0 DoJE=T BraDBF=F KetDBF=T FulRan=T
         wScrn=  0.000000 ICntrl=       500 IOpCl=  0 I1Cent=   200000004 NGrid=           0
         NMat0=    1 NMatS0=      1 NMatT0=    0 NMatD0=    1 NMtDS0=    0 NMtDT0=    0
 Petite list used in FoFCou.
 Requested convergence on RMS density matrix=1.00D-08 within 128 cycles.
 Requested convergence on MAX density matrix=1.00D-06.
 Requested convergence on             energy=1.00D-06.
 No special actions if energy rises.
 Integral accuracy reduced to 1.0D-05 until final iterations.
 Initial convergence to 1.0D-05 achieved.  Increase integral accuracy.
 SCF Done:  E(RwB97XD) =  -1607.53730988     A.U. after   16 cycles
            NFock= 16  Conv=0.68D-08     -V/T= 2.0090
 Calling FoFJK, ICntrl=      2127 FMM=T ISym2X=0 I1Cent= 0 IOpClX= 0 NMat=1 NMatS=1 NMatT=0.
 ***** Axes restored to original set *****
 -------------------------------------------------------------------
 Center     Atomic                   Forces (Hartrees/Bohr)
 Number     Number              X              Y              Z
 -------------------------------------------------------------------
      1        6          -0.000931651    0.004331558   -0.002320986
      2        6           0.000884795   -0.001755981    0.002297868
      3        6          -0.000023432    0.001573929    0.000342998
      4        6           0.002561522    0.003016738   -0.002650945
      5        7          -0.000725105   -0.003549683    0.000553456
      6        1           0.000139911    0.000066036   -0.001488777
      7        6          -0.004169361   -0.002689638   -0.002253601
      8        6          -0.000173066    0.004766488    0.000508885
      9        6           0.000692969   -0.010462802   -0.000613970
     10        7           0.000253076   -0.001053602   -0.000499438
     11        6          -0.003215896    0.004797911    0.001115702
     12        6           0.001547144   -0.002248617    0.005018549
     13        1          -0.000252838    0.000131677    0.000115886
     14        5          -0.000410227    0.001888539    0.000067783
     15        9          -0.000652830   -0.002753427   -0.000614322
     16        9           0.000565698    0.001458510    0.001441330
     17        6           0.004349091   -0.002509623    0.003039395
     18        6          -0.001949035   -0.006051129    0.000476585
     19        6          -0.000323898    0.000964332   -0.001137797
     20        6          -0.000659057   -0.000379223    0.001429480
     21        6           0.000541476    0.000565803    0.000085068
     22        6           0.000519597   -0.000055961   -0.000575598
     23        6          -0.000397767    0.000771320   -0.001332242
     24        6           0.000123060   -0.000194812   -0.000402340
     25        1          -0.000794530    0.000167915    0.000335307
     26        6           0.000186796    0.000248826    0.000142899
     27        6           0.000160943    0.000235690    0.000805060
     28        6          -0.000117897    0.000097368    0.000026592
     29        1          -0.001084666    0.000476975   -0.000841033
     30        6          -0.000511775   -0.000289199    0.000206446
     31        6          -0.000584707    0.000049544    0.000114099
     32        1          -0.000005283   -0.000015476    0.000005016
     33        1          -0.000009277   -0.000031666   -0.000024833
     34        6          -0.000234167   -0.000032998   -0.000359615
     35        1           0.000016740    0.000174196    0.000015960
     36        1           0.000045611    0.000076578    0.000067417
     37        1           0.000030849    0.000016178   -0.000010381
     38        1          -0.000011408   -0.000053253    0.000042379
     39        6          -0.000220420   -0.000032726   -0.000135125
     40        6           0.000124395   -0.000090659    0.000092317
     41        6           0.000042505   -0.000005067   -0.000047767
     42        6           0.000034449    0.000083731   -0.000071505
     43        1           0.000016715   -0.000024484   -0.000026190
     44        6           0.000017490   -0.000027627    0.000049077
     45        1           0.000001713    0.000031473    0.000021322
     46        6          -0.000050066   -0.000016045    0.000005359
     47        1          -0.000019779   -0.000025450    0.000043562
     48        1          -0.000021463    0.000016123   -0.000036267
     49        1           0.000000759   -0.000000259   -0.000001912
     50        6          -0.000936024    0.001424667   -0.002438460
     51        1           0.000604331    0.003235440    0.001122759
     52        1           0.000538156    0.000762724    0.000030582
     53        1           0.000169283    0.000629357    0.000991696
     54        6           0.003588146   -0.003753623   -0.009042613
     55        1          -0.001140144    0.003691195    0.002702140
     56        1          -0.001656997    0.000496203    0.003248274
     57        1           0.000194342    0.000736967    0.001212804
     58        6           0.001185909   -0.001590892    0.001200980
     59        1           0.000881021   -0.000117538   -0.000602263
     60        1           0.000071083    0.000583883   -0.001478955
     61        1          -0.000282241    0.001024852   -0.002104470
     62        6           0.000757208    0.002700817   -0.002236632
     63        1           0.000874775   -0.000021934    0.000583040
     64        1          -0.000024944   -0.000574537    0.001633883
     65        1          -0.000131611   -0.000885610    0.002156080
 -------------------------------------------------------------------
 Cartesian Forces:  Max     0.010462802 RMS     0.001782070

 GradGradGradGradGradGradGradGradGradGradGradGradGradGradGradGradGradGrad
 Berny optimization.
 Using GEDIIS/GDIIS optimizer.
 FormGI is forming the generalized inverse of G from B-inverse, IUseBI=4.
 Internal  Forces:  Max     0.012324727 RMS     0.001900688
 Search for a local minimum.
 Step number   7 out of a maximum of  384
 All quantities printed in internal units (Hartrees-Bohrs-Radians)
 Mixed Optimization -- RFO/linear search
 Update second derivatives using D2CorX and points    7    6
 DE=  2.04D-03 DEPred=-9.71D-04 R=-2.10D+00
 Trust test=-2.10D+00 RLast= 1.79D+00 DXMaxT set to 6.00D-01
 ITU= -1  1  1  1  1 -1  0
 Use linear search instead of GDIIS.
     Eigenvalues ---    0.00194   0.00542   0.00848   0.00861   0.00882
     Eigenvalues ---    0.00941   0.01151   0.01322   0.01447   0.01475
     Eigenvalues ---    0.01577   0.01607   0.01639   0.01664   0.01726
     Eigenvalues ---    0.01735   0.01739   0.01742   0.01773   0.01781
     Eigenvalues ---    0.01801   0.01812   0.01889   0.01938   0.01991
     Eigenvalues ---    0.01991   0.02007   0.02028   0.02067   0.02095
     Eigenvalues ---    0.02129   0.02130   0.02136   0.02148   0.02160
     Eigenvalues ---    0.02166   0.02174   0.02175   0.02179   0.02182
     Eigenvalues ---    0.02190   0.02192   0.02194   0.02195   0.02203
     Eigenvalues ---    0.02241   0.02247   0.02348   0.02371   0.02374
     Eigenvalues ---    0.02455   0.04297   0.06913   0.07190   0.07263
     Eigenvalues ---    0.07313   0.07342   0.07377   0.07562   0.07607
     Eigenvalues ---    0.08203   0.10350   0.13504   0.14974   0.15976
     Eigenvalues ---    0.15995   0.15997   0.15999   0.15999   0.16000
     Eigenvalues ---    0.16000   0.16000   0.16000   0.16000   0.16000
     Eigenvalues ---    0.16000   0.16000   0.16000   0.16000   0.16000
     Eigenvalues ---    0.16000   0.16000   0.16000   0.16000   0.16000
     Eigenvalues ---    0.16001   0.16009   0.16039   0.16070   0.16089
     Eigenvalues ---    0.16620   0.21999   0.22000   0.22000   0.22007
     Eigenvalues ---    0.22554   0.22568   0.23478   0.23806   0.23895
     Eigenvalues ---    0.24466   0.24649   0.24760   0.24852   0.24915
     Eigenvalues ---    0.24933   0.24955   0.24964   0.24973   0.24993
     Eigenvalues ---    0.24998   0.25000   0.25000   0.25056   0.25194
     Eigenvalues ---    0.25609   0.26887   0.27043   0.29219   0.32574
     Eigenvalues ---    0.32689   0.33138   0.33300   0.33373   0.33507
     Eigenvalues ---    0.33610   0.34271   0.34317   0.34365   0.34365
     Eigenvalues ---    0.34371   0.34394   0.34402   0.34421   0.34569
     Eigenvalues ---    0.34583   0.34627   0.35231   0.35231   0.35281
     Eigenvalues ---    0.35281   0.35293   0.35307   0.35307   0.35317
     Eigenvalues ---    0.35317   0.35363   0.35393   0.35395   0.35441
     Eigenvalues ---    0.35441   0.35591   0.35723   0.35729   0.38058
     Eigenvalues ---    0.38621   0.38642   0.39732   0.40186   0.40554
     Eigenvalues ---    0.41305   0.41408   0.41487   0.41590   0.42075
     Eigenvalues ---    0.42356   0.42369   0.43453   0.44093   0.44526
     Eigenvalues ---    0.44758   0.45079   0.45192   0.46290   0.46546
     Eigenvalues ---    0.46729   0.46937   0.46997   0.47021   0.47040
     Eigenvalues ---    0.47162   0.50262   0.50278   0.51740   0.51776
     Eigenvalues ---    0.54889   0.55146   0.59545   0.85159
 RFO step:  Lambda=-1.39334554D-03 EMin= 1.93646661D-03
 Quartic linear search produced a step of -0.64518.
 Iteration  1 RMS(Cart)=  0.18189307 RMS(Int)=  0.00772166
 Iteration  2 RMS(Cart)=  0.01161102 RMS(Int)=  0.00011194
 Iteration  3 RMS(Cart)=  0.00014331 RMS(Int)=  0.00003844
 Iteration  4 RMS(Cart)=  0.00000005 RMS(Int)=  0.00003844
 Variable       Old X    -DE/DX   Delta X   Delta X   Delta X     New X
                                 (Linear)    (Quad)   (Total)
    R1        2.66619  -0.00435  -0.00221  -0.00162  -0.00385   2.66233
    R2        2.52150   0.00320   0.00251   0.00126   0.00378   2.52528
    R3        2.81424   0.00172   0.00195   0.00116   0.00311   2.81734
    R4        2.61701  -0.00070  -0.00040  -0.00046  -0.00088   2.61613
    R5        2.04549  -0.00019  -0.00008  -0.00012  -0.00020   2.04529
    R6        2.69336   0.00921   0.00204   0.00334   0.00539   2.69875
    R7        2.82729   0.00148   0.00109   0.00070   0.00179   2.82908
    R8        2.63361   0.00411  -0.00007   0.00152   0.00147   2.63509
    R9        2.62441   0.01232   0.00501   0.00405   0.00909   2.63350
   R10        2.94566   0.00006  -0.00441   0.00055  -0.00389   2.94177
   R11        2.64267   0.00243  -0.00087   0.00375   0.00291   2.64558
   R12        2.81367   0.00074   0.00002   0.00051   0.00053   2.81420
   R13        2.67521   0.00521   0.00780   0.00386   0.01168   2.68689
   R14        2.63019   0.00030   0.00336   0.00059   0.00395   2.63415
   R15        2.63400  -0.00417  -0.00567  -0.00107  -0.00673   2.62727
   R16        2.83546  -0.00133  -0.00010  -0.00050  -0.00061   2.83485
   R17        2.53240   0.00154  -0.00097   0.00075  -0.00024   2.53216
   R18        2.93171  -0.00108   0.00250  -0.00121   0.00126   2.93297
   R19        2.65217   0.00056   0.00134  -0.00098   0.00036   2.65252
   R20        2.04509  -0.00016   0.00030  -0.00020   0.00010   2.04519
   R21        2.81513   0.00201   0.00187   0.00121   0.00308   2.81821
   R22        2.63224  -0.00052  -0.00009  -0.00024  -0.00033   2.63191
   R23        2.62631   0.00116   0.00182   0.00020   0.00202   2.62834
   R24        2.64750   0.00409   0.00164   0.00260   0.00424   2.65174
   R25        2.64638   0.00513   0.00059   0.00346   0.00405   2.65044
   R26        2.70466   0.00124   0.00041   0.00081   0.00122   2.70588
   R27        2.71007  -0.00017  -0.00005  -0.00011  -0.00016   2.70990
   R28        2.70907   0.00086   0.00034   0.00057   0.00092   2.70999
   R29        2.70622   0.00158   0.00008   0.00124   0.00132   2.70755
   R30        2.57500  -0.00015  -0.00040   0.00001  -0.00039   2.57460
   R31        2.05093  -0.00079  -0.00028  -0.00061  -0.00089   2.05004
   R32        2.70724   0.00011   0.00013   0.00002   0.00014   2.70738
   R33        2.65814  -0.00149   0.00007  -0.00115  -0.00109   2.65705
   R34        2.65558  -0.00051   0.00023  -0.00057  -0.00034   2.65524
   R35        2.70793   0.00008   0.00025  -0.00001   0.00025   2.70817
   R36        2.05092  -0.00110  -0.00010  -0.00093  -0.00103   2.04989
   R37        2.57367   0.00027  -0.00007   0.00017   0.00010   2.57377
   R38        2.68949  -0.00040  -0.00008  -0.00030  -0.00038   2.68911
   R39        2.05161   0.00000   0.00001   0.00000   0.00001   2.05162
   R40        2.57520  -0.00086  -0.00026  -0.00043  -0.00069   2.57450
   R41        2.04963   0.00001  -0.00005   0.00002  -0.00002   2.04961
   R42        2.82052   0.00007   0.00025  -0.00001   0.00024   2.82076
   R43        2.57427  -0.00083  -0.00010  -0.00054  -0.00065   2.57362
   R44        2.04979  -0.00002  -0.00012   0.00003  -0.00009   2.04970
   R45        2.69077  -0.00069  -0.00010  -0.00052  -0.00062   2.69015
   R46        2.05165  -0.00004   0.00003  -0.00003  -0.00001   2.05164
   R47        2.05195  -0.00002  -0.00005   0.00000  -0.00005   2.05190
   R48        2.05196  -0.00003  -0.00006  -0.00001  -0.00007   2.05189
   R49        2.63990  -0.00002   0.00005  -0.00001   0.00004   2.63994
   R50        2.64008  -0.00000  -0.00002   0.00000  -0.00002   2.64007
   R51        2.62997   0.00002  -0.00002   0.00001  -0.00001   2.62996
   R52        2.05295   0.00003   0.00002   0.00003   0.00004   2.05300
   R53        2.62980   0.00002   0.00006   0.00000   0.00006   2.62986
   R54        2.05296   0.00003   0.00003   0.00001   0.00004   2.05300
   R55        2.63100   0.00001   0.00004  -0.00000   0.00004   2.63104
   R56        2.05209   0.00003   0.00005   0.00002   0.00007   2.05216
   R57        2.63111   0.00002  -0.00002   0.00001  -0.00000   2.63110
   R58        2.05211   0.00003   0.00004   0.00002   0.00006   2.05217
   R59        2.05202  -0.00000  -0.00000  -0.00000  -0.00000   2.05202
   R60        2.07044  -0.00261   0.00052  -0.00245  -0.00193   2.06851
   R61        2.07023  -0.00035  -0.00211   0.00165  -0.00046   2.06977
   R62        2.06575   0.00044   0.00041   0.00023   0.00064   2.06639
   R63        2.05461   0.00377   0.00006   0.00150   0.00157   2.05617
   R64        2.07625  -0.00183  -0.00203  -0.00085  -0.00288   2.07337
   R65        2.07035  -0.00074  -0.00019  -0.00055  -0.00074   2.06961
   R66        2.06525   0.00079  -0.00180   0.00098  -0.00082   2.06443
   R67        2.06918  -0.00102   0.00071  -0.00090  -0.00019   2.06899
   R68        2.06666  -0.00086  -0.00043  -0.00058  -0.00102   2.06564
   R69        2.06518   0.00089  -0.00155   0.00091  -0.00064   2.06454
   R70        2.06866  -0.00123   0.00090  -0.00117  -0.00026   2.06840
   R71        2.06644  -0.00078  -0.00040  -0.00051  -0.00090   2.06554
    A1        1.90867   0.00015  -0.00181  -0.00043  -0.00227   1.90640
    A2        2.23959  -0.00183  -0.00246  -0.00111  -0.00364   2.23595
    A3        2.13331   0.00175   0.00484   0.00221   0.00697   2.14028
    A4        1.88621   0.00273   0.00264   0.00105   0.00372   1.88992
    A5        2.18664  -0.00151  -0.00037  -0.00089  -0.00127   2.18537
    A6        2.21015  -0.00121  -0.00217  -0.00016  -0.00233   2.20782
    A7        1.84852   0.00026  -0.00108   0.00052  -0.00053   1.84800
    A8        2.19720  -0.01040  -0.00759  -0.00546  -0.01308   2.18412
    A9        2.23720   0.01015   0.00871   0.00507   0.01376   2.25095
   A10        1.88845  -0.00468  -0.00064  -0.00241  -0.00310   1.88535
   A11        2.28451   0.00919   0.00275   0.00483   0.00742   2.29193
   A12        2.10740  -0.00450  -0.00068  -0.00163  -0.00226   2.10514
   A13        1.89282   0.00155   0.00096   0.00121   0.00222   1.89504
   A14        2.19523  -0.00371   0.00013  -0.00155  -0.00151   2.19373
   A15        2.19164   0.00220   0.00066   0.00089   0.00160   2.19324
   A16        2.11586  -0.00145   0.00186  -0.00094   0.00092   2.11678
   A17        2.07429   0.00955  -0.00351   0.00329  -0.00053   2.07376
   A18        2.09193  -0.00804   0.00230  -0.00129   0.00071   2.09264
   A19        2.29263  -0.00091   0.00535   0.00147   0.00672   2.29935
   A20        2.09719   0.00275  -0.00205   0.00084  -0.00104   2.09615
   A21        1.89289  -0.00179  -0.00303  -0.00218  -0.00529   1.88760
   A22        1.84948   0.00002  -0.00089   0.00005  -0.00081   1.84867
   A23        2.27039  -0.00264   0.00325   0.00032   0.00355   2.27393
   A24        2.16328   0.00262  -0.00243  -0.00037  -0.00282   2.16046
   A25        1.88974   0.00097   0.00188   0.00161   0.00359   1.89334
   A26        2.20004  -0.00085   0.00158  -0.00078   0.00109   2.20113
   A27        2.19000  -0.00013  -0.00159  -0.00143  -0.00289   2.18711
   A28        1.88277   0.00214   0.00400   0.00145   0.00546   1.88823
   A29        2.21218  -0.00131  -0.00272  -0.00078  -0.00352   2.20866
   A30        2.18809  -0.00082  -0.00120  -0.00057  -0.00180   2.18629
   A31        1.90987  -0.00135  -0.00196  -0.00093  -0.00294   1.90693
   A32        2.13077   0.00155   0.00706   0.00050   0.00753   2.13830
   A33        2.23908  -0.00011  -0.00371   0.00123  -0.00251   2.23657
   A34        1.84917   0.00190   0.00143   0.00113   0.00261   1.85179
   A35        1.90419   0.00178   0.00170   0.00365   0.00531   1.90950
   A36        1.93016  -0.00213   0.00051  -0.00331  -0.00278   1.92738
   A37        1.93542  -0.00272  -0.00270  -0.00372  -0.00647   1.92894
   A38        1.91398   0.00070  -0.00032   0.00176   0.00146   1.91544
   A39        1.92946   0.00048  -0.00054   0.00046  -0.00007   1.92939
   A40        2.08558   0.00057  -0.00129   0.00026  -0.00102   2.08455
   A41        2.08253   0.00160   0.00253   0.00133   0.00386   2.08638
   A42        2.11483  -0.00216  -0.00119  -0.00159  -0.00278   2.11205
   A43        2.12385   0.00146   0.00054   0.00153   0.00208   2.12593
   A44        2.08316   0.00066   0.00055   0.00077   0.00132   2.08448
   A45        2.07591  -0.00212  -0.00092  -0.00232  -0.00321   2.07270
   A46        2.08463  -0.00066   0.00057  -0.00069  -0.00012   2.08450
   A47        2.12201   0.00325   0.00073   0.00355   0.00427   2.12628
   A48        2.07649  -0.00260  -0.00126  -0.00291  -0.00415   2.07234
   A49        2.10871   0.00094   0.00059   0.00117   0.00178   2.11049
   A50        2.07576  -0.00010   0.00010  -0.00001   0.00008   2.07583
   A51        2.09871  -0.00084  -0.00069  -0.00116  -0.00185   2.09686
   A52        2.06371   0.00118   0.00053   0.00142   0.00197   2.06568
   A53        2.09171   0.00044   0.00011   0.00008   0.00018   2.09189
   A54        2.12775  -0.00163  -0.00064  -0.00149  -0.00214   2.12561
   A55        2.09143   0.00088   0.00013   0.00092   0.00106   2.09248
   A56        2.06309   0.00141   0.00073   0.00168   0.00243   2.06551
   A57        2.12867  -0.00229  -0.00086  -0.00261  -0.00349   2.12519
   A58        2.07457   0.00036   0.00011   0.00085   0.00096   2.07553
   A59        2.10883   0.00088   0.00070   0.00118   0.00190   2.11073
   A60        2.09975  -0.00125  -0.00079  -0.00203  -0.00283   2.09692
   A61        2.10088   0.00031   0.00043   0.00026   0.00069   2.10157
   A62        2.09431  -0.00015  -0.00045  -0.00005  -0.00050   2.09382
   A63        2.08796  -0.00016   0.00004  -0.00021  -0.00017   2.08779
   A64        2.11256   0.00036   0.00039   0.00021   0.00061   2.11317
   A65        2.07187  -0.00021  -0.00064  -0.00008  -0.00073   2.07114
   A66        2.09876  -0.00015   0.00025  -0.00013   0.00012   2.09888
   A67        2.10056   0.00084  -0.00012   0.00048   0.00037   2.10094
   A68        2.09074  -0.00026   0.00015  -0.00005   0.00009   2.09083
   A69        2.09188  -0.00057  -0.00003  -0.00044  -0.00047   2.09141
   A70        2.11297   0.00038   0.00032   0.00032   0.00064   2.11362
   A71        2.07085  -0.00022  -0.00021  -0.00023  -0.00045   2.07040
   A72        2.09936  -0.00016  -0.00011  -0.00009  -0.00020   2.09916
   A73        2.10042   0.00063   0.00053   0.00060   0.00113   2.10156
   A74        2.09530  -0.00039  -0.00070  -0.00031  -0.00102   2.09428
   A75        2.08746  -0.00024   0.00017  -0.00029  -0.00012   2.08734
   A76        2.10404  -0.00068  -0.00070  -0.00081  -0.00151   2.10253
   A77        2.08578   0.00032   0.00027   0.00039   0.00066   2.08644
   A78        2.09333   0.00036   0.00045   0.00042   0.00087   2.09420
   A79        2.10431  -0.00071  -0.00086  -0.00101  -0.00186   2.10245
   A80        2.09365   0.00032   0.00043   0.00046   0.00089   2.09454
   A81        2.08522   0.00038   0.00043   0.00054   0.00097   2.08619
   A82        2.10420  -0.00020  -0.00055  -0.00008  -0.00063   2.10357
   A83        2.10119   0.00011   0.00054   0.00000   0.00055   2.10174
   A84        2.07780   0.00008   0.00000   0.00008   0.00008   2.07788
   A85        2.10303  -0.00007  -0.00005  -0.00006  -0.00011   2.10292
   A86        2.08078   0.00003  -0.00004   0.00003  -0.00001   2.08077
   A87        2.09937   0.00004   0.00009   0.00003   0.00013   2.09950
   A88        2.10291  -0.00005   0.00002  -0.00005  -0.00003   2.10288
   A89        2.08053   0.00004   0.00001   0.00006   0.00007   2.08061
   A90        2.09974   0.00001  -0.00003  -0.00001  -0.00004   2.09970
   A91        2.09599   0.00003   0.00008   0.00003   0.00011   2.09610
   A92        2.09057  -0.00002  -0.00001  -0.00002  -0.00003   2.09054
   A93        2.09662  -0.00002  -0.00007  -0.00001  -0.00008   2.09655
   A94        2.09612   0.00001   0.00000   0.00001   0.00001   2.09614
   A95        2.09047   0.00001   0.00004  -0.00000   0.00004   2.09051
   A96        2.09659  -0.00001  -0.00004  -0.00001  -0.00006   2.09654
   A97        2.09051  -0.00001  -0.00005  -0.00001  -0.00006   2.09046
   A98        2.09636   0.00001   0.00001   0.00001   0.00002   2.09639
   A99        2.09631   0.00000   0.00004  -0.00000   0.00003   2.09634
   A100       1.94170   0.00274  -0.00088   0.00587   0.00499   1.94669
   A101       1.95151  -0.00053   0.00414  -0.00359   0.00053   1.95204
   A102       1.91767  -0.00098  -0.00172  -0.00150  -0.00321   1.91446
   A103       1.86639   0.00019   0.00148   0.00165   0.00312   1.86951
   A104       1.89030  -0.00091  -0.00166  -0.00089  -0.00253   1.88777
   A105       1.89423  -0.00057  -0.00149  -0.00155  -0.00305   1.89118
   A106       1.99388  -0.00436  -0.00160  -0.00590  -0.00749   1.98639
   A107       1.91680   0.00367  -0.00240   0.00600   0.00358   1.92038
   A108       1.90361   0.00055   0.00699   0.00020   0.00717   1.91079
   A109       1.89666  -0.00150  -0.00558  -0.00388  -0.00945   1.88721
   A110       1.88747   0.00137  -0.00158   0.00155  -0.00001   1.88746
   A111       1.86060   0.00055   0.00455   0.00252   0.00702   1.86763
   A112       1.93767   0.00038  -0.00113   0.00010  -0.00102   1.93664
   A113       1.90981   0.00089   0.00690   0.00080   0.00770   1.91751
   A114       1.92776  -0.00029  -0.00311   0.00019  -0.00292   1.92484
   A115       1.87536  -0.00084   0.00281  -0.00194   0.00088   1.87624
   A116       1.91977  -0.00114  -0.00412  -0.00260  -0.00672   1.91305
   A117       1.89215   0.00102  -0.00117   0.00351   0.00234   1.89448
   A118       1.93332   0.00022   0.00051  -0.00029   0.00022   1.93354
   A119       1.91344   0.00066   0.00498   0.00080   0.00579   1.91923
   A120       1.92854  -0.00026  -0.00280   0.00013  -0.00267   1.92586
   A121       1.87511  -0.00074   0.00243  -0.00189   0.00055   1.87566
   A122       1.91895  -0.00100  -0.00372  -0.00252  -0.00624   1.91271
   A123       1.89328   0.00115  -0.00129   0.00381   0.00251   1.89579
    D1       -0.00299  -0.00023   0.00167  -0.00081   0.00089  -0.00210
    D2        3.11857   0.00035   0.00932  -0.00094   0.00842   3.12699
    D3        3.07778   0.00096   0.01462   0.01179   0.02636   3.10414
    D4       -0.08384   0.00154   0.02227   0.01166   0.03389  -0.04995
    D5       -0.00604  -0.00000   0.00279  -0.00147   0.00127  -0.00477
    D6        3.04962   0.00072   0.03203   0.00533   0.03728   3.08689
    D7       -3.09123  -0.00096  -0.00902  -0.01303  -0.02211  -3.11334
    D8       -0.03557  -0.00024   0.02021  -0.00623   0.01390  -0.02168
    D9        2.07699  -0.00066   0.18329  -0.06900   0.11431   2.19130
   D10       -2.13982  -0.00103   0.18975  -0.07100   0.11876  -2.02106
   D11       -0.05398   0.00064   0.18955  -0.06570   0.12386   0.06988
   D12       -1.13245   0.00060   0.19757  -0.05505   0.14252  -0.98993
   D13        0.93393   0.00022   0.20402  -0.05704   0.14696   1.08089
   D14        3.01977   0.00189   0.20382  -0.05175   0.15206  -3.11135
   D15        0.01043   0.00033  -0.00527   0.00266  -0.00260   0.00783
   D16       -3.10814   0.00024  -0.00735  -0.00352  -0.01082  -3.11896
   D17       -3.11078  -0.00025  -0.01306   0.00281  -0.01028  -3.12106
   D18        0.05383  -0.00034  -0.01515  -0.00337  -0.01849   0.03534
   D19       -0.01412  -0.00029   0.00698  -0.00354   0.00342  -0.01071
   D20       -3.07347  -0.00005  -0.02115  -0.01473  -0.03600  -3.10946
   D21        3.10375  -0.00056   0.00887   0.00264   0.01157   3.11532
   D22        0.04440  -0.00033  -0.01926  -0.00855  -0.02784   0.01656
   D23        2.41499  -0.00129  -0.21206   0.04937  -0.16269   2.25230
   D24       -1.78265   0.00046  -0.20798   0.05303  -0.15493  -1.93758
   D25        0.32182  -0.00126  -0.20831   0.04770  -0.16060   0.16122
   D26       -0.69845  -0.00118  -0.21443   0.04192  -0.17254  -0.87098
   D27        1.38711   0.00058  -0.21035   0.04558  -0.16478   1.22232
   D28       -2.79162  -0.00115  -0.21068   0.04024  -0.17045  -2.96206
   D29        0.01260   0.00016  -0.00611   0.00312  -0.00293   0.00967
   D30       -3.04328  -0.00020  -0.03526  -0.00351  -0.03873  -3.08201
   D31        3.08187   0.00073   0.01872   0.01333   0.03201   3.11389
   D32        0.02599   0.00037  -0.01043   0.00670  -0.00379   0.02221
   D33        3.04200  -0.00101   0.03065   0.00612   0.03690   3.07891
   D34       -0.04886  -0.00226   0.00790  -0.01797  -0.01001  -0.05888
   D35       -0.00866  -0.00085  -0.00047  -0.00628  -0.00670  -0.01535
   D36       -3.09952  -0.00211  -0.02322  -0.03037  -0.05362   3.13005
   D37       -3.02112  -0.00084  -0.03951  -0.00952  -0.04895  -3.07008
   D38       -0.93656  -0.00205  -0.04101  -0.01137  -0.05235  -0.98890
   D39        1.18923  -0.00165  -0.04024  -0.01052  -0.05074   1.13849
   D40        0.02021  -0.00010  -0.00540  -0.00160  -0.00695   0.01326
   D41        2.10477  -0.00131  -0.00690  -0.00345  -0.01035   2.09443
   D42       -2.05263  -0.00091  -0.00612  -0.00260  -0.00874  -2.06136
   D43        3.11743  -0.00071   0.01307  -0.00461   0.00842   3.12586
   D44       -0.06130   0.00099   0.02919   0.00077   0.02998  -0.03132
   D45       -0.07540   0.00107   0.03600   0.01985   0.05581  -0.01959
   D46        3.02906   0.00277   0.05211   0.02524   0.07737   3.10643
   D47       -1.28819  -0.00525  -0.12274  -0.02466  -0.14736  -1.43555
   D48        1.82957  -0.00433  -0.12051  -0.02442  -0.14489   1.68468
   D49        1.90342  -0.00668  -0.14517  -0.04843  -0.19363   1.70980
   D50       -1.26200  -0.00576  -0.14294  -0.04818  -0.19116  -1.45316
   D51        3.10036   0.00113   0.01747   0.00605   0.02356   3.12391
   D52       -0.03152   0.00090   0.02331   0.00712   0.03045  -0.00107
   D53       -0.00739  -0.00050   0.00278   0.00110   0.00389  -0.00349
   D54       -3.13927  -0.00073   0.00862   0.00217   0.01079  -3.12848
   D55       -3.10619  -0.00078  -0.01578  -0.00276  -0.01857  -3.12477
   D56        0.12025  -0.00069  -0.04958   0.00474  -0.04485   0.07540
   D57        0.00601   0.00056  -0.00298   0.00156  -0.00142   0.00459
   D58       -3.05072   0.00065  -0.03677   0.00906  -0.02770  -3.07843
   D59        0.00600   0.00026  -0.00158  -0.00322  -0.00481   0.00119
   D60        3.12985   0.00042   0.00512   0.00326   0.00838   3.13823
   D61        3.13864   0.00043  -0.00689  -0.00420  -0.01110   3.12754
   D62       -0.02070   0.00060  -0.00019   0.00228   0.00210  -0.01860
   D63       -0.80077   0.00082   0.27912  -0.08540   0.19372  -0.60705
   D64        1.33515  -0.00145   0.26894  -0.09010   0.17882   1.51398
   D65       -2.91492   0.00160   0.27710  -0.08356   0.19357  -2.72135
   D66        2.35208   0.00058   0.28586  -0.08416   0.20168   2.55376
   D67       -1.79518  -0.00170   0.27567  -0.08887   0.18678  -1.60840
   D68        0.23793   0.00136   0.28384  -0.08232   0.20153   0.43946
   D69       -0.00220  -0.00042   0.00197  -0.00363  -0.00165  -0.00385
   D70       -3.06129  -0.00150  -0.01847  -0.01323  -0.03167  -3.09297
   D71        3.05515  -0.00055   0.03559  -0.01103   0.02460   3.07975
   D72       -0.00394  -0.00163   0.01515  -0.02063  -0.00542  -0.00936
   D73       -0.09349   0.00028   0.03540  -0.00409   0.03124  -0.06225
   D74       -2.15742  -0.00152   0.03397  -0.00714   0.02682  -2.13061
   D75        1.99001  -0.00079   0.03665  -0.00644   0.03021   2.02022
   D76       -3.13609   0.00034  -0.00409   0.00451   0.00035  -3.13575
   D77        1.08316  -0.00146  -0.00553   0.00146  -0.00408   1.07908
   D78       -1.05259  -0.00073  -0.00285   0.00216  -0.00069  -1.05328
   D79       -0.00249   0.00009  -0.00022   0.00434   0.00412   0.00164
   D80        3.05003   0.00135   0.02225   0.01465   0.03692   3.08695
   D81       -3.12664  -0.00007  -0.00679  -0.00203  -0.00883  -3.13548
   D82       -0.07413   0.00120   0.01568   0.00828   0.02397  -0.05016
   D83       -1.17944   0.00050   0.21798  -0.06235   0.15564  -1.02380
   D84        0.88762   0.00026   0.22513  -0.06418   0.16095   1.04858
   D85        2.96931   0.00189   0.22608  -0.05924   0.16686   3.13616
   D86        2.06133  -0.00076   0.19326  -0.07378   0.11947   2.18080
   D87       -2.15479  -0.00101   0.20042  -0.07561   0.12479  -2.03001
   D88       -0.07311   0.00063   0.20137  -0.07067   0.13069   0.05758
   D89       -0.04637   0.00035   0.01359  -0.00309   0.01051  -0.03586
   D90        3.12029   0.00032   0.00073  -0.00193  -0.00120   3.11909
   D91        3.11950  -0.00064   0.01128  -0.00337   0.00791   3.12741
   D92        0.00298  -0.00067  -0.00158  -0.00221  -0.00380  -0.00082
   D93       -3.12754  -0.00043   0.00339  -0.00154   0.00185  -3.12569
   D94        0.00213  -0.00105   0.00935  -0.00737   0.00198   0.00411
   D95       -0.01019   0.00054   0.00566  -0.00127   0.00439  -0.00580
   D96        3.11948  -0.00008   0.01162  -0.00710   0.00451   3.12400
   D97        3.13145  -0.00014   0.00259  -0.00053   0.00206   3.13351
   D98       -0.00648  -0.00004   0.00115  -0.00083   0.00032  -0.00616
   D99       -0.03511  -0.00006   0.01541  -0.00164   0.01376  -0.02135
   D100       3.11014   0.00003   0.01396  -0.00194   0.01202   3.12216
   D101      -3.13344   0.00023  -0.00132   0.00193   0.00061  -3.13284
   D102       0.00168   0.00040  -0.00166   0.00434   0.00269   0.00437
   D103       0.03253   0.00015  -0.01382   0.00300  -0.01082   0.02170
   D104      -3.11553   0.00031  -0.01417   0.00541  -0.00874  -3.12427
   D105       0.01284  -0.00012  -0.00655   0.00270  -0.00385   0.00898
   D106      -3.12869  -0.00024  -0.00504   0.00036  -0.00469  -3.13339
   D107      -3.11715   0.00044  -0.01236   0.00833  -0.00403  -3.12118
   D108       0.02451   0.00033  -0.01085   0.00598  -0.00487   0.01964
   D109       0.00064   0.00009   0.00139  -0.00099   0.00040   0.00104
   D110       3.13330   0.00017   0.00529  -0.00040   0.00488   3.13818
   D111       3.13036  -0.00052   0.00732  -0.00678   0.00055   3.13091
   D112      -0.02016  -0.00044   0.01122  -0.00619   0.00504  -0.01513
   D113       0.01407  -0.00003  -0.00639  -0.00071  -0.00710   0.00697
   D114      -3.13578   0.00004  -0.00222  -0.00040  -0.00262  -3.13840
   D115      -3.13123  -0.00013  -0.00492  -0.00040  -0.00533  -3.13657
   D116       0.00211  -0.00006  -0.00076  -0.00009  -0.00086   0.00125
   D117      -0.00990  -0.00013   0.00363  -0.00210   0.00153  -0.00836
   D118       3.12992  -0.00000   0.00320  -0.00062   0.00258   3.13251
   D119       3.13830  -0.00031   0.00398  -0.00457  -0.00060   3.13770
   D120      -0.00506  -0.00018   0.00355  -0.00309   0.00045  -0.00461
   D121       0.00109  -0.00001   0.00070  -0.00295  -0.00225  -0.00116
   D122      -3.13646  -0.00016  -0.00027  -0.00231  -0.00258  -3.13905
   D123       3.13597   0.00018   0.00035  -0.00043  -0.00008   3.13590
   D124      -0.00158   0.00002  -0.00062   0.00021  -0.00041  -0.00200
   D125      -0.00833  -0.00014   0.00339  -0.00057   0.00282  -0.00550
   D126       3.12923   0.00002   0.00436  -0.00120   0.00316   3.13239
   D127       3.13320  -0.00002   0.00183   0.00187   0.00369   3.13689
   D128      -0.01243   0.00014   0.00280   0.00123   0.00403  -0.00840
   D129      -0.01288  -0.00004   0.00367  -0.00199   0.00168  -0.01120
   D130       3.12738   0.00003   0.00402  -0.00088   0.00314   3.13052
   D131       3.12878  -0.00016   0.00521  -0.00439   0.00082   3.12960
   D132      -0.01415  -0.00009   0.00556  -0.00328   0.00228  -0.01186
   D133       0.00335   0.00026  -0.00407   0.00221  -0.00186   0.00149
   D134      -3.13703   0.00007  -0.00230   0.00053  -0.00177  -3.13880
   D135       3.13587   0.00035  -0.00011   0.00282   0.00271   3.13858
   D136      -0.00450   0.00016   0.00165   0.00115   0.00280  -0.00171
   D137       0.00960   0.00010  -0.00425   0.00174  -0.00251   0.00709
   D138      -3.14057   0.00003   0.00032   0.00105   0.00137  -3.13920
   D139      -3.12377   0.00004  -0.00839   0.00143  -0.00697  -3.13074
   D140       0.00925  -0.00004  -0.00383   0.00074  -0.00309   0.00616
   D141      -0.01142  -0.00002   0.00552  -0.00029   0.00523  -0.00619
   D142       3.13878   0.00005   0.00093   0.00040   0.00134   3.14012
   D143       3.13197  -0.00015   0.00596  -0.00179   0.00417   3.13613
   D144      -0.00101  -0.00008   0.00137  -0.00110   0.00027  -0.00074
   D145      -1.54327   0.00012   0.01669  -0.00501   0.01168  -1.53159
   D146       1.59864   0.00011   0.01649  -0.00491   0.01158   1.61021
   D147       1.60234  -0.00005   0.01572  -0.00437   0.01134   1.61369
   D148      -1.53894  -0.00005   0.01552  -0.00428   0.01124  -1.52770
   D149      -0.00393  -0.00020   0.00355  -0.00208   0.00148  -0.00245
   D150       3.14157  -0.00002   0.00041   0.00007   0.00049  -3.14113
   D151       3.13902  -0.00027   0.00319  -0.00320  -0.00001   3.13901
   D152       0.00134  -0.00009   0.00005  -0.00105  -0.00100   0.00034
   D153       0.00898   0.00009  -0.00345   0.00201  -0.00144   0.00754
   D154      -3.13650  -0.00010  -0.00032  -0.00013  -0.00045  -3.13695
   D155      -3.13382   0.00027  -0.00521   0.00368  -0.00153  -3.13535
   D156       0.00388   0.00009  -0.00208   0.00154  -0.00054   0.00334
   D157      -3.14135   0.00000  -0.00021   0.00007  -0.00014  -3.14149
   D158       0.00098  -0.00001  -0.00027   0.00001  -0.00027   0.00072
   D159      -0.00007   0.00000  -0.00001  -0.00002  -0.00004  -0.00010
   D160      -3.14092  -0.00001  -0.00008  -0.00009  -0.00016  -3.14108
   D161      -3.14144  -0.00000  -0.00006  -0.00005  -0.00011  -3.14155
   D162       0.00068  -0.00001  -0.00010  -0.00004  -0.00015   0.00053
   D163       0.00046  -0.00001  -0.00025   0.00004  -0.00021   0.00024
   D164      -3.14061  -0.00001  -0.00030   0.00005  -0.00025  -3.14086
   D165      -0.00026  -0.00000   0.00021  -0.00001   0.00019  -0.00007
   D166       3.14054   0.00001   0.00029   0.00009   0.00038   3.14092
   D167       3.14058   0.00001   0.00027   0.00005   0.00032   3.14091
   D168      -0.00180   0.00003   0.00035   0.00016   0.00051  -0.00129
   D169      -0.00052   0.00000   0.00033  -0.00002   0.00031  -0.00021
   D170       3.14057   0.00002   0.00023   0.00009   0.00032   3.14089
   D171       3.14054   0.00001   0.00037  -0.00003   0.00035   3.14088
   D172      -0.00156   0.00002   0.00028   0.00008   0.00036  -0.00120
   D173       0.00020  -0.00000  -0.00013   0.00003  -0.00010   0.00009
   D174      -3.14144  -0.00000  -0.00009  -0.00001  -0.00010  -3.14154
   D175      -3.14060  -0.00002  -0.00021  -0.00007  -0.00029  -3.14089
   D176       0.00095  -0.00002  -0.00017  -0.00011  -0.00029   0.00066
   D177       0.00019  -0.00000  -0.00013  -0.00001  -0.00015   0.00004
   D178      -3.14136  -0.00000  -0.00017   0.00002  -0.00015  -3.14151
   D179      -3.14090  -0.00001  -0.00004  -0.00012  -0.00016  -3.14106
   D180       0.00074  -0.00001  -0.00008  -0.00009  -0.00016   0.00057
         Item               Value     Threshold  Converged?
 Maximum Force            0.012325     0.000450     NO 
 RMS     Force            0.001901     0.000300     NO 
 Maximum Displacement     0.752747     0.001800     NO 
 RMS     Displacement     0.184761     0.001200     NO 
 Predicted change in Energy=-1.937691D-03
 GradGradGradGradGradGradGradGradGradGradGradGradGradGradGradGradGradGrad

 Stoichiometry    C33H27BF2N2
 Framework group  C1[X(C33H27BF2N2)]
 Deg. of freedom   189
 Full point group                 C1      NOp   1
 Largest Abelian subgroup         C1      NOp   1
 Largest concise Abelian subgroup C1      NOp   1
                         Standard orientation:                         
 ---------------------------------------------------------------------
 Center     Atomic      Atomic             Coordinates (Angstroms)
 Number     Number       Type             X           Y           Z
 ---------------------------------------------------------------------
      1          6           0        3.729837   -2.387702    0.903877
      2          6           0        2.581083   -3.131797    1.237847
      3          6           0        1.466375   -2.365763    0.942591
      4          6           0        1.965570   -1.138475    0.409596
      5          7           0        3.358597   -1.200774    0.414858
      6          1           0        2.583597   -4.135240    1.643446
      7          6           0        1.308195    0.011385   -0.023730
      8          6           0        2.020253    1.139807   -0.447506
      9          6           0        1.588450    2.401591   -0.940532
     10          7           0        3.413588    1.143148   -0.406909
     11          6           0        2.745753    3.134049   -1.179424
     12          6           0        3.848288    2.334093   -0.840702
     13          1           0        2.801273    4.144238   -1.563789
     14          5           0        4.320074   -0.052374   -0.009541
     15          9           0        5.135577    0.289773    1.066393
     16          9           0        5.089523   -0.441727   -1.100795
     17          6           0       -0.180908    0.028964   -0.026645
     18          6           0       -0.875259   -0.545443   -1.102292
     19          6           0       -0.867911    0.595745    1.056837
     20          6           0       -0.191517   -1.113409   -2.224890
     21          6           0       -2.309217   -0.553244   -1.091748
     22          6           0       -2.301967    0.593816    1.060795
     23          6           0       -0.176749    1.167799    2.173925
     24          6           0       -0.883643   -1.674933   -3.255349
     25          1           0        0.892946   -1.092671   -2.244369
     26          6           0       -2.994512   -1.155393   -2.196453
     27          6           0       -3.004369    0.017047   -0.010771
     28          6           0       -2.980109    1.188233    2.174608
     29          1           0        0.907977    1.161809    2.178644
     30          6           0       -0.862229    1.717015    3.214826
     31          6           0       -2.306341   -1.699804   -3.238608
     32          1           0       -0.349326   -2.103769   -4.097542
     33          1           0       -4.078973   -1.171724   -2.189604
     34          6           0       -2.285725    1.731210    3.212772
     35          1           0       -4.064712    1.198583    2.177326
     36          1           0       -0.322907    2.148637    4.052407
     37          1           0       -2.843693   -2.152915   -4.066222
     38          1           0       -2.817687    2.176650    4.047993
     39          6           0       -4.496965    0.005277    0.000371
     40          6           0       -5.219216    1.037525   -0.603299
     41          6           0       -5.191577   -1.039183    0.615515
     42          6           0       -6.610839    1.025838   -0.592352
     43          1           0       -4.681789    1.850828   -1.082855
     44          6           0       -6.583142   -1.051545    0.626665
     45          1           0       -4.632440   -1.842892    1.086350
     46          6           0       -7.295466   -0.018896    0.022689
     47          1           0       -7.160729    1.834496   -1.064574
     48          1           0       -7.111382   -1.869468    1.107581
     49          1           0       -8.381270   -0.028311    0.031348
     50          6           0        0.047671   -2.782869    1.176190
     51          1           0       -0.510828   -2.018085    1.725145
     52          1           0       -0.485559   -2.958575    0.235754
     53          1           0        0.026741   -3.706195    1.761636
     54          6           0        0.203726    2.931947   -1.167857
     55          1           0       -0.507151    2.177097   -1.497659
     56          1           0       -0.181688    3.383983   -0.245403
     57          1           0        0.235461    3.723883   -1.923682
     58          6           0        5.297680    2.655179   -0.982955
     59          1           0        5.817673    2.546008   -0.028421
     60          1           0        5.763904    1.964158   -1.692776
     61          1           0        5.425147    3.674843   -1.355626
     62          6           0        5.159201   -2.772542    1.081415
     63          1           0        5.701502   -2.696296    0.136074
     64          1           0        5.642760   -2.095963    1.793066
     65          1           0        5.233055   -3.793400    1.464986
 ---------------------------------------------------------------------
 Rotational constants (GHZ):           0.2009099           0.0661779           0.0637099
 Standard basis: 6-31G(d) (6D, 7F)
 There are   624 symmetry adapted cartesian basis functions of A   symmetry.
 There are   624 symmetry adapted basis functions of A   symmetry.
   624 basis functions,  1172 primitive gaussians,   624 cartesian basis functions
   131 alpha electrons      131 beta electrons
       nuclear repulsion energy      4145.3005004088 Hartrees.
 NAtoms=   65 NActive=   65 NUniq=   65 SFac= 1.00D+00 NAtFMM=   60 NAOKFM=T Big=T
 Integral buffers will be    131072 words long.
 Raffenetti 2 integral format.
 Two-electron integral symmetry is turned on.
 Nuclear repulsion after empirical dispersion term =     4145.2335544803 Hartrees.
 One-electron integrals computed using PRISM.
 NBasis=   624 RedAO= T EigKep=  1.33D-04  NBF=   624
 NBsUse=   624 1.00D-06 EigRej= -1.00D+00 NBFU=   624
 Lowest energy guess from the checkpoint file:  "BODIPY_mon_S-WB97XD-631Gd-v2.chk"
 B after Tr=    -0.000000    0.000000    0.000000
         Rot=    0.998671    0.051528    0.000219   -0.000907 Ang=   5.91 deg.
 B after Tr=    -0.000000    0.000000    0.000000
         Rot=    0.995333   -0.096454    0.002462   -0.001925 Ang= -11.08 deg.
 Requested convergence on RMS density matrix=1.00D-08 within 128 cycles.
 Requested convergence on MAX density matrix=1.00D-06.
 Requested convergence on             energy=1.00D-06.
 No special actions if energy rises.
 Integral accuracy reduced to 1.0D-05 until final iterations.
 Initial convergence to 1.0D-05 achieved.  Increase integral accuracy.
 SCF Done:  E(RwB97XD) =  -1607.54035966     A.U. after   13 cycles
            NFock= 13  Conv=0.93D-08     -V/T= 2.0090
 Calling FoFJK, ICntrl=      2127 FMM=T ISym2X=0 I1Cent= 0 IOpClX= 0 NMat=1 NMatS=1 NMatT=0.
 ***** Axes restored to original set *****
 -------------------------------------------------------------------
 Center     Atomic                   Forces (Hartrees/Bohr)
 Number     Number              X              Y              Z
 -------------------------------------------------------------------
      1        6          -0.000396986    0.001837004   -0.000873380
      2        6           0.000601809   -0.000832896    0.001189881
      3        6          -0.000112848    0.000282666    0.000477784
      4        6           0.000920689    0.001461154   -0.001818566
      5        7          -0.000209320   -0.001731850    0.000115490
      6        1           0.000079865    0.000026352   -0.000909769
      7        6          -0.000738327   -0.001826486    0.000103858
      8        6          -0.000592619    0.002961055   -0.000396843
      9        6           0.000234799   -0.005295692    0.000604868
     10        7           0.000117715   -0.000567808   -0.000498527
     11        6          -0.001660501    0.002357508   -0.000128802
     12        6           0.000785814   -0.000497492    0.002843248
     13        1          -0.000112000    0.000031626    0.000165027
     14        5           0.000330190    0.000984738   -0.000366696
     15        9          -0.000448665   -0.001043293    0.000037274
     16        9           0.000190001    0.000968064    0.000761633
     17        6           0.000544449   -0.000296561    0.000325509
     18        6          -0.000214261   -0.001712242   -0.000798778
     19        6           0.000050955   -0.000322653    0.000129961
     20        6           0.000097810    0.000379020    0.000330804
     21        6          -0.000091346    0.000190366   -0.000159228
     22        6           0.000016318   -0.000212127   -0.000353659
     23        6           0.000030105   -0.000451291    0.000314560
     24        6           0.000127509   -0.000039071   -0.000191091
     25        1           0.000048160    0.000092510    0.000000979
     26        6           0.000079457    0.000029435    0.000126757
     27        6          -0.000032834    0.000154392    0.000393183
     28        6          -0.000059968    0.000041938    0.000188290
     29        1           0.000156325    0.000068474    0.000046840
     30        6          -0.000277403   -0.000123269   -0.000033183
     31        6          -0.000265249   -0.000044323    0.000088796
     32        1           0.000020488   -0.000002330   -0.000024833
     33        1           0.000003723   -0.000010008   -0.000053753
     34        6           0.000092966    0.000072983   -0.000299791
     35        1           0.000035847    0.000072309    0.000004388
     36        1           0.000053670    0.000043601    0.000038511
     37        1           0.000033614    0.000005344   -0.000005663
     38        1           0.000018931   -0.000028962    0.000011358
     39        6          -0.000132548   -0.000038282   -0.000028520
     40        6           0.000047968   -0.000036678    0.000056302
     41        6           0.000008642   -0.000012252   -0.000019741
     42        6          -0.000000553    0.000030147   -0.000040113
     43        1           0.000006265   -0.000007352   -0.000012309
     44        6           0.000011674   -0.000001732    0.000030824
     45        1           0.000004347    0.000011528    0.000010005
     46        6          -0.000033104    0.000003802   -0.000002773
     47        1          -0.000008950   -0.000015526    0.000025154
     48        1          -0.000012080    0.000011247   -0.000021867
     49        1          -0.000000758   -0.000000670    0.000000208
     50        6          -0.000307330   -0.000357707   -0.000701952
     51        1          -0.000015457    0.000719840    0.000448544
     52        1           0.000258520    0.000005806    0.000089839
     53        1          -0.000069995    0.000096968    0.000614606
     54        6           0.002312522   -0.001936889   -0.003520807
     55        1          -0.000675319    0.002096119    0.001309761
     56        1          -0.001694482    0.001764411    0.000897665
     57        1           0.000349152    0.000637113   -0.000010272
     58        6          -0.000091761   -0.001902782    0.000939844
     59        1           0.000359934    0.000573358   -0.000183418
     60        1           0.000150966    0.000855967   -0.000947776
     61        1          -0.000160401    0.000543014   -0.000984721
     62        6          -0.000172403    0.001968073   -0.001319262
     63        1           0.000424879   -0.000614835    0.000234429
     64        1           0.000161954   -0.000875328    0.000817705
     65        1          -0.000180558   -0.000539546    0.000932207
 -------------------------------------------------------------------
 Cartesian Forces:  Max     0.005295692 RMS     0.000849474

 GradGradGradGradGradGradGradGradGradGradGradGradGradGradGradGradGradGrad
 Berny optimization.
 Using GEDIIS/GDIIS optimizer.
 FormGI is forming the generalized inverse of G from B-inverse, IUseBI=4.
 Internal  Forces:  Max     0.004652643 RMS     0.000676713
 Search for a local minimum.
 Step number   8 out of a maximum of  384
 All quantities printed in internal units (Hartrees-Bohrs-Radians)
 Mixed Optimization -- En-DIIS/RFO-DIIS
 Update second derivatives using D2CorX and points    6    8
 DE= -1.01D-03 DEPred=-1.94D-03 R= 5.22D-01
 TightC=F SS=  1.41D+00  RLast= 9.44D-01 DXNew= 1.0091D+00 2.8317D+00
 Trust test= 5.22D-01 RLast= 9.44D-01 DXMaxT set to 1.01D+00
 ITU=  1 -1  1  1  1  1 -1  0
 Use linear search instead of GDIIS.
     Eigenvalues ---    0.00077   0.00539   0.00860   0.00867   0.00882
     Eigenvalues ---    0.00921   0.01166   0.01310   0.01445   0.01473
     Eigenvalues ---    0.01573   0.01625   0.01638   0.01659   0.01726
     Eigenvalues ---    0.01735   0.01741   0.01746   0.01773   0.01781
     Eigenvalues ---    0.01806   0.01829   0.01887   0.01938   0.01990
     Eigenvalues ---    0.01991   0.02007   0.02029   0.02068   0.02094
     Eigenvalues ---    0.02129   0.02130   0.02136   0.02149   0.02160
     Eigenvalues ---    0.02166   0.02175   0.02175   0.02182   0.02188
     Eigenvalues ---    0.02190   0.02192   0.02194   0.02195   0.02207
     Eigenvalues ---    0.02241   0.02247   0.02347   0.02371   0.02373
     Eigenvalues ---    0.02465   0.04716   0.07007   0.07166   0.07246
     Eigenvalues ---    0.07344   0.07351   0.07407   0.07510   0.07561
     Eigenvalues ---    0.07993   0.10341   0.13543   0.15004   0.15974
     Eigenvalues ---    0.15998   0.16000   0.16000   0.16000   0.16000
     Eigenvalues ---    0.16000   0.16000   0.16000   0.16000   0.16000
     Eigenvalues ---    0.16000   0.16000   0.16000   0.16000   0.16000
     Eigenvalues ---    0.16000   0.16000   0.16000   0.16000   0.16000
     Eigenvalues ---    0.16006   0.16015   0.16041   0.16076   0.16097
     Eigenvalues ---    0.16387   0.22000   0.22000   0.22000   0.22007
     Eigenvalues ---    0.22556   0.22570   0.23478   0.23816   0.23930
     Eigenvalues ---    0.24468   0.24675   0.24875   0.24927   0.24953
     Eigenvalues ---    0.24978   0.24985   0.24991   0.24995   0.24999
     Eigenvalues ---    0.25000   0.25000   0.25015   0.25066   0.25185
     Eigenvalues ---    0.25606   0.26907   0.27109   0.29782   0.32579
     Eigenvalues ---    0.32688   0.33140   0.33297   0.33373   0.33537
     Eigenvalues ---    0.33616   0.34269   0.34317   0.34361   0.34366
     Eigenvalues ---    0.34371   0.34388   0.34403   0.34412   0.34569
     Eigenvalues ---    0.34583   0.34606   0.35231   0.35231   0.35281
     Eigenvalues ---    0.35281   0.35293   0.35307   0.35307   0.35317
     Eigenvalues ---    0.35317   0.35391   0.35397   0.35402   0.35441
     Eigenvalues ---    0.35442   0.35494   0.35723   0.35724   0.38062
     Eigenvalues ---    0.38625   0.38661   0.39726   0.40189   0.40556
     Eigenvalues ---    0.41321   0.41408   0.41487   0.41593   0.42212
     Eigenvalues ---    0.42356   0.42369   0.43430   0.44088   0.44726
     Eigenvalues ---    0.44768   0.45087   0.45214   0.46290   0.46546
     Eigenvalues ---    0.46745   0.46937   0.47011   0.47021   0.47043
     Eigenvalues ---    0.47237   0.50261   0.50277   0.51740   0.51779
     Eigenvalues ---    0.55111   0.55213   0.62645   0.83463
 RFO step:  Lambda=-1.23240176D-03 EMin= 7.72577451D-04
 Quartic linear search produced a step of  0.38460.
 Iteration  1 RMS(Cart)=  0.08640703 RMS(Int)=  0.00430085
 Iteration  2 RMS(Cart)=  0.00478095 RMS(Int)=  0.00004441
 Iteration  3 RMS(Cart)=  0.00004569 RMS(Int)=  0.00002718
 Iteration  4 RMS(Cart)=  0.00000001 RMS(Int)=  0.00002718
 Variable       Old X    -DE/DX   Delta X   Delta X   Delta X     New X
                                 (Linear)    (Quad)   (Total)
    R1        2.66233  -0.00094  -0.00017  -0.00100  -0.00116   2.66117
    R2        2.52528   0.00091  -0.00004   0.00165   0.00161   2.52689
    R3        2.81734   0.00022   0.00003   0.00041   0.00045   2.81779
    R4        2.61613   0.00022  -0.00010   0.00060   0.00049   2.61662
    R5        2.04529  -0.00008  -0.00003  -0.00012  -0.00015   2.04514
    R6        2.69875   0.00092   0.00086  -0.00174  -0.00089   2.69786
    R7        2.82908   0.00028   0.00004   0.00050   0.00054   2.82962
    R8        2.63509   0.00059   0.00061  -0.00013   0.00050   2.63559
    R9        2.63350   0.00205   0.00051   0.00043   0.00095   2.63446
   R10        2.94177   0.00013   0.00113   0.00074   0.00187   2.94365
   R11        2.64558  -0.00259   0.00164  -0.00248  -0.00084   2.64474
   R12        2.81420  -0.00035   0.00019  -0.00148  -0.00129   2.81291
   R13        2.68689  -0.00006  -0.00016   0.00212   0.00193   2.68881
   R14        2.63415  -0.00071  -0.00048  -0.00105  -0.00156   2.63258
   R15        2.62727  -0.00185   0.00079  -0.00262  -0.00184   2.62544
   R16        2.83485  -0.00118  -0.00017  -0.00279  -0.00296   2.83189
   R17        2.53216   0.00046   0.00048   0.00035   0.00086   2.53302
   R18        2.93297   0.00037  -0.00100   0.00159   0.00057   2.93354
   R19        2.65252   0.00140  -0.00066   0.00194   0.00130   2.65382
   R20        2.04519  -0.00006  -0.00014  -0.00015  -0.00029   2.04490
   R21        2.81821   0.00026   0.00007   0.00020   0.00027   2.81848
   R22        2.63191  -0.00045  -0.00007  -0.00106  -0.00113   2.63078
   R23        2.62834   0.00060  -0.00031   0.00086   0.00055   2.62888
   R24        2.65174  -0.00036   0.00065  -0.00172  -0.00107   2.65067
   R25        2.65044  -0.00027   0.00121  -0.00134  -0.00013   2.65030
   R26        2.70588   0.00022   0.00022   0.00024   0.00046   2.70634
   R27        2.70990   0.00013  -0.00003   0.00015   0.00012   2.71002
   R28        2.70999   0.00005   0.00015  -0.00018  -0.00003   2.70996
   R29        2.70755  -0.00026   0.00046  -0.00117  -0.00071   2.70683
   R30        2.57460  -0.00012   0.00009  -0.00020  -0.00011   2.57450
   R31        2.05004   0.00004  -0.00018   0.00026   0.00008   2.05012
   R32        2.70738   0.00007  -0.00002   0.00022   0.00020   2.70758
   R33        2.65705  -0.00011  -0.00046   0.00012  -0.00034   2.65671
   R34        2.65524   0.00026  -0.00027   0.00104   0.00078   2.65602
   R35        2.70817   0.00000  -0.00006   0.00006  -0.00000   2.70817
   R36        2.04989   0.00016  -0.00034   0.00065   0.00032   2.05020
   R37        2.57377   0.00015   0.00008   0.00018   0.00026   2.57403
   R38        2.68911   0.00015  -0.00010   0.00039   0.00029   2.68940
   R39        2.05162  -0.00001  -0.00000  -0.00002  -0.00002   2.05160
   R40        2.57450  -0.00003  -0.00011   0.00004  -0.00008   2.57443
   R41        2.04961  -0.00000   0.00002  -0.00008  -0.00006   2.04955
   R42        2.82076   0.00011  -0.00006   0.00037   0.00032   2.82108
   R43        2.57362   0.00022  -0.00019   0.00058   0.00039   2.57402
   R44        2.04970  -0.00004   0.00003  -0.00017  -0.00013   2.04957
   R45        2.69015  -0.00005  -0.00018  -0.00005  -0.00023   2.68992
   R46        2.05164  -0.00001  -0.00002  -0.00001  -0.00003   2.05162
   R47        2.05190  -0.00002   0.00001  -0.00005  -0.00004   2.05186
   R48        2.05189  -0.00002   0.00001  -0.00005  -0.00004   2.05186
   R49        2.63994   0.00001  -0.00002   0.00001  -0.00000   2.63994
   R50        2.64007   0.00000   0.00000   0.00002   0.00002   2.64009
   R51        2.62996   0.00003   0.00001   0.00005   0.00006   2.63002
   R52        2.05300   0.00001   0.00001   0.00000   0.00001   2.05301
   R53        2.62986   0.00001  -0.00001   0.00003   0.00002   2.62988
   R54        2.05300   0.00001  -0.00000   0.00000   0.00000   2.05300
   R55        2.63104   0.00002  -0.00001   0.00003   0.00002   2.63106
   R56        2.05216   0.00002  -0.00000   0.00002   0.00001   2.05217
   R57        2.63110   0.00001   0.00001   0.00006   0.00007   2.63117
   R58        2.05217   0.00002  -0.00000   0.00002   0.00002   2.05219
   R59        2.05202   0.00000  -0.00000  -0.00000  -0.00000   2.05201
   R60        2.06851  -0.00061  -0.00105  -0.00123  -0.00229   2.06622
   R61        2.06977  -0.00005   0.00108   0.00010   0.00118   2.07095
   R62        2.06639   0.00006   0.00000  -0.00001  -0.00001   2.06639
   R63        2.05617   0.00221   0.00056   0.00441   0.00497   2.06114
   R64        2.07337  -0.00017   0.00010  -0.00047  -0.00036   2.07300
   R65        2.06961  -0.00061  -0.00017  -0.00147  -0.00164   2.06797
   R66        2.06443   0.00059   0.00076   0.00217   0.00293   2.06736
   R67        2.06899  -0.00055  -0.00050  -0.00170  -0.00220   2.06679
   R68        2.06564  -0.00041  -0.00013  -0.00101  -0.00114   2.06450
   R69        2.06454   0.00067   0.00068   0.00199   0.00267   2.06721
   R70        2.06840  -0.00043  -0.00064  -0.00134  -0.00198   2.06641
   R71        2.06554  -0.00042  -0.00011  -0.00101  -0.00112   2.06442
    A1        1.90640   0.00002   0.00021   0.00001   0.00019   1.90659
    A2        2.23595   0.00037   0.00006   0.00141   0.00142   2.23737
    A3        2.14028  -0.00038  -0.00020  -0.00094  -0.00120   2.13908
    A4        1.88992   0.00052  -0.00015   0.00040   0.00027   1.89019
    A5        2.18537  -0.00032  -0.00027  -0.00068  -0.00095   2.18442
    A6        2.20782  -0.00020   0.00040   0.00029   0.00068   2.20849
    A7        1.84800  -0.00016   0.00044  -0.00055  -0.00012   1.84788
    A8        2.18412  -0.00088  -0.00051   0.00278   0.00225   2.18637
    A9        2.25095   0.00104   0.00010  -0.00209  -0.00202   2.24893
   A10        1.88535  -0.00030  -0.00081   0.00141   0.00060   1.88595
   A11        2.29193   0.00166   0.00121   0.00052   0.00171   2.29364
   A12        2.10514  -0.00133  -0.00046  -0.00137  -0.00188   2.10325
   A13        1.89504  -0.00007   0.00028  -0.00126  -0.00098   1.89406
   A14        2.19373  -0.00060  -0.00066   0.00072   0.00001   2.19374
   A15        2.19324   0.00069   0.00023   0.00140   0.00156   2.19480
   A16        2.11678  -0.00015  -0.00076  -0.00071  -0.00151   2.11527
   A17        2.07376   0.00421   0.00189   0.00615   0.00804   2.08181
   A18        2.09264  -0.00406  -0.00110  -0.00548  -0.00658   2.08605
   A19        2.29935  -0.00273  -0.00061  -0.00489  -0.00546   2.29389
   A20        2.09615   0.00185   0.00082   0.00365   0.00442   2.10057
   A21        1.88760   0.00088  -0.00023   0.00116   0.00093   1.88853
   A22        1.84867  -0.00025   0.00022  -0.00115  -0.00098   1.84769
   A23        2.27393  -0.00440  -0.00057  -0.01269  -0.01327   2.26066
   A24        2.16046   0.00465   0.00036   0.01364   0.01398   2.17444
   A25        1.89334  -0.00054   0.00026  -0.00064  -0.00035   1.89299
   A26        2.20113  -0.00096  -0.00052  -0.00271  -0.00335   2.19778
   A27        2.18711   0.00151  -0.00017   0.00408   0.00388   2.19099
   A28        1.88823   0.00042  -0.00029   0.00112   0.00087   1.88910
   A29        2.20866  -0.00033   0.00027  -0.00076  -0.00051   2.20814
   A30        2.18629  -0.00009   0.00003  -0.00036  -0.00035   2.18594
   A31        1.90693  -0.00050   0.00004  -0.00051  -0.00057   1.90636
   A32        2.13830   0.00002  -0.00131  -0.00107  -0.00260   2.13570
   A33        2.23657   0.00052   0.00124   0.00332   0.00435   2.24092
   A34        1.85179  -0.00008   0.00015  -0.00048  -0.00038   1.85141
   A35        1.90950   0.00080   0.00103   0.00645   0.00751   1.91700
   A36        1.92738  -0.00091  -0.00137  -0.00705  -0.00841   1.91897
   A37        1.92894  -0.00087  -0.00088  -0.00621  -0.00709   1.92186
   A38        1.91544   0.00086   0.00075   0.00569   0.00647   1.92191
   A39        1.92939   0.00017   0.00029   0.00144   0.00175   1.93114
   A40        2.08455   0.00065   0.00037   0.00253   0.00288   2.08744
   A41        2.08638  -0.00046  -0.00002  -0.00210  -0.00214   2.08424
   A42        2.11205  -0.00018  -0.00036  -0.00023  -0.00060   2.11145
   A43        2.12593  -0.00011   0.00048  -0.00073  -0.00026   2.12567
   A44        2.08448   0.00017   0.00018   0.00026   0.00044   2.08492
   A45        2.07270  -0.00006  -0.00069   0.00053  -0.00016   2.07254
   A46        2.08450   0.00028  -0.00038   0.00116   0.00078   2.08528
   A47        2.12628  -0.00035   0.00121  -0.00226  -0.00105   2.12523
   A48        2.07234   0.00007  -0.00084   0.00117   0.00031   2.07265
   A49        2.11049  -0.00002   0.00033  -0.00035  -0.00002   2.11047
   A50        2.07583   0.00001  -0.00003   0.00003   0.00000   2.07583
   A51        2.09686   0.00001  -0.00030   0.00032   0.00002   2.09688
   A52        2.06568  -0.00000   0.00044  -0.00045  -0.00002   2.06566
   A53        2.09189   0.00003   0.00000   0.00018   0.00018   2.09207
   A54        2.12561  -0.00003  -0.00044   0.00028  -0.00016   2.12546
   A55        2.09248  -0.00015   0.00033  -0.00087  -0.00054   2.09194
   A56        2.06551   0.00000   0.00050  -0.00059  -0.00010   2.06541
   A57        2.12519   0.00014  -0.00083   0.00147   0.00065   2.12583
   A58        2.07553  -0.00003   0.00030  -0.00035  -0.00005   2.07548
   A59        2.11073  -0.00004   0.00031  -0.00055  -0.00024   2.11049
   A60        2.09692   0.00007  -0.00062   0.00090   0.00029   2.09721
   A61        2.10157   0.00009   0.00001   0.00020   0.00021   2.10178
   A62        2.09382  -0.00008   0.00008  -0.00031  -0.00024   2.09358
   A63        2.08779  -0.00002  -0.00009   0.00011   0.00002   2.08781
   A64        2.11317   0.00006   0.00000   0.00024   0.00024   2.11341
   A65        2.07114  -0.00009   0.00010  -0.00018  -0.00008   2.07105
   A66        2.09888   0.00002  -0.00010  -0.00005  -0.00016   2.09872
   A67        2.10094  -0.00015   0.00021  -0.00053  -0.00032   2.10061
   A68        2.09083   0.00007  -0.00005   0.00008   0.00003   2.09087
   A69        2.09141   0.00008  -0.00016   0.00045   0.00029   2.09170
   A70        2.11362  -0.00002   0.00006  -0.00009  -0.00004   2.11358
   A71        2.07040   0.00000  -0.00005   0.00023   0.00018   2.07059
   A72        2.09916   0.00001  -0.00001  -0.00013  -0.00015   2.09902
   A73        2.10156   0.00009   0.00012   0.00015   0.00027   2.10182
   A74        2.09428  -0.00011   0.00003  -0.00049  -0.00046   2.09382
   A75        2.08734   0.00002  -0.00015   0.00034   0.00020   2.08754
   A76        2.10253  -0.00008  -0.00016  -0.00012  -0.00028   2.10225
   A77        2.08644   0.00001   0.00009  -0.00007   0.00002   2.08647
   A78        2.09420   0.00007   0.00006   0.00019   0.00026   2.09446
   A79        2.10245  -0.00010  -0.00020  -0.00003  -0.00024   2.10222
   A80        2.09454   0.00006   0.00009   0.00008   0.00017   2.09471
   A81        2.08619   0.00004   0.00012  -0.00005   0.00007   2.08625
   A82        2.10357  -0.00003   0.00008  -0.00022  -0.00013   2.10343
   A83        2.10174   0.00002  -0.00011   0.00010  -0.00001   2.10173
   A84        2.07788   0.00002   0.00003   0.00011   0.00014   2.07802
   A85        2.10292  -0.00002  -0.00001  -0.00006  -0.00007   2.10285
   A86        2.08077   0.00001   0.00002  -0.00001   0.00001   2.08078
   A87        2.09950   0.00001  -0.00001   0.00007   0.00006   2.09956
   A88        2.10288   0.00000  -0.00002  -0.00008  -0.00010   2.10277
   A89        2.08061   0.00000   0.00002   0.00006   0.00008   2.08068
   A90        2.09970  -0.00000   0.00000   0.00003   0.00003   2.09973
   A91        2.09610   0.00002  -0.00001  -0.00001  -0.00001   2.09609
   A92        2.09054  -0.00001  -0.00001   0.00000  -0.00001   2.09053
   A93        2.09655  -0.00001   0.00001   0.00000   0.00002   2.09657
   A94        2.09614   0.00000   0.00001   0.00001   0.00002   2.09616
   A95        2.09051   0.00000  -0.00001   0.00003   0.00002   2.09053
   A96        2.09654  -0.00001   0.00000  -0.00004  -0.00004   2.09650
   A97        2.09046  -0.00001   0.00001   0.00002   0.00003   2.09049
   A98        2.09639   0.00000  -0.00000  -0.00001  -0.00001   2.09637
   A99        2.09634   0.00001  -0.00001  -0.00000  -0.00001   2.09633
   A100       1.94669   0.00096   0.00244   0.00611   0.00855   1.95525
   A101       1.95204  -0.00059  -0.00226  -0.00552  -0.00778   1.94426
   A102       1.91446  -0.00003  -0.00021   0.00074   0.00050   1.91495
   A103       1.86951   0.00001   0.00032   0.00007   0.00040   1.86991
   A104       1.88777  -0.00018   0.00001   0.00127   0.00126   1.88902
   A105       1.89118  -0.00019  -0.00028  -0.00271  -0.00302   1.88816
   A106       1.98639  -0.00246  -0.00193  -0.01551  -0.01745   1.96895
   A107       1.92038   0.00187   0.00281   0.01100   0.01378   1.93416
   A108       1.91079   0.00006  -0.00141   0.00229   0.00082   1.91160
   A109       1.88721  -0.00089  -0.00031  -0.00992  -0.01020   1.87700
   A110       1.88746   0.00093   0.00094   0.00357   0.00446   1.89192
   A111       1.86763   0.00065  -0.00001   0.00988   0.00977   1.87740
   A112       1.93664  -0.00039   0.00028  -0.00476  -0.00449   1.93216
   A113       1.91751   0.00040  -0.00115   0.00299   0.00182   1.91932
   A114       1.92484   0.00002   0.00073   0.00153   0.00224   1.92708
   A115       1.87624  -0.00061  -0.00134  -0.00570  -0.00705   1.86918
   A116       1.91305  -0.00017  -0.00013  -0.00274  -0.00287   1.91018
   A117       1.89448   0.00077   0.00159   0.00881   0.01038   1.90486
   A118       1.93354  -0.00034  -0.00022  -0.00426  -0.00449   1.92905
   A119       1.91923   0.00028  -0.00074   0.00233   0.00157   1.92080
   A120       1.92586  -0.00002   0.00064   0.00126   0.00188   1.92775
   A121       1.87566  -0.00057  -0.00123  -0.00555  -0.00680   1.86886
   A122       1.91271  -0.00012  -0.00018  -0.00227  -0.00245   1.91026
   A123       1.89579   0.00079   0.00174   0.00857   0.01028   1.90608
    D1       -0.00210   0.00008  -0.00066   0.00686   0.00621   0.00410
    D2        3.12699   0.00009  -0.00232   0.00800   0.00568   3.13267
    D3        3.10414   0.00057   0.00142   0.02221   0.02365   3.12779
    D4       -0.04995   0.00058  -0.00024   0.02336   0.02312  -0.02683
    D5       -0.00477   0.00020  -0.00118  -0.00542  -0.00660  -0.01138
    D6        3.08689   0.00047  -0.00476   0.01293   0.00815   3.09504
    D7       -3.11334  -0.00028  -0.00312  -0.01982  -0.02293  -3.13627
    D8       -0.02168  -0.00000  -0.00671  -0.00147  -0.00818  -0.02985
    D9        2.19130  -0.00008  -0.06530  -0.04064  -0.10594   2.08535
   D10       -2.02106  -0.00083  -0.06744  -0.04868  -0.11612  -2.13719
   D11        0.06988   0.00032  -0.06536  -0.03578  -0.10112  -0.03125
   D12       -0.98993   0.00048  -0.06296  -0.02340  -0.08637  -1.07630
   D13        1.08089  -0.00027  -0.06510  -0.03144  -0.09655   0.98435
   D14       -3.11135   0.00088  -0.06302  -0.01854  -0.08155   3.09029
   D15        0.00783  -0.00032   0.00214  -0.00534  -0.00320   0.00463
   D16       -3.11896  -0.00051   0.00022  -0.01435  -0.01415  -3.13311
   D17       -3.12106  -0.00032   0.00384  -0.00650  -0.00265  -3.12371
   D18        0.03534  -0.00052   0.00192  -0.01550  -0.01360   0.02174
   D19       -0.01071   0.00045  -0.00285   0.00214  -0.00071  -0.01142
   D20       -3.10946  -0.00009  -0.00124  -0.01367  -0.01493  -3.12440
   D21        3.11532   0.00063  -0.00084   0.01167   0.01082   3.12614
   D22        0.01656   0.00009   0.00077  -0.00414  -0.00340   0.01316
   D23        2.25230  -0.00011   0.06384   0.02213   0.08600   2.33830
   D24       -1.93758   0.00015   0.06439   0.02265   0.08703  -1.85055
   D25        0.16122  -0.00049   0.06241   0.01616   0.07857   0.23979
   D26       -0.87098  -0.00034   0.06147   0.01096   0.07244  -0.79854
   D27        1.22232  -0.00007   0.06202   0.01148   0.07347   1.29580
   D28       -2.96206  -0.00071   0.06004   0.00499   0.06502  -2.89704
   D29        0.00967  -0.00040   0.00251   0.00205   0.00457   0.01424
   D30       -3.08201  -0.00063   0.00612  -0.01627  -0.01014  -3.09215
   D31        3.11389   0.00015   0.00115   0.01589   0.01704   3.13092
   D32        0.02221  -0.00008   0.00476  -0.00243   0.00233   0.02453
   D33        3.07891   0.00047  -0.00408   0.00419   0.00012   3.07902
   D34       -0.05888   0.00052  -0.00856   0.01590   0.00735  -0.05152
   D35       -0.01535  -0.00016  -0.00230  -0.01334  -0.01563  -0.03099
   D36        3.13005  -0.00011  -0.00678  -0.00163  -0.00840   3.12165
   D37       -3.07008  -0.00018   0.00473  -0.00813  -0.00337  -3.07344
   D38       -0.98890  -0.00083   0.00431  -0.01234  -0.00802  -0.99692
   D39        1.13849  -0.00068   0.00447  -0.01086  -0.00638   1.13211
   D40        0.01326   0.00011   0.00054   0.01322   0.01379   0.02705
   D41        2.09443  -0.00054   0.00013   0.00900   0.00914   2.10357
   D42       -2.06136  -0.00039   0.00029   0.01048   0.01078  -2.05058
   D43        3.12586   0.00041  -0.00455   0.02239   0.01780  -3.13953
   D44       -0.03132   0.00030  -0.00587   0.01535   0.00948  -0.02183
   D45       -0.01959   0.00038   0.00001   0.01058   0.01058  -0.00901
   D46        3.10643   0.00026  -0.00131   0.00355   0.00226   3.10869
   D47       -1.43555  -0.00005   0.01649   0.02539   0.04188  -1.39367
   D48        1.68468   0.00054   0.01611   0.03574   0.05186   1.73654
   D49        1.70980  -0.00001   0.01207   0.03692   0.04898   1.75878
   D50       -1.45316   0.00058   0.01169   0.04728   0.05896  -1.39420
   D51        3.12391  -0.00007  -0.00136  -0.01678  -0.01809   3.10583
   D52       -0.00107   0.00003  -0.00218  -0.00293  -0.00519  -0.00626
   D53       -0.00349   0.00003  -0.00016  -0.01040  -0.01056  -0.01406
   D54       -3.12848   0.00013  -0.00099   0.00346   0.00233  -3.12615
   D55       -3.12477  -0.00001   0.00227   0.01156   0.01382  -3.11094
   D56        0.07540  -0.00027   0.01230  -0.00198   0.01034   0.08574
   D57        0.00459  -0.00014   0.00123   0.00597   0.00720   0.01179
   D58       -3.07843  -0.00039   0.01126  -0.00756   0.00371  -3.07471
   D59        0.00119   0.00009  -0.00091   0.01087   0.00996   0.01115
   D60        3.13823   0.00014   0.00017   0.01107   0.01129  -3.13366
   D61        3.12754  -0.00011  -0.00016  -0.00215  -0.00244   3.12510
   D62       -0.01860  -0.00006   0.00092  -0.00195  -0.00111  -0.01971
   D63       -0.60705  -0.00032  -0.09188  -0.10363  -0.19549  -0.80254
   D64        1.51398  -0.00182  -0.09154  -0.11917  -0.21076   1.30321
   D65       -2.72135   0.00011  -0.09074  -0.09935  -0.19007  -2.91141
   D66        2.55376  -0.00014  -0.09284  -0.08742  -0.18023   2.37353
   D67       -1.60840  -0.00164  -0.09250  -0.10296  -0.19550  -1.80390
   D68        0.43946   0.00028  -0.09169  -0.08314  -0.17481   0.26465
   D69       -0.00385   0.00020  -0.00181   0.00089  -0.00091  -0.00477
   D70       -3.09297  -0.00057  -0.00117  -0.03195  -0.03304  -3.12600
   D71        3.07975   0.00035  -0.01175   0.01401   0.00225   3.08200
   D72       -0.00936  -0.00042  -0.01112  -0.01883  -0.02987  -0.03923
   D73       -0.06225   0.00012  -0.00909  -0.01088  -0.01996  -0.08221
   D74       -2.13061  -0.00033  -0.00994  -0.01500  -0.02492  -2.15553
   D75        2.02022  -0.00055  -0.01023  -0.01652  -0.02674   1.99348
   D76       -3.13575  -0.00009   0.00257  -0.02641  -0.02383   3.12361
   D77        1.07908  -0.00054   0.00173  -0.03053  -0.02879   1.05029
   D78       -1.05328  -0.00076   0.00143  -0.03205  -0.03061  -1.08389
   D79        0.00164  -0.00018   0.00172  -0.00757  -0.00587  -0.00423
   D80        3.08695   0.00063   0.00094   0.02746   0.02847   3.11542
   D81       -3.13548  -0.00023   0.00065  -0.00777  -0.00718   3.14053
   D82       -0.05016   0.00057  -0.00013   0.02726   0.02716  -0.02300
   D83       -1.02380   0.00063  -0.07008  -0.01436  -0.08442  -1.10822
   D84        1.04858  -0.00012  -0.07230  -0.02248  -0.09477   0.95381
   D85        3.13616   0.00109  -0.07060  -0.00875  -0.07932   3.05685
   D86        2.18080  -0.00026  -0.06926  -0.05363  -0.12291   2.05790
   D87       -2.03001  -0.00101  -0.07148  -0.06175  -0.13325  -2.16326
   D88        0.05758   0.00020  -0.06977  -0.04802  -0.11780  -0.06022
   D89       -0.03586   0.00053  -0.00406   0.01302   0.00897  -0.02690
   D90        3.11909   0.00026  -0.00090   0.00797   0.00708   3.12617
   D91        3.12741  -0.00007  -0.00368   0.00253  -0.00115   3.12626
   D92       -0.00082  -0.00034  -0.00052  -0.00252  -0.00304  -0.00386
   D93       -3.12569  -0.00032  -0.00131  -0.01115  -0.01244  -3.13813
   D94        0.00411  -0.00020  -0.00481  -0.00369  -0.00850  -0.00439
   D95       -0.00580   0.00030  -0.00169  -0.00059  -0.00228  -0.00808
   D96        3.12400   0.00042  -0.00519   0.00686   0.00166   3.12566
   D97        3.13351  -0.00011  -0.00075  -0.00270  -0.00346   3.13006
   D98       -0.00616  -0.00011  -0.00056  -0.00191  -0.00247  -0.00864
   D99       -0.02135   0.00016  -0.00389   0.00231  -0.00158  -0.02293
   D100       3.12216   0.00016  -0.00370   0.00310  -0.00060   3.12156
[truncated: 2,270,043 more chars]
