# Supplementary material for: Lowering of the singlet-triplet energy gap via intramolecular exciton-exciton coupling
Source: Nat Commun. 2024 Oct 8;15:8705. doi: 10.1038/s41467-024-53122-7 (PMC11461719; doi:10.1038/s41467-024-53122-7)
Supplement: Supplementary file 5 — Supplementary Dataset 2 [file 41467_2024_53122_MOESM5_ESM.zip › BODIPY_mon_T-WB97XD-631Gd.log]

 Entering Gaussian System, Link 0=g16
 Input=BODIPY_mon_T-WB97XD-631Gd.com
 Output=BODIPY_mon_T-WB97XD-631Gd.log
 Initial command:
 /apps/Common/software/gaussian/16.B.01-AVX2/g16/l1.exe "/cephyr/NOBACKUP/groups/snic2020-6-11/rahmma/jobs/Gaussian/Karl/Gau-1108817.inp" -scrdir="/cephyr/NOBACKUP/groups/snic2020-6-11/rahmma/jobs/Gaussian/Karl/"
 Entering Link 1 = /apps/Common/software/gaussian/16.B.01-AVX2/g16/l1.exe PID=   1108819.
  
 Copyright (c) 1988-2017, Gaussian, Inc.  All Rights Reserved.
  
 This is part of the Gaussian(R) 16 program.  It is based on
 the Gaussian(R) 09 system (copyright 2009, Gaussian, Inc.),
 the Gaussian(R) 03 system (copyright 2003, Gaussian, Inc.),
 the Gaussian(R) 98 system (copyright 1998, Gaussian, Inc.),
 the Gaussian(R) 94 system (copyright 1995, Gaussian, Inc.),
 the Gaussian 92(TM) system (copyright 1992, Gaussian, Inc.),
 the Gaussian 90(TM) system (copyright 1990, Gaussian, Inc.),
 the Gaussian 88(TM) system (copyright 1988, Gaussian, Inc.),
 the Gaussian 86(TM) system (copyright 1986, Carnegie Mellon
 University), and the Gaussian 82(TM) system (copyright 1983,
 Carnegie Mellon University). Gaussian is a federally registered
 trademark of Gaussian, Inc.
  
 This software contains proprietary and confidential information,
 including trade secrets, belonging to Gaussian, Inc.
  
 This software is provided under written license and may be
 used, copied, transmitted, or stored only in accord with that
 written license.
  
 The following legend is applicable only to US Government
 contracts under FAR:
  
                    RESTRICTED RIGHTS LEGEND
  
 Use, reproduction and disclosure by the US Government is
 subject to restrictions as set forth in subparagraphs (a)
 and (c) of the Commercial Computer Software - Restricted
 Rights clause in FAR 52.227-19.
  
 Gaussian, Inc.
 340 Quinnipiac St., Bldg. 40, Wallingford CT 06492
  
  
 ---------------------------------------------------------------
 Warning -- This program may not be used in any manner that
 competes with the business of Gaussian, Inc. or will provide
 assistance to any competitor of Gaussian, Inc.  The licensee
 of this program is prohibited from giving any competitor of
 Gaussian, Inc. access to this program.  By using this program,
 the user acknowledges that Gaussian, Inc. is engaged in the
 business of creating and licensing software in the field of
 computational chemistry and represents and warrants to the
 licensee that it is not a competitor of Gaussian, Inc. and that
 it will not use this program in any manner prohibited above.
 ---------------------------------------------------------------
  

 Cite this work as:
 Gaussian 16, Revision B.01,
 M. J. Frisch, G. W. Trucks, H. B. Schlegel, G. E. Scuseria, 
 M. A. Robb, J. R. Cheeseman, G. Scalmani, V. Barone, 
 G. A. Petersson, H. Nakatsuji, X. Li, M. Caricato, A. V. Marenich, 
 J. Bloino, B. G. Janesko, R. Gomperts, B. Mennucci, H. P. Hratchian, 
 J. V. Ortiz, A. F. Izmaylov, J. L. Sonnenberg, D. Williams-Young, 
 F. Ding, F. Lipparini, F. Egidi, J. Goings, B. Peng, A. Petrone, 
 T. Henderson, D. Ranasinghe, V. G. Zakrzewski, J. Gao, N. Rega, 
 G. Zheng, W. Liang, M. Hada, M. Ehara, K. Toyota, R. Fukuda, 
 J. Hasegawa, M. Ishida, T. Nakajima, Y. Honda, O. Kitao, H. Nakai, 
 T. Vreven, K. Throssell, J. A. Montgomery, Jr., J. E. Peralta, 
 F. Ogliaro, M. J. Bearpark, J. J. Heyd, E. N. Brothers, K. N. Kudin, 
 V. N. Staroverov, T. A. Keith, R. Kobayashi, J. Normand, 
 K. Raghavachari, A. P. Rendell, J. C. Burant, S. S. Iyengar, 
 J. Tomasi, M. Cossi, J. M. Millam, M. Klene, C. Adamo, R. Cammi, 
 J. W. Ochterski, R. L. Martin, K. Morokuma, O. Farkas, 
 J. B. Foresman, and D. J. Fox, Gaussian, Inc., Wallingford CT, 2016.
 
 ******************************************
 Gaussian 16:  ES64L-G16RevB.01 20-Dec-2017
                13-Apr-2023 
 ******************************************
 %chk=BODIPY_mon_T-WB97XD-631Gd.chk
 %mem=20GB
 %nprocshared=24
 Will use up to   24 processors via shared memory.
 --------------------------
 # opt wb97xd/6-31g(d) freq
 --------------------------
 1/18=20,19=15,26=3,38=1/1,3;
 2/9=110,12=2,17=6,18=5,40=1/2;
 3/5=1,6=6,7=1,11=2,25=1,30=1,71=1,74=-58/1,2,3;
 4//1;
 5/5=2,38=5/2;
 6/7=2,8=2,9=2,10=2,28=1/1;
 7//1,2,3,16;
 1/18=20,19=15,26=3/3(2);
 2/9=110/2;
 99//99;
 2/9=110/2;
 3/5=1,6=6,7=1,11=2,25=1,30=1,71=1,74=-58/1,2,3;
 4/5=5,16=3,69=1/1;
 5/5=2,38=5/2;
 7//1,2,3,16;
 1/18=20,19=15,26=3/3(-5);
 2/9=110/2;
 6/7=2,8=2,9=2,10=2,19=2,28=1/1;
 99/9=1/99;
 --------------------
 BODIPY_mon_T1surface
 --------------------
 Symbolic Z-matrix:
 Charge =  0 Multiplicity = 3
 C                     3.81791   2.54109   0.00137 
 C                     2.69279   3.37833   0.00183 
 C                     1.55686   2.5918    0.00142 
 C                     2.029     1.2096    0.00064 
 N                     3.39384   1.23091   0.00068 
 H                     2.72537   4.46009   0.00241 
 C                     1.30067   0.00001  -0.00005 
 C                     2.02897  -1.20958  -0.00078 
 C                     1.5568   -2.59177  -0.00168 
 N                     3.39382  -1.23093  -0.00076 
 C                     2.69271  -3.37834  -0.00209 
 C                     3.81785  -2.54112  -0.00151 
 H                     2.72526  -4.46009  -0.00274 
 B                     4.33021  -0.00002   0.00019 
 F                     5.13123   0.00064  -1.14232 
 F                     5.13066  -0.00069   1.14312 
 C                    -0.18701   0.00002  -0.00003 
 C                    -0.89107  -0.00085   1.21682 
 C                    -0.89111   0.00086  -1.21685 
 C                    -0.20749  -0.00173   2.47572 
 C                    -2.32597  -0.00085   1.21846 
 C                    -2.32601   0.00087  -1.21844 
 C                    -0.20758   0.00175  -2.47577 
 C                    -0.89534  -0.00257   3.65197 
 H                     0.87726  -0.00173   2.47476 
 C                    -3.00829  -0.00175   2.47859 
 C                    -3.0262    0.00001   0.00002 
 C                    -3.00837   0.00176  -2.47855 
 H                     0.87717   0.00174  -2.47485 
 C                    -0.89546   0.00258  -3.65199 
 C                    -2.31845  -0.00258   3.65339 
 H                    -0.35761  -0.00324   4.59533 
 H                    -4.09301  -0.00176   2.48239 
 C                    -2.31857   0.00259  -3.65337 
 H                    -4.09309   0.00176  -2.48231 
 H                    -0.35777   0.00324  -4.59537 
 H                    -2.85393  -0.00325   4.59805 
 H                    -2.85409   0.00325  -4.59801 
 C                    -4.51915   0.        0.00005 
 C                    -5.22809  -1.20385  -0.00081 
 C                    -5.2281    1.20385   0.00093 
 C                    -6.61984  -1.20433  -0.00078 
 H                    -4.67956  -2.14161  -0.00149 
 C                    -6.61984   1.20433   0.00096 
 H                    -4.67957   2.14161   0.0016 
 C                    -7.31853  0.         0.0001 
 H                    -7.15904  -2.14706  -0.00145 
 H                    -7.15905   2.14706   0.00165 
 H                    -8.40445  0.         0.00012 
 C                     0.14321   3.0738    0.00166 
 H                    -0.40534   2.7221   -0.87876 
 H                    -0.40544   2.721     0.88158 
 H                     0.12505   4.16739   0.00235 
 C                     0.14314  -3.07372  -0.00204 
 H                    -0.4055   -2.72195   0.8783 
 H                    -0.4054   -2.72095  -0.88204 
 H                     0.12493  -4.16732  -0.00267 
 C                     5.25882  -2.89848  -0.00169 
 H                     5.75571  -2.47205  -0.87938 
 H                     5.75581  -2.47247   0.87615 
 H                     5.385    -3.98319  -0.00196 
 C                     5.25889   2.89841   0.00152 
 H                     5.75592   2.4713    0.8788 
 H                     5.7557    2.47306  -0.87674 
 H                     5.3851    3.98312   0.00257 
 

 GradGradGradGradGradGradGradGradGradGradGradGradGradGradGradGradGradGrad
 Berny optimization.
 Initialization pass.
                           ----------------------------
                           !    Initial Parameters    !
                           ! (Angstroms and Degrees)  !
 --------------------------                            --------------------------
 ! Name  Definition              Value          Derivative Info.                !
 --------------------------------------------------------------------------------
 ! R1    R(1,2)                  1.4025         estimate D2E/DX2                !
 ! R2    R(1,5)                  1.3771         estimate D2E/DX2                !
 ! R3    R(1,62)                 1.4846         estimate D2E/DX2                !
 ! R4    R(2,3)                  1.3817         estimate D2E/DX2                !
 ! R5    R(2,6)                  1.0822         estimate D2E/DX2                !
 ! R6    R(3,4)                  1.4606         estimate D2E/DX2                !
 ! R7    R(3,50)                 1.4936         estimate D2E/DX2                !
 ! R8    R(4,5)                  1.365          estimate D2E/DX2                !
 ! R9    R(4,7)                  1.4119         estimate D2E/DX2                !
 ! R10   R(5,14)                 1.5466         estimate D2E/DX2                !
 ! R11   R(7,8)                  1.4119         estimate D2E/DX2                !
 ! R12   R(7,17)                 1.4877         estimate D2E/DX2                !
 ! R13   R(8,9)                  1.4606         estimate D2E/DX2                !
 ! R14   R(8,10)                 1.365          estimate D2E/DX2                !
 ! R15   R(9,11)                 1.3817         estimate D2E/DX2                !
 ! R16   R(9,54)                 1.4936         estimate D2E/DX2                !
 ! R17   R(10,12)                1.3771         estimate D2E/DX2                !
 ! R18   R(10,14)                1.5466         estimate D2E/DX2                !
 ! R19   R(11,12)                1.4025         estimate D2E/DX2                !
 ! R20   R(11,13)                1.0822         estimate D2E/DX2                !
 ! R21   R(12,58)                1.4846         estimate D2E/DX2                !
 ! R22   R(14,15)                1.3953         estimate D2E/DX2                !
 ! R23   R(14,16)                1.3954         estimate D2E/DX2                !
 ! R24   R(17,18)                1.4059         estimate D2E/DX2                !
 ! R25   R(17,19)                1.4059         estimate D2E/DX2                !
 ! R26   R(18,20)                1.4325         estimate D2E/DX2                !
 ! R27   R(18,21)                1.4349         estimate D2E/DX2                !
 ! R28   R(19,22)                1.4349         estimate D2E/DX2                !
 ! R29   R(19,23)                1.4325         estimate D2E/DX2                !
 ! R30   R(20,24)                1.3626         estimate D2E/DX2                !
 ! R31   R(20,25)                1.0848         estimate D2E/DX2                !
 ! R32   R(21,26)                1.433          estimate D2E/DX2                !
 ! R33   R(21,27)                1.4053         estimate D2E/DX2                !
 ! R34   R(22,27)                1.4053         estimate D2E/DX2                !
 ! R35   R(22,28)                1.433          estimate D2E/DX2                !
 ! R36   R(23,29)                1.0848         estimate D2E/DX2                !
 ! R37   R(23,30)                1.3626         estimate D2E/DX2                !
 ! R38   R(24,31)                1.4231         estimate D2E/DX2                !
 ! R39   R(24,32)                1.0859         estimate D2E/DX2                !
 ! R40   R(26,31)                1.3624         estimate D2E/DX2                !
 ! R41   R(26,33)                1.0847         estimate D2E/DX2                !
 ! R42   R(27,39)                1.4929         estimate D2E/DX2                !
 ! R43   R(28,34)                1.3624         estimate D2E/DX2                !
 ! R44   R(28,35)                1.0847         estimate D2E/DX2                !
 ! R45   R(30,34)                1.4231         estimate D2E/DX2                !
 ! R46   R(30,36)                1.0859         estimate D2E/DX2                !
 ! R47   R(31,37)                1.0859         estimate D2E/DX2                !
 ! R48   R(34,38)                1.0859         estimate D2E/DX2                !
 ! R49   R(39,40)                1.3971         estimate D2E/DX2                !
 ! R50   R(39,41)                1.3971         estimate D2E/DX2                !
 ! R51   R(40,42)                1.3917         estimate D2E/DX2                !
 ! R52   R(40,43)                1.0864         estimate D2E/DX2                !
 ! R53   R(41,44)                1.3917         estimate D2E/DX2                !
 ! R54   R(41,45)                1.0864         estimate D2E/DX2                !
 ! R55   R(42,46)                1.3923         estimate D2E/DX2                !
 ! R56   R(42,47)                1.086          estimate D2E/DX2                !
 ! R57   R(44,46)                1.3923         estimate D2E/DX2                !
 ! R58   R(44,48)                1.086          estimate D2E/DX2                !
 ! R59   R(46,49)                1.0859         estimate D2E/DX2                !
 ! R60   R(50,51)                1.0953         estimate D2E/DX2                !
 ! R61   R(50,52)                1.0953         estimate D2E/DX2                !
 ! R62   R(50,53)                1.0937         estimate D2E/DX2                !
 ! R63   R(54,55)                1.0953         estimate D2E/DX2                !
 ! R64   R(54,56)                1.0953         estimate D2E/DX2                !
 ! R65   R(54,57)                1.0937         estimate D2E/DX2                !
 ! R66   R(58,59)                1.095          estimate D2E/DX2                !
 ! R67   R(58,60)                1.095          estimate D2E/DX2                !
 ! R68   R(58,61)                1.092          estimate D2E/DX2                !
 ! R69   R(62,63)                1.095          estimate D2E/DX2                !
 ! R70   R(62,64)                1.095          estimate D2E/DX2                !
 ! R71   R(62,65)                1.092          estimate D2E/DX2                !
 ! A1    A(2,1,5)              108.7191         estimate D2E/DX2                !
 ! A2    A(2,1,62)             129.4188         estimate D2E/DX2                !
 ! A3    A(5,1,62)             121.862          estimate D2E/DX2                !
 ! A4    A(1,2,3)              108.6463         estimate D2E/DX2                !
 ! A5    A(1,2,6)              124.9293         estimate D2E/DX2                !
 ! A6    A(3,2,6)              126.4244         estimate D2E/DX2                !
 ! A7    A(2,3,4)              105.8398         estimate D2E/DX2                !
 ! A8    A(2,3,50)             126.4731         estimate D2E/DX2                !
 ! A9    A(4,3,50)             127.6871         estimate D2E/DX2                !
 ! A10   A(3,4,5)              107.965          estimate D2E/DX2                !
 ! A11   A(3,4,7)              130.087          estimate D2E/DX2                !
 ! A12   A(5,4,7)              121.948          estimate D2E/DX2                !
 ! A13   A(1,5,4)              108.8297         estimate D2E/DX2                !
 ! A14   A(1,5,14)             124.8046         estimate D2E/DX2                !
 ! A15   A(4,5,14)             126.3657         estimate D2E/DX2                !
 ! A16   A(4,7,8)              117.8942         estimate D2E/DX2                !
 ! A17   A(4,7,17)             121.0533         estimate D2E/DX2                !
 ! A18   A(8,7,17)             121.0525         estimate D2E/DX2                !
 ! A19   A(7,8,9)              130.0866         estimate D2E/DX2                !
 ! A20   A(7,8,10)             121.9483         estimate D2E/DX2                !
 ! A21   A(9,8,10)             107.9651         estimate D2E/DX2                !
 ! A22   A(8,9,11)             105.8399         estimate D2E/DX2                !
 ! A23   A(8,9,54)             127.6866         estimate D2E/DX2                !
 ! A24   A(11,9,54)            126.4735         estimate D2E/DX2                !
 ! A25   A(8,10,12)            108.8297         estimate D2E/DX2                !
 ! A26   A(8,10,14)            126.3655         estimate D2E/DX2                !
 ! A27   A(12,10,14)           124.8049         estimate D2E/DX2                !
 ! A28   A(9,11,12)            108.6463         estimate D2E/DX2                !
 ! A29   A(9,11,13)            126.4245         estimate D2E/DX2                !
 ! A30   A(12,11,13)           124.9292         estimate D2E/DX2                !
 ! A31   A(10,12,11)           108.719          estimate D2E/DX2                !
 ! A32   A(10,12,58)           121.8621         estimate D2E/DX2                !
 ! A33   A(11,12,58)           129.4188         estimate D2E/DX2                !
 ! A34   A(5,14,10)            105.4784         estimate D2E/DX2                !
 ! A35   A(5,14,15)            110.3312         estimate D2E/DX2                !
 ! A36   A(5,14,16)            110.3308         estimate D2E/DX2                !
 ! A37   A(10,14,15)           110.331          estimate D2E/DX2                !
 ! A38   A(10,14,16)           110.3311         estimate D2E/DX2                !
 ! A39   A(15,14,16)           109.9596         estimate D2E/DX2                !
 ! A40   A(7,17,18)            120.0542         estimate D2E/DX2                !
 ! A41   A(7,17,19)            120.0546         estimate D2E/DX2                !
 ! A42   A(18,17,19)           119.8911         estimate D2E/DX2                !
 ! A43   A(17,18,20)           121.445          estimate D2E/DX2                !
 ! A44   A(17,18,21)           120.1189         estimate D2E/DX2                !
 ! A45   A(20,18,21)           118.4361         estimate D2E/DX2                !
 ! A46   A(17,19,22)           120.119          estimate D2E/DX2                !
 ! A47   A(17,19,23)           121.4449         estimate D2E/DX2                !
 ! A48   A(22,19,23)           118.4361         estimate D2E/DX2                !
 ! A49   A(18,20,24)           121.1802         estimate D2E/DX2                !
 ! A50   A(18,20,25)           118.4509         estimate D2E/DX2                !
 ! A51   A(24,20,25)           120.3689         estimate D2E/DX2                !
 ! A52   A(18,21,26)           118.4995         estimate D2E/DX2                !
 ! A53   A(18,21,27)           119.8204         estimate D2E/DX2                !
 ! A54   A(26,21,27)           121.68           estimate D2E/DX2                !
 ! A55   A(19,22,27)           119.8204         estimate D2E/DX2                !
 ! A56   A(19,22,28)           118.4995         estimate D2E/DX2                !
 ! A57   A(27,22,28)           121.6801         estimate D2E/DX2                !
 ! A58   A(19,23,29)           118.4507         estimate D2E/DX2                !
 ! A59   A(19,23,30)           121.1802         estimate D2E/DX2                !
 ! A60   A(29,23,30)           120.3691         estimate D2E/DX2                !
 ! A61   A(20,24,31)           120.3753         estimate D2E/DX2                !
 ! A62   A(20,24,32)           119.998          estimate D2E/DX2                !
 ! A63   A(31,24,32)           119.6266         estimate D2E/DX2                !
 ! A64   A(21,26,31)           121.1444         estimate D2E/DX2                !
 ! A65   A(21,26,33)           118.6344         estimate D2E/DX2                !
 ! A66   A(31,26,33)           120.2212         estimate D2E/DX2                !
 ! A67   A(21,27,22)           120.2302         estimate D2E/DX2                !
 ! A68   A(21,27,39)           119.8849         estimate D2E/DX2                !
 ! A69   A(22,27,39)           119.8849         estimate D2E/DX2                !
 ! A70   A(22,28,34)           121.1444         estimate D2E/DX2                !
 ! A71   A(22,28,35)           118.6344         estimate D2E/DX2                !
 ! A72   A(34,28,35)           120.2212         estimate D2E/DX2                !
 ! A73   A(23,30,34)           120.3753         estimate D2E/DX2                !
 ! A74   A(23,30,36)           119.9981         estimate D2E/DX2                !
 ! A75   A(34,30,36)           119.6266         estimate D2E/DX2                !
 ! A76   A(24,31,26)           120.3645         estimate D2E/DX2                !
 ! A77   A(24,31,37)           119.6038         estimate D2E/DX2                !
 ! A78   A(26,31,37)           120.0317         estimate D2E/DX2                !
 ! A79   A(28,34,30)           120.3645         estimate D2E/DX2                !
 ! A80   A(28,34,38)           120.0317         estimate D2E/DX2                !
 ! A81   A(30,34,38)           119.6039         estimate D2E/DX2                !
 ! A82   A(27,39,40)           120.4939         estimate D2E/DX2                !
 ! A83   A(27,39,41)           120.4938         estimate D2E/DX2                !
 ! A84   A(40,39,41)           119.0123         estimate D2E/DX2                !
 ! A85   A(39,40,42)           120.5137         estimate D2E/DX2                !
 ! A86   A(39,40,43)           119.1811         estimate D2E/DX2                !
 ! A87   A(42,40,43)           120.3052         estimate D2E/DX2                !
 ! A88   A(39,41,44)           120.5138         estimate D2E/DX2                !
 ! A89   A(39,41,45)           119.1811         estimate D2E/DX2                !
 ! A90   A(44,41,45)           120.3051         estimate D2E/DX2                !
 ! A91   A(40,42,46)           120.1002         estimate D2E/DX2                !
 ! A92   A(40,42,47)           119.7878         estimate D2E/DX2                !
 ! A93   A(46,42,47)           120.112          estimate D2E/DX2                !
 ! A94   A(41,44,46)           120.1001         estimate D2E/DX2                !
 ! A95   A(41,44,48)           119.7879         estimate D2E/DX2                !
 ! A96   A(46,44,48)           120.112          estimate D2E/DX2                !
 ! A97   A(42,46,44)           119.7599         estimate D2E/DX2                !
 ! A98   A(42,46,49)           120.1201         estimate D2E/DX2                !
 ! A99   A(44,46,49)           120.12           estimate D2E/DX2                !
 ! A100  A(3,50,51)            111.7318         estimate D2E/DX2                !
 ! A101  A(3,50,52)            111.733          estimate D2E/DX2                !
 ! A102  A(3,50,53)            109.7791         estimate D2E/DX2                !
 ! A103  A(51,50,52)           106.9443         estimate D2E/DX2                !
 ! A104  A(51,50,53)           108.2542         estimate D2E/DX2                !
 ! A105  A(52,50,53)           108.2541         estimate D2E/DX2                !
 ! A106  A(9,54,55)            111.7321         estimate D2E/DX2                !
 ! A107  A(9,54,56)            111.7324         estimate D2E/DX2                !
 ! A108  A(9,54,57)            109.7792         estimate D2E/DX2                !
 ! A109  A(55,54,56)           106.9442         estimate D2E/DX2                !
 ! A110  A(55,54,57)           108.2543         estimate D2E/DX2                !
 ! A111  A(56,54,57)           108.2542         estimate D2E/DX2                !
 ! A112  A(12,58,59)           110.2905         estimate D2E/DX2                !
 ! A113  A(12,58,60)           110.29           estimate D2E/DX2                !
 ! A114  A(12,58,61)           110.5637         estimate D2E/DX2                !
 ! A115  A(59,58,60)           106.5649         estimate D2E/DX2                !
 ! A116  A(59,58,61)           109.5229         estimate D2E/DX2                !
 ! A117  A(60,58,61)           109.5237         estimate D2E/DX2                !
 ! A118  A(1,62,63)            110.2896         estimate D2E/DX2                !
 ! A119  A(1,62,64)            110.2909         estimate D2E/DX2                !
 ! A120  A(1,62,65)            110.5637         estimate D2E/DX2                !
 ! A121  A(63,62,64)           106.565          estimate D2E/DX2                !
 ! A122  A(63,62,65)           109.5243         estimate D2E/DX2                !
 ! A123  A(64,62,65)           109.5223         estimate D2E/DX2                !
 ! D1    D(5,1,2,3)             -0.0004         estimate D2E/DX2                !
 ! D2    D(5,1,2,6)            179.9997         estimate D2E/DX2                !
 ! D3    D(62,1,2,3)           179.999          estimate D2E/DX2                !
 ! D4    D(62,1,2,6)            -0.0008         estimate D2E/DX2                !
 ! D5    D(2,1,5,4)              0.002          estimate D2E/DX2                !
 ! D6    D(2,1,5,14)          -179.9917         estimate D2E/DX2                !
 ! D7    D(62,1,5,4)          -179.9975         estimate D2E/DX2                !
 ! D8    D(62,1,5,14)            0.0088         estimate D2E/DX2                !
 ! D9    D(2,1,62,63)          121.3097         estimate D2E/DX2                !
 ! D10   D(2,1,62,64)         -121.2538         estimate D2E/DX2                !
 ! D11   D(2,1,62,65)            0.0272         estimate D2E/DX2                !
 ! D12   D(5,1,62,63)          -58.6909         estimate D2E/DX2                !
 ! D13   D(5,1,62,64)           58.7455         estimate D2E/DX2                !
 ! D14   D(5,1,62,65)         -179.9734         estimate D2E/DX2                !
 ! D15   D(1,2,3,4)             -0.0012         estimate D2E/DX2                !
 ! D16   D(1,2,3,50)          -179.9983         estimate D2E/DX2                !
 ! D17   D(6,2,3,4)            179.9986         estimate D2E/DX2                !
 ! D18   D(6,2,3,50)             0.0015         estimate D2E/DX2                !
 ! D19   D(2,3,4,5)              0.0024         estimate D2E/DX2                !
 ! D20   D(2,3,4,7)           -179.9979         estimate D2E/DX2                !
 ! D21   D(50,3,4,5)           179.9995         estimate D2E/DX2                !
 ! D22   D(50,3,4,7)            -0.0009         estimate D2E/DX2                !
 ! D23   D(2,3,50,51)          120.104          estimate D2E/DX2                !
 ! D24   D(2,3,50,52)         -120.1186         estimate D2E/DX2                !
 ! D25   D(2,3,50,53)           -0.007          estimate D2E/DX2                !
 ! D26   D(4,3,50,51)          -59.8925         estimate D2E/DX2                !
 ! D27   D(4,3,50,52)           59.8849         estimate D2E/DX2                !
 ! D28   D(4,3,50,53)          179.9965         estimate D2E/DX2                !
 ! D29   D(3,4,5,1)             -0.0027         estimate D2E/DX2                !
 ! D30   D(3,4,5,14)           179.9909         estimate D2E/DX2                !
 ! D31   D(7,4,5,1)            179.9976         estimate D2E/DX2                !
 ! D32   D(7,4,5,14)            -0.0088         estimate D2E/DX2                !
 ! D33   D(3,4,7,8)            179.9976         estimate D2E/DX2                !
 ! D34   D(3,4,7,17)            -0.0017         estimate D2E/DX2                !
 ! D35   D(5,4,7,8)             -0.0028         estimate D2E/DX2                !
 ! D36   D(5,4,7,17)           179.9979         estimate D2E/DX2                !
 ! D37   D(1,5,14,10)         -179.9907         estimate D2E/DX2                !
 ! D38   D(1,5,14,15)          -60.8421         estimate D2E/DX2                !
 ! D39   D(1,5,14,16)           60.8607         estimate D2E/DX2                !
 ! D40   D(4,5,14,10)            0.0166         estimate D2E/DX2                !
 ! D41   D(4,5,14,15)          119.1653         estimate D2E/DX2                !
 ! D42   D(4,5,14,16)         -119.132          estimate D2E/DX2                !
 ! D43   D(4,7,8,9)           -179.995          estimate D2E/DX2                !
 ! D44   D(4,7,8,10)             0.0032         estimate D2E/DX2                !
 ! D45   D(17,7,8,9)             0.0042         estimate D2E/DX2                !
 ! D46   D(17,7,8,10)         -179.9975         estimate D2E/DX2                !
 ! D47   D(4,7,17,18)          -90.0073         estimate D2E/DX2                !
 ! D48   D(4,7,17,19)           89.9934         estimate D2E/DX2                !
 ! D49   D(8,7,17,18)           89.9935         estimate D2E/DX2                !
 ! D50   D(8,7,17,19)          -90.0058         estimate D2E/DX2                !
 ! D51   D(7,8,9,11)          -179.9986         estimate D2E/DX2                !
 ! D52   D(7,8,9,54)            -0.0004         estimate D2E/DX2                !
 ! D53   D(10,8,9,11)            0.0029         estimate D2E/DX2                !
 ! D54   D(10,8,9,54)         -179.9988         estimate D2E/DX2                !
 ! D55   D(7,8,10,12)          179.9979         estimate D2E/DX2                !
 ! D56   D(7,8,10,14)            0.008          estimate D2E/DX2                !
 ! D57   D(9,8,10,12)           -0.0035         estimate D2E/DX2                !
 ! D58   D(9,8,10,14)         -179.9934         estimate D2E/DX2                !
 ! D59   D(8,9,11,12)           -0.0012         estimate D2E/DX2                !
 ! D60   D(8,9,11,13)          179.9989         estimate D2E/DX2                !
 ! D61   D(54,9,11,12)        -179.9995         estimate D2E/DX2                !
 ! D62   D(54,9,11,13)           0.0006         estimate D2E/DX2                !
 ! D63   D(8,9,54,55)          -59.8848         estimate D2E/DX2                !
 ! D64   D(8,9,54,56)           59.8923         estimate D2E/DX2                !
 ! D65   D(8,9,54,57)         -179.9962         estimate D2E/DX2                !
 ! D66   D(11,9,54,55)         120.1131         estimate D2E/DX2                !
 ! D67   D(11,9,54,56)        -120.1098         estimate D2E/DX2                !
 ! D68   D(11,9,54,57)           0.0017         estimate D2E/DX2                !
 ! D69   D(8,10,12,11)           0.0028         estimate D2E/DX2                !
 ! D70   D(8,10,12,58)        -179.9999         estimate D2E/DX2                !
 ! D71   D(14,10,12,11)        179.9929         estimate D2E/DX2                !
 ! D72   D(14,10,12,58)         -0.0098         estimate D2E/DX2                !
 ! D73   D(8,10,14,5)           -0.0162         estimate D2E/DX2                !
 ! D74   D(8,10,14,15)        -119.1651         estimate D2E/DX2                !
 ! D75   D(8,10,14,16)         119.1322         estimate D2E/DX2                !
 ! D76   D(12,10,14,5)         179.9954         estimate D2E/DX2                !
 ! D77   D(12,10,14,15)         60.8465         estimate D2E/DX2                !
 ! D78   D(12,10,14,16)        -60.8562         estimate D2E/DX2                !
 ! D79   D(9,11,12,10)          -0.0009         estimate D2E/DX2                !
 ! D80   D(9,11,12,58)        -179.9979         estimate D2E/DX2                !
 ! D81   D(13,11,12,10)        179.999          estimate D2E/DX2                !
 ! D82   D(13,11,12,58)          0.002          estimate D2E/DX2                !
 ! D83   D(10,12,58,59)        -58.7385         estimate D2E/DX2                !
 ! D84   D(10,12,58,60)         58.698          estimate D2E/DX2                !
 ! D85   D(10,12,58,61)        179.9801         estimate D2E/DX2                !
 ! D86   D(11,12,58,59)        121.2582         estimate D2E/DX2                !
 ! D87   D(11,12,58,60)       -121.3054         estimate D2E/DX2                !
 ! D88   D(11,12,58,61)         -0.0233         estimate D2E/DX2                !
 ! D89   D(7,17,18,20)           0.0003         estimate D2E/DX2                !
 ! D90   D(7,17,18,21)        -179.9996         estimate D2E/DX2                !
 ! D91   D(19,17,18,20)        179.9996         estimate D2E/DX2                !
 ! D92   D(19,17,18,21)         -0.0002         estimate D2E/DX2                !
 ! D93   D(7,17,19,22)         180.0            estimate D2E/DX2                !
 ! D94   D(7,17,19,23)          -0.0004         estimate D2E/DX2                !
 ! D95   D(18,17,19,22)          0.0007         estimate D2E/DX2                !
 ! D96   D(18,17,19,23)       -179.9997         estimate D2E/DX2                !
 ! D97   D(17,18,20,24)       -179.9996         estimate D2E/DX2                !
 ! D98   D(17,18,20,25)          0.0002         estimate D2E/DX2                !
 ! D99   D(21,18,20,24)          0.0002         estimate D2E/DX2                !
 ! D100  D(21,18,20,25)       -180.0            estimate D2E/DX2                !
 ! D101  D(17,18,21,26)        179.9997         estimate D2E/DX2                !
 ! D102  D(17,18,21,27)         -0.0003         estimate D2E/DX2                !
 ! D103  D(20,18,21,26)         -0.0001         estimate D2E/DX2                !
 ! D104  D(20,18,21,27)        179.9999         estimate D2E/DX2                !
 ! D105  D(17,19,22,27)         -0.0006         estimate D2E/DX2                !
 ! D106  D(17,19,22,28)        179.9995         estimate D2E/DX2                !
 ! D107  D(23,19,22,27)        179.9998         estimate D2E/DX2                !
 ! D108  D(23,19,22,28)         -0.0002         estimate D2E/DX2                !
 ! D109  D(17,19,23,29)          0.0004         estimate D2E/DX2                !
 ! D110  D(17,19,23,30)       -179.9993         estimate D2E/DX2                !
 ! D111  D(22,19,23,29)       -180.0            estimate D2E/DX2                !
 ! D112  D(22,19,23,30)          0.0003         estimate D2E/DX2                !
 ! D113  D(18,20,24,31)         -0.0002         estimate D2E/DX2                !
 ! D114  D(18,20,24,32)        179.9999         estimate D2E/DX2                !
 ! D115  D(25,20,24,31)        180.0            estimate D2E/DX2                !
 ! D116  D(25,20,24,32)          0.0001         estimate D2E/DX2                !
 ! D117  D(18,21,26,31)         -0.0001         estimate D2E/DX2                !
 ! D118  D(18,21,26,33)       -179.9999         estimate D2E/DX2                !
 ! D119  D(27,21,26,31)        180.0            estimate D2E/DX2                !
 ! D120  D(27,21,26,33)          0.0002         estimate D2E/DX2                !
 ! D121  D(18,21,27,22)          0.0004         estimate D2E/DX2                !
 ! D122  D(18,21,27,39)       -179.9999         estimate D2E/DX2                !
 ! D123  D(26,21,27,22)       -179.9996         estimate D2E/DX2                !
 ! D124  D(26,21,27,39)          0.0001         estimate D2E/DX2                !
 ! D125  D(19,22,27,21)          0.0            estimate D2E/DX2                !
 ! D126  D(19,22,27,39)       -179.9997         estimate D2E/DX2                !
 ! D127  D(28,22,27,21)        180.0            estimate D2E/DX2                !
 ! D128  D(28,22,27,39)          0.0003         estimate D2E/DX2                !
 ! D129  D(19,22,28,34)          0.0            estimate D2E/DX2                !
 ! D130  D(19,22,28,35)       -179.9999         estimate D2E/DX2                !
 ! D131  D(27,22,28,34)       -180.0            estimate D2E/DX2                !
 ! D132  D(27,22,28,35)          0.0002         estimate D2E/DX2                !
 ! D133  D(19,23,30,34)         -0.0002         estimate D2E/DX2                !
 ! D134  D(19,23,30,36)        179.9998         estimate D2E/DX2                !
 ! D135  D(29,23,30,34)       -179.9999         estimate D2E/DX2                !
 ! D136  D(29,23,30,36)          0.0            estimate D2E/DX2                !
 ! D137  D(20,24,31,26)          0.0001         estimate D2E/DX2                !
 ! D138  D(20,24,31,37)       -179.9999         estimate D2E/DX2                !
 ! D139  D(32,24,31,26)        179.9999         estimate D2E/DX2                !
 ! D140  D(32,24,31,37)          0.0            estimate D2E/DX2                !
 ! D141  D(21,26,31,24)          0.0001         estimate D2E/DX2                !
 ! D142  D(21,26,31,37)       -179.9999         estimate D2E/DX2                !
 ! D143  D(33,26,31,24)        179.9999         estimate D2E/DX2                !
 ! D144  D(33,26,31,37)         -0.0002         estimate D2E/DX2                !
 ! D145  D(21,27,39,40)        -90.0007         estimate D2E/DX2                !
 ! D146  D(21,27,39,41)         89.9992         estimate D2E/DX2                !
 ! D147  D(22,27,39,40)         89.999          estimate D2E/DX2                !
 ! D148  D(22,27,39,41)        -90.0011         estimate D2E/DX2                !
 ! D149  D(22,28,34,30)          0.0001         estimate D2E/DX2                !
 ! D150  D(22,28,34,38)       -180.0            estimate D2E/DX2                !
 ! D151  D(35,28,34,30)        180.0            estimate D2E/DX2                !
 ! D152  D(35,28,34,38)         -0.0001         estimate D2E/DX2                !
 ! D153  D(23,30,34,28)          0.0            estimate D2E/DX2                !
 ! D154  D(23,30,34,38)       -179.9999         estimate D2E/DX2                !
 ! D155  D(36,30,34,28)       -180.0            estimate D2E/DX2                !
 ! D156  D(36,30,34,38)          0.0001         estimate D2E/DX2                !
 ! D157  D(27,39,40,42)        179.9999         estimate D2E/DX2                !
 ! D158  D(27,39,40,43)          0.0            estimate D2E/DX2                !
 ! D159  D(41,39,40,42)          0.0            estimate D2E/DX2                !
 ! D160  D(41,39,40,43)       -179.9999         estimate D2E/DX2                !
 ! D161  D(27,39,41,44)       -179.9999         estimate D2E/DX2                !
 ! D162  D(27,39,41,45)          0.0001         estimate D2E/DX2                !
 ! D163  D(40,39,41,44)          0.0            estimate D2E/DX2                !
 ! D164  D(40,39,41,45)        179.9999         estimate D2E/DX2                !
 ! D165  D(39,40,42,46)          0.0            estimate D2E/DX2                !
 ! D166  D(39,40,42,47)        180.0            estimate D2E/DX2                !
 ! D167  D(43,40,42,46)        179.9999         estimate D2E/DX2                !
 ! D168  D(43,40,42,47)         -0.0001         estimate D2E/DX2                !
 ! D169  D(39,41,44,46)          0.0            estimate D2E/DX2                !
 ! D170  D(39,41,44,48)        180.0            estimate D2E/DX2                !
 ! D171  D(45,41,44,46)       -180.0            estimate D2E/DX2                !
 ! D172  D(45,41,44,48)          0.0            estimate D2E/DX2                !
 ! D173  D(40,42,46,44)          0.0            estimate D2E/DX2                !
 ! D174  D(40,42,46,49)        180.0            estimate D2E/DX2                !
 ! D175  D(47,42,46,44)        180.0            estimate D2E/DX2                !
 ! D176  D(47,42,46,49)          0.0            estimate D2E/DX2                !
 ! D177  D(41,44,46,42)          0.0            estimate D2E/DX2                !
 ! D178  D(41,44,46,49)       -180.0            estimate D2E/DX2                !
 ! D179  D(48,44,46,42)       -180.0            estimate D2E/DX2                !
 ! D180  D(48,44,46,49)          0.0001         estimate D2E/DX2                !
 --------------------------------------------------------------------------------
 Trust Radius=3.00D-01 FncErr=1.00D-07 GrdErr=1.00D-06 EigMax=2.50D+02 EigMin=1.00D-04
 Number of steps in this run=    384 maximum allowed number of steps=    390.
 GradGradGradGradGradGradGradGradGradGradGradGradGradGradGradGradGradGrad

 Stoichiometry    C33H27BF2N2(3)
 Framework group  C1[X(C33H27BF2N2)]
 Deg. of freedom   189
 Full point group                 C1      NOp   1
 Largest Abelian subgroup         C1      NOp   1
 Largest concise Abelian subgroup C1      NOp   1
                         Standard orientation:                         
 ---------------------------------------------------------------------
 Center     Atomic      Atomic             Coordinates (Angstroms)
 Number     Number       Type             X           Y           Z
 ---------------------------------------------------------------------
      1          6           0        3.817909    2.541089    0.001366
      2          6           0        2.692787    3.378334    0.001829
      3          6           0        1.556855    2.591796    0.001420
      4          6           0        2.028998    1.209595    0.000643
      5          7           0        3.393843    1.230905    0.000677
      6          1           0        2.725366    4.460089    0.002407
      7          6           0        1.300670    0.000012   -0.000049
      8          6           0        2.028974   -1.209583   -0.000779
      9          6           0        1.556796   -2.591769   -0.001676
     10          7           0        3.393817   -1.230926   -0.000762
     11          6           0        2.692706   -3.378337   -0.002087
     12          6           0        3.817851   -2.541121   -0.001513
     13          1           0        2.725257   -4.460093   -0.002744
     14          5           0        4.330206   -0.000020    0.000191
     15          9           0        5.131233    0.000636   -1.142323
     16          9           0        5.130662   -0.000693    1.143115
     17          6           0       -0.187006    0.000015   -0.000027
     18          6           0       -0.891067   -0.000845    1.216822
     19          6           0       -0.891110    0.000863   -1.216848
     20          6           0       -0.207494   -0.001732    2.475724
     21          6           0       -2.325969   -0.000853    1.218462
     22          6           0       -2.326011    0.000867   -1.218440
     23          6           0       -0.207579    0.001746   -2.475773
     24          6           0       -0.895338   -0.002572    3.651968
     25          1           0        0.877257   -0.001726    2.474764
     26          6           0       -3.008288   -0.001749    2.478594
     27          6           0       -3.026204    0.000008    0.000023
     28          6           0       -3.008372    0.001757   -2.478550
     29          1           0        0.877173    0.001743   -2.474846
     30          6           0       -0.895461    0.002579   -3.651994
     31          6           0       -2.318447   -0.002580    3.653386
     32          1           0       -0.357611   -0.003238    4.595326
     33          1           0       -4.093010   -0.001759    2.482388
     34          6           0       -2.318570    0.002585   -3.653365
     35          1           0       -4.093094    0.001764   -2.482308
     36          1           0       -0.357765    0.003244   -4.595370
     37          1           0       -2.853931   -0.003253    4.598052
     38          1           0       -2.854086    0.003253   -4.598013
     39          6           0       -4.519149    0.000004    0.000049
     40          6           0       -5.228094   -1.203847   -0.000806
     41          6           0       -5.228099    1.203852    0.000931
     42          6           0       -6.619835   -1.204333   -0.000780
     43          1           0       -4.679558   -2.141606   -0.001492
     44          6           0       -6.619840    1.204333    0.000958
     45          1           0       -4.679568    2.141614    0.001598
     46          6           0       -7.318528   -0.000002    0.000102
     47          1           0       -7.159038   -2.147063   -0.001450
     48          1           0       -7.159048    2.147060    0.001649
     49          1           0       -8.404448   -0.000004    0.000122
     50          6           0        0.143213    3.073798    0.001660
     51          1           0       -0.405339    2.722099   -0.878763
     52          1           0       -0.405437    2.720996    0.881575
     53          1           0        0.125050    4.167394    0.002346
     54          6           0        0.143137   -3.073723   -0.002041
     55          1           0       -0.405504   -2.721953    0.878296
     56          1           0       -0.405398   -2.720948   -0.882041
     57          1           0        0.124934   -4.167318   -0.002668
     58          6           0        5.258820   -2.898482   -0.001688
     59          1           0        5.755706   -2.472052   -0.879383
     60          1           0        5.755807   -2.472465    0.876150
     61          1           0        5.385003   -3.983190   -0.001959
     62          6           0        5.258888    2.898412    0.001521
     63          1           0        5.755924    2.471296    0.878796
     64          1           0        5.755702    2.473055   -0.876737
     65          1           0        5.385100    3.983117    0.002571
 ---------------------------------------------------------------------
 Rotational constants (GHZ):           0.2007338           0.0650825           0.0636576
 Standard basis: 6-31G(d) (6D, 7F)
 There are   624 symmetry adapted cartesian basis functions of A   symmetry.
 There are   624 symmetry adapted basis functions of A   symmetry.
   624 basis functions,  1172 primitive gaussians,   624 cartesian basis functions
   132 alpha electrons      130 beta electrons
       nuclear repulsion energy      4135.0763986685 Hartrees.
 NAtoms=   65 NActive=   65 NUniq=   65 SFac= 1.00D+00 NAtFMM=   60 NAOKFM=T Big=T
 Integral buffers will be    131072 words long.
 Raffenetti 2 integral format.
 Two-electron integral symmetry is turned on.
 Nuclear repulsion after empirical dispersion term =     4135.0097045332 Hartrees.
 One-electron integrals computed using PRISM.
 NBasis=   624 RedAO= T EigKep=  1.32D-04  NBF=   624
 NBsUse=   624 1.00D-06 EigRej= -1.00D+00 NBFU=   624
 ExpMin= 1.27D-01 ExpMax= 7.00D+03 ExpMxC= 1.05D+03 IAcc=3 IRadAn=         5 AccDes= 0.00D+00
 Harris functional with IExCor= 4639 and IRadAn=       5 diagonalized for initial guess.
 HarFok:  IExCor= 4639 AccDes= 0.00D+00 IRadAn=         5 IDoV= 1 UseB2=F ITyADJ=14
 ICtDFT=  3500011 ScaDFX=  1.000000  1.000000  1.000000  1.000000
 FoFCou: FMM=F IPFlag=           0 FMFlag=      100000 FMFlg1=        2001
         NFxFlg=           0 DoJE=T BraDBF=F KetDBF=T FulRan=T
         wScrn=  0.000000 ICntrl=       500 IOpCl=  0 I1Cent=   200000004 NGrid=           0
         NMat0=    1 NMatS0=      1 NMatT0=    0 NMatD0=    1 NMtDS0=    0 NMtDT0=    0
 Petite list used in FoFCou.
 Initial guess <Sx>= 0.0000 <Sy>= 0.0000 <Sz>= 1.0000 <S**2>= 2.0000 S= 1.0000
 Requested convergence on RMS density matrix=1.00D-08 within 128 cycles.
 Requested convergence on MAX density matrix=1.00D-06.
 Requested convergence on             energy=1.00D-06.
 No special actions if energy rises.
 Integral accuracy reduced to 1.0D-05 until final iterations.
 Initial convergence to 1.0D-05 achieved.  Increase integral accuracy.
 SCF Done:  E(UwB97XD) =  -1607.48737377     A.U. after   27 cycles
            NFock= 27  Conv=0.67D-08     -V/T= 2.0090
 <Sx>= 0.0000 <Sy>= 0.0000 <Sz>= 1.0000 <S**2>= 2.0278 S= 1.0092
 <L.S>=  0.00000000000    
 Annihilation of the first spin contaminant:
 S**2 before annihilation     2.0278,   after     2.0004

 **********************************************************************

            Population analysis using the SCF Density.

 **********************************************************************

 Orbital symmetries:
 Alpha Orbitals:
       Occupied  (A) (A) (A) (A) (A) (A) (A) (A) (A) (A) (A) (A)
                 (A) (A) (A) (A) (A) (A) (A) (A) (A) (A) (A) (A)
                 (A) (A) (A) (A) (A) (A) (A) (A) (A) (A) (A) (A)
                 (A) (A) (A) (A) (A) (A) (A) (A) (A) (A) (A) (A)
                 (A) (A) (A) (A) (A) (A) (A) (A) (A) (A) (A) (A)
                 (A) (A) (A) (A) (A) (A) (A) (A) (A) (A) (A) (A)
                 (A) (A) (A) (A) (A) (A) (A) (A) (A) (A) (A) (A)
                 (A) (A) (A) (A) (A) (A) (A) (A) (A) (A) (A) (A)
                 (A) (A) (A) (A) (A) (A) (A) (A) (A) (A) (A) (A)
                 (A) (A) (A) (A) (A) (A) (A) (A) (A) (A) (A) (A)
                 (A) (A) (A) (A) (A) (A) (A) (A) (A) (A) (A) (A)
       Virtual   (A) (A) (A) (A) (A) (A) (A) (A) (A) (A) (A) (A)
                 (A) (A) (A) (A) (A) (A) (A) (A) (A) (A) (A) (A)
                 (A) (A) (A) (A) (A) (A) (A) (A) (A) (A) (A) (A)
                 (A) (A) (A) (A) (A) (A) (A) (A) (A) (A) (A) (A)
                 (A) (A) (A) (A) (A) (A) (A) (A) (A) (A) (A) (A)
                 (A) (A) (A) (A) (A) (A) (A) (A) (A) (A) (A) (A)
                 (A) (A) (A) (A) (A) (A) (A) (A) (A) (A) (A) (A)
                 (A) (A) (A) (A) (A) (A) (A) (A) (A) (A) (A) (A)
                 (A) (A) (A) (A) (A) (A) (A) (A) (A) (A) (A) (A)
                 (A) (A) (A) (A) (A) (A) (A) (A) (A) (A) (A) (A)
                 (A) (A) (A) (A) (A) (A) (A) (A) (A) (A) (A) (A)
                 (A) (A) (A) (A) (A) (A) (A) (A) (A) (A) (A) (A)
                 (A) (A) (A) (A) (A) (A) (A) (A) (A) (A) (A) (A)
                 (A) (A) (A) (A) (A) (A) (A) (A) (A) (A) (A) (A)
                 (A) (A) (A) (A) (A) (A) (A) (A) (A) (A) (A) (A)
                 (A) (A) (A) (A) (A) (A) (A) (A) (A) (A) (A) (A)
                 (A) (A) (A) (A) (A) (A) (A) (A) (A) (A) (A) (A)
                 (A) (A) (A) (A) (A) (A) (A) (A) (A) (A) (A) (A)
                 (A) (A) (A) (A) (A) (A) (A) (A) (A) (A) (A) (A)
                 (A) (A) (A) (A) (A) (A) (A) (A) (A) (A) (A) (A)
                 (A) (A) (A) (A) (A) (A) (A) (A) (A) (A) (A) (A)
                 (A) (A) (A) (A) (A) (A) (A) (A) (A) (A) (A) (A)
                 (A) (A) (A) (A) (A) (A) (A) (A) (A) (A) (A) (A)
                 (A) (A) (A) (A) (A) (A) (A) (A) (A) (A) (A) (A)
                 (A) (A) (A) (A) (A) (A) (A) (A) (A) (A) (A) (A)
                 (A) (A) (A) (A) (A) (A) (A) (A) (A) (A) (A) (A)
                 (A) (A) (A) (A) (A) (A) (A) (A) (A) (A) (A) (A)
                 (A) (A) (A) (A) (A) (A) (A) (A) (A) (A) (A) (A)
                 (A) (A) (A) (A) (A) (A) (A) (A) (A) (A) (A) (A)
                 (A) (A) (A) (A) (A) (A) (A) (A) (A) (A) (A) (A)
                 (A) (A) (A) (A) (A) (A) (A) (A) (A) (A) (A) (A)
                 (A) (A) (A) (A) (A) (A) (A) (A) (A) (A) (A) (A)
                 (A) (A) (A) (A) (A) (A) (A) (A) (A) (A) (A) (A)
                 (A) (A) (A) (A) (A) (A) (A) (A) (A) (A) (A) (A)
                 (A) (A) (A) (A) (A) (A) (A) (A) (A) (A) (A) (A)
                 (A) (A) (A) (A) (A) (A) (A) (A) (A) (A) (A) (A)
                 (A) (A) (A) (A) (A) (A) (A) (A) (A) (A) (A) (A)
                 (A) (A) (A) (A) (A) (A) (A) (A) (A) (A) (A) (A)
                 (A) (A) (A) (A) (A) (A) (A) (A) (A) (A) (A) (A)
                 (A) (A) (A) (A) (A) (A) (A) (A) (A) (A) (A) (A)
                 (A) (A) (A) (A) (A) (A) (A) (A) (A) (A) (A) (A)
 Beta  Orbitals:
       Occupied  (A) (A) (A) (A) (A) (A) (A) (A) (A) (A) (A) (A)
                 (A) (A) (A) (A) (A) (A) (A) (A) (A) (A) (A) (A)
                 (A) (A) (A) (A) (A) (A) (A) (A) (A) (A) (A) (A)
                 (A) (A) (A) (A) (A) (A) (A) (A) (A) (A) (A) (A)
                 (A) (A) (A) (A) (A) (A) (A) (A) (A) (A) (A) (A)
                 (A) (A) (A) (A) (A) (A) (A) (A) (A) (A) (A) (A)
                 (A) (A) (A) (A) (A) (A) (A) (A) (A) (A) (A) (A)
                 (A) (A) (A) (A) (A) (A) (A) (A) (A) (A) (A) (A)
                 (A) (A) (A) (A) (A) (A) (A) (A) (A) (A) (A) (A)
                 (A) (A) (A) (A) (A) (A) (A) (A) (A) (A) (A) (A)
                 (A) (A) (A) (A) (A) (A) (A) (A) (A) (A)
       Virtual   (A) (A) (A) (A) (A) (A) (A) (A) (A) (A) (A) (A)
                 (A) (A) (A) (A) (A) (A) (A) (A) (A) (A) (A) (A)
                 (A) (A) (A) (A) (A) (A) (A) (A) (A) (A) (A) (A)
                 (A) (A) (A) (A) (A) (A) (A) (A) (A) (A) (A) (A)
                 (A) (A) (A) (A) (A) (A) (A) (A) (A) (A) (A) (A)
                 (A) (A) (A) (A) (A) (A) (A) (A) (A) (A) (A) (A)
                 (A) (A) (A) (A) (A) (A) (A) (A) (A) (A) (A) (A)
                 (A) (A) (A) (A) (A) (A) (A) (A) (A) (A) (A) (A)
                 (A) (A) (A) (A) (A) (A) (A) (A) (A) (A) (A) (A)
                 (A) (A) (A) (A) (A) (A) (A) (A) (A) (A) (A) (A)
                 (A) (A) (A) (A) (A) (A) (A) (A) (A) (A) (A) (A)
                 (A) (A) (A) (A) (A) (A) (A) (A) (A) (A) (A) (A)
                 (A) (A) (A) (A) (A) (A) (A) (A) (A) (A) (A) (A)
                 (A) (A) (A) (A) (A) (A) (A) (A) (A) (A) (A) (A)
                 (A) (A) (A) (A) (A) (A) (A) (A) (A) (A) (A) (A)
                 (A) (A) (A) (A) (A) (A) (A) (A) (A) (A) (A) (A)
                 (A) (A) (A) (A) (A) (A) (A) (A) (A) (A) (A) (A)
                 (A) (A) (A) (A) (A) (A) (A) (A) (A) (A) (A) (A)
                 (A) (A) (A) (A) (A) (A) (A) (A) (A) (A) (A) (A)
                 (A) (A) (A) (A) (A) (A) (A) (A) (A) (A) (A) (A)
                 (A) (A) (A) (A) (A) (A) (A) (A) (A) (A) (A) (A)
                 (A) (A) (A) (A) (A) (A) (A) (A) (A) (A) (A) (A)
                 (A) (A) (A) (A) (A) (A) (A) (A) (A) (A) (A) (A)
                 (A) (A) (A) (A) (A) (A) (A) (A) (A) (A) (A) (A)
                 (A) (A) (A) (A) (A) (A) (A) (A) (A) (A) (A) (A)
                 (A) (A) (A) (A) (A) (A) (A) (A) (A) (A) (A) (A)
                 (A) (A) (A) (A) (A) (A) (A) (A) (A) (A) (A) (A)
                 (A) (A) (A) (A) (A) (A) (A) (A) (A) (A) (A) (A)
                 (A) (A) (A) (A) (A) (A) (A) (A) (A) (A) (A) (A)
                 (A) (A) (A) (A) (A) (A) (A) (A) (A) (A) (A) (A)
                 (A) (A) (A) (A) (A) (A) (A) (A) (A) (A) (A) (A)
                 (A) (A) (A) (A) (A) (A) (A) (A) (A) (A) (A) (A)
                 (A) (A) (A) (A) (A) (A) (A) (A) (A) (A) (A) (A)
                 (A) (A) (A) (A) (A) (A) (A) (A) (A) (A) (A) (A)
                 (A) (A) (A) (A) (A) (A) (A) (A) (A) (A) (A) (A)
                 (A) (A) (A) (A) (A) (A) (A) (A) (A) (A) (A) (A)
                 (A) (A) (A) (A) (A) (A) (A) (A) (A) (A) (A) (A)
                 (A) (A) (A) (A) (A) (A) (A) (A) (A) (A) (A) (A)
                 (A) (A) (A) (A) (A) (A) (A) (A) (A) (A) (A) (A)
                 (A) (A) (A) (A) (A) (A) (A) (A) (A) (A) (A) (A)
                 (A) (A) (A) (A) (A) (A) (A) (A) (A) (A) (A) (A)
                 (A) (A)
 The electronic state is 3-A.
 Alpha  occ. eigenvalues --  -24.75110 -24.75110 -14.46876 -14.46876 -10.36098
 Alpha  occ. eigenvalues --  -10.36098 -10.35257 -10.35256 -10.31750 -10.31750
 Alpha  occ. eigenvalues --  -10.31616 -10.31446 -10.31439 -10.31431 -10.31380
 Alpha  occ. eigenvalues --  -10.31244 -10.31234 -10.30736 -10.30717 -10.30639
 Alpha  occ. eigenvalues --  -10.30608 -10.30604 -10.30342 -10.30342 -10.30291
 Alpha  occ. eigenvalues --  -10.30291 -10.30264 -10.30119 -10.30119 -10.30022
 Alpha  occ. eigenvalues --  -10.30022 -10.29416 -10.29416 -10.29374 -10.29374
 Alpha  occ. eigenvalues --  -10.29325 -10.29324  -6.90815  -1.24249  -1.20969
 Alpha  occ. eigenvalues --   -1.09231  -1.07439  -0.99406  -0.96343  -0.95230
 Alpha  occ. eigenvalues --   -0.93095  -0.90660  -0.90614  -0.89736  -0.88706
 Alpha  occ. eigenvalues --   -0.86958  -0.85078  -0.84871  -0.84661  -0.83877
 Alpha  occ. eigenvalues --   -0.83360  -0.80504  -0.80285  -0.79436  -0.76578
 Alpha  occ. eigenvalues --   -0.74325  -0.72242  -0.71319  -0.70351  -0.70285
 Alpha  occ. eigenvalues --   -0.69066  -0.68316  -0.66628  -0.64706  -0.64394
 Alpha  occ. eigenvalues --   -0.64338  -0.62784  -0.61860  -0.61154  -0.61131
 Alpha  occ. eigenvalues --   -0.58350  -0.57307  -0.56095  -0.55221  -0.55183
 Alpha  occ. eigenvalues --   -0.54901  -0.54535  -0.54378  -0.53900  -0.53626
 Alpha  occ. eigenvalues --   -0.52312  -0.52182  -0.52106  -0.51402  -0.51360
 Alpha  occ. eigenvalues --   -0.50973  -0.50868  -0.50766  -0.50520  -0.50114
 Alpha  occ. eigenvalues --   -0.49780  -0.49558  -0.49096  -0.48651  -0.48427
 Alpha  occ. eigenvalues --   -0.47976  -0.47482  -0.47179  -0.46393  -0.46148
 Alpha  occ. eigenvalues --   -0.45937  -0.45488  -0.45379  -0.44857  -0.44353
 Alpha  occ. eigenvalues --   -0.44232  -0.43877  -0.43500  -0.43103  -0.42887
 Alpha  occ. eigenvalues --   -0.42489  -0.41801  -0.41467  -0.39719  -0.39628
 Alpha  occ. eigenvalues --   -0.38318  -0.37193  -0.37081  -0.33764  -0.33149
 Alpha  occ. eigenvalues --   -0.32866  -0.32636  -0.32440  -0.31038  -0.30027
 Alpha  occ. eigenvalues --   -0.26043  -0.20719
 Alpha virt. eigenvalues --   -0.00444   0.04549   0.06341   0.06468   0.08063
 Alpha virt. eigenvalues --    0.08704   0.11141   0.11476   0.13815   0.14018
 Alpha virt. eigenvalues --    0.16749   0.17252   0.18301   0.19312   0.19410
 Alpha virt. eigenvalues --    0.19706   0.20784   0.21041   0.21277   0.22232
 Alpha virt. eigenvalues --    0.22398   0.22999   0.23060   0.23552   0.24001
 Alpha virt. eigenvalues --    0.24249   0.24352   0.24451   0.24559   0.25410
 Alpha virt. eigenvalues --    0.25824   0.26204   0.26576   0.26857   0.27025
 Alpha virt. eigenvalues --    0.27390   0.27692   0.27811   0.27985   0.28168
 Alpha virt. eigenvalues --    0.28671   0.28926   0.29273   0.30746   0.30796
 Alpha virt. eigenvalues --    0.31556   0.32405   0.33132   0.34136   0.34599
 Alpha virt. eigenvalues --    0.35449   0.35460   0.35648   0.36536   0.36571
 Alpha virt. eigenvalues --    0.37475   0.37666   0.38367   0.38439   0.38919
 Alpha virt. eigenvalues --    0.39705   0.40083   0.41485   0.41803   0.42503
 Alpha virt. eigenvalues --    0.42536   0.44918   0.45759   0.46175   0.47851
 Alpha virt. eigenvalues --    0.48225   0.48674   0.51204   0.51503   0.53022
 Alpha virt. eigenvalues --    0.53152   0.53594   0.54892   0.54897   0.55780
 Alpha virt. eigenvalues --    0.56334   0.57527   0.58054   0.58257   0.58450
 Alpha virt. eigenvalues --    0.58881   0.58967   0.59664   0.60941   0.61242
 Alpha virt. eigenvalues --    0.61343   0.61518   0.62093   0.62125   0.62741
 Alpha virt. eigenvalues --    0.63043   0.63425   0.63467   0.63716   0.64271
 Alpha virt. eigenvalues --    0.64325   0.64456   0.65739   0.65962   0.66044
 Alpha virt. eigenvalues --    0.66514   0.66610   0.66737   0.67369   0.67610
 Alpha virt. eigenvalues --    0.67684   0.67909   0.68254   0.68567   0.68850
 Alpha virt. eigenvalues --    0.68951   0.69448   0.69735   0.70259   0.70267
 Alpha virt. eigenvalues --    0.70458   0.70862   0.71416   0.71539   0.72149
 Alpha virt. eigenvalues --    0.72419   0.72469   0.72564   0.73432   0.74422
 Alpha virt. eigenvalues --    0.75906   0.76274   0.78303   0.78693   0.78947
 Alpha virt. eigenvalues --    0.79634   0.80160   0.80492   0.82088   0.82904
 Alpha virt. eigenvalues --    0.83370   0.84034   0.84753   0.85090   0.85374
 Alpha virt. eigenvalues --    0.85689   0.86265   0.86452   0.86612   0.88114
 Alpha virt. eigenvalues --    0.88884   0.89430   0.91125   0.91557   0.91827
 Alpha virt. eigenvalues --    0.91896   0.92172   0.92561   0.92704   0.93280
 Alpha virt. eigenvalues --    0.93307   0.93517   0.94558   0.95150   0.95483
 Alpha virt. eigenvalues --    0.95699   0.96143   0.96166   0.96459   0.97023
 Alpha virt. eigenvalues --    0.97144   0.97453   0.97928   0.98065   0.99192
 Alpha virt. eigenvalues --    0.99799   1.00075   1.00463   1.01116   1.01780
 Alpha virt. eigenvalues --    1.01854   1.01999   1.03060   1.03073   1.03080
 Alpha virt. eigenvalues --    1.03817   1.04056   1.05853   1.06150   1.07086
 Alpha virt. eigenvalues --    1.07428   1.08775   1.08955   1.08960   1.09126
 Alpha virt. eigenvalues --    1.09443   1.11334   1.12071   1.12740   1.13587
 Alpha virt. eigenvalues --    1.13694   1.14998   1.15763   1.17486   1.17703
 Alpha virt. eigenvalues --    1.19007   1.19223   1.20586   1.21073   1.21705
 Alpha virt. eigenvalues --    1.21938   1.22117   1.22480   1.23193   1.24335
 Alpha virt. eigenvalues --    1.24592   1.25143   1.26539   1.27202   1.28020
 Alpha virt. eigenvalues --    1.28143   1.29235   1.29297   1.30742   1.31091
 Alpha virt. eigenvalues --    1.31927   1.32779   1.33387   1.33553   1.34513
 Alpha virt. eigenvalues --    1.35078   1.36568   1.37303   1.37381   1.38345
 Alpha virt. eigenvalues --    1.40147   1.41517   1.41617   1.41872   1.44071
 Alpha virt. eigenvalues --    1.44389   1.44472   1.45206   1.45513   1.46189
 Alpha virt. eigenvalues --    1.46883   1.48678   1.48922   1.49952   1.51215
 Alpha virt. eigenvalues --    1.51909   1.51925   1.52531   1.52566   1.53538
 Alpha virt. eigenvalues --    1.54060   1.56003   1.56275   1.56443   1.56965
 Alpha virt. eigenvalues --    1.57084   1.57449   1.57484   1.58367   1.58596
 Alpha virt. eigenvalues --    1.58793   1.59036   1.59851   1.59854   1.61566
 Alpha virt. eigenvalues --    1.63090   1.64452   1.64604   1.68275   1.68460
 Alpha virt. eigenvalues --    1.69203   1.70159   1.70532   1.71007   1.73537
 Alpha virt. eigenvalues --    1.73976   1.75790   1.76083   1.77485   1.77521
 Alpha virt. eigenvalues --    1.80252   1.83866   1.84328   1.85032   1.85630
 Alpha virt. eigenvalues --    1.86460   1.87431   1.87936   1.89525   1.89635
 Alpha virt. eigenvalues --    1.90360   1.90963   1.91257   1.93099   1.93573
 Alpha virt. eigenvalues --    1.94128   1.94591   1.94966   1.95557   1.95767
 Alpha virt. eigenvalues --    1.96433   1.96910   1.97158   1.97539   1.98509
 Alpha virt. eigenvalues --    1.99359   1.99412   1.99665   2.01031   2.01356
 Alpha virt. eigenvalues --    2.01524   2.01872   2.02472   2.02825   2.03278
 Alpha virt. eigenvalues --    2.03462   2.04236   2.04364   2.06047   2.06524
 Alpha virt. eigenvalues --    2.06709   2.08477   2.08546   2.08626   2.08913
 Alpha virt. eigenvalues --    2.10351   2.10549   2.11510   2.13223   2.14703
 Alpha virt. eigenvalues --    2.15445   2.15688   2.16377   2.17424   2.17754
 Alpha virt. eigenvalues --    2.18658   2.19194   2.19507   2.20346   2.21393
 Alpha virt. eigenvalues --    2.22548   2.23678   2.24820   2.24946   2.24980
 Alpha virt. eigenvalues --    2.26295   2.26303   2.28625   2.28945   2.29489
 Alpha virt. eigenvalues --    2.29796   2.30879   2.31049   2.31115   2.33303
 Alpha virt. eigenvalues --    2.33499   2.34057   2.34446   2.34909   2.35058
 Alpha virt. eigenvalues --    2.35924   2.36579   2.36673   2.36936   2.37169
 Alpha virt. eigenvalues --    2.38844   2.39593   2.39795   2.39820   2.39888
 Alpha virt. eigenvalues --    2.40284   2.41115   2.43877   2.44152   2.44742
 Alpha virt. eigenvalues --    2.47340   2.47436   2.48323   2.48363   2.48390
 Alpha virt. eigenvalues --    2.48557   2.49998   2.52575   2.52852   2.53409
 Alpha virt. eigenvalues --    2.54674   2.55260   2.57410   2.58712   2.59347
 Alpha virt. eigenvalues --    2.59749   2.60124   2.60360   2.62548   2.62691
 Alpha virt. eigenvalues --    2.65268   2.66058   2.66793   2.67382   2.70038
 Alpha virt. eigenvalues --    2.70283   2.70721   2.73395   2.75113   2.75274
 Alpha virt. eigenvalues --    2.75850   2.76592   2.77813   2.78071   2.79036
 Alpha virt. eigenvalues --    2.79163   2.79587   2.80806   2.82678   2.83337
 Alpha virt. eigenvalues --    2.85168   2.85645   2.86401   2.88129   2.88343
 Alpha virt. eigenvalues --    2.90123   2.90416   2.93415   2.94003   2.94463
 Alpha virt. eigenvalues --    2.95155   2.96360   2.97689   2.98837   3.05206
 Alpha virt. eigenvalues --    3.05459   3.07445   3.08103   3.12896   3.13350
 Alpha virt. eigenvalues --    3.14646   3.15482   3.19194   3.24117   3.24682
 Alpha virt. eigenvalues --    3.26167   3.28729   3.30645   3.36062   3.41014
 Alpha virt. eigenvalues --    3.49060   3.51156   3.56161   3.62543   3.90519
 Alpha virt. eigenvalues --    4.18309   4.19272   4.20092   4.20128   4.21504
 Alpha virt. eigenvalues --    4.21603   4.23206   4.24119   4.24473   4.24603
 Alpha virt. eigenvalues --    4.28654   4.28804   4.32339   4.34213   4.36205
 Alpha virt. eigenvalues --    4.37533   4.37810   4.40397   4.42770   4.43740
 Alpha virt. eigenvalues --    4.46653   4.47655   4.49008   4.49726   4.53242
 Alpha virt. eigenvalues --    4.54997   4.59760   4.62647   4.65805   4.66638
 Alpha virt. eigenvalues --    4.69548   4.72626   4.76204   4.82306   4.91299
 Alpha virt. eigenvalues --    5.03674   6.05729
  Beta  occ. eigenvalues --  -24.75109 -24.75109 -14.46933 -14.46933 -10.35878
  Beta  occ. eigenvalues --  -10.35876 -10.34703 -10.34703 -10.31615 -10.31446
  Beta  occ. eigenvalues --  -10.31439 -10.31431 -10.31406 -10.31360 -10.31360
  Beta  occ. eigenvalues --  -10.31221 -10.31214 -10.30736 -10.30717 -10.30639
  Beta  occ. eigenvalues --  -10.30608 -10.30604 -10.30341 -10.30341 -10.30291
  Beta  occ. eigenvalues --  -10.30291 -10.30117 -10.30117 -10.30020 -10.30020
  Beta  occ. eigenvalues --  -10.29878 -10.29485 -10.29485 -10.29450 -10.29450
  Beta  occ. eigenvalues --  -10.29349 -10.29349  -6.90815  -1.24244  -1.20965
  Beta  occ. eigenvalues --   -1.08617  -1.06762  -0.99349  -0.96302  -0.95220
  Beta  occ. eigenvalues --   -0.92340  -0.90618  -0.90081  -0.89008  -0.88144
  Beta  occ. eigenvalues --   -0.86091  -0.85062  -0.84871  -0.84546  -0.83857
  Beta  occ. eigenvalues --   -0.82924  -0.80325  -0.80126  -0.79334  -0.75795
  Beta  occ. eigenvalues --   -0.74238  -0.71956  -0.71272  -0.70285  -0.69869
  Beta  occ. eigenvalues --   -0.68723  -0.68298  -0.66247  -0.64151  -0.63923
  Beta  occ. eigenvalues --   -0.63771  -0.62708  -0.61754  -0.61123  -0.60891
  Beta  occ. eigenvalues --   -0.58148  -0.57044  -0.55156  -0.55021  -0.54920
  Beta  occ. eigenvalues --   -0.54895  -0.54434  -0.54374  -0.53565  -0.52206
  Beta  occ. eigenvalues --   -0.52073  -0.51805  -0.51748  -0.51240  -0.50909
  Beta  occ. eigenvalues --   -0.50893  -0.50697  -0.50622  -0.49735  -0.49681
  Beta  occ. eigenvalues --   -0.49426  -0.49347  -0.49012  -0.48569  -0.48301
  Beta  occ. eigenvalues --   -0.47760  -0.47199  -0.46244  -0.46195  -0.45905
  Beta  occ. eigenvalues --   -0.45481  -0.45055  -0.44902  -0.44617  -0.44090
  Beta  occ. eigenvalues --   -0.44043  -0.43837  -0.43049  -0.42970  -0.42882
  Beta  occ. eigenvalues --   -0.42466  -0.41651  -0.41364  -0.39589  -0.39547
  Beta  occ. eigenvalues --   -0.38299  -0.37034  -0.33742  -0.33383  -0.32807
  Beta  occ. eigenvalues --   -0.32636  -0.31842  -0.30979  -0.30765  -0.26036
  Beta virt. eigenvalues --   -0.08241  -0.00442   0.00937   0.04620   0.06341
  Beta virt. eigenvalues --    0.06540   0.08211   0.11167   0.12414   0.14027
  Beta virt. eigenvalues --    0.14428   0.16703   0.17253   0.18296   0.19036
  Beta virt. eigenvalues --    0.19371   0.19744   0.19768   0.20764   0.21152
  Beta virt. eigenvalues --    0.21321   0.22235   0.22430   0.23074   0.23091
  Beta virt. eigenvalues --    0.23599   0.24015   0.24300   0.24406   0.24473
  Beta virt. eigenvalues --    0.24650   0.25472   0.26268   0.26295   0.26581
  Beta virt. eigenvalues --    0.26863   0.27046   0.27529   0.27949   0.28051
  Beta virt. eigenvalues --    0.28383   0.28694   0.29145   0.29434   0.29526
  Beta virt. eigenvalues --    0.30900   0.31346   0.32039   0.33171   0.33747
  Beta virt. eigenvalues --    0.34292   0.34610   0.35635   0.35644   0.35992
  Beta virt. eigenvalues --    0.36689   0.36982   0.37563   0.37941   0.38370
  Beta virt. eigenvalues --    0.38484   0.39378   0.39719   0.40295   0.41537
  Beta virt. eigenvalues --    0.42035   0.42515   0.43064   0.45059   0.45892
  Beta virt. eigenvalues --    0.46619   0.48082   0.48561   0.48785   0.51619
  Beta virt. eigenvalues --    0.51707   0.53310   0.53441   0.53870   0.54996
  Beta virt. eigenvalues --    0.55435   0.55918   0.56480   0.57832   0.58345
  Beta virt. eigenvalues --    0.58483   0.58732   0.59302   0.59416   0.59923
  Beta virt. eigenvalues --    0.61097   0.61322   0.61383   0.61869   0.62214
  Beta virt. eigenvalues --    0.62258   0.63150   0.63434   0.63573   0.63736
  Beta virt. eigenvalues --    0.63948   0.64442   0.64578   0.64789   0.65831
  Beta virt. eigenvalues --    0.66062   0.66219   0.66653   0.66702   0.66783
  Beta virt. eigenvalues --    0.67739   0.67946   0.68015   0.68279   0.68321
  Beta virt. eigenvalues --    0.68595   0.68974   0.69229   0.69492   0.70073
  Beta virt. eigenvalues --    0.70269   0.70362   0.70498   0.71229   0.71445
  Beta virt. eigenvalues --    0.71626   0.72183   0.72485   0.72736   0.72887
  Beta virt. eigenvalues --    0.73499   0.74406   0.75961   0.76519   0.78798
  Beta virt. eigenvalues --    0.79120   0.79344   0.79656   0.80587   0.80658
  Beta virt. eigenvalues --    0.82496   0.83333   0.83776   0.84194   0.84974
  Beta virt. eigenvalues --    0.85378   0.85538   0.85991   0.86736   0.86874
  Beta virt. eigenvalues --    0.87427   0.88156   0.89113   0.90386   0.91167
  Beta virt. eigenvalues --    0.91649   0.91918   0.91964   0.92202   0.92738
  Beta virt. eigenvalues --    0.92766   0.93287   0.93357   0.93546   0.94618
  Beta virt. eigenvalues --    0.95327   0.95541   0.95769   0.96257   0.96267
  Beta virt. eigenvalues --    0.96495   0.97111   0.97267   0.97779   0.98136
  Beta virt. eigenvalues --    0.98183   0.99263   0.99853   1.00118   1.00492
  Beta virt. eigenvalues --    1.01149   1.01892   1.02087   1.02143   1.03126
  Beta virt. eigenvalues --    1.03358   1.03377   1.03892   1.04226   1.06006
  Beta virt. eigenvalues --    1.06211   1.07414   1.07870   1.09044   1.09094
  Beta virt. eigenvalues --    1.09215   1.09458   1.09578   1.11376   1.12278
  Beta virt. eigenvalues --    1.12744   1.13728   1.13939   1.15051   1.15856
  Beta virt. eigenvalues --    1.17512   1.17969   1.19049   1.19418   1.20690
  Beta virt. eigenvalues --    1.21129   1.22283   1.22303   1.22325   1.22548
  Beta virt. eigenvalues --    1.23272   1.24507   1.24697   1.25207   1.26616
  Beta virt. eigenvalues --    1.27296   1.28158   1.28203   1.29333   1.29480
  Beta virt. eigenvalues --    1.30790   1.31433   1.32192   1.32911   1.33556
  Beta virt. eigenvalues --    1.33567   1.34699   1.35199   1.36854   1.37507
  Beta virt. eigenvalues --    1.38725   1.38827   1.40425   1.41685   1.42254
  Beta virt. eigenvalues --    1.42856   1.44282   1.44607   1.45428   1.45543
  Beta virt. eigenvalues --    1.46260   1.46499   1.47387   1.49621   1.49663
  Beta virt. eigenvalues --    1.50097   1.51359   1.51938   1.51994   1.52555
  Beta virt. eigenvalues --    1.52599   1.53569   1.54080   1.56055   1.56276
  Beta virt. eigenvalues --    1.56681   1.56971   1.57253   1.57517   1.57552
  Beta virt. eigenvalues --    1.58405   1.58602   1.58824   1.59037   1.60007
  Beta virt. eigenvalues --    1.60051   1.61768   1.63130   1.64690   1.64951
  Beta virt. eigenvalues --    1.68505   1.69054   1.69548   1.70336   1.70882
  Beta virt. eigenvalues --    1.71178   1.74043   1.74154   1.76143   1.76435
  Beta virt. eigenvalues --    1.77637   1.77712   1.80332   1.84184   1.84441
  Beta virt. eigenvalues --    1.85378   1.85976   1.86658   1.87918   1.88006
  Beta virt. eigenvalues --    1.89539   1.89764   1.90944   1.91194   1.91294
  Beta virt. eigenvalues --    1.93242   1.93819   1.94319   1.94718   1.94992
  Beta virt. eigenvalues --    1.95744   1.95881   1.96806   1.97170   1.97628
  Beta virt. eigenvalues --    1.97779   1.98572   1.99464   1.99602   2.00107
  Beta virt. eigenvalues --    2.01291   2.01365   2.01547   2.01909   2.02600
  Beta virt. eigenvalues --    2.02884   2.03462   2.03502   2.04547   2.04653
  Beta virt. eigenvalues --    2.06205   2.06533   2.06773   2.08491   2.08837
  Beta virt. eigenvalues --    2.08861   2.09728   2.10587   2.10642   2.11560
  Beta virt. eigenvalues --    2.13465   2.14812   2.15472   2.15738   2.16988
  Beta virt. eigenvalues --    2.18328   2.18674   2.19021   2.19458   2.19588
  Beta virt. eigenvalues --    2.20986   2.21574   2.22548   2.23779   2.24999
  Beta virt. eigenvalues --    2.25051   2.25224   2.26384   2.26400   2.29223
  Beta virt. eigenvalues --    2.29480   2.29804   2.29820   2.31178   2.31309
  Beta virt. eigenvalues --    2.31530   2.33664   2.33760   2.34142   2.34857
  Beta virt. eigenvalues --    2.35040   2.35967   2.36105   2.36658   2.36987
  Beta virt. eigenvalues --    2.37554   2.37714   2.38985   2.39876   2.39940
  Beta virt. eigenvalues --    2.39957   2.40296   2.40713   2.41252   2.43988
  Beta virt. eigenvalues --    2.44610   2.45164   2.47492   2.47647   2.48596
  Beta virt. eigenvalues --    2.48663   2.48989   2.49102   2.50240   2.52589
  Beta virt. eigenvalues --    2.53018   2.53697   2.54726   2.55495   2.57896
  Beta virt. eigenvalues --    2.58959   2.60507   2.60517   2.60650   2.61087
  Beta virt. eigenvalues --    2.63195   2.63838   2.65300   2.66065   2.66909
  Beta virt. eigenvalues --    2.68018   2.70401   2.70764   2.71284   2.73402
  Beta virt. eigenvalues --    2.75361   2.75409   2.75872   2.76655   2.77830
  Beta virt. eigenvalues --    2.78203   2.79323   2.79594   2.79758   2.81161
  Beta virt. eigenvalues --    2.82693   2.83339   2.85192   2.85763   2.87035
  Beta virt. eigenvalues --    2.88214   2.88356   2.91043   2.91525   2.93450
  Beta virt. eigenvalues --    2.94199   2.94865   2.95590   2.96705   2.97902
  Beta virt. eigenvalues --    2.98963   3.05474   3.05621   3.07742   3.08203
  Beta virt. eigenvalues --    3.12922   3.13593   3.15004   3.15485   3.19584
  Beta virt. eigenvalues --    3.24467   3.25026   3.26209   3.28787   3.30735
  Beta virt. eigenvalues --    3.36515   3.41047   3.49362   3.51187   3.56186
  Beta virt. eigenvalues --    3.62613   3.90591   4.18713   4.19369   4.20126
  Beta virt. eigenvalues --    4.20131   4.21504   4.21983   4.23210   4.24154
  Beta virt. eigenvalues --    4.25333   4.25776   4.28818   4.28892   4.32462
  Beta virt. eigenvalues --    4.34225   4.36474   4.37541   4.37880   4.40741
  Beta virt. eigenvalues --    4.42770   4.43747   4.46670   4.47925   4.49672
  Beta virt. eigenvalues --    4.49965   4.53276   4.55546   4.59901   4.64123
  Beta virt. eigenvalues --    4.65809   4.67675   4.70633   4.72740   4.76215
  Beta virt. eigenvalues --    4.82334   4.92523   5.03706   6.05737
          Condensed to atoms (all electrons):
          Atomic-Atomic Spin Densities.
 Mulliken charges and spin densities:
               1          2
     1  C    0.351308   0.459993
     2  C   -0.294775  -0.109749
     3  C    0.102270   0.337817
     4  C    0.312500   0.187561
     5  N   -0.614618  -0.043854
     6  H    0.173726   0.002371
     7  C   -0.182688   0.314832
     8  C    0.312503   0.187560
     9  C    0.102272   0.337815
    10  N   -0.614619  -0.043854
    11  C   -0.294776  -0.109749
    12  C    0.351307   0.459995
    13  H    0.173726   0.002371
    14  B    0.725634   0.002011
    15  F   -0.338177   0.000062
    16  F   -0.338160   0.000062
    17  C   -0.096244  -0.027771
    18  C    0.074692   0.007914
    19  C    0.074694   0.007914
    20  C   -0.206606  -0.000146
    21  C    0.075818  -0.000887
    22  C    0.075818  -0.000887
    23  C   -0.206605  -0.000146
    24  C   -0.175055   0.001522
    25  H    0.185076  -0.002046
    26  C   -0.207446   0.001726
    27  C   -0.072502   0.001205
    28  C   -0.207445   0.001725
    29  H    0.185068  -0.002047
    30  C   -0.175055   0.001521
    31  C   -0.174966  -0.001029
    32  H    0.171754  -0.000038
    33  H    0.181792   0.000014
    34  C   -0.174967  -0.001029
    35  H    0.181792   0.000014
    36  H    0.171752  -0.000038
    37  H    0.169391   0.000049
    38  H    0.169391   0.000049
    39  C   -0.013010  -0.000090
    40  C   -0.175420   0.000017
    41  C   -0.175420   0.000017
    42  C   -0.169939   0.000002
    43  H    0.176173  -0.000001
    44  C   -0.169939   0.000002
    45  H    0.176173  -0.000001
    46  C   -0.164417  -0.000001
    47  H    0.171189   0.000001
    48  H    0.171189   0.000001
    49  H    0.169681   0.000000
    50  C   -0.572186  -0.024743
    51  H    0.195797   0.013754
    52  H    0.195793   0.013750
    53  H    0.176321   0.000140
    54  C   -0.572187  -0.024743
    55  H    0.195797   0.013752
    56  H    0.195794   0.013752
    57  H    0.176321   0.000140
    58  C   -0.586616  -0.035586
    59  H    0.219342   0.022863
    60  H    0.219354   0.022846
    61  H    0.180276   0.000586
    62  C   -0.586616  -0.035586
    63  H    0.219356   0.022844
    64  H    0.219339   0.022866
    65  H    0.180275   0.000586
 Sum of Mulliken charges =  -0.00000   2.00000
 Mulliken charges and spin densities with hydrogens summed into heavy atoms:
               1          2
     1  C    0.351308   0.459993
     2  C   -0.121049  -0.107379
     3  C    0.102270   0.337817
     4  C    0.312500   0.187561
     5  N   -0.614618  -0.043854
     7  C   -0.182688   0.314832
     8  C    0.312503   0.187560
     9  C    0.102272   0.337815
    10  N   -0.614619  -0.043854
    11  C   -0.121050  -0.107379
    12  C    0.351307   0.459995
    14  B    0.725634   0.002011
    15  F   -0.338177   0.000062
    16  F   -0.338160   0.000062
    17  C   -0.096244  -0.027771
    18  C    0.074692   0.007914
    19  C    0.074694   0.007914
    20  C   -0.021530  -0.002192
    21  C    0.075818  -0.000887
    22  C    0.075818  -0.000887
    23  C   -0.021537  -0.002192
    24  C   -0.003301   0.001484
    26  C   -0.025654   0.001740
    27  C   -0.072502   0.001205
    28  C   -0.025653   0.001740
    30  C   -0.003303   0.001483
    31  C   -0.005575  -0.000979
    34  C   -0.005576  -0.000979
    39  C   -0.013010  -0.000090
    40  C    0.000753   0.000016
    41  C    0.000753   0.000016
    42  C    0.001249   0.000003
    44  C    0.001250   0.000003
    46  C    0.005264  -0.000001
    50  C   -0.004275   0.002901
    54  C   -0.004276   0.002901
    58  C    0.032355   0.010709
    62  C    0.032355   0.010709
 Electronic spatial extent (au):  <R**2>=          17957.0575
 Charge=             -0.0000 electrons
 Dipole moment (field-independent basis, Debye):
    X=             -3.7791    Y=              0.0000    Z=             -0.0009  Tot=              3.7791
 Quadrupole moment (field-independent basis, Debye-Ang):
   XX=           -210.6502   YY=           -195.2842   ZZ=           -210.6209
   XY=              0.0003   XZ=             -0.0043   YZ=              0.0074
 Traceless Quadrupole moment (field-independent basis, Debye-Ang):
   XX=             -5.1318   YY=             10.2342   ZZ=             -5.1024
   XY=              0.0003   XZ=             -0.0043   YZ=              0.0074
 Octapole moment (field-independent basis, Debye-Ang**2):
  XXX=           -124.0712  YYY=             -0.0007  ZZZ=              0.0002  XYY=             78.0869
  XXY=              0.0014  XXZ=             -0.0141  XZZ=              8.3460  YZZ=             -0.0001
  YYZ=             -0.0005  XYZ=              0.0353
 Hexadecapole moment (field-independent basis, Debye-Ang**3):
 XXXX=         -15833.2413 YYYY=          -3533.2764 ZZZZ=          -2951.8895 XXXY=              0.0080
 XXXZ=             -0.0766 YYYX=             -0.0034 YYYZ=              0.4207 ZZZX=              0.0012
 ZZZY=             -0.4628 XXYY=          -3001.0853 XXZZ=          -3470.4680 YYZZ=          -1306.0484
 XXYZ=              0.3441 YYXZ=             -0.0009 ZZXY=             -0.0006
 N-N= 4.135009704533D+03 E-N=-1.200869187431D+04  KE= 1.593112078447D+03
                          Isotropic Fermi Contact Couplings
        Atom                 a.u.       MegaHertz       Gauss      10(-4) cm-1
     1  C(13)              0.03653      20.53220       7.32640       6.84880
     2  C(13)             -0.02037     -11.44859      -4.08514      -3.81884
     3  C(13)              0.02323      13.05730       4.65917       4.35545
     4  C(13)             -0.00033      -0.18338      -0.06543      -0.06117
     5  N(14)             -0.01429      -2.30788      -0.82351      -0.76983
     6  H(1)               0.00059       1.31426       0.46896       0.43839
     7  C(13)              0.01857      10.43704       3.72419       3.48142
     8  C(13)             -0.00033      -0.18342      -0.06545      -0.06118
     9  C(13)              0.02323      13.05720       4.65913       4.35541
    10  N(14)             -0.01429      -2.30789      -0.82351      -0.76983
    11  C(13)             -0.02037     -11.44861      -4.08515      -3.81885
    12  C(13)              0.03653      20.53232       7.32644       6.84885
    13  H(1)               0.00059       1.31427       0.46897       0.43839
    14  B(11)             -0.00020      -0.14569      -0.05199      -0.04860
    15  F(19)              0.00281       5.90370       2.10659       1.96926
    16  F(19)              0.00281       5.90755       2.10796       1.97055
    17  C(13)             -0.01067      -5.99551      -2.13935      -1.99989
    18  C(13)              0.01285       7.22395       2.57769       2.40965
    19  C(13)              0.01285       7.22357       2.57755       2.40952
    20  C(13)              0.00112       0.63201       0.22552       0.21082
    21  C(13)              0.00058       0.32512       0.11601       0.10845
    22  C(13)              0.00058       0.32510       0.11600       0.10844
    23  C(13)              0.00112       0.63195       0.22550       0.21080
    24  C(13)              0.00029       0.16573       0.05914       0.05528
    25  H(1)               0.00004       0.09900       0.03533       0.03302
    26  C(13)              0.00052       0.29445       0.10507       0.09822
    27  C(13)              0.00007       0.03707       0.01323       0.01237
    28  C(13)              0.00052       0.29442       0.10506       0.09821
    29  H(1)               0.00004       0.09905       0.03534       0.03304
    30  C(13)              0.00029       0.16570       0.05913       0.05527
    31  C(13)              0.00013       0.07248       0.02586       0.02418
    32  H(1)              -0.00000      -0.01105      -0.00394      -0.00369
    33  H(1)               0.00001       0.01265       0.00451       0.00422
    34  C(13)              0.00013       0.07249       0.02586       0.02418
    35  H(1)               0.00001       0.01266       0.00452       0.00422
    36  H(1)              -0.00000      -0.01104      -0.00394      -0.00368
    37  H(1)               0.00002       0.03747       0.01337       0.01250
    38  H(1)               0.00002       0.03746       0.01337       0.01250
    39  C(13)             -0.00004      -0.02306      -0.00823      -0.00769
    40  C(13)              0.00003       0.01667       0.00595       0.00556
    41  C(13)              0.00003       0.01667       0.00595       0.00556
    42  C(13)              0.00000       0.00191       0.00068       0.00064
    43  H(1)              -0.00000      -0.00080      -0.00029      -0.00027
    44  C(13)              0.00000       0.00191       0.00068       0.00064
    45  H(1)              -0.00000      -0.00080      -0.00029      -0.00027
    46  C(13)             -0.00000      -0.00012      -0.00004      -0.00004
    47  H(1)               0.00000       0.00065       0.00023       0.00022
    48  H(1)               0.00000       0.00065       0.00023       0.00022
    49  H(1)               0.00000       0.00001       0.00000       0.00000
    50  C(13)             -0.00957      -5.37837      -1.91914      -1.79403
    51  H(1)               0.00798      17.82699       6.36111       5.94644
    52  H(1)               0.00797      17.82242       6.35948       5.94492
    53  H(1)               0.00003       0.07767       0.02771       0.02591
    54  C(13)             -0.00957      -5.37834      -1.91913      -1.79402
    55  H(1)               0.00798      17.82395       6.36003       5.94543
    56  H(1)               0.00798      17.82542       6.36055       5.94592
    57  H(1)               0.00003       0.07766       0.02771       0.02590
    58  C(13)             -0.01279      -7.18855      -2.56505      -2.39784
    59  H(1)               0.01205      26.93689       9.61175       8.98518
    60  H(1)               0.01204      26.91479       9.60387       8.97781
    61  H(1)               0.00021       0.46032       0.16425       0.15355
    62  C(13)             -0.01279      -7.18852      -2.56504      -2.39783
    63  H(1)               0.01204      26.91177       9.60279       8.97680
    64  H(1)               0.01205      26.93964       9.61273       8.98610
    65  H(1)               0.00021       0.46032       0.16425       0.15355
 --------------------------------------------------------
       Center         ----  Spin Dipole Couplings  ----
                      3XX-RR        3YY-RR        3ZZ-RR
 --------------------------------------------------------
     1   Atom       -0.254413     -0.263125      0.517538
     2   Atom        0.031641      0.033745     -0.065386
     3   Atom       -0.185741     -0.182247      0.367988
     4   Atom       -0.131672     -0.110407      0.242079
     5   Atom        0.011071      0.010447     -0.021518
     6   Atom        0.000705      0.006011     -0.006716
     7   Atom       -0.196845     -0.176766      0.373611
     8   Atom       -0.131672     -0.110406      0.242078
     9   Atom       -0.185740     -0.182246      0.367986
    10   Atom        0.011071      0.010447     -0.021518
    11   Atom        0.031641      0.033745     -0.065386
    12   Atom       -0.254414     -0.263126      0.517540
    13   Atom        0.000705      0.006011     -0.006716
    14   Atom        0.001208      0.006073     -0.007282
    15   Atom        0.004467     -0.000117     -0.004350
    16   Atom        0.004461     -0.000122     -0.004340
    17   Atom        0.008686     -0.004806     -0.003879
    18   Atom        0.005606     -0.005432     -0.000174
    19   Atom        0.005607     -0.005431     -0.000176
    20   Atom        0.001944     -0.004084      0.002140
    21   Atom        0.004532     -0.002778     -0.001754
    22   Atom        0.004532     -0.002778     -0.001754
    23   Atom        0.001944     -0.004084      0.002139
    24   Atom       -0.000672     -0.000190      0.000862
    25   Atom       -0.005204     -0.003285      0.008488
    26   Atom        0.000885      0.000186     -0.001071
    27   Atom        0.002464     -0.000264     -0.002200
    28   Atom        0.000885      0.000186     -0.001071
    29   Atom       -0.005203     -0.003284      0.008488
    30   Atom       -0.000671     -0.000190      0.000862
    31   Atom        0.001285     -0.001924      0.000639
    32   Atom       -0.000724     -0.001110      0.001834
    33   Atom        0.001304     -0.000707     -0.000597
    34   Atom        0.001285     -0.001924      0.000639
    35   Atom        0.001304     -0.000707     -0.000597
    36   Atom       -0.000723     -0.001110      0.001834
    37   Atom        0.000405     -0.000668      0.000264
    38   Atom        0.000405     -0.000668      0.000264
    39   Atom        0.001543     -0.000680     -0.000863
    40   Atom        0.001157     -0.000507     -0.000650
    41   Atom        0.001157     -0.000507     -0.000650
    42   Atom        0.000727     -0.000333     -0.000394
    43   Atom        0.001255     -0.000507     -0.000748
    44   Atom        0.000727     -0.000333     -0.000394
    45   Atom        0.001255     -0.000507     -0.000748
    46   Atom        0.000608     -0.000286     -0.000321
    47   Atom        0.000567     -0.000250     -0.000317
    48   Atom        0.000567     -0.000250     -0.000317
    49   Atom        0.000447     -0.000213     -0.000234
    50   Atom       -0.000958     -0.002855      0.003813
    51   Atom        0.006136     -0.001911     -0.004225
    52   Atom        0.006137     -0.001913     -0.004224
    53   Atom        0.000165      0.003946     -0.004111
    54   Atom       -0.000958     -0.002856      0.003813
    55   Atom        0.006137     -0.001912     -0.004226
    56   Atom        0.006136     -0.001914     -0.004223
    57   Atom        0.000165      0.003946     -0.004111
    58   Atom        0.001328     -0.008911      0.007582
    59   Atom        0.007705     -0.004222     -0.003483
    60   Atom        0.007706     -0.004222     -0.003484
    61   Atom        0.003275      0.001397     -0.004672
    62   Atom        0.001329     -0.008911      0.007583
    63   Atom        0.007707     -0.004219     -0.003488
    64   Atom        0.007704     -0.004225     -0.003479
    65   Atom        0.003276      0.001397     -0.004672
 --------------------------------------------------------
                        XY            XZ            YZ
 --------------------------------------------------------
     1   Atom        0.003050      0.000022     -0.000411
     2   Atom       -0.000174     -0.000002      0.000055
     3   Atom       -0.006041     -0.000002     -0.000298
     4   Atom        0.006851     -0.000001     -0.000198
     5   Atom        0.000692      0.000000      0.000016
     6   Atom       -0.003852     -0.000002      0.000007
     7   Atom        0.000000      0.000007     -0.000331
     8   Atom       -0.006851     -0.000010     -0.000230
     9   Atom        0.006041     -0.000029     -0.000348
    10   Atom       -0.000692     -0.000002      0.000023
    11   Atom        0.000174      0.000003      0.000058
    12   Atom       -0.003050     -0.000037     -0.000460
    13   Atom        0.003852      0.000003      0.000008
    14   Atom        0.000000     -0.000000      0.000007
    15   Atom        0.000003     -0.004492      0.000004
    16   Atom       -0.000003      0.004501      0.000004
    17   Atom       -0.000000     -0.000000     -0.000003
    18   Atom        0.000010     -0.010896     -0.000007
    19   Atom       -0.000010      0.010895     -0.000007
    20   Atom        0.000004     -0.006328     -0.000004
    21   Atom        0.000001     -0.001746     -0.000001
    22   Atom       -0.000001      0.001745     -0.000001
    23   Atom       -0.000004      0.006328     -0.000004
    24   Atom        0.000002     -0.002665     -0.000001
    25   Atom        0.000003     -0.005752     -0.000008
    26   Atom        0.000001     -0.001718      0.000001
    27   Atom       -0.000000     -0.000000      0.000002
    28   Atom       -0.000001      0.001718      0.000001
    29   Atom       -0.000003      0.005753     -0.000008
    30   Atom       -0.000002      0.002665     -0.000001
    31   Atom        0.000001     -0.001709     -0.000002
    32   Atom        0.000001     -0.001598     -0.000002
    33   Atom        0.000001     -0.000839     -0.000000
    34   Atom       -0.000001      0.001709     -0.000002
    35   Atom       -0.000001      0.000839     -0.000000
    36   Atom       -0.000001      0.001598     -0.000002
    37   Atom        0.000001     -0.001069     -0.000001
    38   Atom       -0.000001      0.001069     -0.000001
    39   Atom       -0.000000     -0.000000      0.000000
    40   Atom        0.000234      0.000000      0.000000
    41   Atom       -0.000234     -0.000000      0.000000
    42   Atom        0.000125      0.000000      0.000000
    43   Atom        0.000453      0.000000      0.000000
    44   Atom       -0.000125     -0.000000      0.000000
    45   Atom       -0.000453     -0.000000      0.000000
    46   Atom       -0.000000     -0.000000      0.000000
    47   Atom        0.000171      0.000000      0.000000
    48   Atom       -0.000171     -0.000000      0.000000
    49   Atom       -0.000000     -0.000000      0.000000
    50   Atom       -0.006687     -0.000003     -0.000004
    51   Atom       -0.004014      0.004677     -0.000780
    52   Atom       -0.004008     -0.004681      0.000783
    53   Atom       -0.006238     -0.000004      0.000005
    54   Atom        0.006687      0.000003     -0.000004
    55   Atom        0.004013     -0.004676     -0.000780
    56   Atom        0.004008      0.004682      0.000783
    57   Atom        0.006238      0.000004      0.000005
    58   Atom       -0.003061     -0.000003     -0.000010
    59   Atom       -0.000256     -0.005269     -0.001048
    60   Atom       -0.000258      0.005266      0.001047
    61   Atom       -0.007713     -0.000003      0.000003
    62   Atom        0.003061      0.000002     -0.000009
    63   Atom        0.000251      0.005266     -0.001048
    64   Atom        0.000262     -0.005269      0.001047
    65   Atom        0.007713      0.000006      0.000004
 --------------------------------------------------------


 ---------------------------------------------------------------------------------
              Anisotropic Spin Dipole Couplings in Principal Axis System
 ---------------------------------------------------------------------------------

       Atom             a.u.   MegaHertz   Gauss  10(-4) cm-1        Axes

              Baa    -0.2641   -35.438   -12.645   -11.821 -0.3007  0.9537  0.0005
     1 C(13)  Bbb    -0.2535   -34.011   -12.136   -11.345  0.9537  0.3007  0.0001
              Bcc     0.5175    69.449    24.781    23.166  0.0000 -0.0005  1.0000
 
              Baa    -0.0654    -8.774    -3.131    -2.927  0.0000 -0.0006  1.0000
     2 C(13)  Bbb     0.0316     4.244     1.514     1.416  0.9966  0.0821  0.0000
              Bcc     0.0338     4.530     1.616     1.511 -0.0821  0.9966  0.0006
 
              Baa    -0.1903   -25.534    -9.111    -8.517  0.7993  0.6009  0.0003
     3 C(13)  Bbb    -0.1777   -23.846    -8.509    -7.954 -0.6009  0.7993  0.0004
              Bcc     0.3680    49.380    17.620    16.472  0.0000 -0.0005  1.0000
 
              Baa    -0.1337   -17.940    -6.401    -5.984  0.9593 -0.2823 -0.0001
     4 C(13)  Bbb    -0.1084   -14.545    -5.190    -4.852  0.2823  0.9593  0.0005
              Bcc     0.2421    32.485    11.591    10.836 -0.0000 -0.0006  1.0000
 
              Baa    -0.0215    -0.830    -0.296    -0.277  0.0000 -0.0005  1.0000
     5 N(14)  Bbb     0.0100     0.386     0.138     0.129 -0.5426  0.8400  0.0004
              Bcc     0.0115     0.444     0.159     0.148  0.8400  0.5426  0.0003
 
              Baa    -0.0067    -3.583    -1.279    -1.195  0.0000 -0.0005  1.0000
     6 H(1)   Bbb    -0.0013    -0.704    -0.251    -0.235  0.8852  0.4652  0.0002
              Bcc     0.0080     4.287     1.530     1.430 -0.4652  0.8852  0.0005
 
              Baa    -0.1968   -26.415    -9.425    -8.811  1.0000 -0.0000 -0.0000
     7 C(13)  Bbb    -0.1768   -23.720    -8.464    -7.912  0.0000  1.0000  0.0006
              Bcc     0.3736    50.135    17.889    16.723  0.0000 -0.0006  1.0000
 
              Baa    -0.1337   -17.940    -6.401    -5.984  0.9593  0.2823  0.0002
     8 C(13)  Bbb    -0.1084   -14.545    -5.190    -4.852 -0.2823  0.9593  0.0006
              Bcc     0.2421    32.485    11.591    10.836 -0.0000 -0.0007  1.0000
 
              Baa    -0.1903   -25.534    -9.111    -8.517  0.7993 -0.6009 -0.0003
     9 C(13)  Bbb    -0.1777   -23.846    -8.509    -7.954  0.6009  0.7993  0.0005
              Bcc     0.3680    49.380    17.620    16.471 -0.0001 -0.0006  1.0000
 
              Baa    -0.0215    -0.830    -0.296    -0.277  0.0000 -0.0007  1.0000
    10 N(14)  Bbb     0.0100     0.386     0.138     0.129  0.5426  0.8400  0.0006
              Bcc     0.0115     0.444     0.159     0.148  0.8400 -0.5426 -0.0004
 
              Baa    -0.0654    -8.774    -3.131    -2.927 -0.0000 -0.0006  1.0000
    11 C(13)  Bbb     0.0316     4.244     1.514     1.416  0.9966 -0.0821 -0.0000
              Bcc     0.0338     4.530     1.617     1.511  0.0821  0.9966  0.0006
 
              Baa    -0.2641   -35.438   -12.645   -11.821  0.3007  0.9537  0.0006
    12 C(13)  Bbb    -0.2535   -34.011   -12.136   -11.345  0.9537 -0.3007 -0.0001
              Bcc     0.5175    69.449    24.781    23.166 -0.0000 -0.0006  1.0000
 
              Baa    -0.0067    -3.583    -1.279    -1.195 -0.0000 -0.0006  1.0000
    13 H(1)   Bbb    -0.0013    -0.704    -0.251    -0.235  0.8852 -0.4652 -0.0003
              Bcc     0.0080     4.287     1.530     1.430  0.4652  0.8852  0.0006
 
              Baa    -0.0073    -1.247    -0.445    -0.416  0.0000 -0.0006  1.0000
    14 B(11)  Bbb     0.0012     0.207     0.074     0.069  1.0000 -0.0000 -0.0000
              Bcc     0.0061     1.040     0.371     0.347  0.0000  1.0000  0.0006
 
              Baa    -0.0062    -3.132    -1.117    -1.045  0.3870 -0.0008  0.9221
    15 F(19)  Bbb    -0.0001    -0.059    -0.021    -0.020  0.0001  1.0000  0.0008
              Bcc     0.0064     3.190     1.138     1.064  0.9221  0.0002 -0.3870
 
              Baa    -0.0062    -3.131    -1.117    -1.044 -0.3879 -0.0008  0.9217
    16 F(19)  Bbb    -0.0001    -0.061    -0.022    -0.020 -0.0001  1.0000  0.0008
              Bcc     0.0064     3.192     1.139     1.065  0.9217 -0.0003  0.3879
 
              Baa    -0.0048    -0.645    -0.230    -0.215  0.0000  1.0000  0.0033
    17 C(13)  Bbb    -0.0039    -0.521    -0.186    -0.174  0.0000 -0.0033  1.0000
              Bcc     0.0087     1.166     0.416     0.389  1.0000 -0.0000 -0.0000
 
              Baa    -0.0086    -1.148    -0.410    -0.383  0.6098 -0.0001  0.7926
    18 C(13)  Bbb    -0.0054    -0.729    -0.260    -0.243 -0.0004  1.0000  0.0005
              Bcc     0.0140     1.877     0.670     0.626  0.7926  0.0006 -0.6098
 
              Baa    -0.0086    -1.148    -0.410    -0.383 -0.6097 -0.0001  0.7926
    19 C(13)  Bbb    -0.0054    -0.729    -0.260    -0.243  0.0004  1.0000  0.0005
              Bcc     0.0140     1.877     0.670     0.626  0.7926 -0.0006  0.6097
 
              Baa    -0.0043    -0.575    -0.205    -0.192  0.7125  0.0009  0.7016
    20 C(13)  Bbb    -0.0041    -0.548    -0.196    -0.183 -0.0010  1.0000 -0.0003
              Bcc     0.0084     1.123     0.401     0.375 -0.7016 -0.0005  0.7125
 
              Baa    -0.0028    -0.373    -0.133    -0.124  0.0001  1.0000  0.0009
    21 C(13)  Bbb    -0.0022    -0.296    -0.106    -0.099  0.2508 -0.0009  0.9680
              Bcc     0.0050     0.669     0.239     0.223  0.9680  0.0001 -0.2508
 
              Baa    -0.0028    -0.373    -0.133    -0.124 -0.0001  1.0000  0.0010
    22 C(13)  Bbb    -0.0022    -0.296    -0.106    -0.099 -0.2508 -0.0009  0.9681
              Bcc     0.0050     0.669     0.239     0.223  0.9681 -0.0001  0.2508
 
              Baa    -0.0043    -0.575    -0.205    -0.192  0.7125 -0.0008 -0.7016
    23 C(13)  Bbb    -0.0041    -0.548    -0.196    -0.183  0.0009  1.0000 -0.0002
              Bcc     0.0084     1.123     0.401     0.375  0.7016 -0.0005  0.7125
 
              Baa    -0.0027    -0.359    -0.128    -0.120  0.7989 -0.0004  0.6014
    24 C(13)  Bbb    -0.0002    -0.026    -0.009    -0.009 -0.0000  1.0000  0.0008
              Bcc     0.0029     0.385     0.137     0.128 -0.6014 -0.0006  0.7989
 
              Baa    -0.0073    -3.895    -1.390    -1.299  0.9396 -0.0001  0.3423
    25 H(1)   Bbb    -0.0033    -1.752    -0.625    -0.585 -0.0001  1.0000  0.0006
              Bcc     0.0106     5.647     2.015     1.884 -0.3423 -0.0006  0.9396
 
              Baa    -0.0021    -0.278    -0.099    -0.093  0.5027 -0.0005  0.8644
    26 C(13)  Bbb     0.0002     0.025     0.009     0.008 -0.0001  1.0000  0.0007
              Bcc     0.0019     0.253     0.090     0.084  0.8644  0.0004 -0.5027
 
              Baa    -0.0022    -0.295    -0.105    -0.098  0.0000 -0.0009  1.0000
    27 C(13)  Bbb    -0.0003    -0.035    -0.013    -0.012  0.0000  1.0000  0.0009
              Bcc     0.0025     0.331     0.118     0.110  1.0000 -0.0000 -0.0000
 
              Baa    -0.0021    -0.278    -0.099    -0.093 -0.5027 -0.0005  0.8645
    28 C(13)  Bbb     0.0002     0.025     0.009     0.008  0.0001  1.0000  0.0007
              Bcc     0.0019     0.253     0.090     0.084  0.8645 -0.0005  0.5027
 
              Baa    -0.0073    -3.895    -1.390    -1.299  0.9396  0.0001 -0.3424
    29 H(1)   Bbb    -0.0033    -1.752    -0.625    -0.585  0.0001  1.0000  0.0006
              Bcc     0.0106     5.647     2.015     1.884  0.3424 -0.0006  0.9396
 
              Baa    -0.0027    -0.359    -0.128    -0.120  0.7989  0.0004 -0.6015
    30 C(13)  Bbb    -0.0002    -0.026    -0.009    -0.009  0.0000  1.0000  0.0008
              Bcc     0.0029     0.385     0.137     0.128  0.6015 -0.0006  0.7989
 
              Baa    -0.0019    -0.258    -0.092    -0.086  0.0001  1.0000  0.0007
    31 C(13)  Bbb    -0.0008    -0.104    -0.037    -0.035  0.6381 -0.0006  0.7700
              Bcc     0.0027     0.362     0.129     0.121  0.7700  0.0004 -0.6381
 
              Baa    -0.0015    -0.796    -0.284    -0.265  0.9013 -0.0002  0.4331
    32 H(1)   Bbb    -0.0011    -0.592    -0.211    -0.198 -0.0001  1.0000  0.0006
              Bcc     0.0026     1.388     0.495     0.463 -0.4331 -0.0006  0.9013
 
              Baa    -0.0009    -0.488    -0.174    -0.163  0.3537 -0.0005  0.9354
    33 H(1)   Bbb    -0.0007    -0.377    -0.135    -0.126 -0.0000  1.0000  0.0006
              Bcc     0.0016     0.865     0.309     0.289  0.9354  0.0002 -0.3537
 
              Baa    -0.0019    -0.258    -0.092    -0.086 -0.0001  1.0000  0.0007
    34 C(13)  Bbb    -0.0008    -0.104    -0.037    -0.035 -0.6381 -0.0006  0.7700
              Bcc     0.0027     0.362     0.129     0.121  0.7700 -0.0004  0.6381
 
              Baa    -0.0009    -0.488    -0.174    -0.163 -0.3537 -0.0005  0.9354
    35 H(1)   Bbb    -0.0007    -0.377    -0.135    -0.126  0.0000  1.0000  0.0006
              Bcc     0.0016     0.865     0.309     0.289  0.9354 -0.0002  0.3537
 
              Baa    -0.0015    -0.796    -0.284    -0.265  0.9013  0.0001 -0.4332
    36 H(1)   Bbb    -0.0011    -0.592    -0.211    -0.198  0.0001  1.0000  0.0006
              Bcc     0.0026     1.388     0.495     0.463  0.4332 -0.0006  0.9013
 
              Baa    -0.0007    -0.393    -0.140    -0.131  0.6835 -0.0003  0.7300
    37 H(1)   Bbb    -0.0007    -0.357    -0.127    -0.119 -0.0001  1.0000  0.0006
              Bcc     0.0014     0.750     0.268     0.250  0.7300  0.0005 -0.6835
 
              Baa    -0.0007    -0.393    -0.140    -0.131 -0.6835 -0.0003  0.7300
    38 H(1)   Bbb    -0.0007    -0.357    -0.127    -0.119  0.0001  1.0000  0.0005
              Bcc     0.0014     0.750     0.268     0.250  0.7300 -0.0005  0.6835
 
              Baa    -0.0009    -0.116    -0.041    -0.039  0.0000 -0.0006  1.0000
    39 C(13)  Bbb    -0.0007    -0.091    -0.033    -0.030  0.0000  1.0000  0.0006
              Bcc     0.0015     0.207     0.074     0.069  1.0000 -0.0000 -0.0000
 
              Baa    -0.0006    -0.087    -0.031    -0.029 -0.0000 -0.0006  1.0000
    40 C(13)  Bbb    -0.0005    -0.072    -0.026    -0.024 -0.1367  0.9906  0.0006
              Bcc     0.0012     0.160     0.057     0.053  0.9906  0.1367  0.0001
 
              Baa    -0.0006    -0.087    -0.031    -0.029  0.0000 -0.0006  1.0000
    41 C(13)  Bbb    -0.0005    -0.072    -0.026    -0.024  0.1367  0.9906  0.0006
              Bcc     0.0012     0.160     0.057     0.053  0.9906 -0.1367 -0.0001
 
              Baa    -0.0004    -0.053    -0.019    -0.018  0.0000 -0.0006  1.0000
    42 C(13)  Bbb    -0.0003    -0.047    -0.017    -0.016 -0.1160  0.9933  0.0006
              Bcc     0.0007     0.100     0.036     0.033  0.9933  0.1160  0.0001
 
              Baa    -0.0007    -0.399    -0.142    -0.133 -0.0000 -0.0006  1.0000
    43 H(1)   Bbb    -0.0006    -0.329    -0.117    -0.110 -0.2351  0.9720  0.0006
              Bcc     0.0014     0.728     0.260     0.243  0.9720  0.2351  0.0002
 
              Baa    -0.0004    -0.053    -0.019    -0.018  0.0000 -0.0006  1.0000
    44 C(13)  Bbb    -0.0003    -0.047    -0.017    -0.016  0.1160  0.9933  0.0006
              Bcc     0.0007     0.100     0.036     0.033  0.9933 -0.1160 -0.0001
 
              Baa    -0.0007    -0.399    -0.142    -0.133  0.0001 -0.0006  1.0000
    45 H(1)   Bbb    -0.0006    -0.329    -0.117    -0.110  0.2351  0.9720  0.0005
              Bcc     0.0014     0.728     0.260     0.243  0.9720 -0.2351 -0.0002
 
              Baa    -0.0003    -0.043    -0.015    -0.014  0.0000 -0.0006  1.0000
    46 C(13)  Bbb    -0.0003    -0.038    -0.014    -0.013  0.0000  1.0000  0.0006
              Bcc     0.0006     0.082     0.029     0.027  1.0000 -0.0000 -0.0000
 
              Baa    -0.0003    -0.169    -0.060    -0.056 -0.0000 -0.0006  1.0000
    47 H(1)   Bbb    -0.0003    -0.152    -0.054    -0.051 -0.1965  0.9805  0.0006
              Bcc     0.0006     0.321     0.114     0.107  0.9805  0.1965  0.0001
 
              Baa    -0.0003    -0.169    -0.060    -0.056  0.0001 -0.0006  1.0000
    48 H(1)   Bbb    -0.0003    -0.152    -0.054    -0.051  0.1965  0.9805  0.0006
              Bcc     0.0006     0.321     0.114     0.107  0.9805 -0.1965 -0.0002
 
              Baa    -0.0002    -0.125    -0.045    -0.042  0.0000 -0.0006  1.0000
    49 H(1)   Bbb    -0.0002    -0.114    -0.041    -0.038  0.0000  1.0000  0.0006
              Bcc     0.0004     0.238     0.085     0.080  1.0000 -0.0000 -0.0000
 
              Baa    -0.0087    -1.162    -0.415    -0.388  0.6556  0.7551  0.0004
    50 C(13)  Bbb     0.0038     0.512     0.183     0.171 -0.0003 -0.0003  1.0000
              Bcc     0.0048     0.651     0.232     0.217  0.7551 -0.6556  0.0000
 
              Baa    -0.0062    -3.301    -1.178    -1.101 -0.4084 -0.2218  0.8855
    51 H(1)   Bbb    -0.0032    -1.702    -0.607    -0.568  0.2265  0.9151  0.3337
              Bcc     0.0094     5.002     1.785     1.669  0.8843 -0.3368  0.3234
 
              Baa    -0.0062    -3.301    -1.178    -1.101  0.4082  0.2207  0.8858
    52 H(1)   Bbb    -0.0032    -1.702    -0.607    -0.568  0.2266  0.9155 -0.3325
              Bcc     0.0094     5.002     1.785     1.669  0.8843 -0.3364 -0.3237
 
              Baa    -0.0045    -2.381    -0.850    -0.794  0.8032  0.5958  0.0004
    53 H(1)   Bbb    -0.0041    -2.193    -0.783    -0.732 -0.0001 -0.0006  1.0000
              Bcc     0.0086     4.575     1.632     1.526 -0.5958  0.8032  0.0005
 
              Baa    -0.0087    -1.162    -0.415    -0.388 -0.6556  0.7551  0.0004
    54 C(13)  Bbb     0.0038     0.512     0.183     0.171  0.0003 -0.0003  1.0000
              Bcc     0.0048     0.651     0.232     0.217  0.7551  0.6556 -0.0001
 
              Baa    -0.0062    -3.301    -1.178    -1.101  0.4082 -0.2218  0.8855
    55 H(1)   Bbb    -0.0032    -1.702    -0.607    -0.568 -0.2265  0.9151  0.3336
              Bcc     0.0094     5.002     1.785     1.669  0.8843  0.3368 -0.3233
 
              Baa    -0.0062    -3.301    -1.178    -1.101 -0.4083  0.2207  0.8857
    56 H(1)   Bbb    -0.0032    -1.702    -0.607    -0.568 -0.2265  0.9155 -0.3325
              Bcc     0.0094     5.002     1.785     1.669  0.8843  0.3364  0.3238
 
              Baa    -0.0045    -2.381    -0.850    -0.794  0.8031 -0.5958 -0.0001
    57 H(1)   Bbb    -0.0041    -2.193    -0.783    -0.732 -0.0002 -0.0005  1.0000
              Bcc     0.0086     4.575     1.632     1.526  0.5958  0.8031  0.0005
 
              Baa    -0.0098    -1.309    -0.467    -0.437  0.2662  0.9639  0.0006
    58 C(13)  Bbb     0.0022     0.292     0.104     0.097  0.9639 -0.2662  0.0001
              Bcc     0.0076     1.017     0.363     0.339 -0.0002 -0.0005  1.0000
 
              Baa    -0.0062    -3.288    -1.173    -1.097  0.3189  0.4826  0.8158
    59 H(1)   Bbb    -0.0036    -1.940    -0.692    -0.647 -0.1870  0.8758 -0.4450
              Bcc     0.0098     5.227     1.865     1.744  0.9292  0.0107 -0.3695
 
              Baa    -0.0062    -3.288    -1.173    -1.097 -0.3188 -0.4826  0.8158
    60 H(1)   Bbb    -0.0036    -1.939    -0.692    -0.647 -0.1868  0.8758  0.4451
              Bcc     0.0098     5.227     1.865     1.743  0.9292  0.0105  0.3693
 
              Baa    -0.0054    -2.899    -1.035    -0.967  0.6630  0.7486 -0.0001
    61 H(1)   Bbb    -0.0047    -2.493    -0.890    -0.832  0.0003 -0.0001  1.0000
              Bcc     0.0101     5.392     1.924     1.799  0.7486 -0.6630 -0.0003
 
              Baa    -0.0098    -1.309    -0.467    -0.437 -0.2662  0.9639  0.0005
    62 C(13)  Bbb     0.0022     0.292     0.104     0.097  0.9639  0.2662  0.0001
              Bcc     0.0076     1.017     0.363     0.339  0.0001 -0.0005  1.0000
 
              Baa    -0.0062    -3.288    -1.173    -1.097 -0.3187  0.4816  0.8164
    63 H(1)   Bbb    -0.0036    -1.939    -0.692    -0.647  0.1868  0.8763 -0.4440
              Bcc     0.0098     5.227     1.865     1.743  0.9293 -0.0110  0.3692
 
              Baa    -0.0062    -3.288    -1.173    -1.097  0.3189 -0.4836  0.8151
    64 H(1)   Bbb    -0.0036    -1.940    -0.692    -0.647  0.1871  0.8752  0.4461
              Bcc     0.0098     5.227     1.865     1.744  0.9291 -0.0102 -0.3696
 
              Baa    -0.0054    -2.899    -1.035    -0.967 -0.6630  0.7486  0.0013
    65 H(1)   Bbb    -0.0047    -2.493    -0.890    -0.832  0.0005 -0.0013  1.0000
              Bcc     0.0101     5.392     1.924     1.799  0.7486  0.6630  0.0005
 

 ---------------------------------------------------------------------------------

 Calling FoFJK, ICntrl=      2127 FMM=T ISym2X=0 I1Cent= 0 IOpClX= 1 NMat=1 NMatS=1 NMatT=0.
 ***** Axes restored to original set *****
 -------------------------------------------------------------------
 Center     Atomic                   Forces (Hartrees/Bohr)
 Number     Number              X              Y              Z
 -------------------------------------------------------------------
      1        6          -0.000188218    0.000144515    0.000003404
      2        6           0.000217704    0.000111264    0.000000369
      3        6          -0.000031048   -0.000313383   -0.000004221
      4        6          -0.000200373    0.000171168    0.000004811
      5        7           0.000213197   -0.000100721   -0.000004146
      6        1          -0.000053776   -0.000032554    0.000000148
      7        6           0.000271260    0.000001188    0.000000244
      8        6          -0.000199601   -0.000171241   -0.000004895
      9        6          -0.000032665    0.000312486    0.000004056
     10        7           0.000214675    0.000101070    0.000005563
     11        6           0.000218658   -0.000111776   -0.000000018
     12        6          -0.000189460   -0.000144473   -0.000003011
     13        1          -0.000053789    0.000032693   -0.000000250
     14        5           0.000073414   -0.000000527   -0.000002652
     15        9          -0.000071826    0.000000973    0.000063933
     16        9          -0.000071344   -0.000000869   -0.000062491
     17        6          -0.000217367    0.000000716    0.000000885
     18        6           0.000037407    0.000001136   -0.000008078
     19        6           0.000037496    0.000000900    0.000007098
     20        6          -0.000004354    0.000000233   -0.000038632
     21        6          -0.000004495    0.000000282   -0.000008321
     22        6          -0.000005109   -0.000000178    0.000008557
     23        6          -0.000003609   -0.000000097    0.000038876
     24        6          -0.000013809   -0.000000049   -0.000004042
     25        1          -0.000001189    0.000000503    0.000001860
     26        6          -0.000019948   -0.000000160    0.000007890
     27        6           0.000011022   -0.000000525   -0.000000480
     28        6          -0.000019614    0.000000108   -0.000007800
     29        1          -0.000001845   -0.000000495   -0.000001965
     30        6          -0.000013508    0.000000217    0.000003466
     31        6           0.000008926   -0.000000089    0.000011865
     32        1           0.000000643    0.000000009    0.000007823
     33        1           0.000007523    0.000000175    0.000002226
     34        6           0.000008199   -0.000000036   -0.000011730
     35        1           0.000007426   -0.000000140   -0.000002232
     36        1           0.000000527   -0.000000128   -0.000007736
     37        1           0.000006713   -0.000000036    0.000006359
     38        1           0.000006834    0.000000051   -0.000006316
     39        6          -0.000008480    0.000000156    0.000000079
     40        6          -0.000004874    0.000003103    0.000000043
     41        6          -0.000005240   -0.000002678    0.000000009
     42        6           0.000003344   -0.000002580   -0.000000053
     43        1           0.000000426    0.000000024    0.000000021
     44        6           0.000003087    0.000001596   -0.000000041
     45        1           0.000000568   -0.000000141   -0.000000055
     46        6           0.000000128    0.000000633   -0.000000017
     47        1          -0.000000508   -0.000000624    0.000000027
     48        1          -0.000000410    0.000000732   -0.000000037
     49        1           0.000000015   -0.000000043    0.000000038
     50        6           0.000042995    0.000067579   -0.000001848
     51        1          -0.000025455   -0.000007588   -0.000004588
     52        1          -0.000025535   -0.000007456    0.000006784
     53        1           0.000020817   -0.000013818   -0.000000148
     54        6           0.000043443   -0.000068176    0.000000838
     55        1          -0.000025331    0.000006780    0.000005041
     56        1          -0.000025353    0.000006709   -0.000006050
     57        1           0.000020932    0.000013552   -0.000000262
     58        6           0.000035246    0.000031484    0.000001539
     59        1          -0.000011571    0.000001359   -0.000017547
     60        1          -0.000012774    0.000002607    0.000016913
     61        1           0.000009608   -0.000003446   -0.000000535
     62        6           0.000035260   -0.000030770    0.000000174
     63        1          -0.000011708   -0.000000301    0.000016469
     64        1          -0.000012822   -0.000003813   -0.000017587
     65        1           0.000009513    0.000002907    0.000000375
 -------------------------------------------------------------------
 Cartesian Forces:  Max     0.000313383 RMS     0.000066650

 GradGradGradGradGradGradGradGradGradGradGradGradGradGradGradGradGradGrad
 Berny optimization.
 FormGI is forming the generalized inverse of G from B-inverse, IUseBI=4.
 Internal  Forces:  Max     0.000184073 RMS     0.000028591
 Search for a local minimum.
 Step number   1 out of a maximum of  384
 All quantities printed in internal units (Hartrees-Bohrs-Radians)
 Mixed Optimization -- En-DIIS/RFO-DIIS
 Second derivative matrix not updated -- first step.
 ITU=  0
     Eigenvalues ---    0.00553   0.00851   0.00851   0.00859   0.00929
     Eigenvalues ---    0.00969   0.00969   0.01080   0.01218   0.01354
     Eigenvalues ---    0.01356   0.01549   0.01566   0.01594   0.01622
     Eigenvalues ---    0.01636   0.01649   0.01719   0.01734   0.01737
     Eigenvalues ---    0.01740   0.01769   0.01785   0.01841   0.01887
     Eigenvalues ---    0.01890   0.01906   0.01990   0.01990   0.02003
     Eigenvalues ---    0.02004   0.02013   0.02015   0.02038   0.02128
     Eigenvalues ---    0.02128   0.02135   0.02159   0.02166   0.02175
     Eigenvalues ---    0.02175   0.02182   0.02190   0.02192   0.02194
     Eigenvalues ---    0.02195   0.02201   0.02201   0.02241   0.02246
     Eigenvalues ---    0.02370   0.02373   0.07185   0.07185   0.07243
     Eigenvalues ---    0.07351   0.07351   0.07379   0.07379   0.07563
     Eigenvalues ---    0.07563   0.10366   0.13410   0.14776   0.16000
     Eigenvalues ---    0.16000   0.16000   0.16000   0.16000   0.16000
     Eigenvalues ---    0.16000   0.16000   0.16000   0.16000   0.16000
     Eigenvalues ---    0.16000   0.16000   0.16000   0.16000   0.16000
     Eigenvalues ---    0.16000   0.16000   0.16000   0.16000   0.16000
     Eigenvalues ---    0.16000   0.16000   0.16000   0.16000   0.16000
     Eigenvalues ---    0.16000   0.22000   0.22000   0.22000   0.22000
     Eigenvalues ---    0.22532   0.22568   0.23477   0.23783   0.23790
     Eigenvalues ---    0.24468   0.24506   0.25000   0.25000   0.25000
     Eigenvalues ---    0.25000   0.25000   0.25000   0.25000   0.25000
     Eigenvalues ---    0.25000   0.25000   0.25000   0.25000   0.25000
     Eigenvalues ---    0.25000   0.25000   0.25000   0.27708   0.27746
     Eigenvalues ---    0.33063   0.33063   0.33129   0.33705   0.34046
     Eigenvalues ---    0.34046   0.34204   0.34204   0.34204   0.34204
     Eigenvalues ---    0.34238   0.34238   0.34238   0.34238   0.34383
     Eigenvalues ---    0.34383   0.34580   0.34580   0.35231   0.35231
     Eigenvalues ---    0.35274   0.35274   0.35288   0.35293   0.35293
     Eigenvalues ---    0.35294   0.35296   0.35296   0.35312   0.35324
     Eigenvalues ---    0.35426   0.35426   0.35429   0.35429   0.35724
     Eigenvalues ---    0.35724   0.37992   0.38550   0.38612   0.40165
     Eigenvalues ---    0.40219   0.40502   0.41313   0.41428   0.41497
     Eigenvalues ---    0.42167   0.42296   0.42353   0.42363   0.43302
     Eigenvalues ---    0.43889   0.44627   0.44708   0.44709   0.44799
     Eigenvalues ---    0.46281   0.46400   0.46401   0.46542   0.46937
     Eigenvalues ---    0.47017   0.48131   0.48908   0.49071   0.50226
     Eigenvalues ---    0.50239   0.50625   0.51708   0.51747
 RFO step:  Lambda=-9.64420468D-07 EMin= 5.53425971D-03
 Linear search not attempted -- first point.
 Iteration  1 RMS(Cart)=  0.00020588 RMS(Int)=  0.00000003
 Iteration  2 RMS(Cart)=  0.00000004 RMS(Int)=  0.00000000
 Variable       Old X    -DE/DX   Delta X   Delta X   Delta X     New X
                                 (Linear)    (Quad)   (Total)
    R1        2.65026  -0.00010   0.00000  -0.00022  -0.00022   2.65003
    R2        2.60235   0.00005   0.00000   0.00011   0.00011   2.60246
    R3        2.80553   0.00001   0.00000   0.00004   0.00004   2.80556
    R4        2.61096   0.00012   0.00000   0.00023   0.00023   2.61119
    R5        2.04515  -0.00003   0.00000  -0.00010  -0.00010   2.04505
    R6        2.76016  -0.00017   0.00000  -0.00046  -0.00046   2.75970
    R7        2.82241   0.00000   0.00000   0.00000   0.00000   2.82241
    R8        2.57950   0.00011   0.00000   0.00022   0.00022   2.57971
    R9        2.66817  -0.00004   0.00000  -0.00009  -0.00009   2.66808
   R10        2.92264  -0.00002   0.00000  -0.00007  -0.00007   2.92257
   R11        2.66816  -0.00003   0.00000  -0.00008  -0.00008   2.66809
   R12        2.81130   0.00018   0.00000   0.00055   0.00055   2.81185
   R13        2.76016  -0.00016   0.00000  -0.00045  -0.00045   2.75971
   R14        2.57949   0.00011   0.00000   0.00022   0.00022   2.57972
   R15        2.61096   0.00012   0.00000   0.00023   0.00023   2.61119
   R16        2.82241   0.00000   0.00000   0.00000   0.00000   2.82241
   R17        2.60235   0.00005   0.00000   0.00011   0.00011   2.60246
   R18        2.92264  -0.00002   0.00000  -0.00006  -0.00006   2.92258
   R19        2.65026  -0.00010   0.00000  -0.00023  -0.00023   2.65003
   R20        2.04515  -0.00003   0.00000  -0.00010  -0.00010   2.04505
   R21        2.80553   0.00001   0.00000   0.00004   0.00004   2.80556
   R22        2.63682  -0.00009   0.00000  -0.00020  -0.00020   2.63662
   R23        2.63683  -0.00009   0.00000  -0.00020  -0.00020   2.63663
   R24        2.65668  -0.00004   0.00000  -0.00010  -0.00010   2.65658
   R25        2.65667  -0.00004   0.00000  -0.00009  -0.00009   2.65658
   R26        2.70707  -0.00003   0.00000  -0.00008  -0.00008   2.70699
   R27        2.71157   0.00001   0.00000   0.00003   0.00003   2.71160
   R28        2.71157   0.00001   0.00000   0.00003   0.00003   2.71160
   R29        2.70707  -0.00003   0.00000  -0.00008  -0.00008   2.70699
   R30        2.57494   0.00001   0.00000   0.00001   0.00001   2.57495
   R31        2.04988  -0.00000   0.00000  -0.00000  -0.00000   2.04988
   R32        2.70798   0.00003   0.00000   0.00007   0.00007   2.70805
   R33        2.65567   0.00001   0.00000   0.00004   0.00004   2.65571
   R34        2.65567   0.00001   0.00000   0.00004   0.00004   2.65570
   R35        2.70798   0.00003   0.00000   0.00007   0.00007   2.70805
   R36        2.04988  -0.00000   0.00000  -0.00001  -0.00001   2.04988
   R37        2.57494   0.00001   0.00000   0.00001   0.00001   2.57495
   R38        2.68929  -0.00001   0.00000  -0.00002  -0.00002   2.68926
   R39        2.05196   0.00001   0.00000   0.00002   0.00002   2.05198
   R40        2.57448   0.00002   0.00000   0.00003   0.00003   2.57452
   R41        2.04984  -0.00001   0.00000  -0.00002  -0.00002   2.04982
   R42        2.82126   0.00001   0.00000   0.00004   0.00004   2.82129
   R43        2.57448   0.00002   0.00000   0.00003   0.00003   2.57452
   R44        2.04984  -0.00001   0.00000  -0.00002  -0.00002   2.04982
   R45        2.68929  -0.00001   0.00000  -0.00002  -0.00002   2.68926
   R46        2.05196   0.00001   0.00000   0.00002   0.00002   2.05198
   R47        2.05202   0.00000   0.00000   0.00001   0.00001   2.05202
   R48        2.05202   0.00000   0.00000   0.00001   0.00001   2.05202
   R49        2.64012  -0.00000   0.00000  -0.00000  -0.00000   2.64012
   R50        2.64012  -0.00000   0.00000  -0.00000  -0.00000   2.64012
   R51        2.63001  -0.00000   0.00000  -0.00001  -0.00001   2.63000
   R52        2.05302   0.00000   0.00000   0.00000   0.00000   2.05302
   R53        2.63001  -0.00000   0.00000  -0.00001  -0.00001   2.63000
   R54        2.05302   0.00000   0.00000   0.00000   0.00000   2.05302
   R55        2.63112   0.00000   0.00000   0.00000   0.00000   2.63113
   R56        2.05232   0.00000   0.00000   0.00000   0.00000   2.05232
   R57        2.63113   0.00000   0.00000   0.00000   0.00000   2.63113
   R58        2.05232   0.00000   0.00000   0.00000   0.00000   2.05232
   R59        2.05209  -0.00000   0.00000  -0.00000  -0.00000   2.05209
   R60        2.06987   0.00002   0.00000   0.00006   0.00006   2.06993
   R61        2.06986   0.00002   0.00000   0.00006   0.00006   2.06992
   R62        2.06688  -0.00001   0.00000  -0.00004  -0.00004   2.06684
   R63        2.06987   0.00002   0.00000   0.00006   0.00006   2.06992
   R64        2.06987   0.00002   0.00000   0.00006   0.00006   2.06993
   R65        2.06688  -0.00001   0.00000  -0.00004  -0.00004   2.06684
   R66        2.06930   0.00001   0.00000   0.00003   0.00003   2.06933
   R67        2.06930   0.00001   0.00000   0.00003   0.00003   2.06933
   R68        2.06362   0.00000   0.00000   0.00001   0.00001   2.06364
   R69        2.06930   0.00001   0.00000   0.00002   0.00002   2.06932
   R70        2.06931   0.00001   0.00000   0.00003   0.00003   2.06933
   R71        2.06363   0.00000   0.00000   0.00001   0.00001   2.06364
    A1        1.89751   0.00004   0.00000   0.00016   0.00016   1.89766
    A2        2.25878   0.00005   0.00000   0.00021   0.00021   2.25899
    A3        2.12689  -0.00009   0.00000  -0.00036  -0.00036   2.12653
    A4        1.89624  -0.00003   0.00000  -0.00017  -0.00017   1.89607
    A5        2.18043   0.00007   0.00000   0.00042   0.00042   2.18085
    A6        2.20652  -0.00004   0.00000  -0.00025  -0.00025   2.20627
    A7        1.84725   0.00004   0.00000   0.00015   0.00015   1.84740
    A8        2.20737  -0.00011   0.00000  -0.00043  -0.00043   2.20694
    A9        2.22856   0.00007   0.00000   0.00028   0.00028   2.22884
   A10        1.88435   0.00001   0.00000   0.00004   0.00004   1.88439
   A11        2.27045   0.00001   0.00000   0.00003   0.00003   2.27048
   A12        2.12839  -0.00002   0.00000  -0.00007  -0.00007   2.12832
   A13        1.89944  -0.00005   0.00000  -0.00018  -0.00018   1.89926
   A14        2.17825   0.00006   0.00000   0.00021   0.00021   2.17846
   A15        2.20550  -0.00001   0.00000  -0.00003  -0.00003   2.20547
   A16        2.05764   0.00004   0.00000   0.00014   0.00014   2.05778
   A17        2.11278  -0.00002   0.00000  -0.00008  -0.00008   2.11269
   A18        2.11276  -0.00001   0.00000  -0.00005  -0.00005   2.11271
   A19        2.27044   0.00001   0.00000   0.00005   0.00005   2.27049
   A20        2.12840  -0.00002   0.00000  -0.00008  -0.00008   2.12832
   A21        1.88435   0.00001   0.00000   0.00004   0.00004   1.88438
   A22        1.84725   0.00004   0.00000   0.00015   0.00015   1.84740
   A23        2.22855   0.00007   0.00000   0.00029   0.00029   2.22885
   A24        2.20738  -0.00011   0.00000  -0.00044  -0.00044   2.20693
   A25        1.89944  -0.00005   0.00000  -0.00018  -0.00018   1.89926
   A26        2.20549  -0.00001   0.00000  -0.00002  -0.00002   2.20547
   A27        2.17826   0.00006   0.00000   0.00020   0.00020   2.17845
   A28        1.89624  -0.00003   0.00000  -0.00016  -0.00016   1.89607
   A29        2.20652  -0.00004   0.00000  -0.00025  -0.00025   2.20627
   A30        2.18043   0.00007   0.00000   0.00042   0.00042   2.18085
   A31        1.89751   0.00004   0.00000   0.00016   0.00016   1.89766
   A32        2.12690  -0.00009   0.00000  -0.00037  -0.00037   2.12653
   A33        2.25878   0.00005   0.00000   0.00021   0.00021   2.25899
   A34        1.84095   0.00002   0.00000   0.00007   0.00007   1.84101
   A35        1.92564  -0.00001   0.00000  -0.00007  -0.00007   1.92558
   A36        1.92564  -0.00001   0.00000  -0.00006  -0.00006   1.92558
   A37        1.92564  -0.00001   0.00000  -0.00005  -0.00005   1.92559
   A38        1.92564  -0.00001   0.00000  -0.00007  -0.00007   1.92557
   A39        1.91916   0.00002   0.00000   0.00017   0.00017   1.91933
   A40        2.09534  -0.00000   0.00000  -0.00001  -0.00001   2.09533
   A41        2.09535  -0.00000   0.00000  -0.00001  -0.00001   2.09534
   A42        2.09249   0.00001   0.00000   0.00002   0.00002   2.09251
   A43        2.11962  -0.00002   0.00000  -0.00006  -0.00006   2.11956
   A44        2.09647   0.00001   0.00000   0.00003   0.00003   2.09650
   A45        2.06710   0.00001   0.00000   0.00003   0.00003   2.06713
   A46        2.09647   0.00001   0.00000   0.00003   0.00003   2.09650
   A47        2.11961  -0.00002   0.00000  -0.00005  -0.00005   2.11956
   A48        2.06710   0.00001   0.00000   0.00003   0.00003   2.06713
   A49        2.11499   0.00000   0.00000   0.00000   0.00000   2.11500
   A50        2.06736  -0.00000   0.00000   0.00001   0.00001   2.06737
   A51        2.10083  -0.00000   0.00000  -0.00001  -0.00001   2.10082
   A52        2.06821  -0.00001   0.00000  -0.00003  -0.00003   2.06818
   A53        2.09126  -0.00001   0.00000  -0.00003  -0.00003   2.09123
   A54        2.12372   0.00002   0.00000   0.00006   0.00006   2.12378
   A55        2.09126  -0.00001   0.00000  -0.00003  -0.00003   2.09123
   A56        2.06821  -0.00001   0.00000  -0.00003  -0.00003   2.06818
   A57        2.12372   0.00002   0.00000   0.00006   0.00006   2.12378
   A58        2.06735   0.00000   0.00000   0.00001   0.00001   2.06737
   A59        2.11499   0.00000   0.00000   0.00000   0.00000   2.11500
   A60        2.10084  -0.00000   0.00000  -0.00001  -0.00001   2.10082
   A61        2.10095   0.00001   0.00000   0.00002   0.00002   2.10096
   A62        2.09436   0.00000   0.00000   0.00001   0.00001   2.09437
   A63        2.08788  -0.00001   0.00000  -0.00003  -0.00003   2.08785
   A64        2.11437  -0.00001   0.00000  -0.00001  -0.00001   2.11436
   A65        2.07056   0.00001   0.00000   0.00002   0.00002   2.07058
   A66        2.09826   0.00000   0.00000  -0.00001  -0.00001   2.09825
   A67        2.09841  -0.00001   0.00000  -0.00000  -0.00000   2.09841
   A68        2.09239   0.00000   0.00000   0.00000   0.00000   2.09239
   A69        2.09239   0.00000   0.00000   0.00000   0.00000   2.09239
   A70        2.11437  -0.00001   0.00000  -0.00001  -0.00001   2.11436
   A71        2.07056   0.00000   0.00000   0.00002   0.00002   2.07058
   A72        2.09826   0.00000   0.00000  -0.00001  -0.00001   2.09825
   A73        2.10095   0.00001   0.00000   0.00002   0.00002   2.10096
   A74        2.09436   0.00000   0.00000   0.00001   0.00001   2.09437
   A75        2.08788  -0.00001   0.00000  -0.00003  -0.00003   2.08785
   A76        2.10076  -0.00000   0.00000  -0.00001  -0.00001   2.10075
   A77        2.08748  -0.00001   0.00000  -0.00005  -0.00005   2.08743
   A78        2.09495   0.00001   0.00000   0.00006   0.00006   2.09501
   A79        2.10076  -0.00000   0.00000  -0.00001  -0.00001   2.10075
   A80        2.09495   0.00001   0.00000   0.00006   0.00006   2.09501
   A81        2.08748  -0.00001   0.00000  -0.00005  -0.00005   2.08743
   A82        2.10301   0.00000   0.00000   0.00000   0.00000   2.10302
   A83        2.10301   0.00000   0.00000   0.00000   0.00000   2.10302
   A84        2.07716  -0.00000   0.00000  -0.00001  -0.00001   2.07715
   A85        2.10336   0.00000   0.00000   0.00001   0.00001   2.10337
   A86        2.08010  -0.00000   0.00000  -0.00001  -0.00001   2.08010
   A87        2.09972  -0.00000   0.00000  -0.00000  -0.00000   2.09972
   A88        2.10336   0.00000   0.00000   0.00001   0.00001   2.10337
   A89        2.08010  -0.00000   0.00000  -0.00001  -0.00001   2.08010
   A90        2.09972  -0.00000   0.00000  -0.00000  -0.00000   2.09972
   A91        2.09614  -0.00000   0.00000  -0.00000  -0.00000   2.09614
   A92        2.09069   0.00000   0.00000   0.00000   0.00000   2.09069
   A93        2.09635   0.00000   0.00000   0.00000   0.00000   2.09635
   A94        2.09614  -0.00000   0.00000  -0.00000  -0.00000   2.09614
   A95        2.09069   0.00000   0.00000   0.00000   0.00000   2.09070
   A96        2.09635   0.00000   0.00000   0.00000   0.00000   2.09635
   A97        2.09020   0.00000   0.00000   0.00000   0.00000   2.09021
   A98        2.09649  -0.00000   0.00000  -0.00000  -0.00000   2.09649
   A99        2.09649  -0.00000   0.00000  -0.00000  -0.00000   2.09649
   A100       1.95009   0.00002   0.00000   0.00015   0.00015   1.95024
   A101       1.95011   0.00002   0.00000   0.00014   0.00014   1.95025
   A102       1.91601  -0.00004   0.00000  -0.00023  -0.00023   1.91578
   A103       1.86653  -0.00002   0.00000  -0.00013  -0.00013   1.86640
   A104       1.88939   0.00001   0.00000   0.00003   0.00003   1.88943
   A105       1.88939   0.00001   0.00000   0.00003   0.00003   1.88942
   A106       1.95009   0.00002   0.00000   0.00016   0.00016   1.95025
   A107       1.95010   0.00002   0.00000   0.00015   0.00015   1.95025
   A108       1.91601  -0.00004   0.00000  -0.00024  -0.00024   1.91577
   A109       1.86653  -0.00002   0.00000  -0.00012  -0.00012   1.86640
   A110       1.88939   0.00001   0.00000   0.00003   0.00003   1.88943
   A111       1.88939   0.00001   0.00000   0.00003   0.00003   1.88942
   A112       1.92493  -0.00002   0.00000  -0.00013  -0.00013   1.92480
   A113       1.92492  -0.00002   0.00000  -0.00014  -0.00014   1.92478
   A114       1.92970   0.00002   0.00000   0.00012   0.00012   1.92982
   A115       1.85991   0.00002   0.00000   0.00015   0.00015   1.86006
   A116       1.91154   0.00000   0.00000  -0.00000  -0.00000   1.91153
   A117       1.91155   0.00000   0.00000   0.00001   0.00001   1.91156
   A118       1.92492  -0.00002   0.00000  -0.00013  -0.00013   1.92479
   A119       1.92494  -0.00002   0.00000  -0.00015  -0.00015   1.92479
   A120       1.92970   0.00002   0.00000   0.00012   0.00012   1.92982
   A121       1.85991   0.00002   0.00000   0.00015   0.00015   1.86006
   A122       1.91156  -0.00000   0.00000  -0.00000  -0.00000   1.91156
   A123       1.91153   0.00000   0.00000   0.00001   0.00001   1.91154
    D1       -0.00001   0.00000   0.00000   0.00001   0.00001   0.00001
    D2        3.14159   0.00000   0.00000   0.00002   0.00002  -3.14158
    D3        3.14158  -0.00000   0.00000  -0.00005  -0.00005   3.14153
    D4       -0.00001  -0.00000   0.00000  -0.00004  -0.00004  -0.00006
    D5        0.00003  -0.00000   0.00000  -0.00004  -0.00004  -0.00000
    D6       -3.14145  -0.00000   0.00000  -0.00002  -0.00002  -3.14147
    D7       -3.14155   0.00000   0.00000   0.00002   0.00002  -3.14153
    D8        0.00015   0.00000   0.00000   0.00003   0.00003   0.00018
    D9        2.11725  -0.00000   0.00000  -0.00003  -0.00003   2.11722
   D10       -2.11628   0.00000   0.00000  -0.00002  -0.00002  -2.11630
   D11        0.00047   0.00000   0.00000  -0.00002  -0.00002   0.00045
   D12       -1.02435  -0.00000   0.00000  -0.00010  -0.00010  -1.02445
   D13        1.02530  -0.00000   0.00000  -0.00008  -0.00008   1.02522
   D14       -3.14113  -0.00000   0.00000  -0.00009  -0.00009  -3.14122
   D15       -0.00002   0.00000   0.00000   0.00001   0.00001  -0.00001
   D16       -3.14156  -0.00000   0.00000  -0.00002  -0.00002  -3.14158
   D17        3.14157   0.00000   0.00000   0.00001   0.00001   3.14158
   D18        0.00003  -0.00000   0.00000  -0.00002  -0.00002   0.00001
   D19        0.00004  -0.00000   0.00000  -0.00004  -0.00004   0.00001
   D20       -3.14156   0.00000   0.00000   0.00003   0.00003  -3.14153
   D21        3.14158  -0.00000   0.00000  -0.00000  -0.00000   3.14158
   D22       -0.00002   0.00000   0.00000   0.00006   0.00006   0.00004
   D23        2.09621  -0.00000   0.00000   0.00005   0.00005   2.09626
   D24       -2.09647   0.00000   0.00000   0.00009   0.00009  -2.09638
   D25       -0.00012   0.00000   0.00000   0.00006   0.00006  -0.00006
   D26       -1.04532  -0.00000   0.00000   0.00001   0.00001  -1.04531
   D27        1.04519   0.00000   0.00000   0.00005   0.00005   1.04524
   D28        3.14153  -0.00000   0.00000   0.00002   0.00002   3.14156
   D29       -0.00005   0.00000   0.00000   0.00005   0.00005  -0.00000
   D30        3.14143   0.00000   0.00000   0.00003   0.00003   3.14147
   D31        3.14155   0.00000   0.00000  -0.00001  -0.00001   3.14154
   D32       -0.00015  -0.00000   0.00000  -0.00002  -0.00002  -0.00018
   D33        3.14155  -0.00000   0.00000  -0.00006  -0.00006   3.14149
   D34       -0.00003  -0.00000   0.00000  -0.00004  -0.00004  -0.00007
   D35       -0.00005   0.00000   0.00000   0.00001   0.00001  -0.00004
   D36        3.14156   0.00000   0.00000   0.00003   0.00003   3.14159
   D37       -3.14143  -0.00000   0.00000  -0.00000  -0.00000  -3.14143
   D38       -1.06189  -0.00001   0.00000  -0.00006  -0.00006  -1.06195
   D39        1.06222   0.00001   0.00000   0.00007   0.00007   1.06229
   D40        0.00029  -0.00000   0.00000   0.00001   0.00001   0.00030
   D41        2.07983  -0.00001   0.00000  -0.00005  -0.00005   2.07978
   D42       -2.07925   0.00001   0.00000   0.00009   0.00009  -2.07916
   D43       -3.14151  -0.00000   0.00000  -0.00002  -0.00002  -3.14153
   D44        0.00006   0.00000   0.00000   0.00002   0.00002   0.00007
   D45        0.00007  -0.00000   0.00000  -0.00005  -0.00005   0.00003
   D46       -3.14155  -0.00000   0.00000  -0.00001  -0.00001  -3.14156
   D47       -1.57092  -0.00000   0.00000  -0.00001  -0.00001  -1.57093
   D48        1.57068  -0.00000   0.00000  -0.00004  -0.00004   1.57064
   D49        1.57068   0.00000   0.00000   0.00001   0.00001   1.57070
   D50       -1.57090  -0.00000   0.00000  -0.00002  -0.00002  -1.57091
   D51       -3.14157  -0.00000   0.00000  -0.00001  -0.00001  -3.14158
   D52       -0.00001   0.00000   0.00000   0.00003   0.00003   0.00003
   D53        0.00005  -0.00000   0.00000  -0.00005  -0.00005   0.00000
   D54       -3.14157  -0.00000   0.00000  -0.00000  -0.00000  -3.14157
   D55        3.14156   0.00000   0.00000   0.00003   0.00003   3.14158
   D56        0.00014  -0.00000   0.00000  -0.00003  -0.00003   0.00011
   D57       -0.00006   0.00000   0.00000   0.00006   0.00006  -0.00000
   D58       -3.14148   0.00000   0.00000   0.00000   0.00000  -3.14147
   D59       -0.00002   0.00000   0.00000   0.00002   0.00002  -0.00000
   D60        3.14157   0.00000   0.00000   0.00003   0.00003  -3.14158
   D61       -3.14158  -0.00000   0.00000  -0.00003  -0.00003   3.14158
   D62        0.00001  -0.00000   0.00000  -0.00002  -0.00002  -0.00001
   D63       -1.04519  -0.00000   0.00000  -0.00004  -0.00004  -1.04523
   D64        1.04532   0.00000   0.00000   0.00001   0.00001   1.04533
   D65       -3.14153  -0.00000   0.00000  -0.00002  -0.00002  -3.14155
   D66        2.09637  -0.00000   0.00000   0.00001   0.00001   2.09638
   D67       -2.09631   0.00000   0.00000   0.00006   0.00006  -2.09625
   D68        0.00003   0.00000   0.00000   0.00003   0.00003   0.00006
   D69        0.00005  -0.00000   0.00000  -0.00005  -0.00005   0.00000
   D70       -3.14159  -0.00000   0.00000  -0.00002  -0.00002   3.14157
   D71        3.14147   0.00000   0.00000   0.00001   0.00001   3.14148
   D72       -0.00017   0.00000   0.00000   0.00003   0.00003  -0.00014
   D73       -0.00028   0.00000   0.00000   0.00001   0.00001  -0.00027
   D74       -2.07982   0.00001   0.00000   0.00008   0.00008  -2.07974
   D75        2.07925  -0.00001   0.00000  -0.00005  -0.00005   2.07920
   D76        3.14151  -0.00000   0.00000  -0.00005  -0.00005   3.14146
   D77        1.06197   0.00001   0.00000   0.00002   0.00002   1.06199
   D78       -1.06214  -0.00001   0.00000  -0.00011  -0.00011  -1.06226
   D79       -0.00001   0.00000   0.00000   0.00001   0.00001  -0.00000
   D80       -3.14156  -0.00000   0.00000  -0.00001  -0.00001  -3.14157
   D81        3.14158   0.00000   0.00000   0.00001   0.00001   3.14158
   D82        0.00003  -0.00000   0.00000  -0.00002  -0.00002   0.00001
   D83       -1.02518  -0.00000   0.00000  -0.00004  -0.00004  -1.02522
   D84        1.02447   0.00000   0.00000  -0.00003  -0.00003   1.02444
   D85        3.14124  -0.00000   0.00000  -0.00003  -0.00003   3.14121
   D86        2.11636  -0.00000   0.00000  -0.00001  -0.00001   2.11634
   D87       -2.11718   0.00000   0.00000   0.00000   0.00000  -2.11717
   D88       -0.00041   0.00000   0.00000   0.00000   0.00000  -0.00041
   D89        0.00000  -0.00000   0.00000  -0.00001  -0.00001  -0.00001
   D90       -3.14158   0.00000   0.00000  -0.00000  -0.00000  -3.14159
   D91        3.14159   0.00000   0.00000   0.00002   0.00002  -3.14158
   D92       -0.00000   0.00000   0.00000   0.00003   0.00003   0.00002
   D93        3.14159   0.00000   0.00000   0.00001   0.00001  -3.14158
   D94       -0.00001   0.00000   0.00000   0.00002   0.00002   0.00001
   D95        0.00001  -0.00000   0.00000  -0.00001  -0.00001  -0.00000
   D96       -3.14159  -0.00000   0.00000  -0.00001  -0.00001   3.14159
   D97       -3.14159   0.00000   0.00000   0.00003   0.00003  -3.14156
   D98        0.00000   0.00000   0.00000   0.00002   0.00002   0.00003
   D99        0.00000   0.00000   0.00000   0.00002   0.00002   0.00002
   D100      -3.14159   0.00000   0.00000   0.00001   0.00001  -3.14158
   D101       3.14159  -0.00000   0.00000  -0.00002  -0.00002   3.14157
   D102      -0.00001  -0.00000   0.00000  -0.00002  -0.00002  -0.00003
   D103      -0.00000  -0.00000   0.00000  -0.00001  -0.00001  -0.00001
   D104       3.14159  -0.00000   0.00000  -0.00001  -0.00001   3.14158
   D105      -0.00001  -0.00000   0.00000  -0.00001  -0.00001  -0.00002
   D106       3.14158  -0.00000   0.00000  -0.00001  -0.00001   3.14157
   D107       3.14159  -0.00000   0.00000  -0.00001  -0.00001   3.14158
   D108      -0.00000  -0.00000   0.00000  -0.00001  -0.00001  -0.00001
   D109       0.00001   0.00000   0.00000   0.00001   0.00001   0.00002
   D110      -3.14158   0.00000   0.00000   0.00001   0.00001  -3.14157
   D111      -3.14159   0.00000   0.00000   0.00002   0.00002  -3.14158
   D112       0.00000   0.00000   0.00000   0.00001   0.00001   0.00002
   D113      -0.00000  -0.00000   0.00000  -0.00001  -0.00001  -0.00001
   D114       3.14159  -0.00000   0.00000  -0.00001  -0.00001   3.14158
   D115       3.14159  -0.00000   0.00000  -0.00000  -0.00000   3.14159
   D116       0.00000  -0.00000   0.00000  -0.00000  -0.00000  -0.00000
   D117      -0.00000  -0.00000   0.00000   0.00000   0.00000  -0.00000
   D118      -3.14159   0.00000   0.00000   0.00000   0.00000  -3.14159
   D119       3.14159  -0.00000   0.00000   0.00000   0.00000   3.14159
   D120       0.00000  -0.00000   0.00000   0.00000   0.00000   0.00000
   D121       0.00001  -0.00000   0.00000   0.00000   0.00000   0.00001
   D122      -3.14159   0.00000   0.00000   0.00001   0.00001  -3.14158
   D123      -3.14159   0.00000   0.00000   0.00000   0.00000  -3.14159
   D124       0.00000   0.00000   0.00000   0.00001   0.00001   0.00001
   D125       0.00000   0.00000   0.00000   0.00001   0.00001   0.00002
   D126      -3.14159   0.00000   0.00000   0.00001   0.00001  -3.14158
   D127       3.14159   0.00000   0.00000   0.00002   0.00002  -3.14158
   D128       0.00000   0.00000   0.00000   0.00001   0.00001   0.00001
   D129      -0.00000  -0.00000   0.00000   0.00000   0.00000  -0.00000
   D130      -3.14159   0.00000   0.00000   0.00000   0.00000  -3.14159
   D131      -3.14159  -0.00000   0.00000  -0.00000  -0.00000   3.14159
   D132       0.00000  -0.00000   0.00000  -0.00000  -0.00000   0.00000
   D133      -0.00000  -0.00000   0.00000  -0.00001  -0.00001  -0.00001
   D134       3.14159  -0.00000   0.00000  -0.00000  -0.00000   3.14159
   D135      -3.14159  -0.00000   0.00000  -0.00001  -0.00001   3.14159
   D136       0.00000  -0.00000   0.00000  -0.00000  -0.00000  -0.00000
   D137       0.00000  -0.00000   0.00000  -0.00001  -0.00001  -0.00001
   D138      -3.14159  -0.00000   0.00000  -0.00000  -0.00000  -3.14159
   D139       3.14159  -0.00000   0.00000  -0.00001  -0.00001   3.14158
   D140      -0.00000  -0.00000   0.00000  -0.00000  -0.00000  -0.00000
   D141       0.00000   0.00000   0.00000   0.00001   0.00001   0.00001
   D142      -3.14159   0.00000   0.00000   0.00000   0.00000  -3.14159
   D143       3.14159   0.00000   0.00000   0.00001   0.00001  -3.14159
   D144      -0.00000   0.00000   0.00000   0.00000   0.00000   0.00000
   D145      -1.57081  -0.00000   0.00000  -0.00001  -0.00001  -1.57082
   D146       1.57078  -0.00000   0.00000  -0.00001  -0.00001   1.57077
   D147       1.57078  -0.00000   0.00000  -0.00000  -0.00000   1.57078
   D148      -1.57082   0.00000   0.00000   0.00000   0.00000  -1.57082
   D149       0.00000   0.00000   0.00000   0.00001   0.00001   0.00001
   D150      -3.14159   0.00000   0.00000   0.00000   0.00000  -3.14159
   D151       3.14159   0.00000   0.00000   0.00001   0.00001  -3.14159
   D152      -0.00000   0.00000   0.00000   0.00000   0.00000  -0.00000
   D153      -0.00000  -0.00000   0.00000  -0.00000  -0.00000  -0.00000
   D154      -3.14159  -0.00000   0.00000  -0.00000  -0.00000  -3.14159
   D155      -3.14159  -0.00000   0.00000  -0.00001  -0.00001   3.14158
   D156       0.00000  -0.00000   0.00000  -0.00000  -0.00000  -0.00000
   D157       3.14159   0.00000   0.00000   0.00000   0.00000  -3.14159
   D158      -0.00000   0.00000   0.00000   0.00000   0.00000   0.00000
   D159       0.00000   0.00000   0.00000   0.00000   0.00000   0.00000
   D160      -3.14159  -0.00000   0.00000  -0.00000  -0.00000   3.14159
   D161      -3.14159  -0.00000   0.00000  -0.00000  -0.00000   3.14159
   D162       0.00000  -0.00000   0.00000  -0.00000  -0.00000  -0.00000
   D163       0.00000   0.00000   0.00000   0.00000   0.00000   0.00000
   D164       3.14159   0.00000   0.00000   0.00000   0.00000  -3.14159
   D165      -0.00000  -0.00000   0.00000  -0.00000  -0.00000  -0.00000
   D166       3.14159  -0.00000   0.00000  -0.00000  -0.00000   3.14159
   D167       3.14159   0.00000   0.00000   0.00000   0.00000   3.14159
   D168      -0.00000   0.00000   0.00000   0.00000   0.00000  -0.00000
   D169      -0.00000  -0.00000   0.00000  -0.00000  -0.00000  -0.00000
   D170       3.14159  -0.00000   0.00000  -0.00000  -0.00000   3.14159
   D171      -3.14159  -0.00000   0.00000  -0.00000  -0.00000   3.14159
   D172       0.00000  -0.00000   0.00000  -0.00000  -0.00000  -0.00000
   D173      -0.00000   0.00000   0.00000   0.00000   0.00000   0.00000
   D174       3.14159   0.00000   0.00000   0.00000   0.00000  -3.14159
   D175       3.14159   0.00000   0.00000   0.00000   0.00000  -3.14159
   D176      -0.00000   0.00000   0.00000   0.00000   0.00000   0.00000
   D177       0.00000  -0.00000   0.00000  -0.00000  -0.00000   0.00000
   D178      -3.14159  -0.00000   0.00000  -0.00000  -0.00000  -3.14159
   D179      -3.14159  -0.00000   0.00000  -0.00000  -0.00000  -3.14159
   D180       0.00000  -0.00000   0.00000  -0.00000  -0.00000   0.00000
         Item               Value     Threshold  Converged?
 Maximum Force            0.000184     0.000450     YES
 RMS     Force            0.000029     0.000300     YES
 Maximum Displacement     0.001578     0.001800     YES
 RMS     Displacement     0.000206     0.001200     YES
 Predicted change in Energy=-4.822105D-07
 Optimization completed.
    -- Stationary point found.
                           ----------------------------
                           !   Optimized Parameters   !
                           ! (Angstroms and Degrees)  !
 --------------------------                            --------------------------
 ! Name  Definition              Value          Derivative Info.                !
 --------------------------------------------------------------------------------
 ! R1    R(1,2)                  1.4025         -DE/DX =   -0.0001              !
 ! R2    R(1,5)                  1.3771         -DE/DX =    0.0001              !
 ! R3    R(1,62)                 1.4846         -DE/DX =    0.0                 !
 ! R4    R(2,3)                  1.3817         -DE/DX =    0.0001              !
 ! R5    R(2,6)                  1.0822         -DE/DX =    0.0                 !
 ! R6    R(3,4)                  1.4606         -DE/DX =   -0.0002              !
 ! R7    R(3,50)                 1.4936         -DE/DX =    0.0                 !
 ! R8    R(4,5)                  1.365          -DE/DX =    0.0001              !
 ! R9    R(4,7)                  1.4119         -DE/DX =    0.0                 !
 ! R10   R(5,14)                 1.5466         -DE/DX =    0.0                 !
 ! R11   R(7,8)                  1.4119         -DE/DX =    0.0                 !
 ! R12   R(7,17)                 1.4877         -DE/DX =    0.0002              !
 ! R13   R(8,9)                  1.4606         -DE/DX =   -0.0002              !
 ! R14   R(8,10)                 1.365          -DE/DX =    0.0001              !
 ! R15   R(9,11)                 1.3817         -DE/DX =    0.0001              !
 ! R16   R(9,54)                 1.4936         -DE/DX =    0.0                 !
 ! R17   R(10,12)                1.3771         -DE/DX =    0.0001              !
 ! R18   R(10,14)                1.5466         -DE/DX =    0.0                 !
 ! R19   R(11,12)                1.4025         -DE/DX =   -0.0001              !
 ! R20   R(11,13)                1.0822         -DE/DX =    0.0                 !
 ! R21   R(12,58)                1.4846         -DE/DX =    0.0                 !
 ! R22   R(14,15)                1.3953         -DE/DX =   -0.0001              !
 ! R23   R(14,16)                1.3954         -DE/DX =   -0.0001              !
 ! R24   R(17,18)                1.4059         -DE/DX =    0.0                 !
 ! R25   R(17,19)                1.4059         -DE/DX =    0.0                 !
 ! R26   R(18,20)                1.4325         -DE/DX =    0.0                 !
 ! R27   R(18,21)                1.4349         -DE/DX =    0.0                 !
 ! R28   R(19,22)                1.4349         -DE/DX =    0.0                 !
 ! R29   R(19,23)                1.4325         -DE/DX =    0.0                 !
 ! R30   R(20,24)                1.3626         -DE/DX =    0.0                 !
 ! R31   R(20,25)                1.0848         -DE/DX =    0.0                 !
 ! R32   R(21,26)                1.433          -DE/DX =    0.0                 !
 ! R33   R(21,27)                1.4053         -DE/DX =    0.0                 !
 ! R34   R(22,27)                1.4053         -DE/DX =    0.0                 !
 ! R35   R(22,28)                1.433          -DE/DX =    0.0                 !
 ! R36   R(23,29)                1.0848         -DE/DX =    0.0                 !
 ! R37   R(23,30)                1.3626         -DE/DX =    0.0                 !
 ! R38   R(24,31)                1.4231         -DE/DX =    0.0                 !
 ! R39   R(24,32)                1.0859         -DE/DX =    0.0                 !
 ! R40   R(26,31)                1.3624         -DE/DX =    0.0                 !
 ! R41   R(26,33)                1.0847         -DE/DX =    0.0                 !
 ! R42   R(27,39)                1.4929         -DE/DX =    0.0                 !
 ! R43   R(28,34)                1.3624         -DE/DX =    0.0                 !
 ! R44   R(28,35)                1.0847         -DE/DX =    0.0                 !
 ! R45   R(30,34)                1.4231         -DE/DX =    0.0                 !
 ! R46   R(30,36)                1.0859         -DE/DX =    0.0                 !
 ! R47   R(31,37)                1.0859         -DE/DX =    0.0                 !
 ! R48   R(34,38)                1.0859         -DE/DX =    0.0                 !
 ! R49   R(39,40)                1.3971         -DE/DX =    0.0                 !
 ! R50   R(39,41)                1.3971         -DE/DX =    0.0                 !
 ! R51   R(40,42)                1.3917         -DE/DX =    0.0                 !
 ! R52   R(40,43)                1.0864         -DE/DX =    0.0                 !
 ! R53   R(41,44)                1.3917         -DE/DX =    0.0                 !
 ! R54   R(41,45)                1.0864         -DE/DX =    0.0                 !
 ! R55   R(42,46)                1.3923         -DE/DX =    0.0                 !
 ! R56   R(42,47)                1.086          -DE/DX =    0.0                 !
 ! R57   R(44,46)                1.3923         -DE/DX =    0.0                 !
 ! R58   R(44,48)                1.086          -DE/DX =    0.0                 !
 ! R59   R(46,49)                1.0859         -DE/DX =    0.0                 !
 ! R60   R(50,51)                1.0953         -DE/DX =    0.0                 !
 ! R61   R(50,52)                1.0953         -DE/DX =    0.0                 !
 ! R62   R(50,53)                1.0937         -DE/DX =    0.0                 !
 ! R63   R(54,55)                1.0953         -DE/DX =    0.0                 !
 ! R64   R(54,56)                1.0953         -DE/DX =    0.0                 !
 ! R65   R(54,57)                1.0937         -DE/DX =    0.0                 !
 ! R66   R(58,59)                1.095          -DE/DX =    0.0                 !
 ! R67   R(58,60)                1.095          -DE/DX =    0.0                 !
 ! R68   R(58,61)                1.092          -DE/DX =    0.0                 !
 ! R69   R(62,63)                1.095          -DE/DX =    0.0                 !
 ! R70   R(62,64)                1.095          -DE/DX =    0.0                 !
 ! R71   R(62,65)                1.092          -DE/DX =    0.0                 !
 ! A1    A(2,1,5)              108.7191         -DE/DX =    0.0                 !
 ! A2    A(2,1,62)             129.4188         -DE/DX =    0.0001              !
 ! A3    A(5,1,62)             121.862          -DE/DX =   -0.0001              !
 ! A4    A(1,2,3)              108.6463         -DE/DX =    0.0                 !
 ! A5    A(1,2,6)              124.9293         -DE/DX =    0.0001              !
 ! A6    A(3,2,6)              126.4244         -DE/DX =    0.0                 !
 ! A7    A(2,3,4)              105.8398         -DE/DX =    0.0                 !
 ! A8    A(2,3,50)             126.4731         -DE/DX =   -0.0001              !
 ! A9    A(4,3,50)             127.6871         -DE/DX =    0.0001              !
 ! A10   A(3,4,5)              107.965          -DE/DX =    0.0                 !
 ! A11   A(3,4,7)              130.087          -DE/DX =    0.0                 !
 ! A12   A(5,4,7)              121.948          -DE/DX =    0.0                 !
 ! A13   A(1,5,4)              108.8297         -DE/DX =    0.0                 !
 ! A14   A(1,5,14)             124.8046         -DE/DX =    0.0001              !
 ! A15   A(4,5,14)             126.3657         -DE/DX =    0.0                 !
 ! A16   A(4,7,8)              117.8942         -DE/DX =    0.0                 !
 ! A17   A(4,7,17)             121.0533         -DE/DX =    0.0                 !
 ! A18   A(8,7,17)             121.0525         -DE/DX =    0.0                 !
 ! A19   A(7,8,9)              130.0866         -DE/DX =    0.0                 !
 ! A20   A(7,8,10)             121.9483         -DE/DX =    0.0                 !
 ! A21   A(9,8,10)             107.9651         -DE/DX =    0.0                 !
 ! A22   A(8,9,11)             105.8399         -DE/DX =    0.0                 !
 ! A23   A(8,9,54)             127.6866         -DE/DX =    0.0001              !
 ! A24   A(11,9,54)            126.4735         -DE/DX =   -0.0001              !
 ! A25   A(8,10,12)            108.8297         -DE/DX =    0.0                 !
 ! A26   A(8,10,14)            126.3655         -DE/DX =    0.0                 !
 ! A27   A(12,10,14)           124.8049         -DE/DX =    0.0001              !
 ! A28   A(9,11,12)            108.6463         -DE/DX =    0.0                 !
 ! A29   A(9,11,13)            126.4245         -DE/DX =    0.0                 !
 ! A30   A(12,11,13)           124.9292         -DE/DX =    0.0001              !
 ! A31   A(10,12,11)           108.719          -DE/DX =    0.0                 !
 ! A32   A(10,12,58)           121.8621         -DE/DX =   -0.0001              !
 ! A33   A(11,12,58)           129.4188         -DE/DX =    0.0001              !
 ! A34   A(5,14,10)            105.4784         -DE/DX =    0.0                 !
 ! A35   A(5,14,15)            110.3312         -DE/DX =    0.0                 !
 ! A36   A(5,14,16)            110.3308         -DE/DX =    0.0                 !
 ! A37   A(10,14,15)           110.331          -DE/DX =    0.0                 !
 ! A38   A(10,14,16)           110.3311         -DE/DX =    0.0                 !
 ! A39   A(15,14,16)           109.9596         -DE/DX =    0.0                 !
 ! A40   A(7,17,18)            120.0542         -DE/DX =    0.0                 !
 ! A41   A(7,17,19)            120.0546         -DE/DX =    0.0                 !
 ! A42   A(18,17,19)           119.8911         -DE/DX =    0.0                 !
 ! A43   A(17,18,20)           121.445          -DE/DX =    0.0                 !
 ! A44   A(17,18,21)           120.1189         -DE/DX =    0.0                 !
 ! A45   A(20,18,21)           118.4361         -DE/DX =    0.0                 !
 ! A46   A(17,19,22)           120.119          -DE/DX =    0.0                 !
 ! A47   A(17,19,23)           121.4449         -DE/DX =    0.0                 !
 ! A48   A(22,19,23)           118.4361         -DE/DX =    0.0                 !
 ! A49   A(18,20,24)           121.1802         -DE/DX =    0.0                 !
 ! A50   A(18,20,25)           118.4509         -DE/DX =    0.0                 !
 ! A51   A(24,20,25)           120.3689         -DE/DX =    0.0                 !
 ! A52   A(18,21,26)           118.4995         -DE/DX =    0.0                 !
 ! A53   A(18,21,27)           119.8204         -DE/DX =    0.0                 !
 ! A54   A(26,21,27)           121.68           -DE/DX =    0.0                 !
 ! A55   A(19,22,27)           119.8204         -DE/DX =    0.0                 !
 ! A56   A(19,22,28)           118.4995         -DE/DX =    0.0                 !
 ! A57   A(27,22,28)           121.6801         -DE/DX =    0.0                 !
 ! A58   A(19,23,29)           118.4507         -DE/DX =    0.0                 !
 ! A59   A(19,23,30)           121.1802         -DE/DX =    0.0                 !
 ! A60   A(29,23,30)           120.3691         -DE/DX =    0.0                 !
 ! A61   A(20,24,31)           120.3753         -DE/DX =    0.0                 !
 ! A62   A(20,24,32)           119.998          -DE/DX =    0.0                 !
 ! A63   A(31,24,32)           119.6266         -DE/DX =    0.0                 !
 ! A64   A(21,26,31)           121.1444         -DE/DX =    0.0                 !
 ! A65   A(21,26,33)           118.6344         -DE/DX =    0.0                 !
 ! A66   A(31,26,33)           120.2212         -DE/DX =    0.0                 !
 ! A67   A(21,27,22)           120.2302         -DE/DX =    0.0                 !
 ! A68   A(21,27,39)           119.8849         -DE/DX =    0.0                 !
 ! A69   A(22,27,39)           119.8849         -DE/DX =    0.0                 !
 ! A70   A(22,28,34)           121.1444         -DE/DX =    0.0                 !
 ! A71   A(22,28,35)           118.6344         -DE/DX =    0.0                 !
 ! A72   A(34,28,35)           120.2212         -DE/DX =    0.0                 !
 ! A73   A(23,30,34)           120.3753         -DE/DX =    0.0                 !
 ! A74   A(23,30,36)           119.9981         -DE/DX =    0.0                 !
 ! A75   A(34,30,36)           119.6266         -DE/DX =    0.0                 !
 ! A76   A(24,31,26)           120.3645         -DE/DX =    0.0                 !
 ! A77   A(24,31,37)           119.6038         -DE/DX =    0.0                 !
 ! A78   A(26,31,37)           120.0317         -DE/DX =    0.0                 !
 ! A79   A(28,34,30)           120.3645         -DE/DX =    0.0                 !
 ! A80   A(28,34,38)           120.0317         -DE/DX =    0.0                 !
 ! A81   A(30,34,38)           119.6039         -DE/DX =    0.0                 !
 ! A82   A(27,39,40)           120.4939         -DE/DX =    0.0                 !
 ! A83   A(27,39,41)           120.4938         -DE/DX =    0.0                 !
 ! A84   A(40,39,41)           119.0123         -DE/DX =    0.0                 !
 ! A85   A(39,40,42)           120.5137         -DE/DX =    0.0                 !
 ! A86   A(39,40,43)           119.1811         -DE/DX =    0.0                 !
 ! A87   A(42,40,43)           120.3052         -DE/DX =    0.0                 !
 ! A88   A(39,41,44)           120.5138         -DE/DX =    0.0                 !
 ! A89   A(39,41,45)           119.1811         -DE/DX =    0.0                 !
 ! A90   A(44,41,45)           120.3051         -DE/DX =    0.0                 !
 ! A91   A(40,42,46)           120.1002         -DE/DX =    0.0                 !
 ! A92   A(40,42,47)           119.7878         -DE/DX =    0.0                 !
 ! A93   A(46,42,47)           120.112          -DE/DX =    0.0                 !
 ! A94   A(41,44,46)           120.1001         -DE/DX =    0.0                 !
 ! A95   A(41,44,48)           119.7879         -DE/DX =    0.0                 !
 ! A96   A(46,44,48)           120.112          -DE/DX =    0.0                 !
 ! A97   A(42,46,44)           119.7599         -DE/DX =    0.0                 !
 ! A98   A(42,46,49)           120.1201         -DE/DX =    0.0                 !
 ! A99   A(44,46,49)           120.12           -DE/DX =    0.0                 !
 ! A100  A(3,50,51)            111.7318         -DE/DX =    0.0                 !
 ! A101  A(3,50,52)            111.733          -DE/DX =    0.0                 !
 ! A102  A(3,50,53)            109.7791         -DE/DX =    0.0                 !
 ! A103  A(51,50,52)           106.9443         -DE/DX =    0.0                 !
 ! A104  A(51,50,53)           108.2542         -DE/DX =    0.0                 !
 ! A105  A(52,50,53)           108.2541         -DE/DX =    0.0                 !
 ! A106  A(9,54,55)            111.7321         -DE/DX =    0.0                 !
 ! A107  A(9,54,56)            111.7324         -DE/DX =    0.0                 !
 ! A108  A(9,54,57)            109.7792         -DE/DX =    0.0                 !
 ! A109  A(55,54,56)           106.9442         -DE/DX =    0.0                 !
 ! A110  A(55,54,57)           108.2543         -DE/DX =    0.0                 !
 ! A111  A(56,54,57)           108.2542         -DE/DX =    0.0                 !
 ! A112  A(12,58,59)           110.2905         -DE/DX =    0.0                 !
 ! A113  A(12,58,60)           110.29           -DE/DX =    0.0                 !
 ! A114  A(12,58,61)           110.5637         -DE/DX =    0.0                 !
 ! A115  A(59,58,60)           106.5649         -DE/DX =    0.0                 !
 ! A116  A(59,58,61)           109.5229         -DE/DX =    0.0                 !
 ! A117  A(60,58,61)           109.5237         -DE/DX =    0.0                 !
 ! A118  A(1,62,63)            110.2896         -DE/DX =    0.0                 !
 ! A119  A(1,62,64)            110.2909         -DE/DX =    0.0                 !
 ! A120  A(1,62,65)            110.5637         -DE/DX =    0.0                 !
 ! A121  A(63,62,64)           106.565          -DE/DX =    0.0                 !
 ! A122  A(63,62,65)           109.5243         -DE/DX =    0.0                 !
 ! A123  A(64,62,65)           109.5223         -DE/DX =    0.0                 !
 ! D1    D(5,1,2,3)             -0.0004         -DE/DX =    0.0                 !
 ! D2    D(5,1,2,6)           -180.0003         -DE/DX =    0.0                 !
 ! D3    D(62,1,2,3)           179.999          -DE/DX =    0.0                 !
 ! D4    D(62,1,2,6)            -0.0008         -DE/DX =    0.0                 !
 ! D5    D(2,1,5,4)              0.002          -DE/DX =    0.0                 !
 ! D6    D(2,1,5,14)          -179.9917         -DE/DX =    0.0                 !
 ! D7    D(62,1,5,4)          -179.9975         -DE/DX =    0.0                 !
 ! D8    D(62,1,5,14)            0.0088         -DE/DX =    0.0                 !
 ! D9    D(2,1,62,63)          121.3097         -DE/DX =    0.0                 !
 ! D10   D(2,1,62,64)         -121.2538         -DE/DX =    0.0                 !
 ! D11   D(2,1,62,65)            0.0272         -DE/DX =    0.0                 !
 ! D12   D(5,1,62,63)          -58.6909         -DE/DX =    0.0                 !
 ! D13   D(5,1,62,64)           58.7455         -DE/DX =    0.0                 !
 ! D14   D(5,1,62,65)         -179.9734         -DE/DX =    0.0                 !
 ! D15   D(1,2,3,4)             -0.0012         -DE/DX =    0.0                 !
 ! D16   D(1,2,3,50)          -179.9983         -DE/DX =    0.0                 !
 ! D17   D(6,2,3,4)            179.9986         -DE/DX =    0.0                 !
 ! D18   D(6,2,3,50)             0.0015         -DE/DX =    0.0                 !
 ! D19   D(2,3,4,5)              0.0024         -DE/DX =    0.0                 !
 ! D20   D(2,3,4,7)           -179.9979         -DE/DX =    0.0                 !
 ! D21   D(50,3,4,5)           179.9995         -DE/DX =    0.0                 !
 ! D22   D(50,3,4,7)            -0.0009         -DE/DX =    0.0                 !
 ! D23   D(2,3,50,51)          120.104          -DE/DX =    0.0                 !
 ! D24   D(2,3,50,52)         -120.1186         -DE/DX =    0.0                 !
 ! D25   D(2,3,50,53)           -0.007          -DE/DX =    0.0                 !
 ! D26   D(4,3,50,51)          -59.8925         -DE/DX =    0.0                 !
 ! D27   D(4,3,50,52)           59.8849         -DE/DX =    0.0                 !
 ! D28   D(4,3,50,53)          179.9965         -DE/DX =    0.0                 !
 ! D29   D(3,4,5,1)             -0.0027         -DE/DX =    0.0                 !
 ! D30   D(3,4,5,14)           179.9909         -DE/DX =    0.0                 !
 ! D31   D(7,4,5,1)            179.9976         -DE/DX =    0.0                 !
 ! D32   D(7,4,5,14)            -0.0088         -DE/DX =    0.0                 !
 ! D33   D(3,4,7,8)            179.9976         -DE/DX =    0.0                 !
 ! D34   D(3,4,7,17)            -0.0017         -DE/DX =    0.0                 !
 ! D35   D(5,4,7,8)             -0.0028         -DE/DX =    0.0                 !
 ! D36   D(5,4,7,17)           179.9979         -DE/DX =    0.0                 !
 ! D37   D(1,5,14,10)         -179.9907         -DE/DX =    0.0                 !
 ! D38   D(1,5,14,15)          -60.8421         -DE/DX =    0.0                 !
 ! D39   D(1,5,14,16)           60.8607         -DE/DX =    0.0                 !
 ! D40   D(4,5,14,10)            0.0166         -DE/DX =    0.0                 !
 ! D41   D(4,5,14,15)          119.1653         -DE/DX =    0.0                 !
 ! D42   D(4,5,14,16)         -119.132          -DE/DX =    0.0                 !
 ! D43   D(4,7,8,9)           -179.995          -DE/DX =    0.0                 !
 ! D44   D(4,7,8,10)             0.0032         -DE/DX =    0.0                 !
 ! D45   D(17,7,8,9)             0.0042         -DE/DX =    0.0                 !
 ! D46   D(17,7,8,10)         -179.9975         -DE/DX =    0.0                 !
 ! D47   D(4,7,17,18)          -90.0073         -DE/DX =    0.0                 !
 ! D48   D(4,7,17,19)           89.9934         -DE/DX =    0.0                 !
 ! D49   D(8,7,17,18)           89.9935         -DE/DX =    0.0                 !
 ! D50   D(8,7,17,19)          -90.0058         -DE/DX =    0.0                 !
 ! D51   D(7,8,9,11)          -179.9986         -DE/DX =    0.0                 !
 ! D52   D(7,8,9,54)            -0.0004         -DE/DX =    0.0                 !
 ! D53   D(10,8,9,11)            0.0029         -DE/DX =    0.0                 !
 ! D54   D(10,8,9,54)         -179.9988         -DE/DX =    0.0                 !
 ! D55   D(7,8,10,12)          179.9979         -DE/DX =    0.0                 !
 ! D56   D(7,8,10,14)            0.008          -DE/DX =    0.0                 !
 ! D57   D(9,8,10,12)           -0.0035         -DE/DX =    0.0                 !
 ! D58   D(9,8,10,14)         -179.9934         -DE/DX =    0.0                 !
 ! D59   D(8,9,11,12)           -0.0012         -DE/DX =    0.0                 !
 ! D60   D(8,9,11,13)         -180.0011         -DE/DX =    0.0                 !
 ! D61   D(54,9,11,12)         180.0005         -DE/DX =    0.0                 !
 ! D62   D(54,9,11,13)           0.0006         -DE/DX =    0.0                 !
 ! D63   D(8,9,54,55)          -59.8848         -DE/DX =    0.0                 !
 ! D64   D(8,9,54,56)           59.8923         -DE/DX =    0.0                 !
 ! D65   D(8,9,54,57)         -179.9962         -DE/DX =    0.0                 !
 ! D66   D(11,9,54,55)         120.1131         -DE/DX =    0.0                 !
 ! D67   D(11,9,54,56)        -120.1098         -DE/DX =    0.0                 !
 ! D68   D(11,9,54,57)           0.0017         -DE/DX =    0.0                 !
 ! D69   D(8,10,12,11)           0.0028         -DE/DX =    0.0                 !
 ! D70   D(8,10,12,58)         180.0001         -DE/DX =    0.0                 !
 ! D71   D(14,10,12,11)        179.9929         -DE/DX =    0.0                 !
 ! D72   D(14,10,12,58)         -0.0098         -DE/DX =    0.0                 !
 ! D73   D(8,10,14,5)           -0.0162         -DE/DX =    0.0                 !
 ! D74   D(8,10,14,15)        -119.1651         -DE/DX =    0.0                 !
 ! D75   D(8,10,14,16)         119.1322         -DE/DX =    0.0                 !
 ! D76   D(12,10,14,5)         179.9954         -DE/DX =    0.0                 !
 ! D77   D(12,10,14,15)         60.8465         -DE/DX =    0.0                 !
 ! D78   D(12,10,14,16)        -60.8562         -DE/DX =    0.0                 !
 ! D79   D(9,11,12,10)          -0.0009         -DE/DX =    0.0                 !
 ! D80   D(9,11,12,58)        -179.9979         -DE/DX =    0.0                 !
 ! D81   D(13,11,12,10)        179.999          -DE/DX =    0.0                 !
 ! D82   D(13,11,12,58)          0.002          -DE/DX =    0.0                 !
 ! D83   D(10,12,58,59)        -58.7385         -DE/DX =    0.0                 !
 ! D84   D(10,12,58,60)         58.698          -DE/DX =    0.0                 !
 ! D85   D(10,12,58,61)        179.9801         -DE/DX =    0.0                 !
 ! D86   D(11,12,58,59)        121.2582         -DE/DX =    0.0                 !
 ! D87   D(11,12,58,60)       -121.3054         -DE/DX =    0.0                 !
 ! D88   D(11,12,58,61)         -0.0233         -DE/DX =    0.0                 !
 ! D89   D(7,17,18,20)           0.0003         -DE/DX =    0.0                 !
 ! D90   D(7,17,18,21)        -179.9996         -DE/DX =    0.0                 !
 ! D91   D(19,17,18,20)       -180.0004         -DE/DX =    0.0                 !
 ! D92   D(19,17,18,21)         -0.0002         -DE/DX =    0.0                 !
 ! D93   D(7,17,19,22)        -180.0            -DE/DX =    0.0                 !
 ! D94   D(7,17,19,23)          -0.0004         -DE/DX =    0.0                 !
 ! D95   D(18,17,19,22)          0.0007         -DE/DX =    0.0                 !
 ! D96   D(18,17,19,23)        180.0003         -DE/DX =    0.0                 !
 ! D97   D(17,18,20,24)       -179.9996         -DE/DX =    0.0                 !
 ! D98   D(17,18,20,25)          0.0002         -DE/DX =    0.0                 !
 ! D99   D(21,18,20,24)          0.0002         -DE/DX =    0.0                 !
 ! D100  D(21,18,20,25)       -180.0            -DE/DX =    0.0                 !
 ! D101  D(17,18,21,26)        179.9997         -DE/DX =    0.0                 !
 ! D102  D(17,18,21,27)         -0.0003         -DE/DX =    0.0                 !
 ! D103  D(20,18,21,26)         -0.0001         -DE/DX =    0.0                 !
 ! D104  D(20,18,21,27)        179.9999         -DE/DX =    0.0                 !
 ! D105  D(17,19,22,27)         -0.0006         -DE/DX =    0.0                 !
 ! D106  D(17,19,22,28)        179.9995         -DE/DX =    0.0                 !
 ! D107  D(23,19,22,27)        179.9998         -DE/DX =    0.0                 !
 ! D108  D(23,19,22,28)         -0.0002         -DE/DX =    0.0                 !
 ! D109  D(17,19,23,29)          0.0004         -DE/DX =    0.0                 !
 ! D110  D(17,19,23,30)       -179.9993         -DE/DX =    0.0                 !
 ! D111  D(22,19,23,29)       -180.0            -DE/DX =    0.0                 !
 ! D112  D(22,19,23,30)          0.0003         -DE/DX =    0.0                 !
 ! D113  D(18,20,24,31)         -0.0002         -DE/DX =    0.0                 !
 ! D114  D(18,20,24,32)        179.9999         -DE/DX =    0.0                 !
 ! D115  D(25,20,24,31)        180.0            -DE/DX =    0.0                 !
 ! D116  D(25,20,24,32)          0.0001         -DE/DX =    0.0                 !
 ! D117  D(18,21,26,31)         -0.0001         -DE/DX =    0.0                 !
 ! D118  D(18,21,26,33)       -179.9999         -DE/DX =    0.0                 !
 ! D119  D(27,21,26,31)        180.0            -DE/DX =    0.0                 !
 ! D120  D(27,21,26,33)          0.0002         -DE/DX =    0.0                 !
 ! D121  D(18,21,27,22)          0.0004         -DE/DX =    0.0                 !
 ! D122  D(18,21,27,39)       -179.9999         -DE/DX =    0.0                 !
 ! D123  D(26,21,27,22)       -179.9996         -DE/DX =    0.0                 !
 ! D124  D(26,21,27,39)          0.0001         -DE/DX =    0.0                 !
 ! D125  D(19,22,27,21)          0.0            -DE/DX =    0.0                 !
 ! D126  D(19,22,27,39)       -179.9997         -DE/DX =    0.0                 !
 ! D127  D(28,22,27,21)       -180.0            -DE/DX =    0.0                 !
 ! D128  D(28,22,27,39)          0.0003         -DE/DX =    0.0                 !
 ! D129  D(19,22,28,34)          0.0            -DE/DX =    0.0                 !
 ! D130  D(19,22,28,35)       -179.9999         -DE/DX =    0.0                 !
 ! D131  D(27,22,28,34)        180.0            -DE/DX =    0.0                 !
 ! D132  D(27,22,28,35)          0.0002         -DE/DX =    0.0                 !
 ! D133  D(19,23,30,34)         -0.0002         -DE/DX =    0.0                 !
 ! D134  D(19,23,30,36)        179.9998         -DE/DX =    0.0                 !
 ! D135  D(29,23,30,34)        180.0001         -DE/DX =    0.0                 !
 ! D136  D(29,23,30,36)          0.0            -DE/DX =    0.0                 !
 ! D137  D(20,24,31,26)          0.0001         -DE/DX =    0.0                 !
 ! D138  D(20,24,31,37)       -179.9999         -DE/DX =    0.0                 !
 ! D139  D(32,24,31,26)        179.9999         -DE/DX =    0.0                 !
 ! D140  D(32,24,31,37)          0.0            -DE/DX =    0.0                 !
 ! D141  D(21,26,31,24)          0.0001         -DE/DX =    0.0                 !
 ! D142  D(21,26,31,37)       -179.9999         -DE/DX =    0.0                 !
 ! D143  D(33,26,31,24)       -180.0001         -DE/DX =    0.0                 !
 ! D144  D(33,26,31,37)         -0.0002         -DE/DX =    0.0                 !
 ! D145  D(21,27,39,40)        -90.0007         -DE/DX =    0.0                 !
 ! D146  D(21,27,39,41)         89.9992         -DE/DX =    0.0                 !
 ! D147  D(22,27,39,40)         89.999          -DE/DX =    0.0                 !
 ! D148  D(22,27,39,41)        -90.0011         -DE/DX =    0.0                 !
 ! D149  D(22,28,34,30)          0.0001         -DE/DX =    0.0                 !
 ! D150  D(22,28,34,38)       -180.0            -DE/DX =    0.0                 !
 ! D151  D(35,28,34,30)       -180.0            -DE/DX =    0.0                 !
 ! D152  D(35,28,34,38)         -0.0001         -DE/DX =    0.0                 !
 ! D153  D(23,30,34,28)          0.0            -DE/DX =    0.0                 !
 ! D154  D(23,30,34,38)       -179.9999         -DE/DX =    0.0                 !
 ! D155  D(36,30,34,28)        180.0            -DE/DX =    0.0                 !
 ! D156  D(36,30,34,38)          0.0001         -DE/DX =    0.0                 !
 ! D157  D(27,39,40,42)       -180.0001         -DE/DX =    0.0                 !
 ! D158  D(27,39,40,43)          0.0            -DE/DX =    0.0                 !
 ! D159  D(41,39,40,42)          0.0            -DE/DX =    0.0                 !
 ! D160  D(41,39,40,43)        180.0001         -DE/DX =    0.0                 !
 ! D161  D(27,39,41,44)        180.0001         -DE/DX =    0.0                 !
 ! D162  D(27,39,41,45)          0.0001         -DE/DX =    0.0                 !
 ! D163  D(40,39,41,44)          0.0            -DE/DX =    0.0                 !
 ! D164  D(40,39,41,45)       -180.0001         -DE/DX =    0.0                 !
 ! D165  D(39,40,42,46)          0.0            -DE/DX =    0.0                 !
 ! D166  D(39,40,42,47)        180.0            -DE/DX =    0.0                 !
 ! D167  D(43,40,42,46)        179.9999         -DE/DX =    0.0                 !
 ! D168  D(43,40,42,47)         -0.0001         -DE/DX =    0.0                 !
 ! D169  D(39,41,44,46)          0.0            -DE/DX =    0.0                 !
 ! D170  D(39,41,44,48)        180.0            -DE/DX =    0.0                 !
 ! D171  D(45,41,44,46)        180.0            -DE/DX =    0.0                 !
 ! D172  D(45,41,44,48)          0.0            -DE/DX =    0.0                 !
 ! D173  D(40,42,46,44)          0.0            -DE/DX =    0.0                 !
 ! D174  D(40,42,46,49)       -180.0            -DE/DX =    0.0                 !
 ! D175  D(47,42,46,44)       -180.0            -DE/DX =    0.0                 !
 ! D176  D(47,42,46,49)          0.0            -DE/DX =    0.0                 !
 ! D177  D(41,44,46,42)          0.0            -DE/DX =    0.0                 !
 ! D178  D(41,44,46,49)       -180.0            -DE/DX =    0.0                 !
 ! D179  D(48,44,46,42)       -180.0            -DE/DX =    0.0                 !
 ! D180  D(48,44,46,49)          0.0001         -DE/DX =    0.0                 !
 --------------------------------------------------------------------------------
 GradGradGradGradGradGradGradGradGradGradGradGradGradGradGradGradGradGrad

 Stoichiometry    C33H27BF2N2(3)
 Framework group  C1[X(C33H27BF2N2)]
 Deg. of freedom   189
 Full point group                 C1      NOp   1
 Largest Abelian subgroup         C1      NOp   1
 Largest concise Abelian subgroup C1      NOp   1
                         Standard orientation:                         
 ---------------------------------------------------------------------
 Center     Atomic      Atomic             Coordinates (Angstroms)
 Number     Number       Type             X           Y           Z
 ---------------------------------------------------------------------
      1          6           0        3.817909    2.541089    0.001366
      2          6           0        2.692787    3.378334    0.001829
      3          6           0        1.556855    2.591796    0.001420
      4          6           0        2.028998    1.209595    0.000643
      5          7           0        3.393843    1.230905    0.000677
      6          1           0        2.725366    4.460089    0.002407
      7          6           0        1.300670    0.000012   -0.000049
      8          6           0        2.028974   -1.209583   -0.000779
      9          6           0        1.556796   -2.591769   -0.001676
     10          7           0        3.393817   -1.230926   -0.000762
     11          6           0        2.692706   -3.378337   -0.002087
     12          6           0        3.817851   -2.541121   -0.001513
     13          1           0        2.725257   -4.460093   -0.002744
     14          5           0        4.330206   -0.000020    0.000191
     15          9           0        5.131233    0.000636   -1.142323
     16          9           0        5.130662   -0.000693    1.143115
     17          6           0       -0.187006    0.000015   -0.000027
     18          6           0       -0.891067   -0.000845    1.216822
     19          6           0       -0.891110    0.000863   -1.216848
     20          6           0       -0.207494   -0.001732    2.475724
     21          6           0       -2.325969   -0.000853    1.218462
     22          6           0       -2.326011    0.000867   -1.218440
     23          6           0       -0.207579    0.001746   -2.475773
     24          6           0       -0.895338   -0.002572    3.651968
     25          1           0        0.877257   -0.001726    2.474764
     26          6           0       -3.008288   -0.001749    2.478594
     27          6           0       -3.026204    0.000008    0.000023
     28          6           0       -3.008372    0.001757   -2.478550
     29          1           0        0.877173    0.001743   -2.474846
     30          6           0       -0.895461    0.002579   -3.651994
     31          6           0       -2.318447   -0.002580    3.653386
     32          1           0       -0.357611   -0.003238    4.595326
     33          1           0       -4.093010   -0.001759    2.482388
     34          6           0       -2.318570    0.002585   -3.653365
     35          1           0       -4.093094    0.001764   -2.482308
     36          1           0       -0.357765    0.003244   -4.595370
     37          1           0       -2.853931   -0.003253    4.598052
     38          1           0       -2.854086    0.003253   -4.598013
     39          6           0       -4.519149    0.000004    0.000049
     40          6           0       -5.228094   -1.203847   -0.000806
     41          6           0       -5.228099    1.203852    0.000931
     42          6           0       -6.619835   -1.204333   -0.000780
     43          1           0       -4.679558   -2.141606   -0.001492
     44          6           0       -6.619840    1.204333    0.000958
     45          1           0       -4.679568    2.141614    0.001598
     46          6           0       -7.318528   -0.000002    0.000102
     47          1           0       -7.159038   -2.147063   -0.001450
     48          1           0       -7.159048    2.147060    0.001649
     49          1           0       -8.404448   -0.000004    0.000122
     50          6           0        0.143213    3.073798    0.001660
     51          1           0       -0.405339    2.722099   -0.878763
     52          1           0       -0.405437    2.720996    0.881575
     53          1           0        0.125050    4.167394    0.002346
     54          6           0        0.143137   -3.073723   -0.002041
     55          1           0       -0.405504   -2.721953    0.878296
     56          1           0       -0.405398   -2.720948   -0.882041
     57          1           0        0.124934   -4.167318   -0.002668
     58          6           0        5.258820   -2.898482   -0.001688
     59          1           0        5.755706   -2.472052   -0.879383
     60          1           0        5.755807   -2.472465    0.876150
     61          1           0        5.385003   -3.983190   -0.001959
     62          6           0        5.258888    2.898412    0.001521
     63          1           0        5.755924    2.471296    0.878796
     64          1           0        5.755702    2.473055   -0.876737
     65          1           0        5.385100    3.983117    0.002571
 ---------------------------------------------------------------------
 Rotational constants (GHZ):           0.2007338           0.0650825           0.0636576
 1\1\GINC-VERA-LUX2\FOpt\UwB97XD\6-31G(d)\C33H27B1F2N2(3)\RAHMMA\13-Apr
 -2023\0\\# opt wb97xd/6-31g(d) freq\\BODIPY_mon_T1surface\\0,3\C,3.817
 909,2.541089,0.001366\C,2.692787,3.378334,0.001829\C,1.556855,2.591796
 ,0.00142\C,2.028998,1.209595,0.000643\N,3.393843,1.230905,0.000677\H,2
 .725366,4.460089,0.002407\C,1.30067,0.000012,-0.000049\C,2.028974,-1.2
 09583,-0.000779\C,1.556796,-2.591769,-0.001676\N,3.393817,-1.230926,-0
 .000762\C,2.692706,-3.378337,-0.002087\C,3.817851,-2.541121,-0.001513\
 H,2.725257,-4.460093,-0.002744\B,4.330206,-0.00002,0.000191\F,5.131233
 ,0.000636,-1.142323\F,5.130662,-0.000693,1.143115\C,-0.187006,0.000015
 ,-0.000027\C,-0.891067,-0.000845,1.216822\C,-0.89111,0.000863,-1.21684
 8\C,-0.207494,-0.001732,2.475724\C,-2.325969,-0.000853,1.218462\C,-2.3
 26011,0.000867,-1.21844\C,-0.207579,0.001746,-2.475773\C,-0.895338,-0.
 002572,3.651968\H,0.877257,-0.001726,2.474764\C,-3.008288,-0.001749,2.
 478594\C,-3.026204,0.000008,0.000023\C,-3.008372,0.001757,-2.47855\H,0
 .877173,0.001743,-2.474846\C,-0.895461,0.002579,-3.651994\C,-2.318447,
 -0.00258,3.653386\H,-0.357611,-0.003238,4.595326\H,-4.09301,-0.001759,
 2.482388\C,-2.31857,0.002585,-3.653365\H,-4.093094,0.001764,-2.482308\
 H,-0.357765,0.003244,-4.59537\H,-2.853931,-0.003253,4.598052\H,-2.8540
 86,0.003253,-4.598013\C,-4.519149,0.000004,0.000049\C,-5.228094,-1.203
 847,-0.000806\C,-5.228099,1.203852,0.000931\C,-6.619835,-1.204333,-0.0
 0078\H,-4.679558,-2.141606,-0.001492\C,-6.61984,1.204333,0.000958\H,-4
 .679568,2.141614,0.001598\C,-7.318528,-0.000002,0.000102\H,-7.159038,-
 2.147063,-0.00145\H,-7.159048,2.14706,0.001649\H,-8.404448,-0.000004,0
 .000122\C,0.143213,3.073798,0.00166\H,-0.405339,2.722099,-0.878763\H,-
 0.405437,2.720996,0.881575\H,0.12505,4.167394,0.002346\C,0.143137,-3.0
 73723,-0.002041\H,-0.405504,-2.721953,0.878296\H,-0.405398,-2.720948,-
 0.882041\H,0.124934,-4.167318,-0.002668\C,5.25882,-2.898482,-0.001688\
 H,5.755706,-2.472052,-0.879383\H,5.755807,-2.472465,0.87615\H,5.385003
 ,-3.98319,-0.001959\C,5.258888,2.898412,0.001521\H,5.755924,2.471296,0
 .878796\H,5.755702,2.473055,-0.876737\H,5.3851,3.983117,0.002571\\Vers
 ion=ES64L-G16RevB.01\State=3-A\HF=-1607.4873738\S2=2.027798\S2-1=0.\S2
 A=2.000427\RMSD=6.744e-09\RMSF=6.665e-05\Dipole=-1.4868042,0.0000159,-
 0.0003648\Quadrupole=-3.8153353,7.6088807,-3.7935454,0.000197,-0.00320
 65,0.0055043\PG=C01 [X(C33H27B1F2N2)]\\@


 THEREFORE SHALL EVIL COME UPON THEE...
 THOU SHALT NOT KNOW FROM WHENCE IT RISETH...
 AND MISCHIEF SHALL FALL UPON THEE...
 THOU SHALT NOT BE ABLE TO PUT IT OFF...
 AND DESOLATION SHALL COME UPON THEE SUDDENLY...
 WHICH THOU SHALT NOT KNOW...

                                         ISAIAH 47.11
 Job cpu time:       0 days  1 hours 35 minutes 40.0 seconds.
 Elapsed time:       0 days  0 hours  4 minutes 12.1 seconds.
 File lengths (MBytes):  RWF=    428 Int=      0 D2E=      0 Chk=     44 Scr=      8
 Normal termination of Gaussian 16 at Thu Apr 13 10:08:39 2023.
 Link1:  Proceeding to internal job step number  2.
 ---------------------------------------------------------------------
 #N Geom=AllCheck Guess=TCheck SCRF=Check GenChk UwB97XD/6-31G(d) Freq
 ---------------------------------------------------------------------
 1/10=4,29=7,30=1,38=1,40=1/1,3;
 2/12=2,40=1/2;
 3/5=1,6=6,7=1,11=2,14=-4,25=1,30=1,70=2,71=2,74=-58,116=2,140=1/1,2,3;
 4/5=101/1;
 5/5=2,38=6,98=1/2;
 8/6=4,10=90,11=11/1;
 11/6=1,8=1,9=11,15=111,16=1/1,2,10;
 10/6=1/2;
 6/7=2,8=2,9=2,10=2,28=1/1;
 7/8=1,10=1,25=1/1,2,3,16;
 1/10=4,30=1/3;
 99//99;
 Structure from the checkpoint file:  "BODIPY_mon_T-WB97XD-631Gd.chk"
 --------------------
 BODIPY_mon_T1surface
 --------------------
 Charge =  0 Multiplicity = 3
 Redundant internal coordinates found in file.  (old form).
 C,0,3.817909,2.541089,0.001366
 C,0,2.692787,3.378334,0.001829
 C,0,1.556855,2.591796,0.00142
 C,0,2.028998,1.209595,0.000643
 N,0,3.393843,1.230905,0.000677
 H,0,2.725366,4.460089,0.002407
 C,0,1.30067,0.000012,-0.000049
 C,0,2.028974,-1.209583,-0.000779
 C,0,1.556796,-2.591769,-0.001676
 N,0,3.393817,-1.230926,-0.000762
 C,0,2.692706,-3.378337,-0.002087
 C,0,3.817851,-2.541121,-0.001513
 H,0,2.725257,-4.460093,-0.002744
 B,0,4.330206,-0.00002,0.000191
 F,0,5.131233,0.000636,-1.142323
 F,0,5.130662,-0.000693,1.143115
 C,0,-0.187006,0.000015,-0.000027
 C,0,-0.891067,-0.000845,1.216822
 C,0,-0.89111,0.000863,-1.216848
 C,0,-0.207494,-0.001732,2.475724
 C,0,-2.325969,-0.000853,1.218462
 C,0,-2.326011,0.000867,-1.21844
 C,0,-0.207579,0.001746,-2.475773
 C,0,-0.895338,-0.002572,3.651968
 H,0,0.877257,-0.001726,2.474764
 C,0,-3.008288,-0.001749,2.478594
 C,0,-3.026204,0.000008,0.000023
 C,0,-3.008372,0.001757,-2.47855
 H,0,0.877173,0.001743,-2.474846
 C,0,-0.895461,0.002579,-3.651994
 C,0,-2.318447,-0.00258,3.653386
 H,0,-0.357611,-0.003238,4.595326
 H,0,-4.09301,-0.001759,2.482388
 C,0,-2.31857,0.002585,-3.653365
 H,0,-4.093094,0.001764,-2.482308
 H,0,-0.357765,0.003244,-4.59537
 H,0,-2.853931,-0.003253,4.598052
 H,0,-2.854086,0.003253,-4.598013
 C,0,-4.519149,0.000004,0.000049
 C,0,-5.228094,-1.203847,-0.000806
 C,0,-5.228099,1.203852,0.000931
 C,0,-6.619835,-1.204333,-0.00078
 H,0,-4.679558,-2.141606,-0.001492
 C,0,-6.61984,1.204333,0.000958
 H,0,-4.679568,2.141614,0.001598
 C,0,-7.318528,-0.000002,0.000102
 H,0,-7.159038,-2.147063,-0.00145
 H,0,-7.159048,2.14706,0.001649
 H,0,-8.404448,-0.000004,0.000122
 C,0,0.143213,3.073798,0.00166
 H,0,-0.405339,2.722099,-0.878763
 H,0,-0.405437,2.720996,0.881575
 H,0,0.12505,4.167394,0.002346
 C,0,0.143137,-3.073723,-0.002041
 H,0,-0.405504,-2.721953,0.878296
 H,0,-0.405398,-2.720948,-0.882041
 H,0,0.124934,-4.167318,-0.002668
 C,0,5.25882,-2.898482,-0.001688
 H,0,5.755706,-2.472052,-0.879383
 H,0,5.755807,-2.472465,0.87615
 H,0,5.385003,-3.98319,-0.001959
 C,0,5.258888,2.898412,0.001521
 H,0,5.755924,2.471296,0.878796
 H,0,5.755702,2.473055,-0.876737
 H,0,5.3851,3.983117,0.002571
 Recover connectivity data from disk.

 GradGradGradGradGradGradGradGradGradGradGradGradGradGradGradGradGradGrad
 Berny optimization.
 Initialization pass.
                           ----------------------------
                           !    Initial Parameters    !
                           ! (Angstroms and Degrees)  !
 --------------------------                            --------------------------
 ! Name  Definition              Value          Derivative Info.                !
 --------------------------------------------------------------------------------
 ! R1    R(1,2)                  1.4025         calculate D2E/DX2 analytically  !
 ! R2    R(1,5)                  1.3771         calculate D2E/DX2 analytically  !
 ! R3    R(1,62)                 1.4846         calculate D2E/DX2 analytically  !
 ! R4    R(2,3)                  1.3817         calculate D2E/DX2 analytically  !
 ! R5    R(2,6)                  1.0822         calculate D2E/DX2 analytically  !
 ! R6    R(3,4)                  1.4606         calculate D2E/DX2 analytically  !
 ! R7    R(3,50)                 1.4936         calculate D2E/DX2 analytically  !
 ! R8    R(4,5)                  1.365          calculate D2E/DX2 analytically  !
 ! R9    R(4,7)                  1.4119         calculate D2E/DX2 analytically  !
 ! R10   R(5,14)                 1.5466         calculate D2E/DX2 analytically  !
 ! R11   R(7,8)                  1.4119         calculate D2E/DX2 analytically  !
 ! R12   R(7,17)                 1.4877         calculate D2E/DX2 analytically  !
 ! R13   R(8,9)                  1.4606         calculate D2E/DX2 analytically  !
 ! R14   R(8,10)                 1.365          calculate D2E/DX2 analytically  !
 ! R15   R(9,11)                 1.3817         calculate D2E/DX2 analytically  !
 ! R16   R(9,54)                 1.4936         calculate D2E/DX2 analytically  !
 ! R17   R(10,12)                1.3771         calculate D2E/DX2 analytically  !
 ! R18   R(10,14)                1.5466         calculate D2E/DX2 analytically  !
 ! R19   R(11,12)                1.4025         calculate D2E/DX2 analytically  !
 ! R20   R(11,13)                1.0822         calculate D2E/DX2 analytically  !
 ! R21   R(12,58)                1.4846         calculate D2E/DX2 analytically  !
 ! R22   R(14,15)                1.3953         calculate D2E/DX2 analytically  !
 ! R23   R(14,16)                1.3954         calculate D2E/DX2 analytically  !
 ! R24   R(17,18)                1.4059         calculate D2E/DX2 analytically  !
 ! R25   R(17,19)                1.4059         calculate D2E/DX2 analytically  !
 ! R26   R(18,20)                1.4325         calculate D2E/DX2 analytically  !
 ! R27   R(18,21)                1.4349         calculate D2E/DX2 analytically  !
 ! R28   R(19,22)                1.4349         calculate D2E/DX2 analytically  !
 ! R29   R(19,23)                1.4325         calculate D2E/DX2 analytically  !
 ! R30   R(20,24)                1.3626         calculate D2E/DX2 analytically  !
 ! R31   R(20,25)                1.0848         calculate D2E/DX2 analytically  !
 ! R32   R(21,26)                1.433          calculate D2E/DX2 analytically  !
 ! R33   R(21,27)                1.4053         calculate D2E/DX2 analytically  !
 ! R34   R(22,27)                1.4053         calculate D2E/DX2 analytically  !
 ! R35   R(22,28)                1.433          calculate D2E/DX2 analytically  !
 ! R36   R(23,29)                1.0848         calculate D2E/DX2 analytically  !
 ! R37   R(23,30)                1.3626         calculate D2E/DX2 analytically  !
 ! R38   R(24,31)                1.4231         calculate D2E/DX2 analytically  !
 ! R39   R(24,32)                1.0859         calculate D2E/DX2 analytically  !
 ! R40   R(26,31)                1.3624         calculate D2E/DX2 analytically  !
 ! R41   R(26,33)                1.0847         calculate D2E/DX2 analytically  !
 ! R42   R(27,39)                1.4929         calculate D2E/DX2 analytically  !
 ! R43   R(28,34)                1.3624         calculate D2E/DX2 analytically  !
 ! R44   R(28,35)                1.0847         calculate D2E/DX2 analytically  !
 ! R45   R(30,34)                1.4231         calculate D2E/DX2 analytically  !
 ! R46   R(30,36)                1.0859         calculate D2E/DX2 analytically  !
 ! R47   R(31,37)                1.0859         calculate D2E/DX2 analytically  !
 ! R48   R(34,38)                1.0859         calculate D2E/DX2 analytically  !
 ! R49   R(39,40)                1.3971         calculate D2E/DX2 analytically  !
 ! R50   R(39,41)                1.3971         calculate D2E/DX2 analytically  !
 ! R51   R(40,42)                1.3917         calculate D2E/DX2 analytically  !
 ! R52   R(40,43)                1.0864         calculate D2E/DX2 analytically  !
 ! R53   R(41,44)                1.3917         calculate D2E/DX2 analytically  !
 ! R54   R(41,45)                1.0864         calculate D2E/DX2 analytically  !
 ! R55   R(42,46)                1.3923         calculate D2E/DX2 analytically  !
 ! R56   R(42,47)                1.086          calculate D2E/DX2 analytically  !
 ! R57   R(44,46)                1.3923         calculate D2E/DX2 analytically  !
 ! R58   R(44,48)                1.086          calculate D2E/DX2 analytically  !
 ! R59   R(46,49)                1.0859         calculate D2E/DX2 analytically  !
 ! R60   R(50,51)                1.0953         calculate D2E/DX2 analytically  !
 ! R61   R(50,52)                1.0953         calculate D2E/DX2 analytically  !
 ! R62   R(50,53)                1.0937         calculate D2E/DX2 analytically  !
 ! R63   R(54,55)                1.0953         calculate D2E/DX2 analytically  !
 ! R64   R(54,56)                1.0953         calculate D2E/DX2 analytically  !
 ! R65   R(54,57)                1.0937         calculate D2E/DX2 analytically  !
 ! R66   R(58,59)                1.095          calculate D2E/DX2 analytically  !
 ! R67   R(58,60)                1.095          calculate D2E/DX2 analytically  !
 ! R68   R(58,61)                1.092          calculate D2E/DX2 analytically  !
 ! R69   R(62,63)                1.095          calculate D2E/DX2 analytically  !
 ! R70   R(62,64)                1.095          calculate D2E/DX2 analytically  !
 ! R71   R(62,65)                1.092          calculate D2E/DX2 analytically  !
 ! A1    A(2,1,5)              108.7191         calculate D2E/DX2 analytically  !
 ! A2    A(2,1,62)             129.4188         calculate D2E/DX2 analytically  !
 ! A3    A(5,1,62)             121.862          calculate D2E/DX2 analytically  !
 ! A4    A(1,2,3)              108.6463         calculate D2E/DX2 analytically  !
 ! A5    A(1,2,6)              124.9293         calculate D2E/DX2 analytically  !
 ! A6    A(3,2,6)              126.4244         calculate D2E/DX2 analytically  !
 ! A7    A(2,3,4)              105.8398         calculate D2E/DX2 analytically  !
 ! A8    A(2,3,50)             126.4731         calculate D2E/DX2 analytically  !
 ! A9    A(4,3,50)             127.6871         calculate D2E/DX2 analytically  !
 ! A10   A(3,4,5)              107.965          calculate D2E/DX2 analytically  !
 ! A11   A(3,4,7)              130.087          calculate D2E/DX2 analytically  !
 ! A12   A(5,4,7)              121.948          calculate D2E/DX2 analytically  !
 ! A13   A(1,5,4)              108.8297         calculate D2E/DX2 analytically  !
 ! A14   A(1,5,14)             124.8046         calculate D2E/DX2 analytically  !
 ! A15   A(4,5,14)             126.3657         calculate D2E/DX2 analytically  !
 ! A16   A(4,7,8)              117.8942         calculate D2E/DX2 analytically  !
 ! A17   A(4,7,17)             121.0533         calculate D2E/DX2 analytically  !
 ! A18   A(8,7,17)             121.0525         calculate D2E/DX2 analytically  !
 ! A19   A(7,8,9)              130.0866         calculate D2E/DX2 analytically  !
 ! A20   A(7,8,10)             121.9483         calculate D2E/DX2 analytically  !
 ! A21   A(9,8,10)             107.9651         calculate D2E/DX2 analytically  !
 ! A22   A(8,9,11)             105.8399         calculate D2E/DX2 analytically  !
 ! A23   A(8,9,54)             127.6866         calculate D2E/DX2 analytically  !
 ! A24   A(11,9,54)            126.4735         calculate D2E/DX2 analytically  !
 ! A25   A(8,10,12)            108.8297         calculate D2E/DX2 analytically  !
 ! A26   A(8,10,14)            126.3655         calculate D2E/DX2 analytically  !
 ! A27   A(12,10,14)           124.8049         calculate D2E/DX2 analytically  !
 ! A28   A(9,11,12)            108.6463         calculate D2E/DX2 analytically  !
 ! A29   A(9,11,13)            126.4245         calculate D2E/DX2 analytically  !
 ! A30   A(12,11,13)           124.9292         calculate D2E/DX2 analytically  !
 ! A31   A(10,12,11)           108.719          calculate D2E/DX2 analytically  !
 ! A32   A(10,12,58)           121.8621         calculate D2E/DX2 analytically  !
 ! A33   A(11,12,58)           129.4188         calculate D2E/DX2 analytically  !
 ! A34   A(5,14,10)            105.4784         calculate D2E/DX2 analytically  !
 ! A35   A(5,14,15)            110.3312         calculate D2E/DX2 analytically  !
 ! A36   A(5,14,16)            110.3308         calculate D2E/DX2 analytically  !
 ! A37   A(10,14,15)           110.331          calculate D2E/DX2 analytically  !
 ! A38   A(10,14,16)           110.3311         calculate D2E/DX2 analytically  !
 ! A39   A(15,14,16)           109.9596         calculate D2E/DX2 analytically  !
 ! A40   A(7,17,18)            120.0542         calculate D2E/DX2 analytically  !
 ! A41   A(7,17,19)            120.0546         calculate D2E/DX2 analytically  !
 ! A42   A(18,17,19)           119.8911         calculate D2E/DX2 analytically  !
 ! A43   A(17,18,20)           121.445          calculate D2E/DX2 analytically  !
 ! A44   A(17,18,21)           120.1189         calculate D2E/DX2 analytically  !
 ! A45   A(20,18,21)           118.4361         calculate D2E/DX2 analytically  !
 ! A46   A(17,19,22)           120.119          calculate D2E/DX2 analytically  !
 ! A47   A(17,19,23)           121.4449         calculate D2E/DX2 analytically  !
 ! A48   A(22,19,23)           118.4361         calculate D2E/DX2 analytically  !
 ! A49   A(18,20,24)           121.1802         calculate D2E/DX2 analytically  !
 ! A50   A(18,20,25)           118.4509         calculate D2E/DX2 analytically  !
 ! A51   A(24,20,25)           120.3689         calculate D2E/DX2 analytically  !
 ! A52   A(18,21,26)           118.4995         calculate D2E/DX2 analytically  !
 ! A53   A(18,21,27)           119.8204         calculate D2E/DX2 analytically  !
 ! A54   A(26,21,27)           121.68           calculate D2E/DX2 analytically  !
 ! A55   A(19,22,27)           119.8204         calculate D2E/DX2 analytically  !
 ! A56   A(19,22,28)           118.4995         calculate D2E/DX2 analytically  !
 ! A57   A(27,22,28)           121.6801         calculate D2E/DX2 analytically  !
 ! A58   A(19,23,29)           118.4507         calculate D2E/DX2 analytically  !
 ! A59   A(19,23,30)           121.1802         calculate D2E/DX2 analytically  !
 ! A60   A(29,23,30)           120.3691         calculate D2E/DX2 analytically  !
 ! A61   A(20,24,31)           120.3753         calculate D2E/DX2 analytically  !
 ! A62   A(20,24,32)           119.998          calculate D2E/DX2 analytically  !
 ! A63   A(31,24,32)           119.6266         calculate D2E/DX2 analytically  !
 ! A64   A(21,26,31)           121.1444         calculate D2E/DX2 analytically  !
 ! A65   A(21,26,33)           118.6344         calculate D2E/DX2 analytically  !
 ! A66   A(31,26,33)           120.2212         calculate D2E/DX2 analytically  !
 ! A67   A(21,27,22)           120.2302         calculate D2E/DX2 analytically  !
 ! A68   A(21,27,39)           119.8849         calculate D2E/DX2 analytically  !
 ! A69   A(22,27,39)           119.8849         calculate D2E/DX2 analytically  !
 ! A70   A(22,28,34)           121.1444         calculate D2E/DX2 analytically  !
 ! A71   A(22,28,35)           118.6344         calculate D2E/DX2 analytically  !
 ! A72   A(34,28,35)           120.2212         calculate D2E/DX2 analytically  !
 ! A73   A(23,30,34)           120.3753         calculate D2E/DX2 analytically  !
 ! A74   A(23,30,36)           119.9981         calculate D2E/DX2 analytically  !
 ! A75   A(34,30,36)           119.6266         calculate D2E/DX2 analytically  !
 ! A76   A(24,31,26)           120.3645         calculate D2E/DX2 analytically  !
 ! A77   A(24,31,37)           119.6038         calculate D2E/DX2 analytically  !
 ! A78   A(26,31,37)           120.0317         calculate D2E/DX2 analytically  !
 ! A79   A(28,34,30)           120.3645         calculate D2E/DX2 analytically  !
 ! A80   A(28,34,38)           120.0317         calculate D2E/DX2 analytically  !
 ! A81   A(30,34,38)           119.6039         calculate D2E/DX2 analytically  !
 ! A82   A(27,39,40)           120.4939         calculate D2E/DX2 analytically  !
 ! A83   A(27,39,41)           120.4938         calculate D2E/DX2 analytically  !
 ! A84   A(40,39,41)           119.0123         calculate D2E/DX2 analytically  !
 ! A85   A(39,40,42)           120.5137         calculate D2E/DX2 analytically  !
 ! A86   A(39,40,43)           119.1811         calculate D2E/DX2 analytically  !
 ! A87   A(42,40,43)           120.3052         calculate D2E/DX2 analytically  !
 ! A88   A(39,41,44)           120.5138         calculate D2E/DX2 analytically  !
 ! A89   A(39,41,45)           119.1811         calculate D2E/DX2 analytically  !
 ! A90   A(44,41,45)           120.3051         calculate D2E/DX2 analytically  !
 ! A91   A(40,42,46)           120.1002         calculate D2E/DX2 analytically  !
 ! A92   A(40,42,47)           119.7878         calculate D2E/DX2 analytically  !
 ! A93   A(46,42,47)           120.112          calculate D2E/DX2 analytically  !
 ! A94   A(41,44,46)           120.1001         calculate D2E/DX2 analytically  !
 ! A95   A(41,44,48)           119.7879         calculate D2E/DX2 analytically  !
 ! A96   A(46,44,48)           120.112          calculate D2E/DX2 analytically  !
 ! A97   A(42,46,44)           119.7599         calculate D2E/DX2 analytically  !
 ! A98   A(42,46,49)           120.1201         calculate D2E/DX2 analytically  !
 ! A99   A(44,46,49)           120.12           calculate D2E/DX2 analytically  !
 ! A100  A(3,50,51)            111.7318         calculate D2E/DX2 analytically  !
 ! A101  A(3,50,52)            111.733          calculate D2E/DX2 analytically  !
 ! A102  A(3,50,53)            109.7791         calculate D2E/DX2 analytically  !
 ! A103  A(51,50,52)           106.9443         calculate D2E/DX2 analytically  !
 ! A104  A(51,50,53)           108.2542         calculate D2E/DX2 analytically  !
 ! A105  A(52,50,53)           108.2541         calculate D2E/DX2 analytically  !
 ! A106  A(9,54,55)            111.7321         calculate D2E/DX2 analytically  !
 ! A107  A(9,54,56)            111.7324         calculate D2E/DX2 analytically  !
 ! A108  A(9,54,57)            109.7792         calculate D2E/DX2 analytically  !
 ! A109  A(55,54,56)           106.9442         calculate D2E/DX2 analytically  !
 ! A110  A(55,54,57)           108.2543         calculate D2E/DX2 analytically  !
 ! A111  A(56,54,57)           108.2542         calculate D2E/DX2 analytically  !
 ! A112  A(12,58,59)           110.2905         calculate D2E/DX2 analytically  !
 ! A113  A(12,58,60)           110.29           calculate D2E/DX2 analytically  !
 ! A114  A(12,58,61)           110.5637         calculate D2E/DX2 analytically  !
 ! A115  A(59,58,60)           106.5649         calculate D2E/DX2 analytically  !
 ! A116  A(59,58,61)           109.5229         calculate D2E/DX2 analytically  !
 ! A117  A(60,58,61)           109.5237         calculate D2E/DX2 analytically  !
 ! A118  A(1,62,63)            110.2896         calculate D2E/DX2 analytically  !
 ! A119  A(1,62,64)            110.2909         calculate D2E/DX2 analytically  !
 ! A120  A(1,62,65)            110.5637         calculate D2E/DX2 analytically  !
 ! A121  A(63,62,64)           106.565          calculate D2E/DX2 analytically  !
 ! A122  A(63,62,65)           109.5243         calculate D2E/DX2 analytically  !
 ! A123  A(64,62,65)           109.5223         calculate D2E/DX2 analytically  !
 ! D1    D(5,1,2,3)             -0.0004         calculate D2E/DX2 analytically  !
 ! D2    D(5,1,2,6)            179.9997         calculate D2E/DX2 analytically  !
 ! D3    D(62,1,2,3)           179.999          calculate D2E/DX2 analytically  !
 ! D4    D(62,1,2,6)            -0.0008         calculate D2E/DX2 analytically  !
 ! D5    D(2,1,5,4)              0.002          calculate D2E/DX2 analytically  !
 ! D6    D(2,1,5,14)          -179.9917         calculate D2E/DX2 analytically  !
 ! D7    D(62,1,5,4)          -179.9975         calculate D2E/DX2 analytically  !
 ! D8    D(62,1,5,14)            0.0088         calculate D2E/DX2 analytically  !
 ! D9    D(2,1,62,63)          121.3097         calculate D2E/DX2 analytically  !
 ! D10   D(2,1,62,64)         -121.2538         calculate D2E/DX2 analytically  !
 ! D11   D(2,1,62,65)            0.0272         calculate D2E/DX2 analytically  !
 ! D12   D(5,1,62,63)          -58.6909         calculate D2E/DX2 analytically  !
 ! D13   D(5,1,62,64)           58.7455         calculate D2E/DX2 analytically  !
 ! D14   D(5,1,62,65)         -179.9734         calculate D2E/DX2 analytically  !
 ! D15   D(1,2,3,4)             -0.0012         calculate D2E/DX2 analytically  !
 ! D16   D(1,2,3,50)          -179.9983         calculate D2E/DX2 analytically  !
 ! D17   D(6,2,3,4)            179.9986         calculate D2E/DX2 analytically  !
 ! D18   D(6,2,3,50)             0.0015         calculate D2E/DX2 analytically  !
 ! D19   D(2,3,4,5)              0.0024         calculate D2E/DX2 analytically  !
 ! D20   D(2,3,4,7)           -179.9979         calculate D2E/DX2 analytically  !
 ! D21   D(50,3,4,5)           179.9995         calculate D2E/DX2 analytically  !
 ! D22   D(50,3,4,7)            -0.0009         calculate D2E/DX2 analytically  !
 ! D23   D(2,3,50,51)          120.104          calculate D2E/DX2 analytically  !
 ! D24   D(2,3,50,52)         -120.1186         calculate D2E/DX2 analytically  !
 ! D25   D(2,3,50,53)           -0.007          calculate D2E/DX2 analytically  !
 ! D26   D(4,3,50,51)          -59.8925         calculate D2E/DX2 analytically  !
 ! D27   D(4,3,50,52)           59.8849         calculate D2E/DX2 analytically  !
 ! D28   D(4,3,50,53)          179.9965         calculate D2E/DX2 analytically  !
 ! D29   D(3,4,5,1)             -0.0027         calculate D2E/DX2 analytically  !
 ! D30   D(3,4,5,14)           179.9909         calculate D2E/DX2 analytically  !
 ! D31   D(7,4,5,1)            179.9976         calculate D2E/DX2 analytically  !
 ! D32   D(7,4,5,14)            -0.0088         calculate D2E/DX2 analytically  !
 ! D33   D(3,4,7,8)            179.9976         calculate D2E/DX2 analytically  !
 ! D34   D(3,4,7,17)            -0.0017         calculate D2E/DX2 analytically  !
 ! D35   D(5,4,7,8)             -0.0028         calculate D2E/DX2 analytically  !
 ! D36   D(5,4,7,17)           179.9979         calculate D2E/DX2 analytically  !
 ! D37   D(1,5,14,10)         -179.9907         calculate D2E/DX2 analytically  !
 ! D38   D(1,5,14,15)          -60.8421         calculate D2E/DX2 analytically  !
 ! D39   D(1,5,14,16)           60.8607         calculate D2E/DX2 analytically  !
 ! D40   D(4,5,14,10)            0.0166         calculate D2E/DX2 analytically  !
 ! D41   D(4,5,14,15)          119.1653         calculate D2E/DX2 analytically  !
 ! D42   D(4,5,14,16)         -119.132          calculate D2E/DX2 analytically  !
 ! D43   D(4,7,8,9)           -179.995          calculate D2E/DX2 analytically  !
 ! D44   D(4,7,8,10)             0.0032         calculate D2E/DX2 analytically  !
 ! D45   D(17,7,8,9)             0.0042         calculate D2E/DX2 analytically  !
 ! D46   D(17,7,8,10)         -179.9975         calculate D2E/DX2 analytically  !
 ! D47   D(4,7,17,18)          -90.0073         calculate D2E/DX2 analytically  !
 ! D48   D(4,7,17,19)           89.9934         calculate D2E/DX2 analytically  !
 ! D49   D(8,7,17,18)           89.9935         calculate D2E/DX2 analytically  !
 ! D50   D(8,7,17,19)          -90.0058         calculate D2E/DX2 analytically  !
 ! D51   D(7,8,9,11)          -179.9986         calculate D2E/DX2 analytically  !
 ! D52   D(7,8,9,54)            -0.0004         calculate D2E/DX2 analytically  !
 ! D53   D(10,8,9,11)            0.0029         calculate D2E/DX2 analytically  !
 ! D54   D(10,8,9,54)         -179.9988         calculate D2E/DX2 analytically  !
 ! D55   D(7,8,10,12)          179.9979         calculate D2E/DX2 analytically  !
 ! D56   D(7,8,10,14)            0.008          calculate D2E/DX2 analytically  !
 ! D57   D(9,8,10,12)           -0.0035         calculate D2E/DX2 analytically  !
 ! D58   D(9,8,10,14)         -179.9934         calculate D2E/DX2 analytically  !
 ! D59   D(8,9,11,12)           -0.0012         calculate D2E/DX2 analytically  !
 ! D60   D(8,9,11,13)          179.9989         calculate D2E/DX2 analytically  !
 ! D61   D(54,9,11,12)        -179.9995         calculate D2E/DX2 analytically  !
 ! D62   D(54,9,11,13)           0.0006         calculate D2E/DX2 analytically  !
 ! D63   D(8,9,54,55)          -59.8848         calculate D2E/DX2 analytically  !
 ! D64   D(8,9,54,56)           59.8923         calculate D2E/DX2 analytically  !
 ! D65   D(8,9,54,57)         -179.9962         calculate D2E/DX2 analytically  !
 ! D66   D(11,9,54,55)         120.1131         calculate D2E/DX2 analytically  !
 ! D67   D(11,9,54,56)        -120.1098         calculate D2E/DX2 analytically  !
 ! D68   D(11,9,54,57)           0.0017         calculate D2E/DX2 analytically  !
 ! D69   D(8,10,12,11)           0.0028         calculate D2E/DX2 analytically  !
 ! D70   D(8,10,12,58)        -179.9999         calculate D2E/DX2 analytically  !
 ! D71   D(14,10,12,11)        179.9929         calculate D2E/DX2 analytically  !
 ! D72   D(14,10,12,58)         -0.0098         calculate D2E/DX2 analytically  !
 ! D73   D(8,10,14,5)           -0.0162         calculate D2E/DX2 analytically  !
 ! D74   D(8,10,14,15)        -119.1651         calculate D2E/DX2 analytically  !
 ! D75   D(8,10,14,16)         119.1322         calculate D2E/DX2 analytically  !
 ! D76   D(12,10,14,5)         179.9954         calculate D2E/DX2 analytically  !
 ! D77   D(12,10,14,15)         60.8465         calculate D2E/DX2 analytically  !
 ! D78   D(12,10,14,16)        -60.8562         calculate D2E/DX2 analytically  !
 ! D79   D(9,11,12,10)          -0.0009         calculate D2E/DX2 analytically  !
 ! D80   D(9,11,12,58)        -179.9979         calculate D2E/DX2 analytically  !
 ! D81   D(13,11,12,10)        179.999          calculate D2E/DX2 analytically  !
 ! D82   D(13,11,12,58)          0.002          calculate D2E/DX2 analytically  !
 ! D83   D(10,12,58,59)        -58.7385         calculate D2E/DX2 analytically  !
 ! D84   D(10,12,58,60)         58.698          calculate D2E/DX2 analytically  !
 ! D85   D(10,12,58,61)        179.9801         calculate D2E/DX2 analytically  !
 ! D86   D(11,12,58,59)        121.2582         calculate D2E/DX2 analytically  !
 ! D87   D(11,12,58,60)       -121.3054         calculate D2E/DX2 analytically  !
 ! D88   D(11,12,58,61)         -0.0233         calculate D2E/DX2 analytically  !
 ! D89   D(7,17,18,20)           0.0003         calculate D2E/DX2 analytically  !
 ! D90   D(7,17,18,21)        -179.9996         calculate D2E/DX2 analytically  !
 ! D91   D(19,17,18,20)        179.9996         calculate D2E/DX2 analytically  !
 ! D92   D(19,17,18,21)         -0.0002         calculate D2E/DX2 analytically  !
 ! D93   D(7,17,19,22)         180.0            calculate D2E/DX2 analytically  !
 ! D94   D(7,17,19,23)          -0.0004         calculate D2E/DX2 analytically  !
 ! D95   D(18,17,19,22)          0.0007         calculate D2E/DX2 analytically  !
 ! D96   D(18,17,19,23)       -179.9997         calculate D2E/DX2 analytically  !
 ! D97   D(17,18,20,24)       -179.9996         calculate D2E/DX2 analytically  !
 ! D98   D(17,18,20,25)          0.0002         calculate D2E/DX2 analytically  !
 ! D99   D(21,18,20,24)          0.0002         calculate D2E/DX2 analytically  !
 ! D100  D(21,18,20,25)       -180.0            calculate D2E/DX2 analytically  !
 ! D101  D(17,18,21,26)        179.9997         calculate D2E/DX2 analytically  !
 ! D102  D(17,18,21,27)         -0.0003         calculate D2E/DX2 analytically  !
 ! D103  D(20,18,21,26)         -0.0001         calculate D2E/DX2 analytically  !
 ! D104  D(20,18,21,27)        179.9999         calculate D2E/DX2 analytically  !
 ! D105  D(17,19,22,27)         -0.0006         calculate D2E/DX2 analytically  !
 ! D106  D(17,19,22,28)        179.9995         calculate D2E/DX2 analytically  !
 ! D107  D(23,19,22,27)        179.9998         calculate D2E/DX2 analytically  !
 ! D108  D(23,19,22,28)         -0.0002         calculate D2E/DX2 analytically  !
 ! D109  D(17,19,23,29)          0.0004         calculate D2E/DX2 analytically  !
 ! D110  D(17,19,23,30)       -179.9993         calculate D2E/DX2 analytically  !
 ! D111  D(22,19,23,29)       -180.0            calculate D2E/DX2 analytically  !
 ! D112  D(22,19,23,30)          0.0003         calculate D2E/DX2 analytically  !
 ! D113  D(18,20,24,31)         -0.0002         calculate D2E/DX2 analytically  !
 ! D114  D(18,20,24,32)        179.9999         calculate D2E/DX2 analytically  !
 ! D115  D(25,20,24,31)        180.0            calculate D2E/DX2 analytically  !
 ! D116  D(25,20,24,32)          0.0001         calculate D2E/DX2 analytically  !
 ! D117  D(18,21,26,31)         -0.0001         calculate D2E/DX2 analytically  !
 ! D118  D(18,21,26,33)       -179.9999         calculate D2E/DX2 analytically  !
 ! D119  D(27,21,26,31)        180.0            calculate D2E/DX2 analytically  !
 ! D120  D(27,21,26,33)          0.0002         calculate D2E/DX2 analytically  !
 ! D121  D(18,21,27,22)          0.0004         calculate D2E/DX2 analytically  !
 ! D122  D(18,21,27,39)       -179.9999         calculate D2E/DX2 analytically  !
 ! D123  D(26,21,27,22)       -179.9996         calculate D2E/DX2 analytically  !
 ! D124  D(26,21,27,39)          0.0001         calculate D2E/DX2 analytically  !
 ! D125  D(19,22,27,21)          0.0            calculate D2E/DX2 analytically  !
 ! D126  D(19,22,27,39)       -179.9997         calculate D2E/DX2 analytically  !
 ! D127  D(28,22,27,21)        180.0            calculate D2E/DX2 analytically  !
 ! D128  D(28,22,27,39)          0.0003         calculate D2E/DX2 analytically  !
 ! D129  D(19,22,28,34)          0.0            calculate D2E/DX2 analytically  !
 ! D130  D(19,22,28,35)       -179.9999         calculate D2E/DX2 analytically  !
 ! D131  D(27,22,28,34)       -180.0            calculate D2E/DX2 analytically  !
 ! D132  D(27,22,28,35)          0.0002         calculate D2E/DX2 analytically  !
 ! D133  D(19,23,30,34)         -0.0002         calculate D2E/DX2 analytically  !
 ! D134  D(19,23,30,36)        179.9998         calculate D2E/DX2 analytically  !
 ! D135  D(29,23,30,34)       -179.9999         calculate D2E/DX2 analytically  !
 ! D136  D(29,23,30,36)          0.0            calculate D2E/DX2 analytically  !
 ! D137  D(20,24,31,26)          0.0001         calculate D2E/DX2 analytically  !
 ! D138  D(20,24,31,37)       -179.9999         calculate D2E/DX2 analytically  !
 ! D139  D(32,24,31,26)        179.9999         calculate D2E/DX2 analytically  !
 ! D140  D(32,24,31,37)          0.0            calculate D2E/DX2 analytically  !
 ! D141  D(21,26,31,24)          0.0001         calculate D2E/DX2 analytically  !
 ! D142  D(21,26,31,37)       -179.9999         calculate D2E/DX2 analytically  !
 ! D143  D(33,26,31,24)        179.9999         calculate D2E/DX2 analytically  !
 ! D144  D(33,26,31,37)         -0.0002         calculate D2E/DX2 analytically  !
 ! D145  D(21,27,39,40)        -90.0007         calculate D2E/DX2 analytically  !
 ! D146  D(21,27,39,41)         89.9992         calculate D2E/DX2 analytically  !
 ! D147  D(22,27,39,40)         89.999          calculate D2E/DX2 analytically  !
 ! D148  D(22,27,39,41)        -90.0011         calculate D2E/DX2 analytically  !
 ! D149  D(22,28,34,30)          0.0001         calculate D2E/DX2 analytically  !
 ! D150  D(22,28,34,38)       -180.0            calculate D2E/DX2 analytically  !
 ! D151  D(35,28,34,30)        180.0            calculate D2E/DX2 analytically  !
 ! D152  D(35,28,34,38)         -0.0001         calculate D2E/DX2 analytically  !
 ! D153  D(23,30,34,28)          0.0            calculate D2E/DX2 analytically  !
 ! D154  D(23,30,34,38)       -179.9999         calculate D2E/DX2 analytically  !
 ! D155  D(36,30,34,28)       -180.0            calculate D2E/DX2 analytically  !
 ! D156  D(36,30,34,38)          0.0001         calculate D2E/DX2 analytically  !
 ! D157  D(27,39,40,42)        179.9999         calculate D2E/DX2 analytically  !
 ! D158  D(27,39,40,43)          0.0            calculate D2E/DX2 analytically  !
 ! D159  D(41,39,40,42)          0.0            calculate D2E/DX2 analytically  !
 ! D160  D(41,39,40,43)       -179.9999         calculate D2E/DX2 analytically  !
 ! D161  D(27,39,41,44)       -179.9999         calculate D2E/DX2 analytically  !
 ! D162  D(27,39,41,45)          0.0001         calculate D2E/DX2 analytically  !
 ! D163  D(40,39,41,44)          0.0            calculate D2E/DX2 analytically  !
 ! D164  D(40,39,41,45)        179.9999         calculate D2E/DX2 analytically  !
 ! D165  D(39,40,42,46)          0.0            calculate D2E/DX2 analytically  !
 ! D166  D(39,40,42,47)        180.0            calculate D2E/DX2 analytically  !
 ! D167  D(43,40,42,46)        179.9999         calculate D2E/DX2 analytically  !
 ! D168  D(43,40,42,47)         -0.0001         calculate D2E/DX2 analytically  !
 ! D169  D(39,41,44,46)          0.0            calculate D2E/DX2 analytically  !
 ! D170  D(39,41,44,48)        180.0            calculate D2E/DX2 analytically  !
 ! D171  D(45,41,44,46)       -180.0            calculate D2E/DX2 analytically  !
 ! D172  D(45,41,44,48)          0.0            calculate D2E/DX2 analytically  !
 ! D173  D(40,42,46,44)          0.0            calculate D2E/DX2 analytically  !
 ! D174  D(40,42,46,49)        180.0            calculate D2E/DX2 analytically  !
 ! D175  D(47,42,46,44)        180.0            calculate D2E/DX2 analytically  !
 ! D176  D(47,42,46,49)          0.0            calculate D2E/DX2 analytically  !
 ! D177  D(41,44,46,42)          0.0            calculate D2E/DX2 analytically  !
 ! D178  D(41,44,46,49)       -180.0            calculate D2E/DX2 analytically  !
 ! D179  D(48,44,46,42)       -180.0            calculate D2E/DX2 analytically  !
 ! D180  D(48,44,46,49)          0.0001         calculate D2E/DX2 analytically  !
 --------------------------------------------------------------------------------
 Trust Radius=3.00D-01 FncErr=1.00D-07 GrdErr=1.00D-07 EigMax=2.50D+02 EigMin=1.00D-04
 Number of steps in this run=      2 maximum allowed number of steps=      2.
 GradGradGradGradGradGradGradGradGradGradGradGradGradGradGradGradGradGrad

 Stoichiometry    C33H27BF2N2(3)
 Framework group  C1[X(C33H27BF2N2)]
 Deg. of freedom   189
 Full point group                 C1      NOp   1
 Largest Abelian subgroup         C1      NOp   1
 Largest concise Abelian subgroup C1      NOp   1
                         Standard orientation:                         
 ---------------------------------------------------------------------
 Center     Atomic      Atomic             Coordinates (Angstroms)
 Number     Number       Type             X           Y           Z
 ---------------------------------------------------------------------
      1          6           0        3.817909    2.541089    0.001366
      2          6           0        2.692787    3.378334    0.001829
      3          6           0        1.556855    2.591796    0.001420
      4          6           0        2.028998    1.209595    0.000643
      5          7           0        3.393843    1.230905    0.000677
      6          1           0        2.725366    4.460089    0.002407
      7          6           0        1.300670    0.000012   -0.000049
      8          6           0        2.028974   -1.209583   -0.000779
      9          6           0        1.556796   -2.591769   -0.001676
     10          7           0        3.393817   -1.230926   -0.000762
     11          6           0        2.692706   -3.378337   -0.002087
     12          6           0        3.817851   -2.541121   -0.001513
     13          1           0        2.725257   -4.460093   -0.002744
     14          5           0        4.330206   -0.000020    0.000191
     15          9           0        5.131233    0.000636   -1.142323
     16          9           0        5.130662   -0.000693    1.143115
     17          6           0       -0.187006    0.000015   -0.000027
     18          6           0       -0.891067   -0.000845    1.216822
     19          6           0       -0.891110    0.000863   -1.216848
     20          6           0       -0.207494   -0.001732    2.475724
     21          6           0       -2.325969   -0.000853    1.218462
     22          6           0       -2.326011    0.000867   -1.218440
     23          6           0       -0.207579    0.001746   -2.475773
     24          6           0       -0.895338   -0.002572    3.651968
     25          1           0        0.877257   -0.001726    2.474764
     26          6           0       -3.008288   -0.001749    2.478594
     27          6           0       -3.026204    0.000008    0.000023
     28          6           0       -3.008372    0.001757   -2.478550
     29          1           0        0.877173    0.001743   -2.474846
     30          6           0       -0.895461    0.002579   -3.651994
     31          6           0       -2.318447   -0.002580    3.653386
     32          1           0       -0.357611   -0.003238    4.595326
     33          1           0       -4.093010   -0.001759    2.482388
     34          6           0       -2.318570    0.002585   -3.653365
     35          1           0       -4.093094    0.001764   -2.482308
     36          1           0       -0.357765    0.003244   -4.595370
     37          1           0       -2.853931   -0.003253    4.598052
     38          1           0       -2.854086    0.003253   -4.598013
     39          6           0       -4.519149    0.000004    0.000049
     40          6           0       -5.228094   -1.203847   -0.000806
     41          6           0       -5.228099    1.203852    0.000931
     42          6           0       -6.619835   -1.204333   -0.000780
     43          1           0       -4.679558   -2.141606   -0.001492
     44          6           0       -6.619840    1.204333    0.000958
     45          1           0       -4.679568    2.141614    0.001598
     46          6           0       -7.318528   -0.000002    0.000102
     47          1           0       -7.159038   -2.147063   -0.001450
     48          1           0       -7.159048    2.147060    0.001649
     49          1           0       -8.404448   -0.000004    0.000122
     50          6           0        0.143213    3.073798    0.001660
     51          1           0       -0.405339    2.722099   -0.878763
     52          1           0       -0.405437    2.720996    0.881575
     53          1           0        0.125050    4.167394    0.002346
     54          6           0        0.143137   -3.073723   -0.002041
     55          1           0       -0.405504   -2.721953    0.878296
     56          1           0       -0.405398   -2.720948   -0.882041
     57          1           0        0.124934   -4.167318   -0.002668
     58          6           0        5.258820   -2.898482   -0.001688
     59          1           0        5.755706   -2.472052   -0.879383
     60          1           0        5.755807   -2.472465    0.876150
     61          1           0        5.385003   -3.983190   -0.001959
     62          6           0        5.258888    2.898412    0.001521
     63          1           0        5.755924    2.471296    0.878796
     64          1           0        5.755702    2.473055   -0.876737
     65          1           0        5.385100    3.983117    0.002571
 ---------------------------------------------------------------------
 Rotational constants (GHZ):           0.2007338           0.0650825           0.0636576
 Standard basis: 6-31G(d) (6D, 7F)
 There are   624 symmetry adapted cartesian basis functions of A   symmetry.
 There are   624 symmetry adapted basis functions of A   symmetry.
   624 basis functions,  1172 primitive gaussians,   624 cartesian basis functions
   132 alpha electrons      130 beta electrons
       nuclear repulsion energy      4135.0763986685 Hartrees.
 NAtoms=   65 NActive=   65 NUniq=   65 SFac= 1.00D+00 NAtFMM=   60 NAOKFM=T Big=T
 Integral buffers will be    131072 words long.
 Raffenetti 2 integral format.
 Two-electron integral symmetry is turned on.
 Nuclear repulsion after empirical dispersion term =     4135.0097045332 Hartrees.
 One-electron integrals computed using PRISM.
 NBasis=   624 RedAO= T EigKep=  1.32D-04  NBF=   624
 NBsUse=   624 1.00D-06 EigRej= -1.00D+00 NBFU=   624
 Initial guess from the checkpoint file:  "BODIPY_mon_T-WB97XD-631Gd.chk"
 B after Tr=    -0.000000   -0.000000    0.000000
         Rot=    1.000000   -0.000000   -0.000000   -0.000000 Ang=   0.00 deg.
 Initial guess <Sx>= 0.0000 <Sy>= 0.0000 <Sz>= 1.0000 <S**2>= 2.0278 S= 1.0092
 Requested convergence on RMS density matrix=1.00D-08 within 128 cycles.
 Requested convergence on MAX density matrix=1.00D-06.
 Requested convergence on             energy=1.00D-06.
 No special actions if energy rises.
 SCF Done:  E(UwB97XD) =  -1607.48737377     A.U. after    1 cycles
            NFock=  1  Conv=0.99D-09     -V/T= 2.0090
 <Sx>= 0.0000 <Sy>= 0.0000 <Sz>= 1.0000 <S**2>= 2.0278 S= 1.0092
 <L.S>=  0.00000000000    
 Annihilation of the first spin contaminant:
 S**2 before annihilation     2.0278,   after     2.0004
 DoSCS=F DFT=T ScalE2(SS,OS)=  1.000000  1.000000
 Range of M.O.s used for correlation:     1   624
 NBasis=   624 NAE=   132 NBE=   130 NFC=     0 NFV=     0
 NROrb=    624 NOA=   132 NOB=   130 NVA=   492 NVB=   494

 **** Warning!!: The largest alpha MO coefficient is  0.13091016D+02


 **** Warning!!: The largest beta MO coefficient is  0.12983170D+02

 Symmetrizing basis deriv contribution to polar:
 IMax=3 JMax=2 DiffMx= 0.00D+00
 G2DrvN: will do    66 centers at a time, making    1 passes.
 Calling FoFCou, ICntrl=  3107 FMM=T I1Cent=   0 AccDes= 0.00D+00.
 End of G2Drv F.D. properties file   721 does not exist.
 End of G2Drv F.D. properties file   722 does not exist.
 End of G2Drv F.D. properties file   788 does not exist.
          IDoAtm=11111111111111111111111111111111111111111111111111
          IDoAtm=111111111111111
          Differentiating once with respect to electric field.
                with respect to dipole field.
          Differentiating once with respect to nuclear coordinates.
 CalDSu exits because no D1Ps are significant.
          There are   198 degrees of freedom in the 1st order CPHF.  IDoFFX=6 NUNeed=     3.
    195 vectors produced by pass  0 Test12= 1.29D-13 1.00D-09 XBig12= 4.96D+02 8.93D+00.
 AX will form    72 AO Fock derivatives at one time.
    195 vectors produced by pass  1 Test12= 1.29D-13 1.00D-09 XBig12= 4.35D+01 1.52D+00.
    195 vectors produced by pass  2 Test12= 1.29D-13 1.00D-09 XBig12= 1.99D+00 2.45D-01.
    195 vectors produced by pass  3 Test12= 1.29D-13 1.00D-09 XBig12= 3.29D-02 3.01D-02.
    195 vectors produced by pass  4 Test12= 1.29D-13 1.00D-09 XBig12= 3.59D-04 2.56D-03.
    195 vectors produced by pass  5 Test12= 1.29D-13 1.00D-09 XBig12= 2.56D-06 1.98D-04.
    194 vectors produced by pass  6 Test12= 1.29D-13 1.00D-09 XBig12= 1.87D-08 1.22D-05.
    120 vectors produced by pass  7 Test12= 1.29D-13 1.00D-09 XBig12= 1.48D-10 1.01D-06.
     24 vectors produced by pass  8 Test12= 1.29D-13 1.00D-09 XBig12= 1.08D-12 8.43D-08.
      4 vectors produced by pass  9 Test12= 1.29D-13 1.00D-09 XBig12= 1.33D-14 1.67D-08.
      2 vectors produced by pass 10 Test12= 1.29D-13 1.00D-09 XBig12= 1.93D-15 3.09D-09.
      1 vectors produced by pass 11 Test12= 1.29D-13 1.00D-09 XBig12= 3.35D-17 1.10D-09.
 InvSVY:  IOpt=1 It=  1 EMax= 1.15D-14
 Solved reduced A of dimension  1515 with   198 vectors.
 Isotropic polarizability for W=    0.000000      399.87 Bohr**3.
 End of Minotr F.D. properties file   721 does not exist.
 End of Minotr F.D. properties file   722 does not exist.
 End of Minotr F.D. properties file   788 does not exist.

 **********************************************************************

            Population analysis using the SCF Density.

 **********************************************************************

 Orbital symmetries:
 Alpha Orbitals:
       Occupied  (A) (A) (A) (A) (A) (A) (A) (A) (A) (A) (A) (A)
                 (A) (A) (A) (A) (A) (A) (A) (A) (A) (A) (A) (A)
                 (A) (A) (A) (A) (A) (A) (A) (A) (A) (A) (A) (A)
                 (A) (A) (A) (A) (A) (A) (A) (A) (A) (A) (A) (A)
                 (A) (A) (A) (A) (A) (A) (A) (A) (A) (A) (A) (A)
                 (A) (A) (A) (A) (A) (A) (A) (A) (A) (A) (A) (A)
                 (A) (A) (A) (A) (A) (A) (A) (A) (A) (A) (A) (A)
                 (A) (A) (A) (A) (A) (A) (A) (A) (A) (A) (A) (A)
                 (A) (A) (A) (A) (A) (A) (A) (A) (A) (A) (A) (A)
                 (A) (A) (A) (A) (A) (A) (A) (A) (A) (A) (A) (A)
                 (A) (A) (A) (A) (A) (A) (A) (A) (A) (A) (A) (A)
       Virtual   (A) (A) (A) (A) (A) (A) (A) (A) (A) (A) (A) (A)
                 (A) (A) (A) (A) (A) (A) (A) (A) (A) (A) (A) (A)
                 (A) (A) (A) (A) (A) (A) (A) (A) (A) (A) (A) (A)
                 (A) (A) (A) (A) (A) (A) (A) (A) (A) (A) (A) (A)
                 (A) (A) (A) (A) (A) (A) (A) (A) (A) (A) (A) (A)
                 (A) (A) (A) (A) (A) (A) (A) (A) (A) (A) (A) (A)
                 (A) (A) (A) (A) (A) (A) (A) (A) (A) (A) (A) (A)
                 (A) (A) (A) (A) (A) (A) (A) (A) (A) (A) (A) (A)
                 (A) (A) (A) (A) (A) (A) (A) (A) (A) (A) (A) (A)
                 (A) (A) (A) (A) (A) (A) (A) (A) (A) (A) (A) (A)
                 (A) (A) (A) (A) (A) (A) (A) (A) (A) (A) (A) (A)
                 (A) (A) (A) (A) (A) (A) (A) (A) (A) (A) (A) (A)
                 (A) (A) (A) (A) (A) (A) (A) (A) (A) (A) (A) (A)
                 (A) (A) (A) (A) (A) (A) (A) (A) (A) (A) (A) (A)
                 (A) (A) (A) (A) (A) (A) (A) (A) (A) (A) (A) (A)
                 (A) (A) (A) (A) (A) (A) (A) (A) (A) (A) (A) (A)
                 (A) (A) (A) (A) (A) (A) (A) (A) (A) (A) (A) (A)
                 (A) (A) (A) (A) (A) (A) (A) (A) (A) (A) (A) (A)
                 (A) (A) (A) (A) (A) (A) (A) (A) (A) (A) (A) (A)
                 (A) (A) (A) (A) (A) (A) (A) (A) (A) (A) (A) (A)
                 (A) (A) (A) (A) (A) (A) (A) (A) (A) (A) (A) (A)
                 (A) (A) (A) (A) (A) (A) (A) (A) (A) (A) (A) (A)
                 (A) (A) (A) (A) (A) (A) (A) (A) (A) (A) (A) (A)
                 (A) (A) (A) (A) (A) (A) (A) (A) (A) (A) (A) (A)
                 (A) (A) (A) (A) (A) (A) (A) (A) (A) (A) (A) (A)
                 (A) (A) (A) (A) (A) (A) (A) (A) (A) (A) (A) (A)
                 (A) (A) (A) (A) (A) (A) (A) (A) (A) (A) (A) (A)
                 (A) (A) (A) (A) (A) (A) (A) (A) (A) (A) (A) (A)
                 (A) (A) (A) (A) (A) (A) (A) (A) (A) (A) (A) (A)
                 (A) (A) (A) (A) (A) (A) (A) (A) (A) (A) (A) (A)
                 (A) (A) (A) (A) (A) (A) (A) (A) (A) (A) (A) (A)
                 (A) (A) (A) (A) (A) (A) (A) (A) (A) (A) (A) (A)
                 (A) (A) (A) (A) (A) (A) (A) (A) (A) (A) (A) (A)
                 (A) (A) (A) (A) (A) (A) (A) (A) (A) (A) (A) (A)
                 (A) (A) (A) (A) (A) (A) (A) (A) (A) (A) (A) (A)
                 (A) (A) (A) (A) (A) (A) (A) (A) (A) (A) (A) (A)
                 (A) (A) (A) (A) (A) (A) (A) (A) (A) (A) (A) (A)
                 (A) (A) (A) (A) (A) (A) (A) (A) (A) (A) (A) (A)
                 (A) (A) (A) (A) (A) (A) (A) (A) (A) (A) (A) (A)
                 (A) (A) (A) (A) (A) (A) (A) (A) (A) (A) (A) (A)
                 (A) (A) (A) (A) (A) (A) (A) (A) (A) (A) (A) (A)
 Beta  Orbitals:
       Occupied  (A) (A) (A) (A) (A) (A) (A) (A) (A) (A) (A) (A)
                 (A) (A) (A) (A) (A) (A) (A) (A) (A) (A) (A) (A)
                 (A) (A) (A) (A) (A) (A) (A) (A) (A) (A) (A) (A)
                 (A) (A) (A) (A) (A) (A) (A) (A) (A) (A) (A) (A)
                 (A) (A) (A) (A) (A) (A) (A) (A) (A) (A) (A) (A)
                 (A) (A) (A) (A) (A) (A) (A) (A) (A) (A) (A) (A)
                 (A) (A) (A) (A) (A) (A) (A) (A) (A) (A) (A) (A)
                 (A) (A) (A) (A) (A) (A) (A) (A) (A) (A) (A) (A)
                 (A) (A) (A) (A) (A) (A) (A) (A) (A) (A) (A) (A)
                 (A) (A) (A) (A) (A) (A) (A) (A) (A) (A) (A) (A)
                 (A) (A) (A) (A) (A) (A) (A) (A) (A) (A)
       Virtual   (A) (A) (A) (A) (A) (A) (A) (A) (A) (A) (A) (A)
                 (A) (A) (A) (A) (A) (A) (A) (A) (A) (A) (A) (A)
                 (A) (A) (A) (A) (A) (A) (A) (A) (A) (A) (A) (A)
                 (A) (A) (A) (A) (A) (A) (A) (A) (A) (A) (A) (A)
                 (A) (A) (A) (A) (A) (A) (A) (A) (A) (A) (A) (A)
                 (A) (A) (A) (A) (A) (A) (A) (A) (A) (A) (A) (A)
                 (A) (A) (A) (A) (A) (A) (A) (A) (A) (A) (A) (A)
                 (A) (A) (A) (A) (A) (A) (A) (A) (A) (A) (A) (A)
                 (A) (A) (A) (A) (A) (A) (A) (A) (A) (A) (A) (A)
                 (A) (A) (A) (A) (A) (A) (A) (A) (A) (A) (A) (A)
                 (A) (A) (A) (A) (A) (A) (A) (A) (A) (A) (A) (A)
                 (A) (A) (A) (A) (A) (A) (A) (A) (A) (A) (A) (A)
                 (A) (A) (A) (A) (A) (A) (A) (A) (A) (A) (A) (A)
                 (A) (A) (A) (A) (A) (A) (A) (A) (A) (A) (A) (A)
                 (A) (A) (A) (A) (A) (A) (A) (A) (A) (A) (A) (A)
                 (A) (A) (A) (A) (A) (A) (A) (A) (A) (A) (A) (A)
                 (A) (A) (A) (A) (A) (A) (A) (A) (A) (A) (A) (A)
                 (A) (A) (A) (A) (A) (A) (A) (A) (A) (A) (A) (A)
                 (A) (A) (A) (A) (A) (A) (A) (A) (A) (A) (A) (A)
                 (A) (A) (A) (A) (A) (A) (A) (A) (A) (A) (A) (A)
                 (A) (A) (A) (A) (A) (A) (A) (A) (A) (A) (A) (A)
                 (A) (A) (A) (A) (A) (A) (A) (A) (A) (A) (A) (A)
                 (A) (A) (A) (A) (A) (A) (A) (A) (A) (A) (A) (A)
                 (A) (A) (A) (A) (A) (A) (A) (A) (A) (A) (A) (A)
                 (A) (A) (A) (A) (A) (A) (A) (A) (A) (A) (A) (A)
                 (A) (A) (A) (A) (A) (A) (A) (A) (A) (A) (A) (A)
                 (A) (A) (A) (A) (A) (A) (A) (A) (A) (A) (A) (A)
                 (A) (A) (A) (A) (A) (A) (A) (A) (A) (A) (A) (A)
                 (A) (A) (A) (A) (A) (A) (A) (A) (A) (A) (A) (A)
                 (A) (A) (A) (A) (A) (A) (A) (A) (A) (A) (A) (A)
                 (A) (A) (A) (A) (A) (A) (A) (A) (A) (A) (A) (A)
                 (A) (A) (A) (A) (A) (A) (A) (A) (A) (A) (A) (A)
                 (A) (A) (A) (A) (A) (A) (A) (A) (A) (A) (A) (A)
                 (A) (A) (A) (A) (A) (A) (A) (A) (A) (A) (A) (A)
                 (A) (A) (A) (A) (A) (A) (A) (A) (A) (A) (A) (A)
                 (A) (A) (A) (A) (A) (A) (A) (A) (A) (A) (A) (A)
                 (A) (A) (A) (A) (A) (A) (A) (A) (A) (A) (A) (A)
                 (A) (A) (A) (A) (A) (A) (A) (A) (A) (A) (A) (A)
                 (A) (A) (A) (A) (A) (A) (A) (A) (A) (A) (A) (A)
                 (A) (A) (A) (A) (A) (A) (A) (A) (A) (A) (A) (A)
                 (A) (A) (A) (A) (A) (A) (A) (A) (A) (A) (A) (A)
                 (A) (A)
 The electronic state is 3-A.
 Alpha  occ. eigenvalues --  -24.75110 -24.75110 -14.46876 -14.46876 -10.36098
 Alpha  occ. eigenvalues --  -10.36098 -10.35257 -10.35256 -10.31750 -10.31750
 Alpha  occ. eigenvalues --  -10.31616 -10.31446 -10.31439 -10.31431 -10.31380
 Alpha  occ. eigenvalues --  -10.31244 -10.31234 -10.30736 -10.30717 -10.30639
 Alpha  occ. eigenvalues --  -10.30608 -10.30604 -10.30342 -10.30342 -10.30291
 Alpha  occ. eigenvalues --  -10.30291 -10.30264 -10.30119 -10.30119 -10.30022
 Alpha  occ. eigenvalues --  -10.30022 -10.29416 -10.29416 -10.29374 -10.29374
 Alpha  occ. eigenvalues --  -10.29325 -10.29324  -6.90815  -1.24249  -1.20969
 Alpha  occ. eigenvalues --   -1.09231  -1.07439  -0.99406  -0.96343  -0.95230
 Alpha  occ. eigenvalues --   -0.93095  -0.90660  -0.90614  -0.89736  -0.88706
 Alpha  occ. eigenvalues --   -0.86959  -0.85078  -0.84871  -0.84661  -0.83877
 Alpha  occ. eigenvalues --   -0.83360  -0.80504  -0.80285  -0.79436  -0.76578
 Alpha  occ. eigenvalues --   -0.74325  -0.72242  -0.71319  -0.70351  -0.70285
 Alpha  occ. eigenvalues --   -0.69066  -0.68316  -0.66628  -0.64706  -0.64394
 Alpha  occ. eigenvalues --   -0.64338  -0.62784  -0.61860  -0.61154  -0.61131
 Alpha  occ. eigenvalues --   -0.58350  -0.57307  -0.56095  -0.55221  -0.55183
 Alpha  occ. eigenvalues --   -0.54901  -0.54535  -0.54378  -0.53900  -0.53626
 Alpha  occ. eigenvalues --   -0.52312  -0.52182  -0.52106  -0.51402  -0.51360
 Alpha  occ. eigenvalues --   -0.50973  -0.50868  -0.50766  -0.50520  -0.50114
 Alpha  occ. eigenvalues --   -0.49780  -0.49558  -0.49096  -0.48651  -0.48427
 Alpha  occ. eigenvalues --   -0.47976  -0.47482  -0.47179  -0.46393  -0.46148
 Alpha  occ. eigenvalues --   -0.45937  -0.45488  -0.45379  -0.44857  -0.44353
 Alpha  occ. eigenvalues --   -0.44232  -0.43877  -0.43500  -0.43103  -0.42887
 Alpha  occ. eigenvalues --   -0.42489  -0.41801  -0.41467  -0.39719  -0.39628
 Alpha  occ. eigenvalues --   -0.38318  -0.37193  -0.37081  -0.33764  -0.33149
 Alpha  occ. eigenvalues --   -0.32866  -0.32636  -0.32440  -0.31038  -0.30027
 Alpha  occ. eigenvalues --   -0.26043  -0.20719
 Alpha virt. eigenvalues --   -0.00444   0.04549   0.06341   0.06468   0.08063
 Alpha virt. eigenvalues --    0.08704   0.11141   0.11476   0.13815   0.14018
 Alpha virt. eigenvalues --    0.16749   0.17252   0.18301   0.19312   0.19410
 Alpha virt. eigenvalues --    0.19706   0.20784   0.21041   0.21277   0.22232
 Alpha virt. eigenvalues --    0.22398   0.22999   0.23060   0.23552   0.24001
 Alpha virt. eigenvalues --    0.24249   0.24352   0.24451   0.24559   0.25410
 Alpha virt. eigenvalues --    0.25824   0.26204   0.26576   0.26857   0.27025
 Alpha virt. eigenvalues --    0.27390   0.27692   0.27811   0.27985   0.28168
 Alpha virt. eigenvalues --    0.28671   0.28926   0.29273   0.30746   0.30796
 Alpha virt. eigenvalues --    0.31556   0.32405   0.33132   0.34136   0.34599
 Alpha virt. eigenvalues --    0.35449   0.35460   0.35648   0.36536   0.36571
 Alpha virt. eigenvalues --    0.37475   0.37666   0.38367   0.38439   0.38919
 Alpha virt. eigenvalues --    0.39705   0.40083   0.41485   0.41803   0.42503
 Alpha virt. eigenvalues --    0.42536   0.44918   0.45759   0.46175   0.47851
 Alpha virt. eigenvalues --    0.48225   0.48674   0.51204   0.51503   0.53022
 Alpha virt. eigenvalues --    0.53152   0.53594   0.54892   0.54897   0.55780
 Alpha virt. eigenvalues --    0.56334   0.57527   0.58054   0.58257   0.58450
 Alpha virt. eigenvalues --    0.58881   0.58967   0.59664   0.60941   0.61242
 Alpha virt. eigenvalues --    0.61343   0.61518   0.62093   0.62125   0.62741
 Alpha virt. eigenvalues --    0.63043   0.63425   0.63467   0.63716   0.64271
 Alpha virt. eigenvalues --    0.64325   0.64456   0.65739   0.65962   0.66044
 Alpha virt. eigenvalues --    0.66514   0.66610   0.66737   0.67369   0.67610
 Alpha virt. eigenvalues --    0.67684   0.67909   0.68254   0.68567   0.68850
 Alpha virt. eigenvalues --    0.68951   0.69448   0.69735   0.70259   0.70267
 Alpha virt. eigenvalues --    0.70458   0.70862   0.71416   0.71539   0.72149
 Alpha virt. eigenvalues --    0.72419   0.72469   0.72564   0.73432   0.74422
 Alpha virt. eigenvalues --    0.75906   0.76274   0.78303   0.78693   0.78947
 Alpha virt. eigenvalues --    0.79634   0.80160   0.80492   0.82088   0.82904
 Alpha virt. eigenvalues --    0.83370   0.84034   0.84753   0.85090   0.85374
 Alpha virt. eigenvalues --    0.85689   0.86265   0.86452   0.86612   0.88114
 Alpha virt. eigenvalues --    0.88884   0.89430   0.91125   0.91557   0.91827
 Alpha virt. eigenvalues --    0.91896   0.92172   0.92561   0.92704   0.93280
 Alpha virt. eigenvalues --    0.93307   0.93517   0.94558   0.95150   0.95483
 Alpha virt. eigenvalues --    0.95699   0.96143   0.96166   0.96459   0.97023
 Alpha virt. eigenvalues --    0.97144   0.97453   0.97928   0.98065   0.99192
 Alpha virt. eigenvalues --    0.99799   1.00075   1.00463   1.01116   1.01780
 Alpha virt. eigenvalues --    1.01854   1.01999   1.03060   1.03073   1.03080
 Alpha virt. eigenvalues --    1.03817   1.04056   1.05853   1.06150   1.07086
 Alpha virt. eigenvalues --    1.07428   1.08775   1.08955   1.08960   1.09126
 Alpha virt. eigenvalues --    1.09443   1.11334   1.12071   1.12740   1.13587
 Alpha virt. eigenvalues --    1.13694   1.14998   1.15763   1.17486   1.17703
 Alpha virt. eigenvalues --    1.19007   1.19223   1.20586   1.21073   1.21705
 Alpha virt. eigenvalues --    1.21938   1.22117   1.22480   1.23193   1.24335
 Alpha virt. eigenvalues --    1.24592   1.25143   1.26539   1.27202   1.28020
 Alpha virt. eigenvalues --    1.28143   1.29235   1.29297   1.30742   1.31091
 Alpha virt. eigenvalues --    1.31927   1.32779   1.33387   1.33553   1.34513
 Alpha virt. eigenvalues --    1.35078   1.36568   1.37303   1.37381   1.38345
 Alpha virt. eigenvalues --    1.40147   1.41517   1.41617   1.41872   1.44071
 Alpha virt. eigenvalues --    1.44389   1.44472   1.45206   1.45513   1.46189
 Alpha virt. eigenvalues --    1.46883   1.48678   1.48922   1.49952   1.51215
 Alpha virt. eigenvalues --    1.51909   1.51925   1.52531   1.52566   1.53538
 Alpha virt. eigenvalues --    1.54060   1.56003   1.56275   1.56443   1.56965
 Alpha virt. eigenvalues --    1.57084   1.57449   1.57484   1.58367   1.58596
 Alpha virt. eigenvalues --    1.58793   1.59036   1.59851   1.59854   1.61566
 Alpha virt. eigenvalues --    1.63090   1.64452   1.64604   1.68275   1.68460
 Alpha virt. eigenvalues --    1.69203   1.70159   1.70532   1.71007   1.73537
 Alpha virt. eigenvalues --    1.73976   1.75790   1.76083   1.77485   1.77521
 Alpha virt. eigenvalues --    1.80252   1.83866   1.84328   1.85032   1.85630
 Alpha virt. eigenvalues --    1.86460   1.87431   1.87936   1.89525   1.89635
 Alpha virt. eigenvalues --    1.90360   1.90963   1.91257   1.93099   1.93573
 Alpha virt. eigenvalues --    1.94128   1.94591   1.94966   1.95557   1.95767
 Alpha virt. eigenvalues --    1.96433   1.96910   1.97158   1.97539   1.98509
 Alpha virt. eigenvalues --    1.99359   1.99412   1.99665   2.01031   2.01356
 Alpha virt. eigenvalues --    2.01524   2.01872   2.02472   2.02825   2.03278
 Alpha virt. eigenvalues --    2.03462   2.04236   2.04364   2.06047   2.06524
 Alpha virt. eigenvalues --    2.06709   2.08477   2.08546   2.08626   2.08913
 Alpha virt. eigenvalues --    2.10351   2.10549   2.11510   2.13223   2.14703
 Alpha virt. eigenvalues --    2.15445   2.15688   2.16377   2.17424   2.17754
 Alpha virt. eigenvalues --    2.18658   2.19194   2.19507   2.20346   2.21393
 Alpha virt. eigenvalues --    2.22548   2.23678   2.24820   2.24946   2.24980
 Alpha virt. eigenvalues --    2.26295   2.26303   2.28625   2.28945   2.29489
 Alpha virt. eigenvalues --    2.29796   2.30879   2.31049   2.31115   2.33303
 Alpha virt. eigenvalues --    2.33499   2.34057   2.34446   2.34909   2.35058
 Alpha virt. eigenvalues --    2.35924   2.36579   2.36673   2.36936   2.37169
 Alpha virt. eigenvalues --    2.38844   2.39593   2.39795   2.39820   2.39888
 Alpha virt. eigenvalues --    2.40284   2.41115   2.43877   2.44152   2.44742
 Alpha virt. eigenvalues --    2.47340   2.47436   2.48323   2.48363   2.48390
 Alpha virt. eigenvalues --    2.48557   2.49998   2.52575   2.52852   2.53409
 Alpha virt. eigenvalues --    2.54674   2.55260   2.57410   2.58712   2.59347
 Alpha virt. eigenvalues --    2.59749   2.60124   2.60360   2.62548   2.62691
 Alpha virt. eigenvalues --    2.65268   2.66058   2.66793   2.67382   2.70038
 Alpha virt. eigenvalues --    2.70283   2.70721   2.73395   2.75113   2.75274
 Alpha virt. eigenvalues --    2.75850   2.76592   2.77813   2.78071   2.79036
 Alpha virt. eigenvalues --    2.79163   2.79587   2.80806   2.82678   2.83337
 Alpha virt. eigenvalues --    2.85168   2.85645   2.86401   2.88129   2.88343
 Alpha virt. eigenvalues --    2.90123   2.90416   2.93415   2.94003   2.94463
 Alpha virt. eigenvalues --    2.95155   2.96360   2.97689   2.98837   3.05206
 Alpha virt. eigenvalues --    3.05459   3.07445   3.08103   3.12896   3.13350
 Alpha virt. eigenvalues --    3.14646   3.15482   3.19194   3.24117   3.24682
 Alpha virt. eigenvalues --    3.26167   3.28729   3.30645   3.36062   3.41014
 Alpha virt. eigenvalues --    3.49060   3.51156   3.56161   3.62543   3.90519
 Alpha virt. eigenvalues --    4.18309   4.19272   4.20092   4.20128   4.21504
 Alpha virt. eigenvalues --    4.21603   4.23206   4.24119   4.24473   4.24603
 Alpha virt. eigenvalues --    4.28654   4.28804   4.32339   4.34213   4.36205
 Alpha virt. eigenvalues --    4.37533   4.37810   4.40397   4.42770   4.43740
 Alpha virt. eigenvalues --    4.46653   4.47655   4.49008   4.49726   4.53242
 Alpha virt. eigenvalues --    4.54997   4.59760   4.62647   4.65805   4.66638
 Alpha virt. eigenvalues --    4.69548   4.72626   4.76204   4.82306   4.91299
 Alpha virt. eigenvalues --    5.03674   6.05729
  Beta  occ. eigenvalues --  -24.75109 -24.75109 -14.46933 -14.46933 -10.35878
  Beta  occ. eigenvalues --  -10.35876 -10.34703 -10.34703 -10.31615 -10.31446
  Beta  occ. eigenvalues --  -10.31439 -10.31431 -10.31406 -10.31360 -10.31360
  Beta  occ. eigenvalues --  -10.31221 -10.31214 -10.30736 -10.30717 -10.30639
  Beta  occ. eigenvalues --  -10.30608 -10.30604 -10.30341 -10.30341 -10.30291
  Beta  occ. eigenvalues --  -10.30291 -10.30117 -10.30117 -10.30020 -10.30020
  Beta  occ. eigenvalues --  -10.29878 -10.29485 -10.29485 -10.29450 -10.29450
  Beta  occ. eigenvalues --  -10.29349 -10.29349  -6.90815  -1.24244  -1.20965
  Beta  occ. eigenvalues --   -1.08617  -1.06762  -0.99349  -0.96302  -0.95220
  Beta  occ. eigenvalues --   -0.92340  -0.90618  -0.90081  -0.89008  -0.88144
  Beta  occ. eigenvalues --   -0.86091  -0.85062  -0.84871  -0.84546  -0.83857
  Beta  occ. eigenvalues --   -0.82924  -0.80325  -0.80126  -0.79334  -0.75795
  Beta  occ. eigenvalues --   -0.74238  -0.71956  -0.71272  -0.70285  -0.69869
  Beta  occ. eigenvalues --   -0.68723  -0.68298  -0.66247  -0.64151  -0.63923
  Beta  occ. eigenvalues --   -0.63771  -0.62708  -0.61754  -0.61123  -0.60891
  Beta  occ. eigenvalues --   -0.58148  -0.57044  -0.55156  -0.55021  -0.54920
  Beta  occ. eigenvalues --   -0.54895  -0.54434  -0.54374  -0.53565  -0.52206
  Beta  occ. eigenvalues --   -0.52073  -0.51805  -0.51748  -0.51240  -0.50909
  Beta  occ. eigenvalues --   -0.50893  -0.50697  -0.50622  -0.49735  -0.49681
  Beta  occ. eigenvalues --   -0.49426  -0.49347  -0.49012  -0.48569  -0.48301
  Beta  occ. eigenvalues --   -0.47760  -0.47199  -0.46244  -0.46195  -0.45905
  Beta  occ. eigenvalues --   -0.45481  -0.45055  -0.44902  -0.44617  -0.44090
  Beta  occ. eigenvalues --   -0.44043  -0.43837  -0.43049  -0.42970  -0.42882
  Beta  occ. eigenvalues --   -0.42466  -0.41651  -0.41364  -0.39589  -0.39547
  Beta  occ. eigenvalues --   -0.38299  -0.37034  -0.33742  -0.33383  -0.32807
  Beta  occ. eigenvalues --   -0.32636  -0.31842  -0.30979  -0.30765  -0.26036
  Beta virt. eigenvalues --   -0.08241  -0.00442   0.00937   0.04620   0.06341
  Beta virt. eigenvalues --    0.06540   0.08211   0.11167   0.12414   0.14027
  Beta virt. eigenvalues --    0.14428   0.16703   0.17253   0.18296   0.19036
  Beta virt. eigenvalues --    0.19371   0.19744   0.19768   0.20764   0.21152
  Beta virt. eigenvalues --    0.21321   0.22235   0.22430   0.23074   0.23091
  Beta virt. eigenvalues --    0.23599   0.24015   0.24300   0.24406   0.24473
  Beta virt. eigenvalues --    0.24650   0.25472   0.26268   0.26295   0.26581
  Beta virt. eigenvalues --    0.26863   0.27046   0.27529   0.27949   0.28051
  Beta virt. eigenvalues --    0.28383   0.28694   0.29145   0.29434   0.29526
  Beta virt. eigenvalues --    0.30900   0.31346   0.32039   0.33171   0.33747
  Beta virt. eigenvalues --    0.34292   0.34610   0.35635   0.35644   0.35992
  Beta virt. eigenvalues --    0.36689   0.36982   0.37563   0.37941   0.38370
  Beta virt. eigenvalues --    0.38484   0.39378   0.39719   0.40295   0.41537
  Beta virt. eigenvalues --    0.42035   0.42515   0.43064   0.45059   0.45892
  Beta virt. eigenvalues --    0.46619   0.48082   0.48561   0.48785   0.51619
  Beta virt. eigenvalues --    0.51707   0.53310   0.53441   0.53870   0.54996
  Beta virt. eigenvalues --    0.55435   0.55918   0.56480   0.57832   0.58345
  Beta virt. eigenvalues --    0.58483   0.58732   0.59302   0.59416   0.59923
  Beta virt. eigenvalues --    0.61097   0.61322   0.61383   0.61869   0.62214
  Beta virt. eigenvalues --    0.62258   0.63150   0.63434   0.63573   0.63736
  Beta virt. eigenvalues --    0.63948   0.64442   0.64578   0.64789   0.65831
  Beta virt. eigenvalues --    0.66062   0.66219   0.66653   0.66702   0.66783
  Beta virt. eigenvalues --    0.67739   0.67946   0.68015   0.68279   0.68321
  Beta virt. eigenvalues --    0.68595   0.68974   0.69229   0.69492   0.70073
  Beta virt. eigenvalues --    0.70269   0.70362   0.70498   0.71229   0.71445
  Beta virt. eigenvalues --    0.71626   0.72183   0.72485   0.72736   0.72887
  Beta virt. eigenvalues --    0.73499   0.74406   0.75961   0.76519   0.78798
  Beta virt. eigenvalues --    0.79120   0.79344   0.79656   0.80587   0.80658
  Beta virt. eigenvalues --    0.82496   0.83333   0.83776   0.84194   0.84974
  Beta virt. eigenvalues --    0.85378   0.85538   0.85991   0.86736   0.86874
  Beta virt. eigenvalues --    0.87427   0.88156   0.89113   0.90386   0.91167
  Beta virt. eigenvalues --    0.91649   0.91918   0.91964   0.92202   0.92738
  Beta virt. eigenvalues --    0.92766   0.93287   0.93357   0.93546   0.94618
  Beta virt. eigenvalues --    0.95327   0.95541   0.95769   0.96257   0.96267
  Beta virt. eigenvalues --    0.96495   0.97111   0.97267   0.97779   0.98136
  Beta virt. eigenvalues --    0.98183   0.99263   0.99853   1.00118   1.00492
  Beta virt. eigenvalues --    1.01149   1.01892   1.02087   1.02143   1.03126
  Beta virt. eigenvalues --    1.03358   1.03377   1.03892   1.04226   1.06006
  Beta virt. eigenvalues --    1.06211   1.07414   1.07870   1.09044   1.09094
  Beta virt. eigenvalues --    1.09215   1.09458   1.09578   1.11376   1.12278
  Beta virt. eigenvalues --    1.12744   1.13728   1.13939   1.15051   1.15856
  Beta virt. eigenvalues --    1.17512   1.17969   1.19049   1.19418   1.20690
  Beta virt. eigenvalues --    1.21129   1.22283   1.22303   1.22325   1.22548
  Beta virt. eigenvalues --    1.23272   1.24507   1.24697   1.25207   1.26616
  Beta virt. eigenvalues --    1.27296   1.28158   1.28203   1.29333   1.29480
  Beta virt. eigenvalues --    1.30790   1.31433   1.32192   1.32911   1.33556
  Beta virt. eigenvalues --    1.33567   1.34699   1.35199   1.36854   1.37507
  Beta virt. eigenvalues --    1.38725   1.38827   1.40425   1.41685   1.42254
  Beta virt. eigenvalues --    1.42856   1.44282   1.44607   1.45428   1.45543
  Beta virt. eigenvalues --    1.46260   1.46499   1.47387   1.49621   1.49663
  Beta virt. eigenvalues --    1.50097   1.51359   1.51938   1.51994   1.52555
  Beta virt. eigenvalues --    1.52599   1.53569   1.54080   1.56055   1.56276
  Beta virt. eigenvalues --    1.56681   1.56971   1.57253   1.57517   1.57552
  Beta virt. eigenvalues --    1.58405   1.58602   1.58824   1.59037   1.60007
  Beta virt. eigenvalues --    1.60051   1.61768   1.63130   1.64690   1.64951
  Beta virt. eigenvalues --    1.68505   1.69054   1.69548   1.70336   1.70882
  Beta virt. eigenvalues --    1.71178   1.74043   1.74154   1.76143   1.76435
  Beta virt. eigenvalues --    1.77637   1.77712   1.80332   1.84184   1.84441
  Beta virt. eigenvalues --    1.85378   1.85976   1.86658   1.87918   1.88006
  Beta virt. eigenvalues --    1.89539   1.89764   1.90944   1.91194   1.91294
  Beta virt. eigenvalues --    1.93242   1.93819   1.94319   1.94718   1.94992
  Beta virt. eigenvalues --    1.95744   1.95881   1.96806   1.97170   1.97628
  Beta virt. eigenvalues --    1.97779   1.98572   1.99464   1.99602   2.00107
  Beta virt. eigenvalues --    2.01291   2.01365   2.01547   2.01909   2.02600
  Beta virt. eigenvalues --    2.02884   2.03462   2.03502   2.04547   2.04653
  Beta virt. eigenvalues --    2.06205   2.06533   2.06773   2.08491   2.08837
  Beta virt. eigenvalues --    2.08861   2.09728   2.10587   2.10642   2.11560
  Beta virt. eigenvalues --    2.13465   2.14812   2.15472   2.15738   2.16988
  Beta virt. eigenvalues --    2.18328   2.18674   2.19021   2.19458   2.19588
  Beta virt. eigenvalues --    2.20986   2.21574   2.22548   2.23779   2.24999
  Beta virt. eigenvalues --    2.25051   2.25224   2.26384   2.26400   2.29223
  Beta virt. eigenvalues --    2.29480   2.29804   2.29820   2.31178   2.31309
  Beta virt. eigenvalues --    2.31530   2.33664   2.33760   2.34142   2.34857
  Beta virt. eigenvalues --    2.35040   2.35967   2.36105   2.36658   2.36987
  Beta virt. eigenvalues --    2.37554   2.37714   2.38985   2.39876   2.39940
  Beta virt. eigenvalues --    2.39957   2.40296   2.40713   2.41252   2.43988
  Beta virt. eigenvalues --    2.44610   2.45164   2.47492   2.47647   2.48596
  Beta virt. eigenvalues --    2.48663   2.48989   2.49102   2.50240   2.52589
  Beta virt. eigenvalues --    2.53018   2.53697   2.54726   2.55495   2.57896
  Beta virt. eigenvalues --    2.58959   2.60507   2.60517   2.60650   2.61087
  Beta virt. eigenvalues --    2.63195   2.63838   2.65300   2.66065   2.66909
  Beta virt. eigenvalues --    2.68018   2.70401   2.70764   2.71284   2.73402
  Beta virt. eigenvalues --    2.75361   2.75409   2.75872   2.76655   2.77830
  Beta virt. eigenvalues --    2.78203   2.79323   2.79594   2.79758   2.81161
  Beta virt. eigenvalues --    2.82693   2.83339   2.85192   2.85763   2.87035
  Beta virt. eigenvalues --    2.88214   2.88356   2.91043   2.91525   2.93450
  Beta virt. eigenvalues --    2.94199   2.94865   2.95590   2.96705   2.97902
  Beta virt. eigenvalues --    2.98963   3.05474   3.05621   3.07742   3.08203
  Beta virt. eigenvalues --    3.12922   3.13593   3.15004   3.15485   3.19584
  Beta virt. eigenvalues --    3.24467   3.25026   3.26209   3.28787   3.30735
  Beta virt. eigenvalues --    3.36515   3.41047   3.49362   3.51187   3.56186
  Beta virt. eigenvalues --    3.62613   3.90591   4.18713   4.19369   4.20126
  Beta virt. eigenvalues --    4.20131   4.21504   4.21983   4.23210   4.24154
  Beta virt. eigenvalues --    4.25333   4.25776   4.28818   4.28892   4.32462
  Beta virt. eigenvalues --    4.34225   4.36474   4.37541   4.37880   4.40741
  Beta virt. eigenvalues --    4.42770   4.43747   4.46670   4.47925   4.49672
  Beta virt. eigenvalues --    4.49965   4.53276   4.55546   4.59901   4.64123
  Beta virt. eigenvalues --    4.65809   4.67675   4.70633   4.72740   4.76215
  Beta virt. eigenvalues --    4.82334   4.92523   5.03706   6.05737
          Condensed to atoms (all electrons):
          Atomic-Atomic Spin Densities.
 Mulliken charges and spin densities:
               1          2
     1  C    0.351308   0.459994
     2  C   -0.294775  -0.109749
     3  C    0.102270   0.337817
     4  C    0.312500   0.187561
     5  N   -0.614618  -0.043854
     6  H    0.173726   0.002371
     7  C   -0.182688   0.314832
     8  C    0.312503   0.187560
     9  C    0.102272   0.337815
    10  N   -0.614619  -0.043855
    11  C   -0.294776  -0.109750
    12  C    0.351307   0.459996
    13  H    0.173726   0.002371
    14  B    0.725633   0.002011
    15  F   -0.338177   0.000062
    16  F   -0.338160   0.000062
    17  C   -0.096243  -0.027772
    18  C    0.074692   0.007914
    19  C    0.074694   0.007914
    20  C   -0.206606  -0.000146
    21  C    0.075818  -0.000887
    22  C    0.075818  -0.000887
    23  C   -0.206605  -0.000146
    24  C   -0.175055   0.001522
    25  H    0.185076  -0.002046
    26  C   -0.207446   0.001726
    27  C   -0.072502   0.001206
    28  C   -0.207445   0.001726
    29  H    0.185068  -0.002047
    30  C   -0.175055   0.001521
    31  C   -0.174966  -0.001029
    32  H    0.171754  -0.000038
    33  H    0.181792   0.000014
    34  C   -0.174967  -0.001029
    35  H    0.181792   0.000014
    36  H    0.171752  -0.000038
    37  H    0.169391   0.000049
    38  H    0.169391   0.000049
    39  C   -0.013010  -0.000090
    40  C   -0.175420   0.000017
    41  C   -0.175420   0.000017
    42  C   -0.169939   0.000002
    43  H    0.176173  -0.000001
    44  C   -0.169939   0.000002
    45  H    0.176173  -0.000001
    46  C   -0.164417  -0.000001
    47  H    0.171189   0.000001
    48  H    0.171189   0.000001
    49  H    0.169681   0.000000
    50  C   -0.572186  -0.024743
    51  H    0.195797   0.013754
    52  H    0.195793   0.013750
    53  H    0.176321   0.000140
    54  C   -0.572187  -0.024743
    55  H    0.195797   0.013752
    56  H    0.195794   0.013752
    57  H    0.176321   0.000140
    58  C   -0.586616  -0.035586
    59  H    0.219342   0.022863
    60  H    0.219354   0.022846
    61  H    0.180276   0.000586
    62  C   -0.586616  -0.035586
    63  H    0.219356   0.022844
    64  H    0.219339   0.022866
    65  H    0.180275   0.000586
 Sum of Mulliken charges =  -0.00000   2.00000
 Mulliken charges and spin densities with hydrogens summed into heavy atoms:
               1          2
     1  C    0.351308   0.459994
     2  C   -0.121049  -0.107379
     3  C    0.102270   0.337817
     4  C    0.312500   0.187561
     5  N   -0.614618  -0.043854
     7  C   -0.182688   0.314832
     8  C    0.312503   0.187560
     9  C    0.102272   0.337815
    10  N   -0.614619  -0.043855
    11  C   -0.121050  -0.107379
    12  C    0.351307   0.459996
    14  B    0.725633   0.002011
    15  F   -0.338177   0.000062
    16  F   -0.338160   0.000062
    17  C   -0.096243  -0.027772
    18  C    0.074692   0.007914
    19  C    0.074694   0.007914
    20  C   -0.021530  -0.002193
    21  C    0.075818  -0.000887
    22  C    0.075818  -0.000887
    23  C   -0.021537  -0.002193
    24  C   -0.003301   0.001484
    26  C   -0.025654   0.001740
    27  C   -0.072502   0.001206
    28  C   -0.025653   0.001740
    30  C   -0.003303   0.001484
    31  C   -0.005575  -0.000979
    34  C   -0.005576  -0.000979
    39  C   -0.013010  -0.000090
    40  C    0.000753   0.000016
    41  C    0.000753   0.000016
    42  C    0.001250   0.000003
    44  C    0.001250   0.000003
    46  C    0.005264  -0.000001
    50  C   -0.004275   0.002901
    54  C   -0.004276   0.002901
    58  C    0.032355   0.010709
    62  C    0.032355   0.010709
 APT charges:
               1
     1  C    0.520354
     2  C   -0.275286
     3  C    0.313924
     4  C    0.626160
     5  N   -0.757826
     6  H    0.046777
     7  C   -1.085112
     8  C    0.626155
     9  C    0.313923
    10  N   -0.757825
    11  C   -0.275284
    12  C    0.520352
    13  H    0.046777
    14  B    1.235447
    15  F   -0.566961
    16  F   -0.567115
    17  C    0.124307
    18  C   -0.058595
    19  C   -0.058596
    20  C   -0.056838
    21  C   -0.056610
    22  C   -0.056614
    23  C   -0.056837
    24  C    0.010047
    25  H    0.027570
    26  C   -0.039050
    27  C    0.121043
    28  C   -0.039044
    29  H    0.027566
    30  C    0.010050
    31  C   -0.006894
    32  H    0.014434
    33  H    0.034167
    34  C   -0.006901
    35  H    0.034169
    36  H    0.014433
    37  H    0.010502
    38  H    0.010501
    39  C    0.121232
    40  C   -0.091095
    41  C   -0.091095
    42  C   -0.003029
    43  H    0.041085
    44  C   -0.003029
    45  H    0.041085
    46  C   -0.032377
    47  H    0.010561
    48  H    0.010561
    49  H    0.015579
    50  C    0.029679
    51  H   -0.004099
    52  H   -0.004088
    53  H   -0.022676
    54  C    0.029669
    55  H   -0.004094
    56  H   -0.004086
    57  H   -0.022675
    58  C   -0.009825
    59  H    0.009555
    60  H    0.009511
    61  H   -0.001433
    62  C   -0.009831
    63  H    0.009758
    64  H    0.009321
    65  H   -0.001433
 Sum of APT charges =  -0.00000
 APT charges with hydrogens summed into heavy atoms:
               1
     1  C    0.520354
     2  C   -0.228509
     3  C    0.313924
     4  C    0.626160
     5  N   -0.757826
     7  C   -1.085112
     8  C    0.626155
     9  C    0.313923
    10  N   -0.757825
    11  C   -0.228507
    12  C    0.520352
    14  B    1.235447
    15  F   -0.566961
    16  F   -0.567115
    17  C    0.124307
    18  C   -0.058595
    19  C   -0.058596
    20  C   -0.029268
    21  C   -0.056610
    22  C   -0.056614
    23  C   -0.029272
    24  C    0.024482
    26  C   -0.004883
    27  C    0.121043
    28  C   -0.004875
    30  C    0.024483
    31  C    0.003607
    34  C    0.003601
    39  C    0.121232
    40  C   -0.050010
    41  C   -0.050010
    42  C    0.007532
    44  C    0.007532
    46  C   -0.016797
    50  C   -0.001184
    54  C   -0.001186
    58  C    0.007807
    62  C    0.007815
 Electronic spatial extent (au):  <R**2>=          17957.0575
 Charge=             -0.0000 electrons
 Dipole moment (field-independent basis, Debye):
    X=             -3.7791    Y=              0.0000    Z=             -0.0009  Tot=              3.7791
 Quadrupole moment (field-independent basis, Debye-Ang):
   XX=           -210.6502   YY=           -195.2842   ZZ=           -210.6209
   XY=              0.0003   XZ=             -0.0043   YZ=              0.0074
 Traceless Quadrupole moment (field-independent basis, Debye-Ang):
   XX=             -5.1318   YY=             10.2342   ZZ=             -5.1025
   XY=              0.0003   XZ=             -0.0043   YZ=              0.0074
 Octapole moment (field-independent basis, Debye-Ang**2):
  XXX=           -124.0712  YYY=             -0.0007  ZZZ=              0.0002  XYY=             78.0869
  XXY=              0.0014  XXZ=             -0.0141  XZZ=              8.3460  YZZ=             -0.0001
  YYZ=             -0.0005  XYZ=              0.0353
 Hexadecapole moment (field-independent basis, Debye-Ang**3):
 XXXX=         -15833.2412 YYYY=          -3533.2764 ZZZZ=          -2951.8900 XXXY=              0.0080
 XXXZ=             -0.0766 YYYX=             -0.0034 YYYZ=              0.4207 ZZZX=              0.0012
 ZZZY=             -0.4628 XXYY=          -3001.0852 XXZZ=          -3470.4681 YYZZ=          -1306.0484
 XXYZ=              0.3441 YYXZ=             -0.0009 ZZXY=             -0.0006
 N-N= 4.135009704533D+03 E-N=-1.200869187170D+04  KE= 1.593112078562D+03
  Exact polarizability: 500.730   0.001 369.014  -0.002   0.006 329.865
 Approx polarizability: 490.733   0.000 382.964   0.000  -0.032 404.649
                          Isotropic Fermi Contact Couplings
        Atom                 a.u.       MegaHertz       Gauss      10(-4) cm-1
     1  C(13)              0.03653      20.53227       7.32642       6.84883
     2  C(13)             -0.02037     -11.44863      -4.08515      -3.81885
     3  C(13)              0.02323      13.05731       4.65917       4.35545
     4  C(13)             -0.00033      -0.18335      -0.06542      -0.06116
     5  N(14)             -0.01429      -2.30789      -0.82351      -0.76983
     6  H(1)               0.00059       1.31427       0.46897       0.43839
     7  C(13)              0.01857      10.43701       3.72418       3.48141
     8  C(13)             -0.00033      -0.18339      -0.06544      -0.06117
     9  C(13)              0.02323      13.05721       4.65914       4.35542
    10  N(14)             -0.01429      -2.30790      -0.82352      -0.76983
    11  C(13)             -0.02037     -11.44865      -4.08516      -3.81886
    12  C(13)              0.03653      20.53240       7.32647       6.84887
    13  H(1)               0.00059       1.31429       0.46897       0.43840
    14  B(11)             -0.00020      -0.14568      -0.05198      -0.04860
    15  F(19)              0.00281       5.90371       2.10659       1.96926
    16  F(19)              0.00281       5.90756       2.10796       1.97055
    17  C(13)             -0.01067      -5.99551      -2.13935      -1.99989
    18  C(13)              0.01285       7.22395       2.57769       2.40965
    19  C(13)              0.01285       7.22357       2.57755       2.40952
    20  C(13)              0.00112       0.63201       0.22552       0.21081
    21  C(13)              0.00058       0.32511       0.11601       0.10844
    22  C(13)              0.00058       0.32509       0.11600       0.10844
    23  C(13)              0.00112       0.63195       0.22550       0.21080
    24  C(13)              0.00029       0.16573       0.05914       0.05528
    25  H(1)               0.00004       0.09899       0.03532       0.03302
    26  C(13)              0.00052       0.29446       0.10507       0.09822
    27  C(13)              0.00007       0.03709       0.01323       0.01237
    28  C(13)              0.00052       0.29443       0.10506       0.09821
    29  H(1)               0.00004       0.09904       0.03534       0.03304
    30  C(13)              0.00029       0.16571       0.05913       0.05527
    31  C(13)              0.00013       0.07247       0.02586       0.02417
    32  H(1)              -0.00000      -0.01105      -0.00394      -0.00369
    33  H(1)               0.00001       0.01265       0.00451       0.00422
    34  C(13)              0.00013       0.07248       0.02586       0.02418
    35  H(1)               0.00001       0.01265       0.00451       0.00422
    36  H(1)              -0.00000      -0.01105      -0.00394      -0.00368
    37  H(1)               0.00002       0.03747       0.01337       0.01250
    38  H(1)               0.00002       0.03747       0.01337       0.01250
    39  C(13)             -0.00004      -0.02307      -0.00823      -0.00769
    40  C(13)              0.00003       0.01667       0.00595       0.00556
    41  C(13)              0.00003       0.01667       0.00595       0.00556
    42  C(13)              0.00000       0.00191       0.00068       0.00064
    43  H(1)              -0.00000      -0.00080      -0.00029      -0.00027
    44  C(13)              0.00000       0.00191       0.00068       0.00064
    45  H(1)              -0.00000      -0.00080      -0.00029      -0.00027
    46  C(13)             -0.00000      -0.00012      -0.00004      -0.00004
    47  H(1)               0.00000       0.00065       0.00023       0.00022
    48  H(1)               0.00000       0.00065       0.00023       0.00022
    49  H(1)               0.00000       0.00001       0.00000       0.00000
    50  C(13)             -0.00957      -5.37836      -1.91913      -1.79403
    51  H(1)               0.00798      17.82698       6.36111       5.94644
    52  H(1)               0.00797      17.82242       6.35948       5.94492
    53  H(1)               0.00003       0.07766       0.02771       0.02590
    54  C(13)             -0.00957      -5.37834      -1.91913      -1.79402
    55  H(1)               0.00798      17.82395       6.36003       5.94543
    56  H(1)               0.00798      17.82541       6.36055       5.94592
    57  H(1)               0.00003       0.07765       0.02771       0.02590
    58  C(13)             -0.01279      -7.18857      -2.56506      -2.39785
    59  H(1)               0.01205      26.93691       9.61176       8.98519
    60  H(1)               0.01204      26.91481       9.60387       8.97781
    61  H(1)               0.00021       0.46033       0.16426       0.15355
    62  C(13)             -0.01279      -7.18855      -2.56505      -2.39784
    63  H(1)               0.01204      26.91178       9.60279       8.97680
    64  H(1)               0.01205      26.93965       9.61274       8.98610
    65  H(1)               0.00021       0.46033       0.16426       0.15355
 --------------------------------------------------------
       Center         ----  Spin Dipole Couplings  ----
                      3XX-RR        3YY-RR        3ZZ-RR
 --------------------------------------------------------
     1   Atom       -0.254413     -0.263126      0.517539
     2   Atom        0.031641      0.033745     -0.065386
     3   Atom       -0.185741     -0.182247      0.367988
     4   Atom       -0.131672     -0.110407      0.242079
     5   Atom        0.011071      0.010447     -0.021518
     6   Atom        0.000705      0.006011     -0.006716
     7   Atom       -0.196845     -0.176766      0.373611
     8   Atom       -0.131672     -0.110406      0.242078
     9   Atom       -0.185740     -0.182246      0.367986
    10   Atom        0.011071      0.010447     -0.021518
    11   Atom        0.031641      0.033745     -0.065387
    12   Atom       -0.254414     -0.263126      0.517541
    13   Atom        0.000705      0.006011     -0.006716
    14   Atom        0.001208      0.006073     -0.007282
    15   Atom        0.004467     -0.000117     -0.004350
    16   Atom        0.004461     -0.000122     -0.004340
    17   Atom        0.008686     -0.004807     -0.003879
    18   Atom        0.005606     -0.005432     -0.000174
    19   Atom        0.005607     -0.005431     -0.000176
    20   Atom        0.001944     -0.004084      0.002140
    21   Atom        0.004532     -0.002778     -0.001754
    22   Atom        0.004532     -0.002778     -0.001754
    23   Atom        0.001945     -0.004084      0.002139
    24   Atom       -0.000672     -0.000190      0.000862
    25   Atom       -0.005204     -0.003285      0.008488
    26   Atom        0.000885      0.000186     -0.001071
    27   Atom        0.002464     -0.000264     -0.002200
    28   Atom        0.000885      0.000186     -0.001071
    29   Atom       -0.005203     -0.003284      0.008488
    30   Atom       -0.000672     -0.000190      0.000862
    31   Atom        0.001285     -0.001924      0.000639
    32   Atom       -0.000724     -0.001110      0.001834
    33   Atom        0.001304     -0.000707     -0.000597
    34   Atom        0.001285     -0.001924      0.000639
    35   Atom        0.001304     -0.000707     -0.000597
    36   Atom       -0.000723     -0.001110      0.001834
    37   Atom        0.000405     -0.000668      0.000264
    38   Atom        0.000405     -0.000668      0.000264
    39   Atom        0.001543     -0.000680     -0.000863
    40   Atom        0.001157     -0.000507     -0.000650
    41   Atom        0.001157     -0.000507     -0.000650
    42   Atom        0.000727     -0.000333     -0.000394
    43   Atom        0.001255     -0.000507     -0.000748
    44   Atom        0.000727     -0.000333     -0.000394
    45   Atom        0.001255     -0.000507     -0.000748
    46   Atom        0.000608     -0.000286     -0.000321
    47   Atom        0.000567     -0.000250     -0.000317
    48   Atom        0.000567     -0.000250     -0.000317
    49   Atom        0.000447     -0.000213     -0.000234
    50   Atom       -0.000958     -0.002855      0.003813
    51   Atom        0.006136     -0.001911     -0.004225
    52   Atom        0.006137     -0.001913     -0.004224
    53   Atom        0.000165      0.003946     -0.004111
    54   Atom       -0.000958     -0.002856      0.003813
    55   Atom        0.006137     -0.001912     -0.004226
    56   Atom        0.006136     -0.001914     -0.004223
    57   Atom        0.000165      0.003946     -0.004111
    58   Atom        0.001328     -0.008911      0.007583
    59   Atom        0.007705     -0.004222     -0.003483
    60   Atom        0.007706     -0.004222     -0.003484
    61   Atom        0.003275      0.001397     -0.004672
    62   Atom        0.001329     -0.008911      0.007583
    63   Atom        0.007707     -0.004219     -0.003488
    64   Atom        0.007704     -0.004225     -0.003479
    65   Atom        0.003276      0.001397     -0.004672
 --------------------------------------------------------
                        XY            XZ            YZ
 --------------------------------------------------------
     1   Atom        0.003050      0.000022     -0.000411
     2   Atom       -0.000174     -0.000002      0.000055
     3   Atom       -0.006041     -0.000002     -0.000298
     4   Atom        0.006851     -0.000001     -0.000198
     5   Atom        0.000692      0.000000      0.000016
     6   Atom       -0.003852     -0.000002      0.000007
     7   Atom        0.000000      0.000007     -0.000331
     8   Atom       -0.006851     -0.000010     -0.000230
     9   Atom        0.006041     -0.000029     -0.000348
    10   Atom       -0.000692     -0.000002      0.000023
    11   Atom        0.000174      0.000003      0.000058
    12   Atom       -0.003050     -0.000037     -0.000460
    13   Atom        0.003852      0.000003      0.000008
    14   Atom        0.000000     -0.000000      0.000007
    15   Atom        0.000003     -0.004492      0.000004
    16   Atom       -0.000003      0.004501      0.000004
    17   Atom       -0.000000     -0.000000     -0.000003
    18   Atom        0.000010     -0.010896     -0.000007
    19   Atom       -0.000010      0.010895     -0.000007
    20   Atom        0.000004     -0.006328     -0.000004
    21   Atom        0.000001     -0.001746     -0.000001
    22   Atom       -0.000001      0.001745     -0.000001
    23   Atom       -0.000004      0.006328     -0.000004
    24   Atom        0.000002     -0.002665     -0.000001
    25   Atom        0.000003     -0.005752     -0.000008
    26   Atom        0.000001     -0.001718      0.000001
    27   Atom       -0.000000     -0.000000      0.000002
    28   Atom       -0.000001      0.001718      0.000001
    29   Atom       -0.000003      0.005753     -0.000008
    30   Atom       -0.000002      0.002665     -0.000001
    31   Atom        0.000001     -0.001709     -0.000002
    32   Atom        0.000001     -0.001598     -0.000002
    33   Atom        0.000001     -0.000839     -0.000000
    34   Atom       -0.000001      0.001709     -0.000002
    35   Atom       -0.000001      0.000839     -0.000000
    36   Atom       -0.000001      0.001598     -0.000002
    37   Atom        0.000001     -0.001069     -0.000001
    38   Atom       -0.000001      0.001069     -0.000001
    39   Atom       -0.000000     -0.000000      0.000000
    40   Atom        0.000234      0.000000      0.000000
    41   Atom       -0.000234     -0.000000      0.000000
    42   Atom        0.000125      0.000000      0.000000
    43   Atom        0.000453      0.000000      0.000000
    44   Atom       -0.000125     -0.000000      0.000000
    45   Atom       -0.000453     -0.000000      0.000000
    46   Atom       -0.000000     -0.000000      0.000000
    47   Atom        0.000171      0.000000      0.000000
    48   Atom       -0.000171     -0.000000      0.000000
    49   Atom       -0.000000     -0.000000      0.000000
    50   Atom       -0.006687     -0.000003     -0.000004
    51   Atom       -0.004014      0.004677     -0.000780
    52   Atom       -0.004008     -0.004681      0.000783
    53   Atom       -0.006238     -0.000004      0.000005
    54   Atom        0.006687      0.000003     -0.000004
    55   Atom        0.004013     -0.004676     -0.000780
    56   Atom        0.004008      0.004682      0.000783
    57   Atom        0.006238      0.000004      0.000005
    58   Atom       -0.003061     -0.000003     -0.000010
    59   Atom       -0.000256     -0.005269     -0.001048
    60   Atom       -0.000258      0.005266      0.001047
    61   Atom       -0.007713     -0.000003      0.000003
    62   Atom        0.003061      0.000002     -0.000009
    63   Atom        0.000251      0.005266     -0.001048
    64   Atom        0.000262     -0.005269      0.001047
    65   Atom        0.007713      0.000006      0.000004
 --------------------------------------------------------


 ---------------------------------------------------------------------------------
              Anisotropic Spin Dipole Couplings in Principal Axis System
 ---------------------------------------------------------------------------------

       Atom             a.u.   MegaHertz   Gauss  10(-4) cm-1        Axes

              Baa    -0.2641   -35.438   -12.645   -11.821 -0.3007  0.9537  0.0005
     1 C(13)  Bbb    -0.2535   -34.011   -12.136   -11.345  0.9537  0.3007  0.0001
              Bcc     0.5175    69.449    24.781    23.166  0.0000 -0.0005  1.0000
 
              Baa    -0.0654    -8.774    -3.131    -2.927  0.0000 -0.0006  1.0000
     2 C(13)  Bbb     0.0316     4.244     1.514     1.416  0.9966  0.0820  0.0000
              Bcc     0.0338     4.530     1.616     1.511 -0.0820  0.9966  0.0006
 
              Baa    -0.1903   -25.534    -9.111    -8.517  0.7993  0.6009  0.0003
     3 C(13)  Bbb    -0.1777   -23.846    -8.509    -7.954 -0.6009  0.7993  0.0004
              Bcc     0.3680    49.380    17.620    16.472  0.0000 -0.0005  1.0000
 
              Baa    -0.1337   -17.940    -6.401    -5.984  0.9593 -0.2823 -0.0001
     4 C(13)  Bbb    -0.1084   -14.545    -5.190    -4.852  0.2823  0.9593  0.0005
              Bcc     0.2421    32.485    11.591    10.836 -0.0000 -0.0006  1.0000
 
              Baa    -0.0215    -0.830    -0.296    -0.277  0.0000 -0.0005  1.0000
     5 N(14)  Bbb     0.0100     0.386     0.138     0.129 -0.5426  0.8400  0.0004
              Bcc     0.0115     0.444     0.159     0.148  0.8400  0.5426  0.0003
 
              Baa    -0.0067    -3.583    -1.279    -1.195  0.0000 -0.0005  1.0000
     6 H(1)   Bbb    -0.0013    -0.704    -0.251    -0.235  0.8852  0.4652  0.0002
              Bcc     0.0080     4.287     1.530     1.430 -0.4652  0.8852  0.0005
 
              Baa    -0.1968   -26.415    -9.425    -8.811  1.0000 -0.0000 -0.0000
     7 C(13)  Bbb    -0.1768   -23.720    -8.464    -7.912  0.0000  1.0000  0.0006
              Bcc     0.3736    50.135    17.889    16.723  0.0000 -0.0006  1.0000
 
              Baa    -0.1337   -17.940    -6.401    -5.984  0.9593  0.2823  0.0002
     8 C(13)  Bbb    -0.1084   -14.545    -5.190    -4.852 -0.2823  0.9593  0.0006
              Bcc     0.2421    32.485    11.591    10.836 -0.0000 -0.0007  1.0000
 
              Baa    -0.1903   -25.534    -9.111    -8.517  0.7993 -0.6009 -0.0003
     9 C(13)  Bbb    -0.1777   -23.846    -8.509    -7.954  0.6009  0.7993  0.0005
              Bcc     0.3680    49.380    17.620    16.471 -0.0001 -0.0006  1.0000
 
              Baa    -0.0215    -0.830    -0.296    -0.277  0.0000 -0.0007  1.0000
    10 N(14)  Bbb     0.0100     0.386     0.138     0.129  0.5426  0.8400  0.0006
              Bcc     0.0115     0.444     0.159     0.148  0.8400 -0.5426 -0.0004
 
              Baa    -0.0654    -8.774    -3.131    -2.927 -0.0000 -0.0006  1.0000
    11 C(13)  Bbb     0.0316     4.244     1.514     1.416  0.9966 -0.0821 -0.0000
              Bcc     0.0338     4.530     1.617     1.511  0.0821  0.9966  0.0006
 
              Baa    -0.2641   -35.438   -12.645   -11.821  0.3007  0.9537  0.0006
    12 C(13)  Bbb    -0.2535   -34.011   -12.136   -11.345  0.9537 -0.3007 -0.0001
              Bcc     0.5175    69.449    24.781    23.166 -0.0000 -0.0006  1.0000
 
              Baa    -0.0067    -3.583    -1.279    -1.195 -0.0000 -0.0006  1.0000
    13 H(1)   Bbb    -0.0013    -0.704    -0.251    -0.235  0.8852 -0.4652 -0.0003
              Bcc     0.0080     4.287     1.530     1.430  0.4652  0.8852  0.0006
 
              Baa    -0.0073    -1.247    -0.445    -0.416  0.0000 -0.0006  1.0000
    14 B(11)  Bbb     0.0012     0.207     0.074     0.069  1.0000 -0.0000 -0.0000
              Bcc     0.0061     1.040     0.371     0.347  0.0000  1.0000  0.0006
 
              Baa    -0.0062    -3.132    -1.117    -1.045  0.3870 -0.0008  0.9221
    15 F(19)  Bbb    -0.0001    -0.059    -0.021    -0.020  0.0001  1.0000  0.0008
              Bcc     0.0064     3.190     1.138     1.064  0.9221  0.0002 -0.3870
 
              Baa    -0.0062    -3.131    -1.117    -1.044 -0.3879 -0.0008  0.9217
    16 F(19)  Bbb    -0.0001    -0.061    -0.022    -0.020 -0.0001  1.0000  0.0008
              Bcc     0.0064     3.192     1.139     1.065  0.9217 -0.0003  0.3879
 
              Baa    -0.0048    -0.645    -0.230    -0.215  0.0000  1.0000  0.0033
    17 C(13)  Bbb    -0.0039    -0.521    -0.186    -0.174  0.0000 -0.0033  1.0000
              Bcc     0.0087     1.166     0.416     0.389  1.0000 -0.0000 -0.0000
 
              Baa    -0.0086    -1.148    -0.410    -0.383  0.6098 -0.0001  0.7926
    18 C(13)  Bbb    -0.0054    -0.729    -0.260    -0.243 -0.0004  1.0000  0.0005
              Bcc     0.0140     1.877     0.670     0.626  0.7926  0.0006 -0.6098
 
              Baa    -0.0086    -1.148    -0.410    -0.383 -0.6097 -0.0001  0.7926
    19 C(13)  Bbb    -0.0054    -0.729    -0.260    -0.243  0.0004  1.0000  0.0005
              Bcc     0.0140     1.877     0.670     0.626  0.7926 -0.0006  0.6097
 
              Baa    -0.0043    -0.575    -0.205    -0.192  0.7125  0.0009  0.7016
    20 C(13)  Bbb    -0.0041    -0.548    -0.196    -0.183 -0.0010  1.0000 -0.0003
              Bcc     0.0084     1.123     0.401     0.375 -0.7016 -0.0005  0.7125
 
              Baa    -0.0028    -0.373    -0.133    -0.124  0.0001  1.0000  0.0009
    21 C(13)  Bbb    -0.0022    -0.296    -0.106    -0.099  0.2508 -0.0009  0.9680
              Bcc     0.0050     0.669     0.239     0.223  0.9680  0.0001 -0.2508
 
              Baa    -0.0028    -0.373    -0.133    -0.124 -0.0001  1.0000  0.0010
    22 C(13)  Bbb    -0.0022    -0.296    -0.106    -0.099 -0.2508 -0.0009  0.9681
              Bcc     0.0050     0.669     0.239     0.223  0.9681 -0.0001  0.2508
 
              Baa    -0.0043    -0.575    -0.205    -0.192  0.7125 -0.0008 -0.7016
    23 C(13)  Bbb    -0.0041    -0.548    -0.196    -0.183  0.0009  1.0000 -0.0002
              Bcc     0.0084     1.123     0.401     0.375  0.7016 -0.0005  0.7125
 
              Baa    -0.0027    -0.359    -0.128    -0.120  0.7989 -0.0004  0.6014
    24 C(13)  Bbb    -0.0002    -0.026    -0.009    -0.009 -0.0000  1.0000  0.0008
              Bcc     0.0029     0.385     0.137     0.128 -0.6014 -0.0006  0.7989
 
              Baa    -0.0073    -3.895    -1.390    -1.299  0.9396 -0.0001  0.3423
    25 H(1)   Bbb    -0.0033    -1.752    -0.625    -0.585 -0.0001  1.0000  0.0006
              Bcc     0.0106     5.647     2.015     1.884 -0.3423 -0.0006  0.9396
 
              Baa    -0.0021    -0.278    -0.099    -0.093  0.5027 -0.0005  0.8644
    26 C(13)  Bbb     0.0002     0.025     0.009     0.008 -0.0001  1.0000  0.0007
              Bcc     0.0019     0.253     0.090     0.084  0.8644  0.0004 -0.5027
 
              Baa    -0.0022    -0.295    -0.105    -0.098  0.0000 -0.0009  1.0000
    27 C(13)  Bbb    -0.0003    -0.035    -0.013    -0.012  0.0000  1.0000  0.0009
              Bcc     0.0025     0.331     0.118     0.110  1.0000 -0.0000 -0.0000
 
              Baa    -0.0021    -0.278    -0.099    -0.093 -0.5027 -0.0005  0.8645
    28 C(13)  Bbb     0.0002     0.025     0.009     0.008  0.0001  1.0000  0.0007
              Bcc     0.0019     0.253     0.090     0.084  0.8645 -0.0005  0.5027
 
              Baa    -0.0073    -3.895    -1.390    -1.299  0.9396  0.0001 -0.3424
    29 H(1)   Bbb    -0.0033    -1.752    -0.625    -0.585  0.0001  1.0000  0.0006
              Bcc     0.0106     5.647     2.015     1.884  0.3424 -0.0006  0.9396
 
              Baa    -0.0027    -0.359    -0.128    -0.120  0.7989  0.0004 -0.6015
    30 C(13)  Bbb    -0.0002    -0.026    -0.009    -0.009  0.0000  1.0000  0.0008
              Bcc     0.0029     0.385     0.137     0.128  0.6015 -0.0006  0.7989
 
              Baa    -0.0019    -0.258    -0.092    -0.086  0.0001  1.0000  0.0007
    31 C(13)  Bbb    -0.0008    -0.104    -0.037    -0.035  0.6381 -0.0006  0.7700
              Bcc     0.0027     0.362     0.129     0.121  0.7700  0.0004 -0.6381
 
              Baa    -0.0015    -0.796    -0.284    -0.265  0.9013 -0.0002  0.4331
    32 H(1)   Bbb    -0.0011    -0.592    -0.211    -0.198 -0.0001  1.0000  0.0006
              Bcc     0.0026     1.388     0.495     0.463 -0.4331 -0.0006  0.9013
 
              Baa    -0.0009    -0.488    -0.174    -0.163  0.3537 -0.0005  0.9354
    33 H(1)   Bbb    -0.0007    -0.377    -0.135    -0.126 -0.0000  1.0000  0.0006
              Bcc     0.0016     0.865     0.309     0.289  0.9354  0.0002 -0.3537
 
              Baa    -0.0019    -0.258    -0.092    -0.086 -0.0001  1.0000  0.0007
    34 C(13)  Bbb    -0.0008    -0.104    -0.037    -0.035 -0.6381 -0.0006  0.7700
              Bcc     0.0027     0.362     0.129     0.121  0.7700 -0.0004  0.6381
 
              Baa    -0.0009    -0.488    -0.174    -0.163 -0.3537 -0.0005  0.9354
    35 H(1)   Bbb    -0.0007    -0.377    -0.135    -0.126  0.0000  1.0000  0.0006
              Bcc     0.0016     0.865     0.309     0.289  0.9354 -0.0002  0.3537
 
              Baa    -0.0015    -0.796    -0.284    -0.265  0.9013  0.0001 -0.4332
    36 H(1)   Bbb    -0.0011    -0.592    -0.211    -0.198  0.0001  1.0000  0.0006
              Bcc     0.0026     1.388     0.495     0.463  0.4332 -0.0006  0.9013
 
              Baa    -0.0007    -0.393    -0.140    -0.131  0.6835 -0.0003  0.7300
    37 H(1)   Bbb    -0.0007    -0.357    -0.127    -0.119 -0.0001  1.0000  0.0006
              Bcc     0.0014     0.750     0.268     0.250  0.7300  0.0005 -0.6835
 
              Baa    -0.0007    -0.393    -0.140    -0.131 -0.6835 -0.0003  0.7300
    38 H(1)   Bbb    -0.0007    -0.357    -0.127    -0.119  0.0001  1.0000  0.0005
              Bcc     0.0014     0.750     0.268     0.250  0.7300 -0.0005  0.6835
 
              Baa    -0.0009    -0.116    -0.041    -0.039  0.0000 -0.0006  1.0000
    39 C(13)  Bbb    -0.0007    -0.091    -0.033    -0.030  0.0000  1.0000  0.0006
              Bcc     0.0015     0.207     0.074     0.069  1.0000 -0.0000 -0.0000
 
              Baa    -0.0006    -0.087    -0.031    -0.029 -0.0000 -0.0006  1.0000
    40 C(13)  Bbb    -0.0005    -0.072    -0.026    -0.024 -0.1367  0.9906  0.0006
              Bcc     0.0012     0.160     0.057     0.053  0.9906  0.1367  0.0001
 
              Baa    -0.0006    -0.087    -0.031    -0.029  0.0000 -0.0006  1.0000
    41 C(13)  Bbb    -0.0005    -0.072    -0.026    -0.024  0.1367  0.9906  0.0006
              Bcc     0.0012     0.160     0.057     0.053  0.9906 -0.1367 -0.0001
 
              Baa    -0.0004    -0.053    -0.019    -0.018  0.0000 -0.0006  1.0000
    42 C(13)  Bbb    -0.0003    -0.047    -0.017    -0.016 -0.1160  0.9933  0.0006
              Bcc     0.0007     0.100     0.036     0.033  0.9933  0.1160  0.0001
 
              Baa    -0.0007    -0.399    -0.142    -0.133 -0.0000 -0.0006  1.0000
    43 H(1)   Bbb    -0.0006    -0.329    -0.117    -0.110 -0.2351  0.9720  0.0006
              Bcc     0.0014     0.728     0.260     0.243  0.9720  0.2351  0.0002
 
              Baa    -0.0004    -0.053    -0.019    -0.018  0.0000 -0.0006  1.0000
    44 C(13)  Bbb    -0.0003    -0.047    -0.017    -0.016  0.1160  0.9933  0.0006
              Bcc     0.0007     0.100     0.036     0.033  0.9933 -0.1160 -0.0001
 
              Baa    -0.0007    -0.399    -0.142    -0.133  0.0001 -0.0006  1.0000
    45 H(1)   Bbb    -0.0006    -0.329    -0.117    -0.110  0.2351  0.9720  0.0005
              Bcc     0.0014     0.728     0.260     0.243  0.9720 -0.2351 -0.0002
 
              Baa    -0.0003    -0.043    -0.015    -0.014  0.0000 -0.0006  1.0000
    46 C(13)  Bbb    -0.0003    -0.038    -0.014    -0.013  0.0000  1.0000  0.0006
              Bcc     0.0006     0.082     0.029     0.027  1.0000 -0.0000 -0.0000
 
              Baa    -0.0003    -0.169    -0.060    -0.056 -0.0000 -0.0006  1.0000
    47 H(1)   Bbb    -0.0003    -0.152    -0.054    -0.051 -0.1965  0.9805  0.0006
              Bcc     0.0006     0.321     0.114     0.107  0.9805  0.1965  0.0001
 
              Baa    -0.0003    -0.169    -0.060    -0.056  0.0001 -0.0006  1.0000
    48 H(1)   Bbb    -0.0003    -0.152    -0.054    -0.051  0.1965  0.9805  0.0006
              Bcc     0.0006     0.321     0.114     0.107  0.9805 -0.1965 -0.0002
 
              Baa    -0.0002    -0.125    -0.045    -0.042  0.0000 -0.0006  1.0000
    49 H(1)   Bbb    -0.0002    -0.114    -0.041    -0.038  0.0000  1.0000  0.0006
              Bcc     0.0004     0.238     0.085     0.080  1.0000 -0.0000 -0.0000
 
              Baa    -0.0087    -1.162    -0.415    -0.388  0.6556  0.7551  0.0004
    50 C(13)  Bbb     0.0038     0.512     0.183     0.171 -0.0003 -0.0003  1.0000
              Bcc     0.0048     0.651     0.232     0.217  0.7551 -0.6556  0.0000
 
              Baa    -0.0062    -3.301    -1.178    -1.101 -0.4084 -0.2218  0.8855
    51 H(1)   Bbb    -0.0032    -1.702    -0.607    -0.568  0.2265  0.9151  0.3337
              Bcc     0.0094     5.002     1.785     1.669  0.8843 -0.3368  0.3234
 
              Baa    -0.0062    -3.301    -1.178    -1.101  0.4082  0.2207  0.8858
    52 H(1)   Bbb    -0.0032    -1.702    -0.607    -0.568  0.2266  0.9155 -0.3325
              Bcc     0.0094     5.002     1.785     1.669  0.8843 -0.3364 -0.3237
 
              Baa    -0.0045    -2.381    -0.850    -0.794  0.8032  0.5958  0.0004
    53 H(1)   Bbb    -0.0041    -2.193    -0.783    -0.732 -0.0001 -0.0006  1.0000
              Bcc     0.0086     4.575     1.632     1.526 -0.5958  0.8032  0.0005
 
              Baa    -0.0087    -1.162    -0.415    -0.388 -0.6556  0.7551  0.0004
    54 C(13)  Bbb     0.0038     0.512     0.183     0.171  0.0003 -0.0003  1.0000
              Bcc     0.0048     0.651     0.232     0.217  0.7551  0.6556 -0.0001
 
              Baa    -0.0062    -3.301    -1.178    -1.101  0.4082 -0.2218  0.8855
    55 H(1)   Bbb    -0.0032    -1.702    -0.607    -0.568 -0.2265  0.9151  0.3336
              Bcc     0.0094     5.002     1.785     1.669  0.8843  0.3368 -0.3233
 
              Baa    -0.0062    -3.301    -1.178    -1.101 -0.4083  0.2207  0.8857
    56 H(1)   Bbb    -0.0032    -1.702    -0.607    -0.568 -0.2265  0.9155 -0.3325
              Bcc     0.0094     5.002     1.785     1.669  0.8843  0.3364  0.3238
 
              Baa    -0.0045    -2.381    -0.850    -0.794  0.8031 -0.5958 -0.0001
    57 H(1)   Bbb    -0.0041    -2.193    -0.783    -0.732 -0.0002 -0.0005  1.0000
              Bcc     0.0086     4.575     1.632     1.526  0.5958  0.8031  0.0005
 
              Baa    -0.0098    -1.309    -0.467    -0.437  0.2662  0.9639  0.0006
    58 C(13)  Bbb     0.0022     0.292     0.104     0.097  0.9639 -0.2662  0.0001
              Bcc     0.0076     1.018     0.363     0.339 -0.0002 -0.0005  1.0000
 
              Baa    -0.0062    -3.288    -1.173    -1.097  0.3189  0.4826  0.8158
    59 H(1)   Bbb    -0.0036    -1.940    -0.692    -0.647 -0.1870  0.8758 -0.4450
              Bcc     0.0098     5.227     1.865     1.744  0.9292  0.0107 -0.3695
 
              Baa    -0.0062    -3.288    -1.173    -1.097 -0.3188 -0.4826  0.8158
    60 H(1)   Bbb    -0.0036    -1.939    -0.692    -0.647 -0.1868  0.8758  0.4451
              Bcc     0.0098     5.227     1.865     1.743  0.9292  0.0105  0.3693
 
              Baa    -0.0054    -2.899    -1.035    -0.967  0.6630  0.7486 -0.0001
    61 H(1)   Bbb    -0.0047    -2.493    -0.890    -0.832  0.0003 -0.0001  1.0000
              Bcc     0.0101     5.392     1.924     1.799  0.7486 -0.6630 -0.0003
 
              Baa    -0.0098    -1.309    -0.467    -0.437 -0.2662  0.9639  0.0005
    62 C(13)  Bbb     0.0022     0.292     0.104     0.097  0.9639  0.2662  0.0001
              Bcc     0.0076     1.018     0.363     0.339  0.0001 -0.0005  1.0000
 
              Baa    -0.0062    -3.288    -1.173    -1.097 -0.3187  0.4816  0.8164
    63 H(1)   Bbb    -0.0036    -1.939    -0.692    -0.647  0.1868  0.8763 -0.4440
              Bcc     0.0098     5.227     1.865     1.743  0.9293 -0.0110  0.3692
 
              Baa    -0.0062    -3.288    -1.173    -1.097  0.3189 -0.4836  0.8151
    64 H(1)   Bbb    -0.0036    -1.940    -0.692    -0.647  0.1871  0.8752  0.4461
              Bcc     0.0098     5.227     1.865     1.744  0.9291 -0.0102 -0.3696
 
              Baa    -0.0054    -2.899    -1.035    -0.967 -0.6630  0.7486  0.0013
    65 H(1)   Bbb    -0.0047    -2.493    -0.890    -0.832  0.0005 -0.0013  1.0000
              Bcc     0.0101     5.392     1.924     1.799  0.7486  0.6630  0.0005
 

 ---------------------------------------------------------------------------------

 Calling FoFJK, ICntrl=    100127 FMM=F ISym2X=0 I1Cent= 0 IOpClX= 1 NMat=1 NMatS=1 NMatT=0.
 Full mass-weighted force constant matrix:
 Low frequencies ---   -0.0013   -0.0008   -0.0003    5.1782    5.5837    8.5658
 Low frequencies ---   10.1073   16.3052   17.5986
 Diagonal vibrational polarizability:
       23.4368763      47.8749981     187.3803697
 Harmonic frequencies (cm**-1), IR intensities (KM/Mole), Raman scattering
 activities (A**4/AMU), depolarization ratios for plane and unpolarized
 incident light, reduced masses (AMU), force constants (mDyne/A),
 and normal coordinates:
                      1                      2                      3
                      A                      A                      A
 Frequencies --     10.1063                16.2965                17.5712
 Red. masses --      3.8547                 5.2326                 7.1640
 Frc consts  --      0.0002                 0.0008                 0.0013
 IR Inten    --      0.0000                 0.0000                 1.1808
  Atom  AN      X      Y      Z        X      Y      Z        X      Y      Z
     1   6     0.00  -0.00   0.05     0.00  -0.00   0.10     0.00  -0.00  -0.00
     2   6     0.00  -0.00   0.07     0.00  -0.00   0.12     0.00   0.00  -0.08
     3   6     0.00  -0.00   0.05     0.00  -0.00   0.09     0.00   0.00  -0.12
     4   6     0.00  -0.00   0.03     0.00  -0.00   0.04     0.00   0.00  -0.07
     5   7     0.00  -0.00   0.03     0.00  -0.00   0.05     0.00  -0.00  -0.00
     6   1     0.00  -0.00   0.09     0.00  -0.00   0.16     0.00   0.00  -0.10
     7   6    -0.00   0.00  -0.00    -0.00   0.00   0.00    -0.00   0.00  -0.08
     8   6    -0.00   0.00  -0.03    -0.00   0.00  -0.04    -0.00   0.00  -0.07
     9   6    -0.00   0.00  -0.05    -0.00   0.00  -0.09    -0.00   0.00  -0.12
    10   7    -0.00   0.00  -0.03    -0.00   0.00  -0.05    -0.00  -0.00  -0.00
    11   6    -0.00   0.00  -0.07    -0.00   0.00  -0.12    -0.00   0.00  -0.08
    12   6    -0.00   0.00  -0.05    -0.00   0.00  -0.10    -0.00  -0.00  -0.00
    13   1    -0.00   0.00  -0.09    -0.00   0.00  -0.16    -0.00   0.00  -0.10
    14   5    -0.00  -0.00   0.00    -0.00  -0.00  -0.00    -0.00  -0.00   0.13
    15   9     0.00   0.03   0.00    -0.00   0.05  -0.00     0.17  -0.00   0.25
    16   9    -0.00  -0.03  -0.00     0.00  -0.05  -0.00    -0.17  -0.00   0.25
    17   6    -0.00   0.00  -0.00    -0.00   0.00   0.00    -0.00   0.00  -0.06
    18   6    -0.00   0.00   0.00    -0.00   0.06   0.00     0.03   0.00  -0.04
    19   6    -0.00  -0.00  -0.00     0.00  -0.06  -0.00    -0.03   0.00  -0.04
    20   6    -0.00   0.01   0.00    -0.00   0.11   0.00     0.05   0.00  -0.06
    21   6    -0.00   0.01   0.00    -0.00   0.06   0.00     0.03   0.00  -0.01
    22   6    -0.00  -0.01  -0.00     0.00  -0.06  -0.00    -0.03   0.00  -0.01
    23   6    -0.00  -0.01  -0.00     0.00  -0.11  -0.00    -0.05   0.00  -0.06
    24   6     0.00   0.03   0.00    -0.00   0.18   0.00     0.08   0.00  -0.04
    25   1    -0.00  -0.00  -0.00    -0.00   0.10   0.00     0.05   0.00  -0.08
    26   6    -0.00   0.04   0.00    -0.00   0.12   0.00     0.05   0.00   0.00
    27   6    -0.00   0.00   0.00    -0.00   0.00  -0.00    -0.00   0.00   0.00
    28   6    -0.00  -0.04  -0.00     0.00  -0.12  -0.00    -0.05   0.00   0.00
    29   1    -0.00   0.00   0.00     0.00  -0.10  -0.00    -0.05   0.00  -0.08
    30   6    -0.00  -0.03  -0.00     0.00  -0.18  -0.00    -0.08   0.00  -0.04
    31   6     0.00   0.05   0.00    -0.00   0.18   0.00     0.08   0.00  -0.01
    32   1     0.00   0.03   0.00    -0.00   0.22   0.00     0.10   0.00  -0.05
    33   1    -0.00   0.06   0.00    -0.00   0.12   0.00     0.05   0.00   0.02
    34   6    -0.00  -0.05  -0.00     0.00  -0.18  -0.00    -0.08   0.00  -0.01
    35   1    -0.00  -0.06  -0.00     0.00  -0.12  -0.00    -0.05   0.00   0.02
    36   1    -0.00  -0.03  -0.00     0.00  -0.22  -0.00    -0.10   0.00  -0.05
    37   1     0.00   0.07   0.00    -0.00   0.23   0.00     0.10   0.00  -0.00
    38   1    -0.00  -0.07  -0.00     0.00  -0.23  -0.00    -0.10   0.00  -0.00
    39   6    -0.00  -0.00   0.00    -0.00  -0.00  -0.00    -0.00  -0.00   0.04
    40   6     0.00  -0.00   0.23     0.00   0.00  -0.11     0.00  -0.00   0.06
    41   6    -0.00   0.00  -0.23    -0.00  -0.00   0.11    -0.00  -0.00   0.06
    42   6     0.00  -0.00   0.23     0.00   0.00  -0.11     0.00  -0.00   0.10
    43   1     0.00  -0.00   0.41     0.00   0.00  -0.20     0.00  -0.00   0.04
    44   6    -0.00   0.00  -0.23    -0.00  -0.00   0.11    -0.00  -0.00   0.10
    45   1    -0.00   0.00  -0.41    -0.00  -0.00   0.20    -0.00  -0.00   0.04
    46   6    -0.00  -0.00   0.00    -0.00  -0.00  -0.00    -0.00  -0.00   0.12
    47   1     0.00  -0.00   0.40     0.00   0.00  -0.20     0.00  -0.00   0.11
    48   1    -0.00   0.00  -0.40    -0.00  -0.00   0.20    -0.00  -0.00   0.11
    49   1    -0.00  -0.00  -0.00    -0.00  -0.00  -0.00    -0.00  -0.01   0.15
    50   6     0.00   0.00   0.06     0.00  -0.00   0.09     0.00   0.00  -0.21
    51   1    -0.01  -0.00   0.06    -0.01  -0.02   0.10     0.06  -0.00  -0.25
    52   1     0.01   0.00   0.06     0.01   0.02   0.10    -0.06   0.01  -0.25
    53   1     0.00   0.00   0.06     0.00  -0.00   0.06     0.00   0.00  -0.22
    54   6    -0.00   0.00  -0.06    -0.00   0.00  -0.09    -0.00   0.00  -0.21
    55   1    -0.01   0.00  -0.06    -0.01   0.02  -0.10    -0.06  -0.00  -0.25
    56   1     0.01  -0.00  -0.06     0.01  -0.02  -0.10     0.06   0.01  -0.25
    57   1    -0.00   0.00  -0.06    -0.00   0.00  -0.06    -0.00   0.00  -0.22
    58   6    -0.00   0.00  -0.06    -0.00   0.00  -0.12    -0.00  -0.00   0.06
    59   1    -0.00   0.01  -0.06    -0.01   0.01  -0.13     0.02  -0.07   0.04
    60   1     0.00  -0.01  -0.06     0.01  -0.01  -0.13    -0.03   0.06   0.04
    61   1    -0.00   0.00  -0.07     0.00   0.00  -0.14    -0.00  -0.00   0.14
    62   6     0.00  -0.00   0.06     0.00  -0.00   0.12     0.00  -0.00   0.06
    63   1    -0.00  -0.01   0.06    -0.01  -0.01   0.13    -0.02  -0.07   0.04
    64   1     0.00   0.01   0.06     0.01   0.01   0.13     0.03   0.06   0.04
    65   1     0.00  -0.00   0.07     0.00  -0.00   0.14     0.00  -0.00   0.14
                      4                      5                      6
                      A                      A                      A
 Frequencies --     20.6003                32.5461                55.1335
 Red. masses --      5.4774                 4.0460                 2.9143
 Frc consts  --      0.0014                 0.0025                 0.0052
 IR Inten    --      0.0000                 2.6102                 0.0000
  Atom  AN      X      Y      Z        X      Y      Z        X      Y      Z
     1   6    -0.08   0.03   0.00     0.00  -0.00   0.11     0.00  -0.00  -0.06
     2   6    -0.11  -0.01  -0.00     0.00  -0.00   0.08     0.00   0.00   0.01
     3   6    -0.08  -0.05  -0.00     0.00   0.00  -0.00     0.00   0.00   0.07
     4   6    -0.04  -0.03  -0.00     0.00   0.00  -0.02    -0.00   0.00   0.02
     5   7    -0.04   0.01   0.00     0.00  -0.00   0.04    -0.00   0.00  -0.04
     6   1    -0.14  -0.01  -0.00     0.00  -0.00   0.11     0.00   0.00   0.02
     7   6     0.00  -0.06  -0.00     0.00   0.00  -0.07    -0.00   0.00  -0.00
     8   6     0.04  -0.03  -0.00    -0.00   0.00  -0.02    -0.00   0.00  -0.02
     9   6     0.08  -0.05  -0.00    -0.00   0.00  -0.00     0.00   0.00  -0.07
    10   7     0.04   0.01   0.00    -0.00  -0.00   0.04    -0.00   0.00   0.04
    11   6     0.11  -0.01  -0.00    -0.00  -0.00   0.08     0.00   0.00  -0.01
    12   6     0.08   0.03   0.00    -0.00  -0.00   0.11     0.00   0.00   0.06
    13   1     0.14  -0.01  -0.00    -0.00  -0.00   0.11     0.00   0.00  -0.02
    14   5     0.00   0.04   0.00     0.00  -0.00  -0.03    -0.00   0.00  -0.00
    15   9     0.00   0.07   0.00    -0.10  -0.00  -0.11    -0.00  -0.03  -0.00
    16   9    -0.00   0.07   0.00     0.10  -0.00  -0.11    -0.00   0.03  -0.00
    17   6     0.00  -0.09  -0.00     0.00   0.00  -0.06    -0.00   0.00  -0.00
    18   6     0.00  -0.09  -0.00     0.02   0.00  -0.05    -0.00  -0.00  -0.00
    19   6    -0.00  -0.09  -0.00    -0.02   0.00  -0.05    -0.00   0.00  -0.00
    20   6     0.00  -0.11  -0.00     0.03   0.00  -0.06    -0.00  -0.00  -0.00
    21   6     0.00  -0.05  -0.00     0.02   0.00  -0.03    -0.00   0.00  -0.00
    22   6    -0.00  -0.05  -0.00    -0.02   0.00  -0.03    -0.00  -0.00  -0.00
    23   6    -0.00  -0.11  -0.00    -0.03   0.00  -0.06    -0.00   0.00  -0.00
    24   6     0.00  -0.10  -0.00     0.05   0.00  -0.05    -0.00   0.01  -0.00
    25   1     0.00  -0.13  -0.00     0.03   0.00  -0.07    -0.00  -0.01  -0.00
    26   6     0.00  -0.04  -0.00     0.03   0.00  -0.02    -0.00   0.02  -0.00
    27   6     0.00  -0.02  -0.00     0.00   0.00  -0.02    -0.00  -0.00  -0.00
    28   6    -0.00  -0.04  -0.00    -0.03   0.00  -0.02    -0.00  -0.02  -0.00
    29   1    -0.00  -0.13  -0.00    -0.03   0.00  -0.07    -0.00   0.01  -0.00
    30   6    -0.00  -0.10  -0.00    -0.05   0.00  -0.05    -0.00  -0.01  -0.00
    31   6     0.00  -0.07  -0.00     0.05   0.00  -0.03    -0.00   0.02  -0.00
    32   1     0.00  -0.12  -0.00     0.06   0.00  -0.06    -0.00   0.01  -0.00
    33   1     0.00  -0.01   0.00     0.03   0.00  -0.01    -0.00   0.02  -0.00
    34   6    -0.00  -0.07  -0.00    -0.05   0.00  -0.03    -0.00  -0.02  -0.00
    35   1    -0.00  -0.01   0.00    -0.03   0.00  -0.01    -0.00  -0.02  -0.00
    36   1    -0.00  -0.12  -0.00    -0.06   0.00  -0.06    -0.00  -0.01  -0.00
    37   1     0.00  -0.06  -0.00     0.06   0.00  -0.03    -0.00   0.03  -0.00
    38   1    -0.00  -0.06  -0.00    -0.06   0.00  -0.03    -0.00  -0.03  -0.00
    39   6     0.00   0.06   0.00     0.00  -0.00   0.00    -0.00  -0.00  -0.00
    40   6    -0.07   0.11   0.00     0.00  -0.00   0.02    -0.00   0.00  -0.00
    41   6     0.07   0.11   0.00    -0.00  -0.00   0.02     0.00   0.00   0.00
    42   6    -0.07   0.19   0.00     0.00  -0.00   0.06    -0.00   0.00  -0.00
    43   1    -0.13   0.07   0.00     0.00  -0.00   0.01    -0.00  -0.00  -0.01
    44   6     0.07   0.19   0.00    -0.00  -0.00   0.06     0.00   0.00   0.00
    45   1     0.13   0.07   0.00    -0.00  -0.00   0.01     0.00  -0.00   0.01
    46   6     0.00   0.24   0.00     0.00  -0.00   0.08    -0.00   0.00   0.00
    47   1    -0.13   0.23   0.00     0.00  -0.00   0.07    -0.00   0.00  -0.01
    48   1     0.13   0.23   0.00    -0.00  -0.00   0.07     0.00   0.00   0.01
    49   1     0.00   0.31   0.00     0.00  -0.00   0.11    -0.00   0.00   0.00
    50   6    -0.10  -0.08  -0.00     0.00   0.00  -0.07     0.00   0.00   0.20
    51   1    -0.09  -0.10  -0.00     0.04   0.00  -0.10    -0.08   0.00   0.25
    52   1    -0.09  -0.10  -0.00    -0.04  -0.00  -0.10     0.08  -0.00   0.25
    53   1    -0.12  -0.08  -0.00     0.00   0.00  -0.07     0.00   0.00   0.20
    54   6     0.10  -0.08  -0.00    -0.00   0.00  -0.07     0.00   0.00  -0.20
    55   1     0.09  -0.10  -0.00    -0.04   0.00  -0.10    -0.08  -0.00  -0.25
    56   1     0.09  -0.10  -0.00     0.04  -0.00  -0.10     0.08   0.00  -0.25
    57   1     0.12  -0.08  -0.00    -0.00   0.00  -0.07     0.00   0.00  -0.20
    58   6     0.09   0.07   0.00    -0.00  -0.00   0.22     0.00   0.00   0.18
    59   1     0.08   0.09   0.00     0.10   0.15   0.34     0.11   0.11   0.30
    60   1     0.08   0.09   0.00    -0.10  -0.15   0.34    -0.11  -0.11   0.30
    61   1     0.13   0.08   0.00    -0.00  -0.00   0.05     0.00   0.00   0.07
    62   6    -0.09   0.07   0.00     0.00   0.00   0.22     0.00  -0.00  -0.18
    63   1    -0.08   0.09   0.01    -0.10   0.15   0.34     0.11  -0.12  -0.30
    64   1    -0.08   0.08   0.01     0.10  -0.15   0.34    -0.11   0.11  -0.30
    65   1    -0.13   0.08  -0.00    -0.00   0.00   0.05     0.00  -0.00  -0.07
                      7                      8                      9
                      A                      A                      A
 Frequencies --     62.4629                62.5360                73.8365
 Red. masses --      4.8823                 4.7727                 4.4040
 Frc consts  --      0.0112                 0.0110                 0.0141
 IR Inten    --      0.1250                 0.1505                 0.2357
  Atom  AN      X      Y      Z        X      Y      Z        X      Y      Z
     1   6    -0.05  -0.02  -0.00    -0.04  -0.02   0.00    -0.00  -0.00   0.02
     2   6    -0.07  -0.05  -0.03    -0.05  -0.04   0.04    -0.00  -0.00   0.11
     3   6    -0.06  -0.07  -0.04    -0.04  -0.05   0.05    -0.00  -0.00   0.07
     4   6    -0.02  -0.06  -0.00    -0.02  -0.05   0.00    -0.00  -0.00  -0.05
     5   7    -0.03  -0.03   0.01    -0.02  -0.02  -0.02    -0.00  -0.00  -0.07
     6   1    -0.09  -0.05  -0.05    -0.07  -0.03   0.07    -0.00  -0.00   0.19
     7   6     0.00  -0.08   0.01    -0.00  -0.06  -0.01    -0.00  -0.00  -0.10
     8   6     0.02  -0.06  -0.00     0.02  -0.05   0.00     0.00  -0.00  -0.05
     9   6     0.05  -0.07  -0.04     0.04  -0.05   0.05     0.00  -0.00   0.07
    10   7     0.03  -0.03   0.01     0.02  -0.02  -0.02     0.00  -0.00  -0.07
    11   6     0.07  -0.05  -0.03     0.05  -0.04   0.04     0.00  -0.00   0.11
    12   6     0.05  -0.02  -0.00     0.04  -0.02   0.00     0.00   0.00   0.02
    13   1     0.09  -0.05  -0.05     0.07  -0.03   0.07     0.00  -0.00   0.19
    14   5     0.00  -0.01  -0.00    -0.00  -0.01   0.00    -0.00   0.00  -0.03
    15   9    -0.02   0.00  -0.02     0.03   0.00   0.03     0.08   0.00   0.03
    16   9     0.02   0.00  -0.02    -0.03   0.00   0.03    -0.08   0.00   0.03
    17   6     0.00  -0.07   0.03    -0.00  -0.05  -0.04    -0.00  -0.00  -0.07
    18   6     0.01  -0.02   0.04    -0.02  -0.02  -0.05     0.04  -0.00  -0.05
    19   6    -0.01  -0.02   0.04     0.02  -0.02  -0.05    -0.04  -0.00  -0.05
    20   6     0.03   0.00   0.03    -0.04   0.00  -0.04     0.08  -0.00  -0.07
    21   6     0.01   0.04   0.06    -0.02   0.03  -0.08     0.04   0.00  -0.00
    22   6    -0.01   0.04   0.06     0.02   0.03  -0.08    -0.04   0.00  -0.00
    23   6    -0.03   0.00   0.03     0.04   0.00  -0.04    -0.08  -0.00  -0.07
    24   6     0.04   0.10   0.04    -0.06   0.08  -0.05     0.12   0.00  -0.05
    25   1     0.03  -0.05   0.02    -0.04  -0.04  -0.03     0.08  -0.00  -0.11
    26   6     0.03   0.13   0.06    -0.04   0.10  -0.09     0.08   0.00   0.02
    27   6     0.00   0.04   0.07    -0.00   0.03  -0.09    -0.00   0.00   0.02
    28   6    -0.03   0.13   0.06     0.04   0.10  -0.09    -0.08   0.00   0.02
    29   1    -0.03  -0.05   0.02     0.04  -0.04  -0.03    -0.08  -0.00  -0.11
    30   6    -0.04   0.10   0.04     0.06   0.08  -0.05    -0.12   0.00  -0.05
    31   6     0.04   0.17   0.06    -0.05   0.13  -0.08     0.12   0.00  -0.00
    32   1     0.05   0.13   0.03    -0.07   0.10  -0.05     0.16   0.00  -0.07
    33   1     0.03   0.18   0.07    -0.04   0.13  -0.10     0.08   0.00   0.06
    34   6    -0.04   0.17   0.06     0.05   0.13  -0.08    -0.12   0.00  -0.00
    35   1    -0.03   0.18   0.07     0.04   0.13  -0.10    -0.08   0.00   0.06
    36   1    -0.05   0.13   0.03     0.07   0.10  -0.05    -0.16   0.00  -0.07
    37   1     0.05   0.26   0.06    -0.07   0.19  -0.08     0.16   0.00   0.02
    38   1    -0.05   0.26   0.06     0.07   0.19  -0.08    -0.16   0.00   0.02
    39   6     0.00   0.02   0.05    -0.00   0.02  -0.07    -0.00   0.00   0.04
    40   6     0.04   0.00   0.00     0.03   0.00  -0.00     0.00   0.00   0.00
    41   6    -0.04   0.00   0.00    -0.03   0.00  -0.00    -0.00   0.00   0.00
    42   6     0.04  -0.04  -0.11     0.03  -0.03   0.14     0.00   0.00  -0.08
    43   1     0.07   0.02   0.03     0.05   0.01  -0.05     0.00   0.00   0.03
    44   6    -0.04  -0.04  -0.11    -0.03  -0.03   0.14    -0.00   0.00  -0.08
    45   1    -0.07   0.02   0.03    -0.05   0.01  -0.05    -0.00   0.00   0.03
    46   6     0.00  -0.07  -0.17    -0.00  -0.05   0.22    -0.00   0.00  -0.13
    47   1     0.07  -0.06  -0.15     0.05  -0.05   0.20     0.00   0.00  -0.11
    48   1    -0.07  -0.06  -0.15    -0.05  -0.05   0.20    -0.00   0.00  -0.11
    49   1     0.00  -0.10  -0.26    -0.00  -0.07   0.35    -0.00   0.00  -0.20
    50   6    -0.06  -0.09  -0.08    -0.04  -0.06   0.12    -0.00  -0.00   0.18
    51   1    -0.03  -0.09  -0.10    -0.09  -0.06   0.14    -0.07   0.01   0.23
    52   1    -0.09  -0.09  -0.10     0.00  -0.07   0.14     0.07  -0.01   0.23
    53   1    -0.07  -0.09  -0.09    -0.05  -0.06   0.12    -0.00  -0.00   0.20
    54   6     0.06  -0.09  -0.09     0.04  -0.06   0.11     0.00  -0.00   0.18
    55   1     0.02  -0.09  -0.11     0.09  -0.06   0.14     0.08   0.01   0.23
    56   1     0.09  -0.09  -0.11    -0.00  -0.07   0.14    -0.07  -0.01   0.23
    57   1     0.07  -0.09  -0.09     0.05  -0.06   0.12     0.00  -0.00   0.20
    58   6     0.06   0.01   0.02     0.05   0.01  -0.03     0.00   0.00   0.02
    59   1     0.08   0.07   0.06     0.00  -0.05  -0.08    -0.02  -0.09  -0.04
    60   1     0.03  -0.03   0.06     0.07   0.08  -0.08     0.02   0.09  -0.04
    61   1     0.09   0.01  -0.04     0.06   0.01   0.05     0.00   0.00   0.13
    62   6    -0.06   0.01   0.02    -0.05   0.00  -0.03    -0.00  -0.00   0.02
    63   1    -0.08   0.07   0.06    -0.00  -0.05  -0.08     0.02  -0.10  -0.04
    64   1    -0.03  -0.03   0.06    -0.07   0.08  -0.08    -0.03   0.09  -0.04
    65   1    -0.09   0.01  -0.04    -0.06   0.01   0.04     0.00  -0.00   0.13
                     10                     11                     12
                      A                      A                      A
 Frequencies --     86.5860               100.5928               113.0879
 Red. masses --      4.4957                 1.4333                 1.4618
 Frc consts  --      0.0199                 0.0085                 0.0110
 IR Inten    --      0.3123                 0.0003                 1.6853
  Atom  AN      X      Y      Z        X      Y      Z        X      Y      Z
     1   6     0.00  -0.00  -0.00    -0.00   0.00  -0.04    -0.00   0.00  -0.06
     2   6     0.00  -0.00  -0.00    -0.00   0.00  -0.03    -0.00   0.00  -0.05
     3   6     0.00  -0.00  -0.00    -0.00  -0.00  -0.00    -0.00  -0.00  -0.02
     4   6     0.00  -0.00  -0.00     0.00   0.00  -0.02     0.00   0.00  -0.02
     5   7     0.00  -0.00  -0.00     0.00   0.00  -0.04     0.00   0.00  -0.05
     6   1     0.00  -0.00  -0.00    -0.00   0.00  -0.02    -0.00   0.00  -0.05
     7   6     0.00  -0.00  -0.00     0.00   0.00  -0.00     0.00   0.00   0.01
     8   6    -0.00  -0.00  -0.00    -0.00   0.00   0.01    -0.00  -0.00  -0.02
     9   6    -0.00  -0.00  -0.00    -0.00   0.00   0.00    -0.00   0.00  -0.02
    10   7    -0.00  -0.00  -0.00    -0.00  -0.00   0.04    -0.00  -0.00  -0.05
    11   6    -0.00  -0.00  -0.00    -0.00  -0.00   0.03    -0.00  -0.00  -0.05
    12   6    -0.00  -0.00  -0.00    -0.00  -0.00   0.04    -0.00  -0.00  -0.06
    13   1    -0.00  -0.00  -0.00    -0.00  -0.00   0.02    -0.00  -0.00  -0.05
    14   5     0.00  -0.01   0.00     0.00  -0.00  -0.00    -0.00  -0.00  -0.02
    15   9     0.00  -0.01   0.00     0.00  -0.07   0.00     0.05  -0.00   0.01
    16   9    -0.00  -0.01   0.00    -0.00   0.06   0.00    -0.05  -0.00   0.01
    17   6     0.00  -0.02  -0.00     0.00   0.00   0.00     0.00   0.00   0.01
    18   6     0.00  -0.03  -0.00     0.00  -0.00   0.00    -0.00   0.00   0.01
    19   6    -0.00  -0.03  -0.00     0.00   0.00  -0.00     0.00   0.00   0.01
    20   6     0.00   0.13   0.00     0.00  -0.01  -0.00    -0.01   0.00   0.01
    21   6     0.00  -0.13  -0.00     0.00  -0.00   0.00    -0.00   0.00   0.00
    22   6    -0.00  -0.13  -0.00     0.00   0.00  -0.00     0.00   0.00   0.00
    23   6    -0.00   0.13   0.00     0.00   0.01   0.00     0.01   0.00   0.01
    24   6     0.00   0.21   0.00     0.00  -0.00   0.00    -0.01  -0.00   0.01
    25   1     0.00   0.21   0.00     0.00  -0.01  -0.00    -0.01   0.00   0.02
    26   6     0.00  -0.10  -0.00     0.00   0.00   0.00    -0.01  -0.00   0.00
    27   6     0.00  -0.20  -0.00     0.00   0.00  -0.00     0.00   0.00   0.00
    28   6    -0.00  -0.10  -0.00     0.00  -0.00  -0.00     0.01  -0.00   0.00
    29   1    -0.00   0.21   0.00     0.00   0.01   0.00     0.01   0.00   0.02
    30   6    -0.00   0.21   0.00     0.00   0.00   0.00     0.02  -0.00   0.01
    31   6     0.00   0.08   0.00     0.00   0.00   0.00    -0.01  -0.00   0.00
    32   1     0.00   0.36   0.00     0.00  -0.00  -0.00    -0.02  -0.00   0.01
    33   1     0.00  -0.19  -0.00     0.00   0.01   0.00    -0.01  -0.00  -0.00
    34   6    -0.00   0.08   0.00     0.00  -0.00  -0.00     0.02  -0.00   0.00
    35   1    -0.00  -0.19  -0.00     0.00  -0.01  -0.00     0.01  -0.00  -0.00
    36   1    -0.00   0.36   0.00     0.00   0.00   0.00     0.02  -0.00   0.01
    37   1     0.00   0.13   0.00     0.00   0.01   0.00    -0.02  -0.00   0.00
    38   1    -0.00   0.13   0.00     0.00  -0.01  -0.00     0.02  -0.00   0.00
    39   6     0.00  -0.14  -0.00     0.00  -0.00  -0.00     0.00  -0.00  -0.00
    40   6    -0.10  -0.08  -0.00     0.00  -0.00  -0.00     0.00  -0.00  -0.00
    41   6     0.10  -0.08  -0.00     0.00  -0.00   0.00     0.00  -0.00  -0.00
    42   6    -0.11   0.05   0.00     0.00  -0.00  -0.00     0.00  -0.00   0.00
    43   1    -0.19  -0.13  -0.00     0.00  -0.00  -0.00     0.00  -0.00  -0.00
    44   6     0.11   0.05   0.00     0.00  -0.00   0.00     0.00  -0.00   0.00
    45   1     0.19  -0.13  -0.00     0.00  -0.00   0.00     0.00  -0.00  -0.00
    46   6     0.00   0.11   0.00     0.00  -0.00   0.00     0.00  -0.00   0.00
    47   1    -0.19   0.09   0.00     0.00  -0.00  -0.00     0.00  -0.00   0.00
    48   1     0.19   0.09   0.00     0.00  -0.00   0.00     0.00  -0.00   0.00
    49   1     0.00   0.20   0.00     0.00  -0.00   0.00     0.00  -0.00   0.01
    50   6     0.00  -0.01   0.00    -0.00  -0.00   0.07    -0.00  -0.00   0.06
    51   1     0.00  -0.01  -0.00    -0.05  -0.00   0.11    -0.05  -0.00   0.09
    52   1     0.00  -0.01   0.00     0.05  -0.00   0.11     0.05   0.00   0.09
    53   1    -0.00  -0.01   0.00    -0.00  -0.00   0.08    -0.00  -0.00   0.05
    54   6    -0.00  -0.01  -0.00    -0.00   0.00  -0.07    -0.00   0.00   0.06
    55   1    -0.00  -0.01  -0.00    -0.05   0.00  -0.10     0.05  -0.00   0.09
    56   1    -0.00  -0.01   0.00     0.05   0.00  -0.10    -0.06   0.01   0.09
    57   1     0.00  -0.01  -0.00    -0.00   0.00  -0.08    -0.00   0.00   0.05
    58   6    -0.00  -0.01  -0.00    -0.00  -0.00  -0.04    -0.00  -0.00   0.04
    59   1    -0.00  -0.01  -0.00    -0.13  -0.30  -0.26     0.15   0.30   0.28
    60   1    -0.00  -0.01  -0.00     0.13   0.29  -0.26    -0.15  -0.30   0.28
    61   1    -0.00  -0.01   0.00    -0.00  -0.00   0.29    -0.00  -0.00  -0.29
    62   6     0.00  -0.01   0.00    -0.00   0.00   0.04    -0.00   0.01   0.04
    63   1     0.00  -0.01   0.00    -0.13   0.31   0.27    -0.14   0.30   0.27
    64   1     0.00  -0.01   0.00     0.13  -0.30   0.27     0.14  -0.29   0.27
    65   1     0.00  -0.01  -0.00    -0.01   0.01  -0.30    -0.01   0.01  -0.29
                     13                     14                     15
                      A                      A                      A
 Frequencies --    121.9108               131.1457               153.0863
 Red. masses --      3.6584                 5.9616                 3.6651
 Frc consts  --      0.0320                 0.0604                 0.0506
 IR Inten    --      0.0000                 0.1134                 0.6847
  Atom  AN      X      Y      Z        X      Y      Z        X      Y      Z
     1   6     0.00  -0.00   0.00     0.11  -0.04  -0.00     0.00   0.00   0.00
     2   6     0.00  -0.00   0.01     0.14  -0.01  -0.00     0.00  -0.00  -0.08
     3   6     0.00  -0.00   0.01     0.12   0.01  -0.00     0.00  -0.00   0.02
     4   6     0.00   0.00  -0.00     0.06  -0.01  -0.00     0.00  -0.00   0.10
     5   7     0.00   0.00  -0.01     0.07  -0.03  -0.01     0.00  -0.00   0.17
     6   1     0.00  -0.00   0.02     0.16  -0.01  -0.00     0.00  -0.00  -0.18
     7   6    -0.00  -0.00   0.00     0.02   0.00   0.00     0.00   0.00   0.01
     8   6     0.00  -0.00   0.00     0.06   0.01   0.00     0.00  -0.00   0.10
     9   6     0.00   0.00  -0.01     0.12  -0.01  -0.00     0.00  -0.00   0.01
    10   7     0.00  -0.00   0.01     0.07   0.03  -0.00     0.00  -0.00   0.17
    11   6     0.00   0.00  -0.01     0.14   0.01  -0.00     0.00  -0.00  -0.08
    12   6     0.00   0.00  -0.00     0.11   0.04  -0.00     0.00  -0.00   0.00
    13   1     0.00   0.00  -0.02     0.16   0.01  -0.00     0.00  -0.00  -0.18
    14   5     0.00   0.00  -0.00     0.08  -0.00  -0.00     0.00  -0.00   0.13
    15   9     0.00  -0.01  -0.00     0.09  -0.01   0.00    -0.10  -0.00   0.06
    16   9    -0.00   0.01   0.00     0.09   0.01  -0.00     0.10  -0.00   0.06
    17   6    -0.00   0.00   0.00    -0.02   0.00   0.00     0.00   0.00  -0.05
    18   6    -0.00   0.05   0.00    -0.06  -0.00  -0.01     0.01   0.00  -0.05
    19   6    -0.00  -0.05  -0.00    -0.06   0.00   0.01    -0.01   0.00  -0.05
    20   6    -0.00   0.20   0.00    -0.10  -0.00   0.01     0.04   0.00  -0.06
    21   6    -0.00  -0.06  -0.00    -0.07  -0.00  -0.01     0.01   0.00  -0.03
    22   6    -0.00   0.06   0.00    -0.07   0.00   0.01    -0.01   0.00  -0.03
    23   6    -0.00  -0.20  -0.00    -0.10   0.00  -0.01    -0.04   0.00  -0.06
    24   6    -0.00   0.14   0.00    -0.12  -0.00   0.00     0.06   0.00  -0.05
    25   1    -0.00   0.35   0.00    -0.10  -0.00   0.03     0.04   0.00  -0.08
    26   6    -0.00  -0.20  -0.00    -0.09   0.00  -0.02     0.04  -0.00  -0.01
    27   6    -0.00   0.00   0.00    -0.09   0.00   0.00    -0.00   0.00  -0.02
    28   6    -0.00   0.20   0.00    -0.09  -0.00   0.02    -0.04  -0.00  -0.01
    29   1    -0.00  -0.35  -0.00    -0.10   0.00  -0.03    -0.04   0.00  -0.08
    30   6     0.00  -0.14  -0.00    -0.12   0.00  -0.00    -0.07   0.00  -0.05
    31   6    -0.00  -0.12  -0.00    -0.12   0.00  -0.01     0.06  -0.00  -0.03
    32   1    -0.00   0.26   0.00    -0.13  -0.00   0.01     0.08   0.00  -0.06
    33   1    -0.00  -0.36  -0.00    -0.09   0.00  -0.04     0.04  -0.00   0.01
    34   6     0.00   0.12   0.00    -0.11  -0.00   0.01    -0.07  -0.00  -0.03
    35   1    -0.00   0.36   0.00    -0.09  -0.00   0.04    -0.04  -0.00   0.01
    36   1     0.00  -0.26  -0.00    -0.12   0.00  -0.01    -0.08   0.00  -0.06
    37   1     0.00  -0.22  -0.00    -0.13   0.00  -0.02     0.08  -0.00  -0.02
    38   1     0.00   0.22   0.00    -0.13  -0.00   0.02    -0.08  -0.00  -0.02
    39   6    -0.00   0.00  -0.00    -0.11   0.00  -0.00    -0.00   0.00  -0.00
    40   6    -0.00  -0.00   0.01    -0.12   0.00  -0.00    -0.00   0.00  -0.00
    41   6    -0.00   0.00  -0.01    -0.12  -0.00   0.00    -0.00   0.00  -0.00
    42   6    -0.00  -0.00   0.02    -0.12   0.00   0.00    -0.00  -0.00  -0.00
    43   1    -0.00  -0.00   0.02    -0.13  -0.00  -0.00    -0.00   0.00  -0.00
    44   6    -0.00   0.00  -0.02    -0.12  -0.00   0.00    -0.00  -0.00  -0.00
    45   1    -0.00   0.00  -0.02    -0.13   0.00   0.00    -0.00   0.00  -0.00
    46   6    -0.00  -0.00   0.00    -0.13  -0.00   0.00    -0.00  -0.00  -0.01
    47   1    -0.00  -0.00   0.03    -0.12   0.00   0.00    -0.00  -0.00  -0.00
    48   1    -0.00   0.00  -0.03    -0.12  -0.00   0.00    -0.00  -0.00  -0.00
    49   1    -0.00  -0.00   0.00    -0.13  -0.00   0.00    -0.00  -0.00  -0.01
    50   6     0.00  -0.00   0.02     0.13   0.05   0.01     0.00  -0.00   0.05
    51   1    -0.02  -0.02   0.04     0.12   0.06   0.01    -0.04  -0.03   0.09
    52   1     0.02   0.02   0.04     0.13   0.06   0.01     0.04   0.03   0.09
    53   1     0.00   0.00  -0.01     0.16   0.05   0.01     0.00  -0.00   0.01
    54   6     0.00   0.00  -0.02     0.13  -0.05  -0.00     0.00  -0.00   0.05
    55   1    -0.02   0.02  -0.04     0.13  -0.06  -0.00     0.04  -0.03   0.09
    56   1     0.02  -0.02  -0.04     0.13  -0.06  -0.00    -0.04   0.03   0.09
    57   1     0.00  -0.00   0.01     0.16  -0.05  -0.00     0.00  -0.00   0.01
    58   6     0.00   0.00  -0.00     0.13   0.10  -0.00     0.00   0.00  -0.12
    59   1    -0.00  -0.00  -0.00     0.11   0.12   0.00    -0.02   0.25  -0.00
    60   1     0.00   0.00  -0.00     0.11   0.11   0.00     0.02  -0.25  -0.00
    61   1     0.00   0.00   0.01     0.17   0.10  -0.00     0.00   0.00  -0.43
    62   6     0.00  -0.00   0.00     0.13  -0.10   0.01    -0.00   0.01  -0.12
    63   1    -0.00   0.00   0.00     0.10  -0.11   0.02     0.02   0.26  -0.01
    64   1     0.00  -0.00   0.00     0.13  -0.13   0.02    -0.02  -0.24  -0.01
    65   1     0.00  -0.00  -0.01     0.17  -0.10  -0.00    -0.01   0.01  -0.43
                     16                     17                     18
                      A                      A                      A
 Frequencies --    172.1709               173.3320               177.7421
 Red. masses --      4.0978                 3.7500                 2.2675
 Frc consts  --      0.0716                 0.0664                 0.0422
 IR Inten    --      0.9342                 0.0299                 0.0050
  Atom  AN      X      Y      Z        X      Y      Z        X      Y      Z
     1   6    -0.04  -0.02  -0.00    -0.01  -0.01   0.02     0.00   0.00   0.05
     2   6    -0.05  -0.04  -0.00    -0.01  -0.01   0.08     0.00   0.00   0.15
     3   6    -0.04  -0.06   0.01    -0.01  -0.01  -0.01     0.00  -0.00   0.09
     4   6    -0.01  -0.05   0.01    -0.01  -0.01  -0.08     0.00   0.00   0.03
     5   7    -0.01  -0.03   0.02    -0.01  -0.00  -0.13     0.00   0.00  -0.00
     6   1    -0.07  -0.04  -0.01    -0.01  -0.01   0.18    -0.00   0.00   0.17
     7   6     0.00  -0.04  -0.00    -0.00  -0.01   0.00     0.00   0.00  -0.00
     8   6     0.01  -0.05  -0.01    -0.00  -0.01   0.08     0.00   0.00  -0.03
     9   6     0.04  -0.06  -0.00     0.00  -0.01   0.01    -0.00   0.00  -0.09
    10   7     0.01  -0.03  -0.02    -0.00  -0.00   0.14     0.00  -0.00  -0.00
    11   6     0.05  -0.04   0.01     0.01  -0.01  -0.09    -0.00   0.00  -0.14
    12   6     0.04  -0.02   0.00     0.00  -0.00  -0.02    -0.00  -0.00  -0.05
    13   1     0.07  -0.04   0.03     0.01  -0.01  -0.19    -0.00   0.00  -0.17
    14   5     0.00  -0.02  -0.00    -0.01  -0.00   0.00     0.00  -0.00  -0.00
    15   9     0.00   0.00  -0.00    -0.01  -0.22  -0.00     0.01  -0.05   0.00
    16   9    -0.00  -0.06  -0.00    -0.01   0.22   0.00     0.00   0.05  -0.00
    17   6     0.00   0.04   0.00    -0.00   0.00  -0.00     0.00  -0.00   0.00
    18   6    -0.00   0.09   0.00     0.00   0.00   0.00    -0.00  -0.00  -0.00
    19   6    -0.00   0.09   0.00     0.00   0.02  -0.00    -0.00   0.00   0.00
    20   6    -0.00   0.19   0.00     0.00   0.02  -0.00    -0.00  -0.00   0.00
    21   6    -0.00   0.07   0.00     0.00   0.00   0.00    -0.00  -0.00  -0.00
    22   6    -0.00   0.06   0.00     0.00   0.01  -0.00    -0.00   0.00   0.00
    23   6    -0.00   0.19   0.00     0.00   0.03   0.00    -0.00  -0.00  -0.00
    24   6    -0.00   0.08   0.00     0.00   0.02  -0.00    -0.00   0.00   0.00
    25   1    -0.00   0.33   0.00     0.00   0.04  -0.00    -0.00  -0.00   0.00
    26   6    -0.00  -0.12  -0.00     0.00  -0.01   0.00    -0.00   0.00  -0.00
    27   6    -0.00   0.11   0.00     0.00   0.01  -0.00    -0.00  -0.00   0.00
    28   6     0.00  -0.12   0.00     0.00  -0.02  -0.00    -0.00   0.00   0.00
    29   1    -0.00   0.32   0.00     0.00   0.05   0.00    -0.00  -0.01  -0.00
    30   6     0.00   0.08   0.00     0.00   0.01  -0.00    -0.00  -0.00   0.00
    31   6    -0.00  -0.15   0.00     0.00  -0.01   0.00    -0.00   0.00  -0.00
    32   1    -0.00   0.15   0.00     0.00   0.03  -0.00    -0.00   0.00   0.00
    33   1    -0.00  -0.25  -0.00     0.00  -0.02   0.00    -0.00   0.00  -0.00
    34   6     0.00  -0.15   0.00     0.00  -0.03  -0.00    -0.00   0.00   0.00
    35   1     0.00  -0.24   0.00     0.00  -0.04  -0.00    -0.00   0.01   0.00
    36   1     0.00   0.15   0.00     0.00   0.01   0.00    -0.00  -0.01  -0.00
    37   1    -0.00  -0.33  -0.00     0.00  -0.02   0.00    -0.00   0.01  -0.00
    38   1     0.00  -0.32   0.00     0.00  -0.06  -0.00    -0.00   0.00   0.00
    39   6    -0.00   0.10   0.00     0.00   0.01   0.00    -0.00  -0.00  -0.00
    40   6     0.05   0.07   0.00     0.01   0.01   0.00    -0.00  -0.00  -0.00
    41   6    -0.05   0.07   0.00    -0.00   0.01  -0.00    -0.00  -0.00   0.00
    42   6     0.05   0.01   0.00     0.01   0.00  -0.00    -0.00  -0.00  -0.00
    43   1     0.09   0.10  -0.00     0.02   0.01   0.00    -0.00  -0.00  -0.00
    44   6    -0.05   0.01   0.00    -0.00   0.00   0.00    -0.00  -0.00   0.00
    45   1    -0.10   0.10   0.00    -0.01   0.01  -0.00    -0.00  -0.00   0.00
    46   6    -0.00  -0.02   0.00     0.00  -0.00  -0.00    -0.00   0.00   0.00
    47   1     0.10  -0.02   0.00     0.02  -0.00  -0.00    -0.00   0.00  -0.00
    48   1    -0.10  -0.02  -0.00    -0.01  -0.00   0.00    -0.00   0.00   0.00
    49   1    -0.00  -0.07   0.00     0.00  -0.01  -0.00    -0.00   0.00   0.00
    50   6    -0.04  -0.06  -0.00    -0.01  -0.00  -0.02     0.00  -0.00  -0.09
    51   1    -0.04  -0.05  -0.00     0.02   0.05  -0.05     0.17   0.07  -0.23
    52   1    -0.05  -0.05  -0.00    -0.03  -0.05  -0.05    -0.17  -0.07  -0.23
    53   1    -0.03  -0.06  -0.01    -0.00  -0.00   0.04    -0.00  -0.00  -0.01
    54   6     0.04  -0.06  -0.00     0.01  -0.01   0.02    -0.00   0.00   0.09
    55   1     0.04  -0.04  -0.01     0.04  -0.06   0.06     0.16  -0.06   0.22
    56   1     0.05  -0.06  -0.01    -0.03   0.04   0.06    -0.16   0.07   0.22
    57   1     0.03  -0.06   0.01     0.01  -0.01  -0.04    -0.00   0.00   0.01
    58   6     0.05   0.01   0.01     0.01   0.01  -0.09    -0.00  -0.01   0.11
    59   1     0.03  -0.02  -0.01     0.03   0.30   0.07     0.05  -0.23   0.02
    60   1     0.04   0.06  -0.01    -0.02  -0.27   0.07    -0.05   0.21   0.02
    61   1     0.07   0.01   0.07     0.02   0.01  -0.42    -0.01  -0.01   0.38
    62   6    -0.05   0.01  -0.02    -0.00  -0.02   0.09    -0.00   0.01  -0.11
    63   1    -0.03   0.07   0.01     0.02  -0.31  -0.07     0.05   0.24  -0.03
    64   1    -0.04  -0.02   0.00    -0.03   0.26  -0.06    -0.05  -0.21  -0.03
    65   1    -0.07   0.02  -0.07     0.01  -0.02   0.43    -0.01   0.01  -0.39
                     19                     20                     21
                      A                      A                      A
 Frequencies --    184.4989               195.6780               209.8601
 Red. masses --      2.1626                 4.1108                 5.5438
 Frc consts  --      0.0434                 0.0927                 0.1439
 IR Inten    --      1.2658                 1.9941                 1.5150
  Atom  AN      X      Y      Z        X      Y      Z        X      Y      Z
     1   6     0.00   0.00   0.03     0.01  -0.06   0.00     0.00   0.00   0.00
     2   6    -0.00   0.00   0.15     0.05  -0.00   0.01    -0.00  -0.00  -0.00
     3   6     0.00  -0.00   0.08     0.01   0.05   0.01     0.00  -0.00  -0.00
     4   6     0.00   0.00   0.00    -0.06   0.02   0.01     0.00  -0.00  -0.00
     5   7     0.00   0.00  -0.04    -0.07  -0.02   0.01     0.00   0.00  -0.00
     6   1    -0.00   0.00   0.20     0.09  -0.00   0.01    -0.00  -0.00  -0.00
     7   6     0.00   0.00  -0.01    -0.05   0.00   0.00     0.00  -0.00  -0.00
     8   6     0.00   0.00   0.01    -0.06  -0.02  -0.01     0.00   0.00   0.00
     9   6    -0.00   0.00   0.09     0.01  -0.05  -0.00     0.00   0.00   0.00
    10   7     0.00  -0.00  -0.03    -0.08   0.02  -0.01     0.00  -0.00   0.00
    11   6    -0.00   0.00   0.15     0.05   0.00   0.01    -0.00   0.00  -0.00
    12   6    -0.00  -0.00   0.04     0.01   0.06   0.00     0.00  -0.00  -0.00
    13   1    -0.00   0.00   0.20     0.09   0.00   0.01    -0.00   0.00  -0.00
    14   5     0.00  -0.00  -0.02    -0.12  -0.00   0.00     0.01   0.00  -0.00
    15   9     0.04  -0.01   0.00    -0.14   0.01  -0.02     0.01  -0.00   0.00
    16   9    -0.03  -0.00   0.00    -0.14  -0.01   0.02     0.01   0.00  -0.00
    17   6     0.00   0.00   0.00    -0.02   0.00  -0.00    -0.00  -0.00   0.00
    18   6    -0.00  -0.00   0.00    -0.00   0.00   0.01     0.00  -0.00   0.02
    19   6     0.00  -0.00   0.00    -0.00  -0.00  -0.01     0.00   0.00  -0.02
    20   6    -0.00  -0.00   0.00     0.02   0.00  -0.01    -0.10  -0.00   0.08
    21   6    -0.00  -0.00  -0.00     0.01   0.00   0.01     0.01  -0.00   0.00
    22   6    -0.00  -0.00   0.00     0.01  -0.00  -0.01     0.01   0.00  -0.00
    23   6    -0.00  -0.00   0.00     0.02  -0.00   0.00    -0.10   0.00  -0.08
    24   6    -0.00  -0.00   0.00     0.03  -0.00   0.00    -0.19   0.00   0.03
    25   1    -0.00  -0.00   0.00     0.02  -0.00  -0.02    -0.10  -0.00   0.17
    26   6    -0.00   0.00  -0.00     0.02  -0.00   0.01    -0.10   0.00  -0.07
    27   6    -0.00  -0.00  -0.00     0.02  -0.00  -0.00     0.07   0.00   0.00
    28   6     0.00   0.00  -0.00     0.02   0.00  -0.02    -0.10  -0.00   0.07
    29   1    -0.00  -0.00   0.00     0.02  -0.00   0.02    -0.10   0.00  -0.17
    30   6     0.00  -0.00   0.00     0.03   0.00  -0.00    -0.19   0.00  -0.03
    31   6    -0.00   0.00  -0.00     0.03  -0.00   0.01    -0.19   0.00  -0.02
    32   1    -0.00  -0.00   0.00     0.04  -0.00  -0.00    -0.25   0.00   0.06
    33   1    -0.00   0.00  -0.00     0.02  -0.00   0.03    -0.10   0.00  -0.16
    34   6     0.00   0.00   0.00     0.03   0.00  -0.01    -0.19  -0.00   0.02
    35   1     0.00   0.00  -0.00     0.02   0.00  -0.03    -0.10  -0.00   0.16
    36   1     0.00  -0.00   0.00     0.04   0.00   0.00    -0.25  -0.00  -0.06
    37   1    -0.00   0.00  -0.00     0.04  -0.00   0.01    -0.24   0.00  -0.05
    38   1     0.00   0.00  -0.00     0.04   0.00  -0.01    -0.24  -0.00   0.05
    39   6    -0.00  -0.00  -0.00     0.04  -0.00  -0.00     0.13   0.00   0.00
    40   6    -0.00  -0.00  -0.00     0.05  -0.00  -0.00     0.18  -0.01  -0.00
    41   6    -0.00  -0.00  -0.00     0.05   0.00  -0.00     0.18   0.01   0.00
    42   6    -0.00  -0.00  -0.00     0.05  -0.00  -0.00     0.19  -0.01  -0.00
    43   1    -0.00  -0.00  -0.00     0.05   0.00  -0.00     0.21   0.00   0.00
    44   6    -0.00  -0.00  -0.00     0.05   0.00  -0.00     0.19   0.01   0.00
    45   1    -0.00  -0.00  -0.00     0.05  -0.00  -0.00     0.21  -0.00  -0.00
    46   6    -0.00   0.00   0.00     0.05   0.00   0.00     0.21  -0.00  -0.00
    47   1    -0.00   0.00   0.00     0.05  -0.00  -0.00     0.17  -0.00   0.00
    48   1    -0.00   0.00   0.00     0.05   0.00   0.00     0.17   0.00  -0.00
    49   1    -0.00   0.00   0.00     0.05   0.00   0.00     0.21  -0.00  -0.00
    50   6     0.00  -0.00  -0.08     0.04   0.14  -0.01    -0.00  -0.01   0.00
    51   1     0.15   0.08  -0.21     0.03   0.18  -0.02     0.00  -0.01   0.00
    52   1    -0.15  -0.09  -0.21    -0.00   0.16  -0.02     0.00  -0.01   0.00
    53   1    -0.00  -0.00   0.02     0.10   0.14   0.00    -0.00  -0.01  -0.00
    54   6    -0.00   0.00  -0.08     0.04  -0.14  -0.00    -0.00   0.01   0.00
    55   1    -0.16   0.09  -0.21     0.01  -0.17  -0.01     0.00   0.01  -0.00
    56   1     0.16  -0.08  -0.21     0.02  -0.18  -0.00     0.00   0.01   0.00
    57   1    -0.00   0.00   0.02     0.10  -0.14   0.00    -0.00   0.01  -0.00
    58   6    -0.00  -0.01  -0.10     0.05   0.22   0.00    -0.00  -0.01  -0.00
    59   1    -0.03   0.24  -0.00    -0.01   0.27  -0.00     0.00  -0.01   0.00
    60   1     0.03  -0.25  -0.00    -0.01   0.30  -0.01     0.00  -0.02   0.00
    61   1    -0.00  -0.01  -0.40     0.19   0.24   0.02    -0.01  -0.01  -0.00
    62   6    -0.00   0.01  -0.10     0.05  -0.22  -0.02    -0.00   0.01   0.00
    63   1     0.04   0.24  -0.00    -0.01  -0.22   0.01     0.00   0.01  -0.00
    64   1    -0.03  -0.21  -0.00    -0.00  -0.35   0.02     0.00   0.02  -0.00
    65   1    -0.01   0.01  -0.37     0.18  -0.23  -0.10    -0.01   0.01   0.00
                     22                     23                     24
                      A                      A                      A
 Frequencies --    228.2176               242.0876               252.4842
 Red. masses --      2.4665                 5.2278                 4.8766
 Frc consts  --      0.0757                 0.1805                 0.1832
 IR Inten    --      0.0000                 1.0545                 3.1026
  Atom  AN      X      Y      Z        X      Y      Z        X      Y      Z
     1   6     0.00   0.00   0.02    -0.01  -0.06  -0.00     0.04   0.05   0.01
     2   6     0.00   0.00   0.03     0.03  -0.01   0.00     0.04   0.05   0.01
     3   6     0.00   0.00   0.00    -0.01   0.03   0.01     0.05   0.04  -0.00
     4   6     0.00   0.00   0.00    -0.05   0.00   0.01     0.04   0.04  -0.01
     5   7     0.00   0.00   0.00    -0.07  -0.03   0.00     0.05   0.04  -0.00
     6   1     0.00   0.00   0.03     0.06  -0.01  -0.00     0.03   0.05   0.01
     7   6     0.00   0.00  -0.00    -0.00  -0.03   0.00     0.00   0.05  -0.00
     8   6    -0.00  -0.00  -0.00     0.05   0.00  -0.00    -0.04   0.04  -0.00
     9   6     0.00  -0.00  -0.00     0.01   0.03   0.00    -0.05   0.04  -0.00
    10   7    -0.00  -0.00  -0.00     0.07  -0.03  -0.00    -0.05   0.04  -0.00
    11   6     0.00  -0.00  -0.03    -0.03  -0.01   0.00    -0.04   0.05   0.01
    12   6     0.00   0.00  -0.02     0.01  -0.06  -0.00    -0.04   0.05   0.01
    13   1     0.00  -0.00  -0.03    -0.06  -0.01   0.00    -0.03   0.05   0.01
    14   5    -0.00  -0.00  -0.00    -0.00   0.05   0.00    -0.00   0.00  -0.00
    15   9    -0.00  -0.02  -0.00     0.00   0.23   0.00     0.00  -0.09  -0.00
    16   9    -0.00   0.02   0.00    -0.00   0.23   0.00    -0.00  -0.09  -0.00
    17   6     0.00   0.00   0.00    -0.00  -0.09  -0.00     0.00  -0.08   0.00
    18   6     0.00   0.12   0.00    -0.00  -0.08  -0.00     0.00  -0.16   0.00
    19   6     0.00  -0.12  -0.00     0.00  -0.08  -0.00    -0.00  -0.16   0.00
    20   6    -0.00   0.09   0.00     0.00  -0.02  -0.00    -0.00  -0.08   0.00
    21   6    -0.00   0.12   0.00    -0.00  -0.05  -0.00     0.00  -0.13  -0.00
    22   6     0.00  -0.12  -0.00     0.00  -0.05  -0.00    -0.00  -0.13  -0.00
    23   6    -0.00  -0.09  -0.00    -0.00  -0.02  -0.00     0.00  -0.08   0.00
    24   6    -0.00  -0.09  -0.00     0.00   0.06  -0.00    -0.00   0.09   0.00
    25   1    -0.00   0.12   0.00     0.00  -0.01  -0.00    -0.00  -0.09   0.00
    26   6    -0.00   0.09   0.00     0.00  -0.07   0.00    -0.00  -0.12  -0.00
    27   6     0.00   0.00   0.00     0.00   0.03  -0.00    -0.00   0.03   0.00
    28   6    -0.00  -0.09  -0.00    -0.00  -0.07  -0.00     0.00  -0.12  -0.00
    29   1    -0.00  -0.12  -0.00    -0.00  -0.01  -0.00     0.00  -0.09   0.00
    30   6    -0.00   0.09   0.00    -0.00   0.06  -0.00     0.00   0.09   0.00
    31   6    -0.00  -0.09  -0.00     0.00  -0.00  -0.00    -0.00   0.04  -0.00
    32   1    -0.00  -0.22  -0.00     0.00   0.14  -0.00    -0.00   0.23   0.00
    33   1    -0.00   0.12   0.00     0.00  -0.11   0.00    -0.00  -0.17  -0.00
    34   6    -0.00   0.09   0.00    -0.00  -0.00  -0.00     0.00   0.04  -0.00
    35   1    -0.00  -0.12  -0.00    -0.00  -0.11   0.00     0.00  -0.17  -0.00
    36   1    -0.00   0.22   0.00    -0.00   0.14  -0.00     0.00   0.23   0.00
    37   1    -0.00  -0.21  -0.00     0.00   0.01   0.00    -0.00   0.11  -0.00
    38   1    -0.00   0.21   0.00    -0.00   0.01  -0.00     0.00   0.11  -0.00
    39   6     0.00   0.00   0.00     0.00   0.09  -0.00    -0.00   0.17   0.00
    40   6     0.00  -0.00   0.00     0.05   0.07  -0.00     0.08   0.13   0.00
    41   6     0.00   0.00  -0.00    -0.05   0.07  -0.00    -0.08   0.13   0.00
    42   6     0.00  -0.00   0.00     0.05   0.00  -0.00     0.09   0.00   0.00
    43   1     0.00  -0.00   0.00     0.09   0.10  -0.00     0.17   0.18   0.01
    44   6     0.00   0.00  -0.00    -0.05   0.00  -0.00    -0.09   0.00   0.00
    45   1     0.00   0.00  -0.00    -0.09   0.10  -0.00    -0.17   0.18   0.01
    46   6     0.00  -0.00  -0.00     0.00  -0.03   0.00    -0.00  -0.05  -0.00
    47   1     0.00  -0.00   0.01     0.09  -0.02  -0.00     0.18  -0.04  -0.00
    48   1     0.00   0.00  -0.01    -0.09  -0.02   0.00    -0.18  -0.04  -0.00
    49   1     0.00  -0.00  -0.00     0.00  -0.07   0.00    -0.00  -0.14  -0.01
    50   6     0.00   0.00  -0.01     0.01   0.07  -0.00     0.02  -0.05  -0.01
    51   1    -0.09  -0.26   0.15     0.01   0.09  -0.02     0.01  -0.19   0.06
    52   1     0.09   0.26   0.15    -0.01   0.06  -0.02     0.08  -0.01   0.05
    53   1     0.00   0.00  -0.34     0.03   0.07   0.02    -0.07  -0.06  -0.12
    54   6     0.00  -0.00   0.01    -0.01   0.07   0.00    -0.02  -0.05  -0.01
    55   1    -0.09   0.26  -0.15    -0.01   0.09  -0.01    -0.02  -0.19   0.05
    56   1     0.09  -0.26  -0.15     0.01   0.06  -0.01    -0.08  -0.01   0.05
    57   1     0.00  -0.00   0.34    -0.03   0.07   0.02     0.07  -0.06  -0.12
    58   6     0.00   0.00   0.01    -0.03  -0.22  -0.00    -0.04   0.10  -0.00
    59   1     0.02  -0.01   0.01     0.03  -0.28  -0.00    -0.06   0.12  -0.00
    60   1    -0.02   0.01   0.01     0.02  -0.30   0.01    -0.05   0.11  -0.01
    61   1     0.00   0.00   0.03    -0.17  -0.24  -0.01    -0.00   0.10  -0.01
    62   6    -0.00   0.00  -0.01     0.03  -0.22  -0.01     0.04   0.10  -0.00
    63   1     0.02   0.01  -0.01    -0.03  -0.26   0.01     0.06   0.11  -0.01
    64   1    -0.02  -0.01  -0.01    -0.01  -0.32   0.02     0.04   0.12  -0.01
    65   1    -0.00   0.00  -0.03     0.17  -0.24  -0.04     0.00   0.10  -0.00
                     25                     26                     27
                      A                      A                      A
 Frequencies --    253.4144               259.8274               262.7776
 Red. masses --      1.1114                 3.0735                 4.1436
 Frc consts  --      0.0421                 0.1223                 0.1686
 IR Inten    --      0.0766                 1.5656                 0.2107
  Atom  AN      X      Y      Z        X      Y      Z        X      Y      Z
     1   6     0.00   0.00  -0.03    -0.01  -0.05  -0.00    -0.00  -0.00   0.00
     2   6     0.00   0.00  -0.04    -0.02  -0.04   0.00    -0.00  -0.00  -0.01
     3   6     0.00   0.00   0.01    -0.01  -0.06   0.00    -0.00  -0.00  -0.01
     4   6     0.00   0.00   0.01     0.00  -0.03   0.00    -0.00  -0.00  -0.01
     5   7     0.00   0.00   0.00    -0.00  -0.04   0.00    -0.00  -0.00   0.01
     6   1     0.00   0.00  -0.05    -0.02  -0.04  -0.00     0.00  -0.00  -0.01
     7   6    -0.00   0.00   0.01    -0.02  -0.00  -0.00    -0.00  -0.00  -0.03
     8   6    -0.00   0.00   0.01     0.00   0.03  -0.00     0.00   0.00  -0.01
     9   6    -0.00   0.00   0.01    -0.01   0.06  -0.00     0.00   0.00  -0.01
    10   7    -0.00   0.00   0.00    -0.00   0.04  -0.00     0.00   0.00   0.01
    11   6    -0.00   0.00  -0.04    -0.02   0.04   0.00    -0.00   0.00  -0.01
    12   6    -0.00   0.00  -0.03    -0.01   0.05   0.00     0.00   0.00   0.00
    13   1    -0.00   0.00  -0.05    -0.02   0.04   0.00    -0.00   0.00  -0.01
    14   5     0.00  -0.00   0.00     0.02   0.00   0.00     0.00   0.00   0.01
    15   9    -0.01  -0.01   0.00     0.04   0.00   0.01    -0.01   0.00   0.00
    16   9     0.01  -0.01   0.00     0.04  -0.00  -0.01     0.01   0.00   0.00
    17   6    -0.00  -0.00  -0.00    -0.01  -0.00   0.00    -0.00  -0.00  -0.03
    18   6    -0.00  -0.01  -0.00    -0.01   0.00   0.00     0.01   0.00  -0.03
    19   6     0.00  -0.01  -0.00    -0.01  -0.00  -0.00    -0.01  -0.00  -0.03
    20   6     0.00  -0.00  -0.01     0.00   0.00  -0.00    -0.03   0.00  -0.01
    21   6    -0.00  -0.01   0.00    -0.00   0.00   0.00     0.02   0.00  -0.05
    22   6     0.00  -0.01   0.00    -0.00  -0.00  -0.00    -0.02  -0.00  -0.05
    23   6    -0.00  -0.00  -0.01     0.00  -0.00   0.00     0.03  -0.00  -0.01
    24   6     0.01   0.01  -0.00     0.01  -0.00  -0.00    -0.07   0.00  -0.04
    25   1     0.00  -0.01  -0.01     0.00   0.00  -0.01    -0.03   0.00   0.02
    26   6     0.00  -0.01   0.00     0.00   0.00   0.01    -0.03   0.00  -0.07
    27   6     0.00   0.00  -0.00     0.00  -0.00   0.00    -0.00   0.00  -0.02
    28   6    -0.00  -0.01   0.00     0.00  -0.00  -0.01     0.03  -0.00  -0.07
    29   1    -0.00  -0.01  -0.01     0.00  -0.00   0.01     0.03  -0.00   0.02
    30   6    -0.01   0.01  -0.00     0.01   0.00   0.00     0.07   0.00  -0.04
    31   6     0.01   0.00   0.00     0.01  -0.00   0.00    -0.07  -0.00  -0.06
    32   1     0.01   0.01  -0.00     0.01  -0.00  -0.00    -0.09  -0.00  -0.02
    33   1     0.00  -0.01   0.01     0.00   0.00   0.01    -0.03   0.00  -0.10
    34   6    -0.01   0.00   0.00     0.01   0.00  -0.00     0.07   0.00  -0.06
    35   1    -0.00  -0.01   0.01     0.00  -0.00  -0.01     0.03  -0.00  -0.10
    36   1    -0.01   0.01  -0.00     0.01   0.00   0.00     0.09   0.00  -0.02
    37   1     0.01   0.01   0.00     0.01  -0.00   0.01    -0.09  -0.00  -0.07
    38   1    -0.01   0.01   0.00     0.01   0.00  -0.01     0.09   0.00  -0.07
    39   6     0.00   0.01  -0.01     0.00  -0.00   0.00     0.00  -0.00   0.17
    40   6     0.01   0.01  -0.01     0.01  -0.00   0.00     0.00  -0.00   0.28
    41   6    -0.00   0.01  -0.01     0.01   0.00   0.00     0.00  -0.00   0.28
    42   6     0.01   0.00  -0.00     0.01  -0.00   0.00     0.00  -0.00   0.05
    43   1     0.01   0.01  -0.02     0.01  -0.00   0.00     0.00  -0.00   0.40
    44   6    -0.01   0.00  -0.00     0.01   0.00  -0.00     0.00  -0.00   0.05
    45   1    -0.01   0.01  -0.02     0.01  -0.00   0.00     0.00  -0.00   0.40
    46   6     0.00  -0.00   0.01     0.01   0.00  -0.00     0.00   0.00  -0.22
    47   1     0.01  -0.00   0.00     0.01  -0.00   0.00     0.00  -0.00   0.01
    48   1    -0.01  -0.00   0.00     0.01   0.00  -0.00     0.00  -0.00   0.01
    49   1     0.00  -0.01   0.03     0.01   0.00  -0.00     0.00   0.00  -0.53
    50   6     0.00  -0.01   0.02    -0.06  -0.22  -0.00    -0.00  -0.00   0.01
    51   1     0.12   0.31  -0.18    -0.01  -0.28  -0.00     0.02   0.07  -0.03
    52   1    -0.11  -0.33  -0.18    -0.02  -0.28  -0.00    -0.02  -0.07  -0.03
    53   1    -0.01  -0.01   0.43    -0.20  -0.22   0.00    -0.00  -0.00   0.10
    54   6    -0.00  -0.00   0.02    -0.06   0.22  -0.00    -0.00   0.00   0.01
    55   1    -0.12   0.32  -0.18    -0.01   0.26   0.01    -0.02   0.07  -0.03
    56   1     0.11  -0.33  -0.18    -0.02   0.30   0.01     0.02  -0.07  -0.03
    57   1     0.00  -0.00   0.43    -0.20   0.22  -0.03    -0.00   0.00   0.10
    58   6    -0.00   0.01   0.02     0.02   0.17  -0.00     0.00   0.00  -0.00
    59   1     0.02  -0.02   0.01    -0.03   0.22   0.00    -0.00   0.00  -0.00
    60   1    -0.03   0.05   0.01    -0.02   0.23  -0.00     0.00  -0.00  -0.00
    61   1     0.00   0.01   0.06     0.14   0.18   0.00     0.00   0.00  -0.01
    62   6     0.00   0.01   0.02     0.02  -0.17  -0.00     0.00  -0.00  -0.00
    63   1    -0.02  -0.03   0.01    -0.03  -0.21   0.00     0.00   0.00  -0.00
    64   1     0.03   0.04   0.01    -0.02  -0.24   0.01    -0.00  -0.00  -0.00
    65   1     0.00   0.01   0.06     0.14  -0.18  -0.02     0.00  -0.00  -0.01
                     28                     29                     30
                      A                      A                      A
 Frequencies --    263.9153               299.3523               314.3095
 Red. masses --      1.3819                 3.4841                 7.0641
 Frc consts  --      0.0567                 0.1840                 0.4112
 IR Inten    --      0.0008                 0.4022                 3.6648
  Atom  AN      X      Y      Z        X      Y      Z        X      Y      Z
     1   6    -0.00  -0.00   0.03    -0.07  -0.03   0.00    -0.08  -0.06  -0.00
     2   6    -0.00  -0.00   0.03    -0.06  -0.02  -0.00    -0.07  -0.05  -0.00
     3   6    -0.00  -0.00  -0.01    -0.07   0.01  -0.00    -0.08  -0.01   0.00
     4   6    -0.00  -0.00  -0.00    -0.07  -0.01  -0.00    -0.08  -0.03   0.00
     5   7    -0.00  -0.00   0.01    -0.05  -0.02  -0.00    -0.04  -0.05   0.00
     6   1    -0.00  -0.00   0.03    -0.04  -0.02   0.00    -0.05  -0.05  -0.00
     7   6    -0.00  -0.00  -0.00     0.00  -0.03  -0.00    -0.09   0.00   0.00
     8   6     0.00   0.00   0.00     0.07  -0.01   0.00    -0.08   0.03  -0.00
     9   6    -0.00   0.00   0.01     0.07   0.01  -0.00    -0.08   0.01  -0.00
    10   7     0.00   0.00  -0.01     0.05  -0.02   0.00    -0.04   0.05  -0.00
    11   6    -0.00   0.00  -0.03     0.06  -0.02  -0.00    -0.07   0.05   0.00
    12   6    -0.00   0.00  -0.03     0.07  -0.03   0.00    -0.08   0.06  -0.00
    13   1    -0.00   0.00  -0.03     0.04  -0.02  -0.00    -0.05   0.05   0.00
    14   5     0.00   0.00   0.00    -0.00  -0.04  -0.00     0.11   0.00  -0.00
    15   9     0.00  -0.01   0.00    -0.00  -0.10  -0.00     0.29  -0.00   0.12
    16   9     0.00   0.02  -0.00     0.00  -0.10  -0.00     0.29   0.00  -0.12
    17   6    -0.00  -0.00  -0.00     0.00  -0.03  -0.00    -0.08   0.00  -0.00
    18   6    -0.00  -0.05  -0.00     0.00  -0.03   0.00    -0.06  -0.00   0.01
    19   6    -0.00   0.05   0.00    -0.00  -0.03   0.00    -0.06   0.00  -0.01
    20   6     0.00  -0.06  -0.00    -0.00  -0.03   0.00    -0.01  -0.00  -0.03
    21   6    -0.00  -0.06  -0.00     0.00  -0.03   0.00    -0.05  -0.00   0.02
    22   6    -0.00   0.06  -0.00    -0.00  -0.03   0.00    -0.05   0.00  -0.02
    23   6     0.00   0.06   0.00     0.00  -0.03   0.00    -0.01   0.00   0.03
    24   6     0.00   0.03  -0.00    -0.00   0.02   0.00     0.04   0.00  -0.00
    25   1     0.00  -0.09  -0.00    -0.00  -0.04   0.00    -0.01  -0.00  -0.07
    26   6     0.00  -0.05   0.00    -0.00  -0.03   0.00    -0.01  -0.00   0.05
    27   6    -0.00   0.00  -0.00     0.00  -0.01   0.00    -0.02  -0.00  -0.00
    28   6     0.00   0.05  -0.00     0.00  -0.03   0.00    -0.01   0.00  -0.05
    29   1     0.00   0.09   0.00     0.00  -0.04   0.00    -0.01   0.00   0.07
    30   6     0.00  -0.03  -0.00     0.00   0.02   0.00     0.04  -0.00   0.00
    31   6     0.00   0.04   0.00    -0.00   0.01   0.00     0.04   0.00   0.03
    32   1     0.00   0.07  -0.00    -0.00   0.04   0.00     0.07   0.00  -0.02
    33   1     0.00  -0.06   0.00    -0.00  -0.04  -0.00    -0.01  -0.00   0.10
    34   6     0.00  -0.04  -0.00     0.00   0.01   0.00     0.04  -0.00  -0.03
    35   1     0.00   0.06  -0.00     0.00  -0.04  -0.00    -0.01   0.00  -0.10
    36   1     0.00  -0.07   0.00     0.00   0.04   0.00     0.07  -0.00   0.02
    37   1     0.00   0.10   0.00    -0.00   0.03   0.00     0.07   0.00   0.05
    38   1     0.00  -0.10  -0.00     0.00   0.03   0.00     0.07  -0.00  -0.05
    39   6     0.00  -0.00   0.00    -0.00   0.03  -0.00     0.01   0.00   0.00
    40   6     0.00  -0.00  -0.00     0.01   0.02  -0.00     0.04  -0.01   0.00
    41   6     0.00  -0.00   0.00    -0.01   0.02  -0.00     0.04   0.01   0.00
    42   6     0.00  -0.00  -0.00     0.01   0.00  -0.00     0.04  -0.01   0.00
    43   1     0.00  -0.00  -0.00     0.03   0.03  -0.00     0.06   0.00   0.00
    44   6     0.00   0.00   0.00    -0.01   0.00  -0.00     0.04   0.01   0.00
    45   1     0.00  -0.00   0.00    -0.03   0.03  -0.00     0.06  -0.00   0.00
    46   6     0.00   0.00  -0.00    -0.00  -0.01   0.00     0.06  -0.00  -0.00
    47   1     0.00   0.00  -0.00     0.03  -0.01  -0.00     0.03  -0.00   0.00
    48   1     0.00   0.00   0.00    -0.03  -0.01  -0.00     0.03   0.00   0.00
    49   1     0.00   0.00  -0.00    -0.00  -0.02   0.00     0.06  -0.00  -0.00
    50   6    -0.00  -0.00  -0.02    -0.01   0.24   0.00    -0.03   0.17  -0.00
    51   1    -0.11  -0.31   0.18    -0.08   0.35  -0.00    -0.09   0.26  -0.00
    52   1     0.11   0.31   0.18    -0.08   0.34   0.00    -0.09   0.26   0.00
    53   1    -0.00  -0.00  -0.41     0.21   0.25   0.00     0.15   0.18  -0.00
    54   6    -0.00   0.00   0.02     0.01   0.24   0.00    -0.03  -0.17  -0.00
    55   1    -0.11   0.32  -0.18     0.08   0.35  -0.00    -0.09  -0.26   0.00
    56   1     0.11  -0.30  -0.18     0.08   0.35   0.00    -0.09  -0.26  -0.00
    57   1    -0.00   0.00   0.41    -0.21   0.25   0.00     0.15  -0.18  -0.00
    58   6     0.00   0.00   0.01     0.09   0.01   0.00    -0.09   0.08   0.00
    59   1     0.03  -0.02   0.02     0.07   0.03   0.00    -0.10   0.09   0.00
    60   1    -0.03   0.03   0.02     0.07   0.03  -0.00    -0.10   0.09  -0.00
    61   1     0.00   0.00   0.05     0.12   0.02   0.00    -0.07   0.08   0.00
    62   6     0.00  -0.00  -0.01    -0.09   0.01   0.00    -0.09  -0.08  -0.00
    63   1     0.03   0.02  -0.02    -0.07   0.03  -0.00    -0.10  -0.09  -0.00
    64   1    -0.03  -0.03  -0.02    -0.07   0.03  -0.00    -0.09  -0.10   0.01
    65   1     0.00  -0.00  -0.05    -0.12   0.02   0.01    -0.07  -0.08  -0.00
                     31                     32                     33
                      A                      A                      A
 Frequencies --    317.8973               337.1396               337.3973
 Red. masses --      3.5742                 4.3647                 5.9851
 Frc consts  --      0.2128                 0.2923                 0.4014
 IR Inten    --      0.1309                 0.6909                 0.0002
  Atom  AN      X      Y      Z        X      Y      Z        X      Y      Z
     1   6     0.05  -0.08   0.00     0.00   0.00  -0.14    -0.00  -0.00   0.03
     2   6     0.06  -0.09   0.00     0.00  -0.00  -0.05    -0.00  -0.00   0.16
     3   6     0.06  -0.08  -0.00     0.00  -0.00   0.21    -0.00   0.00  -0.17
     4   6     0.03  -0.08  -0.00     0.00  -0.00   0.20    -0.00   0.00  -0.27
     5   7     0.03  -0.07  -0.00     0.00  -0.00  -0.04    -0.00  -0.00  -0.19
     6   1     0.06  -0.09   0.00    -0.00  -0.00  -0.16     0.00  -0.00   0.41
     7   6    -0.00  -0.07  -0.00     0.00  -0.00   0.21    -0.00   0.00   0.00
     8   6    -0.03  -0.08   0.00    -0.00  -0.00   0.20    -0.00   0.00   0.27
     9   6    -0.06  -0.08  -0.00    -0.00  -0.00   0.20     0.00   0.00   0.17
    10   7    -0.03  -0.07   0.00    -0.00  -0.00  -0.04     0.00   0.00   0.19
    11   6    -0.06  -0.09  -0.00    -0.00  -0.00  -0.04     0.00   0.00  -0.17
    12   6    -0.05  -0.08   0.00    -0.00  -0.00  -0.14     0.00   0.00  -0.03
    13   1    -0.06  -0.09  -0.00    -0.00  -0.00  -0.15     0.00   0.00  -0.41
    14   5     0.00  -0.02   0.00    -0.00  -0.00  -0.07     0.00   0.00  -0.00
    15   9    -0.00   0.12   0.00     0.06  -0.00  -0.03     0.00   0.17   0.00
    16   9     0.00   0.12   0.00    -0.06   0.00  -0.03     0.00  -0.17  -0.00
    17   6    -0.00  -0.02  -0.00     0.00  -0.00   0.01    -0.00   0.00   0.00
    18   6     0.00  -0.01   0.00    -0.03  -0.00  -0.03    -0.00  -0.01  -0.00
    19   6    -0.00  -0.01   0.00     0.03  -0.00  -0.03    -0.00   0.01  -0.00
    20   6    -0.00  -0.01   0.00     0.01  -0.00  -0.06    -0.00   0.01  -0.00
    21   6     0.00  -0.00   0.00    -0.02  -0.00  -0.02    -0.00   0.00   0.00
    22   6    -0.00  -0.01   0.00     0.02  -0.00  -0.02    -0.00  -0.00  -0.00
    23   6     0.00  -0.01   0.00    -0.01  -0.00  -0.06    -0.00  -0.01   0.00
    24   6    -0.00   0.01   0.00     0.04   0.00  -0.05     0.00  -0.01  -0.00
    25   1    -0.00  -0.01   0.00     0.00  -0.00  -0.08    -0.00   0.03  -0.00
    26   6    -0.00  -0.01   0.00     0.01  -0.00  -0.01    -0.00   0.02   0.00
    27   6    -0.00  -0.00   0.00     0.00  -0.00  -0.03    -0.00   0.00  -0.00
    28   6     0.00  -0.01   0.00    -0.01  -0.00  -0.01    -0.00  -0.02  -0.00
    29   1     0.00  -0.01   0.00    -0.00  -0.00  -0.08    -0.00  -0.03   0.00
    30   6     0.00   0.01   0.00    -0.04   0.00  -0.05     0.00   0.01  -0.00
    31   6    -0.00   0.00   0.00     0.04   0.00  -0.03     0.00  -0.01   0.00
    32   1    -0.00   0.01   0.00     0.06   0.00  -0.06     0.00  -0.00  -0.00
    33   1    -0.00  -0.02  -0.00     0.01  -0.00   0.03    -0.00   0.03   0.00
    34   6     0.00   0.00   0.00    -0.04   0.00  -0.03     0.00   0.01  -0.00
    35   1     0.00  -0.02  -0.00    -0.01  -0.00   0.03    -0.00  -0.03  -0.00
    36   1     0.00   0.01   0.00    -0.06   0.00  -0.06     0.00   0.00  -0.00
    37   1    -0.00   0.00   0.00     0.06   0.00  -0.01     0.00  -0.01   0.00
    38   1     0.00   0.00   0.00    -0.06   0.00  -0.01     0.00   0.01  -0.00
    39   6     0.00   0.00  -0.00    -0.00   0.00  -0.01     0.00  -0.00  -0.00
    40   6     0.00   0.00  -0.00    -0.00   0.00   0.03     0.00  -0.00   0.00
    41   6    -0.00   0.00  -0.00    -0.00   0.00   0.03     0.00   0.00  -0.00
    42   6     0.00   0.00  -0.00    -0.00   0.00   0.01     0.00  -0.00  -0.00
    43   1     0.00   0.01  -0.00    -0.00   0.00   0.04     0.00  -0.00   0.00
    44   6    -0.00   0.00  -0.00    -0.00  -0.00   0.01     0.00   0.00   0.00
    45   1    -0.00   0.01  -0.00    -0.00   0.00   0.04     0.00  -0.00  -0.00
    46   6     0.00  -0.00   0.00    -0.00  -0.00  -0.03     0.00   0.00  -0.00
    47   1     0.01  -0.00  -0.00    -0.00  -0.00   0.02     0.00  -0.00  -0.00
    48   1    -0.01  -0.00  -0.00    -0.00  -0.00   0.02     0.00   0.00   0.00
    49   1     0.00  -0.00   0.00    -0.00  -0.00  -0.07     0.00   0.00  -0.00
    50   6     0.12   0.05   0.00     0.00   0.00  -0.05    -0.00  -0.00   0.02
    51   1     0.08   0.11   0.00     0.16  -0.17  -0.07    -0.14   0.07   0.08
    52   1     0.08   0.10   0.00    -0.16   0.17  -0.07     0.14  -0.07   0.08
    53   1     0.24   0.05   0.01     0.00   0.00  -0.28    -0.00  -0.00   0.12
    54   6    -0.12   0.05   0.00    -0.00   0.00  -0.04     0.00  -0.00  -0.02
    55   1    -0.08   0.11  -0.00    -0.16  -0.17  -0.07    -0.14  -0.07  -0.08
    56   1    -0.08   0.10   0.00     0.15   0.17  -0.07     0.14   0.07  -0.08
    57   1    -0.24   0.05   0.00    -0.00   0.00  -0.28     0.00  -0.00  -0.12
    58   6     0.01   0.16   0.00     0.00   0.00   0.05    -0.00  -0.00   0.04
    59   1    -0.09   0.28   0.00     0.13  -0.10   0.07     0.05  -0.11   0.01
    60   1    -0.09   0.29  -0.01    -0.14   0.10   0.07    -0.04   0.10   0.01
    61   1     0.26   0.20   0.00     0.00   0.00   0.20    -0.00  -0.00   0.17
    62   6    -0.01   0.16   0.00    -0.00   0.00   0.05     0.00  -0.00  -0.04
    63   1     0.09   0.28  -0.00    -0.14  -0.10   0.07     0.04   0.10  -0.01
    64   1     0.09   0.29  -0.01     0.14   0.11   0.07    -0.04  -0.11  -0.01
    65   1    -0.26   0.20   0.01    -0.00   0.00   0.20     0.00  -0.00  -0.17
                     34                     35                     36
                      A                      A                      A
 Frequencies --    361.1375               376.1362               410.2273
 Red. masses --      4.5226                 4.8109                 6.7982
 Frc consts  --      0.3475                 0.4010                 0.6741
 IR Inten    --      0.0000                 1.2406                 0.0997
  Atom  AN      X      Y      Z        X      Y      Z        X      Y      Z
     1   6    -0.00   0.00  -0.22    -0.04   0.05   0.00    -0.00   0.01   0.00
     2   6    -0.00   0.00   0.03    -0.07   0.04   0.00    -0.01   0.01   0.00
     3   6    -0.00  -0.00   0.20    -0.06   0.02  -0.00    -0.00   0.01  -0.00
     4   6     0.00   0.00   0.06     0.01   0.03  -0.00     0.00   0.01  -0.00
     5   7     0.00   0.00  -0.19    -0.00   0.04   0.00     0.00   0.01   0.00
     6   1    -0.00   0.00   0.03    -0.09   0.04   0.00    -0.01   0.01   0.00
     7   6     0.00  -0.00  -0.00     0.09  -0.00  -0.00     0.01  -0.00  -0.00
     8   6     0.00  -0.00  -0.06     0.01  -0.03   0.00     0.00  -0.01   0.00
     9   6    -0.00  -0.00  -0.20    -0.06  -0.02   0.00    -0.00  -0.01   0.00
    10   7    -0.00  -0.00   0.19    -0.00  -0.04  -0.00     0.00  -0.01  -0.00
    11   6    -0.00  -0.00  -0.03    -0.07  -0.04  -0.00    -0.01  -0.01  -0.00
    12   6    -0.00  -0.00   0.22    -0.04  -0.05  -0.00    -0.00  -0.01  -0.00
    13   1    -0.00  -0.00  -0.03    -0.09  -0.04  -0.00    -0.01  -0.01  -0.00
    14   5     0.00  -0.00   0.00     0.01  -0.00   0.00     0.00  -0.00   0.00
    15   9     0.00   0.10   0.00     0.05   0.00   0.03     0.00   0.00   0.00
    16   9     0.00  -0.10  -0.00     0.05  -0.00  -0.03     0.00  -0.00  -0.00
    17   6     0.00   0.00  -0.00     0.14   0.00  -0.00     0.02   0.00  -0.00
    18   6     0.00   0.00   0.00     0.16  -0.00   0.01    -0.04   0.00  -0.11
    19   6     0.00  -0.00  -0.00     0.16   0.00  -0.01    -0.04  -0.00   0.11
    20   6     0.00  -0.01   0.00     0.06  -0.00   0.09     0.03   0.00  -0.23
    21   6     0.00  -0.00  -0.00     0.15   0.00  -0.05    -0.03   0.00  -0.10
    22   6     0.00   0.00   0.00     0.15  -0.00   0.05    -0.03  -0.00   0.10
    23   6     0.00   0.01  -0.00     0.06   0.00  -0.08     0.03  -0.00   0.23
    24   6    -0.00   0.00   0.00    -0.06  -0.00   0.03     0.01   0.00  -0.28
    25   1     0.00  -0.02   0.00     0.06   0.00   0.19     0.02   0.00  -0.27
    26   6     0.00  -0.01  -0.00     0.06   0.00  -0.13    -0.06   0.00  -0.18
    27   6     0.00  -0.00   0.00     0.09  -0.00   0.00    -0.06   0.00   0.00
    28   6     0.00   0.01   0.00     0.06  -0.00   0.13    -0.06  -0.00   0.18
    29   1     0.00   0.02  -0.00     0.06  -0.00  -0.19     0.02  -0.00   0.27
    30   6    -0.00  -0.00  -0.00    -0.06   0.00  -0.03     0.01  -0.00   0.28
    31   6    -0.00   0.01  -0.00    -0.06  -0.00  -0.08     0.01   0.00  -0.25
    32   1    -0.00   0.00   0.00    -0.15  -0.00   0.08    -0.02   0.00  -0.26
    33   1     0.00  -0.02  -0.00     0.06   0.00  -0.24    -0.05   0.00  -0.18
    34   6    -0.00  -0.01   0.00    -0.06   0.00   0.08     0.01  -0.00   0.25
    35   1     0.00   0.02   0.00     0.06  -0.00   0.24    -0.05  -0.00   0.18
    36   1    -0.00  -0.00  -0.00    -0.15   0.00  -0.08    -0.02  -0.00   0.26
    37   1    -0.00   0.01  -0.00    -0.14  -0.00  -0.13     0.08   0.00  -0.22
    38   1    -0.00  -0.01   0.00    -0.14   0.00   0.13     0.08  -0.00   0.22
    39   6     0.00   0.00   0.00     0.01   0.00   0.00    -0.02  -0.00   0.00
    40   6    -0.00   0.00  -0.00    -0.07   0.03  -0.00     0.03  -0.02   0.00
    41   6    -0.00  -0.00   0.00    -0.07  -0.03  -0.00     0.03   0.02  -0.00
    42   6    -0.00   0.00   0.00    -0.09   0.03  -0.00     0.04  -0.01  -0.00
    43   1    -0.00   0.00  -0.00    -0.12  -0.00  -0.00     0.06  -0.00   0.00
    44   6    -0.00  -0.00  -0.00    -0.09  -0.03  -0.00     0.04   0.01   0.00
    45   1    -0.00   0.00   0.00    -0.12   0.00  -0.00     0.06   0.00  -0.00
    46   6    -0.00  -0.00   0.00    -0.13  -0.00   0.00     0.06   0.00   0.00
    47   1    -0.00   0.00   0.00    -0.05   0.01  -0.00     0.02  -0.00  -0.00
    48   1    -0.00  -0.00  -0.00    -0.05  -0.01  -0.00     0.02   0.00   0.00
    49   1    -0.00  -0.00   0.00    -0.13  -0.00   0.00     0.06   0.00   0.00
    50   6    -0.00   0.00  -0.04    -0.07   0.06   0.00    -0.01   0.01   0.00
    51   1     0.16  -0.17  -0.07    -0.08   0.08   0.00    -0.01   0.01  -0.00
    52   1    -0.16   0.17  -0.07    -0.08   0.08   0.00    -0.01   0.01   0.00
    53   1     0.00   0.00  -0.27    -0.03   0.06   0.00    -0.01   0.01   0.00
    54   6    -0.00  -0.00   0.04    -0.07  -0.06  -0.00    -0.01  -0.01  -0.00
    55   1     0.16   0.17   0.07    -0.08  -0.08   0.00    -0.01  -0.01   0.00
    56   1    -0.16  -0.17   0.07    -0.08  -0.08  -0.00    -0.01  -0.01  -0.00
    57   1    -0.00  -0.00   0.27    -0.03  -0.06  -0.00    -0.01  -0.01  -0.00
    58   6     0.00   0.00  -0.03    -0.02   0.09   0.00     0.00   0.01   0.00
    59   1    -0.20   0.10  -0.10    -0.08   0.16   0.00    -0.01   0.02   0.00
    60   1     0.20  -0.09  -0.10    -0.08   0.16  -0.00    -0.01   0.02  -0.00
    61   1     0.00   0.00  -0.20     0.14   0.11   0.00     0.02   0.01   0.00
    62   6    -0.00   0.00   0.03    -0.02  -0.09  -0.00     0.00  -0.01  -0.00
    63   1    -0.20  -0.10   0.10    -0.08  -0.16  -0.00    -0.01  -0.02  -0.00
    64   1     0.20   0.10   0.10    -0.08  -0.17   0.01    -0.01  -0.02   0.00
    65   1     0.00   0.00   0.20     0.14  -0.11  -0.01     0.02  -0.01  -0.00
                     37                     38                     39
                      A                      A                      A
 Frequencies --    416.0533               429.6307               433.9257
 Red. masses --      2.9382                 5.3198                 3.5520
 Frc consts  --      0.2997                 0.5785                 0.3941
 IR Inten    --      0.0000                 0.0969                 3.5459
  Atom  AN      X      Y      Z        X      Y      Z        X      Y      Z
     1   6     0.00   0.00  -0.00    -0.00  -0.00   0.08    -0.01   0.00   0.00
     2   6     0.00   0.00  -0.00     0.00  -0.00   0.02    -0.02  -0.01   0.00
     3   6     0.00  -0.00   0.00    -0.00  -0.00  -0.11    -0.01  -0.03  -0.00
     4   6     0.00  -0.00   0.00    -0.00  -0.00  -0.01     0.02  -0.02  -0.00
     5   7     0.00   0.00   0.00    -0.00  -0.00  -0.00     0.01  -0.00   0.00
     6   1    -0.00   0.00  -0.00     0.00  -0.00   0.06    -0.04  -0.01   0.00
     7   6    -0.00  -0.00  -0.00    -0.00  -0.00   0.17     0.00   0.01   0.00
     8   6     0.00  -0.00  -0.00     0.00   0.00  -0.01    -0.02  -0.02  -0.00
     9   6     0.00  -0.00  -0.00     0.00   0.00  -0.11     0.01  -0.03  -0.00
    10   7     0.00  -0.00  -0.00     0.00   0.00  -0.00    -0.01  -0.00  -0.00
    11   6     0.00  -0.00   0.00    -0.00   0.00   0.02     0.02  -0.01   0.00
    12   6     0.00  -0.00   0.00    -0.00   0.00   0.08     0.01   0.00   0.00
    13   1     0.00  -0.00   0.00    -0.00   0.00   0.06     0.04  -0.01   0.00
    14   5     0.00  -0.00   0.00     0.00   0.00  -0.03     0.00   0.00   0.00
    15   9    -0.00  -0.00  -0.00     0.03   0.00  -0.02    -0.00   0.01   0.00
    16   9    -0.00   0.00   0.00    -0.03   0.00  -0.02     0.00   0.01   0.00
    17   6    -0.00   0.00  -0.00     0.00  -0.00  -0.01    -0.00   0.18   0.00
    18   6    -0.00  -0.01  -0.00    -0.16  -0.00  -0.08    -0.00   0.13  -0.00
    19   6    -0.00   0.01   0.00     0.16  -0.00  -0.08     0.00   0.13  -0.00
    20   6    -0.00   0.01   0.00    -0.11   0.00  -0.16    -0.00  -0.16  -0.00
    21   6    -0.00  -0.01  -0.00    -0.16  -0.00   0.07    -0.00   0.08   0.00
    22   6    -0.00   0.01   0.00     0.16  -0.00   0.08     0.00   0.08   0.00
    23   6    -0.00  -0.01  -0.00     0.11   0.00  -0.16     0.00  -0.16  -0.00
    24   6     0.00  -0.00   0.00     0.01  -0.00  -0.10     0.00   0.06  -0.00
    25   1    -0.00   0.03   0.00    -0.11   0.00  -0.24    -0.00  -0.43  -0.00
    26   6     0.00   0.00   0.00    -0.11   0.00   0.15    -0.00  -0.17   0.00
    27   6     0.00   0.00   0.00     0.00  -0.00   0.01    -0.00   0.08   0.00
    28   6     0.00  -0.00  -0.00     0.11   0.00   0.15     0.00  -0.17   0.00
    29   1    -0.00  -0.03  -0.00     0.12   0.00  -0.24     0.00  -0.43  -0.00
    30   6     0.00   0.00  -0.00    -0.01  -0.00  -0.10    -0.00   0.06  -0.00
    31   6     0.00  -0.01   0.00     0.01  -0.00   0.09     0.00   0.10   0.00
    32   1     0.00   0.00   0.00     0.14   0.00  -0.17     0.00   0.00  -0.00
    33   1     0.00   0.04   0.00    -0.11   0.00   0.23    -0.00  -0.43   0.00
    34   6     0.00   0.01  -0.00    -0.02  -0.00   0.09    -0.00   0.10   0.00
    35   1     0.00  -0.04  -0.00     0.11   0.00   0.23     0.00  -0.43   0.00
    36   1     0.00  -0.00  -0.00    -0.14   0.00  -0.17    -0.00   0.00  -0.00
    37   1    -0.00   0.01   0.00     0.14  -0.00   0.16     0.00   0.11   0.00
    38   1     0.00  -0.01  -0.00    -0.14  -0.00   0.16    -0.00   0.11   0.00
    39   6     0.00  -0.00   0.00     0.00   0.00  -0.08    -0.00  -0.02  -0.00
    40   6     0.00  -0.00   0.21    -0.00   0.00   0.03    -0.01  -0.02   0.00
    41   6    -0.00   0.00  -0.21    -0.00  -0.00   0.03     0.01  -0.02   0.00
    42   6    -0.00   0.00  -0.21    -0.00   0.00   0.03    -0.01   0.00   0.00
    43   1     0.00  -0.00   0.45    -0.00   0.00   0.09    -0.02  -0.03   0.00
    44   6     0.00  -0.00   0.21    -0.00  -0.00   0.03     0.01   0.00   0.00
    45   1    -0.00   0.00  -0.45    -0.00  -0.00   0.09     0.02  -0.03   0.00
    46   6     0.00  -0.00   0.00    -0.00   0.00  -0.06     0.00   0.01  -0.00
    47   1    -0.00   0.00  -0.45     0.00  -0.00   0.09    -0.03   0.01   0.00
    48   1     0.00  -0.00   0.45    -0.00  -0.00   0.09     0.03   0.01   0.00
    49   1     0.00  -0.00  -0.00    -0.00   0.00  -0.12     0.00   0.02  -0.00
    50   6     0.00  -0.00  -0.00     0.00   0.00   0.00    -0.01  -0.02  -0.00
    51   1     0.00  -0.00   0.00    -0.09   0.05   0.04    -0.02   0.00  -0.00
    52   1    -0.00   0.00   0.00     0.09  -0.05   0.04    -0.01   0.00   0.00
    53   1     0.00   0.00  -0.00     0.00  -0.00   0.08     0.02  -0.02   0.00
    54   6    -0.00   0.00   0.00     0.00  -0.00   0.00     0.01  -0.02  -0.00
    55   1     0.00   0.00  -0.00     0.09   0.05   0.04     0.02   0.00  -0.00
    56   1    -0.00  -0.00  -0.00    -0.09  -0.05   0.04     0.01   0.00   0.00
    57   1    -0.00  -0.00   0.00     0.00  -0.00   0.08    -0.02  -0.02  -0.00
    58   6     0.00  -0.00  -0.00    -0.00  -0.00  -0.01     0.01  -0.02  -0.00
    59   1    -0.00   0.00  -0.00    -0.07   0.04  -0.03     0.02  -0.03  -0.00
    60   1     0.00  -0.00  -0.00     0.07  -0.04  -0.03     0.02  -0.03   0.00
    61   1     0.00  -0.00  -0.00    -0.00  -0.00  -0.07    -0.02  -0.02  -0.00
    62   6     0.00   0.00   0.00    -0.00  -0.00  -0.01    -0.01  -0.02  -0.00
    63   1    -0.00  -0.00   0.00     0.07   0.04  -0.03    -0.02  -0.03  -0.00
    64   1     0.00   0.00   0.00    -0.07  -0.04  -0.03    -0.02  -0.03   0.00
    65   1     0.00   0.00   0.00    -0.00  -0.00  -0.07     0.02  -0.02  -0.00
                     40                     41                     42
                      A                      A                      A
 Frequencies --    436.8606               461.1663               462.7409
 Red. masses --      4.8727                 5.1528                 7.5438
 Frc consts  --      0.5479                 0.6457                 0.9517
 IR Inten    --      1.1032                 0.9826                 0.1281
  Atom  AN      X      Y      Z        X      Y      Z        X      Y      Z
     1   6     0.01   0.19   0.00    -0.01  -0.00  -0.00    -0.00  -0.00   0.22
     2   6    -0.01   0.20   0.00    -0.04  -0.03   0.00    -0.00   0.00  -0.05
     3   6    -0.01   0.15  -0.00    -0.02  -0.05   0.00    -0.00   0.00  -0.15
     4   6     0.01   0.10  -0.00     0.03  -0.02  -0.00    -0.00   0.00   0.11
     5   7     0.01   0.14   0.00     0.02  -0.00  -0.00    -0.00  -0.00   0.10
     6   1    -0.04   0.20   0.00    -0.07  -0.03   0.00     0.00   0.00  -0.11
     7   6     0.05  -0.00   0.00    -0.00   0.03  -0.00     0.00   0.00   0.27
     8   6     0.01  -0.10  -0.00    -0.03  -0.02  -0.00    -0.00  -0.00   0.11
     9   6    -0.01  -0.15   0.00     0.02  -0.05   0.00     0.00  -0.00  -0.15
    10   7     0.01  -0.14  -0.00    -0.02  -0.00  -0.00     0.00  -0.00   0.10
    11   6    -0.01  -0.20  -0.00     0.04  -0.03   0.00     0.00  -0.00  -0.05
    12   6     0.01  -0.19  -0.00     0.01  -0.00  -0.00     0.00  -0.00   0.22
    13   1    -0.04  -0.20  -0.00     0.07  -0.03   0.00     0.00  -0.00  -0.11
    14   5    -0.00   0.00   0.00     0.00   0.00   0.00     0.00   0.00  -0.19
    15   9     0.04   0.00   0.04    -0.00   0.02   0.00     0.21   0.00  -0.12
    16   9     0.04  -0.00  -0.04     0.00   0.02   0.00    -0.21   0.00  -0.12
    17   6    -0.01  -0.00  -0.00    -0.00   0.25  -0.00     0.00   0.00   0.07
    18   6    -0.05  -0.00  -0.01    -0.00   0.12  -0.00     0.03   0.00   0.05
    19   6    -0.05   0.00   0.01     0.00   0.12  -0.00    -0.03   0.00   0.05
    20   6    -0.04   0.00  -0.03    -0.00   0.10  -0.00     0.07   0.00   0.06
    21   6    -0.06  -0.00   0.02    -0.00  -0.21   0.00     0.05  -0.00  -0.07
    22   6    -0.06   0.00  -0.02     0.00  -0.21   0.00    -0.05  -0.00  -0.07
    23   6    -0.04  -0.00   0.03     0.00   0.10  -0.00    -0.07   0.00   0.06
    24   6     0.01  -0.00   0.00    -0.00  -0.14  -0.00     0.05  -0.00   0.04
    25   1    -0.04   0.00  -0.07    -0.00   0.13  -0.00     0.07   0.00   0.05
    26   6    -0.02  -0.00   0.06    -0.00  -0.02   0.00     0.07  -0.00  -0.09
    27   6    -0.04  -0.00   0.00     0.00  -0.24   0.00    -0.00  -0.00  -0.06
    28   6    -0.02   0.00  -0.06     0.00  -0.02   0.00    -0.07  -0.00  -0.09
    29   1    -0.04  -0.00   0.06     0.00   0.13  -0.00    -0.07   0.00   0.05
    30   6     0.01   0.00  -0.00     0.00  -0.14  -0.00    -0.05  -0.00   0.04
    31   6     0.01  -0.00   0.05    -0.00   0.11   0.00     0.05   0.00  -0.08
    32   1     0.06   0.00  -0.02     0.00  -0.33  -0.00    -0.02  -0.00   0.08
    33   1    -0.03   0.00   0.10    -0.00   0.10   0.00     0.07   0.00  -0.08
    34   6     0.01   0.00  -0.05     0.00   0.11   0.00    -0.05   0.00  -0.08
    35   1    -0.02   0.00  -0.10     0.00   0.10   0.00    -0.07   0.00  -0.08
    36   1     0.06  -0.00   0.02    -0.00  -0.33  -0.00     0.02  -0.00   0.08
    37   1     0.04  -0.00   0.07     0.00   0.33   0.00    -0.01   0.00  -0.12
    38   1     0.04   0.00  -0.07    -0.00   0.33   0.00     0.01   0.00  -0.12
    39   6    -0.02   0.00  -0.00    -0.00   0.10   0.00    -0.00   0.00  -0.01
    40   6     0.02  -0.01   0.00     0.03   0.11   0.00     0.00   0.00   0.00
    41   6     0.02   0.01   0.00    -0.03   0.11   0.00    -0.00   0.00   0.00
    42   6     0.02  -0.01   0.00     0.05  -0.00  -0.00     0.00  -0.00   0.01
    43   1     0.04  -0.00   0.00     0.10   0.14   0.00     0.00   0.00   0.01
    44   6     0.02   0.01   0.00    -0.05  -0.00  -0.00    -0.00  -0.00   0.01
    45   1     0.04   0.00   0.00    -0.10   0.14   0.00    -0.00   0.00   0.01
    46   6     0.04  -0.00  -0.00    -0.00  -0.04   0.00     0.00  -0.00  -0.01
    47   1     0.01  -0.00   0.00     0.12  -0.04  -0.00     0.00  -0.00   0.01
    48   1     0.01   0.00   0.00    -0.12  -0.04  -0.00    -0.00  -0.00   0.01
    49   1     0.04  -0.00  -0.00     0.00  -0.08   0.00     0.00  -0.00  -0.02
    50   6    -0.09   0.00   0.00    -0.01  -0.01  -0.00    -0.00  -0.00   0.00
    51   1    -0.03  -0.09   0.00    -0.03   0.03  -0.00    -0.13   0.09   0.05
    52   1    -0.03  -0.09  -0.00    -0.03   0.03   0.00     0.13  -0.09   0.05
    53   1    -0.26  -0.00   0.00     0.06  -0.01  -0.00    -0.00  -0.00   0.13
    54   6    -0.09  -0.00  -0.00     0.01  -0.01  -0.00     0.00  -0.00   0.00
    55   1    -0.03   0.09  -0.00     0.03   0.03  -0.00     0.13   0.09   0.05
    56   1    -0.03   0.09   0.00     0.03   0.03   0.00    -0.13  -0.09   0.05
    57   1    -0.26   0.00  -0.00    -0.06  -0.01  -0.00    -0.00  -0.00   0.13
    58   6     0.10   0.03   0.00     0.02  -0.02  -0.00     0.00  -0.00  -0.00
    59   1    -0.00   0.15   0.00     0.03  -0.04  -0.00    -0.19   0.08  -0.08
    60   1    -0.00   0.15  -0.01     0.03  -0.04   0.00     0.19  -0.08  -0.08
    61   1     0.35   0.06   0.00    -0.02  -0.03   0.00     0.00  -0.00  -0.15
    62   6     0.10  -0.03  -0.00    -0.02  -0.02  -0.00     0.00  -0.00  -0.00
    63   1    -0.00  -0.15  -0.00    -0.03  -0.04  -0.00     0.19   0.08  -0.08
    64   1    -0.00  -0.15   0.01    -0.03  -0.04   0.00    -0.19  -0.08  -0.08
    65   1     0.35  -0.06  -0.01     0.02  -0.03  -0.00     0.00  -0.00  -0.15
                     43                     44                     45
                      A                      A                      A
 Frequencies --    494.4825               495.0790               506.4773
 Red. masses --      2.8857                 7.1692                 3.4552
 Frc consts  --      0.4157                 1.0353                 0.5222
 IR Inten    --      0.0000                 0.8778                 2.1792
  Atom  AN      X      Y      Z        X      Y      Z        X      Y      Z
     1   6    -0.00   0.00  -0.00     0.00   0.00  -0.08     0.00   0.15   0.00
     2   6    -0.00  -0.00  -0.00    -0.00  -0.00   0.12    -0.10   0.01   0.00
     3   6    -0.00  -0.00   0.01     0.00  -0.00  -0.12     0.00  -0.14  -0.00
     4   6     0.00  -0.00   0.00     0.00  -0.00  -0.05     0.07  -0.10  -0.00
     5   7     0.00   0.00   0.01     0.00   0.00  -0.14     0.07   0.10   0.00
     6   1    -0.00  -0.00  -0.01    -0.00  -0.00   0.29    -0.32   0.01   0.00
     7   6     0.00  -0.00   0.00     0.00  -0.00   0.35     0.00  -0.08  -0.00
     8   6     0.00  -0.00  -0.00    -0.00  -0.00  -0.05    -0.07  -0.10   0.00
     9   6    -0.00   0.00  -0.01    -0.00  -0.00  -0.12    -0.00  -0.14  -0.00
    10   7     0.00   0.00  -0.01    -0.00   0.00  -0.14    -0.07   0.10   0.00
    11   6     0.00   0.00   0.00     0.00  -0.00   0.12     0.10   0.01  -0.00
    12   6    -0.00   0.00   0.00     0.00   0.00  -0.08    -0.00   0.15   0.00
    13   1     0.00   0.00   0.01     0.00  -0.00   0.29     0.32   0.01  -0.00
    14   5     0.00   0.00   0.00    -0.00   0.00   0.12     0.00   0.11  -0.00
    15   9    -0.00  -0.00  -0.00    -0.15  -0.00   0.08     0.00  -0.00  -0.00
    16   9     0.00   0.00   0.00     0.15  -0.00   0.08    -0.00  -0.00  -0.00
    17   6     0.00  -0.00   0.00     0.00  -0.00   0.14     0.00  -0.03  -0.00
    18   6    -0.00  -0.14  -0.00    -0.03  -0.00   0.08     0.00  -0.03  -0.00
    19   6     0.00   0.14   0.00     0.03  -0.00   0.08    -0.00  -0.03  -0.00
    20   6     0.00   0.13   0.00     0.05  -0.00   0.06    -0.00  -0.01  -0.00
    21   6    -0.00  -0.18  -0.00    -0.02   0.00  -0.09     0.00   0.01   0.00
    22   6     0.00   0.18   0.00     0.02   0.00  -0.09    -0.00   0.01   0.00
    23   6    -0.00  -0.13  -0.00    -0.05  -0.00   0.06     0.00  -0.01  -0.00
    24   6     0.00  -0.08  -0.00     0.09   0.00   0.06    -0.00   0.02  -0.00
    25   1     0.00   0.44   0.00     0.05  -0.00  -0.03    -0.00   0.02   0.00
    26   6     0.00   0.10   0.00     0.05   0.00  -0.07    -0.00   0.02   0.00
    27   6     0.00   0.00  -0.00    -0.00   0.00  -0.13    -0.00   0.01   0.00
    28   6    -0.00  -0.10  -0.00    -0.05   0.00  -0.07     0.00   0.02   0.00
    29   1    -0.00  -0.44  -0.00    -0.05   0.00  -0.03     0.00   0.02   0.00
    30   6    -0.00   0.08   0.00    -0.09  -0.00   0.06     0.00   0.02  -0.00
    31   6     0.00  -0.03  -0.00     0.09  -0.00  -0.08    -0.00  -0.02   0.00
    32   1     0.00   0.02   0.00     0.04   0.00   0.09    -0.00   0.06  -0.00
    33   1     0.00   0.44   0.00     0.05  -0.00   0.01    -0.00   0.04  -0.00
    34   6    -0.00   0.03  -0.00    -0.09  -0.00  -0.08     0.00  -0.02   0.00
    35   1    -0.00  -0.44  -0.00    -0.05   0.00   0.01     0.00   0.04  -0.00
    36   1    -0.00  -0.02  -0.00    -0.04   0.00   0.09     0.00   0.06   0.00
    37   1     0.00   0.15   0.00     0.04  -0.00  -0.11    -0.00  -0.04   0.00
    38   1    -0.00  -0.15  -0.00    -0.04  -0.00  -0.11     0.00  -0.04  -0.00
    39   6    -0.00  -0.00  -0.00    -0.00   0.00  -0.18    -0.00  -0.01   0.00
    40   6    -0.00   0.00  -0.02    -0.00  -0.00   0.01    -0.00  -0.01  -0.00
    41   6     0.00  -0.00   0.02     0.00  -0.00   0.01     0.00  -0.01  -0.00
    42   6    -0.00  -0.00   0.01    -0.00  -0.00   0.08    -0.00  -0.00  -0.00
    43   1    -0.00   0.00  -0.04    -0.00  -0.00   0.13    -0.01  -0.01  -0.00
    44   6     0.00   0.00  -0.01     0.00  -0.00   0.08     0.00  -0.00  -0.00
    45   1     0.00  -0.00   0.04     0.00  -0.00   0.13     0.01  -0.01  -0.00
    46   6     0.00   0.00  -0.00    -0.00   0.00  -0.12     0.00   0.00   0.00
    47   1    -0.00  -0.00   0.02    -0.00  -0.00   0.23    -0.01   0.00  -0.00
    48   1     0.00   0.00  -0.02     0.00  -0.00   0.23     0.01   0.00  -0.00
    49   1     0.00   0.00  -0.00    -0.00   0.00  -0.20     0.00   0.00   0.00
    50   6     0.00   0.00  -0.00     0.00   0.00  -0.01     0.09   0.03   0.00
    51   1     0.00  -0.03   0.01    -0.10   0.04   0.04     0.02   0.14  -0.00
    52   1    -0.00   0.03   0.01     0.10  -0.04   0.04     0.02   0.14   0.00
    53   1     0.00   0.00  -0.04     0.00   0.00   0.05     0.31   0.03   0.00
    54   6    -0.00   0.00   0.00    -0.00   0.00  -0.01    -0.09   0.03  -0.00
    55   1     0.00   0.03  -0.01     0.10   0.04   0.04    -0.02   0.14  -0.00
    56   1    -0.00  -0.03  -0.01    -0.10  -0.04   0.04    -0.02   0.14   0.00
    57   1    -0.00  -0.00   0.04    -0.00   0.00   0.05    -0.31   0.03   0.00
    58   6    -0.00  -0.00  -0.00    -0.00  -0.00  -0.00    -0.07  -0.02  -0.00
    59   1    -0.00   0.00  -0.00     0.06  -0.02   0.03     0.02  -0.14  -0.01
    60   1     0.00  -0.00  -0.00    -0.06   0.02   0.03     0.03  -0.14   0.01
    61   1    -0.00  -0.00  -0.00    -0.00  -0.00   0.04    -0.31  -0.05  -0.00
    62   6     0.00   0.00   0.00     0.00   0.00  -0.00     0.07  -0.02  -0.00
    63   1    -0.00  -0.00   0.00    -0.06  -0.02   0.03    -0.03  -0.14  -0.00
    64   1     0.00   0.00   0.00     0.06   0.02   0.03    -0.02  -0.14   0.01
    65   1     0.00  -0.00   0.00     0.00   0.00   0.04     0.31  -0.05  -0.00
                     46                     47                     48
                      A                      A                      A
 Frequencies --    510.0585               514.7697               526.4700
 Red. masses --      3.5374                 4.7331                 4.3192
 Frc consts  --      0.5422                 0.7390                 0.7053
 IR Inten    --      0.0000                 4.8000                 1.7222
  Atom  AN      X      Y      Z        X      Y      Z        X      Y      Z
     1   6    -0.00  -0.00  -0.00     0.03  -0.08  -0.00    -0.00  -0.00  -0.02
     2   6    -0.00  -0.00  -0.00     0.14   0.03  -0.00     0.00  -0.00   0.05
     3   6    -0.00  -0.00   0.01     0.05   0.13   0.00     0.00   0.00  -0.08
     4   6     0.00   0.00   0.00    -0.10   0.05   0.00    -0.00   0.00   0.02
     5   7     0.00  -0.00   0.00    -0.12  -0.03  -0.00    -0.00   0.00  -0.05
     6   1    -0.00  -0.00  -0.01     0.29   0.03  -0.00     0.00  -0.00   0.13
     7   6     0.00   0.00  -0.00    -0.08  -0.00  -0.00     0.00  -0.00   0.22
     8   6     0.00   0.00  -0.00    -0.10  -0.05  -0.00     0.00   0.00   0.02
     9   6    -0.00   0.00  -0.01     0.05  -0.13  -0.00     0.00   0.00  -0.08
    10   7     0.00  -0.00  -0.00    -0.12   0.03   0.00     0.00   0.00  -0.05
    11   6    -0.00   0.00   0.00     0.14  -0.03   0.00    -0.00  -0.00   0.05
    12   6    -0.00  -0.00   0.00     0.03   0.08  -0.00    -0.00  -0.00  -0.02
    13   1    -0.00   0.00   0.01     0.29  -0.03   0.00    -0.00  -0.00   0.13
    14   5     0.00  -0.00  -0.00    -0.17   0.00  -0.00    -0.00  -0.00   0.03
    15   9    -0.00  -0.00  -0.00     0.02  -0.00   0.19    -0.04  -0.00   0.02
    16   9    -0.00   0.00   0.00     0.02   0.00  -0.19     0.04  -0.00   0.02
    17   6     0.00   0.00  -0.00    -0.03  -0.00  -0.00     0.00   0.00  -0.01
    18   6    -0.00  -0.17  -0.00     0.02  -0.00   0.02     0.01   0.00  -0.03
    19   6    -0.00   0.17   0.00     0.02   0.00  -0.02    -0.01   0.00  -0.03
    20   6    -0.00  -0.08  -0.00     0.04  -0.00   0.02     0.01   0.00  -0.05
    21   6    -0.00   0.11   0.00     0.04   0.00  -0.01     0.04  -0.00   0.02
    22   6    -0.00  -0.11  -0.00     0.04  -0.00   0.01    -0.04  -0.00   0.02
    23   6    -0.00   0.08   0.00     0.04   0.00  -0.02    -0.01   0.00  -0.05
    24   6    -0.00   0.15   0.00     0.00   0.00   0.01    -0.03   0.00  -0.07
    25   1    -0.00   0.04   0.00     0.03   0.00   0.04     0.01   0.00  -0.01
    26   6    -0.00   0.12   0.00     0.01   0.00  -0.04    -0.02   0.00  -0.03
    27   6    -0.00  -0.00   0.00     0.04   0.00   0.00    -0.00  -0.00   0.08
    28   6    -0.00  -0.12  -0.00     0.01  -0.00   0.04     0.02   0.00  -0.03
    29   1    -0.00  -0.04  -0.00     0.03  -0.00  -0.04    -0.01   0.00  -0.01
    30   6    -0.00  -0.15  -0.00     0.00  -0.00  -0.01     0.03   0.00  -0.07
    31   6     0.00  -0.17  -0.00    -0.00  -0.00  -0.04    -0.03   0.00  -0.04
    32   1     0.00   0.45   0.00    -0.04   0.00   0.03    -0.03   0.00  -0.07
    33   1    -0.00   0.11   0.00     0.02   0.00  -0.06    -0.01   0.00  -0.05
    34   6     0.00   0.17   0.00    -0.00   0.00   0.04     0.03   0.00  -0.04
    35   1    -0.00  -0.11  -0.00     0.02  -0.00   0.06     0.01   0.00  -0.05
    36   1     0.00  -0.45  -0.00    -0.04  -0.00  -0.03     0.03   0.00  -0.07
    37   1     0.00  -0.41  -0.00    -0.02  -0.00  -0.05    -0.00   0.00  -0.03
    38   1     0.00   0.41   0.00    -0.02   0.00   0.05     0.00   0.00  -0.03
    39   6    -0.00   0.00   0.00     0.02  -0.00   0.00     0.00  -0.00   0.32
    40   6     0.00  -0.00  -0.00    -0.01   0.01   0.00     0.00  -0.00   0.02
    41   6     0.00   0.00   0.00    -0.01  -0.01  -0.00     0.00  -0.00   0.02
    42   6     0.00  -0.00   0.00    -0.01   0.01  -0.00    -0.00   0.00  -0.14
    43   1     0.00   0.00   0.00    -0.02   0.00  -0.00    -0.00   0.00  -0.23
    44   6     0.00   0.00  -0.00    -0.01  -0.01  -0.00     0.00   0.00  -0.14
    45   1     0.00   0.00  -0.00    -0.02  -0.00  -0.00     0.00   0.00  -0.23
    46   6     0.00  -0.00   0.00    -0.03  -0.00   0.00     0.00  -0.00   0.20
    47   1     0.00  -0.00   0.00     0.00   0.00  -0.00    -0.00   0.00  -0.46
    48   1    -0.00   0.00  -0.00     0.00  -0.00  -0.00    -0.00   0.00  -0.46
    49   1     0.00  -0.00   0.00    -0.03  -0.00   0.00     0.00  -0.00   0.30
    50   6    -0.00   0.00  -0.00    -0.00  -0.05  -0.00    -0.00   0.00  -0.01
    51   1    -0.00  -0.03   0.01     0.08  -0.19   0.00    -0.06   0.03   0.02
    52   1     0.00   0.03   0.01     0.08  -0.19  -0.00     0.06  -0.03   0.02
    53   1     0.00   0.00  -0.04    -0.25  -0.06  -0.00    -0.00  -0.00   0.04
    54   6     0.00  -0.00   0.00    -0.00   0.05   0.00     0.00  -0.00  -0.01
    55   1    -0.00   0.03  -0.01     0.08   0.19  -0.00     0.06   0.03   0.02
    56   1     0.00  -0.03  -0.01     0.08   0.19   0.00    -0.06  -0.03   0.02
    57   1     0.00  -0.00   0.04    -0.25   0.06   0.00     0.00  -0.00   0.04
    58   6     0.00   0.00  -0.00     0.01  -0.05  -0.00     0.00   0.00  -0.00
    59   1    -0.00   0.00  -0.00     0.08  -0.15  -0.00     0.01  -0.00   0.01
    60   1     0.00  -0.00  -0.00     0.08  -0.15   0.00    -0.01   0.00   0.01
    61   1     0.00   0.00  -0.00    -0.20  -0.08  -0.00     0.00   0.00   0.01
    62   6    -0.00  -0.00   0.00     0.01   0.05   0.00    -0.00   0.00  -0.00
    63   1    -0.00  -0.00   0.00     0.09   0.15   0.00    -0.01  -0.00   0.01
    64   1     0.00   0.00   0.00     0.08   0.15  -0.00     0.01   0.00   0.01
    65   1    -0.00  -0.00   0.00    -0.20   0.08   0.00    -0.00   0.00   0.01
                     49                     50                     51
                      A                      A                      A
 Frequencies --    584.2814               587.2056               604.2556
 Red. masses --      4.2680                 4.2990                 5.5922
 Frc consts  --      0.8585                 0.8734                 1.2030
 IR Inten    --     10.9493                 1.3611                 0.0633
  Atom  AN      X      Y      Z        X      Y      Z        X      Y      Z
     1   6     0.12  -0.03   0.00    -0.11   0.09  -0.00    -0.07  -0.05   0.00
     2   6    -0.02  -0.10  -0.00    -0.03   0.10   0.00     0.10   0.11  -0.00
     3   6    -0.11  -0.02   0.00     0.10  -0.04  -0.00     0.05   0.17   0.00
     4   6    -0.02  -0.00  -0.00     0.03  -0.02   0.00    -0.05   0.05  -0.00
     5   7     0.04  -0.00  -0.00    -0.02   0.04   0.00    -0.02  -0.04  -0.00
     6   1    -0.03  -0.10  -0.00    -0.12   0.10   0.00     0.31   0.11  -0.00
     7   6    -0.00  -0.00   0.00     0.01   0.00  -0.00    -0.05  -0.00   0.00
     8   6     0.02  -0.00  -0.00     0.03   0.02   0.00    -0.05  -0.05  -0.00
     9   6     0.11  -0.02   0.00     0.10   0.04   0.00     0.05  -0.17  -0.00
    10   7    -0.04  -0.00  -0.00    -0.02  -0.04  -0.00    -0.02   0.04   0.00
    11   6     0.02  -0.10  -0.00    -0.03  -0.10  -0.00     0.10  -0.11   0.00
    12   6    -0.12  -0.03  -0.00    -0.11  -0.09   0.00    -0.07   0.05  -0.00
    13   1     0.03  -0.10  -0.00    -0.12  -0.10  -0.00     0.31  -0.11   0.00
    14   5     0.00   0.00   0.00    -0.06  -0.00  -0.00     0.19   0.00   0.00
    15   9    -0.00   0.01   0.00    -0.01   0.00   0.08     0.06   0.00  -0.23
    16   9     0.00   0.01   0.00    -0.01  -0.00  -0.08     0.06  -0.00   0.23
    17   6    -0.00   0.00   0.00     0.01   0.00  -0.00    -0.04  -0.00   0.00
    18   6    -0.00  -0.00   0.00    -0.00  -0.00  -0.00    -0.00  -0.00   0.02
    19   6     0.00  -0.00   0.00    -0.00   0.00   0.00    -0.00   0.00  -0.02
    20   6     0.00  -0.00  -0.00    -0.01  -0.00  -0.00     0.02  -0.00   0.01
    21   6    -0.00  -0.00  -0.00    -0.00  -0.00  -0.00     0.01   0.00   0.00
    22   6     0.00  -0.00  -0.00    -0.00   0.00   0.00     0.01   0.00  -0.00
    23   6    -0.00  -0.00  -0.00    -0.01   0.00   0.00     0.02   0.00  -0.01
    24   6     0.00   0.00  -0.00    -0.00  -0.00  -0.00     0.01  -0.00   0.00
    25   1     0.00   0.01  -0.00    -0.01   0.00  -0.00     0.02  -0.00   0.01
    26   6    -0.00  -0.00  -0.00     0.00  -0.00   0.00    -0.00   0.00  -0.01
    27   6     0.00   0.00  -0.00    -0.00   0.00   0.00     0.02   0.00  -0.00
    28   6     0.00  -0.00  -0.00     0.00   0.00  -0.00    -0.00  -0.00   0.01
    29   1    -0.00   0.01  -0.00    -0.01   0.00   0.00     0.02   0.00  -0.01
    30   6    -0.00   0.00  -0.00    -0.00   0.00   0.00     0.01  -0.00  -0.00
    31   6     0.00  -0.00  -0.00    -0.00  -0.00   0.00     0.00   0.00  -0.02
    32   1    -0.00   0.01   0.00     0.00   0.00  -0.00    -0.02  -0.00   0.02
    33   1    -0.00   0.00   0.00     0.00  -0.00   0.00    -0.00   0.00  -0.01
    34   6    -0.00  -0.00  -0.00    -0.00   0.00  -0.00     0.00  -0.00   0.02
    35   1     0.00   0.00   0.00     0.00   0.00  -0.00    -0.00  -0.00   0.01
    36   1    -0.00   0.01   0.00     0.00   0.00   0.00    -0.02  -0.00  -0.02
    37   1     0.00   0.00  -0.00     0.00  -0.00   0.01    -0.00   0.00  -0.02
    38   1    -0.00   0.00  -0.00     0.00   0.00  -0.01    -0.00  -0.00   0.02
    39   6     0.00  -0.00   0.00    -0.00  -0.00  -0.00     0.02  -0.00   0.00
    40   6     0.00  -0.00   0.00     0.00  -0.00  -0.00     0.00   0.01   0.00
    41   6    -0.00  -0.00   0.00     0.00   0.00  -0.00     0.00  -0.01   0.00
    42   6     0.00   0.00  -0.00     0.00  -0.00   0.00    -0.00   0.01  -0.00
    43   1    -0.00  -0.00  -0.00     0.00  -0.00   0.00    -0.01   0.00  -0.00
    44   6    -0.00   0.00  -0.00     0.00   0.00   0.00    -0.00  -0.01  -0.00
    45   1     0.00  -0.00  -0.00     0.00   0.00   0.00    -0.01  -0.00  -0.00
    46   6    -0.00   0.00   0.00     0.00   0.00  -0.00    -0.02  -0.00   0.00
    47   1    -0.00   0.00  -0.00    -0.00  -0.00   0.00     0.01   0.00  -0.00
    48   1     0.00   0.00  -0.00    -0.00   0.00   0.00     0.01  -0.00  -0.00
    49   1    -0.00   0.00   0.00     0.00   0.00  -0.00    -0.02  -0.00   0.00
    50   6    -0.21   0.06   0.00     0.23  -0.06  -0.00    -0.01  -0.00   0.00
    51   1    -0.23   0.10  -0.00     0.22  -0.05   0.00     0.07  -0.14   0.01
    52   1    -0.23   0.10   0.00     0.22  -0.05  -0.00     0.07  -0.14  -0.01
    53   1    -0.15   0.06  -0.00     0.27  -0.06   0.00    -0.27  -0.01  -0.00
    54   6     0.21   0.06   0.00     0.23   0.06   0.00    -0.01   0.00  -0.00
    55   1     0.23   0.10  -0.00     0.22   0.05  -0.00     0.07   0.14  -0.01
    56   1     0.23   0.10   0.00     0.22   0.05   0.00     0.07   0.14   0.01
    57   1     0.15   0.06   0.00     0.27   0.06   0.00    -0.27   0.01   0.00
    58   6    -0.24   0.05   0.00    -0.18   0.04   0.00    -0.16   0.03  -0.00
    59   1    -0.26   0.09   0.00    -0.24   0.12   0.01    -0.13  -0.01  -0.00
    60   1    -0.26   0.09  -0.00    -0.24   0.13  -0.01    -0.13  -0.01   0.00
    61   1    -0.18   0.06   0.00    -0.03   0.06   0.00    -0.24   0.03  -0.00
    62   6     0.24   0.05   0.00    -0.18  -0.04  -0.00    -0.16  -0.03   0.00
    63   1     0.26   0.09   0.00    -0.24  -0.12  -0.01    -0.13   0.01   0.00
    64   1     0.26   0.09  -0.01    -0.24  -0.13   0.01    -0.13   0.01  -0.00
    65   1     0.18   0.06   0.00    -0.03  -0.06  -0.00    -0.24  -0.03   0.00
                     52                     53                     54
                      A                      A                      A
 Frequencies --    624.6593               625.6070               626.5255
 Red. masses --      3.9279                 4.7187                 5.5399
 Frc consts  --      0.9030                 1.0881                 1.2812
 IR Inten    --      0.0000                 1.6161                 2.1970
  Atom  AN      X      Y      Z        X      Y      Z        X      Y      Z
     1   6    -0.00   0.00   0.24    -0.01  -0.02   0.00    -0.00   0.00   0.15
     2   6    -0.00   0.00  -0.16    -0.01  -0.03  -0.00    -0.00   0.00  -0.11
     3   6     0.00  -0.00   0.13    -0.01  -0.02   0.00     0.00  -0.00   0.10
     4   6     0.00  -0.00  -0.04     0.04   0.02   0.00     0.00   0.00  -0.06
     5   7    -0.00   0.00  -0.17     0.03  -0.01  -0.00     0.00   0.00  -0.11
     6   1    -0.00   0.00  -0.40    -0.00  -0.03  -0.00    -0.00   0.00  -0.29
     7   6     0.00  -0.00   0.00    -0.00   0.08   0.00     0.00   0.00  -0.02
     8   6     0.00  -0.00   0.03    -0.04   0.02   0.00    -0.00   0.00  -0.06
     9   6    -0.00   0.00  -0.13     0.01  -0.02  -0.00    -0.00  -0.00   0.10
    10   7     0.00  -0.00   0.17    -0.03  -0.01   0.00     0.00   0.00  -0.11
    11   6    -0.00  -0.00   0.16     0.01  -0.03   0.00     0.00   0.00  -0.11
    12   6    -0.00  -0.00  -0.24     0.01  -0.02  -0.00     0.00  -0.00   0.15
    13   1    -0.00  -0.00   0.40     0.00  -0.03   0.00    -0.00   0.00  -0.29
    14   5    -0.00   0.00   0.00     0.00  -0.03  -0.00    -0.00   0.00   0.02
    15   9    -0.00   0.02   0.00     0.00   0.01  -0.00    -0.04   0.00   0.02
    16   9    -0.00  -0.02  -0.00    -0.00   0.01  -0.00     0.04   0.00   0.02
    17   6     0.00  -0.00   0.00    -0.00   0.26  -0.00     0.00   0.00   0.13
    18   6    -0.00   0.00  -0.00     0.00  -0.02  -0.00     0.01  -0.00   0.11
    19   6     0.00  -0.00   0.00    -0.00  -0.02  -0.00    -0.01  -0.00   0.11
    20   6    -0.00  -0.00  -0.00    -0.00  -0.14  -0.00     0.18  -0.00   0.01
    21   6    -0.00   0.00  -0.00     0.00  -0.02  -0.00    -0.07  -0.00   0.07
    22   6     0.00  -0.00   0.00    -0.00  -0.02  -0.00     0.07  -0.00   0.07
    23   6    -0.00   0.00   0.00     0.00  -0.14  -0.00    -0.18  -0.00   0.01
    24   6    -0.00  -0.00  -0.00    -0.00   0.14   0.00     0.04   0.00  -0.11
    25   1    -0.00   0.00  -0.00    -0.00  -0.11   0.00     0.18  -0.00  -0.02
    26   6    -0.00  -0.00   0.00     0.00   0.13   0.00    -0.20   0.00  -0.00
    27   6    -0.00   0.00   0.00     0.00  -0.16  -0.00    -0.00  -0.00   0.06
    28   6     0.00   0.00  -0.00    -0.00   0.13   0.00     0.20   0.00  -0.00
    29   1    -0.00   0.00   0.00     0.00  -0.11   0.00    -0.18  -0.00  -0.02
    30   6    -0.00   0.00  -0.00     0.00   0.14   0.00    -0.04   0.00  -0.11
    31   6     0.00   0.00   0.00    -0.00  -0.15   0.00     0.00  -0.00  -0.14
    32   1     0.00  -0.00  -0.00     0.00   0.38   0.00    -0.12   0.00  -0.02
    33   1    -0.00  -0.01   0.00     0.00   0.19   0.00    -0.20   0.00   0.05
    34   6    -0.00  -0.00  -0.00     0.00  -0.15   0.00    -0.00  -0.00  -0.14
    35   1     0.00   0.00   0.00    -0.00   0.19   0.00     0.20   0.00   0.05
    36   1     0.00   0.00   0.00    -0.00   0.38   0.00     0.12   0.00  -0.02
    37   1     0.00   0.00   0.00    -0.00  -0.31  -0.00     0.15  -0.00  -0.06
    38   1    -0.00   0.00  -0.00     0.00  -0.31  -0.00    -0.15  -0.00  -0.06
    39   6    -0.00  -0.00   0.00     0.00   0.07   0.00    -0.00   0.00  -0.00
    40   6     0.00  -0.00   0.00    -0.08   0.10   0.00    -0.00   0.00  -0.00
    41   6    -0.00  -0.00  -0.00     0.08   0.10   0.00     0.00   0.00  -0.00
    42   6     0.00   0.00  -0.00    -0.08  -0.08  -0.00    -0.00  -0.00   0.00
    43   1     0.00  -0.00   0.00    -0.01   0.14   0.00    -0.00   0.00   0.02
    44   6    -0.00   0.00   0.00     0.08  -0.08  -0.00     0.00  -0.00   0.00
    45   1     0.00  -0.00  -0.00     0.01   0.14   0.00     0.00   0.00   0.02
    46   6     0.00   0.00   0.00    -0.00  -0.06  -0.00     0.00  -0.00  -0.00
    47   1    -0.00   0.00  -0.00    -0.00  -0.13   0.00    -0.00  -0.00   0.02
    48   1    -0.00   0.00   0.00     0.00  -0.13   0.00    -0.00  -0.00   0.02
    49   1     0.00  -0.00   0.00    -0.00   0.07   0.00     0.00   0.00   0.01
    50   6     0.00  -0.00   0.02    -0.02  -0.00   0.00     0.00  -0.00   0.01
    51   1     0.11  -0.04  -0.04    -0.03   0.02  -0.00     0.09  -0.03  -0.03
    52   1    -0.11   0.04  -0.04    -0.03   0.02   0.00    -0.09   0.03  -0.03
    53   1     0.00  -0.00  -0.05     0.02  -0.00  -0.00     0.00  -0.00  -0.04
    54   6     0.00   0.00  -0.02     0.02  -0.00  -0.00     0.00  -0.00   0.01
    55   1     0.11   0.04   0.04     0.03   0.02  -0.00    -0.09  -0.03  -0.03
    56   1    -0.11  -0.04   0.04     0.03   0.02   0.00     0.09   0.03  -0.03
    57   1     0.00   0.00   0.05    -0.02  -0.00   0.00    -0.00  -0.00  -0.04
    58   6    -0.00   0.00  -0.03     0.03  -0.01  -0.00     0.00  -0.00   0.02
    59   1     0.26  -0.08   0.08     0.03  -0.01   0.00    -0.17   0.05  -0.06
    60   1    -0.26   0.08   0.08     0.03  -0.01   0.00     0.17  -0.05  -0.06
    61   1     0.00   0.00   0.13     0.04  -0.01   0.00     0.00  -0.00  -0.08
    62   6    -0.00  -0.00   0.03    -0.03  -0.01   0.00    -0.00  -0.00   0.02
    63   1     0.26   0.08  -0.08    -0.03  -0.01  -0.00     0.17   0.05  -0.06
    64   1    -0.26  -0.08  -0.08    -0.03  -0.01   0.00    -0.17  -0.05  -0.06
    65   1     0.00  -0.00  -0.13    -0.04  -0.01  -0.00     0.00  -0.00  -0.08
                     55                     56                     57
                      A                      A                      A
 Frequencies --    630.6657               636.0050               644.1244
 Red. masses --      4.8739                 5.4138                 6.8566
 Frc consts  --      1.1422                 1.2902                 1.6761
 IR Inten    --      6.7911                 0.2933                 2.2177
  Atom  AN      X      Y      Z        X      Y      Z        X      Y      Z
     1   6    -0.00   0.00   0.18    -0.01  -0.02   0.00     0.00   0.03   0.00
     2   6    -0.00   0.00  -0.12    -0.01  -0.03  -0.00    -0.02   0.01  -0.00
     3   6     0.00  -0.00   0.10    -0.01  -0.02   0.00     0.00  -0.02   0.00
     4   6     0.00  -0.00  -0.04     0.04   0.02  -0.00    -0.01  -0.01  -0.00
     5   7    -0.00   0.00  -0.15     0.03  -0.01  -0.00    -0.00   0.01  -0.00
     6   1    -0.00   0.00  -0.32    -0.00  -0.03  -0.00    -0.07   0.01  -0.00
     7   6     0.00  -0.00   0.03    -0.00   0.08   0.00    -0.05  -0.00  -0.00
     8   6     0.00   0.00  -0.04    -0.04   0.02  -0.00    -0.01   0.01  -0.00
     9   6    -0.00  -0.00   0.10     0.01  -0.02   0.00     0.00   0.02   0.00
    10   7     0.00   0.00  -0.15    -0.03  -0.01  -0.00    -0.00  -0.01   0.00
    11   6    -0.00   0.00  -0.12     0.01  -0.03  -0.00    -0.02  -0.01   0.00
    12   6     0.00  -0.00   0.18     0.01  -0.02   0.00     0.00  -0.03  -0.00
    13   1    -0.00   0.00  -0.32     0.00  -0.03  -0.00    -0.07  -0.01   0.00
    14   5    -0.00   0.00   0.03     0.00  -0.02   0.00     0.00   0.00   0.00
    15   9    -0.05   0.00   0.03    -0.00   0.01   0.00     0.00   0.00  -0.01
    16   9     0.05   0.00   0.03     0.00   0.01   0.00     0.00  -0.00   0.01
    17   6     0.00   0.00  -0.01    -0.00   0.23   0.00    -0.07  -0.00   0.00
    18   6    -0.07   0.00  -0.04    -0.00  -0.06  -0.00     0.01  -0.00   0.04
    19   6     0.07   0.00  -0.04     0.00  -0.06  -0.00     0.01   0.00  -0.04
    20   6    -0.15  -0.00   0.00    -0.00  -0.05  -0.00     0.10   0.00  -0.06
    21   6    -0.01   0.00  -0.09    -0.00  -0.07  -0.00     0.01  -0.00   0.14
    22   6     0.01   0.00  -0.09     0.00  -0.07  -0.00     0.01   0.00  -0.14
    23   6     0.15  -0.00   0.00     0.00  -0.05  -0.00     0.10  -0.00   0.06
    24   6     0.01   0.00   0.11     0.00   0.04   0.00    -0.02   0.00  -0.14
    25   1    -0.15  -0.00  -0.07    -0.00   0.12   0.00     0.10   0.00  -0.01
    26   6     0.13   0.00  -0.01     0.00   0.04   0.00    -0.18  -0.00   0.10
    27   6    -0.00  -0.00  -0.11     0.00   0.07  -0.00     0.23  -0.00  -0.00
    28   6    -0.13   0.00  -0.01    -0.00   0.04   0.00    -0.18   0.00  -0.10
    29   1     0.15  -0.00  -0.07     0.00   0.12   0.00     0.10  -0.00   0.01
    30   6    -0.01   0.00   0.11    -0.00   0.04   0.00    -0.02  -0.00   0.14
    31   6     0.04  -0.00   0.06     0.00  -0.07  -0.00    -0.05  -0.00   0.02
    32   1     0.12   0.00   0.05     0.00   0.26   0.00    -0.04   0.00  -0.13
    33   1     0.13  -0.00   0.03     0.00   0.25   0.00    -0.18  -0.00   0.08
    34   6    -0.04  -0.00   0.06    -0.00  -0.07  -0.00    -0.05   0.00  -0.02
    35   1    -0.13  -0.00   0.03    -0.00   0.25   0.00    -0.18   0.00  -0.08
    36   1    -0.12   0.00   0.05    -0.00   0.26   0.00    -0.04  -0.00   0.13
[truncated: 576,472 more chars]
