# Supplementary material for: Lowering of the singlet-triplet energy gap via intramolecular exciton-exciton coupling
Source: Nat Commun. 2024 Oct 8;15:8705. doi: 10.1038/s41467-024-53122-7 (PMC11461719; doi:10.1038/s41467-024-53122-7)
Supplement: Supplementary file 5 — Supplementary Dataset 2 [file 41467_2024_53122_MOESM5_ESM.zip › BOPIDY_DIM-s-TD-WB97XD-631Gd.log]

 Entering Gaussian System, Link 0=g16
 Input=BOPIDY_DIM-s-TD-WB97XD-631Gd.com
 Output=BOPIDY_DIM-s-TD-WB97XD-631Gd.log
 Initial command:
 /apps/Common/software/gaussian/16.B.01-AVX2/g16/l1.exe "/cephyr/NOBACKUP/groups/snic2020-6-11/rahmma/jobs/Gaussian/Karl/Gau-1374191.inp" -scrdir="/cephyr/NOBACKUP/groups/snic2020-6-11/rahmma/jobs/Gaussian/Karl/"
 Entering Link 1 = /apps/Common/software/gaussian/16.B.01-AVX2/g16/l1.exe PID=   1374192.
  
 Copyright (c) 1988-2017, Gaussian, Inc.  All Rights Reserved.
  
 This is part of the Gaussian(R) 16 program.  It is based on
 the Gaussian(R) 09 system (copyright 2009, Gaussian, Inc.),
 the Gaussian(R) 03 system (copyright 2003, Gaussian, Inc.),
 the Gaussian(R) 98 system (copyright 1998, Gaussian, Inc.),
 the Gaussian(R) 94 system (copyright 1995, Gaussian, Inc.),
 the Gaussian 92(TM) system (copyright 1992, Gaussian, Inc.),
 the Gaussian 90(TM) system (copyright 1990, Gaussian, Inc.),
 the Gaussian 88(TM) system (copyright 1988, Gaussian, Inc.),
 the Gaussian 86(TM) system (copyright 1986, Carnegie Mellon
 University), and the Gaussian 82(TM) system (copyright 1983,
 Carnegie Mellon University). Gaussian is a federally registered
 trademark of Gaussian, Inc.
  
 This software contains proprietary and confidential information,
 including trade secrets, belonging to Gaussian, Inc.
  
 This software is provided under written license and may be
 used, copied, transmitted, or stored only in accord with that
 written license.
  
 The following legend is applicable only to US Government
 contracts under FAR:
  
                    RESTRICTED RIGHTS LEGEND
  
 Use, reproduction and disclosure by the US Government is
 subject to restrictions as set forth in subparagraphs (a)
 and (c) of the Commercial Computer Software - Restricted
 Rights clause in FAR 52.227-19.
  
 Gaussian, Inc.
 340 Quinnipiac St., Bldg. 40, Wallingford CT 06492
  
  
 ---------------------------------------------------------------
 Warning -- This program may not be used in any manner that
 competes with the business of Gaussian, Inc. or will provide
 assistance to any competitor of Gaussian, Inc.  The licensee
 of this program is prohibited from giving any competitor of
 Gaussian, Inc. access to this program.  By using this program,
 the user acknowledges that Gaussian, Inc. is engaged in the
 business of creating and licensing software in the field of
 computational chemistry and represents and warrants to the
 licensee that it is not a competitor of Gaussian, Inc. and that
 it will not use this program in any manner prohibited above.
 ---------------------------------------------------------------
  

 Cite this work as:
 Gaussian 16, Revision B.01,
 M. J. Frisch, G. W. Trucks, H. B. Schlegel, G. E. Scuseria, 
 M. A. Robb, J. R. Cheeseman, G. Scalmani, V. Barone, 
 G. A. Petersson, H. Nakatsuji, X. Li, M. Caricato, A. V. Marenich, 
 J. Bloino, B. G. Janesko, R. Gomperts, B. Mennucci, H. P. Hratchian, 
 J. V. Ortiz, A. F. Izmaylov, J. L. Sonnenberg, D. Williams-Young, 
 F. Ding, F. Lipparini, F. Egidi, J. Goings, B. Peng, A. Petrone, 
 T. Henderson, D. Ranasinghe, V. G. Zakrzewski, J. Gao, N. Rega, 
 G. Zheng, W. Liang, M. Hada, M. Ehara, K. Toyota, R. Fukuda, 
 J. Hasegawa, M. Ishida, T. Nakajima, Y. Honda, O. Kitao, H. Nakai, 
 T. Vreven, K. Throssell, J. A. Montgomery, Jr., J. E. Peralta, 
 F. Ogliaro, M. J. Bearpark, J. J. Heyd, E. N. Brothers, K. N. Kudin, 
 V. N. Staroverov, T. A. Keith, R. Kobayashi, J. Normand, 
 K. Raghavachari, A. P. Rendell, J. C. Burant, S. S. Iyengar, 
 J. Tomasi, M. Cossi, J. M. Millam, M. Klene, C. Adamo, R. Cammi, 
 J. W. Ochterski, R. L. Martin, K. Morokuma, O. Farkas, 
 J. B. Foresman, and D. J. Fox, Gaussian, Inc., Wallingford CT, 2016.
 
 ******************************************
 Gaussian 16:  ES64L-G16RevB.01 20-Dec-2017
                13-May-2023 
 ******************************************
 %chk=BOPIDY_DIM-s-TD-WB97XD-631Gd.chk
 %mem=20GB
 %nprocshared=24
 Will use up to   24 processors via shared memory.
 ---------------------
 # TD rwb97xd/6-31g(d)
 ---------------------
 1/38=1,172=1/1;
 2/12=2,17=6,18=5,40=1/2;
 3/5=1,6=6,7=1,11=1,25=1,30=1,74=-58,116=1/1,2,3,8;
 4//1;
 5/5=2,38=5/2;
 8/6=1,10=2/1;
 9/42=1,70=2/14;
 6/7=2,8=2,9=2,10=2/1;
 99/5=1,9=1/99;
 --------------------
 BODIPY_Tri_S0surface
 --------------------
 Symbolic Z-matrix:
 Charge =  0 Multiplicity = 1
 C                     1.30946  -3.32763   1.03743 
 C                     0.6976   -2.34433   0.22386 
 C                     1.65647  -1.36826  -0.04574 
 C                     2.84181  -1.7794    0.62599 
 N                     2.58131  -2.98771   1.26835 
 C                     4.09759  -1.17724   0.73295 
 C                     5.12828  -1.77611   1.4585 
 C                     6.46709  -1.35735   1.7179 
 N                     4.92757  -3.00248   2.08979 
 C                     7.03039  -2.35349   2.49873 
 C                     6.06042  -3.3502    2.71244 
 H                     8.04062  -2.37335   2.88643 
 B                     3.59589  -3.80511   2.1184 
 F                     3.14183  -3.9124    3.43076 
 F                     3.77787  -5.06292   1.55603 
 C                     4.32704   0.13824   0.07533 
 C                     4.89649   0.18582  -1.20484 
 C                     3.94733   1.31315   0.73981 
 C                     5.28287  -1.00432  -1.90169 
 C                     5.09407   1.45452  -1.84318 
 C                     4.13372   2.5805    0.09536 
 C                     3.36443   1.28445   2.04817 
 C                     5.84206  -0.93871  -3.14221 
 H                     5.12601  -1.96581  -1.42389 
 C                     5.68861   1.47447  -3.1467 
 C                     4.70533   2.63577  -1.18762 
 C                     3.71364   3.76338   0.78649 
 H                     3.22974   0.32792   2.54219 
 C                     2.98017   2.43466   2.66869 
 C                     6.05084   0.32008  -3.77289 
 H                     6.13069  -1.8506   -3.65578 
 H                     5.84776   2.43196  -3.6307 
 C                     3.15523   3.69309   2.02703 
 H                     3.84617   4.72371   0.30007 
 H                     2.53838   2.39416   3.65963 
 H                     6.50082   0.35589  -4.76033 
 H                     2.8412    4.60072   2.53349 
 C                     4.89243   3.95474  -1.86099 
 C                     6.03408   4.72199  -1.61697 
 C                     3.92546   4.4392   -2.74545 
 C                     6.20597   5.95156  -2.24597 
 H                     6.78748   4.34797  -0.92938 
 C                     4.09685   5.66853  -3.37463 
 H                     3.03702   3.84404  -2.93721 
 C                     5.23762   6.42717  -3.12607 
 H                     7.09819   6.53833  -2.04841 
 H                     3.33796   6.03424  -4.06001 
 H                     5.37175   7.38638  -3.61705 
 C                     1.43132  -0.15799  -0.89701 
 H                     1.4116    0.75871  -0.29707 
 H                     2.21723  -0.03814  -1.64758 
 H                     0.4709   -0.24449  -1.41261 
 C                     7.16678  -0.1152    1.26079 
 H                     7.29088  -0.10097   0.17291 
 H                     6.61278   0.78808   1.53422 
 H                     8.15923  -0.06053   1.71682 
 C                    -0.69798  -2.34425  -0.22406 
 C                    -1.30998  -3.32749  -1.0376 
 C                    -1.65674  -1.36809   0.04561 
 N                    -2.5818   -2.98745  -1.26846 
 C                    -2.84218  -1.77913  -0.62603 
 C                    -1.43142  -0.15785   0.89689 
 B                    -3.59662  -3.80492  -2.11817 
 C                    -4.09787  -1.1768   -0.73302 
 H                    -1.41138   0.75882   0.29691 
 H                    -2.2174   -0.03779   1.64734 
 H                    -0.47109  -0.24458   1.41261 
 N                    -4.92813  -3.00204  -2.08966 
 F                    -3.14268  -3.91266  -3.43055 
 F                    -3.7788   -5.06253  -1.55545 
 C                    -5.12866  -1.77557  -1.45851 
 C                    -4.32713   0.13874  -0.07544 
 C                    -6.0611   -3.34977  -2.7121 
 C                    -6.46745  -1.35672  -1.71784 
 C                    -4.89667   0.18646   1.20468 
 C                    -3.94708   1.31356  -0.7399 
 C                    -7.03096  -2.35294  -2.49841 
 C                    -7.16694  -0.11441  -1.26084 
 C                    -5.28342  -1.00357   1.90151 
 C                    -5.09396   1.45522   1.84302 
 C                    -4.13318   2.58096  -0.09545 
 C                    -3.36411   1.28472  -2.04822 
 H                    -8.04122  -2.37274  -2.88601 
 H                    -7.29116  -0.10013  -0.17297 
 H                    -6.61273   0.78876  -1.53423 
 H                    -8.15933  -0.05955  -1.71698 
 C                    -5.84268  -0.93781   3.14199 
 H                    -5.12677  -1.9651    1.42372 
 C                    -5.68858   1.47532   3.1465 
 C                    -4.70485   2.63636   1.1875 
 C                    -3.71276   3.76373  -0.78654 
 H                    -3.22965   0.32816  -2.54225 
 C                    -2.97952   2.43484  -2.66871 
 C                    -6.05116   0.32103   3.77266 
 H                    -6.13159  -1.84963   3.65553 
 H                    -5.84749   2.43286   3.63049 
 C                    -4.89157   3.95537   1.86089 
 C                    -3.1543    3.69331  -2.02705 
 H                    -3.8451    4.72409  -0.30013 
 H                    -2.53769   2.39423  -3.65962 
 H                    -6.50119   0.35696   4.76007 
 C                    -6.03304   4.72292   1.61698 
 C                    -3.9244    4.43956   2.74529 
 H                    -2.84001   4.60086  -2.53349 
 C                    -6.20457   5.95251   2.24603 
 H                    -6.78659   4.3491    0.92945 
 C                    -4.09542   5.66893   3.37451 
 H                    -3.0361    3.84417   2.93697 
 C                    -5.23603   6.42785   3.12606 
 H                    -7.09665   6.53952   2.04855 
 H                    -3.33639   6.03442   4.05984 
 H                    -5.36988   7.38709   3.61707 
 C                     6.18769  -4.6122    3.49652 
 H                     5.46356  -4.62292   4.31652 
 H                     5.9662   -5.47679   2.86426 
 H                     7.19651  -4.70909   3.90347 
 C                     0.69612  -4.56946   1.5885 
 H                    -0.38833  -4.544     1.46034 
 H                     1.0947   -5.45181   1.07708 
 H                     0.93854  -4.67349   2.64876 
 C                    -0.69679  -4.56939  -1.58866 
 H                    -1.09534  -5.45167  -1.07707 
 H                    -0.9394   -4.67353  -2.64887 
 H                     0.38768  -4.54398  -1.46065 
 C                    -6.18858  -4.61197  -3.4958 
 H                    -5.46394  -4.6234   -4.31534 
 H                    -5.96791  -5.47644  -2.86306 
 H                    -7.19721  -4.70849  -3.90331 
 
 Stoichiometry    C66H52B2F4N4
 Framework group  C1[X(C66H52B2F4N4)]
 Deg. of freedom   378
 Full point group                 C1      NOp   1
 Largest Abelian subgroup         C1      NOp   1
 Largest concise Abelian subgroup C1      NOp   1
                         Standard orientation:                         
 ---------------------------------------------------------------------
 Center     Atomic      Atomic             Coordinates (Angstroms)
 Number     Number       Type             X           Y           Z
 ---------------------------------------------------------------------
      1          6           0        1.309462   -3.327631    1.037428
      2          6           0        0.697600   -2.344333    0.223862
      3          6           0        1.656465   -1.368256   -0.045736
      4          6           0        2.841805   -1.779396    0.625990
      5          7           0        2.581305   -2.987713    1.268349
      6          6           0        4.097585   -1.177242    0.732952
      7          6           0        5.128283   -1.776108    1.458495
      8          6           0        6.467086   -1.357351    1.717904
      9          7           0        4.927567   -3.002478    2.089794
     10          6           0        7.030394   -2.353493    2.498731
     11          6           0        6.060417   -3.350198    2.712439
     12          1           0        8.040619   -2.373349    2.886434
     13          5           0        3.595893   -3.805108    2.118399
     14          9           0        3.141830   -3.912401    3.430764
     15          9           0        3.777872   -5.062921    1.556034
     16          6           0        4.327042    0.138243    0.075332
     17          6           0        4.896486    0.185817   -1.204842
     18          6           0        3.947328    1.313146    0.739810
     19          6           0        5.282875   -1.004315   -1.901688
     20          6           0        5.094067    1.454524   -1.843182
     21          6           0        4.133715    2.580502    0.095358
     22          6           0        3.364425    1.284445    2.048171
     23          6           0        5.842063   -0.938711   -3.142209
     24          1           0        5.126009   -1.965811   -1.423893
     25          6           0        5.688614    1.474466   -3.146700
     26          6           0        4.705334    2.635769   -1.187621
     27          6           0        3.713635    3.763375    0.786487
     28          1           0        3.229737    0.327917    2.542189
     29          6           0        2.980170    2.434662    2.668691
     30          6           0        6.050841    0.320077   -3.772892
     31          1           0        6.130687   -1.850602   -3.655776
     32          1           0        5.847760    2.431956   -3.630703
     33          6           0        3.155227    3.693094    2.027033
     34          1           0        3.846172    4.723713    0.300072
     35          1           0        2.538384    2.394159    3.659629
     36          1           0        6.500817    0.355887   -4.760334
     37          1           0        2.841199    4.600718    2.533489
     38          6           0        4.892429    3.954743   -1.860986
     39          6           0        6.034076    4.721993   -1.616967
     40          6           0        3.925461    4.439202   -2.745446
     41          6           0        6.205974    5.951561   -2.245974
     42          1           0        6.787478    4.347970   -0.929378
     43          6           0        4.096846    5.668532   -3.374631
     44          1           0        3.037019    3.844040   -2.937214
     45          6           0        5.237624    6.427165   -3.126068
     46          1           0        7.098186    6.538327   -2.048412
     47          1           0        3.337959    6.034237   -4.060009
     48          1           0        5.371753    7.386380   -3.617049
     49          6           0        1.431317   -0.157985   -0.897012
     50          1           0        1.411603    0.758714   -0.297066
     51          1           0        2.217227   -0.038144   -1.647582
     52          1           0        0.470902   -0.244486   -1.412612
     53          6           0        7.166779   -0.115202    1.260789
     54          1           0        7.290883   -0.100965    0.172910
     55          1           0        6.612776    0.788079    1.534220
     56          1           0        8.159230   -0.060530    1.716823
     57          6           0       -0.697982   -2.344250   -0.224062
     58          6           0       -1.309983   -3.327488   -1.037603
     59          6           0       -1.656738   -1.368094    0.045605
     60          7           0       -2.581804   -2.987450   -1.268455
     61          6           0       -2.842176   -1.779132   -0.626030
     62          6           0       -1.431423   -0.157854    0.896885
     63          5           0       -3.596621   -3.804916   -2.118167
     64          6           0       -4.097867   -1.176802   -0.733015
     65          1           0       -1.411382    0.758820    0.296907
     66          1           0       -2.217403   -0.037785    1.647338
     67          1           0       -0.471092   -0.244576    1.412608
     68          7           0       -4.928133   -3.002040   -2.089661
     69          9           0       -3.142682   -3.912663   -3.430550
     70          9           0       -3.778801   -5.062533   -1.555452
     71          6           0       -5.128662   -1.775568   -1.458505
     72          6           0       -4.327127    0.138744   -0.075442
     73          6           0       -6.061098   -3.349766   -2.712098
     74          6           0       -6.467448   -1.356715   -1.717837
     75          6           0       -4.896669    0.186462    1.204684
     76          6           0       -3.947084    1.313555   -0.739897
     77          6           0       -7.030958   -2.352942   -2.498411
     78          6           0       -7.166937   -0.114407   -1.260839
     79          6           0       -5.283420   -1.003567    1.901506
     80          6           0       -5.093955    1.455218    1.843017
     81          6           0       -4.133178    2.580955   -0.095448
     82          6           0       -3.364110    1.284717   -2.048223
     83          1           0       -8.041222   -2.372742   -2.886013
     84          1           0       -7.291157   -0.100126   -0.172971
     85          1           0       -6.612731    0.788757   -1.534233
     86          1           0       -8.159331   -0.059549   -1.716975
     87          6           0       -5.842679   -0.937814    3.141987
     88          1           0       -5.126773   -1.965104    1.423722
     89          6           0       -5.688577    1.475321    3.146498
     90          6           0       -4.704845    2.636360    1.187501
     91          6           0       -3.712762    3.763727   -0.786541
     92          1           0       -3.229648    0.328159   -2.542245
     93          6           0       -2.979520    2.434840   -2.668709
     94          6           0       -6.051160    0.321029    3.772662
     95          1           0       -6.131585   -1.849628    3.655531
     96          1           0       -5.847485    2.432857    3.630489
     97          6           0       -4.891566    3.955374    1.860894
     98          6           0       -3.154295    3.693313   -2.027054
     99          1           0       -3.845098    4.724094   -0.300128
    100          1           0       -2.537685    2.394232   -3.659621
    101          1           0       -6.501191    0.356957    4.760074
    102          6           0       -6.033039    4.722917    1.616983
    103          6           0       -3.924402    4.439565    2.745285
    104          1           0       -2.840013    4.600862   -2.533487
    105          6           0       -6.204572    5.952514    2.246032
    106          1           0       -6.786591    4.349101    0.929446
    107          6           0       -4.095423    5.668926    3.374512
    108          1           0       -3.036098    3.844171    2.936969
    109          6           0       -5.236029    6.427853    3.126059
    110          1           0       -7.096649    6.539515    2.048555
    111          1           0       -3.336387    6.034420    4.059839
    112          1           0       -5.369877    7.387092    3.617071
    113          6           0        6.187693   -4.612196    3.496515
    114          1           0        5.463558   -4.622924    4.316523
    115          1           0        5.966196   -5.476791    2.864255
    116          1           0        7.196505   -4.709087    3.903467
    117          6           0        0.696124   -4.569457    1.588500
    118          1           0       -0.388330   -4.543999    1.460335
    119          1           0        1.094703   -5.451806    1.077076
    120          1           0        0.938541   -4.673492    2.648761
    121          6           0       -0.696793   -4.569393   -1.588662
    122          1           0       -1.095337   -5.451668   -1.077074
    123          1           0       -0.939395   -4.673531   -2.648867
    124          1           0        0.387680   -4.543982   -1.460649
    125          6           0       -6.188585   -4.611971   -3.495803
    126          1           0       -5.463941   -4.623399   -4.315345
    127          1           0       -5.967912   -5.476435   -2.863058
    128          1           0       -7.197206   -4.708492   -3.903309
 ---------------------------------------------------------------------
 Rotational constants (GHZ):           0.0334540           0.0197843           0.0159752
 Standard basis: 6-31G(d) (6D, 7F)
 There are  1244 symmetry adapted cartesian basis functions of A   symmetry.
 There are  1244 symmetry adapted basis functions of A   symmetry.
  1244 basis functions,  2336 primitive gaussians,  1244 cartesian basis functions
   261 alpha electrons      261 beta electrons
       nuclear repulsion energy     12104.5297635572 Hartrees.
 NAtoms=  128 NActive=  128 NUniq=  128 SFac= 1.00D+00 NAtFMM=   60 NAOKFM=T Big=T
 Integral buffers will be    131072 words long.
 Raffenetti 1 integral format.
 Two-electron integral symmetry is turned on.
 Nuclear repulsion after empirical dispersion term =    12104.3830038614 Hartrees.
 One-electron integrals computed using PRISM.
 NBasis=  1244 RedAO= T EigKep=  1.32D-04  NBF=  1244
 NBsUse=  1244 1.00D-06 EigRej= -1.00D+00 NBFU=  1244
 ExpMin= 1.27D-01 ExpMax= 7.00D+03 ExpMxC= 1.05D+03 IAcc=3 IRadAn=         5 AccDes= 0.00D+00
 Harris functional with IExCor= 4639 and IRadAn=       5 diagonalized for initial guess.
 HarFok:  IExCor= 4639 AccDes= 0.00D+00 IRadAn=         5 IDoV= 1 UseB2=F ITyADJ=14
 ICtDFT=  3500011 ScaDFX=  1.000000  1.000000  1.000000  1.000000
 FoFCou: FMM=F IPFlag=           0 FMFlag=      100000 FMFlg1=        2001
         NFxFlg=           0 DoJE=T BraDBF=F KetDBF=T FulRan=T
         wScrn=  0.000000 ICntrl=       500 IOpCl=  0 I1Cent=   200000004 NGrid=           0
         NMat0=    1 NMatS0=      1 NMatT0=    0 NMatD0=    1 NMtDS0=    0 NMtDT0=    0
 Petite list used in FoFCou.
 Requested convergence on RMS density matrix=1.00D-08 within 128 cycles.
 Requested convergence on MAX density matrix=1.00D-06.
 Requested convergence on             energy=1.00D-06.
 No special actions if energy rises.
 Integral accuracy reduced to 1.0D-05 until final iterations.
 Initial convergence to 1.0D-05 achieved.  Increase integral accuracy.
 SCF Done:  E(RwB97XD) =  -3213.90829919     A.U. after   18 cycles
            NFock= 18  Conv=0.49D-08     -V/T= 2.0090
 DoSCS=F DFT=T ScalE2(SS,OS)=  1.000000  1.000000
 ExpMin= 1.27D-01 ExpMax= 7.00D+03 ExpMxC= 1.05D+03 IAcc=3 IRadAn=         5 AccDes= 0.00D+00
 HarFok:  IExCor=  205 AccDes= 0.00D+00 IRadAn=         5 IDoV=-2 UseB2=F ITyADJ=14
 ICtDFT= 12500011 ScaDFX=  1.000000  1.000000  1.000000  1.000000
 GSVD:  LWork=       -6384 too small for GESVD, short by       30020 words or       30020 for optimal perf.
 Range of M.O.s used for correlation:    77  1244
 NBasis=  1244 NAE=   261 NBE=   261 NFC=    76 NFV=     0
 NROrb=   1168 NOA=   185 NOB=   185 NVA=   983 NVB=   983
 Orbital symmetries:
       Occupied  (A) (A) (A) (A) (A) (A) (A) (A) (A) (A) (A) (A)
                 (A) (A) (A) (A) (A) (A) (A) (A) (A) (A) (A) (A)
                 (A) (A) (A) (A) (A) (A) (A) (A) (A) (A) (A) (A)
                 (A) (A) (A) (A) (A) (A) (A) (A) (A) (A) (A) (A)
                 (A) (A) (A) (A) (A) (A) (A) (A) (A) (A) (A) (A)
                 (A) (A) (A) (A) (A) (A) (A) (A) (A) (A) (A) (A)
                 (A) (A) (A) (A) (A) (A) (A) (A) (A) (A) (A) (A)
                 (A) (A) (A) (A) (A) (A) (A) (A) (A) (A) (A) (A)
                 (A) (A) (A) (A) (A) (A) (A) (A) (A) (A) (A) (A)
                 (A) (A) (A) (A) (A) (A) (A) (A) (A) (A) (A) (A)
                 (A) (A) (A) (A) (A) (A) (A) (A) (A) (A) (A) (A)
                 (A) (A) (A) (A) (A) (A) (A) (A) (A) (A) (A) (A)
                 (A) (A) (A) (A) (A) (A) (A) (A) (A) (A) (A) (A)
                 (A) (A) (A) (A) (A) (A) (A) (A) (A) (A) (A) (A)
                 (A) (A) (A) (A) (A) (A) (A) (A) (A) (A) (A) (A)
                 (A) (A) (A) (A) (A) (A) (A) (A) (A) (A) (A) (A)
                 (A) (A) (A) (A) (A) (A) (A) (A) (A) (A) (A) (A)
                 (A) (A) (A) (A) (A) (A) (A) (A) (A) (A) (A) (A)
                 (A) (A) (A) (A) (A) (A) (A) (A) (A) (A) (A) (A)
                 (A) (A) (A) (A) (A) (A) (A) (A) (A) (A) (A) (A)
                 (A) (A) (A) (A) (A) (A) (A) (A) (A) (A) (A) (A)
                 (A) (A) (A) (A) (A) (A) (A) (A) (A)
       Virtual   (A) (A) (A) (A) (A) (A) (A) (A) (A) (A) (A) (A)
                 (A) (A) (A) (A) (A) (A) (A) (A) (A) (A) (A) (A)
                 (A) (A) (A) (A) (A) (A) (A) (A) (A) (A) (A) (A)
                 (A) (A) (A) (A) (A) (A) (A) (A) (A) (A) (A) (A)
                 (A) (A) (A) (A) (A) (A) (A) (A) (A) (A) (A) (A)
                 (A) (A) (A) (A) (A) (A) (A) (A) (A) (A) (A) (A)
                 (A) (A) (A) (A) (A) (A) (A) (A) (A) (A) (A) (A)
                 (A) (A) (A) (A) (A) (A) (A) (A) (A) (A) (A) (A)
                 (A) (A) (A) (A) (A) (A) (A) (A) (A) (A) (A) (A)
                 (A) (A) (A) (A) (A) (A) (A) (A) (A) (A) (A) (A)
                 (A) (A) (A) (A) (A) (A) (A) (A) (A) (A) (A) (A)
                 (A) (A) (A) (A) (A) (A) (A) (A) (A) (A) (A) (A)
                 (A) (A) (A) (A) (A) (A) (A) (A) (A) (A) (A) (A)
                 (A) (A) (A) (A) (A) (A) (A) (A) (A) (A) (A) (A)
                 (A) (A) (A) (A) (A) (A) (A) (A) (A) (A) (A) (A)
                 (A) (A) (A) (A) (A) (A) (A) (A) (A) (A) (A) (A)
                 (A) (A) (A) (A) (A) (A) (A) (A) (A) (A) (A) (A)
                 (A) (A) (A) (A) (A) (A) (A) (A) (A) (A) (A) (A)
                 (A) (A) (A) (A) (A) (A) (A) (A) (A) (A) (A) (A)
                 (A) (A) (A) (A) (A) (A) (A) (A) (A) (A) (A) (A)
                 (A) (A) (A) (A) (A) (A) (A) (A) (A) (A) (A) (A)
                 (A) (A) (A) (A) (A) (A) (A) (A) (A) (A) (A) (A)
                 (A) (A) (A) (A) (A) (A) (A) (A) (A) (A) (A) (A)
                 (A) (A) (A) (A) (A) (A) (A) (A) (A) (A) (A) (A)
                 (A) (A) (A) (A) (A) (A) (A) (A) (A) (A) (A) (A)
                 (A) (A) (A) (A) (A) (A) (A) (A) (A) (A) (A) (A)
                 (A) (A) (A) (A) (A) (A) (A) (A) (A) (A) (A) (A)
                 (A) (A) (A) (A) (A) (A) (A) (A) (A) (A) (A) (A)
                 (A) (A) (A) (A) (A) (A) (A) (A) (A) (A) (A) (A)
                 (A) (A) (A) (A) (A) (A) (A) (A) (A) (A) (A) (A)
                 (A) (A) (A) (A) (A) (A) (A) (A) (A) (A) (A) (A)
                 (A) (A) (A) (A) (A) (A) (A) (A) (A) (A) (A) (A)
                 (A) (A) (A) (A) (A) (A) (A) (A) (A) (A) (A) (A)
                 (A) (A) (A) (A) (A) (A) (A) (A) (A) (A) (A) (A)
                 (A) (A) (A) (A) (A) (A) (A) (A) (A) (A) (A) (A)
                 (A) (A) (A) (A) (A) (A) (A) (A) (A) (A) (A) (A)
                 (A) (A) (A) (A) (A) (A) (A) (A) (A) (A) (A) (A)
                 (A) (A) (A) (A) (A) (A) (A) (A) (A) (A) (A) (A)
                 (A) (A) (A) (A) (A) (A) (A) (A) (A) (A) (A) (A)
                 (A) (A) (A) (A) (A) (A) (A) (A) (A) (A) (A) (A)
                 (A) (A) (A) (A) (A) (A) (A) (A) (A) (A) (A) (A)
                 (A) (A) (A) (A) (A) (A) (A) (A) (A) (A) (A) (A)
                 (A) (A) (A) (A) (A) (A) (A) (A) (A) (A) (A) (A)
                 (A) (A) (A) (A) (A) (A) (A) (A) (A) (A) (A) (A)
                 (A) (A) (A) (A) (A) (A) (A) (A) (A) (A) (A) (A)
                 (A) (A) (A) (A) (A) (A) (A) (A) (A) (A) (A) (A)
                 (A) (A) (A) (A) (A) (A) (A) (A) (A) (A) (A) (A)
                 (A) (A) (A) (A) (A) (A) (A) (A) (A) (A) (A) (A)
                 (A) (A) (A) (A) (A) (A) (A) (A) (A) (A) (A) (A)
                 (A) (A) (A) (A) (A) (A) (A) (A) (A) (A) (A) (A)
                 (A) (A) (A) (A) (A) (A) (A) (A) (A) (A) (A) (A)
                 (A) (A) (A) (A) (A) (A) (A) (A) (A) (A) (A) (A)
                 (A) (A) (A) (A) (A) (A) (A) (A) (A) (A) (A) (A)
                 (A) (A) (A) (A) (A) (A) (A) (A) (A) (A) (A) (A)
                 (A) (A) (A) (A) (A) (A) (A) (A) (A) (A) (A) (A)
                 (A) (A) (A) (A) (A) (A) (A) (A) (A) (A) (A) (A)
                 (A) (A) (A) (A) (A) (A) (A) (A) (A) (A) (A) (A)
                 (A) (A) (A) (A) (A) (A) (A) (A) (A) (A) (A) (A)
                 (A) (A) (A) (A) (A) (A) (A) (A) (A) (A) (A) (A)
                 (A) (A) (A) (A) (A) (A) (A) (A) (A) (A) (A) (A)
                 (A) (A) (A) (A) (A) (A) (A) (A) (A) (A) (A) (A)
                 (A) (A) (A) (A) (A) (A) (A) (A) (A) (A) (A) (A)
                 (A) (A) (A) (A) (A) (A) (A) (A) (A) (A) (A) (A)
                 (A) (A) (A) (A) (A) (A) (A) (A) (A) (A) (A) (A)
                 (A) (A) (A) (A) (A) (A) (A) (A) (A) (A) (A) (A)
                 (A) (A) (A) (A) (A) (A) (A) (A) (A) (A) (A) (A)
                 (A) (A) (A) (A) (A) (A) (A) (A) (A) (A) (A) (A)
                 (A) (A) (A) (A) (A) (A) (A) (A) (A) (A) (A) (A)
                 (A) (A) (A) (A) (A) (A) (A) (A) (A) (A) (A) (A)
                 (A) (A) (A) (A) (A) (A) (A) (A) (A) (A) (A) (A)
                 (A) (A) (A) (A) (A) (A) (A) (A) (A) (A) (A) (A)
                 (A) (A) (A) (A) (A) (A) (A) (A) (A) (A) (A) (A)
                 (A) (A) (A) (A) (A) (A) (A) (A) (A) (A) (A) (A)
                 (A) (A) (A) (A) (A) (A) (A) (A) (A) (A) (A) (A)
                 (A) (A) (A) (A) (A) (A) (A) (A) (A) (A) (A) (A)
                 (A) (A) (A) (A) (A) (A) (A) (A) (A) (A) (A) (A)
                 (A) (A) (A) (A) (A) (A) (A) (A) (A) (A) (A) (A)
                 (A) (A) (A) (A) (A) (A) (A) (A) (A) (A) (A) (A)
                 (A) (A) (A) (A) (A) (A) (A) (A) (A) (A) (A) (A)
                 (A) (A) (A) (A) (A) (A) (A) (A) (A) (A) (A) (A)
                 (A) (A) (A) (A) (A) (A) (A) (A) (A) (A) (A) (A)
                 (A) (A) (A) (A) (A) (A) (A) (A) (A) (A) (A)
    12 initial guesses have been made.
 Convergence on wavefunction:    0.001000000000000
 Iteration     1 Dimension    12 NMult     0 NNew     12
 CISAX will form    12 AO SS matrices at one time.
 New state      1 was old state      5
 New state      2 was old state      6
 New state      3 was old state      1
 Iteration     2 Dimension    18 NMult    12 NNew      6
 New state      1 was old state      3
 New state      2 was old state      1
 New state      3 was old state      2
 Iteration     3 Dimension    24 NMult    18 NNew      6
 Iteration     4 Dimension    30 NMult    24 NNew      6
 Iteration     5 Dimension    36 NMult    30 NNew      6
 New state      2 was old state      3
 New state      3 was old state      2
 Iteration     6 Dimension    42 NMult    36 NNew      6
 Iteration     7 Dimension    48 NMult    42 NNew      6
 Iteration     8 Dimension    52 NMult    48 NNew      4
 Iteration     9 Dimension    56 NMult    52 NNew      4
 Iteration    10 Dimension    58 NMult    56 NNew      2
 Iteration    11 Dimension    60 NMult    58 NNew      2
 Iteration    12 Dimension    62 NMult    60 NNew      2
 ***********************************************************************
 Excited states from <AA,BB:AA,BB> singles matrix:
 ***********************************************************************
 
 Ground to excited state transition densities written to RWF  633
 Ground to excited state transition electric dipole moments (Au):
       state          X           Y           Z        Dip. S.      Osc.
         1         4.2788     -0.0002      1.2595     19.8945      1.3706
         2         0.0002     -0.1777      0.0002      0.0316      0.0024
         3         0.0287      0.0034      0.4329      0.1882      0.0150
 Ground to excited state transition velocity dipole moments (Au):
       state          X           Y           Z        Dip. S.      Osc.
         1        -0.4321      0.0000     -0.1244      0.2021      1.3040
         2        -0.0000      0.0202     -0.0000      0.0004      0.0024
         3        -0.0023     -0.0004     -0.0550      0.0030      0.0169
 Ground to excited state transition magnetic dipole moments (Au):
       state          X           Y           Z
         1         0.1839      0.0002     -1.0210
         2         0.0001      1.0651     -0.0002
         3        -0.0337     -0.0011      0.9193
 Ground to excited state transition velocity quadrupole moments (Au):
       state          XX          YY          ZZ          XY          XZ          YZ
         1         0.0005     -0.0001     -0.0001      1.6761      0.0001      0.9093
         2        -4.7482      0.2911     -0.6522      0.0004     -2.0945      0.0003
         3        -0.0009     -0.0012     -0.0005      0.9520      0.0021     -0.0290
 <0|del|b> * <b|rxdel|0> + <0|del|b> * <b|delr+rdel|0>
 Rotatory Strengths (R) in cgs (10**-40 erg-esu-cm/Gauss)
       state          XX          YY          ZZ    R(velocity)    E-M Angle
         1      -278.7355   -468.4263   1072.2639    108.3674       84.15
         2       199.8978      0.0000    -65.1277     44.9234       90.00
         3      -304.6605      5.7640      0.0315    -99.6217      175.44
 1/2[<0|r|b>*<b|rxdel|0> + (<0|rxdel|b>*<b|r|0>)*]
 Rotatory Strengths (R) in cgs (10**-40 erg-esu-cm/Gauss)
       state          XX          YY          ZZ     R(length)
         1      -556.5250      0.0000    909.3924    117.6225
         2        -0.0000    133.8807      0.0000     44.6269
         3         0.6844      0.0027   -281.4193    -93.5774
  1/2[<0|del|b>*<b|r|0> + (<0|r|b>*<b|del|0>)*] (Au)
       state          X           Y           Z        Dip. S.   Osc.(frdel)
         1        -1.8487     -0.0000     -0.1566      2.0053      1.3369
         2        -0.0000     -0.0036     -0.0000      0.0036      0.0024
         3        -0.0001     -0.0000     -0.0238      0.0239      0.0159

 Excitation energies and oscillator strengths:
 
 Excited State   1:      Singlet-A      2.8120 eV  440.91 nm  f=1.3706  <S**2>=0.000
     260 -> 263        0.41747
     261 -> 262        0.55223
 This state for optimization and/or second-order correction.
 Total Energy, E(TD-HF/TD-DFT) =  -3213.80495919    
 Copying the excited state density for this state as the 1-particle RhoCI density.
 
 Excited State   2:      Singlet-A      3.0740 eV  403.34 nm  f=0.0024  <S**2>=0.000
     260 -> 262        0.41202
     261 -> 263        0.55484
 
 Excited State   3:      Singlet-A      3.2519 eV  381.27 nm  f=0.0150  <S**2>=0.000
     258 -> 263       -0.47422
     259 -> 262        0.49837
 SavETr:  write IOETrn=   770 NScale= 10 NData=  16 NLR=1 NState=    3 LETran=      64.
 Hyperfine terms turned off by default for NAtoms > 100.

 **********************************************************************

            Population analysis using the SCF Density.

 **********************************************************************

 Orbital symmetries:
       Occupied  (A) (A) (A) (A) (A) (A) (A) (A) (A) (A) (A) (A)
                 (A) (A) (A) (A) (A) (A) (A) (A) (A) (A) (A) (A)
                 (A) (A) (A) (A) (A) (A) (A) (A) (A) (A) (A) (A)
                 (A) (A) (A) (A) (A) (A) (A) (A) (A) (A) (A) (A)
                 (A) (A) (A) (A) (A) (A) (A) (A) (A) (A) (A) (A)
                 (A) (A) (A) (A) (A) (A) (A) (A) (A) (A) (A) (A)
                 (A) (A) (A) (A) (A) (A) (A) (A) (A) (A) (A) (A)
                 (A) (A) (A) (A) (A) (A) (A) (A) (A) (A) (A) (A)
                 (A) (A) (A) (A) (A) (A) (A) (A) (A) (A) (A) (A)
                 (A) (A) (A) (A) (A) (A) (A) (A) (A) (A) (A) (A)
                 (A) (A) (A) (A) (A) (A) (A) (A) (A) (A) (A) (A)
                 (A) (A) (A) (A) (A) (A) (A) (A) (A) (A) (A) (A)
                 (A) (A) (A) (A) (A) (A) (A) (A) (A) (A) (A) (A)
                 (A) (A) (A) (A) (A) (A) (A) (A) (A) (A) (A) (A)
                 (A) (A) (A) (A) (A) (A) (A) (A) (A) (A) (A) (A)
                 (A) (A) (A) (A) (A) (A) (A) (A) (A) (A) (A) (A)
                 (A) (A) (A) (A) (A) (A) (A) (A) (A) (A) (A) (A)
                 (A) (A) (A) (A) (A) (A) (A) (A) (A) (A) (A) (A)
                 (A) (A) (A) (A) (A) (A) (A) (A) (A) (A) (A) (A)
                 (A) (A) (A) (A) (A) (A) (A) (A) (A) (A) (A) (A)
                 (A) (A) (A) (A) (A) (A) (A) (A) (A) (A) (A) (A)
                 (A) (A) (A) (A) (A) (A) (A) (A) (A)
       Virtual   (A) (A) (A) (A) (A) (A) (A) (A) (A) (A) (A) (A)
                 (A) (A) (A) (A) (A) (A) (A) (A) (A) (A) (A) (A)
                 (A) (A) (A) (A) (A) (A) (A) (A) (A) (A) (A) (A)
                 (A) (A) (A) (A) (A) (A) (A) (A) (A) (A) (A) (A)
                 (A) (A) (A) (A) (A) (A) (A) (A) (A) (A) (A) (A)
                 (A) (A) (A) (A) (A) (A) (A) (A) (A) (A) (A) (A)
                 (A) (A) (A) (A) (A) (A) (A) (A) (A) (A) (A) (A)
                 (A) (A) (A) (A) (A) (A) (A) (A) (A) (A) (A) (A)
                 (A) (A) (A) (A) (A) (A) (A) (A) (A) (A) (A) (A)
                 (A) (A) (A) (A) (A) (A) (A) (A) (A) (A) (A) (A)
                 (A) (A) (A) (A) (A) (A) (A) (A) (A) (A) (A) (A)
                 (A) (A) (A) (A) (A) (A) (A) (A) (A) (A) (A) (A)
                 (A) (A) (A) (A) (A) (A) (A) (A) (A) (A) (A) (A)
                 (A) (A) (A) (A) (A) (A) (A) (A) (A) (A) (A) (A)
                 (A) (A) (A) (A) (A) (A) (A) (A) (A) (A) (A) (A)
                 (A) (A) (A) (A) (A) (A) (A) (A) (A) (A) (A) (A)
                 (A) (A) (A) (A) (A) (A) (A) (A) (A) (A) (A) (A)
                 (A) (A) (A) (A) (A) (A) (A) (A) (A) (A) (A) (A)
                 (A) (A) (A) (A) (A) (A) (A) (A) (A) (A) (A) (A)
                 (A) (A) (A) (A) (A) (A) (A) (A) (A) (A) (A) (A)
                 (A) (A) (A) (A) (A) (A) (A) (A) (A) (A) (A) (A)
                 (A) (A) (A) (A) (A) (A) (A) (A) (A) (A) (A) (A)
                 (A) (A) (A) (A) (A) (A) (A) (A) (A) (A) (A) (A)
                 (A) (A) (A) (A) (A) (A) (A) (A) (A) (A) (A) (A)
                 (A) (A) (A) (A) (A) (A) (A) (A) (A) (A) (A) (A)
                 (A) (A) (A) (A) (A) (A) (A) (A) (A) (A) (A) (A)
                 (A) (A) (A) (A) (A) (A) (A) (A) (A) (A) (A) (A)
                 (A) (A) (A) (A) (A) (A) (A) (A) (A) (A) (A) (A)
                 (A) (A) (A) (A) (A) (A) (A) (A) (A) (A) (A) (A)
                 (A) (A) (A) (A) (A) (A) (A) (A) (A) (A) (A) (A)
                 (A) (A) (A) (A) (A) (A) (A) (A) (A) (A) (A) (A)
                 (A) (A) (A) (A) (A) (A) (A) (A) (A) (A) (A) (A)
                 (A) (A) (A) (A) (A) (A) (A) (A) (A) (A) (A) (A)
                 (A) (A) (A) (A) (A) (A) (A) (A) (A) (A) (A) (A)
                 (A) (A) (A) (A) (A) (A) (A) (A) (A) (A) (A) (A)
                 (A) (A) (A) (A) (A) (A) (A) (A) (A) (A) (A) (A)
                 (A) (A) (A) (A) (A) (A) (A) (A) (A) (A) (A) (A)
                 (A) (A) (A) (A) (A) (A) (A) (A) (A) (A) (A) (A)
                 (A) (A) (A) (A) (A) (A) (A) (A) (A) (A) (A) (A)
                 (A) (A) (A) (A) (A) (A) (A) (A) (A) (A) (A) (A)
                 (A) (A) (A) (A) (A) (A) (A) (A) (A) (A) (A) (A)
                 (A) (A) (A) (A) (A) (A) (A) (A) (A) (A) (A) (A)
                 (A) (A) (A) (A) (A) (A) (A) (A) (A) (A) (A) (A)
                 (A) (A) (A) (A) (A) (A) (A) (A) (A) (A) (A) (A)
                 (A) (A) (A) (A) (A) (A) (A) (A) (A) (A) (A) (A)
                 (A) (A) (A) (A) (A) (A) (A) (A) (A) (A) (A) (A)
                 (A) (A) (A) (A) (A) (A) (A) (A) (A) (A) (A) (A)
                 (A) (A) (A) (A) (A) (A) (A) (A) (A) (A) (A) (A)
                 (A) (A) (A) (A) (A) (A) (A) (A) (A) (A) (A) (A)
                 (A) (A) (A) (A) (A) (A) (A) (A) (A) (A) (A) (A)
                 (A) (A) (A) (A) (A) (A) (A) (A) (A) (A) (A) (A)
                 (A) (A) (A) (A) (A) (A) (A) (A) (A) (A) (A) (A)
                 (A) (A) (A) (A) (A) (A) (A) (A) (A) (A) (A) (A)
                 (A) (A) (A) (A) (A) (A) (A) (A) (A) (A) (A) (A)
                 (A) (A) (A) (A) (A) (A) (A) (A) (A) (A) (A) (A)
                 (A) (A) (A) (A) (A) (A) (A) (A) (A) (A) (A) (A)
                 (A) (A) (A) (A) (A) (A) (A) (A) (A) (A) (A) (A)
                 (A) (A) (A) (A) (A) (A) (A) (A) (A) (A) (A) (A)
                 (A) (A) (A) (A) (A) (A) (A) (A) (A) (A) (A) (A)
                 (A) (A) (A) (A) (A) (A) (A) (A) (A) (A) (A) (A)
                 (A) (A) (A) (A) (A) (A) (A) (A) (A) (A) (A) (A)
                 (A) (A) (A) (A) (A) (A) (A) (A) (A) (A) (A) (A)
                 (A) (A) (A) (A) (A) (A) (A) (A) (A) (A) (A) (A)
                 (A) (A) (A) (A) (A) (A) (A) (A) (A) (A) (A) (A)
                 (A) (A) (A) (A) (A) (A) (A) (A) (A) (A) (A) (A)
                 (A) (A) (A) (A) (A) (A) (A) (A) (A) (A) (A) (A)
                 (A) (A) (A) (A) (A) (A) (A) (A) (A) (A) (A) (A)
                 (A) (A) (A) (A) (A) (A) (A) (A) (A) (A) (A) (A)
                 (A) (A) (A) (A) (A) (A) (A) (A) (A) (A) (A) (A)
                 (A) (A) (A) (A) (A) (A) (A) (A) (A) (A) (A) (A)
                 (A) (A) (A) (A) (A) (A) (A) (A) (A) (A) (A) (A)
                 (A) (A) (A) (A) (A) (A) (A) (A) (A) (A) (A) (A)
                 (A) (A) (A) (A) (A) (A) (A) (A) (A) (A) (A) (A)
                 (A) (A) (A) (A) (A) (A) (A) (A) (A) (A) (A) (A)
                 (A) (A) (A) (A) (A) (A) (A) (A) (A) (A) (A) (A)
                 (A) (A) (A) (A) (A) (A) (A) (A) (A) (A) (A) (A)
                 (A) (A) (A) (A) (A) (A) (A) (A) (A) (A) (A) (A)
                 (A) (A) (A) (A) (A) (A) (A) (A) (A) (A) (A) (A)
                 (A) (A) (A) (A) (A) (A) (A) (A) (A) (A) (A) (A)
                 (A) (A) (A) (A) (A) (A) (A) (A) (A) (A) (A) (A)
                 (A) (A) (A) (A) (A) (A) (A) (A) (A) (A) (A) (A)
                 (A) (A) (A) (A) (A) (A) (A) (A) (A) (A) (A)
 The electronic state is 1-A.
 Alpha  occ. eigenvalues --  -24.75196 -24.75196 -24.75157 -24.75157 -14.46935
 Alpha  occ. eigenvalues --  -14.46935 -14.46868 -14.46868 -10.34939 -10.34939
 Alpha  occ. eigenvalues --  -10.34302 -10.34301 -10.34242 -10.34242 -10.32688
 Alpha  occ. eigenvalues --  -10.32688 -10.32640 -10.32640 -10.32361 -10.32361
 Alpha  occ. eigenvalues --  -10.32254 -10.32254 -10.32178 -10.32178 -10.32153
 Alpha  occ. eigenvalues --  -10.32153 -10.32078 -10.32078 -10.32063 -10.32063
 Alpha  occ. eigenvalues --  -10.31851 -10.31851 -10.31538 -10.31538 -10.31358
 Alpha  occ. eigenvalues --  -10.31358 -10.31078 -10.31078 -10.31061 -10.31061
 Alpha  occ. eigenvalues --  -10.30991 -10.30991 -10.30976 -10.30976 -10.30963
 Alpha  occ. eigenvalues --  -10.30963 -10.30913 -10.30913 -10.30861 -10.30861
 Alpha  occ. eigenvalues --  -10.30837 -10.30837 -10.30779 -10.30779 -10.30699
 Alpha  occ. eigenvalues --  -10.30699 -10.30672 -10.30672 -10.30656 -10.30656
 Alpha  occ. eigenvalues --  -10.30629 -10.30629 -10.29393 -10.29360 -10.29359
 Alpha  occ. eigenvalues --  -10.29359 -10.28953 -10.28953 -10.28886 -10.28885
 Alpha  occ. eigenvalues --  -10.28643 -10.28642 -10.28539 -10.28538  -6.90912
 Alpha  occ. eigenvalues --   -6.90912  -1.24334  -1.24334  -1.21106  -1.21106
 Alpha  occ. eigenvalues --   -1.08619  -1.08475  -1.06948  -1.06749  -1.00217
 Alpha  occ. eigenvalues --   -1.00213  -0.96837  -0.96833  -0.95857  -0.95857
 Alpha  occ. eigenvalues --   -0.93894  -0.93808  -0.91913  -0.91173  -0.91173
 Alpha  occ. eigenvalues --   -0.89562  -0.89540  -0.88871  -0.88779  -0.88410
 Alpha  occ. eigenvalues --   -0.86377  -0.85716  -0.85714  -0.85227  -0.85227
 Alpha  occ. eigenvalues --   -0.84986  -0.84985  -0.84689  -0.84534  -0.84534
 Alpha  occ. eigenvalues --   -0.83486  -0.83134  -0.80867  -0.80093  -0.80090
 Alpha  occ. eigenvalues --   -0.79934  -0.79889  -0.78932  -0.76646  -0.76086
 Alpha  occ. eigenvalues --   -0.74885  -0.74875  -0.72592  -0.72541  -0.72010
 Alpha  occ. eigenvalues --   -0.72009  -0.71521  -0.70640  -0.70640  -0.69476
 Alpha  occ. eigenvalues --   -0.69405  -0.68944  -0.68944  -0.67355  -0.66820
 Alpha  occ. eigenvalues --   -0.66610  -0.64742  -0.64381  -0.64353  -0.64214
 Alpha  occ. eigenvalues --   -0.63788  -0.63111  -0.63087  -0.62522  -0.62522
 Alpha  occ. eigenvalues --   -0.62069  -0.61560  -0.61554  -0.61483  -0.58725
 Alpha  occ. eigenvalues --   -0.58655  -0.58021  -0.57834  -0.56659  -0.55849
 Alpha  occ. eigenvalues --   -0.55849  -0.55482  -0.55457  -0.55451  -0.55447
 Alpha  occ. eigenvalues --   -0.55169  -0.55152  -0.54884  -0.54762  -0.54761
 Alpha  occ. eigenvalues --   -0.54650  -0.54198  -0.54197  -0.53080  -0.52835
 Alpha  occ. eigenvalues --   -0.52526  -0.52498  -0.52434  -0.52402  -0.51745
 Alpha  occ. eigenvalues --   -0.51655  -0.51524  -0.51518  -0.51224  -0.51209
 Alpha  occ. eigenvalues --   -0.51193  -0.51180  -0.50921  -0.50658  -0.50415
 Alpha  occ. eigenvalues --   -0.50161  -0.50024  -0.49973  -0.49892  -0.49864
 Alpha  occ. eigenvalues --   -0.49835  -0.49666  -0.49462  -0.49454  -0.49271
 Alpha  occ. eigenvalues --   -0.48880  -0.48500  -0.48336  -0.48109  -0.47485
 Alpha  occ. eigenvalues --   -0.47422  -0.47207  -0.47202  -0.46645  -0.46565
 Alpha  occ. eigenvalues --   -0.46527  -0.46400  -0.46299  -0.45978  -0.45882
 Alpha  occ. eigenvalues --   -0.45882  -0.45619  -0.45619  -0.45296  -0.45103
 Alpha  occ. eigenvalues --   -0.44898  -0.44607  -0.44271  -0.44268  -0.43967
 Alpha  occ. eigenvalues --   -0.43943  -0.43536  -0.43478  -0.43351  -0.43285
 Alpha  occ. eigenvalues --   -0.43228  -0.43108  -0.43062  -0.43060  -0.42681
 Alpha  occ. eigenvalues --   -0.42504  -0.42230  -0.42230  -0.41690  -0.41690
 Alpha  occ. eigenvalues --   -0.40123  -0.40120  -0.39607  -0.39535  -0.38829
 Alpha  occ. eigenvalues --   -0.38822  -0.37729  -0.37716  -0.35733  -0.35259
 Alpha  occ. eigenvalues --   -0.34223  -0.34222  -0.33257  -0.33243  -0.33023
 Alpha  occ. eigenvalues --   -0.33022  -0.32958  -0.31989  -0.31946  -0.31672
 Alpha  occ. eigenvalues --   -0.31452  -0.30117  -0.26664  -0.26640  -0.26248
 Alpha  occ. eigenvalues --   -0.25378
 Alpha virt. eigenvalues --   -0.02950  -0.02863  -0.00989  -0.00972   0.04027
 Alpha virt. eigenvalues --    0.04037   0.05954   0.05954   0.06114   0.06119
 Alpha virt. eigenvalues --    0.07648   0.07650   0.10651   0.10672   0.11051
 Alpha virt. eigenvalues --    0.11425   0.11831   0.13511   0.13516   0.14113
 Alpha virt. eigenvalues --    0.15177   0.16736   0.16904   0.16952   0.17784
 Alpha virt. eigenvalues --    0.17878   0.18346   0.18526   0.18693   0.19062
 Alpha virt. eigenvalues --    0.19142   0.19790   0.20002   0.20522   0.20621
 Alpha virt. eigenvalues --    0.20905   0.21166   0.21718   0.22046   0.22154
 Alpha virt. eigenvalues --    0.22195   0.22521   0.22555   0.22691   0.22719
 Alpha virt. eigenvalues --    0.23237   0.23271   0.23303   0.23460   0.23764
 Alpha virt. eigenvalues --    0.23764   0.24086   0.24134   0.24248   0.24348
 Alpha virt. eigenvalues --    0.24365   0.24915   0.24975   0.25575   0.25848
 Alpha virt. eigenvalues --    0.26050   0.26129   0.26182   0.26289   0.26311
 Alpha virt. eigenvalues --    0.26534   0.26560   0.26618   0.26846   0.26857
 Alpha virt. eigenvalues --    0.27077   0.27164   0.27379   0.27527   0.27559
 Alpha virt. eigenvalues --    0.27737   0.28431   0.28618   0.28650   0.28721
 Alpha virt. eigenvalues --    0.28745   0.28926   0.29071   0.29362   0.29635
 Alpha virt. eigenvalues --    0.30266   0.30369   0.30642   0.30646   0.31392
 Alpha virt. eigenvalues --    0.31898   0.32367   0.33026   0.33332   0.33592
 Alpha virt. eigenvalues --    0.33767   0.33805   0.33926   0.33947   0.34007
 Alpha virt. eigenvalues --    0.34905   0.35015   0.35040   0.35213   0.35692
 Alpha virt. eigenvalues --    0.36080   0.36350   0.36468   0.37284   0.37334
 Alpha virt. eigenvalues --    0.37412   0.37990   0.38015   0.38037   0.38041
 Alpha virt. eigenvalues --    0.38403   0.38506   0.38942   0.39110   0.39228
 Alpha virt. eigenvalues --    0.39365   0.40061   0.40757   0.41047   0.41119
 Alpha virt. eigenvalues --    0.41341   0.41369   0.42139   0.42218   0.42444
 Alpha virt. eigenvalues --    0.42983   0.43108   0.44239   0.44710   0.45286
 Alpha virt. eigenvalues --    0.45689   0.46474   0.46915   0.47132   0.47777
 Alpha virt. eigenvalues --    0.47856   0.47879   0.48031   0.49477   0.51128
 Alpha virt. eigenvalues --    0.51374   0.51676   0.51829   0.52376   0.52572
 Alpha virt. eigenvalues --    0.53144   0.53501   0.53734   0.54115   0.54756
 Alpha virt. eigenvalues --    0.54769   0.54868   0.55057   0.55271   0.55275
 Alpha virt. eigenvalues --    0.55927   0.56231   0.57062   0.57308   0.57449
 Alpha virt. eigenvalues --    0.57832   0.58256   0.58290   0.58582   0.58815
 Alpha virt. eigenvalues --    0.58920   0.59069   0.59079   0.59316   0.59935
 Alpha virt. eigenvalues --    0.60092   0.60351   0.60644   0.60836   0.60882
 Alpha virt. eigenvalues --    0.60924   0.61166   0.61245   0.61554   0.61614
 Alpha virt. eigenvalues --    0.61958   0.61959   0.62425   0.62431   0.62562
 Alpha virt. eigenvalues --    0.62714   0.62950   0.63225   0.63407   0.63594
 Alpha virt. eigenvalues --    0.63664   0.63678   0.63830   0.64091   0.64498
 Alpha virt. eigenvalues --    0.64509   0.64941   0.65210   0.65362   0.65469
 Alpha virt. eigenvalues --    0.65534   0.65633   0.65767   0.65898   0.66075
 Alpha virt. eigenvalues --    0.66197   0.66345   0.66391   0.66566   0.66661
 Alpha virt. eigenvalues --    0.66875   0.66951   0.67613   0.67630   0.67882
 Alpha virt. eigenvalues --    0.67889   0.67974   0.68015   0.68221   0.68225
 Alpha virt. eigenvalues --    0.68612   0.68663   0.68728   0.68901   0.68949
 Alpha virt. eigenvalues --    0.68964   0.69407   0.69723   0.69804   0.69940
 Alpha virt. eigenvalues --    0.69962   0.70256   0.70264   0.70757   0.70802
 Alpha virt. eigenvalues --    0.70913   0.70984   0.71038   0.71187   0.71281
 Alpha virt. eigenvalues --    0.71742   0.71781   0.72039   0.72043   0.72203
 Alpha virt. eigenvalues --    0.72611   0.72622   0.72841   0.72984   0.73970
 Alpha virt. eigenvalues --    0.74005   0.75059   0.75270   0.75582   0.75702
 Alpha virt. eigenvalues --    0.76686   0.77317   0.78014   0.78188   0.78801
 Alpha virt. eigenvalues --    0.78891   0.79172   0.79499   0.79627   0.79816
 Alpha virt. eigenvalues --    0.79985   0.80175   0.80460   0.80987   0.81095
 Alpha virt. eigenvalues --    0.82424   0.83022   0.83379   0.83529   0.83609
 Alpha virt. eigenvalues --    0.84050   0.84336   0.84438   0.85146   0.85363
 Alpha virt. eigenvalues --    0.85380   0.85615   0.86120   0.86265   0.86337
 Alpha virt. eigenvalues --    0.86571   0.86868   0.87366   0.87598   0.87696
 Alpha virt. eigenvalues --    0.88548   0.88614   0.89075   0.89371   0.90270
 Alpha virt. eigenvalues --    0.90287   0.90892   0.90926   0.91128   0.91154
 Alpha virt. eigenvalues --    0.91252   0.91688   0.91774   0.91973   0.92013
 Alpha virt. eigenvalues --    0.92658   0.92734   0.92801   0.92842   0.92883
 Alpha virt. eigenvalues --    0.92980   0.93000   0.93271   0.93445   0.93868
 Alpha virt. eigenvalues --    0.93901   0.94334   0.94482   0.94714   0.94841
 Alpha virt. eigenvalues --    0.95238   0.95448   0.95478   0.95598   0.95846
 Alpha virt. eigenvalues --    0.96143   0.96279   0.96441   0.96444   0.96632
 Alpha virt. eigenvalues --    0.96758   0.97011   0.97200   0.97414   0.97837
 Alpha virt. eigenvalues --    0.98223   0.98275   0.98295   0.98460   0.99251
 Alpha virt. eigenvalues --    0.99252   0.99522   0.99664   1.00083   1.00205
 Alpha virt. eigenvalues --    1.00431   1.00774   1.00847   1.01161   1.01243
 Alpha virt. eigenvalues --    1.01570   1.01764   1.01913   1.02266   1.02326
 Alpha virt. eigenvalues --    1.02759   1.02825   1.02876   1.03237   1.03402
 Alpha virt. eigenvalues --    1.03406   1.03731   1.03786   1.04890   1.05324
 Alpha virt. eigenvalues --    1.05616   1.05654   1.05925   1.06409   1.06457
 Alpha virt. eigenvalues --    1.06947   1.07544   1.07841   1.08045   1.08234
 Alpha virt. eigenvalues --    1.08419   1.08893   1.09017   1.09449   1.09615
 Alpha virt. eigenvalues --    1.10311   1.10820   1.10992   1.11453   1.11725
 Alpha virt. eigenvalues --    1.11839   1.12403   1.12412   1.12662   1.12763
 Alpha virt. eigenvalues --    1.13126   1.13431   1.13998   1.14086   1.14143
 Alpha virt. eigenvalues --    1.16210   1.16263   1.16613   1.16699   1.16956
 Alpha virt. eigenvalues --    1.17375   1.18490   1.18728   1.19092   1.19827
 Alpha virt. eigenvalues --    1.20129   1.20142   1.20279   1.20618   1.21046
 Alpha virt. eigenvalues --    1.21977   1.22132   1.22198   1.22291   1.22480
 Alpha virt. eigenvalues --    1.22662   1.23255   1.23438   1.23650   1.24078
 Alpha virt. eigenvalues --    1.24525   1.24729   1.24877   1.24976   1.25470
 Alpha virt. eigenvalues --    1.25677   1.26051   1.26282   1.27086   1.27269
 Alpha virt. eigenvalues --    1.27321   1.27933   1.28047   1.28503   1.28951
 Alpha virt. eigenvalues --    1.29375   1.29686   1.29825   1.30292   1.30786
 Alpha virt. eigenvalues --    1.30886   1.31232   1.31847   1.32047   1.32355
 Alpha virt. eigenvalues --    1.32707   1.32977   1.33247   1.33334   1.33968
 Alpha virt. eigenvalues --    1.34126   1.34662   1.34674   1.34728   1.35022
 Alpha virt. eigenvalues --    1.35083   1.36709   1.36980   1.38366   1.38527
 Alpha virt. eigenvalues --    1.38677   1.39126   1.40113   1.40264   1.41367
 Alpha virt. eigenvalues --    1.41654   1.41983   1.42402   1.42734   1.43261
 Alpha virt. eigenvalues --    1.43577   1.44158   1.44612   1.44631   1.44700
 Alpha virt. eigenvalues --    1.45019   1.45722   1.45775   1.45909   1.46102
 Alpha virt. eigenvalues --    1.46274   1.47548   1.47815   1.48167   1.48364
 Alpha virt. eigenvalues --    1.49686   1.49776   1.50076   1.50371   1.51166
 Alpha virt. eigenvalues --    1.51291   1.51575   1.51723   1.51760   1.51761
 Alpha virt. eigenvalues --    1.52132   1.52189   1.52363   1.52399   1.53276
 Alpha virt. eigenvalues --    1.53284   1.53658   1.53668   1.55052   1.55458
 Alpha virt. eigenvalues --    1.55576   1.55626   1.55888   1.55889   1.56361
 Alpha virt. eigenvalues --    1.56365   1.56668   1.57056   1.57071   1.57374
 Alpha virt. eigenvalues --    1.57520   1.57590   1.57845   1.57878   1.58132
 Alpha virt. eigenvalues --    1.58140   1.58254   1.58400   1.58655   1.58659
 Alpha virt. eigenvalues --    1.59279   1.59565   1.60451   1.60484   1.62015
 Alpha virt. eigenvalues --    1.62210   1.62232   1.63480   1.64011   1.64974
 Alpha virt. eigenvalues --    1.65620   1.66386   1.66401   1.67254   1.68877
 Alpha virt. eigenvalues --    1.69145   1.69864   1.69980   1.70462   1.70737
 Alpha virt. eigenvalues --    1.70922   1.71082   1.71308   1.71972   1.73333
 Alpha virt. eigenvalues --    1.73478   1.73632   1.73812   1.74371   1.74789
 Alpha virt. eigenvalues --    1.76014   1.76106   1.77098   1.77459   1.77568
 Alpha virt. eigenvalues --    1.78722   1.78874   1.79584   1.80647   1.80724
 Alpha virt. eigenvalues --    1.82162   1.83910   1.84110   1.84140   1.84523
 Alpha virt. eigenvalues --    1.84645   1.85747   1.86320   1.86430   1.86474
 Alpha virt. eigenvalues --    1.87361   1.87428   1.87653   1.88695   1.88751
 Alpha virt. eigenvalues --    1.88783   1.89067   1.89486   1.89566   1.89898
 Alpha virt. eigenvalues --    1.90499   1.90543   1.90856   1.91185   1.91186
 Alpha virt. eigenvalues --    1.92340   1.92935   1.93759   1.94012   1.94451
 Alpha virt. eigenvalues --    1.94460   1.94877   1.94968   1.95283   1.95524
 Alpha virt. eigenvalues --    1.95863   1.95985   1.96147   1.96871   1.96997
 Alpha virt. eigenvalues --    1.97158   1.97405   1.97705   1.98078   1.98196
 Alpha virt. eigenvalues --    1.98428   1.98478   1.98944   1.99158   1.99441
 Alpha virt. eigenvalues --    1.99483   1.99611   2.00615   2.00867   2.00986
 Alpha virt. eigenvalues --    2.01178   2.01328   2.01490   2.01527   2.01817
 Alpha virt. eigenvalues --    2.02053   2.02486   2.02541   2.02664   2.02787
 Alpha virt. eigenvalues --    2.02847   2.03178   2.03300   2.03823   2.04039
 Alpha virt. eigenvalues --    2.04503   2.05036   2.05280   2.06006   2.06210
 Alpha virt. eigenvalues --    2.06218   2.06456   2.06830   2.07097   2.07491
 Alpha virt. eigenvalues --    2.07907   2.07932   2.08576   2.08692   2.09668
 Alpha virt. eigenvalues --    2.09781   2.09878   2.09963   2.10463   2.11043
 Alpha virt. eigenvalues --    2.11101   2.11353   2.11454   2.12058   2.13585
 Alpha virt. eigenvalues --    2.13806   2.14230   2.14455   2.14878   2.14985
 Alpha virt. eigenvalues --    2.15147   2.15481   2.15528   2.16557   2.18227
 Alpha virt. eigenvalues --    2.18354   2.18380   2.18459   2.19182   2.19590
 Alpha virt. eigenvalues --    2.19726   2.20261   2.20469   2.20941   2.21135
 Alpha virt. eigenvalues --    2.21826   2.22104   2.22213   2.22213   2.23080
 Alpha virt. eigenvalues --    2.23113   2.23660   2.24347   2.24413   2.24788
 Alpha virt. eigenvalues --    2.25174   2.25377   2.25494   2.25766   2.25981
 Alpha virt. eigenvalues --    2.26837   2.27561   2.28494   2.28569   2.29176
 Alpha virt. eigenvalues --    2.29274   2.29297   2.29694   2.29721   2.29894
 Alpha virt. eigenvalues --    2.30391   2.30653   2.30782   2.31906   2.32057
 Alpha virt. eigenvalues --    2.32426   2.33026   2.33359   2.33379   2.33966
 Alpha virt. eigenvalues --    2.34186   2.34456   2.34747   2.34832   2.34986
 Alpha virt. eigenvalues --    2.35224   2.35698   2.35719   2.36447   2.36562
 Alpha virt. eigenvalues --    2.36630   2.36894   2.36987   2.37261   2.37384
 Alpha virt. eigenvalues --    2.37562   2.38255   2.38272   2.39060   2.39419
 Alpha virt. eigenvalues --    2.39454   2.39885   2.40080   2.40088   2.40389
 Alpha virt. eigenvalues --    2.40757   2.40809   2.41496   2.41801   2.42780
 Alpha virt. eigenvalues --    2.43389   2.43444   2.43892   2.45009   2.45094
 Alpha virt. eigenvalues --    2.45322   2.46911   2.47155   2.47546   2.47925
 Alpha virt. eigenvalues --    2.48003   2.48349   2.48478   2.48816   2.49135
 Alpha virt. eigenvalues --    2.49564   2.49603   2.49892   2.50136   2.50325
 Alpha virt. eigenvalues --    2.51502   2.52164   2.52197   2.52589   2.53345
 Alpha virt. eigenvalues --    2.53884   2.54055   2.54305   2.54382   2.55077
 Alpha virt. eigenvalues --    2.56249   2.56720   2.57610   2.58295   2.58394
 Alpha virt. eigenvalues --    2.59494   2.60324   2.60559   2.61233   2.61737
 Alpha virt. eigenvalues --    2.62069   2.62202   2.62282   2.62512   2.62932
 Alpha virt. eigenvalues --    2.64397   2.64794   2.64812   2.65834   2.65853
 Alpha virt. eigenvalues --    2.66033   2.66203   2.66542   2.67025   2.68201
 Alpha virt. eigenvalues --    2.68626   2.69400   2.69956   2.70552   2.70619
 Alpha virt. eigenvalues --    2.71538   2.72892   2.72957   2.72994   2.73387
 Alpha virt. eigenvalues --    2.74619   2.74801   2.75274   2.75287   2.75569
 Alpha virt. eigenvalues --    2.75744   2.76040   2.76134   2.77279   2.77294
 Alpha virt. eigenvalues --    2.78223   2.78356   2.79103   2.79198   2.79383
 Alpha virt. eigenvalues --    2.79414   2.80701   2.82037   2.82078   2.82408
 Alpha virt. eigenvalues --    2.82441   2.82979   2.83012   2.83941   2.84691
 Alpha virt. eigenvalues --    2.84762   2.85338   2.85437   2.86931   2.87040
 Alpha virt. eigenvalues --    2.87727   2.87850   2.88033   2.88040   2.90833
 Alpha virt. eigenvalues --    2.90910   2.92662   2.93027   2.93101   2.93644
 Alpha virt. eigenvalues --    2.94304   2.94374   2.96283   2.96857   2.97090
 Alpha virt. eigenvalues --    2.97574   2.97609   2.98081   2.98728   2.99996
 Alpha virt. eigenvalues --    3.00509   3.04893   3.04913   3.05902   3.06045
 Alpha virt. eigenvalues --    3.07603   3.07680   3.08156   3.08365   3.10655
 Alpha virt. eigenvalues --    3.12468   3.12712   3.12956   3.13119   3.13250
 Alpha virt. eigenvalues --    3.15156   3.15164   3.18502   3.22483   3.25633
 Alpha virt. eigenvalues --    3.25676   3.26222   3.26282   3.26587   3.26651
 Alpha virt. eigenvalues --    3.28870   3.29889   3.32046   3.32062   3.37152
 Alpha virt. eigenvalues --    3.40272   3.40379   3.40440   3.43710   3.49629
 Alpha virt. eigenvalues --    3.50368   3.51017   3.51953   3.55596   3.55601
 Alpha virt. eigenvalues --    3.62314   3.62453   3.90332   3.90868   4.18988
 Alpha virt. eigenvalues --    4.19033   4.19600   4.19649   4.19767   4.19769
 Alpha virt. eigenvalues --    4.20116   4.20432   4.21246   4.21247   4.22718
 Alpha virt. eigenvalues --    4.22769   4.23165   4.23189   4.25103   4.25205
 Alpha virt. eigenvalues --    4.25415   4.25579   4.26488   4.28374   4.28404
 Alpha virt. eigenvalues --    4.28978   4.29657   4.31252   4.33519   4.33612
 Alpha virt. eigenvalues --    4.34516   4.34887   4.36751   4.36951   4.36987
 Alpha virt. eigenvalues --    4.38667   4.38758   4.40993   4.41050   4.42504
 Alpha virt. eigenvalues --    4.42505   4.43313   4.43327   4.44563   4.46489
 Alpha virt. eigenvalues --    4.46713   4.47996   4.48207   4.49463   4.49812
 Alpha virt. eigenvalues --    4.50471   4.52747   4.52824   4.54517   4.55410
 Alpha virt. eigenvalues --    4.57147   4.59025   4.59782   4.65132   4.66004
 Alpha virt. eigenvalues --    4.67374   4.67646   4.69370   4.69842   4.71376
 Alpha virt. eigenvalues --    4.72059   4.74557   4.75978   4.76203   4.81945
 Alpha virt. eigenvalues --    4.81994   4.86399   4.92277   4.96911   5.03052
 Alpha virt. eigenvalues --    5.03069   6.00986   6.01153
          Condensed to atoms (all electrons):
 Mulliken charges:
               1
     1  C    0.356775
     2  C   -0.146460
     3  C    0.131786
     4  C    0.206192
     5  N   -0.608641
     6  C   -0.082601
     7  C    0.217982
     8  C    0.133502
     9  N   -0.593169
    10  C   -0.323205
    11  C    0.357806
    12  H    0.165995
    13  B    0.728264
    14  F   -0.334219
    15  F   -0.331712
    16  C   -0.112907
    17  C    0.085439
    18  C    0.089733
    19  C   -0.205530
    20  C    0.073664
    21  C    0.072917
    22  C   -0.205102
    23  C   -0.175215
    24  H    0.192692
    25  C   -0.206942
    26  C   -0.064889
    27  C   -0.206555
    28  H    0.193966
    29  C   -0.176767
    30  C   -0.173555
    31  H    0.176608
    32  H    0.184234
    33  C   -0.173451
    34  H    0.183920
    35  H    0.174694
    36  H    0.172722
    37  H    0.170814
    38  C   -0.014672
    39  C   -0.176404
    40  C   -0.175212
    41  C   -0.169970
    42  H    0.177320
    43  C   -0.169937
    44  H    0.178084
    45  C   -0.164034
    46  H    0.172570
    47  H    0.171955
    48  H    0.170928
    49  C   -0.571938
    50  H    0.190353
    51  H    0.192006
    52  H    0.185807
    53  C   -0.573417
    54  H    0.195716
    55  H    0.192011
    56  H    0.177726
    57  C   -0.146456
    58  C    0.356774
    59  C    0.131794
    60  N   -0.608644
    61  C    0.206183
    62  C   -0.571935
    63  B    0.728262
    64  C   -0.082596
    65  H    0.190351
    66  H    0.192005
    67  H    0.185809
    68  N   -0.593161
    69  F   -0.334234
    70  F   -0.331696
    71  C    0.217979
    72  C   -0.112907
    73  C    0.357801
    74  C    0.133499
    75  C    0.085444
    76  C    0.089737
    77  C   -0.323209
    78  C   -0.573418
    79  C   -0.205532
    80  C    0.073662
    81  C    0.072918
    82  C   -0.205103
    83  H    0.165995
    84  H    0.195717
    85  H    0.192010
    86  H    0.177726
    87  C   -0.175215
    88  H    0.192694
    89  C   -0.206939
    90  C   -0.064891
    91  C   -0.206553
    92  H    0.193964
    93  C   -0.176766
    94  C   -0.173556
    95  H    0.176607
    96  H    0.184234
    97  C   -0.014679
    98  C   -0.173452
    99  H    0.183920
   100  H    0.174694
   101  H    0.172722
   102  C   -0.176405
   103  C   -0.175207
   104  H    0.170814
   105  C   -0.169971
   106  H    0.177320
   107  C   -0.169937
   108  H    0.178085
   109  C   -0.164034
   110  H    0.172570
   111  H    0.171955
   112  H    0.170928
   113  C   -0.584287
   114  H    0.216876
   115  H    0.216803
   116  H    0.177859
   117  C   -0.580690
   118  H    0.186284
   119  H    0.209191
   120  H    0.220287
   121  C   -0.580688
   122  H    0.209187
   123  H    0.220289
   124  H    0.186283
   125  C   -0.584287
   126  H    0.216892
   127  H    0.216790
   128  H    0.177857
 Sum of Mulliken charges =  -0.00000
 Mulliken charges with hydrogens summed into heavy atoms:
               1
     1  C    0.356775
     2  C   -0.146460
     3  C    0.131786
     4  C    0.206192
     5  N   -0.608641
     6  C   -0.082601
     7  C    0.217982
     8  C    0.133502
     9  N   -0.593169
    10  C   -0.157210
    11  C    0.357806
    13  B    0.728264
    14  F   -0.334219
    15  F   -0.331712
    16  C   -0.112907
    17  C    0.085439
    18  C    0.089733
    19  C   -0.012837
    20  C    0.073664
    21  C    0.072917
    22  C   -0.011135
    23  C    0.001393
    25  C   -0.022708
    26  C   -0.064889
    27  C   -0.022635
    29  C   -0.002073
    30  C   -0.000832
    33  C   -0.002637
    38  C   -0.014672
    39  C    0.000916
    40  C    0.002871
    41  C    0.002600
    43  C    0.002018
    45  C    0.006894
    49  C   -0.003772
    53  C   -0.007964
    57  C   -0.146456
    58  C    0.356774
    59  C    0.131794
    60  N   -0.608644
    61  C    0.206183
    62  C   -0.003769
    63  B    0.728262
    64  C   -0.082596
    68  N   -0.593161
    69  F   -0.334234
    70  F   -0.331696
    71  C    0.217979
    72  C   -0.112907
    73  C    0.357801
    74  C    0.133499
    75  C    0.085444
    76  C    0.089737
    77  C   -0.157214
    78  C   -0.007965
    79  C   -0.012838
    80  C    0.073662
    81  C    0.072918
    82  C   -0.011139
    87  C    0.001392
    89  C   -0.022704
    90  C   -0.064891
    91  C   -0.022633
    93  C   -0.002072
    94  C   -0.000834
    97  C   -0.014679
    98  C   -0.002638
   102  C    0.000916
   103  C    0.002878
   105  C    0.002600
   107  C    0.002018
   109  C    0.006894
   113  C    0.027251
   117  C    0.035072
   121  C    0.035071
   125  C    0.027252
 Electronic spatial extent (au):  <R**2>=          69491.4684
 Charge=             -0.0000 electrons
 Dipole moment (field-independent basis, Debye):
    X=              0.0011    Y=              8.7581    Z=             -0.0000  Tot=              8.7581
 Quadrupole moment (field-independent basis, Debye-Ang):
   XX=           -382.3691   YY=           -419.9110   ZZ=           -415.7008
   XY=             -0.0010   XZ=            -14.1055   YZ=              0.0015
 Traceless Quadrupole moment (field-independent basis, Debye-Ang):
   XX=             23.6245   YY=            -13.9174   ZZ=             -9.7072
   XY=             -0.0010   XZ=            -14.1055   YZ=              0.0015
 Octapole moment (field-independent basis, Debye-Ang**2):
  XXX=             -0.0073  YYY=            188.9620  ZZZ=              0.0119  XYY=              0.0185
  XXY=             35.6029  XXZ=              0.0221  XZZ=              0.0282  YZZ=             35.8514
  YYZ=              0.0069  XYZ=            -34.3655
 Hexadecapole moment (field-independent basis, Debye-Ang**3):
 XXXX=         -51781.5742 YYYY=         -26100.7864 ZZZZ=         -11730.3084 XXXY=              0.3330
 XXXZ=            717.9289 YYYX=              0.0043 YYYZ=              0.0880 ZZZX=            -68.5433
 ZZZY=             -0.0672 XXYY=         -12655.6720 XXZZ=         -10459.1250 YYZZ=          -6058.4126
 XXYZ=             -0.1573 YYXZ=           -394.5290 ZZXY=             -0.0411
 N-N= 1.210438300386D+04 E-N=-3.168330124449D+04  KE= 3.185209436034D+03
 1\1\GINC-VERA-LUX2\SP\RwB97XD TD-FC\6-31G(d)\C66H52B2F4N4\RAHMMA\13-Ma
 y-2023\0\\# TD rwb97xd/6-31g(d)\\BODIPY_Tri_S0surface\\0,1\C,0,1.30946
 2,-3.327631,1.037428\C,0,0.6976,-2.344333,0.223862\C,0,1.656465,-1.368
 256,-0.045736\C,0,2.841805,-1.779396,0.62599\N,0,2.581305,-2.987713,1.
 268349\C,0,4.097585,-1.177242,0.732952\C,0,5.128283,-1.776108,1.458495
 \C,0,6.467086,-1.357351,1.717904\N,0,4.927567,-3.002478,2.089794\C,0,7
 .030394,-2.353493,2.498731\C,0,6.060417,-3.350198,2.712439\H,0,8.04061
 9,-2.373349,2.886434\B,0,3.595893,-3.805108,2.118399\F,0,3.14183,-3.91
 2401,3.430764\F,0,3.777872,-5.062921,1.556034\C,0,4.327042,0.138243,0.
 075332\C,0,4.896486,0.185817,-1.204842\C,0,3.947328,1.313146,0.73981\C
 ,0,5.282875,-1.004315,-1.901688\C,0,5.094067,1.454524,-1.843182\C,0,4.
 133715,2.580502,0.095358\C,0,3.364425,1.284445,2.048171\C,0,5.842063,-
 0.938711,-3.142209\H,0,5.126009,-1.965811,-1.423893\C,0,5.688614,1.474
 466,-3.1467\C,0,4.705334,2.635769,-1.187621\C,0,3.713635,3.763375,0.78
 6487\H,0,3.229737,0.327917,2.542189\C,0,2.98017,2.434662,2.668691\C,0,
 6.050841,0.320077,-3.772892\H,0,6.130687,-1.850602,-3.655776\H,0,5.847
 76,2.431956,-3.630703\C,0,3.155227,3.693094,2.027033\H,0,3.846172,4.72
 3713,0.300072\H,0,2.538384,2.394159,3.659629\H,0,6.500817,0.355887,-4.
 760334\H,0,2.841199,4.600718,2.533489\C,0,4.892429,3.954743,-1.860986\
 C,0,6.034076,4.721993,-1.616967\C,0,3.925461,4.439202,-2.745446\C,0,6.
 205974,5.951561,-2.245974\H,0,6.787478,4.34797,-0.929378\C,0,4.096846,
 5.668532,-3.374631\H,0,3.037019,3.84404,-2.937214\C,0,5.237624,6.42716
 5,-3.126068\H,0,7.098186,6.538327,-2.048412\H,0,3.337959,6.034237,-4.0
 60009\H,0,5.371753,7.38638,-3.617049\C,0,1.431317,-0.157985,-0.897012\
 H,0,1.411603,0.758714,-0.297066\H,0,2.217227,-0.038144,-1.647582\H,0,0
 .470902,-0.244486,-1.412612\C,0,7.166779,-0.115202,1.260789\H,0,7.2908
 83,-0.100965,0.17291\H,0,6.612776,0.788079,1.53422\H,0,8.15923,-0.0605
 3,1.716823\C,0,-0.697982,-2.34425,-0.224062\C,0,-1.309983,-3.327488,-1
 .037603\C,0,-1.656738,-1.368094,0.045605\N,0,-2.581804,-2.98745,-1.268
 455\C,0,-2.842176,-1.779132,-0.62603\C,0,-1.431423,-0.157854,0.896885\
 B,0,-3.596621,-3.804916,-2.118167\C,0,-4.097867,-1.176802,-0.733015\H,
 0,-1.411382,0.75882,0.296907\H,0,-2.217403,-0.037785,1.647338\H,0,-0.4
 71092,-0.244576,1.412608\N,0,-4.928133,-3.00204,-2.089661\F,0,-3.14268
 2,-3.912663,-3.43055\F,0,-3.778801,-5.062533,-1.555452\C,0,-5.128662,-
 1.775568,-1.458505\C,0,-4.327127,0.138744,-0.075442\C,0,-6.061098,-3.3
 49766,-2.712098\C,0,-6.467448,-1.356715,-1.717837\C,0,-4.896669,0.1864
 62,1.204684\C,0,-3.947084,1.313555,-0.739897\C,0,-7.030958,-2.352942,-
 2.498411\C,0,-7.166937,-0.114407,-1.260839\C,0,-5.28342,-1.003567,1.90
 1506\C,0,-5.093955,1.455218,1.843017\C,0,-4.133178,2.580955,-0.095448\
 C,0,-3.36411,1.284717,-2.048223\H,0,-8.041222,-2.372742,-2.886013\H,0,
 -7.291157,-0.100126,-0.172971\H,0,-6.612731,0.788757,-1.534233\H,0,-8.
 159331,-0.059549,-1.716975\C,0,-5.842679,-0.937814,3.141987\H,0,-5.126
 773,-1.965104,1.423722\C,0,-5.688577,1.475321,3.146498\C,0,-4.704845,2
 .63636,1.187501\C,0,-3.712762,3.763727,-0.786541\H,0,-3.229648,0.32815
 9,-2.542245\C,0,-2.97952,2.43484,-2.668709\C,0,-6.05116,0.321029,3.772
 662\H,0,-6.131585,-1.849628,3.655531\H,0,-5.847485,2.432857,3.630489\C
 ,0,-4.891566,3.955374,1.860894\C,0,-3.154295,3.693313,-2.027054\H,0,-3
 .845098,4.724094,-0.300128\H,0,-2.537685,2.394232,-3.659621\H,0,-6.501
 191,0.356957,4.760074\C,0,-6.033039,4.722917,1.616983\C,0,-3.924402,4.
 439565,2.745285\H,0,-2.840013,4.600862,-2.533487\C,0,-6.204572,5.95251
 4,2.246032\H,0,-6.786591,4.349101,0.929446\C,0,-4.095423,5.668926,3.37
 4512\H,0,-3.036098,3.844171,2.936969\C,0,-5.236029,6.427853,3.126059\H
 ,0,-7.096649,6.539515,2.048555\H,0,-3.336387,6.03442,4.059839\H,0,-5.3
 69877,7.387092,3.617071\C,0,6.187693,-4.612196,3.496515\H,0,5.463558,-
 4.622924,4.316523\H,0,5.966196,-5.476791,2.864255\H,0,7.196505,-4.7090
 87,3.903467\C,0,0.696124,-4.569457,1.5885\H,0,-0.38833,-4.543999,1.460
 335\H,0,1.094703,-5.451806,1.077076\H,0,0.938541,-4.673492,2.648761\C,
 0,-0.696793,-4.569393,-1.588662\H,0,-1.095337,-5.451668,-1.077074\H,0,
 -0.939395,-4.673531,-2.648867\H,0,0.38768,-4.543982,-1.460649\C,0,-6.1
 88585,-4.611971,-3.495803\H,0,-5.463941,-4.623399,-4.315345\H,0,-5.967
 912,-5.476435,-2.863058\H,0,-7.197206,-4.708492,-3.903309\\Version=ES6
 4L-G16RevB.01\State=1-A\HF=-3213.9082992\RMSD=4.875e-09\PG=C01 [X(C66H
 52B2F4N4)]\\@


 THE SOLUTION TO A PROBLEM CHANGES THE PROBLEM.

                                 -- JOHN PEERS
           PAUL DICKSON'S "THE OFFICIAL RULES"
 Job cpu time:       0 days 13 hours 24 minutes  7.4 seconds.
 Elapsed time:       0 days  0 hours 34 minutes 28.5 seconds.
 File lengths (MBytes):  RWF=   7756 Int=      0 D2E=      0 Chk=    268 Scr=      8
 Normal termination of Gaussian 16 at Sat May 13 15:34:49 2023.
