# Supplementary material for: Lowering of the singlet-triplet energy gap via intramolecular exciton-exciton coupling
Source: Nat Commun. 2024 Oct 8;15:8705. doi: 10.1038/s41467-024-53122-7 (PMC11461719; doi:10.1038/s41467-024-53122-7)
Supplement: Supplementary file 5 — Supplementary Dataset 2 [file 41467_2024_53122_MOESM5_ESM.zip › BOPIDY_DIM-s-WB97XD-631Gd-v2.log]

 Entering Gaussian System, Link 0=g16
 Input=BOPIDY_DIM-s-WB97XD-631Gd-v2.com
 Output=BOPIDY_DIM-s-WB97XD-631Gd-v2.log
 Initial command:
 /apps/Common/software/gaussian/16.B.01-AVX2/g16/l1.exe "/cephyr/NOBACKUP/groups/snic2020-6-11/rahmma/jobs/Gaussian/Karl/Gau-1762533.inp" -scrdir="/cephyr/NOBACKUP/groups/snic2020-6-11/rahmma/jobs/Gaussian/Karl/"
 Entering Link 1 = /apps/Common/software/gaussian/16.B.01-AVX2/g16/l1.exe PID=   1762534.
  
 Copyright (c) 1988-2017, Gaussian, Inc.  All Rights Reserved.
  
 This is part of the Gaussian(R) 16 program.  It is based on
 the Gaussian(R) 09 system (copyright 2009, Gaussian, Inc.),
 the Gaussian(R) 03 system (copyright 2003, Gaussian, Inc.),
 the Gaussian(R) 98 system (copyright 1998, Gaussian, Inc.),
 the Gaussian(R) 94 system (copyright 1995, Gaussian, Inc.),
 the Gaussian 92(TM) system (copyright 1992, Gaussian, Inc.),
 the Gaussian 90(TM) system (copyright 1990, Gaussian, Inc.),
 the Gaussian 88(TM) system (copyright 1988, Gaussian, Inc.),
 the Gaussian 86(TM) system (copyright 1986, Carnegie Mellon
 University), and the Gaussian 82(TM) system (copyright 1983,
 Carnegie Mellon University). Gaussian is a federally registered
 trademark of Gaussian, Inc.
  
 This software contains proprietary and confidential information,
 including trade secrets, belonging to Gaussian, Inc.
  
 This software is provided under written license and may be
 used, copied, transmitted, or stored only in accord with that
 written license.
  
 The following legend is applicable only to US Government
 contracts under FAR:
  
                    RESTRICTED RIGHTS LEGEND
  
 Use, reproduction and disclosure by the US Government is
 subject to restrictions as set forth in subparagraphs (a)
 and (c) of the Commercial Computer Software - Restricted
 Rights clause in FAR 52.227-19.
  
 Gaussian, Inc.
 340 Quinnipiac St., Bldg. 40, Wallingford CT 06492
  
  
 ---------------------------------------------------------------
 Warning -- This program may not be used in any manner that
 competes with the business of Gaussian, Inc. or will provide
 assistance to any competitor of Gaussian, Inc.  The licensee
 of this program is prohibited from giving any competitor of
 Gaussian, Inc. access to this program.  By using this program,
 the user acknowledges that Gaussian, Inc. is engaged in the
 business of creating and licensing software in the field of
 computational chemistry and represents and warrants to the
 licensee that it is not a competitor of Gaussian, Inc. and that
 it will not use this program in any manner prohibited above.
 ---------------------------------------------------------------
  

 Cite this work as:
 Gaussian 16, Revision B.01,
 M. J. Frisch, G. W. Trucks, H. B. Schlegel, G. E. Scuseria, 
 M. A. Robb, J. R. Cheeseman, G. Scalmani, V. Barone, 
 G. A. Petersson, H. Nakatsuji, X. Li, M. Caricato, A. V. Marenich, 
 J. Bloino, B. G. Janesko, R. Gomperts, B. Mennucci, H. P. Hratchian, 
 J. V. Ortiz, A. F. Izmaylov, J. L. Sonnenberg, D. Williams-Young, 
 F. Ding, F. Lipparini, F. Egidi, J. Goings, B. Peng, A. Petrone, 
 T. Henderson, D. Ranasinghe, V. G. Zakrzewski, J. Gao, N. Rega, 
 G. Zheng, W. Liang, M. Hada, M. Ehara, K. Toyota, R. Fukuda, 
 J. Hasegawa, M. Ishida, T. Nakajima, Y. Honda, O. Kitao, H. Nakai, 
 T. Vreven, K. Throssell, J. A. Montgomery, Jr., J. E. Peralta, 
 F. Ogliaro, M. J. Bearpark, J. J. Heyd, E. N. Brothers, K. N. Kudin, 
 V. N. Staroverov, T. A. Keith, R. Kobayashi, J. Normand, 
 K. Raghavachari, A. P. Rendell, J. C. Burant, S. S. Iyengar, 
 J. Tomasi, M. Cossi, J. M. Millam, M. Klene, C. Adamo, R. Cammi, 
 J. W. Ochterski, R. L. Martin, K. Morokuma, O. Farkas, 
 J. B. Foresman, and D. J. Fox, Gaussian, Inc., Wallingford CT, 2016.
 
 ******************************************
 Gaussian 16:  ES64L-G16RevB.01 20-Dec-2017
                21-Mar-2023 
 ******************************************
 %chk=BOPIDY_DIM-s-WB97XD-631Gd-v2.chk
 %mem=20GB
 %nprocshared=24
 Will use up to   24 processors via shared memory.
 --------------------------
 # opt wb97xd/6-31g(d) freq
 --------------------------
 1/18=20,19=15,26=3,38=1/1,3;
 2/9=110,12=2,17=6,18=5,40=1/2;
 3/5=1,6=6,7=1,11=2,25=1,30=1,71=1,74=-58/1,2,3;
 4//1;
 5/5=2,38=5/2;
 6/7=2,8=2,9=2,10=2,28=1/1;
 7//1,2,3,16;
 1/18=20,19=15,26=3/3(2);
 2/9=110/2;
 99//99;
 2/9=110/2;
 3/5=1,6=6,7=1,11=2,25=1,30=1,71=1,74=-58/1,2,3;
 4/5=5,16=3,69=1/1;
 5/5=2,38=5/2;
 7//1,2,3,16;
 1/18=20,19=15,26=3/3(-5);
 2/9=110/2;
 6/7=2,8=2,9=2,10=2,19=2,28=1/1;
 99/9=1/99;
 --------------------
 BODIPY_Tri_S0surface
 --------------------
 Symbolic Z-matrix:
 Charge =  0 Multiplicity = 1
 C                     1.28581  -3.3954    0.98065 
 C                     0.67144  -2.40608   0.17842 
 C                     1.62625  -1.43791  -0.10467 
 C                     2.84361  -1.85694   0.57074 
 N                     2.59503  -3.04781   1.19476 
 C                     4.10317  -1.22179   0.65085 
 C                     5.12739  -1.87112   1.37398 
 C                     6.49675  -1.44855   1.65456 
 N                     4.93427  -3.08875   1.96228 
 C                     7.05914  -2.46417   2.40414 
 C                     6.09746  -3.46719   2.59316 
 H                     8.06872  -2.49168   2.79289 
 B                     3.61014  -3.8866    2.00606 
 F                     3.17976  -4.02473   3.3274 
 F                     3.77294  -5.14173   1.42316 
 C                     4.31157   0.11893   0.04408 
 C                     4.96317   0.2453   -1.19527 
 C                     3.8318    1.26508   0.70344 
 C                     5.44411  -0.90163  -1.90551 
 C                     5.15991   1.54194  -1.77667 
 C                     3.98983   2.55898   0.10399 
 C                     3.16144   1.1759    1.96661 
 C                     6.10401  -0.77259  -3.09064 
 H                     5.27256  -1.88335  -1.47705 
 C                     5.86769   1.6318   -3.01965 
 C                     4.66222   2.68355  -1.12432 
 C                     3.43727   3.6962    0.77908 
 H                     3.06222   0.2017    2.43297 
 C                     2.65391   2.28351   2.57663 
 C                     6.32662   0.51583  -3.65229 
 H                     6.46166  -1.65511  -3.61244 
 H                     6.03642   2.6118   -3.45268 
 C                     2.78786   3.5634    1.96928 
 H                     3.53956   4.67358   0.32 
 H                     2.14686   2.19247   3.53255 
 H                     6.86237   0.60581  -4.59248 
 H                     2.37204   4.43741   2.46169 
 C                     4.8434    4.03118  -1.7396 
 C                     5.8596    4.88229  -1.29763 
 C                     3.99891   4.4621   -2.7661 
 C                     6.02853   6.13936  -1.87027 
 H                     6.51754   4.55119  -0.499 
 C                     4.16701   5.71896  -3.33944 
 H                     3.20831   3.80258  -3.11298 
 C                     5.18236   6.56039  -2.89261 
 H                     6.82324   6.79028  -1.51784 
 H                     3.50322   6.04152  -4.13623 
 H                     5.31396   7.54111  -3.33996 
 C                     1.42458  -0.24118  -0.97578 
 H                     1.38141   0.68744  -0.3947 
 H                     2.2357   -0.12947  -1.70123 
 H                     0.48181  -0.34111  -1.5214 
 C                     7.16852  -0.18118   1.23786 
 H                     7.31716  -0.13799   0.15307 
 H                     6.58112   0.70039   1.51476 
 H                     8.14819  -0.10736   1.71861 
 C                    -0.73062  -2.39349  -0.24377 
 C                    -1.3762   -3.38264  -1.02182 
 C                    -1.66462  -1.3912    0.02356 
 N                    -2.64607  -3.02216  -1.23328 
 C                    -2.87031  -1.79609  -0.61191 
 C                    -1.40037  -0.16677   0.84312 
 B                    -3.69311  -3.83746  -2.04527 
 C                    -4.11909  -1.17321  -0.7032 
 H                    -1.38061   0.73567   0.22209 
 H                    -2.16716  -0.01837   1.60805 
 H                    -0.42977  -0.25425   1.33878 
 N                    -5.00994  -3.01099  -2.00238 
 F                    -3.27058  -3.97719  -3.36472 
 F                    -3.88492  -5.08074  -1.45481 
 C                    -5.17497  -1.7685   -1.3917 
 C                    -4.30968   0.15944  -0.06833 
 C                    -6.16227  -3.35113  -2.59116 
 C                    -6.51322  -1.33187  -1.62907 
 C                    -4.84263   0.2434    1.22564 
 C                    -3.92739   1.31312  -0.76762 
 C                    -7.11074  -2.33325  -2.37566 
 C                    -7.18007  -0.06881  -1.18095 
 C                    -5.23071  -0.92463   1.958 
 C                    -4.99588   1.52811   1.84382 
 C                    -4.07549   2.59674  -0.14591 
 C                    -3.3814    1.24705  -2.09039 
 H                    -8.12982  -2.34386  -2.73977 
 H                    -7.27547  -0.03034  -0.09078 
 H                    -6.61769   0.8186   -1.48715 
 H                    -8.1828   -0.00631  -1.61273 
 C                    -5.74582  -0.8235    3.21515 
 H                    -5.11009  -1.8984    1.49473 
 C                    -5.53969   1.58515   3.16816 
 C                    -4.60673   2.68834   1.15215 
 C                    -3.66612   3.7586   -0.87775 
 H                    -3.27253   0.27794  -2.56599 
 C                    -3.00053   2.37787  -2.74759 
 C                    -5.90346   0.45085   3.82918 
 H                    -6.0361   -1.71911   3.75574 
 H                    -5.65684   2.55464   3.64015 
 C                    -4.75003   4.0241    1.8029 
 C                    -3.14493   3.65301  -2.13187 
 H                    -3.77776   4.73175  -0.41204 
 H                    -2.5865    2.30918  -3.74888 
 H                    -6.31386   0.51454   4.83232 
 C                    -5.94333   4.74238   1.69568 
 C                    -3.68969   4.57319   2.52824 
 H                    -2.83835   4.54501  -2.66959 
 C                    -6.07444   5.98769   2.30324 
 H                    -6.76942   4.31763   1.13227 
 C                    -3.82029   5.8184    3.1357 
 H                    -2.76048   4.01657   2.61219 
 C                    -5.01309   6.52799   3.0244 
 H                    -7.00713   6.53651   2.21267 
 H                    -2.98903   6.23464   3.69706 
 H                    -5.11529   7.49958   3.49843 
 C                     6.20388  -4.74902   3.33478 
 H                     5.47115  -4.77715   4.14828 
 H                     5.96946  -5.59063   2.67474 
 H                     7.20848  -4.87371   3.74432 
 C                     0.6952   -4.62922   1.5563 
 H                    -0.38544  -4.64334   1.4003 
 H                     1.14004  -5.51768   1.09368 
 H                     0.91584  -4.68819   2.62616 
 C                    -0.79867  -4.64472  -1.56666 
 H                    -1.21752  -5.51291  -1.04759 
 H                    -1.05091  -4.7492   -2.62467 
 H                     0.28702  -4.64804  -1.44748 
 C                    -6.32966  -4.62656  -3.34511 
 H                    -5.7577   -4.59266  -4.27706 
 H                    -5.94002  -5.46618  -2.76232 
 H                    -7.38341  -4.80073  -3.5728 
 

 GradGradGradGradGradGradGradGradGradGradGradGradGradGradGradGradGradGrad
 Berny optimization.
 Initialization pass.
                           ----------------------------
                           !    Initial Parameters    !
                           ! (Angstroms and Degrees)  !
 --------------------------                            --------------------------
 ! Name  Definition              Value          Derivative Info.                !
 --------------------------------------------------------------------------------
 ! R1    R(1,2)                  1.4141         estimate D2E/DX2                !
 ! R2    R(1,5)                  1.3714         estimate D2E/DX2                !
 ! R3    R(1,117)                1.4841         estimate D2E/DX2                !
 ! R4    R(2,3)                  1.3889         estimate D2E/DX2                !
 ! R5    R(2,57)                 1.4643         estimate D2E/DX2                !
 ! R6    R(3,4)                  1.4539         estimate D2E/DX2                !
 ! R7    R(3,49)                 1.4939         estimate D2E/DX2                !
 ! R8    R(4,5)                  1.3673         estimate D2E/DX2                !
 ! R9    R(4,6)                  1.4129         estimate D2E/DX2                !
 ! R10   R(5,13)                 1.5467         estimate D2E/DX2                !
 ! R11   R(6,7)                  1.4119         estimate D2E/DX2                !
 ! R12   R(6,16)                 1.4863         estimate D2E/DX2                !
 ! R13   R(7,8)                  1.4603         estimate D2E/DX2                !
 ! R14   R(7,9)                  1.366          estimate D2E/DX2                !
 ! R15   R(8,10)                 1.3819         estimate D2E/DX2                !
 ! R16   R(8,53)                 1.4937         estimate D2E/DX2                !
 ! R17   R(9,11)                 1.3763         estimate D2E/DX2                !
 ! R18   R(9,13)                 1.5465         estimate D2E/DX2                !
 ! R19   R(10,11)                1.4024         estimate D2E/DX2                !
 ! R20   R(10,12)                1.0822         estimate D2E/DX2                !
 ! R21   R(11,113)               1.4847         estimate D2E/DX2                !
 ! R22   R(13,14)                1.3965         estimate D2E/DX2                !
 ! R23   R(13,15)                1.3934         estimate D2E/DX2                !
 ! R24   R(16,17)                1.4059         estimate D2E/DX2                !
 ! R25   R(16,18)                1.4066         estimate D2E/DX2                !
 ! R26   R(17,19)                1.4322         estimate D2E/DX2                !
 ! R27   R(17,20)                1.4346         estimate D2E/DX2                !
 ! R28   R(18,21)                1.4347         estimate D2E/DX2                !
 ! R29   R(18,22)                1.4328         estimate D2E/DX2                !
 ! R30   R(19,23)                1.3626         estimate D2E/DX2                !
 ! R31   R(19,24)                1.0848         estimate D2E/DX2                !
 ! R32   R(20,25)                1.4332         estimate D2E/DX2                !
 ! R33   R(20,26)                1.4059         estimate D2E/DX2                !
 ! R34   R(21,26)                1.4058         estimate D2E/DX2                !
 ! R35   R(21,27)                1.4333         estimate D2E/DX2                !
 ! R36   R(22,28)                1.0846         estimate D2E/DX2                !
 ! R37   R(22,29)                1.3625         estimate D2E/DX2                !
 ! R38   R(23,30)                1.423          estimate D2E/DX2                !
 ! R39   R(23,31)                1.0858         estimate D2E/DX2                !
 ! R40   R(25,30)                1.3624         estimate D2E/DX2                !
 ! R41   R(25,32)                1.0846         estimate D2E/DX2                !
 ! R42   R(26,38)                1.4925         estimate D2E/DX2                !
 ! R43   R(27,33)                1.3623         estimate D2E/DX2                !
 ! R44   R(27,34)                1.0847         estimate D2E/DX2                !
 ! R45   R(29,33)                1.423          estimate D2E/DX2                !
 ! R46   R(29,35)                1.0859         estimate D2E/DX2                !
 ! R47   R(30,36)                1.0859         estimate D2E/DX2                !
 ! R48   R(33,37)                1.0859         estimate D2E/DX2                !
 ! R49   R(38,39)                1.3973         estimate D2E/DX2                !
 ! R50   R(38,40)                1.3973         estimate D2E/DX2                !
 ! R51   R(39,41)                1.3916         estimate D2E/DX2                !
 ! R52   R(39,42)                1.0864         estimate D2E/DX2                !
 ! R53   R(40,43)                1.3916         estimate D2E/DX2                !
 ! R54   R(40,44)                1.0864         estimate D2E/DX2                !
 ! R55   R(41,45)                1.3923         estimate D2E/DX2                !
 ! R56   R(41,46)                1.086          estimate D2E/DX2                !
 ! R57   R(43,45)                1.3923         estimate D2E/DX2                !
 ! R58   R(43,47)                1.0861         estimate D2E/DX2                !
 ! R59   R(45,48)                1.0859         estimate D2E/DX2                !
 ! R60   R(49,50)                1.0963         estimate D2E/DX2                !
 ! R61   R(49,51)                1.0939         estimate D2E/DX2                !
 ! R62   R(49,52)                1.0938         estimate D2E/DX2                !
 ! R63   R(53,54)                1.0958         estimate D2E/DX2                !
 ! R64   R(53,55)                1.0949         estimate D2E/DX2                !
 ! R65   R(53,56)                1.0938         estimate D2E/DX2                !
 ! R66   R(57,58)                1.4144         estimate D2E/DX2                !
 ! R67   R(57,59)                1.3959         estimate D2E/DX2                !
 ! R68   R(58,60)                1.3369         estimate D2E/DX2                !
 ! R69   R(58,121)               1.4911         estimate D2E/DX2                !
 ! R70   R(59,61)                1.4218         estimate D2E/DX2                !
 ! R71   R(59,62)                1.4969         estimate D2E/DX2                !
 ! R72   R(60,61)                1.3927         estimate D2E/DX2                !
 ! R73   R(60,63)                1.5557         estimate D2E/DX2                !
 ! R74   R(61,64)                1.3985         estimate D2E/DX2                !
 ! R75   R(62,65)                1.0957         estimate D2E/DX2                !
 ! R76   R(62,66)                1.0932         estimate D2E/DX2                !
 ! R77   R(62,67)                1.0933         estimate D2E/DX2                !
 ! R78   R(63,68)                1.5553         estimate D2E/DX2                !
 ! R79   R(63,69)                1.3925         estimate D2E/DX2                !
 ! R80   R(63,70)                1.3897         estimate D2E/DX2                !
 ! R81   R(64,71)                1.394          estimate D2E/DX2                !
 ! R82   R(64,72)                1.4884         estimate D2E/DX2                !
 ! R83   R(68,71)                1.3942         estimate D2E/DX2                !
 ! R84   R(68,73)                1.338          estimate D2E/DX2                !
 ! R85   R(71,74)                1.4276         estimate D2E/DX2                !
 ! R86   R(72,75)                1.4019         estimate D2E/DX2                !
 ! R87   R(72,76)                1.4022         estimate D2E/DX2                !
 ! R88   R(73,77)                1.4079         estimate D2E/DX2                !
 ! R89   R(73,125)               1.491          estimate D2E/DX2                !
 ! R90   R(74,77)                1.3846         estimate D2E/DX2                !
 ! R91   R(74,78)                1.4969         estimate D2E/DX2                !
 ! R92   R(75,79)                1.4322         estimate D2E/DX2                !
 ! R93   R(75,80)                1.4339         estimate D2E/DX2                !
 ! R94   R(76,81)                1.4339         estimate D2E/DX2                !
 ! R95   R(76,82)                1.4326         estimate D2E/DX2                !
 ! R96   R(77,83)                1.0822         estimate D2E/DX2                !
 ! R97   R(78,84)                1.095          estimate D2E/DX2                !
 ! R98   R(78,85)                1.0943         estimate D2E/DX2                !
 ! R99   R(78,86)                1.0935         estimate D2E/DX2                !
 ! R100  R(79,87)                1.3623         estimate D2E/DX2                !
 ! R101  R(79,88)                1.0851         estimate D2E/DX2                !
 ! R102  R(80,89)                1.4328         estimate D2E/DX2                !
 ! R103  R(80,90)                1.4057         estimate D2E/DX2                !
 ! R104  R(81,90)                1.4056         estimate D2E/DX2                !
 ! R105  R(81,91)                1.4329         estimate D2E/DX2                !
 ! R106  R(82,92)                1.085          estimate D2E/DX2                !
 ! R107  R(82,93)                1.3622         estimate D2E/DX2                !
 ! R108  R(87,94)                1.4233         estimate D2E/DX2                !
 ! R109  R(87,95)                1.0856         estimate D2E/DX2                !
 ! R110  R(89,94)                1.3623         estimate D2E/DX2                !
 ! R111  R(89,96)                1.0846         estimate D2E/DX2                !
 ! R112  R(90,97)                1.4927         estimate D2E/DX2                !
 ! R113  R(91,98)                1.3622         estimate D2E/DX2                !
 ! R114  R(91,99)                1.0846         estimate D2E/DX2                !
 ! R115  R(93,98)                1.4234         estimate D2E/DX2                !
 ! R116  R(93,100)               1.0857         estimate D2E/DX2                !
 ! R117  R(94,101)               1.0857         estimate D2E/DX2                !
 ! R118  R(97,102)               1.3969         estimate D2E/DX2                !
 ! R119  R(97,103)               1.3971         estimate D2E/DX2                !
 ! R120  R(98,104)               1.0857         estimate D2E/DX2                !
 ! R121  R(102,105)              1.3918         estimate D2E/DX2                !
 ! R122  R(102,106)              1.0864         estimate D2E/DX2                !
 ! R123  R(103,107)              1.3916         estimate D2E/DX2                !
 ! R124  R(103,108)              1.0864         estimate D2E/DX2                !
 ! R125  R(105,109)              1.3923         estimate D2E/DX2                !
 ! R126  R(105,110)              1.086          estimate D2E/DX2                !
 ! R127  R(107,109)              1.3924         estimate D2E/DX2                !
 ! R128  R(107,111)              1.086          estimate D2E/DX2                !
 ! R129  R(109,112)              1.0859         estimate D2E/DX2                !
 ! R130  R(113,114)              1.0952         estimate D2E/DX2                !
 ! R131  R(113,115)              1.095          estimate D2E/DX2                !
 ! R132  R(113,116)              1.092          estimate D2E/DX2                !
 ! R133  R(117,118)              1.0919         estimate D2E/DX2                !
 ! R134  R(117,119)              1.096          estimate D2E/DX2                !
 ! R135  R(117,120)              1.094          estimate D2E/DX2                !
 ! R136  R(121,122)              1.0948         estimate D2E/DX2                !
 ! R137  R(121,123)              1.0927         estimate D2E/DX2                !
 ! R138  R(121,124)              1.0922         estimate D2E/DX2                !
 ! R139  R(125,126)              1.094          estimate D2E/DX2                !
 ! R140  R(125,127)              1.0938         estimate D2E/DX2                !
 ! R141  R(125,128)              1.092          estimate D2E/DX2                !
 ! A1    A(2,1,5)              109.0268         estimate D2E/DX2                !
 ! A2    A(2,1,117)            128.9591         estimate D2E/DX2                !
 ! A3    A(5,1,117)            122.0107         estimate D2E/DX2                !
 ! A4    A(1,2,3)              107.7353         estimate D2E/DX2                !
 ! A5    A(1,2,57)             125.8428         estimate D2E/DX2                !
 ! A6    A(3,2,57)             126.403          estimate D2E/DX2                !
 ! A7    A(2,3,4)              106.2616         estimate D2E/DX2                !
 ! A8    A(2,3,49)             125.7644         estimate D2E/DX2                !
 ! A9    A(4,3,49)             127.9386         estimate D2E/DX2                !
 ! A10   A(3,4,5)              108.1091         estimate D2E/DX2                !
 ! A11   A(3,4,6)              130.0327         estimate D2E/DX2                !
 ! A12   A(5,4,6)              121.8529         estimate D2E/DX2                !
 ! A13   A(1,5,4)              108.8487         estimate D2E/DX2                !
 ! A14   A(1,5,13)             124.8203         estimate D2E/DX2                !
 ! A15   A(4,5,13)             126.3299         estimate D2E/DX2                !
 ! A16   A(4,6,7)              117.9677         estimate D2E/DX2                !
 ! A17   A(4,6,16)             120.4869         estimate D2E/DX2                !
 ! A18   A(7,6,16)             121.4806         estimate D2E/DX2                !
 ! A19   A(6,7,8)              130.2072         estimate D2E/DX2                !
 ! A20   A(6,7,9)              121.8664         estimate D2E/DX2                !
 ! A21   A(8,7,9)              107.9249         estimate D2E/DX2                !
 ! A22   A(7,8,10)             105.8531         estimate D2E/DX2                !
 ! A23   A(7,8,53)             127.8549         estimate D2E/DX2                !
 ! A24   A(10,8,53)            126.2903         estimate D2E/DX2                !
 ! A25   A(7,9,11)             108.8457         estimate D2E/DX2                !
 ! A26   A(7,9,13)             126.3762         estimate D2E/DX2                !
 ! A27   A(11,9,13)            124.6652         estimate D2E/DX2                !
 ! A28   A(8,10,11)            108.6446         estimate D2E/DX2                !
 ! A29   A(8,10,12)            126.3846         estimate D2E/DX2                !
 ! A30   A(11,10,12)           124.9695         estimate D2E/DX2                !
 ! A31   A(9,11,10)            108.7304         estimate D2E/DX2                !
 ! A32   A(9,11,113)           121.7982         estimate D2E/DX2                !
 ! A33   A(10,11,113)          129.47           estimate D2E/DX2                !
 ! A34   A(5,13,9)             105.504          estimate D2E/DX2                !
 ! A35   A(5,13,14)            110.3456         estimate D2E/DX2                !
 ! A36   A(5,13,15)            110.2271         estimate D2E/DX2                !
 ! A37   A(9,13,14)            109.9788         estimate D2E/DX2                !
 ! A38   A(9,13,15)            110.6597         estimate D2E/DX2                !
 ! A39   A(14,13,15)           110.0425         estimate D2E/DX2                !
 ! A40   A(6,16,17)            120.3943         estimate D2E/DX2                !
 ! A41   A(6,16,18)            119.7233         estimate D2E/DX2                !
 ! A42   A(17,16,18)           119.8722         estimate D2E/DX2                !
 ! A43   A(16,17,19)           121.3871         estimate D2E/DX2                !
 ! A44   A(16,17,20)           120.1374         estimate D2E/DX2                !
 ! A45   A(19,17,20)           118.4755         estimate D2E/DX2                !
 ! A46   A(16,18,21)           120.0933         estimate D2E/DX2                !
 ! A47   A(16,18,22)           121.4746         estimate D2E/DX2                !
 ! A48   A(21,18,22)           118.4253         estimate D2E/DX2                !
 ! A49   A(17,19,23)           121.2055         estimate D2E/DX2                !
 ! A50   A(17,19,24)           118.4085         estimate D2E/DX2                !
 ! A51   A(23,19,24)           120.3859         estimate D2E/DX2                !
 ! A52   A(17,20,25)           118.4175         estimate D2E/DX2                !
 ! A53   A(17,20,26)           119.8239         estimate D2E/DX2                !
 ! A54   A(25,20,26)           121.7586         estimate D2E/DX2                !
 ! A55   A(18,21,26)           119.8442         estimate D2E/DX2                !
 ! A56   A(18,21,27)           118.443          estimate D2E/DX2                !
 ! A57   A(26,21,27)           121.7095         estimate D2E/DX2                !
 ! A58   A(18,22,28)           118.5404         estimate D2E/DX2                !
 ! A59   A(18,22,29)           121.2236         estimate D2E/DX2                !
 ! A60   A(28,22,29)           120.2359         estimate D2E/DX2                !
 ! A61   A(19,23,30)           120.3173         estimate D2E/DX2                !
 ! A62   A(19,23,31)           120.0343         estimate D2E/DX2                !
 ! A63   A(30,23,31)           119.6483         estimate D2E/DX2                !
 ! A64   A(20,25,30)           121.1787         estimate D2E/DX2                !
 ! A65   A(20,25,32)           118.6687         estimate D2E/DX2                !
 ! A66   A(30,25,32)           120.1524         estimate D2E/DX2                !
 ! A67   A(20,26,21)           120.1845         estimate D2E/DX2                !
 ! A68   A(20,26,38)           119.9301         estimate D2E/DX2                !
 ! A69   A(21,26,38)           119.885          estimate D2E/DX2                !
 ! A70   A(21,27,33)           121.1928         estimate D2E/DX2                !
 ! A71   A(21,27,34)           118.6364         estimate D2E/DX2                !
 ! A72   A(33,27,34)           120.1697         estimate D2E/DX2                !
 ! A73   A(22,29,33)           120.3316         estimate D2E/DX2                !
 ! A74   A(22,29,35)           119.9933         estimate D2E/DX2                !
 ! A75   A(33,29,35)           119.6747         estimate D2E/DX2                !
 ! A76   A(23,30,25)           120.3745         estimate D2E/DX2                !
 ! A77   A(23,30,36)           119.6002         estimate D2E/DX2                !
 ! A78   A(25,30,36)           120.0248         estimate D2E/DX2                !
 ! A79   A(27,33,29)           120.3597         estimate D2E/DX2                !
 ! A80   A(27,33,37)           120.0144         estimate D2E/DX2                !
 ! A81   A(29,33,37)           119.6256         estimate D2E/DX2                !
 ! A82   A(26,38,39)           120.5232         estimate D2E/DX2                !
 ! A83   A(26,38,40)           120.5265         estimate D2E/DX2                !
 ! A84   A(39,38,40)           118.9503         estimate D2E/DX2                !
 ! A85   A(38,39,41)           120.5533         estimate D2E/DX2                !
 ! A86   A(38,39,42)           119.165          estimate D2E/DX2                !
 ! A87   A(41,39,42)           120.2817         estimate D2E/DX2                !
 ! A88   A(38,40,43)           120.5417         estimate D2E/DX2                !
 ! A89   A(38,40,44)           119.1522         estimate D2E/DX2                !
 ! A90   A(43,40,44)           120.3061         estimate D2E/DX2                !
 ! A91   A(39,41,45)           120.1019         estimate D2E/DX2                !
 ! A92   A(39,41,46)           119.7814         estimate D2E/DX2                !
 ! A93   A(45,41,46)           120.1167         estimate D2E/DX2                !
 ! A94   A(40,43,45)           120.1111         estimate D2E/DX2                !
 ! A95   A(40,43,47)           119.7792         estimate D2E/DX2                !
 ! A96   A(45,43,47)           120.1097         estimate D2E/DX2                !
 ! A97   A(41,45,43)           119.7418         estimate D2E/DX2                !
 ! A98   A(41,45,48)           120.1288         estimate D2E/DX2                !
 ! A99   A(43,45,48)           120.1294         estimate D2E/DX2                !
 ! A100  A(3,49,50)            112.0123         estimate D2E/DX2                !
 ! A101  A(3,49,51)            111.6175         estimate D2E/DX2                !
 ! A102  A(3,49,52)            109.5132         estimate D2E/DX2                !
 ! A103  A(50,49,51)           107.1101         estimate D2E/DX2                !
 ! A104  A(50,49,52)           107.9286         estimate D2E/DX2                !
 ! A105  A(51,49,52)           108.5188         estimate D2E/DX2                !
 ! A106  A(8,53,54)            111.7541         estimate D2E/DX2                !
 ! A107  A(8,53,55)            111.7971         estimate D2E/DX2                !
 ! A108  A(8,53,56)            109.723          estimate D2E/DX2                !
 ! A109  A(54,53,55)           106.9411         estimate D2E/DX2                !
 ! A110  A(54,53,56)           108.1175         estimate D2E/DX2                !
 ! A111  A(55,53,56)           108.3618         estimate D2E/DX2                !
 ! A112  A(2,57,58)            126.1304         estimate D2E/DX2                !
 ! A113  A(2,57,59)            126.2733         estimate D2E/DX2                !
 ! A114  A(58,57,59)           107.5835         estimate D2E/DX2                !
 ! A115  A(57,58,60)           109.39           estimate D2E/DX2                !
 ! A116  A(57,58,121)          128.0356         estimate D2E/DX2                !
 ! A117  A(60,58,121)          122.5723         estimate D2E/DX2                !
 ! A118  A(57,59,61)           106.1018         estimate D2E/DX2                !
 ! A119  A(57,59,62)           125.0353         estimate D2E/DX2                !
 ! A120  A(61,59,62)           128.8547         estimate D2E/DX2                !
 ! A121  A(58,60,61)           108.6479         estimate D2E/DX2                !
 ! A122  A(58,60,63)           125.4877         estimate D2E/DX2                !
 ! A123  A(61,60,63)           125.8638         estimate D2E/DX2                !
 ! A124  A(59,61,60)           108.275          estimate D2E/DX2                !
 ! A125  A(59,61,64)           131.2678         estimate D2E/DX2                !
 ! A126  A(60,61,64)           120.4476         estimate D2E/DX2                !
 ! A127  A(59,62,65)           111.5046         estimate D2E/DX2                !
 ! A128  A(59,62,66)           111.7348         estimate D2E/DX2                !
 ! A129  A(59,62,67)           109.8447         estimate D2E/DX2                !
 ! A130  A(65,62,66)           107.304          estimate D2E/DX2                !
 ! A131  A(65,62,67)           107.8696         estimate D2E/DX2                !
 ! A132  A(66,62,67)           108.4408         estimate D2E/DX2                !
 ! A133  A(60,63,68)           106.0781         estimate D2E/DX2                !
 ! A134  A(60,63,69)           110.0555         estimate D2E/DX2                !
 ! A135  A(60,63,70)           109.8757         estimate D2E/DX2                !
 ! A136  A(68,63,69)           109.6556         estimate D2E/DX2                !
 ! A137  A(68,63,70)           110.2936         estimate D2E/DX2                !
 ! A138  A(69,63,70)           110.7765         estimate D2E/DX2                !
 ! A139  A(61,64,71)           121.2248         estimate D2E/DX2                !
 ! A140  A(61,64,72)           119.0313         estimate D2E/DX2                !
 ! A141  A(71,64,72)           119.7372         estimate D2E/DX2                !
 ! A142  A(63,68,71)           125.8628         estimate D2E/DX2                !
 ! A143  A(63,68,73)           125.5889         estimate D2E/DX2                !
 ! A144  A(71,68,73)           108.5025         estimate D2E/DX2                !
 ! A145  A(64,71,68)           120.4791         estimate D2E/DX2                !
 ! A146  A(64,71,74)           131.4193         estimate D2E/DX2                !
 ! A147  A(68,71,74)           108.1013         estimate D2E/DX2                !
 ! A148  A(64,72,75)           119.735          estimate D2E/DX2                !
 ! A149  A(64,72,76)           119.2778         estimate D2E/DX2                !
 ! A150  A(75,72,76)           120.9755         estimate D2E/DX2                !
 ! A151  A(68,73,77)           109.2116         estimate D2E/DX2                !
 ! A152  A(68,73,125)          122.4561         estimate D2E/DX2                !
 ! A153  A(77,73,125)          128.3317         estimate D2E/DX2                !
 ! A154  A(71,74,77)           105.8428         estimate D2E/DX2                !
 ! A155  A(71,74,78)           128.749          estimate D2E/DX2                !
 ! A156  A(77,74,78)           125.4076         estimate D2E/DX2                !
 ! A157  A(72,75,79)           121.7444         estimate D2E/DX2                !
 ! A158  A(72,75,80)           119.4851         estimate D2E/DX2                !
 ! A159  A(79,75,80)           118.7684         estimate D2E/DX2                !
 ! A160  A(72,76,81)           119.4818         estimate D2E/DX2                !
 ! A161  A(72,76,82)           121.7667         estimate D2E/DX2                !
 ! A162  A(81,76,82)           118.7503         estimate D2E/DX2                !
 ! A163  A(73,77,74)           108.3416         estimate D2E/DX2                !
 ! A164  A(73,77,83)           125.1556         estimate D2E/DX2                !
 ! A165  A(74,77,83)           126.5026         estimate D2E/DX2                !
 ! A166  A(74,78,84)           111.4996         estimate D2E/DX2                !
 ! A167  A(74,78,85)           111.8097         estimate D2E/DX2                !
 ! A168  A(74,78,86)           109.7864         estimate D2E/DX2                !
 ! A169  A(84,78,85)           107.1488         estimate D2E/DX2                !
 ! A170  A(84,78,86)           108.1322         estimate D2E/DX2                !
 ! A171  A(85,78,86)           108.3247         estimate D2E/DX2                !
 ! A172  A(75,79,87)           120.9156         estimate D2E/DX2                !
 ! A173  A(75,79,88)           118.9106         estimate D2E/DX2                !
 ! A174  A(87,79,88)           120.1738         estimate D2E/DX2                !
 ! A175  A(75,80,89)           118.3412         estimate D2E/DX2                !
 ! A176  A(75,80,90)           119.8534         estimate D2E/DX2                !
 ! A177  A(89,80,90)           121.804          estimate D2E/DX2                !
 ! A178  A(76,81,90)           119.8536         estimate D2E/DX2                !
 ! A179  A(76,81,91)           118.354          estimate D2E/DX2                !
 ! A180  A(90,81,91)           121.7919         estimate D2E/DX2                !
 ! A181  A(76,82,92)           118.9591         estimate D2E/DX2                !
 ! A182  A(76,82,93)           120.9135         estimate D2E/DX2                !
 ! A183  A(92,82,93)           120.1274         estimate D2E/DX2                !
 ! A184  A(79,87,94)           120.4266         estimate D2E/DX2                !
 ! A185  A(79,87,95)           119.9577         estimate D2E/DX2                !
 ! A186  A(94,87,95)           119.6155         estimate D2E/DX2                !
 ! A187  A(80,89,94)           121.1107         estimate D2E/DX2                !
 ! A188  A(80,89,96)           118.608          estimate D2E/DX2                !
 ! A189  A(94,89,96)           120.2813         estimate D2E/DX2                !
 ! A190  A(80,90,81)           120.3486         estimate D2E/DX2                !
 ! A191  A(80,90,97)           119.835          estimate D2E/DX2                !
 ! A192  A(81,90,97)           119.8152         estimate D2E/DX2                !
 ! A193  A(81,91,98)           121.1102         estimate D2E/DX2                !
 ! A194  A(81,91,99)           118.6084         estimate D2E/DX2                !
 ! A195  A(98,91,99)           120.2814         estimate D2E/DX2                !
 ! A196  A(82,93,98)           120.4387         estimate D2E/DX2                !
 ! A197  A(82,93,100)          119.936          estimate D2E/DX2                !
 ! A198  A(98,93,100)          119.625          estimate D2E/DX2                !
 ! A199  A(87,94,89)           120.4359         estimate D2E/DX2                !
 ! A200  A(87,94,101)          119.5367         estimate D2E/DX2                !
 ! A201  A(89,94,101)          120.0271         estimate D2E/DX2                !
 ! A202  A(90,97,102)          120.5746         estimate D2E/DX2                !
 ! A203  A(90,97,103)          120.3419         estimate D2E/DX2                !
 ! A204  A(102,97,103)         119.0835         estimate D2E/DX2                !
 ! A205  A(91,98,93)           120.4319         estimate D2E/DX2                !
 ! A206  A(91,98,104)          120.0214         estimate D2E/DX2                !
 ! A207  A(93,98,104)          119.5465         estimate D2E/DX2                !
 ! A208  A(97,102,105)         120.4665         estimate D2E/DX2                !
 ! A209  A(97,102,106)         119.2306         estimate D2E/DX2                !
 ! A210  A(105,102,106)        120.3028         estimate D2E/DX2                !
 ! A211  A(97,103,107)         120.4687         estimate D2E/DX2                !
 ! A212  A(97,103,108)         119.2018         estimate D2E/DX2                !
 ! A213  A(107,103,108)        120.3295         estimate D2E/DX2                !
 ! A214  A(102,105,109)        120.1004         estimate D2E/DX2                !
 ! A215  A(102,105,110)        119.7803         estimate D2E/DX2                !
 ! A216  A(109,105,110)        120.1193         estimate D2E/DX2                !
 ! A217  A(103,107,109)        120.1            estimate D2E/DX2                !
 ! A218  A(103,107,111)        119.7859         estimate D2E/DX2                !
 ! A219  A(109,107,111)        120.1141         estimate D2E/DX2                !
 ! A220  A(105,109,107)        119.7809         estimate D2E/DX2                !
 ! A221  A(105,109,112)        120.1054         estimate D2E/DX2                !
 ! A222  A(107,109,112)        120.1138         estimate D2E/DX2                !
 ! A223  A(11,113,114)         110.1963         estimate D2E/DX2                !
 ! A224  A(11,113,115)         110.3127         estimate D2E/DX2                !
 ! A225  A(11,113,116)         110.6004         estimate D2E/DX2                !
 ! A226  A(114,113,115)        106.5453         estimate D2E/DX2                !
 ! A227  A(114,113,116)        109.5107         estimate D2E/DX2                !
 ! A228  A(115,113,116)        109.5887         estimate D2E/DX2                !
 ! A229  A(1,117,118)          110.4374         estimate D2E/DX2                !
 ! A230  A(1,117,119)          110.4069         estimate D2E/DX2                !
 ! A231  A(1,117,120)          110.1135         estimate D2E/DX2                !
 ! A232  A(118,117,119)        109.323          estimate D2E/DX2                !
 ! A233  A(118,117,120)        109.793          estimate D2E/DX2                !
 ! A234  A(119,117,120)        106.6923         estimate D2E/DX2                !
 ! A235  A(58,121,122)         110.4751         estimate D2E/DX2                !
 ! A236  A(58,121,123)         110.2018         estimate D2E/DX2                !
 ! A237  A(58,121,124)         110.3479         estimate D2E/DX2                !
 ! A238  A(122,121,123)        107.1532         estimate D2E/DX2                !
 ! A239  A(122,121,124)        109.0356         estimate D2E/DX2                !
 ! A240  A(123,121,124)        109.5623         estimate D2E/DX2                !
 ! A241  A(73,125,126)         110.216          estimate D2E/DX2                !
 ! A242  A(73,125,127)         110.3165         estimate D2E/DX2                !
 ! A243  A(73,125,128)         110.4986         estimate D2E/DX2                !
 ! A244  A(126,125,127)        106.9437         estimate D2E/DX2                !
 ! A245  A(126,125,128)        109.3786         estimate D2E/DX2                !
 ! A246  A(127,125,128)        109.414          estimate D2E/DX2                !
 ! D1    D(5,1,2,3)              0.1448         estimate D2E/DX2                !
 ! D2    D(5,1,2,57)          -178.3535         estimate D2E/DX2                !
 ! D3    D(117,1,2,3)          179.4739         estimate D2E/DX2                !
 ! D4    D(117,1,2,57)           0.9755         estimate D2E/DX2                !
 ! D5    D(2,1,5,4)              0.7396         estimate D2E/DX2                !
 ! D6    D(2,1,5,13)          -178.9013         estimate D2E/DX2                !
 ! D7    D(117,1,5,4)         -178.6451         estimate D2E/DX2                !
 ! D8    D(117,1,5,13)           1.7139         estimate D2E/DX2                !
 ! D9    D(2,1,117,118)         -8.0248         estimate D2E/DX2                !
 ! D10   D(2,1,117,119)        112.9994         estimate D2E/DX2                !
 ! D11   D(2,1,117,120)       -129.4447         estimate D2E/DX2                !
 ! D12   D(5,1,117,118)        171.2272         estimate D2E/DX2                !
 ! D13   D(5,1,117,119)        -67.7486         estimate D2E/DX2                !
 ! D14   D(5,1,117,120)         49.8073         estimate D2E/DX2                !
 ! D15   D(1,2,3,4)             -0.9073         estimate D2E/DX2                !
 ! D16   D(1,2,3,49)           177.0664         estimate D2E/DX2                !
 ! D17   D(57,2,3,4)           177.5803         estimate D2E/DX2                !
 ! D18   D(57,2,3,49)           -4.4459         estimate D2E/DX2                !
 ! D19   D(1,2,57,58)          -60.3241         estimate D2E/DX2                !
 ! D20   D(1,2,57,59)          121.1399         estimate D2E/DX2                !
 ! D21   D(3,2,57,58)          121.453          estimate D2E/DX2                !
 ! D22   D(3,2,57,59)          -57.083          estimate D2E/DX2                !
 ! D23   D(2,3,4,5)              1.3691         estimate D2E/DX2                !
 ! D24   D(2,3,4,6)           -177.794          estimate D2E/DX2                !
 ! D25   D(49,3,4,5)          -176.5462         estimate D2E/DX2                !
 ! D26   D(49,3,4,6)             4.2907         estimate D2E/DX2                !
 ! D27   D(2,3,49,50)          108.3058         estimate D2E/DX2                !
 ! D28   D(2,3,49,51)         -131.591          estimate D2E/DX2                !
 ! D29   D(2,3,49,52)          -11.3992         estimate D2E/DX2                !
 ! D30   D(4,3,49,50)          -74.1608         estimate D2E/DX2                !
 ! D31   D(4,3,49,51)           45.9423         estimate D2E/DX2                !
 ! D32   D(4,3,49,52)          166.1342         estimate D2E/DX2                !
 ! D33   D(3,4,5,1)             -1.2992         estimate D2E/DX2                !
 ! D34   D(3,4,5,13)           178.3349         estimate D2E/DX2                !
 ! D35   D(6,4,5,1)            177.9464         estimate D2E/DX2                !
 ! D36   D(6,4,5,13)            -2.4195         estimate D2E/DX2                !
 ! D37   D(3,4,6,7)           -179.3556         estimate D2E/DX2                !
 ! D38   D(3,4,6,16)             3.5296         estimate D2E/DX2                !
 ! D39   D(5,4,6,7)              1.5809         estimate D2E/DX2                !
 ! D40   D(5,4,6,16)          -175.5339         estimate D2E/DX2                !
 ! D41   D(1,5,13,9)           179.9845         estimate D2E/DX2                !
 ! D42   D(1,5,13,14)          -61.2626         estimate D2E/DX2                !
 ! D43   D(1,5,13,15)           60.485          estimate D2E/DX2                !
 ! D44   D(4,5,13,9)             0.4063         estimate D2E/DX2                !
 ! D45   D(4,5,13,14)          119.1592         estimate D2E/DX2                !
 ! D46   D(4,5,13,15)         -119.0932         estimate D2E/DX2                !
 ! D47   D(4,6,7,8)           -178.19           estimate D2E/DX2                !
 ! D48   D(4,6,7,9)              1.304          estimate D2E/DX2                !
 ! D49   D(16,6,7,8)            -1.1054         estimate D2E/DX2                !
 ! D50   D(16,6,7,9)           178.3885         estimate D2E/DX2                !
 ! D51   D(4,6,16,17)         -101.3995         estimate D2E/DX2                !
 ! D52   D(4,6,16,18)           77.44           estimate D2E/DX2                !
 ! D53   D(7,6,16,17)           81.5886         estimate D2E/DX2                !
 ! D54   D(7,6,16,18)          -99.5718         estimate D2E/DX2                !
 ! D55   D(6,7,8,10)           179.9237         estimate D2E/DX2                !
 ! D56   D(6,7,8,53)             0.377          estimate D2E/DX2                !
 ! D57   D(9,7,8,10)             0.3754         estimate D2E/DX2                !
 ! D58   D(9,7,8,53)          -179.1713         estimate D2E/DX2                !
 ! D59   D(6,7,9,11)          -179.861          estimate D2E/DX2                !
 ! D60   D(6,7,9,13)            -3.5976         estimate D2E/DX2                !
 ! D61   D(8,7,9,11)            -0.2672         estimate D2E/DX2                !
 ! D62   D(8,7,9,13)           175.9962         estimate D2E/DX2                !
 ! D63   D(7,8,10,11)           -0.338          estimate D2E/DX2                !
 ! D64   D(7,8,10,12)         -179.9433         estimate D2E/DX2                !
 ! D65   D(53,8,10,11)         179.218          estimate D2E/DX2                !
 ! D66   D(53,8,10,12)          -0.3874         estimate D2E/DX2                !
 ! D67   D(7,8,53,54)          -67.6345         estimate D2E/DX2                !
 ! D68   D(7,8,53,55)           52.1984         estimate D2E/DX2                !
 ! D69   D(7,8,53,56)          172.4492         estimate D2E/DX2                !
 ! D70   D(10,8,53,54)         112.9066         estimate D2E/DX2                !
 ! D71   D(10,8,53,55)        -127.2606         estimate D2E/DX2                !
 ! D72   D(10,8,53,56)          -7.0097         estimate D2E/DX2                !
 ! D73   D(7,9,11,10)            0.0584         estimate D2E/DX2                !
 ! D74   D(7,9,11,113)         179.6638         estimate D2E/DX2                !
 ! D75   D(13,9,11,10)        -176.2839         estimate D2E/DX2                !
 ! D76   D(13,9,11,113)          3.3215         estimate D2E/DX2                !
 ! D77   D(7,9,13,5)             2.5859         estimate D2E/DX2                !
 ! D78   D(7,9,13,14)         -116.4112         estimate D2E/DX2                !
 ! D79   D(7,9,13,15)          121.7987         estimate D2E/DX2                !
 ! D80   D(11,9,13,5)          178.2854         estimate D2E/DX2                !
 ! D81   D(11,9,13,14)          59.2883         estimate D2E/DX2                !
 ! D82   D(11,9,13,15)         -62.5018         estimate D2E/DX2                !
 ! D83   D(8,10,11,9)            0.1869         estimate D2E/DX2                !
 ! D84   D(8,10,11,113)       -179.3787         estimate D2E/DX2                !
 ! D85   D(12,10,11,9)         179.7991         estimate D2E/DX2                !
 ! D86   D(12,10,11,113)         0.2336         estimate D2E/DX2                !
 ! D87   D(9,11,113,114)       -59.9183         estimate D2E/DX2                !
 ! D88   D(9,11,113,115)        57.4506         estimate D2E/DX2                !
 ! D89   D(9,11,113,116)       178.8538         estimate D2E/DX2                !
 ! D90   D(10,11,113,114)      119.5976         estimate D2E/DX2                !
 ! D91   D(10,11,113,115)     -123.0335         estimate D2E/DX2                !
 ! D92   D(10,11,113,116)       -1.6302         estimate D2E/DX2                !
 ! D93   D(6,16,17,19)          -0.0837         estimate D2E/DX2                !
 ! D94   D(6,16,17,20)         179.9224         estimate D2E/DX2                !
 ! D95   D(18,16,17,19)       -178.9215         estimate D2E/DX2                !
 ! D96   D(18,16,17,20)          1.0846         estimate D2E/DX2                !
 ! D97   D(6,16,18,21)        -177.9586         estimate D2E/DX2                !
 ! D98   D(6,16,18,22)           1.0767         estimate D2E/DX2                !
 ! D99   D(17,16,18,21)          0.8871         estimate D2E/DX2                !
 ! D100  D(17,16,18,22)        179.9224         estimate D2E/DX2                !
 ! D101  D(16,17,19,23)       -178.3779         estimate D2E/DX2                !
 ! D102  D(16,17,19,24)          1.5303         estimate D2E/DX2                !
 ! D103  D(20,17,19,23)          1.6161         estimate D2E/DX2                !
 ! D104  D(20,17,19,24)       -178.4757         estimate D2E/DX2                !
 ! D105  D(16,17,20,25)        177.9608         estimate D2E/DX2                !
 ! D106  D(16,17,20,26)         -1.9965         estimate D2E/DX2                !
 ! D107  D(19,17,20,25)         -2.0333         estimate D2E/DX2                !
 ! D108  D(19,17,20,26)        178.0094         estimate D2E/DX2                !
 ! D109  D(16,18,21,26)         -1.9778         estimate D2E/DX2                !
 ! D110  D(16,18,21,27)        177.3655         estimate D2E/DX2                !
 ! D111  D(22,18,21,26)        178.9577         estimate D2E/DX2                !
 ! D112  D(22,18,21,27)         -1.6989         estimate D2E/DX2                !
 ! D113  D(16,18,22,28)          2.4154         estimate D2E/DX2                !
 ! D114  D(16,18,22,29)       -177.477          estimate D2E/DX2                !
 ! D115  D(21,18,22,28)       -178.5337         estimate D2E/DX2                !
 ! D116  D(21,18,22,29)          1.5739         estimate D2E/DX2                !
 ! D117  D(17,19,23,30)         -0.181          estimate D2E/DX2                !
 ! D118  D(17,19,23,31)        179.9186         estimate D2E/DX2                !
 ! D119  D(24,19,23,30)        179.9126         estimate D2E/DX2                !
 ! D120  D(24,19,23,31)          0.0122         estimate D2E/DX2                !
 ! D121  D(17,20,25,30)          1.0893         estimate D2E/DX2                !
 ! D122  D(17,20,25,32)       -178.768          estimate D2E/DX2                !
 ! D123  D(26,20,25,30)       -178.9543         estimate D2E/DX2                !
 ! D124  D(26,20,25,32)          1.1884         estimate D2E/DX2                !
 ! D125  D(17,20,26,21)          0.9009         estimate D2E/DX2                !
 ! D126  D(17,20,26,38)       -178.8672         estimate D2E/DX2                !
 ! D127  D(25,20,26,21)       -179.0549         estimate D2E/DX2                !
 ! D128  D(25,20,26,38)          1.177          estimate D2E/DX2                !
 ! D129  D(18,21,26,20)          1.0626         estimate D2E/DX2                !
 ! D130  D(18,21,26,38)       -179.1692         estimate D2E/DX2                !
 ! D131  D(27,21,26,20)       -178.2587         estimate D2E/DX2                !
 ! D132  D(27,21,26,38)          1.5095         estimate D2E/DX2                !
 ! D133  D(18,21,27,33)          0.6816         estimate D2E/DX2                !
 ! D134  D(18,21,27,34)       -178.9289         estimate D2E/DX2                !
 ! D135  D(26,21,27,33)       -179.9879         estimate D2E/DX2                !
 ! D136  D(26,21,27,34)          0.4016         estimate D2E/DX2                !
 ! D137  D(18,22,29,33)         -0.374          estimate D2E/DX2                !
 ! D138  D(18,22,29,35)        179.8145         estimate D2E/DX2                !
 ! D139  D(28,22,29,33)        179.7354         estimate D2E/DX2                !
 ! D140  D(28,22,29,35)         -0.076          estimate D2E/DX2                !
 ! D141  D(19,23,30,25)         -0.8322         estimate D2E/DX2                !
 ! D142  D(19,23,30,36)        179.403          estimate D2E/DX2                !
 ! D143  D(31,23,30,25)        179.0686         estimate D2E/DX2                !
 ! D144  D(31,23,30,36)         -0.6962         estimate D2E/DX2                !
 ! D145  D(20,25,30,23)          0.3548         estimate D2E/DX2                !
 ! D146  D(20,25,30,36)       -179.8814         estimate D2E/DX2                !
 ! D147  D(32,25,30,23)       -179.7901         estimate D2E/DX2                !
 ! D148  D(32,25,30,36)         -0.0262         estimate D2E/DX2                !
 ! D149  D(20,26,38,39)       -100.0692         estimate D2E/DX2                !
 ! D150  D(20,26,38,40)         79.9757         estimate D2E/DX2                !
 ! D151  D(21,26,38,39)         80.162          estimate D2E/DX2                !
 ! D152  D(21,26,38,40)        -99.7931         estimate D2E/DX2                !
 ! D153  D(21,27,33,29)          0.5355         estimate D2E/DX2                !
 ! D154  D(21,27,33,37)       -179.6835         estimate D2E/DX2                !
 ! D155  D(34,27,33,29)       -179.86           estimate D2E/DX2                !
 ! D156  D(34,27,33,37)         -0.0789         estimate D2E/DX2                !
 ! D157  D(22,29,33,27)         -0.7065         estimate D2E/DX2                !
 ! D158  D(22,29,33,37)        179.5116         estimate D2E/DX2                !
 ! D159  D(35,29,33,27)        179.1055         estimate D2E/DX2                !
 ! D160  D(35,29,33,37)         -0.6764         estimate D2E/DX2                !
 ! D161  D(26,38,39,41)       -179.9558         estimate D2E/DX2                !
 ! D162  D(26,38,39,42)         -0.0195         estimate D2E/DX2                !
 ! D163  D(40,38,39,41)          0.0            estimate D2E/DX2                !
 ! D164  D(40,38,39,42)        179.9363         estimate D2E/DX2                !
 ! D165  D(26,38,40,43)        179.9578         estimate D2E/DX2                !
 ! D166  D(26,38,40,44)         -0.1054         estimate D2E/DX2                !
 ! D167  D(39,38,40,43)          0.002          estimate D2E/DX2                !
 ! D168  D(39,38,40,44)        179.9388         estimate D2E/DX2                !
 ! D169  D(38,39,41,45)         -0.001          estimate D2E/DX2                !
 ! D170  D(38,39,41,46)       -179.9293         estimate D2E/DX2                !
 ! D171  D(42,39,41,45)       -179.9366         estimate D2E/DX2                !
 ! D172  D(42,39,41,46)          0.1351         estimate D2E/DX2                !
 ! D173  D(38,40,43,45)         -0.0031         estimate D2E/DX2                !
 ! D174  D(38,40,43,47)       -179.9706         estimate D2E/DX2                !
 ! D175  D(44,40,43,45)       -179.9391         estimate D2E/DX2                !
 ! D176  D(44,40,43,47)          0.0934         estimate D2E/DX2                !
 ! D177  D(39,41,45,43)          0.0            estimate D2E/DX2                !
 ! D178  D(39,41,45,48)       -179.9826         estimate D2E/DX2                !
 ! D179  D(46,41,45,43)        179.928          estimate D2E/DX2                !
 ! D180  D(46,41,45,48)         -0.0546         estimate D2E/DX2                !
 ! D181  D(40,43,45,41)          0.002          estimate D2E/DX2                !
 ! D182  D(40,43,45,48)        179.9846         estimate D2E/DX2                !
 ! D183  D(47,43,45,41)        179.9694         estimate D2E/DX2                !
 ! D184  D(47,43,45,48)         -0.048          estimate D2E/DX2                !
 ! D185  D(2,57,58,60)        -178.7173         estimate D2E/DX2                !
 ! D186  D(2,57,58,121)          0.7564         estimate D2E/DX2                !
 ! D187  D(59,57,58,60)          0.0446         estimate D2E/DX2                !
 ! D188  D(59,57,58,121)       179.5183         estimate D2E/DX2                !
 ! D189  D(2,57,59,61)         178.4759         estimate D2E/DX2                !
 ! D190  D(2,57,59,62)          -2.4861         estimate D2E/DX2                !
 ! D191  D(58,57,59,61)         -0.2837         estimate D2E/DX2                !
 ! D192  D(58,57,59,62)        178.7543         estimate D2E/DX2                !
 ! D193  D(57,58,60,61)          0.222          estimate D2E/DX2                !
 ! D194  D(57,58,60,63)        179.9496         estimate D2E/DX2                !
 ! D195  D(121,58,60,61)      -179.286          estimate D2E/DX2                !
 ! D196  D(121,58,60,63)         0.4416         estimate D2E/DX2                !
 ! D197  D(57,58,121,122)      110.0408         estimate D2E/DX2                !
 ! D198  D(57,58,121,123)     -131.7401         estimate D2E/DX2                !
 ! D199  D(57,58,121,124)      -10.6095         estimate D2E/DX2                !
 ! D200  D(60,58,121,122)      -70.5484         estimate D2E/DX2                !
 ! D201  D(60,58,121,123)       47.6708         estimate D2E/DX2                !
 ! D202  D(60,58,121,124)      168.8013         estimate D2E/DX2                !
 ! D203  D(57,59,61,60)          0.4192         estimate D2E/DX2                !
 ! D204  D(57,59,61,64)       -178.4251         estimate D2E/DX2                !
 ! D205  D(62,59,61,60)       -178.5693         estimate D2E/DX2                !
 ! D206  D(62,59,61,64)          2.5864         estimate D2E/DX2                !
 ! D207  D(57,59,62,65)        109.9846         estimate D2E/DX2                !
 ! D208  D(57,59,62,66)       -129.9338         estimate D2E/DX2                !
 ! D209  D(57,59,62,67)         -9.5422         estimate D2E/DX2                !
 ! D210  D(61,59,62,65)        -71.2023         estimate D2E/DX2                !
 ! D211  D(61,59,62,66)         48.8794         estimate D2E/DX2                !
 ! D212  D(61,59,62,67)        169.2709         estimate D2E/DX2                !
 ! D213  D(58,60,61,59)         -0.4015         estimate D2E/DX2                !
 ! D214  D(58,60,61,64)        178.591          estimate D2E/DX2                !
 ! D215  D(63,60,61,59)        179.8722         estimate D2E/DX2                !
 ! D216  D(63,60,61,64)         -1.1353         estimate D2E/DX2                !
 ! D217  D(58,60,63,68)        179.9127         estimate D2E/DX2                !
 ! D218  D(58,60,63,69)        -61.5405         estimate D2E/DX2                !
 ! D219  D(58,60,63,70)         60.7029         estimate D2E/DX2                !
 ! D220  D(61,60,63,68)         -0.4058         estimate D2E/DX2                !
 ! D221  D(61,60,63,69)        118.141          estimate D2E/DX2                !
 ! D222  D(61,60,63,70)       -119.6156         estimate D2E/DX2                !
 ! D223  D(59,61,64,71)        179.9569         estimate D2E/DX2                !
 ! D224  D(59,61,64,72)          0.9014         estimate D2E/DX2                !
 ! D225  D(60,61,64,71)          1.2298         estimate D2E/DX2                !
 ! D226  D(60,61,64,72)       -177.8256         estimate D2E/DX2                !
 ! D227  D(60,63,68,71)          2.0783         estimate D2E/DX2                !
 ! D228  D(60,63,68,73)        179.3288         estimate D2E/DX2                !
 ! D229  D(69,63,68,71)       -116.7325         estimate D2E/DX2                !
 ! D230  D(69,63,68,73)         60.5181         estimate D2E/DX2                !
 ! D231  D(70,63,68,71)        121.0132         estimate D2E/DX2                !
 ! D232  D(70,63,68,73)        -61.7363         estimate D2E/DX2                !
 ! D233  D(61,64,71,68)          0.3765         estimate D2E/DX2                !
 ! D234  D(61,64,71,74)       -179.3818         estimate D2E/DX2                !
 ! D235  D(72,64,71,68)        179.4254         estimate D2E/DX2                !
 ! D236  D(72,64,71,74)         -0.3329         estimate D2E/DX2                !
 ! D237  D(61,64,72,75)        -94.9248         estimate D2E/DX2                !
 ! D238  D(61,64,72,76)         83.8452         estimate D2E/DX2                !
 ! D239  D(71,64,72,75)         86.0055         estimate D2E/DX2                !
 ! D240  D(71,64,72,76)        -95.2245         estimate D2E/DX2                !
 ! D241  D(63,68,71,64)         -2.2108         estimate D2E/DX2                !
 ! D242  D(63,68,71,74)        177.5985         estimate D2E/DX2                !
 ! D243  D(73,68,71,64)       -179.8533         estimate D2E/DX2                !
 ! D244  D(73,68,71,74)         -0.044          estimate D2E/DX2                !
 ! D245  D(63,68,73,77)       -177.7067         estimate D2E/DX2                !
 ! D246  D(63,68,73,125)         2.0238         estimate D2E/DX2                !
 ! D247  D(71,68,73,77)         -0.0562         estimate D2E/DX2                !
 ! D248  D(71,68,73,125)       179.6743         estimate D2E/DX2                !
 ! D249  D(64,71,74,77)        179.9072         estimate D2E/DX2                !
 ! D250  D(64,71,74,78)         -0.3647         estimate D2E/DX2                !
 ! D251  D(68,71,74,77)          0.1264         estimate D2E/DX2                !
 ! D252  D(68,71,74,78)        179.8545         estimate D2E/DX2                !
 ! D253  D(64,72,75,79)         -0.856          estimate D2E/DX2                !
 ! D254  D(64,72,75,80)        178.6012         estimate D2E/DX2                !
 ! D255  D(76,72,75,79)       -179.6047         estimate D2E/DX2                !
 ! D256  D(76,72,75,80)         -0.1475         estimate D2E/DX2                !
 ! D257  D(64,72,76,81)       -178.3231         estimate D2E/DX2                !
 ! D258  D(64,72,76,82)          1.2615         estimate D2E/DX2                !
 ! D259  D(75,72,76,81)          0.4312         estimate D2E/DX2                !
 ! D260  D(75,72,76,82)       -179.9842         estimate D2E/DX2                !
 ! D261  D(68,73,77,74)          0.1383         estimate D2E/DX2                !
 ! D262  D(68,73,77,83)       -179.9987         estimate D2E/DX2                !
 ! D263  D(125,73,77,74)      -179.5718         estimate D2E/DX2                !
 ! D264  D(125,73,77,83)         0.2912         estimate D2E/DX2                !
 ! D265  D(68,73,125,126)      -70.161          estimate D2E/DX2                !
 ! D266  D(68,73,125,127)       47.7114         estimate D2E/DX2                !
 ! D267  D(68,73,125,128)      168.8305         estimate D2E/DX2                !
 ! D268  D(77,73,125,126)      109.5146         estimate D2E/DX2                !
 ! D269  D(77,73,125,127)     -132.613          estimate D2E/DX2                !
 ! D270  D(77,73,125,128)      -11.4939         estimate D2E/DX2                !
 ! D271  D(71,74,77,73)         -0.159          estimate D2E/DX2                !
 ! D272  D(71,74,77,83)        179.9803         estimate D2E/DX2                !
 ! D273  D(78,74,77,73)       -179.8989         estimate D2E/DX2                !
 ! D274  D(78,74,77,83)          0.2405         estimate D2E/DX2                !
 ! D275  D(71,74,78,84)        -65.3611         estimate D2E/DX2                !
 ! D276  D(71,74,78,85)         54.5703         estimate D2E/DX2                !
 ! D277  D(71,74,78,86)        174.8254         estimate D2E/DX2                !
 ! D278  D(77,74,78,84)        114.318          estimate D2E/DX2                !
 ! D279  D(77,74,78,85)       -125.7506         estimate D2E/DX2                !
 ! D280  D(77,74,78,86)         -5.4955         estimate D2E/DX2                !
 ! D281  D(72,75,79,87)        179.9423         estimate D2E/DX2                !
 ! D282  D(72,75,79,88)         -0.1709         estimate D2E/DX2                !
 ! D283  D(80,75,79,87)          0.4813         estimate D2E/DX2                !
 ! D284  D(80,75,79,88)       -179.6319         estimate D2E/DX2                !
 ! D285  D(72,75,80,89)       -179.8331         estimate D2E/DX2                !
 ! D286  D(72,75,80,90)         -0.2656         estimate D2E/DX2                !
 ! D287  D(79,75,80,89)         -0.3597         estimate D2E/DX2                !
 ! D288  D(79,75,80,90)        179.2078         estimate D2E/DX2                !
 ! D289  D(72,76,81,90)         -0.3062         estimate D2E/DX2                !
 ! D290  D(72,76,81,91)        179.4525         estimate D2E/DX2                !
 ! D291  D(82,76,81,90)       -179.9034         estimate D2E/DX2                !
 ! D292  D(82,76,81,91)         -0.1447         estimate D2E/DX2                !
 ! D293  D(72,76,82,92)          0.7199         estimate D2E/DX2                !
 ! D294  D(72,76,82,93)       -179.1911         estimate D2E/DX2                !
 ! D295  D(81,76,82,92)       -179.6926         estimate D2E/DX2                !
 ! D296  D(81,76,82,93)          0.3964         estimate D2E/DX2                !
 ! D297  D(75,79,87,94)         -0.2619         estimate D2E/DX2                !
 ! D298  D(75,79,87,95)        179.9201         estimate D2E/DX2                !
 ! D299  D(88,79,87,94)        179.8527         estimate D2E/DX2                !
 ! D300  D(88,79,87,95)          0.0347         estimate D2E/DX2                !
 ! D301  D(75,80,89,94)          0.0286         estimate D2E/DX2                !
 ! D302  D(75,80,89,96)        179.9567         estimate D2E/DX2                !
 ! D303  D(90,80,89,94)       -179.53           estimate D2E/DX2                !
 ! D304  D(90,80,89,96)          0.3982         estimate D2E/DX2                !
 ! D305  D(75,80,90,81)          0.3882         estimate D2E/DX2                !
 ! D306  D(75,80,90,97)       -179.2102         estimate D2E/DX2                !
 ! D307  D(89,80,90,81)        179.9402         estimate D2E/DX2                !
 ! D308  D(89,80,90,97)          0.3418         estimate D2E/DX2                !
 ! D309  D(76,81,90,80)         -0.1033         estimate D2E/DX2                !
 ! D310  D(76,81,90,97)        179.4953         estimate D2E/DX2                !
 ! D311  D(91,81,90,80)       -179.8535         estimate D2E/DX2                !
 ! D312  D(91,81,90,97)         -0.2549         estimate D2E/DX2                !
 ! D313  D(76,81,91,98)         -0.1825         estimate D2E/DX2                !
 ! D314  D(76,81,91,99)        179.9051         estimate D2E/DX2                !
 ! D315  D(90,81,91,98)        179.5713         estimate D2E/DX2                !
 ! D316  D(90,81,91,99)         -0.3411         estimate D2E/DX2                !
 ! D317  D(76,82,93,98)         -0.3206         estimate D2E/DX2                !
 ! D318  D(76,82,93,100)       179.8606         estimate D2E/DX2                !
 ! D319  D(92,82,93,98)        179.7694         estimate D2E/DX2                !
 ! D320  D(92,82,93,100)        -0.0493         estimate D2E/DX2                !
 ! D321  D(79,87,94,89)         -0.0829         estimate D2E/DX2                !
 ! D322  D(79,87,94,101)      -179.892          estimate D2E/DX2                !
 ! D323  D(95,87,94,89)        179.7357         estimate D2E/DX2                !
 ! D324  D(95,87,94,101)        -0.0734         estimate D2E/DX2                !
 ! D325  D(80,89,94,87)          0.1979         estimate D2E/DX2                !
 ! D326  D(80,89,94,101)      -179.9938         estimate D2E/DX2                !
 ! D327  D(96,89,94,87)       -179.729          estimate D2E/DX2                !
 ! D328  D(96,89,94,101)         0.0792         estimate D2E/DX2                !
 ! D329  D(80,90,97,102)       -87.8997         estimate D2E/DX2                !
 ! D330  D(80,90,97,103)        92.122          estimate D2E/DX2                !
 ! D331  D(81,90,97,102)        92.4997         estimate D2E/DX2                !
 ! D332  D(81,90,97,103)       -87.4786         estimate D2E/DX2                !
 ! D333  D(81,91,98,93)          0.2686         estimate D2E/DX2                !
 ! D334  D(81,91,98,104)      -179.86           estimate D2E/DX2                !
 ! D335  D(99,91,98,93)       -179.8205         estimate D2E/DX2                !
 ! D336  D(99,91,98,104)         0.0509         estimate D2E/DX2                !
 ! D337  D(82,93,98,91)         -0.0152         estimate D2E/DX2                !
 ! D338  D(82,93,98,104)      -179.8872         estimate D2E/DX2                !
 ! D339  D(100,93,98,91)       179.8041         estimate D2E/DX2                !
 ! D340  D(100,93,98,104)       -0.0678         estimate D2E/DX2                !
 ! D341  D(90,97,102,105)     -179.9948         estimate D2E/DX2                !
 ! D342  D(90,97,102,106)        0.0256         estimate D2E/DX2                !
 ! D343  D(103,97,102,105)      -0.0162         estimate D2E/DX2                !
 ! D344  D(103,97,102,106)    -179.9959         estimate D2E/DX2                !
 ! D345  D(90,97,103,107)      179.9839         estimate D2E/DX2                !
 ! D346  D(90,97,103,108)        0.0282         estimate D2E/DX2                !
 ! D347  D(102,97,103,107)       0.0053         estimate D2E/DX2                !
 ! D348  D(102,97,103,108)    -179.9504         estimate D2E/DX2                !
 ! D349  D(97,102,105,109)       0.0135         estimate D2E/DX2                !
 ! D350  D(97,102,105,110)     179.9959         estimate D2E/DX2                !
 ! D351  D(106,102,105,109)    179.993          estimate D2E/DX2                !
 ! D352  D(106,102,105,110)     -0.0246         estimate D2E/DX2                !
 ! D353  D(97,103,107,109)       0.0083         estimate D2E/DX2                !
 ! D354  D(97,103,107,111)     179.9858         estimate D2E/DX2                !
 ! D355  D(108,103,107,109)    179.9635         estimate D2E/DX2                !
 ! D356  D(108,103,107,111)     -0.0589         estimate D2E/DX2                !
 ! D357  D(102,105,109,107)      0.0003         estimate D2E/DX2                !
 ! D358  D(102,105,109,112)    179.9982         estimate D2E/DX2                !
 ! D359  D(110,105,109,107)   -179.9821         estimate D2E/DX2                !
 ! D360  D(110,105,109,112)      0.0158         estimate D2E/DX2                !
 ! D361  D(103,107,109,105)     -0.0111         estimate D2E/DX2                !
 ! D362  D(103,107,109,112)    179.991          estimate D2E/DX2                !
 ! D363  D(111,107,109,105)   -179.9886         estimate D2E/DX2                !
 ! D364  D(111,107,109,112)      0.0135         estimate D2E/DX2                !
 --------------------------------------------------------------------------------
 Trust Radius=3.00D-01 FncErr=1.00D-07 GrdErr=1.00D-06 EigMax=2.50D+02 EigMin=1.00D-04
 Number of steps in this run=    761 maximum allowed number of steps=    768.
 GradGradGradGradGradGradGradGradGradGradGradGradGradGradGradGradGradGrad

 Stoichiometry    C66H52B2F4N4
 Framework group  C1[X(C66H52B2F4N4)]
 Deg. of freedom   378
 Full point group                 C1      NOp   1
 Largest Abelian subgroup         C1      NOp   1
 Largest concise Abelian subgroup C1      NOp   1
                         Standard orientation:                         
 ---------------------------------------------------------------------
 Center     Atomic      Atomic             Coordinates (Angstroms)
 Number     Number       Type             X           Y           Z
 ---------------------------------------------------------------------
      1          6           0        1.285821   -3.395403    0.980656
      2          6           0        0.671443   -2.406087    0.178432
      3          6           0        1.626255   -1.437910   -0.104661
      4          6           0        2.843618   -1.856930    0.570753
      5          7           0        2.595042   -3.047808    1.194773
      6          6           0        4.103175   -1.221780    0.650863
      7          6           0        5.127399   -1.871109    1.373988
      8          6           0        6.496751   -1.448526    1.654570
      9          7           0        4.934276   -3.088741    1.962294
     10          6           0        7.059147   -2.464149    2.404146
     11          6           0        6.097473   -3.467175    2.593175
     12          1           0        8.068728   -2.491655    2.792904
     13          5           0        3.610154   -3.886589    2.006072
     14          9           0        3.179771   -4.024720    3.327413
     15          9           0        3.772956   -5.141722    1.423169
     16          6           0        4.311568    0.118936    0.044086
     17          6           0        4.963171    0.245310   -1.195255
     18          6           0        3.831791    1.265090    0.703455
     19          6           0        5.444108   -0.901618   -1.905498
     20          6           0        5.159903    1.541951   -1.776661
     21          6           0        3.989821    2.558991    0.103998
     22          6           0        3.161429    1.175906    1.966616
     23          6           0        6.104008   -0.772569   -3.090625
     24          1           0        5.272565   -1.883339   -1.477038
     25          6           0        5.867680    1.631818   -3.019635
     26          6           0        4.662207    2.683557   -1.124307
     27          6           0        3.437251    3.696211    0.779087
     28          1           0        3.062216    0.201710    2.432984
     29          6           0        2.653898    2.283514    2.576636
     30          6           0        6.326611    0.515850   -3.652275
     31          1           0        6.461668   -1.655086   -3.612432
     32          1           0        6.036405    2.611816   -3.452667
     33          6           0        2.787841    3.563406    1.969295
     34          1           0        3.539535    4.673586    0.320013
     35          1           0        2.146850    2.192475    3.532563
     36          1           0        6.862362    0.605830   -4.592472
     37          1           0        2.372023    4.437416    2.461701
     38          6           0        4.843381    4.031192   -1.739588
     39          6           0        5.859577    4.882302   -1.297615
     40          6           0        3.998889    4.462110   -2.766092
     41          6           0        6.028499    6.139377   -1.870254
     42          1           0        6.517523    4.551211   -0.498991
     43          6           0        4.166986    5.718966   -3.339426
     44          1           0        3.208290    3.802583   -3.112971
     45          6           0        5.182335    6.560407   -2.892601
     46          1           0        6.823214    6.790305   -1.517825
     47          1           0        3.503193    6.041526   -4.136214
     48          1           0        5.313932    7.541129   -3.339948
     49          6           0        1.424582   -0.241177   -0.975773
     50          1           0        1.381403    0.687443   -0.394690
     51          1           0        2.235702   -0.129467   -1.701219
     52          1           0        0.481810   -0.341115   -1.521385
     53          6           0        7.168516   -0.181159    1.237875
     54          1           0        7.317157   -0.137964    0.153082
     55          1           0        6.581113    0.700412    1.514773
     56          1           0        8.148193   -0.107335    1.718623
     57          6           0       -0.730607   -2.393503   -0.243754
     58          6           0       -1.376192   -3.382652   -1.021814
     59          6           0       -1.664611   -1.391212    0.023575
     60          7           0       -2.646057   -3.022177   -1.233269
     61          6           0       -2.870302   -1.796106   -0.611894
     62          6           0       -1.400369   -0.166783    0.843130
     63          5           0       -3.693092   -3.837483   -2.045262
     64          6           0       -4.119086   -1.173236   -0.703185
     65          1           0       -1.380618    0.735653    0.222097
     66          1           0       -2.167165   -0.018383    1.608064
     67          1           0       -0.429768   -0.254254    1.338787
     68          7           0       -5.009927   -3.011012   -2.002367
     69          9           0       -3.270566   -3.977208   -3.364709
     70          9           0       -3.884901   -5.080760   -1.454794
     71          6           0       -5.174960   -1.768530   -1.391687
     72          6           0       -4.309686    0.159421   -0.068321
     73          6           0       -6.162260   -3.351156   -2.591149
     74          6           0       -6.513215   -1.331902   -1.629056
     75          6           0       -4.842629    0.243379    1.225651
     76          6           0       -3.927400    1.313098   -0.767605
     77          6           0       -7.110737   -2.333288   -2.375644
     78          6           0       -7.180076   -0.068847   -1.180934
     79          6           0       -5.230707   -0.924658    1.958014
     80          6           0       -4.995890    1.528081    1.843826
     81          6           0       -4.075503    2.596719   -0.145901
     82          6           0       -3.381403    1.247032   -2.090383
     83          1           0       -8.129813   -2.343893   -2.739762
     84          1           0       -7.275475   -0.030371   -0.090772
     85          1           0       -6.617693    0.818572   -1.487140
     86          1           0       -8.182804   -0.006346   -1.612717
     87          6           0       -5.745814   -0.823530    3.215159
     88          1           0       -5.110088   -1.898431    1.494744
     89          6           0       -5.539701    1.585124    3.168166
     90          6           0       -4.606747    2.688314    1.152164
     91          6           0       -3.666141    3.758579   -0.877742
     92          1           0       -3.272529    0.277922   -2.565980
     93          6           0       -3.000536    2.377848   -2.747576
     94          6           0       -5.903465    0.450823    3.829190
     95          1           0       -6.036095   -1.719139    3.755755
     96          1           0       -5.656853    2.554615    3.640162
     97          6           0       -4.750048    4.024073    1.802914
     98          6           0       -3.144946    3.652991   -2.131862
     99          1           0       -3.777781    4.731724   -0.412026
    100          1           0       -2.586507    2.309158   -3.748868
    101          1           0       -6.313867    0.514510    4.832333
    102          6           0       -5.943346    4.742353    1.695689
    103          6           0       -3.689713    4.573164    2.528252
    104          1           0       -2.838370    4.544988   -2.669583
    105          6           0       -6.074465    5.987660    2.303256
    106          1           0       -6.769438    4.317599    1.132281
    107          6           0       -3.820312    5.818382    3.135710
    108          1           0       -2.760497    4.016554    2.612199
    109          6           0       -5.013118    6.527962    3.024415
    110          1           0       -7.007157    6.536472    2.212676
    111          1           0       -2.989058    6.234618    3.697072
    112          1           0       -5.115318    7.499553    3.498445
    113          6           0        6.203900   -4.749005    3.334791
    114          1           0        5.471168   -4.777137    4.148291
    115          1           0        5.969476   -5.590614    2.674748
    116          1           0        7.208500   -4.873692    3.744330
    117          6           0        0.695211   -4.629226    1.556308
    118          1           0       -0.385426   -4.643348    1.400310
    119          1           0        1.140059   -5.517685    1.093695
    120          1           0        0.915853   -4.688189    2.626166
    121          6           0       -0.798651   -4.644730   -1.566644
    122          1           0       -1.217501   -5.512922   -1.047580
    123          1           0       -1.050896   -4.749211   -2.624657
    124          1           0        0.287032   -4.648041   -1.447471
    125          6           0       -6.329642   -4.626590   -3.345100
    126          1           0       -5.757684   -4.592691   -4.277048
    127          1           0       -5.939998   -5.466207   -2.762310
    128          1           0       -7.383390   -4.800768   -3.572791
 ---------------------------------------------------------------------
 Rotational constants (GHZ):           0.0333702           0.0200705           0.0158844
 Standard basis: 6-31G(d) (6D, 7F)
 There are  1244 symmetry adapted cartesian basis functions of A   symmetry.
 There are  1244 symmetry adapted basis functions of A   symmetry.
  1244 basis functions,  2336 primitive gaussians,  1244 cartesian basis functions
   261 alpha electrons      261 beta electrons
       nuclear repulsion energy     12108.2105375891 Hartrees.
 NAtoms=  128 NActive=  128 NUniq=  128 SFac= 1.00D+00 NAtFMM=   60 NAOKFM=T Big=T
 Integral buffers will be    131072 words long.
 Raffenetti 2 integral format.
 Two-electron integral symmetry is turned on.
 Nuclear repulsion after empirical dispersion term =    12108.0638735497 Hartrees.
 One-electron integrals computed using PRISM.
 NBasis=  1244 RedAO= T EigKep=  1.32D-04  NBF=  1244
 NBsUse=  1244 1.00D-06 EigRej= -1.00D+00 NBFU=  1244
 ExpMin= 1.27D-01 ExpMax= 7.00D+03 ExpMxC= 1.05D+03 IAcc=3 IRadAn=         5 AccDes= 0.00D+00
 Harris functional with IExCor= 4639 and IRadAn=       5 diagonalized for initial guess.
 HarFok:  IExCor= 4639 AccDes= 0.00D+00 IRadAn=         5 IDoV= 1 UseB2=F ITyADJ=14
 ICtDFT=  3500011 ScaDFX=  1.000000  1.000000  1.000000  1.000000
 FoFCou: FMM=F IPFlag=           0 FMFlag=      100000 FMFlg1=        2001
         NFxFlg=           0 DoJE=T BraDBF=F KetDBF=T FulRan=T
         wScrn=  0.000000 ICntrl=       500 IOpCl=  0 I1Cent=   200000004 NGrid=           0
         NMat0=    1 NMatS0=      1 NMatT0=    0 NMatD0=    1 NMtDS0=    0 NMtDT0=    0
 Petite list used in FoFCou.
 Requested convergence on RMS density matrix=1.00D-08 within 128 cycles.
 Requested convergence on MAX density matrix=1.00D-06.
 Requested convergence on             energy=1.00D-06.
 No special actions if energy rises.
 Integral accuracy reduced to 1.0D-05 until final iterations.
 Initial convergence to 1.0D-05 achieved.  Increase integral accuracy.
 SCF Done:  E(RwB97XD) =  -3213.90257917     A.U. after   17 cycles
            NFock= 17  Conv=0.56D-08     -V/T= 2.0091
 Hyperfine terms turned off by default for NAtoms > 100.

 **********************************************************************

            Population analysis using the SCF Density.

 **********************************************************************

 Orbital symmetries:
       Occupied  (A) (A) (A) (A) (A) (A) (A) (A) (A) (A) (A) (A)
                 (A) (A) (A) (A) (A) (A) (A) (A) (A) (A) (A) (A)
                 (A) (A) (A) (A) (A) (A) (A) (A) (A) (A) (A) (A)
                 (A) (A) (A) (A) (A) (A) (A) (A) (A) (A) (A) (A)
                 (A) (A) (A) (A) (A) (A) (A) (A) (A) (A) (A) (A)
                 (A) (A) (A) (A) (A) (A) (A) (A) (A) (A) (A) (A)
                 (A) (A) (A) (A) (A) (A) (A) (A) (A) (A) (A) (A)
                 (A) (A) (A) (A) (A) (A) (A) (A) (A) (A) (A) (A)
                 (A) (A) (A) (A) (A) (A) (A) (A) (A) (A) (A) (A)
                 (A) (A) (A) (A) (A) (A) (A) (A) (A) (A) (A) (A)
                 (A) (A) (A) (A) (A) (A) (A) (A) (A) (A) (A) (A)
                 (A) (A) (A) (A) (A) (A) (A) (A) (A) (A) (A) (A)
                 (A) (A) (A) (A) (A) (A) (A) (A) (A) (A) (A) (A)
                 (A) (A) (A) (A) (A) (A) (A) (A) (A) (A) (A) (A)
                 (A) (A) (A) (A) (A) (A) (A) (A) (A) (A) (A) (A)
                 (A) (A) (A) (A) (A) (A) (A) (A) (A) (A) (A) (A)
                 (A) (A) (A) (A) (A) (A) (A) (A) (A) (A) (A) (A)
                 (A) (A) (A) (A) (A) (A) (A) (A) (A) (A) (A) (A)
                 (A) (A) (A) (A) (A) (A) (A) (A) (A) (A) (A) (A)
                 (A) (A) (A) (A) (A) (A) (A) (A) (A) (A) (A) (A)
                 (A) (A) (A) (A) (A) (A) (A) (A) (A) (A) (A) (A)
                 (A) (A) (A) (A) (A) (A) (A) (A) (A)
       Virtual   (A) (A) (A) (A) (A) (A) (A) (A) (A) (A) (A) (A)
                 (A) (A) (A) (A) (A) (A) (A) (A) (A) (A) (A) (A)
                 (A) (A) (A) (A) (A) (A) (A) (A) (A) (A) (A) (A)
                 (A) (A) (A) (A) (A) (A) (A) (A) (A) (A) (A) (A)
                 (A) (A) (A) (A) (A) (A) (A) (A) (A) (A) (A) (A)
                 (A) (A) (A) (A) (A) (A) (A) (A) (A) (A) (A) (A)
                 (A) (A) (A) (A) (A) (A) (A) (A) (A) (A) (A) (A)
                 (A) (A) (A) (A) (A) (A) (A) (A) (A) (A) (A) (A)
                 (A) (A) (A) (A) (A) (A) (A) (A) (A) (A) (A) (A)
                 (A) (A) (A) (A) (A) (A) (A) (A) (A) (A) (A) (A)
                 (A) (A) (A) (A) (A) (A) (A) (A) (A) (A) (A) (A)
                 (A) (A) (A) (A) (A) (A) (A) (A) (A) (A) (A) (A)
                 (A) (A) (A) (A) (A) (A) (A) (A) (A) (A) (A) (A)
                 (A) (A) (A) (A) (A) (A) (A) (A) (A) (A) (A) (A)
                 (A) (A) (A) (A) (A) (A) (A) (A) (A) (A) (A) (A)
                 (A) (A) (A) (A) (A) (A) (A) (A) (A) (A) (A) (A)
                 (A) (A) (A) (A) (A) (A) (A) (A) (A) (A) (A) (A)
                 (A) (A) (A) (A) (A) (A) (A) (A) (A) (A) (A) (A)
                 (A) (A) (A) (A) (A) (A) (A) (A) (A) (A) (A) (A)
                 (A) (A) (A) (A) (A) (A) (A) (A) (A) (A) (A) (A)
                 (A) (A) (A) (A) (A) (A) (A) (A) (A) (A) (A) (A)
                 (A) (A) (A) (A) (A) (A) (A) (A) (A) (A) (A) (A)
                 (A) (A) (A) (A) (A) (A) (A) (A) (A) (A) (A) (A)
                 (A) (A) (A) (A) (A) (A) (A) (A) (A) (A) (A) (A)
                 (A) (A) (A) (A) (A) (A) (A) (A) (A) (A) (A) (A)
                 (A) (A) (A) (A) (A) (A) (A) (A) (A) (A) (A) (A)
                 (A) (A) (A) (A) (A) (A) (A) (A) (A) (A) (A) (A)
                 (A) (A) (A) (A) (A) (A) (A) (A) (A) (A) (A) (A)
                 (A) (A) (A) (A) (A) (A) (A) (A) (A) (A) (A) (A)
                 (A) (A) (A) (A) (A) (A) (A) (A) (A) (A) (A) (A)
                 (A) (A) (A) (A) (A) (A) (A) (A) (A) (A) (A) (A)
                 (A) (A) (A) (A) (A) (A) (A) (A) (A) (A) (A) (A)
                 (A) (A) (A) (A) (A) (A) (A) (A) (A) (A) (A) (A)
                 (A) (A) (A) (A) (A) (A) (A) (A) (A) (A) (A) (A)
                 (A) (A) (A) (A) (A) (A) (A) (A) (A) (A) (A) (A)
                 (A) (A) (A) (A) (A) (A) (A) (A) (A) (A) (A) (A)
                 (A) (A) (A) (A) (A) (A) (A) (A) (A) (A) (A) (A)
                 (A) (A) (A) (A) (A) (A) (A) (A) (A) (A) (A) (A)
                 (A) (A) (A) (A) (A) (A) (A) (A) (A) (A) (A) (A)
                 (A) (A) (A) (A) (A) (A) (A) (A) (A) (A) (A) (A)
                 (A) (A) (A) (A) (A) (A) (A) (A) (A) (A) (A) (A)
                 (A) (A) (A) (A) (A) (A) (A) (A) (A) (A) (A) (A)
                 (A) (A) (A) (A) (A) (A) (A) (A) (A) (A) (A) (A)
                 (A) (A) (A) (A) (A) (A) (A) (A) (A) (A) (A) (A)
                 (A) (A) (A) (A) (A) (A) (A) (A) (A) (A) (A) (A)
                 (A) (A) (A) (A) (A) (A) (A) (A) (A) (A) (A) (A)
                 (A) (A) (A) (A) (A) (A) (A) (A) (A) (A) (A) (A)
                 (A) (A) (A) (A) (A) (A) (A) (A) (A) (A) (A) (A)
                 (A) (A) (A) (A) (A) (A) (A) (A) (A) (A) (A) (A)
                 (A) (A) (A) (A) (A) (A) (A) (A) (A) (A) (A) (A)
                 (A) (A) (A) (A) (A) (A) (A) (A) (A) (A) (A) (A)
                 (A) (A) (A) (A) (A) (A) (A) (A) (A) (A) (A) (A)
                 (A) (A) (A) (A) (A) (A) (A) (A) (A) (A) (A) (A)
                 (A) (A) (A) (A) (A) (A) (A) (A) (A) (A) (A) (A)
                 (A) (A) (A) (A) (A) (A) (A) (A) (A) (A) (A) (A)
                 (A) (A) (A) (A) (A) (A) (A) (A) (A) (A) (A) (A)
                 (A) (A) (A) (A) (A) (A) (A) (A) (A) (A) (A) (A)
                 (A) (A) (A) (A) (A) (A) (A) (A) (A) (A) (A) (A)
                 (A) (A) (A) (A) (A) (A) (A) (A) (A) (A) (A) (A)
                 (A) (A) (A) (A) (A) (A) (A) (A) (A) (A) (A) (A)
                 (A) (A) (A) (A) (A) (A) (A) (A) (A) (A) (A) (A)
                 (A) (A) (A) (A) (A) (A) (A) (A) (A) (A) (A) (A)
                 (A) (A) (A) (A) (A) (A) (A) (A) (A) (A) (A) (A)
                 (A) (A) (A) (A) (A) (A) (A) (A) (A) (A) (A) (A)
                 (A) (A) (A) (A) (A) (A) (A) (A) (A) (A) (A) (A)
                 (A) (A) (A) (A) (A) (A) (A) (A) (A) (A) (A) (A)
                 (A) (A) (A) (A) (A) (A) (A) (A) (A) (A) (A) (A)
                 (A) (A) (A) (A) (A) (A) (A) (A) (A) (A) (A) (A)
                 (A) (A) (A) (A) (A) (A) (A) (A) (A) (A) (A) (A)
                 (A) (A) (A) (A) (A) (A) (A) (A) (A) (A) (A) (A)
                 (A) (A) (A) (A) (A) (A) (A) (A) (A) (A) (A) (A)
                 (A) (A) (A) (A) (A) (A) (A) (A) (A) (A) (A) (A)
                 (A) (A) (A) (A) (A) (A) (A) (A) (A) (A) (A) (A)
                 (A) (A) (A) (A) (A) (A) (A) (A) (A) (A) (A) (A)
                 (A) (A) (A) (A) (A) (A) (A) (A) (A) (A) (A) (A)
                 (A) (A) (A) (A) (A) (A) (A) (A) (A) (A) (A) (A)
                 (A) (A) (A) (A) (A) (A) (A) (A) (A) (A) (A) (A)
                 (A) (A) (A) (A) (A) (A) (A) (A) (A) (A) (A) (A)
                 (A) (A) (A) (A) (A) (A) (A) (A) (A) (A) (A) (A)
                 (A) (A) (A) (A) (A) (A) (A) (A) (A) (A) (A) (A)
                 (A) (A) (A) (A) (A) (A) (A) (A) (A) (A) (A) (A)
                 (A) (A) (A) (A) (A) (A) (A) (A) (A) (A) (A)
 The electronic state is 1-A.
 Alpha  occ. eigenvalues --  -24.75258 -24.75180 -24.74915 -24.74884 -14.46952
 Alpha  occ. eigenvalues --  -14.46926 -14.46911 -14.46816 -10.35223 -10.34972
 Alpha  occ. eigenvalues --  -10.34472 -10.34429 -10.34394 -10.34232 -10.32978
 Alpha  occ. eigenvalues --  -10.32897 -10.32744 -10.32644 -10.32595 -10.32380
 Alpha  occ. eigenvalues --  -10.32354 -10.32283 -10.32269 -10.32252 -10.32194
 Alpha  occ. eigenvalues --  -10.32174 -10.32141 -10.32126 -10.32091 -10.32079
 Alpha  occ. eigenvalues --  -10.31910 -10.31872 -10.31683 -10.31617 -10.31426
 Alpha  occ. eigenvalues --  -10.31361 -10.31116 -10.31105 -10.31098 -10.31087
 Alpha  occ. eigenvalues --  -10.31033 -10.31018 -10.31015 -10.31004 -10.31002
 Alpha  occ. eigenvalues --  -10.30989 -10.30920 -10.30917 -10.30901 -10.30882
 Alpha  occ. eigenvalues --  -10.30853 -10.30843 -10.30810 -10.30798 -10.30709
 Alpha  occ. eigenvalues --  -10.30696 -10.30680 -10.30678 -10.30670 -10.30650
 Alpha  occ. eigenvalues --  -10.30649 -10.30646 -10.29533 -10.29408 -10.29394
 Alpha  occ. eigenvalues --  -10.29308 -10.28992 -10.28914 -10.28873 -10.28844
 Alpha  occ. eigenvalues --  -10.28710 -10.28638 -10.28620 -10.28607  -6.90947
 Alpha  occ. eigenvalues --   -6.90596  -1.24385  -1.24014  -1.21155  -1.20745
 Alpha  occ. eigenvalues --   -1.08597  -1.08224  -1.06908  -1.06290  -1.00236
 Alpha  occ. eigenvalues --   -1.00169  -0.96859  -0.96834  -0.95874  -0.95866
 Alpha  occ. eigenvalues --   -0.93888  -0.93518  -0.91989  -0.91196  -0.91190
 Alpha  occ. eigenvalues --   -0.89627  -0.89453  -0.88859  -0.88616  -0.88210
 Alpha  occ. eigenvalues --   -0.86524  -0.85729  -0.85725  -0.85255  -0.85250
 Alpha  occ. eigenvalues --   -0.85049  -0.85017  -0.84827  -0.84552  -0.84533
 Alpha  occ. eigenvalues --   -0.83521  -0.83179  -0.80892  -0.80152  -0.80090
 Alpha  occ. eigenvalues --   -0.79941  -0.79882  -0.78915  -0.76474  -0.75622
 Alpha  occ. eigenvalues --   -0.74901  -0.74887  -0.72597  -0.72512  -0.72026
 Alpha  occ. eigenvalues --   -0.72021  -0.71465  -0.70671  -0.70658  -0.69477
 Alpha  occ. eigenvalues --   -0.69348  -0.68961  -0.68920  -0.67330  -0.66833
 Alpha  occ. eigenvalues --   -0.66602  -0.64784  -0.64442  -0.64381  -0.64202
 Alpha  occ. eigenvalues --   -0.63753  -0.63150  -0.63118  -0.62540  -0.62512
 Alpha  occ. eigenvalues --   -0.62005  -0.61596  -0.61576  -0.61302  -0.58759
 Alpha  occ. eigenvalues --   -0.58682  -0.57931  -0.57715  -0.56499  -0.55863
 Alpha  occ. eigenvalues --   -0.55830  -0.55496  -0.55493  -0.55466  -0.55299
 Alpha  occ. eigenvalues --   -0.55208  -0.55190  -0.54837  -0.54791  -0.54785
 Alpha  occ. eigenvalues --   -0.54534  -0.54222  -0.54159  -0.53020  -0.52738
 Alpha  occ. eigenvalues --   -0.52580  -0.52501  -0.52436  -0.52288  -0.51831
 Alpha  occ. eigenvalues --   -0.51703  -0.51538  -0.51435  -0.51256  -0.51244
 Alpha  occ. eigenvalues --   -0.51235  -0.51206  -0.50813  -0.50702  -0.50349
 Alpha  occ. eigenvalues --   -0.50186  -0.49966  -0.49951  -0.49873  -0.49808
 Alpha  occ. eigenvalues --   -0.49743  -0.49646  -0.49552  -0.49469  -0.49236
 Alpha  occ. eigenvalues --   -0.48886  -0.48560  -0.48368  -0.48117  -0.47500
 Alpha  occ. eigenvalues --   -0.47420  -0.47219  -0.47147  -0.46619  -0.46582
 Alpha  occ. eigenvalues --   -0.46551  -0.46340  -0.46293  -0.45940  -0.45916
 Alpha  occ. eigenvalues --   -0.45903  -0.45632  -0.45575  -0.45173  -0.45069
 Alpha  occ. eigenvalues --   -0.44798  -0.44585  -0.44322  -0.44292  -0.44064
 Alpha  occ. eigenvalues --   -0.44006  -0.43545  -0.43431  -0.43328  -0.43249
 Alpha  occ. eigenvalues --   -0.43091  -0.43074  -0.43048  -0.43031  -0.42739
 Alpha  occ. eigenvalues --   -0.42568  -0.42253  -0.42188  -0.41734  -0.41377
 Alpha  occ. eigenvalues --   -0.40288  -0.40139  -0.39613  -0.39473  -0.38840
 Alpha  occ. eigenvalues --   -0.38819  -0.37734  -0.37693  -0.35721  -0.34988
 Alpha  occ. eigenvalues --   -0.34243  -0.34225  -0.33277  -0.33262  -0.33075
 Alpha  occ. eigenvalues --   -0.33043  -0.32880  -0.32022  -0.31940  -0.31695
 Alpha  occ. eigenvalues --   -0.31510  -0.30003  -0.26677  -0.26631  -0.26019
 Alpha  occ. eigenvalues --   -0.25182
 Alpha virt. eigenvalues --   -0.03399  -0.02926  -0.01005  -0.00960   0.04004
 Alpha virt. eigenvalues --    0.04016   0.05867   0.05940   0.06064   0.06097
 Alpha virt. eigenvalues --    0.07631   0.07632   0.10534   0.10634   0.10927
 Alpha virt. eigenvalues --    0.11274   0.11749   0.13494   0.13498   0.14064
 Alpha virt. eigenvalues --    0.15018   0.16760   0.16908   0.16936   0.17745
 Alpha virt. eigenvalues --    0.17861   0.18146   0.18506   0.18595   0.19041
 Alpha virt. eigenvalues --    0.19078   0.19829   0.20074   0.20511   0.20601
 Alpha virt. eigenvalues --    0.20968   0.21144   0.21719   0.22017   0.22133
 Alpha virt. eigenvalues --    0.22176   0.22414   0.22435   0.22649   0.22684
 Alpha virt. eigenvalues --    0.23196   0.23234   0.23300   0.23444   0.23720
 Alpha virt. eigenvalues --    0.23773   0.24078   0.24159   0.24295   0.24420
 Alpha virt. eigenvalues --    0.24468   0.24824   0.24921   0.25682   0.25887
 Alpha virt. eigenvalues --    0.25997   0.26056   0.26209   0.26221   0.26273
 Alpha virt. eigenvalues --    0.26508   0.26536   0.26610   0.26754   0.26862
 Alpha virt. eigenvalues --    0.27042   0.27158   0.27314   0.27534   0.27555
 Alpha virt. eigenvalues --    0.27756   0.28291   0.28513   0.28645   0.28736
 Alpha virt. eigenvalues --    0.28742   0.28884   0.29040   0.29339   0.29708
 Alpha virt. eigenvalues --    0.30115   0.30360   0.30621   0.30812   0.31499
 Alpha virt. eigenvalues --    0.31847   0.32378   0.33045   0.33429   0.33763
 Alpha virt. eigenvalues --    0.33798   0.33886   0.33946   0.33957   0.34229
 Alpha virt. eigenvalues --    0.34887   0.34938   0.35028   0.35151   0.35722
 Alpha virt. eigenvalues --    0.36069   0.36367   0.36485   0.36877   0.37261
 Alpha virt. eigenvalues --    0.37358   0.37903   0.37970   0.38010   0.38016
 Alpha virt. eigenvalues --    0.38091   0.38371   0.38853   0.38982   0.39193
 Alpha virt. eigenvalues --    0.39288   0.39924   0.40602   0.40931   0.41104
 Alpha virt. eigenvalues --    0.41229   0.41351   0.42095   0.42304   0.42400
 Alpha virt. eigenvalues --    0.42629   0.43038   0.44241   0.44697   0.45275
 Alpha virt. eigenvalues --    0.45647   0.46038   0.46851   0.46954   0.47780
 Alpha virt. eigenvalues --    0.47820   0.47845   0.48101   0.49437   0.50940
 Alpha virt. eigenvalues --    0.51359   0.51544   0.51744   0.52317   0.52475
 Alpha virt. eigenvalues --    0.53144   0.53298   0.53660   0.54175   0.54540
 Alpha virt. eigenvalues --    0.54747   0.54787   0.55052   0.55189   0.55261
 Alpha virt. eigenvalues --    0.55714   0.56226   0.57185   0.57371   0.57409
 Alpha virt. eigenvalues --    0.57887   0.58263   0.58305   0.58616   0.58893
 Alpha virt. eigenvalues --    0.58998   0.59017   0.59321   0.59426   0.60043
 Alpha virt. eigenvalues --    0.60329   0.60429   0.60595   0.60747   0.60844
 Alpha virt. eigenvalues --    0.61023   0.61131   0.61281   0.61596   0.61640
 Alpha virt. eigenvalues --    0.61786   0.61985   0.62365   0.62481   0.62614
 Alpha virt. eigenvalues --    0.62761   0.62882   0.63136   0.63322   0.63501
 Alpha virt. eigenvalues --    0.63633   0.63690   0.63896   0.64200   0.64362
 Alpha virt. eigenvalues --    0.64450   0.64964   0.65139   0.65278   0.65456
 Alpha virt. eigenvalues --    0.65496   0.65563   0.65681   0.65898   0.66027
 Alpha virt. eigenvalues --    0.66153   0.66327   0.66375   0.66513   0.66640
 Alpha virt. eigenvalues --    0.66879   0.67001   0.67575   0.67624   0.67813
 Alpha virt. eigenvalues --    0.67860   0.67979   0.67995   0.68144   0.68313
 Alpha virt. eigenvalues --    0.68518   0.68682   0.68768   0.68853   0.68923
 Alpha virt. eigenvalues --    0.68944   0.69318   0.69657   0.69769   0.69909
 Alpha virt. eigenvalues --    0.69950   0.70193   0.70313   0.70780   0.70799
 Alpha virt. eigenvalues --    0.70839   0.71004   0.71144   0.71163   0.71257
 Alpha virt. eigenvalues --    0.71677   0.71741   0.71941   0.72035   0.72320
 Alpha virt. eigenvalues --    0.72544   0.72725   0.72908   0.72980   0.73810
 Alpha virt. eigenvalues --    0.73956   0.75017   0.75102   0.75427   0.75664
 Alpha virt. eigenvalues --    0.76320   0.77162   0.77750   0.78173   0.78704
 Alpha virt. eigenvalues --    0.78830   0.78983   0.79071   0.79419   0.79547
 Alpha virt. eigenvalues --    0.79854   0.80058   0.80305   0.80882   0.81156
 Alpha virt. eigenvalues --    0.82361   0.82867   0.82939   0.83308   0.83520
 Alpha virt. eigenvalues --    0.84112   0.84227   0.84393   0.85073   0.85135
 Alpha virt. eigenvalues --    0.85433   0.85617   0.85950   0.86151   0.86476
 Alpha virt. eigenvalues --    0.86706   0.86835   0.87285   0.87583   0.87661
 Alpha virt. eigenvalues --    0.88476   0.88778   0.89075   0.89458   0.90197
 Alpha virt. eigenvalues --    0.90351   0.90805   0.90826   0.90952   0.91077
 Alpha virt. eigenvalues --    0.91242   0.91608   0.91753   0.91856   0.92417
 Alpha virt. eigenvalues --    0.92627   0.92694   0.92773   0.92832   0.92871
 Alpha virt. eigenvalues --    0.92930   0.92971   0.93275   0.93449   0.93774
 Alpha virt. eigenvalues --    0.94042   0.94200   0.94465   0.94615   0.94819
 Alpha virt. eigenvalues --    0.95188   0.95384   0.95445   0.95549   0.95807
 Alpha virt. eigenvalues --    0.96025   0.96321   0.96390   0.96446   0.96646
 Alpha virt. eigenvalues --    0.96740   0.96968   0.97263   0.97434   0.97772
 Alpha virt. eigenvalues --    0.98146   0.98295   0.98343   0.98639   0.99179
 Alpha virt. eigenvalues --    0.99314   0.99471   0.99695   1.00192   1.00313
 Alpha virt. eigenvalues --    1.00488   1.00706   1.00899   1.01192   1.01483
 Alpha virt. eigenvalues --    1.01620   1.01742   1.01899   1.02235   1.02306
 Alpha virt. eigenvalues --    1.02748   1.02875   1.03131   1.03149   1.03313
 Alpha virt. eigenvalues --    1.03536   1.03611   1.03773   1.04915   1.05362
 Alpha virt. eigenvalues --    1.05449   1.05760   1.06015   1.06347   1.06613
 Alpha virt. eigenvalues --    1.06747   1.07714   1.07865   1.08019   1.08231
 Alpha virt. eigenvalues --    1.08482   1.08614   1.09171   1.09376   1.09650
 Alpha virt. eigenvalues --    1.10360   1.10847   1.10990   1.11475   1.11683
 Alpha virt. eigenvalues --    1.11879   1.12382   1.12399   1.12638   1.12865
 Alpha virt. eigenvalues --    1.13234   1.13494   1.13997   1.14100   1.14190
 Alpha virt. eigenvalues --    1.15919   1.16304   1.16363   1.16644   1.17109
 Alpha virt. eigenvalues --    1.17347   1.18235   1.18703   1.19079   1.19594
 Alpha virt. eigenvalues --    1.19765   1.19924   1.20360   1.20503   1.20927
 Alpha virt. eigenvalues --    1.21665   1.21892   1.22080   1.22211   1.22453
 Alpha virt. eigenvalues --    1.22566   1.23142   1.23393   1.23684   1.23989
 Alpha virt. eigenvalues --    1.24543   1.24650   1.24868   1.24942   1.25263
 Alpha virt. eigenvalues --    1.25463   1.25701   1.26348   1.26798   1.27175
 Alpha virt. eigenvalues --    1.27470   1.27819   1.28149   1.28484   1.28992
 Alpha virt. eigenvalues --    1.29158   1.29759   1.30036   1.30407   1.30780
 Alpha virt. eigenvalues --    1.30906   1.31077   1.31610   1.32194   1.32460
 Alpha virt. eigenvalues --    1.32637   1.32956   1.33121   1.33400   1.34009
 Alpha virt. eigenvalues --    1.34256   1.34518   1.34687   1.34912   1.35052
 Alpha virt. eigenvalues --    1.35147   1.36716   1.37151   1.38226   1.38484
 Alpha virt. eigenvalues --    1.38797   1.39427   1.39849   1.40131   1.41267
 Alpha virt. eigenvalues --    1.41660   1.41838   1.42247   1.42672   1.43143
 Alpha virt. eigenvalues --    1.43620   1.44117   1.44400   1.44515   1.44591
 Alpha virt. eigenvalues --    1.44765   1.45607   1.45757   1.45831   1.46258
 Alpha virt. eigenvalues --    1.46622   1.47715   1.47836   1.48080   1.48565
 Alpha virt. eigenvalues --    1.49605   1.49693   1.49890   1.50233   1.51277
 Alpha virt. eigenvalues --    1.51436   1.51670   1.51722   1.51770   1.51826
 Alpha virt. eigenvalues --    1.52067   1.52149   1.52345   1.52691   1.53203
 Alpha virt. eigenvalues --    1.53330   1.53650   1.53678   1.55140   1.55481
 Alpha virt. eigenvalues --    1.55559   1.55825   1.55864   1.56078   1.56349
 Alpha virt. eigenvalues --    1.56398   1.56637   1.56839   1.57069   1.57447
 Alpha virt. eigenvalues --    1.57507   1.57576   1.57885   1.57975   1.58139
 Alpha virt. eigenvalues --    1.58236   1.58382   1.58457   1.58623   1.58640
 Alpha virt. eigenvalues --    1.59360   1.59608   1.60309   1.60472   1.61586
 Alpha virt. eigenvalues --    1.62182   1.62236   1.63334   1.63936   1.65109
 Alpha virt. eigenvalues --    1.65534   1.66248   1.66740   1.67185   1.68570
 Alpha virt. eigenvalues --    1.68934   1.69729   1.70045   1.70461   1.70669
 Alpha virt. eigenvalues --    1.71015   1.71330   1.71693   1.72142   1.73407
 Alpha virt. eigenvalues --    1.73487   1.73601   1.73878   1.74352   1.74738
 Alpha virt. eigenvalues --    1.75953   1.76214   1.76993   1.77501   1.77756
 Alpha virt. eigenvalues --    1.78670   1.78954   1.79671   1.79901   1.80670
 Alpha virt. eigenvalues --    1.81960   1.83751   1.84073   1.84292   1.84510
 Alpha virt. eigenvalues --    1.84760   1.85869   1.86142   1.86409   1.86441
 Alpha virt. eigenvalues --    1.87275   1.87391   1.87466   1.87985   1.88499
 Alpha virt. eigenvalues --    1.88952   1.89050   1.89227   1.89639   1.90008
 Alpha virt. eigenvalues --    1.90224   1.90531   1.90706   1.90952   1.91139
 Alpha virt. eigenvalues --    1.92215   1.92654   1.93523   1.93702   1.94011
 Alpha virt. eigenvalues --    1.94337   1.94601   1.94673   1.95253   1.95287
 Alpha virt. eigenvalues --    1.95542   1.95937   1.96077   1.96695   1.96977
 Alpha virt. eigenvalues --    1.97150   1.97249   1.97391   1.97706   1.98113
 Alpha virt. eigenvalues --    1.98247   1.98373   1.98713   1.99203   1.99363
 Alpha virt. eigenvalues --    1.99501   1.99711   2.00619   2.00808   2.01036
 Alpha virt. eigenvalues --    2.01184   2.01329   2.01473   2.01590   2.01741
 Alpha virt. eigenvalues --    2.01973   2.02055   2.02390   2.02642   2.02794
 Alpha virt. eigenvalues --    2.02949   2.03157   2.03250   2.03820   2.04037
 Alpha virt. eigenvalues --    2.04601   2.04975   2.05486   2.05837   2.06142
 Alpha virt. eigenvalues --    2.06241   2.06371   2.06662   2.06682   2.07355
 Alpha virt. eigenvalues --    2.07877   2.07915   2.08139   2.08626   2.09579
 Alpha virt. eigenvalues --    2.09800   2.09886   2.10015   2.10504   2.10859
 Alpha virt. eigenvalues --    2.11138   2.11312   2.11857   2.12083   2.13496
 Alpha virt. eigenvalues --    2.13736   2.14265   2.14483   2.14815   2.15006
 Alpha virt. eigenvalues --    2.15338   2.15434   2.15689   2.16112   2.17972
 Alpha virt. eigenvalues --    2.18264   2.18323   2.18451   2.18755   2.19107
 Alpha virt. eigenvalues --    2.19480   2.19733   2.20388   2.20640   2.20995
 Alpha virt. eigenvalues --    2.21289   2.21811   2.22153   2.22189   2.22859
 Alpha virt. eigenvalues --    2.23084   2.23501   2.24195   2.24395   2.24672
 Alpha virt. eigenvalues --    2.25041   2.25307   2.25401   2.25707   2.26043
 Alpha virt. eigenvalues --    2.26977   2.27189   2.28238   2.28673   2.29210
 Alpha virt. eigenvalues --    2.29272   2.29368   2.29563   2.29954   2.30065
 Alpha virt. eigenvalues --    2.30371   2.30585   2.31217   2.31963   2.32096
 Alpha virt. eigenvalues --    2.32187   2.32745   2.33220   2.33316   2.33970
 Alpha virt. eigenvalues --    2.34212   2.34275   2.34534   2.34770   2.34975
 Alpha virt. eigenvalues --    2.34999   2.35540   2.35652   2.35927   2.36331
 Alpha virt. eigenvalues --    2.36549   2.36558   2.36847   2.36892   2.37198
 Alpha virt. eigenvalues --    2.37400   2.37947   2.38201   2.39260   2.39388
 Alpha virt. eigenvalues --    2.39508   2.39878   2.39965   2.40229   2.40542
 Alpha virt. eigenvalues --    2.40699   2.40921   2.41253   2.41774   2.42580
 Alpha virt. eigenvalues --    2.43269   2.43534   2.43961   2.44840   2.45253
 Alpha virt. eigenvalues --    2.45698   2.46427   2.46837   2.47246   2.47693
 Alpha virt. eigenvalues --    2.47753   2.48010   2.48293   2.48526   2.49043
 Alpha virt. eigenvalues --    2.49309   2.49404   2.49833   2.50113   2.50443
 Alpha virt. eigenvalues --    2.51153   2.52075   2.52186   2.52565   2.53227
 Alpha virt. eigenvalues --    2.53901   2.54043   2.54197   2.54555   2.54825
 Alpha virt. eigenvalues --    2.56074   2.56955   2.57394   2.57898   2.58284
 Alpha virt. eigenvalues --    2.59052   2.60196   2.60521   2.60755   2.60989
 Alpha virt. eigenvalues --    2.61532   2.61969   2.62173   2.62635   2.63253
 Alpha virt. eigenvalues --    2.63962   2.64487   2.64817   2.65757   2.65821
 Alpha virt. eigenvalues --    2.66041   2.66083   2.66270   2.66783   2.67926
 Alpha virt. eigenvalues --    2.68637   2.69803   2.70041   2.70311   2.70568
 Alpha virt. eigenvalues --    2.71163   2.71949   2.72904   2.72948   2.73135
 Alpha virt. eigenvalues --    2.74676   2.74911   2.75249   2.75296   2.75411
 Alpha virt. eigenvalues --    2.75694   2.76051   2.76242   2.76829   2.77340
 Alpha virt. eigenvalues --    2.77863   2.78286   2.78688   2.79166   2.79293
 Alpha virt. eigenvalues --    2.79611   2.80446   2.81676   2.81993   2.82352
 Alpha virt. eigenvalues --    2.82469   2.82914   2.83164   2.83901   2.84678
 Alpha virt. eigenvalues --    2.84825   2.85303   2.85368   2.86901   2.87042
 Alpha virt. eigenvalues --    2.87546   2.87814   2.87879   2.88031   2.90495
 Alpha virt. eigenvalues --    2.90871   2.92873   2.93076   2.93288   2.93551
 Alpha virt. eigenvalues --    2.93922   2.94248   2.95463   2.96530   2.96782
 Alpha virt. eigenvalues --    2.97206   2.97452   2.97701   2.98379   2.99051
 Alpha virt. eigenvalues --    3.00172   3.04824   3.04893   3.05032   3.05969
 Alpha virt. eigenvalues --    3.07100   3.07510   3.07786   3.08298   3.10132
 Alpha virt. eigenvalues --    3.12385   3.12879   3.12956   3.13142   3.13336
 Alpha virt. eigenvalues --    3.15100   3.15225   3.18021   3.21981   3.24340
 Alpha virt. eigenvalues --    3.24938   3.25842   3.26023   3.26264   3.26586
 Alpha virt. eigenvalues --    3.27955   3.29675   3.30892   3.32046   3.36084
 Alpha virt. eigenvalues --    3.38922   3.40272   3.40388   3.42932   3.49069
 Alpha virt. eigenvalues --    3.50272   3.50800   3.51724   3.55579   3.55588
 Alpha virt. eigenvalues --    3.61832   3.62385   3.90463   3.91383   4.18980
 Alpha virt. eigenvalues --    4.19047   4.19584   4.19644   4.19742   4.19813
 Alpha virt. eigenvalues --    4.20183   4.20644   4.21161   4.21472   4.22679
 Alpha virt. eigenvalues --    4.22763   4.23141   4.23197   4.24992   4.25164
 Alpha virt. eigenvalues --    4.25190   4.25468   4.26483   4.28326   4.28386
 Alpha virt. eigenvalues --    4.28915   4.29784   4.31386   4.33409   4.33572
 Alpha virt. eigenvalues --    4.34280   4.34788   4.36411   4.36872   4.37001
 Alpha virt. eigenvalues --    4.38438   4.38697   4.40717   4.40967   4.42420
 Alpha virt. eigenvalues --    4.42695   4.43285   4.43461   4.44371   4.46332
 Alpha virt. eigenvalues --    4.46875   4.47494   4.48109   4.48707   4.49928
 Alpha virt. eigenvalues --    4.50273   4.52138   4.52880   4.54457   4.55434
 Alpha virt. eigenvalues --    4.56940   4.58732   4.59606   4.64671   4.65645
 Alpha virt. eigenvalues --    4.67293   4.68045   4.68697   4.69565   4.70720
 Alpha virt. eigenvalues --    4.71751   4.73718   4.76000   4.76475   4.81629
 Alpha virt. eigenvalues --    4.81974   4.86224   4.91482   4.96381   5.02423
 Alpha virt. eigenvalues --    5.03069   6.00428   6.05687
          Condensed to atoms (all electrons):
 Mulliken charges:
               1
     1  C    0.339199
     2  C   -0.125053
     3  C    0.112526
     4  C    0.210549
     5  N   -0.608434
     6  C   -0.065421
     7  C    0.223863
     8  C    0.120695
     9  N   -0.595420
    10  C   -0.307830
    11  C    0.344807
    12  H    0.168623
    13  B    0.726418
    14  F   -0.337838
    15  F   -0.334933
    16  C   -0.095981
    17  C    0.080703
    18  C    0.082671
    19  C   -0.209491
    20  C    0.074914
    21  C    0.075318
    22  C   -0.205876
    23  C   -0.173878
    24  H    0.191907
    25  C   -0.206449
    26  C   -0.065885
    27  C   -0.206348
    28  H    0.195036
    29  C   -0.177101
    30  C   -0.174535
    31  H    0.176836
    32  H    0.184525
    33  C   -0.173828
    34  H    0.184092
    35  H    0.175149
    36  H    0.172751
    37  H    0.170120
    38  C   -0.012091
    39  C   -0.177255
    40  C   -0.177092
    41  C   -0.169997
    42  H    0.177601
    43  C   -0.170045
    44  H    0.178419
    45  C   -0.164016
    46  H    0.172749
    47  H    0.172277
    48  H    0.171127
    49  C   -0.573170
    50  H    0.190416
    51  H    0.190687
    52  H    0.185397
    53  C   -0.575309
    54  H    0.196318
    55  H    0.191047
    56  H    0.177047
    57  C   -0.145541
    58  C    0.355659
    59  C    0.132107
    60  N   -0.609434
    61  C    0.206155
    62  C   -0.571570
    63  B    0.728537
    64  C   -0.081982
    65  H    0.190278
    66  H    0.192135
    67  H    0.185756
    68  N   -0.592918
    69  F   -0.333721
    70  F   -0.331603
    71  C    0.217901
    72  C   -0.113479
    73  C    0.359125
    74  C    0.134339
    75  C    0.085623
    76  C    0.089961
    77  C   -0.323130
    78  C   -0.573428
    79  C   -0.205699
    80  C    0.073842
    81  C    0.073056
    82  C   -0.204934
    83  H    0.166403
    84  H    0.195567
    85  H    0.192663
    86  H    0.177910
    87  C   -0.175162
    88  H    0.192665
    89  C   -0.206813
    90  C   -0.065413
    91  C   -0.206519
    92  H    0.193879
    93  C   -0.176558
    94  C   -0.173582
    95  H    0.176677
    96  H    0.184146
    97  C   -0.015161
    98  C   -0.173274
    99  H    0.183921
   100  H    0.174861
   101  H    0.172782
   102  C   -0.176111
   103  C   -0.174857
   104  H    0.171063
   105  C   -0.169914
   106  H    0.177386
   107  C   -0.169821
   108  H    0.177741
   109  C   -0.164008
   110  H    0.172679
   111  H    0.171569
   112  H    0.170975
   113  C   -0.586557
   114  H    0.218650
   115  H    0.217793
   116  H    0.177817
   117  C   -0.582669
   118  H    0.186018
   119  H    0.211807
   120  H    0.220758
   121  C   -0.580908
   122  H    0.209448
   123  H    0.220180
   124  H    0.187115
   125  C   -0.585488
   126  H    0.213908
   127  H    0.220395
   128  H    0.178494
 Sum of Mulliken charges =  -0.00000
 Mulliken charges with hydrogens summed into heavy atoms:
               1
     1  C    0.339199
     2  C   -0.125053
     3  C    0.112526
     4  C    0.210549
     5  N   -0.608434
     6  C   -0.065421
     7  C    0.223863
     8  C    0.120695
     9  N   -0.595420
    10  C   -0.139207
    11  C    0.344807
    13  B    0.726418
    14  F   -0.337838
    15  F   -0.334933
    16  C   -0.095981
    17  C    0.080703
    18  C    0.082671
    19  C   -0.017583
    20  C    0.074914
    21  C    0.075318
    22  C   -0.010840
    23  C    0.002958
    25  C   -0.021924
    26  C   -0.065885
    27  C   -0.022257
    29  C   -0.001952
    30  C   -0.001785
    33  C   -0.003708
    38  C   -0.012091
    39  C    0.000347
    40  C    0.001326
    41  C    0.002751
    43  C    0.002232
    45  C    0.007111
    49  C   -0.006669
    53  C   -0.010898
    57  C   -0.145541
    58  C    0.355659
    59  C    0.132107
    60  N   -0.609434
    61  C    0.206155
    62  C   -0.003401
    63  B    0.728537
    64  C   -0.081982
    68  N   -0.592918
    69  F   -0.333721
    70  F   -0.331603
    71  C    0.217901
    72  C   -0.113479
    73  C    0.359125
    74  C    0.134339
    75  C    0.085623
    76  C    0.089961
    77  C   -0.156727
    78  C   -0.007288
    79  C   -0.013034
    80  C    0.073842
    81  C    0.073056
    82  C   -0.011055
    87  C    0.001515
    89  C   -0.022666
    90  C   -0.065413
    91  C   -0.022598
    93  C   -0.001697
    94  C   -0.000799
    97  C   -0.015161
    98  C   -0.002211
   102  C    0.001275
   103  C    0.002884
   105  C    0.002765
   107  C    0.001748
   109  C    0.006967
   113  C    0.027702
   117  C    0.035914
   121  C    0.035835
   125  C    0.027310
 Electronic spatial extent (au):  <R**2>=          69344.4605
 Charge=             -0.0000 electrons
 Dipole moment (field-independent basis, Debye):
    X=             -0.0353    Y=              8.9846    Z=             -0.0521  Tot=              8.9848
 Quadrupole moment (field-independent basis, Debye-Ang):
   XX=           -381.6747   YY=           -420.3261   ZZ=           -416.2179
   XY=              0.5941   XZ=            -14.2350   YZ=              0.1765
 Traceless Quadrupole moment (field-independent basis, Debye-Ang):
   XX=             24.3982   YY=            -14.2532   ZZ=            -10.1450
   XY=              0.5941   XZ=            -14.2350   YZ=              0.1765
 Octapole moment (field-independent basis, Debye-Ang**2):
  XXX=             -7.2763  YYY=            205.1540  ZZZ=            -10.1355  XYY=              7.4821
  XXY=             27.0288  XXZ=              4.5674  XZZ=             -0.7917  YZZ=             31.6409
  YYZ=              5.7095  XYZ=            -34.5282
 Hexadecapole moment (field-independent basis, Debye-Ang**3):
 XXXX=         -51308.2067 YYYY=         -26725.7898 ZZZZ=         -11109.2870 XXXY=            -93.7215
 XXXZ=            700.5442 YYYX=             98.5679 YYYZ=             41.4660 ZZZX=            -99.2317
 ZZZY=            -70.4191 XXYY=         -12758.2610 XXZZ=         -10311.4708 YYZZ=          -6120.4733
 XXYZ=             64.1446 YYXZ=           -355.5773 ZZXY=             -5.2441
 N-N= 1.210806387355D+04 E-N=-3.169047090286D+04  KE= 3.184979253187D+03
 Calling FoFJK, ICntrl=      2127 FMM=T ISym2X=0 I1Cent= 0 IOpClX= 0 NMat=1 NMatS=1 NMatT=0.
 ***** Axes restored to original set *****
 -------------------------------------------------------------------
 Center     Atomic                   Forces (Hartrees/Bohr)
 Number     Number              X              Y              Z
 -------------------------------------------------------------------
      1        6           0.026216511    0.010011791    0.002835107
      2        6           0.000629816   -0.004033625    0.002682369
      3        6           0.021036679   -0.001270333    0.007768261
      4        6          -0.008137642    0.026127468   -0.020340492
      5        7          -0.029638356   -0.018609283    0.002019458
      6        6          -0.004509721   -0.017890643    0.010916809
      7        6           0.020965995    0.028694546   -0.007900970
      8        6          -0.022171017   -0.001649704   -0.006886138
      9        7           0.022635062   -0.021728068    0.019674512
     10        6          -0.000590534   -0.001579843    0.000607367
     11        6          -0.024887235    0.009207120   -0.014170175
     12        1           0.000139114   -0.000007831    0.000051739
     13        5          -0.000598361   -0.003620074    0.002036750
     14        9           0.000284163    0.000880129   -0.000868391
     15        9           0.000073770    0.001268150   -0.000289905
     16        6           0.001095791    0.004711340   -0.003021549
     17        6           0.000001718   -0.002505108    0.000324944
     18        6          -0.000905658   -0.001854191    0.001836897
     19        6          -0.000474365   -0.000441115    0.000276697
     20        6          -0.000689271    0.000052910    0.000728403
     21        6           0.000664373   -0.000747358   -0.000372412
     22        6           0.000322032   -0.000600479    0.000378605
     23        6          -0.000234104   -0.000008102    0.000258802
     24        1           0.000522449   -0.000500374   -0.000312992
     25        6           0.000058958   -0.000356251   -0.000020804
     26        6           0.000002282   -0.000045212   -0.000050062
     27        6          -0.000113623   -0.000174449    0.000277130
     28        1          -0.000476836    0.000125327    0.000439247
     29        6           0.000259815   -0.000194655   -0.000195765
     30        6          -0.000075712    0.000129252    0.000025336
     31        1          -0.000027117    0.000057087    0.000185041
     32        1          -0.000136336   -0.000049928    0.000138486
     33        6           0.000086388    0.000022827   -0.000110092
     34        1           0.000104524   -0.000173253   -0.000043980
     35        1           0.000031359   -0.000110743   -0.000167888
     36        1          -0.000043385   -0.000030997    0.000102201
     37        1           0.000025146   -0.000098774   -0.000049792
     38        6           0.000046280    0.000370146   -0.000177198
     39        6           0.000071672   -0.000198512    0.000210037
     40        6          -0.000132041   -0.000269994   -0.000002701
     41        6           0.000004975   -0.000004140   -0.000015354
     42        1           0.000044468    0.000052983    0.000006534
     43        6          -0.000001531    0.000012929    0.000007781
     44        1          -0.000034972    0.000043489   -0.000043301
     45        6          -0.000006122   -0.000049071    0.000021257
     46        1          -0.000028380   -0.000055470    0.000004076
     47        1           0.000014447   -0.000045137    0.000046111
     48        1          -0.000006225   -0.000038330    0.000018539
     49        6          -0.001043189    0.000954578   -0.000654814
     50        1          -0.000365302   -0.000456212    0.000034453
     51        1          -0.000277451   -0.000122977    0.000065684
     52        1          -0.000004735    0.000292843   -0.000171077
     53        6           0.001493781    0.000814543   -0.000271626
     54        1           0.000299674   -0.000312410    0.000465052
     55        1           0.000162660   -0.000220587    0.000155940
     56        1           0.000126136    0.000352060   -0.000114843
     57        6          -0.000480465    0.000655403   -0.000053767
     58        6          -0.000046836    0.000339786   -0.000247852
     59        6           0.000650743   -0.000805428    0.000168161
     60        7          -0.000584541   -0.000303654   -0.000058052
     61        6          -0.001071764    0.000404379   -0.000320051
     62        6          -0.000041666    0.000049079   -0.000143600
     63        5           0.000518231    0.000705952   -0.000466905
     64        6           0.001067466   -0.000295586    0.000226609
     65        1          -0.000043843    0.000082486    0.000014388
     66        1           0.000003552    0.000022651    0.000031711
     67        1           0.000009491   -0.000174618    0.000071611
     68        7          -0.000129810    0.000250037    0.000043023
     69        9          -0.000443447   -0.000096485    0.000231481
     70        9           0.000212789   -0.000480344    0.000401471
     71        6          -0.000616630   -0.000055153   -0.000536769
     72        6           0.000013350   -0.000086828   -0.000035197
     73        6          -0.000423930   -0.000324612    0.000838686
     74        6           0.000446402   -0.000021955   -0.000051959
     75        6           0.000007012    0.000072897    0.000000224
     76        6          -0.000043170    0.000022595    0.000065502
     77        6           0.000026088   -0.000176090   -0.000252208
     78        6           0.000003061   -0.000014804    0.000067022
     79        6          -0.000010398   -0.000026920   -0.000011762
     80        6          -0.000005908    0.000011211    0.000007094
     81        6          -0.000010657    0.000004984    0.000014475
     82        6           0.000009988   -0.000004398   -0.000024995
     83        1          -0.000055594   -0.000035975    0.000081755
     84        1          -0.000025951    0.000026489    0.000009203
     85        1          -0.000013058    0.000019253   -0.000005291
     86        1          -0.000015050    0.000011380   -0.000002615
     87        6          -0.000003117   -0.000007028   -0.000005293
     88        1           0.000015089    0.000020158   -0.000011459
     89        6           0.000000990    0.000015062    0.000008020
     90        6           0.000006883   -0.000025758   -0.000009457
     91        6           0.000015707    0.000003759    0.000005061
     92        1          -0.000010000   -0.000010534    0.000036448
     93        6           0.000010515   -0.000001219    0.000003121
     94        6           0.000011565    0.000002873   -0.000024415
     95        1           0.000006097    0.000000776   -0.000004653
     96        1          -0.000007182    0.000002384    0.000010731
     97        6           0.000006612   -0.000054152   -0.000029185
     98        6           0.000013275   -0.000019559    0.000013355
     99        1          -0.000010703    0.000014675    0.000000637
    100        1          -0.000010247   -0.000005407   -0.000020055
    101        1          -0.000002922    0.000001741    0.000006783
    102        6           0.000012121    0.000024380    0.000012819
    103        6          -0.000026963    0.000047384    0.000000717
    104        1          -0.000010596    0.000026464   -0.000015502
    105        6           0.000004147    0.000001077   -0.000000258
    106        1           0.000010599   -0.000007615    0.000004133
    107        6          -0.000001158   -0.000005624   -0.000013194
    108        1          -0.000013385   -0.000023627   -0.000000407
    109        6           0.000002741    0.000014456    0.000003916
    110        1          -0.000001676    0.000002583    0.000003889
    111        1           0.000000709    0.000012036    0.000017684
    112        1          -0.000003234    0.000003425    0.000005512
    113        6          -0.000892024   -0.002484022    0.001159340
    114        1           0.000763194    0.000121538   -0.000136025
    115        1           0.000592912    0.000370197    0.000323452
    116        1           0.000063878   -0.000085193    0.000050849
    117        6           0.000059956   -0.002729492    0.001087194
    118        1          -0.000095968   -0.000026040    0.000149730
    119        1          -0.000718437    0.000446293   -0.000031076
    120        1          -0.000524437    0.000132224   -0.000441564
    121        6           0.000035003    0.000055523    0.000024122
    122        1           0.000030017   -0.000001689    0.000019647
    123        1          -0.000076410    0.000009952   -0.000015047
    124        1          -0.000009790    0.000069639    0.000095313
    125        6           0.000436572   -0.000595051    0.000782628
    126        1          -0.000070645   -0.000041905   -0.000655583
    127        1          -0.000337482    0.000533346   -0.000213106
    128        1           0.000011517    0.000287948   -0.000607517
 -------------------------------------------------------------------
 Cartesian Forces:  Max     0.029638356 RMS     0.004685994

 GradGradGradGradGradGradGradGradGradGradGradGradGradGradGradGradGradGrad
 Berny optimization.
 FormGI is forming the generalized inverse of G from B-inverse, IUseBI=4.
 Internal  Forces:  Max     0.028333603 RMS     0.002169643
 Search for a local minimum.
 Step number   1 out of a maximum of  761
 All quantities printed in internal units (Hartrees-Bohrs-Radians)
 Mixed Optimization -- RFO/linear search
 Second derivative matrix not updated -- first step.
 ITU=  0
     Eigenvalues ---    0.00523   0.00554   0.00806   0.00807   0.00847
     Eigenvalues ---    0.00849   0.00862   0.00865   0.00884   0.00885
     Eigenvalues ---    0.00919   0.00947   0.00968   0.00976   0.01090
     Eigenvalues ---    0.01109   0.01229   0.01238   0.01258   0.01354
     Eigenvalues ---    0.01357   0.01429   0.01443   0.01546   0.01557
     Eigenvalues ---    0.01557   0.01588   0.01622   0.01629   0.01634
     Eigenvalues ---    0.01637   0.01652   0.01661   0.01681   0.01720
     Eigenvalues ---    0.01721   0.01729   0.01734   0.01735   0.01736
     Eigenvalues ---    0.01736   0.01740   0.01743   0.01754   0.01769
     Eigenvalues ---    0.01778   0.01779   0.01783   0.01797   0.01843
     Eigenvalues ---    0.01888   0.01903   0.01923   0.01950   0.01990
     Eigenvalues ---    0.01991   0.01991   0.01991   0.01997   0.02000
     Eigenvalues ---    0.02003   0.02004   0.02004   0.02007   0.02009
     Eigenvalues ---    0.02009   0.02032   0.02035   0.02042   0.02126
     Eigenvalues ---    0.02128   0.02129   0.02130   0.02133   0.02136
     Eigenvalues ---    0.02141   0.02158   0.02160   0.02165   0.02166
     Eigenvalues ---    0.02169   0.02175   0.02176   0.02176   0.02176
     Eigenvalues ---    0.02182   0.02182   0.02190   0.02190   0.02192
     Eigenvalues ---    0.02193   0.02194   0.02195   0.02195   0.02196
     Eigenvalues ---    0.02200   0.02229   0.02241   0.02242   0.02246
     Eigenvalues ---    0.02247   0.02370   0.02372   0.02373   0.02375
     Eigenvalues ---    0.07162   0.07164   0.07165   0.07173   0.07175
     Eigenvalues ---    0.07245   0.07339   0.07342   0.07354   0.07355
     Eigenvalues ---    0.07375   0.07376   0.07382   0.07404   0.07488
     Eigenvalues ---    0.07508   0.07570   0.07571   0.10353   0.10369
     Eigenvalues ---    0.13411   0.13487   0.14767   0.14858   0.15999
     Eigenvalues ---    0.16000   0.16000   0.16000   0.16000   0.16000
     Eigenvalues ---    0.16000   0.16000   0.16000   0.16000   0.16000
     Eigenvalues ---    0.16000   0.16000   0.16000   0.16000   0.16000
     Eigenvalues ---    0.16000   0.16000   0.16000   0.16000   0.16000
     Eigenvalues ---    0.16000   0.16000   0.16000   0.16000   0.16000
     Eigenvalues ---    0.16000   0.16000   0.16000   0.16000   0.16000
     Eigenvalues ---    0.16000   0.16000   0.16000   0.16000   0.16000
     Eigenvalues ---    0.16000   0.16000   0.16000   0.16000   0.16000
     Eigenvalues ---    0.16000   0.16000   0.16000   0.16000   0.16000
     Eigenvalues ---    0.16000   0.16000   0.16000   0.16000   0.16000
     Eigenvalues ---    0.16000   0.21999   0.22000   0.22000   0.22000
     Eigenvalues ---    0.22000   0.22000   0.22000   0.22000   0.22529
     Eigenvalues ---    0.22532   0.22565   0.22568   0.23477   0.23478
     Eigenvalues ---    0.23783   0.23805   0.24463   0.24469   0.24500
     Eigenvalues ---    0.24506   0.24928   0.24956   0.24967   0.24971
     Eigenvalues ---    0.24981   0.24984   0.24986   0.24988   0.24989
     Eigenvalues ---    0.24989   0.24990   0.24990   0.24994   0.24995
     Eigenvalues ---    0.24995   0.24996   0.24997   0.24997   0.24997
     Eigenvalues ---    0.24997   0.24997   0.24998   0.24998   0.24998
     Eigenvalues ---    0.24998   0.24999   0.24999   0.24999   0.24999
     Eigenvalues ---    0.24999   0.24999   0.25000   0.25000   0.25000
     Eigenvalues ---    0.25000   0.25000   0.27005   0.27052   0.27702
     Eigenvalues ---    0.27744   0.32701   0.32704   0.33028   0.33048
     Eigenvalues ---    0.33151   0.33179   0.33335   0.33336   0.33625
     Eigenvalues ---    0.33857   0.34034   0.34095   0.34106   0.34126
     Eigenvalues ---    0.34153   0.34167   0.34218   0.34241   0.34247
     Eigenvalues ---    0.34249   0.34262   0.34318   0.34356   0.34359
     Eigenvalues ---    0.34363   0.34372   0.34376   0.34380   0.34408
     Eigenvalues ---    0.34429   0.34444   0.34506   0.34559   0.34577
     Eigenvalues ---    0.34581   0.34590   0.35228   0.35229   0.35230
     Eigenvalues ---    0.35232   0.35271   0.35274   0.35281   0.35283
     Eigenvalues ---    0.35286   0.35287   0.35291   0.35293   0.35295
     Eigenvalues ---    0.35298   0.35312   0.35312   0.35315   0.35321
     Eigenvalues ---    0.35337   0.35339   0.35387   0.35397   0.35412
     Eigenvalues ---    0.35421   0.35438   0.35441   0.35442   0.35443
     Eigenvalues ---    0.35444   0.35727   0.35731   0.35974   0.36432
     Eigenvalues ---    0.37760   0.38005   0.38051   0.38526   0.38572
     Eigenvalues ---    0.38602   0.38639   0.38758   0.39976   0.40027
     Eigenvalues ---    0.40154   0.40193   0.40502   0.40560   0.41248
     Eigenvalues ---    0.41351   0.41411   0.41436   0.41487   0.41493
     Eigenvalues ---    0.41510   0.41625   0.42102   0.42338   0.42355
     Eigenvalues ---    0.42362   0.42372   0.43063   0.43307   0.43822
     Eigenvalues ---    0.44076   0.44078   0.44085   0.44478   0.44600
     Eigenvalues ---    0.44662   0.44725   0.45006   0.45081   0.45525
     Eigenvalues ---    0.46203   0.46256   0.46291   0.46351   0.46528
     Eigenvalues ---    0.46548   0.46727   0.46890   0.46938   0.46943
     Eigenvalues ---    0.47022   0.47034   0.47078   0.47376   0.47849
     Eigenvalues ---    0.49025   0.49332   0.50221   0.50238   0.50262
     Eigenvalues ---    0.50282   0.50284   0.51708   0.51741   0.51750
     Eigenvalues ---    0.51785   0.55333   0.55497
 RFO step:  Lambda=-8.47246527D-03 EMin= 5.22692672D-03
 Linear search not attempted -- first point.
 Iteration  1 RMS(Cart)=  0.07064227 RMS(Int)=  0.00051454
 Iteration  2 RMS(Cart)=  0.00150566 RMS(Int)=  0.00002439
 Iteration  3 RMS(Cart)=  0.00000071 RMS(Int)=  0.00002439
 Variable       Old X    -DE/DX   Delta X   Delta X   Delta X     New X
                                 (Linear)    (Quad)   (Total)
    R1        2.67232  -0.00087   0.00000  -0.00290  -0.00292   2.66940
    R2        2.59156  -0.02661   0.00000  -0.05287  -0.05286   2.53871
    R3        2.80452   0.00262   0.00000   0.00748   0.00748   2.81200
    R4        2.62473   0.00318   0.00000   0.00737   0.00734   2.63207
    R5        2.76711   0.00116   0.00000   0.00312   0.00312   2.77023
    R6        2.74742  -0.02072   0.00000  -0.05203  -0.05202   2.69539
    R7        2.82302   0.00119   0.00000   0.00350   0.00350   2.82653
    R8        2.58373   0.01440   0.00000   0.02737   0.02741   2.61114
    R9        2.67001  -0.01168   0.00000  -0.02730  -0.02724   2.64277
   R10        2.92280   0.00259   0.00000   0.01017   0.01012   2.93292
   R11        2.66818  -0.01151   0.00000  -0.02669  -0.02664   2.64154
   R12        2.80872  -0.00297   0.00000  -0.00856  -0.00856   2.80016
   R13        2.75954  -0.02202   0.00000  -0.05661  -0.05660   2.70294
   R14        2.58142   0.01575   0.00000   0.03021   0.03026   2.61167
   R15        2.61141   0.00209   0.00000   0.00479   0.00475   2.61616
   R16        2.82267   0.00141   0.00000   0.00416   0.00416   2.82683
   R17        2.60086  -0.02833   0.00000  -0.05710  -0.05708   2.54378
   R18        2.92253   0.00245   0.00000   0.00994   0.00989   2.93242
   R19        2.65007   0.00128   0.00000   0.00179   0.00176   2.65183
   R20        2.04505   0.00015   0.00000   0.00041   0.00041   2.04546
   R21        2.80572   0.00253   0.00000   0.00725   0.00725   2.81297
   R22        2.63903  -0.00100   0.00000  -0.00212  -0.00212   2.63691
   R23        2.63320  -0.00101   0.00000  -0.00213  -0.00213   2.63107
   R24        2.65675  -0.00274   0.00000  -0.00628  -0.00627   2.65048
   R25        2.65816  -0.00255   0.00000  -0.00586  -0.00585   2.65230
   R26        2.70646   0.00027   0.00000   0.00066   0.00066   2.70712
   R27        2.71096  -0.00107   0.00000  -0.00264  -0.00265   2.70831
   R28        2.71128  -0.00101   0.00000  -0.00246  -0.00245   2.70883
   R29        2.70760   0.00025   0.00000   0.00061   0.00061   2.70821
   R30        2.57492  -0.00053   0.00000  -0.00097  -0.00097   2.57395
   R31        2.04997   0.00025   0.00000   0.00068   0.00068   2.05065
   R32        2.70832  -0.00030   0.00000  -0.00076  -0.00076   2.70756
   R33        2.65675   0.00022   0.00000   0.00073   0.00072   2.65747
   R34        2.65663   0.00034   0.00000   0.00101   0.00100   2.65763
   R35        2.70854  -0.00032   0.00000  -0.00081  -0.00081   2.70774
   R36        2.04964   0.00012   0.00000   0.00033   0.00033   2.04997
   R37        2.57482  -0.00053   0.00000  -0.00098  -0.00098   2.57384
   R38        2.68914   0.00015   0.00000   0.00037   0.00037   2.68952
   R39        2.05193  -0.00014   0.00000  -0.00040  -0.00040   2.05153
   R40        2.57463  -0.00001   0.00000  -0.00002  -0.00002   2.57462
   R41        2.04962  -0.00012   0.00000  -0.00034  -0.00034   2.04928
   R42        2.82039  -0.00020   0.00000  -0.00058  -0.00058   2.81981
   R43        2.57445  -0.00005   0.00000  -0.00009  -0.00009   2.57435
   R44        2.04970  -0.00013   0.00000  -0.00035  -0.00035   2.04934
   R45        2.68908   0.00012   0.00000   0.00031   0.00031   2.68939
   R46        2.05206  -0.00015   0.00000  -0.00042  -0.00042   2.05163
   R47        2.05198  -0.00011   0.00000  -0.00031  -0.00031   2.05167
   R48        2.05213  -0.00011   0.00000  -0.00031  -0.00031   2.05182
   R49        2.64047  -0.00006   0.00000  -0.00013  -0.00013   2.64034
   R50        2.64060  -0.00006   0.00000  -0.00013  -0.00013   2.64046
   R51        2.62984  -0.00010   0.00000  -0.00021  -0.00021   2.62963
   R52        2.05304   0.00002   0.00000   0.00004   0.00004   2.05309
   R53        2.62982  -0.00010   0.00000  -0.00021  -0.00021   2.62961
   R54        2.05307   0.00001   0.00000   0.00004   0.00004   2.05311
   R55        2.63103   0.00002   0.00000   0.00004   0.00004   2.63108
   R56        2.05232  -0.00005   0.00000  -0.00015  -0.00015   2.05218
   R57        2.63114   0.00002   0.00000   0.00004   0.00004   2.63118
   R58        2.05237  -0.00006   0.00000  -0.00016  -0.00016   2.05221
   R59        2.05212  -0.00004   0.00000  -0.00012  -0.00012   2.05200
   R60        2.07169  -0.00035   0.00000  -0.00101  -0.00101   2.07068
   R61        2.06721  -0.00026   0.00000  -0.00074  -0.00074   2.06647
   R62        2.06707   0.00006   0.00000   0.00018   0.00018   2.06725
   R63        2.07073  -0.00043   0.00000  -0.00123  -0.00123   2.06949
   R64        2.06913  -0.00023   0.00000  -0.00064  -0.00064   2.06848
   R65        2.06693   0.00009   0.00000   0.00024   0.00024   2.06717
   R66        2.67286   0.00024   0.00000   0.00052   0.00053   2.67338
   R67        2.63779  -0.00046   0.00000  -0.00101  -0.00101   2.63677
   R68        2.52631   0.00032   0.00000   0.00056   0.00056   2.52687
   R69        2.81768  -0.00017   0.00000  -0.00049  -0.00049   2.81719
   R70        2.68677   0.00070   0.00000   0.00163   0.00163   2.68840
   R71        2.82874  -0.00004   0.00000  -0.00013  -0.00013   2.82861
   R72        2.63184  -0.00015   0.00000  -0.00033  -0.00033   2.63151
   R73        2.93993  -0.00006   0.00000  -0.00026  -0.00026   2.93967
   R74        2.64276  -0.00065   0.00000  -0.00143  -0.00143   2.64132
   R75        2.07049   0.00006   0.00000   0.00017   0.00017   2.07066
   R76        2.06588   0.00002   0.00000   0.00006   0.00006   2.06594
   R77        2.06611   0.00005   0.00000   0.00016   0.00016   2.06627
   R78        2.93909   0.00021   0.00000   0.00079   0.00080   2.93988
   R79        2.63140  -0.00034   0.00000  -0.00072  -0.00072   2.63068
   R80        2.62609   0.00057   0.00000   0.00118   0.00118   2.62728
   R81        2.63431   0.00058   0.00000   0.00125   0.00125   2.63556
   R82        2.81268   0.00003   0.00000   0.00009   0.00009   2.81277
   R83        2.63475  -0.00013   0.00000  -0.00020  -0.00020   2.63455
   R84        2.52845   0.00033   0.00000   0.00061   0.00061   2.52906
   R85        2.69769  -0.00029   0.00000  -0.00074  -0.00074   2.69694
   R86        2.64929  -0.00002   0.00000  -0.00005  -0.00005   2.64924
   R87        2.64974  -0.00002   0.00000  -0.00005  -0.00005   2.64969
   R88        2.66049  -0.00016   0.00000  -0.00034  -0.00034   2.66015
   R89        2.81765   0.00019   0.00000   0.00055   0.00055   2.81820
   R90        2.61657   0.00012   0.00000   0.00021   0.00021   2.61678
   R91        2.82880   0.00008   0.00000   0.00023   0.00023   2.82904
   R92        2.70651  -0.00003   0.00000  -0.00007  -0.00007   2.70645
   R93        2.70969   0.00001   0.00000   0.00003   0.00003   2.70972
   R94        2.70972   0.00001   0.00000   0.00002   0.00002   2.70974
   R95        2.70714  -0.00001   0.00000  -0.00003  -0.00003   2.70711
   R96        2.04511   0.00003   0.00000   0.00007   0.00007   2.04518
   R97        2.06926   0.00001   0.00000   0.00004   0.00004   2.06929
   R98        2.06797   0.00001   0.00000   0.00003   0.00003   2.06800
   R99        2.06647   0.00002   0.00000   0.00004   0.00004   2.06652
   R100       2.57445  -0.00002   0.00000  -0.00003  -0.00003   2.57442
   R101       2.05051  -0.00001   0.00000  -0.00003  -0.00003   2.05047
   R102       2.70756   0.00001   0.00000   0.00002   0.00002   2.70758
   R103       2.65637  -0.00001   0.00000  -0.00002  -0.00002   2.65635
   R104       2.65611  -0.00001   0.00000  -0.00001  -0.00001   2.65610
   R105       2.70771   0.00002   0.00000   0.00005   0.00005   2.70776
   R106       2.05035  -0.00001   0.00000  -0.00002  -0.00002   2.05033
   R107       2.57427   0.00001   0.00000   0.00001   0.00001   2.57427
   R108       2.68970   0.00001   0.00000   0.00003   0.00003   2.68973
   R109       2.05157  -0.00000   0.00000  -0.00001  -0.00001   2.05156
   R110       2.57441   0.00000   0.00000   0.00001   0.00001   2.57442
   R111       2.04965   0.00001   0.00000   0.00002   0.00002   2.04967
   R112       2.82086   0.00002   0.00000   0.00005   0.00005   2.82091
   R113       2.57420   0.00002   0.00000   0.00004   0.00004   2.57424
   R114       2.04960   0.00001   0.00000   0.00004   0.00004   2.04964
   R115       2.68976   0.00002   0.00000   0.00005   0.00005   2.68981
   R116       2.05166   0.00002   0.00000   0.00004   0.00004   2.05170
   R117       2.05171   0.00001   0.00000   0.00002   0.00002   2.05173
   R118       2.63979   0.00000   0.00000   0.00000   0.00000   2.63980
   R119       2.64016  -0.00000   0.00000  -0.00000  -0.00000   2.64016
   R120       2.05172   0.00003   0.00000   0.00007   0.00007   2.05179
   R121       2.63013   0.00001   0.00000   0.00003   0.00003   2.63016
   R122       2.05301  -0.00001   0.00000  -0.00002  -0.00002   2.05299
   R123       2.62980   0.00002   0.00000   0.00004   0.00004   2.62983
   R124       2.05303   0.00000   0.00000   0.00000   0.00000   2.05303
   R125       2.63103  -0.00000   0.00000  -0.00001  -0.00001   2.63103
   R126       2.05217   0.00000   0.00000   0.00001   0.00001   2.05218
   R127       2.63119  -0.00000   0.00000  -0.00001  -0.00001   2.63118
   R128       2.05221   0.00001   0.00000   0.00004   0.00004   2.05225
   R129       2.05202   0.00001   0.00000   0.00002   0.00002   2.05204
   R130       2.06963  -0.00061   0.00000  -0.00175  -0.00175   2.06788
   R131       2.06916  -0.00061   0.00000  -0.00173  -0.00173   2.06743
   R132       2.06360   0.00009   0.00000   0.00025   0.00025   2.06385
   R133       2.06345   0.00007   0.00000   0.00021   0.00021   2.06366
   R134       2.07118  -0.00064   0.00000  -0.00183  -0.00183   2.06935
   R135       2.06729  -0.00054   0.00000  -0.00155  -0.00155   2.06574
   R136       2.06890  -0.00000   0.00000  -0.00000  -0.00000   2.06890
   R137       2.06485   0.00003   0.00000   0.00009   0.00009   2.06494
   R138       2.06398   0.00000   0.00000   0.00000   0.00000   2.06398
   R139       2.06734   0.00052   0.00000   0.00148   0.00148   2.06882
   R140       2.06700  -0.00064   0.00000  -0.00183  -0.00183   2.06518
   R141       2.06367   0.00007   0.00000   0.00020   0.00020   2.06387
    A1        1.90288   0.00064   0.00000  -0.00123  -0.00124   1.90163
    A2        2.25076  -0.00108   0.00000  -0.00232  -0.00232   2.24844
    A3        2.12949   0.00044   0.00000   0.00356   0.00357   2.13306
    A4        1.88034   0.00124   0.00000   0.00476   0.00470   1.88504
    A5        2.19637  -0.00044   0.00000  -0.00171  -0.00168   2.19469
    A6        2.20615  -0.00079   0.00000  -0.00305  -0.00302   2.20313
    A7        1.85461  -0.00353   0.00000  -0.00989  -0.00991   1.84470
    A8        2.19500  -0.00019   0.00000  -0.00259  -0.00258   2.19242
    A9        2.23295   0.00373   0.00000   0.01256   0.01257   2.24552
   A10        1.88686   0.00127   0.00000   0.00806   0.00806   1.89492
   A11        2.26950   0.00145   0.00000   0.00534   0.00527   2.27477
   A12        2.12673  -0.00272   0.00000  -0.01346  -0.01340   2.11333
   A13        1.89977   0.00038   0.00000  -0.00147  -0.00142   1.89835
   A14        2.17853   0.00131   0.00000   0.00551   0.00550   2.18403
   A15        2.20487  -0.00169   0.00000  -0.00406  -0.00411   2.20076
   A16        2.05892   0.00976   0.00000   0.03501   0.03509   2.09402
   A17        2.10289  -0.00469   0.00000  -0.01634  -0.01647   2.08642
   A18        2.12024  -0.00506   0.00000  -0.01776  -0.01789   2.10234
   A19        2.27254   0.00140   0.00000   0.00467   0.00460   2.27714
   A20        2.12697  -0.00340   0.00000  -0.01544  -0.01539   2.11158
   A21        1.88364   0.00200   0.00000   0.01075   0.01076   1.89441
   A22        1.84748  -0.00381   0.00000  -0.01141  -0.01143   1.83605
   A23        2.23149   0.00400   0.00000   0.01380   0.01381   2.24530
   A24        2.20418  -0.00019   0.00000  -0.00238  -0.00236   2.20182
   A25        1.89972  -0.00005   0.00000  -0.00302  -0.00294   1.89678
   A26        2.20568  -0.00161   0.00000  -0.00329  -0.00335   2.20234
   A27        2.17582   0.00166   0.00000   0.00627   0.00625   2.18207
   A28        1.89621   0.00153   0.00000   0.00608   0.00602   1.90223
   A29        2.20583  -0.00076   0.00000  -0.00302  -0.00299   2.20284
   A30        2.18113  -0.00077   0.00000  -0.00305  -0.00302   2.17811
   A31        1.89770   0.00033   0.00000  -0.00239  -0.00240   1.89531
   A32        2.12578   0.00069   0.00000   0.00450   0.00450   2.13028
   A33        2.25968  -0.00102   0.00000  -0.00211  -0.00211   2.25757
   A34        1.84139  -0.00034   0.00000   0.00135   0.00124   1.84263
   A35        1.92589  -0.00017   0.00000  -0.00170  -0.00169   1.92420
   A36        1.92383  -0.00007   0.00000  -0.00237  -0.00232   1.92151
   A37        1.91949  -0.00001   0.00000  -0.00126  -0.00122   1.91827
   A38        1.93138  -0.00014   0.00000  -0.00214  -0.00212   1.92925
   A39        1.92060   0.00069   0.00000   0.00583   0.00581   1.92642
   A40        2.10128  -0.00216   0.00000  -0.00793  -0.00793   2.09335
   A41        2.08957  -0.00191   0.00000  -0.00697  -0.00697   2.08259
   A42        2.09216   0.00408   0.00000   0.01489   0.01490   2.10707
   A43        2.11860   0.00084   0.00000   0.00349   0.00349   2.12209
   A44        2.09679  -0.00197   0.00000  -0.00809  -0.00809   2.08870
   A45        2.06779   0.00113   0.00000   0.00459   0.00459   2.07238
   A46        2.09602  -0.00217   0.00000  -0.00878  -0.00878   2.08724
   A47        2.12013   0.00106   0.00000   0.00433   0.00432   2.12445
   A48        2.06691   0.00111   0.00000   0.00455   0.00454   2.07145
   A49        2.11544  -0.00082   0.00000  -0.00350  -0.00349   2.11194
   A50        2.06662   0.00113   0.00000   0.00599   0.00599   2.07261
   A51        2.10113  -0.00030   0.00000  -0.00250  -0.00251   2.09862
   A52        2.06677  -0.00052   0.00000  -0.00230  -0.00229   2.06448
   A53        2.09132  -0.00008   0.00000   0.00021   0.00020   2.09152
   A54        2.12509   0.00060   0.00000   0.00208   0.00209   2.12718
   A55        2.09168   0.00003   0.00000   0.00068   0.00066   2.09234
   A56        2.06722  -0.00051   0.00000  -0.00230  -0.00229   2.06493
   A57        2.12423   0.00048   0.00000   0.00160   0.00160   2.12583
   A58        2.06892   0.00106   0.00000   0.00557   0.00557   2.07449
   A59        2.11575  -0.00085   0.00000  -0.00360  -0.00360   2.11216
   A60        2.09851  -0.00021   0.00000  -0.00198  -0.00198   2.09653
   A61        2.09993   0.00006   0.00000   0.00043   0.00043   2.10036
   A62        2.09499  -0.00014   0.00000  -0.00089  -0.00089   2.09410
   A63        2.08826   0.00009   0.00000   0.00047   0.00047   2.08872
   A64        2.11497  -0.00001   0.00000  -0.00002  -0.00003   2.11494
   A65        2.07116  -0.00015   0.00000  -0.00091  -0.00090   2.07026
   A66        2.09706   0.00016   0.00000   0.00093   0.00093   2.09799
   A67        2.09762   0.00012   0.00000   0.00146   0.00144   2.09905
   A68        2.09317  -0.00007   0.00000  -0.00076  -0.00074   2.09243
   A69        2.09239  -0.00006   0.00000  -0.00070  -0.00069   2.09170
   A70        2.11521  -0.00001   0.00000  -0.00003  -0.00004   2.11518
   A71        2.07060  -0.00015   0.00000  -0.00093  -0.00093   2.06966
   A72        2.09736   0.00017   0.00000   0.00097   0.00097   2.09833
   A73        2.10018   0.00009   0.00000   0.00056   0.00056   2.10075
   A74        2.09428  -0.00017   0.00000  -0.00098  -0.00099   2.09329
   A75        2.08872   0.00007   0.00000   0.00043   0.00043   2.08914
   A76        2.10093   0.00017   0.00000   0.00085   0.00085   2.10178
   A77        2.08742  -0.00011   0.00000  -0.00056  -0.00056   2.08686
   A78        2.09483  -0.00006   0.00000  -0.00029  -0.00028   2.09454
   A79        2.10067   0.00016   0.00000   0.00081   0.00081   2.10148
   A80        2.09465  -0.00007   0.00000  -0.00034  -0.00033   2.09431
   A81        2.08786  -0.00009   0.00000  -0.00048  -0.00047   2.08739
   A82        2.10353  -0.00016   0.00000  -0.00065  -0.00065   2.10288
   A83        2.10358  -0.00016   0.00000  -0.00062  -0.00062   2.10296
   A84        2.07607   0.00032   0.00000   0.00127   0.00127   2.07735
   A85        2.10405  -0.00019   0.00000  -0.00080  -0.00080   2.10325
   A86        2.07982   0.00017   0.00000   0.00081   0.00081   2.08064
   A87        2.09931   0.00003   0.00000  -0.00001  -0.00001   2.09930
   A88        2.10385  -0.00019   0.00000  -0.00081  -0.00081   2.10304
   A89        2.07960   0.00017   0.00000   0.00082   0.00082   2.08042
   A90        2.09974   0.00003   0.00000  -0.00002  -0.00002   2.09972
   A91        2.09617  -0.00001   0.00000  -0.00003  -0.00003   2.09615
   A92        2.09058  -0.00003   0.00000  -0.00019  -0.00019   2.09039
   A93        2.09643   0.00004   0.00000   0.00022   0.00022   2.09665
   A94        2.09633  -0.00001   0.00000  -0.00003  -0.00003   2.09631
   A95        2.09054  -0.00003   0.00000  -0.00020  -0.00020   2.09034
   A96        2.09631   0.00004   0.00000   0.00023   0.00023   2.09654
   A97        2.08989   0.00009   0.00000   0.00039   0.00039   2.09028
   A98        2.09664  -0.00004   0.00000  -0.00019  -0.00019   2.09645
   A99        2.09665  -0.00004   0.00000  -0.00020  -0.00020   2.09646
   A100       1.95498  -0.00040   0.00000  -0.00247  -0.00246   1.95252
   A101       1.94809   0.00005   0.00000   0.00071   0.00071   1.94880
   A102       1.91137   0.00046   0.00000   0.00242   0.00242   1.91378
   A103       1.86942   0.00030   0.00000   0.00238   0.00238   1.87181
   A104       1.88371  -0.00021   0.00000  -0.00206  -0.00206   1.88165
   A105       1.89401  -0.00022   0.00000  -0.00108  -0.00108   1.89293
   A106       1.95048  -0.00020   0.00000  -0.00112  -0.00112   1.94935
   A107       1.95123  -0.00012   0.00000  -0.00037  -0.00037   1.95086
   A108       1.91503   0.00051   0.00000   0.00263   0.00263   1.91766
   A109       1.86647   0.00031   0.00000   0.00257   0.00257   1.86904
   A110       1.88701  -0.00029   0.00000  -0.00232  -0.00232   1.88469
   A111       1.89127  -0.00023   0.00000  -0.00151  -0.00151   1.88976
   A112       2.20139  -0.00001   0.00000   0.00001   0.00001   2.20141
   A113       2.20388   0.00042   0.00000   0.00169   0.00169   2.20557
   A114       1.87769  -0.00041   0.00000  -0.00169  -0.00169   1.87600
   A115       1.90922   0.00046   0.00000   0.00177   0.00177   1.91099
   A116       2.23464  -0.00040   0.00000  -0.00152  -0.00152   2.23312
   A117       2.13929  -0.00006   0.00000  -0.00024  -0.00024   2.13905
   A118       1.85183   0.00036   0.00000   0.00131   0.00131   1.85314
   A119       2.18228  -0.00023   0.00000  -0.00085  -0.00085   2.18143
   A120       2.24894  -0.00013   0.00000  -0.00047  -0.00047   2.24847
   A121       1.89626  -0.00029   0.00000  -0.00100  -0.00100   1.89527
   A122       2.19017   0.00017   0.00000   0.00068   0.00068   2.19085
   A123       2.19674   0.00012   0.00000   0.00032   0.00032   2.19706
   A124       1.88976  -0.00012   0.00000  -0.00041  -0.00041   1.88934
   A125       2.29105   0.00020   0.00000   0.00086   0.00086   2.29192
   A126       2.10221  -0.00008   0.00000  -0.00043  -0.00043   2.10178
   A127       1.94612   0.00013   0.00000   0.00099   0.00099   1.94711
   A128       1.95014   0.00003   0.00000   0.00006   0.00006   1.95020
   A129       1.91715  -0.00021   0.00000  -0.00133  -0.00133   1.91582
   A130       1.87281  -0.00005   0.00000  -0.00015  -0.00015   1.87265
   A131       1.88268   0.00010   0.00000   0.00091   0.00091   1.88359
   A132       1.89265   0.00000   0.00000  -0.00044  -0.00044   1.89221
   A133       1.85141   0.00009   0.00000   0.00051   0.00051   1.85192
   A134       1.92083   0.00029   0.00000   0.00228   0.00228   1.92311
   A135       1.91769  -0.00030   0.00000  -0.00220  -0.00220   1.91550
   A136       1.91385  -0.00030   0.00000  -0.00164  -0.00164   1.91221
   A137       1.92499   0.00024   0.00000   0.00142   0.00142   1.92641
   A138       1.93341  -0.00002   0.00000  -0.00033  -0.00033   1.93309
   A139       2.11577   0.00015   0.00000   0.00059   0.00059   2.11637
   A140       2.07749   0.00003   0.00000   0.00010   0.00010   2.07759
   A141       2.08981  -0.00018   0.00000  -0.00072  -0.00072   2.08909
   A142       2.19672  -0.00027   0.00000  -0.00108  -0.00109   2.19563
   A143       2.19194   0.00027   0.00000   0.00083   0.00082   2.19276
   A144       1.89373   0.00000   0.00000   0.00001   0.00000   1.89373
   A145       2.10276  -0.00002   0.00000   0.00009   0.00010   2.10285
   A146       2.29370  -0.00002   0.00000  -0.00016  -0.00016   2.29354
   A147       1.88672   0.00004   0.00000   0.00007   0.00007   1.88679
   A148       2.08977   0.00002   0.00000   0.00010   0.00010   2.08987
   A149       2.08179   0.00005   0.00000   0.00019   0.00019   2.08198
   A150       2.11142  -0.00007   0.00000  -0.00027  -0.00027   2.11115
   A151       1.90610  -0.00011   0.00000  -0.00024  -0.00025   1.90585
   A152       2.13726   0.00043   0.00000   0.00157   0.00155   2.13881
   A153       2.23981  -0.00033   0.00000  -0.00137  -0.00138   2.23843
   A154       1.84731   0.00007   0.00000   0.00017   0.00017   1.84747
   A155       2.24709  -0.00001   0.00000   0.00000   0.00000   2.24710
   A156       2.18878  -0.00006   0.00000  -0.00017  -0.00017   2.18861
   A157       2.12484  -0.00008   0.00000  -0.00029  -0.00029   2.12455
   A158       2.08541   0.00005   0.00000   0.00021   0.00021   2.08561
   A159       2.07290   0.00002   0.00000   0.00008   0.00008   2.07298
   A160       2.08535   0.00005   0.00000   0.00019   0.00019   2.08554
   A161       2.12523  -0.00006   0.00000  -0.00023  -0.00023   2.12500
   A162       2.07258   0.00001   0.00000   0.00004   0.00004   2.07262
   A163       1.89092  -0.00000   0.00000   0.00000   0.00001   1.89092
   A164       2.18438   0.00001   0.00000   0.00007   0.00007   2.18444
   A165       2.20789  -0.00001   0.00000  -0.00007  -0.00008   2.20781
   A166       1.94603   0.00005   0.00000   0.00032   0.00032   1.94635
   A167       1.95145   0.00002   0.00000   0.00010   0.00010   1.95155
   A168       1.91613  -0.00000   0.00000  -0.00005  -0.00005   1.91608
   A169       1.87010  -0.00002   0.00000  -0.00004  -0.00004   1.87006
   A170       1.88726  -0.00003   0.00000  -0.00017  -0.00017   1.88710
   A171       1.89062  -0.00002   0.00000  -0.00018  -0.00018   1.89044
   A172       2.11038  -0.00001   0.00000  -0.00004  -0.00004   2.11034
   A173       2.07538  -0.00002   0.00000  -0.00013  -0.00013   2.07525
   A174       2.09743   0.00003   0.00000   0.00016   0.00016   2.09759
   A175       2.06544  -0.00001   0.00000  -0.00003  -0.00003   2.06542
   A176       2.09184  -0.00001   0.00000  -0.00004  -0.00004   2.09179
   A177       2.12588   0.00002   0.00000   0.00007   0.00007   2.12595
   A178       2.09184  -0.00001   0.00000  -0.00003  -0.00003   2.09181
   A179       2.06567  -0.00001   0.00000  -0.00004  -0.00004   2.06562
   A180       2.12567   0.00002   0.00000   0.00007   0.00007   2.12574
   A181       2.07623  -0.00004   0.00000  -0.00025  -0.00025   2.07598
   A182       2.11034   0.00001   0.00000   0.00003   0.00003   2.11037
   A183       2.09662   0.00003   0.00000   0.00022   0.00022   2.09684
   A184       2.10184  -0.00000   0.00000  -0.00002  -0.00002   2.10182
   A185       2.09366  -0.00000   0.00000  -0.00002  -0.00002   2.09364
   A186       2.08768   0.00001   0.00000   0.00004   0.00004   2.08773
   A187       2.11378  -0.00002   0.00000  -0.00008  -0.00008   2.11370
   A188       2.07010   0.00002   0.00000   0.00010   0.00010   2.07020
   A189       2.09930  -0.00000   0.00000  -0.00002  -0.00002   2.09928
   A190       2.10048  -0.00002   0.00000  -0.00005  -0.00005   2.10043
   A191       2.09152   0.00000   0.00000   0.00001   0.00001   2.09153
   A192       2.09117   0.00001   0.00000   0.00004   0.00004   2.09121
   A193       2.11377  -0.00000   0.00000  -0.00001  -0.00001   2.11377
   A194       2.07011   0.00000   0.00000   0.00001   0.00001   2.07012
   A195       2.09931  -0.00000   0.00000  -0.00001  -0.00001   2.09930
   A196       2.10205  -0.00001   0.00000  -0.00005  -0.00005   2.10200
   A197       2.09328  -0.00000   0.00000  -0.00001  -0.00001   2.09327
   A198       2.08785   0.00001   0.00000   0.00006   0.00006   2.08791
   A199       2.10200   0.00002   0.00000   0.00008   0.00008   2.10208
   A200       2.08631  -0.00001   0.00000  -0.00003  -0.00003   2.08628
   A201       2.09487  -0.00001   0.00000  -0.00005  -0.00005   2.09482
   A202       2.10442   0.00001   0.00000   0.00005   0.00005   2.10448
   A203       2.10036   0.00003   0.00000   0.00012   0.00012   2.10048
   A204       2.07840  -0.00004   0.00000  -0.00017  -0.00017   2.07823
   A205       2.10193   0.00000   0.00000   0.00003   0.00003   2.10196
   A206       2.09477  -0.00001   0.00000  -0.00005  -0.00005   2.09472
   A207       2.08648   0.00000   0.00000   0.00002   0.00002   2.08650
   A208       2.10254   0.00002   0.00000   0.00010   0.00010   2.10264
   A209       2.08097  -0.00002   0.00000  -0.00012  -0.00012   2.08085
   A210       2.09968  -0.00000   0.00000   0.00002   0.00002   2.09970
   A211       2.10258   0.00003   0.00000   0.00012   0.00012   2.10269
   A212       2.08046  -0.00004   0.00000  -0.00020  -0.00020   2.08027
   A213       2.10015   0.00001   0.00000   0.00008   0.00008   2.10023
   A214       2.09615   0.00001   0.00000   0.00002   0.00002   2.09617
   A215       2.09056   0.00000   0.00000   0.00001   0.00001   2.09057
   A216       2.09648  -0.00001   0.00000  -0.00003  -0.00003   2.09645
   A217       2.09614   0.00000   0.00000   0.00000   0.00000   2.09614
   A218       2.09066   0.00001   0.00000   0.00008   0.00008   2.09074
   A219       2.09639  -0.00001   0.00000  -0.00008  -0.00008   2.09631
   A220       2.09057  -0.00002   0.00000  -0.00007  -0.00007   2.09050
   A221       2.09623   0.00001   0.00000   0.00003   0.00003   2.09626
   A222       2.09638   0.00001   0.00000   0.00004   0.00004   2.09643
   A223       1.92329   0.00019   0.00000   0.00165   0.00164   1.92493
   A224       1.92532   0.00019   0.00000   0.00162   0.00161   1.92693
   A225       1.93034  -0.00011   0.00000  -0.00164  -0.00164   1.92870
   A226       1.85957   0.00024   0.00000   0.00343   0.00342   1.86299
   A227       1.91132  -0.00025   0.00000  -0.00243  -0.00243   1.90889
   A228       1.91268  -0.00026   0.00000  -0.00250  -0.00250   1.91019
   A229       1.92750  -0.00009   0.00000  -0.00158  -0.00158   1.92592
   A230       1.92696   0.00025   0.00000   0.00206   0.00206   1.92902
   A231       1.92184   0.00020   0.00000   0.00160   0.00159   1.92344
   A232       1.90805  -0.00026   0.00000  -0.00235  -0.00235   1.90569
   A233       1.91625  -0.00030   0.00000  -0.00295  -0.00295   1.91330
   A234       1.86213   0.00021   0.00000   0.00333   0.00332   1.86545
   A235       1.92815   0.00003   0.00000   0.00012   0.00012   1.92827
   A236       1.92338  -0.00003   0.00000  -0.00006  -0.00006   1.92333
   A237       1.92593  -0.00015   0.00000  -0.00091  -0.00091   1.92503
   A238       1.87018   0.00002   0.00000   0.00018   0.00018   1.87035
   A239       1.90303   0.00002   0.00000  -0.00009  -0.00009   1.90294
   A240       1.91222   0.00011   0.00000   0.00080   0.00080   1.91302
   A241       1.92363   0.00024   0.00000   0.00101   0.00100   1.92464
   A242       1.92539  -0.00003   0.00000   0.00081   0.00081   1.92619
   A243       1.92856  -0.00006   0.00000  -0.00092  -0.00092   1.92765
   A244       1.86652   0.00012   0.00000   0.00179   0.00179   1.86831
   A245       1.90902  -0.00047   0.00000  -0.00466  -0.00466   1.90436
   A246       1.90964   0.00020   0.00000   0.00201   0.00201   1.91165
    D1        0.00253  -0.00009   0.00000  -0.00181  -0.00179   0.00074
    D2       -3.11286  -0.00008   0.00000  -0.00188  -0.00186  -3.11472
    D3        3.13241  -0.00007   0.00000  -0.00096  -0.00092   3.13149
    D4        0.01703  -0.00007   0.00000  -0.00103  -0.00100   0.01603
    D5        0.01291  -0.00016   0.00000  -0.00421  -0.00414   0.00877
    D6       -3.12242  -0.00011   0.00000  -0.00076  -0.00068  -3.12310
    D7       -3.11795  -0.00016   0.00000  -0.00494  -0.00489  -3.12283
    D8        0.02991  -0.00012   0.00000  -0.00150  -0.00143   0.02848
    D9       -0.14006  -0.00012   0.00000  -0.00520  -0.00521  -0.14527
   D10        1.97221  -0.00034   0.00000  -0.00784  -0.00785   1.96436
   D11       -2.25924   0.00019   0.00000  -0.00153  -0.00153  -2.26077
   D12        2.98848  -0.00010   0.00000  -0.00430  -0.00429   2.98419
   D13       -1.18244  -0.00032   0.00000  -0.00693  -0.00692  -1.18936
   D14        0.86930   0.00021   0.00000  -0.00062  -0.00060   0.86870
   D15       -0.01584   0.00012   0.00000   0.00631   0.00634  -0.00950
   D16        3.09039   0.00025   0.00000   0.00881   0.00883   3.09922
   D17        3.09936   0.00013   0.00000   0.00641   0.00644   3.10580
   D18       -0.07760   0.00026   0.00000   0.00890   0.00893  -0.06867
   D19       -1.05285  -0.00025   0.00000  -0.01220  -0.01220  -1.06505
   D20        2.11429  -0.00025   0.00000  -0.01284  -0.01284   2.10145
   D21        2.11975  -0.00027   0.00000  -0.01240  -0.01240   2.10736
   D22       -0.99629  -0.00028   0.00000  -0.01304  -0.01304  -1.00932
   D23        0.02389  -0.00030   0.00000  -0.00907  -0.00901   0.01488
   D24       -3.10309  -0.00015   0.00000  -0.00405  -0.00395  -3.10704
   D25       -3.08131  -0.00033   0.00000  -0.01121  -0.01118  -3.09249
   D26        0.07489  -0.00017   0.00000  -0.00619  -0.00611   0.06877
   D27        1.89029  -0.00019   0.00000  -0.00714  -0.00715   1.88314
   D28       -2.29670  -0.00004   0.00000  -0.00530  -0.00532  -2.30201
   D29       -0.19895   0.00002   0.00000  -0.00459  -0.00460  -0.20356
   D30       -1.29435  -0.00020   0.00000  -0.00465  -0.00463  -1.29898
   D31        0.80184  -0.00005   0.00000  -0.00281  -0.00279   0.79905
   D32        2.89959   0.00001   0.00000  -0.00210  -0.00208   2.89751
   D33       -0.02267   0.00012   0.00000   0.00779   0.00785  -0.01482
   D34        3.11253   0.00009   0.00000   0.00432   0.00439   3.11693
   D35        3.10575   0.00002   0.00000   0.00343   0.00351   3.10926
   D36       -0.04223  -0.00001   0.00000  -0.00004   0.00005  -0.04218
   D37       -3.13035  -0.00006   0.00000   0.00013   0.00023  -3.13012
   D38        0.06160  -0.00045   0.00000  -0.01965  -0.01977   0.04184
   D39        0.02759   0.00008   0.00000   0.00557   0.00566   0.03325
   D40       -3.06364  -0.00031   0.00000  -0.01421  -0.01433  -3.07798
   D41        3.14132  -0.00012   0.00000  -0.00668  -0.00670   3.13462
   D42       -1.06923  -0.00042   0.00000  -0.00829  -0.00832  -1.07755
   D43        1.05566   0.00028   0.00000  -0.00367  -0.00368   1.05198
   D44        0.00709  -0.00008   0.00000  -0.00266  -0.00267   0.00442
   D45        2.07972  -0.00038   0.00000  -0.00426  -0.00429   2.07544
   D46       -2.07857   0.00032   0.00000   0.00035   0.00035  -2.07822
   D47       -3.11000  -0.00014   0.00000  -0.00473  -0.00486  -3.11487
   D48        0.02276  -0.00017   0.00000  -0.00814  -0.00824   0.01451
   D49       -0.01929   0.00027   0.00000   0.01532   0.01537  -0.00392
   D50        3.11347   0.00024   0.00000   0.01191   0.01199   3.12546
   D51       -1.76976   0.00124   0.00000   0.05800   0.05781  -1.71195
   D52        1.35158   0.00129   0.00000   0.05824   0.05805   1.40963
   D53        1.42399   0.00040   0.00000   0.03598   0.03617   1.46016
   D54       -1.73786   0.00045   0.00000   0.03622   0.03641  -1.70145
   D55        3.14026  -0.00011   0.00000  -0.00627  -0.00625   3.13401
   D56        0.00658  -0.00017   0.00000  -0.00814  -0.00813  -0.00155
   D57        0.00655  -0.00006   0.00000  -0.00312  -0.00309   0.00346
   D58       -3.12713  -0.00011   0.00000  -0.00499  -0.00497  -3.13210
   D59       -3.13917   0.00004   0.00000   0.00564   0.00563  -3.13354
   D60       -0.06279   0.00011   0.00000   0.00531   0.00530  -0.05749
   D61       -0.00466   0.00002   0.00000   0.00291   0.00292  -0.00174
   D62        3.07171   0.00009   0.00000   0.00257   0.00259   3.07430
   D63       -0.00590   0.00003   0.00000   0.00203   0.00203  -0.00387
   D64       -3.14060  -0.00001   0.00000   0.00021   0.00022  -3.14039
   D65        3.12794   0.00010   0.00000   0.00396   0.00395   3.13189
   D66       -0.00676   0.00006   0.00000   0.00214   0.00214  -0.00463
   D67       -1.18044  -0.00017   0.00000  -0.00544  -0.00543  -1.18588
   D68        0.91103   0.00001   0.00000  -0.00319  -0.00318   0.90785
   D69        3.00981  -0.00002   0.00000  -0.00357  -0.00356   3.00625
   D70        1.97059  -0.00023   0.00000  -0.00766  -0.00767   1.96292
   D71       -2.22112  -0.00004   0.00000  -0.00541  -0.00542  -2.22654
   D72       -0.12234  -0.00007   0.00000  -0.00579  -0.00580  -0.12814
   D73        0.00102  -0.00003   0.00000  -0.00175  -0.00171  -0.00069
   D74        3.13573  -0.00005   0.00000  -0.00173  -0.00171   3.13402
   D75       -3.07673   0.00005   0.00000  -0.00099  -0.00095  -3.07768
   D76        0.05797   0.00003   0.00000  -0.00097  -0.00094   0.05703
   D77        0.04513  -0.00009   0.00000   0.00015   0.00011   0.04524
   D78       -2.03176   0.00032   0.00000   0.00205   0.00204  -2.02972
   D79        2.12579  -0.00045   0.00000  -0.00302  -0.00305   2.12274
   D80        3.11167  -0.00010   0.00000  -0.00064  -0.00068   3.11099
   D81        1.03478   0.00031   0.00000   0.00126   0.00125   1.03603
   D82       -1.09086  -0.00046   0.00000  -0.00381  -0.00384  -1.09470
   D83        0.00326  -0.00001   0.00000  -0.00031  -0.00030   0.00296
   D84       -3.13075   0.00000   0.00000  -0.00037  -0.00035  -3.13110
   D85        3.13809   0.00002   0.00000   0.00148   0.00148   3.13956
   D86        0.00408   0.00004   0.00000   0.00142   0.00144   0.00551
   D87       -1.04577  -0.00026   0.00000  -0.00360  -0.00359  -1.04937
   D88        1.00270   0.00026   0.00000   0.00259   0.00260   1.00530
   D89        3.12159  -0.00000   0.00000  -0.00056  -0.00056   3.12103
   D90        2.08737  -0.00028   0.00000  -0.00357  -0.00358   2.08379
   D91       -2.14734   0.00024   0.00000   0.00262   0.00261  -2.14473
   D92       -0.02845  -0.00002   0.00000  -0.00053  -0.00054  -0.02899
   D93       -0.00146  -0.00002   0.00000  -0.00087  -0.00088  -0.00234
   D94        3.14024  -0.00015   0.00000  -0.00540  -0.00539   3.13484
   D95       -3.12277  -0.00000   0.00000  -0.00085  -0.00086  -3.12363
   D96        0.01893  -0.00013   0.00000  -0.00538  -0.00538   0.01355
   D97       -3.10596  -0.00006   0.00000  -0.00291  -0.00290  -3.10886
   D98        0.01879   0.00013   0.00000   0.00356   0.00355   0.02234
   D99        0.01548  -0.00009   0.00000  -0.00294  -0.00293   0.01256
   D100       3.14024   0.00010   0.00000   0.00353   0.00352  -3.13942
   D101      -3.11328  -0.00014   0.00000  -0.00528  -0.00529  -3.11857
   D102       0.02671  -0.00024   0.00000  -0.00885  -0.00887   0.01784
   D103       0.02821  -0.00002   0.00000  -0.00082  -0.00081   0.02740
   D104      -3.11499  -0.00012   0.00000  -0.00439  -0.00439  -3.11938
   D105       3.10600   0.00016   0.00000   0.00605   0.00603   3.11203
   D106      -0.03485   0.00023   0.00000   0.00852   0.00849  -0.02635
   D107      -0.03549   0.00004   0.00000   0.00165   0.00164  -0.03385
   D108       3.10685   0.00010   0.00000   0.00411   0.00411   3.11096
   D109      -0.03452   0.00023   0.00000   0.00828   0.00826  -0.02626
   D110       3.09561   0.00017   0.00000   0.00586   0.00583   3.10144
   D111       3.12340   0.00004   0.00000   0.00200   0.00201   3.12541
   D112      -0.02965  -0.00001   0.00000  -0.00042  -0.00042  -0.03008
   D113       0.04216  -0.00021   0.00000  -0.00817  -0.00819   0.03396
   D114      -3.09756  -0.00013   0.00000  -0.00552  -0.00554  -3.10310
   D115      -3.11600  -0.00005   0.00000  -0.00193  -0.00193  -3.11793
   D116       0.02747   0.00002   0.00000   0.00072   0.00073   0.02820
   D117      -0.00316  -0.00002   0.00000  -0.00081  -0.00081  -0.00397
   D118       3.14017  -0.00005   0.00000  -0.00205  -0.00205   3.13813
   D119       3.14007   0.00008   0.00000   0.00283   0.00282  -3.14030
   D120       0.00021   0.00005   0.00000   0.00159   0.00158   0.00180
   D121       0.01901  -0.00004   0.00000  -0.00092  -0.00091   0.01810
   D122      -3.12009  -0.00002   0.00000  -0.00079  -0.00078  -3.12087
   D123      -3.12334  -0.00010   0.00000  -0.00343  -0.00343  -3.12677
   D124       0.02074  -0.00009   0.00000  -0.00330  -0.00330   0.01744
   D125       0.01572  -0.00006   0.00000  -0.00303  -0.00305   0.01268
   D126      -3.12182  -0.00008   0.00000  -0.00383  -0.00385  -3.12567
   D127      -3.12510   0.00001   0.00000  -0.00048  -0.00049  -3.12559
   D128       0.02054  -0.00001   0.00000  -0.00128  -0.00129   0.01925
   D129       0.01855  -0.00011   0.00000  -0.00504  -0.00506   0.01349
   D130      -3.12709  -0.00009   0.00000  -0.00424  -0.00426  -3.13135
   D131      -3.11120  -0.00005   0.00000  -0.00251  -0.00251  -3.11371
   D132       0.02635  -0.00003   0.00000  -0.00171  -0.00171   0.02463
   D133       0.01190  -0.00001   0.00000   0.00018   0.00017   0.01207
   D134      -3.12290  -0.00001   0.00000   0.00002   0.00002  -3.12288
   D135      -3.14138  -0.00007   0.00000  -0.00230  -0.00231   3.13949
   D136       0.00701  -0.00007   0.00000  -0.00246  -0.00246   0.00454
   D137      -0.00653  -0.00001   0.00000  -0.00077  -0.00077  -0.00730
   D138       3.13836  -0.00005   0.00000  -0.00202  -0.00202   3.13634
   D139       3.13698   0.00006   0.00000   0.00192   0.00191   3.13888
   D140      -0.00133   0.00002   0.00000   0.00067   0.00066  -0.00067
   D141      -0.01452   0.00005   0.00000   0.00170   0.00170  -0.01282
   D142       3.13117  -0.00000   0.00000   0.00003   0.00003   3.13121
   D143       3.12534   0.00009   0.00000   0.00294   0.00293   3.12827
   D144      -0.01215   0.00003   0.00000   0.00126   0.00126  -0.01089
   D145       0.00619  -0.00003   0.00000  -0.00082  -0.00082   0.00537
   D146      -3.13952   0.00003   0.00000   0.00086   0.00086  -3.13866
   D147      -3.13793  -0.00004   0.00000  -0.00095  -0.00095  -3.13888
   D148      -0.00046   0.00002   0.00000   0.00073   0.00073   0.00027
   D149      -1.74654   0.00002   0.00000   0.00082   0.00082  -1.74572
   D150       1.39584   0.00002   0.00000   0.00084   0.00084   1.39668
   D151       1.39909  -0.00000   0.00000   0.00001   0.00002   1.39911
   D152      -1.74172  -0.00000   0.00000   0.00003   0.00004  -1.74168
   D153       0.00935  -0.00001   0.00000  -0.00031  -0.00031   0.00904
   D154      -3.13607   0.00002   0.00000   0.00060   0.00060  -3.13547
   D155      -3.13915  -0.00001   0.00000  -0.00016  -0.00016  -3.13931
   D156      -0.00138   0.00002   0.00000   0.00075   0.00075  -0.00063
   D157      -0.01233   0.00002   0.00000   0.00061   0.00061  -0.01172
   D158       3.13307  -0.00001   0.00000  -0.00029  -0.00029   3.13278
   D159       3.12598   0.00006   0.00000   0.00186   0.00185   3.12783
   D160      -0.01181   0.00003   0.00000   0.00095   0.00095  -0.01085
   D161      -3.14082  -0.00000   0.00000  -0.00014  -0.00014  -3.14096
   D162      -0.00034   0.00000   0.00000   0.00008   0.00008  -0.00026
   D163      -0.00000  -0.00000   0.00000  -0.00016  -0.00016  -0.00016
   D164       3.14048   0.00000   0.00000   0.00006   0.00006   3.14054
   D165       3.14086  -0.00000   0.00000  -0.00015  -0.00015   3.14070
   D166      -0.00184   0.00001   0.00000   0.00019   0.00019  -0.00165
   D167       0.00004  -0.00000   0.00000  -0.00013  -0.00013  -0.00010
   D168       3.14052   0.00001   0.00000   0.00021   0.00021   3.14073
   D169      -0.00002   0.00001   0.00000   0.00030   0.00030   0.00028
   D170      -3.14036   0.00000   0.00000   0.00014   0.00014  -3.14021
   D171      -3.14049   0.00000   0.00000   0.00007   0.00007  -3.14041
   D172       0.00236  -0.00000   0.00000  -0.00008  -0.00008   0.00228
   D173      -0.00005   0.00001   0.00000   0.00029   0.00029   0.00024
   D174      -3.14108   0.00001   0.00000   0.00023   0.00023  -3.14085
   D175      -3.14053  -0.00000   0.00000  -0.00005  -0.00005  -3.14058
   D176       0.00163  -0.00000   0.00000  -0.00011  -0.00011   0.00152
   D177      -0.00000  -0.00000   0.00000  -0.00014  -0.00014  -0.00014
   D178      -3.14129  -0.00001   0.00000  -0.00019  -0.00019  -3.14148
   D179       3.14034   0.00000   0.00000   0.00001   0.00001   3.14035
   D180      -0.00095  -0.00000   0.00000  -0.00003  -0.00003  -0.00099
   D181       0.00004  -0.00000   0.00000  -0.00015  -0.00015  -0.00012
   D182       3.14132  -0.00000   0.00000  -0.00010  -0.00010   3.14122
   D183       3.14106  -0.00000   0.00000  -0.00009  -0.00009   3.14096
   D184      -0.00084  -0.00000   0.00000  -0.00005  -0.00005  -0.00088
   D185      -3.11921  -0.00002   0.00000  -0.00019  -0.00019  -3.11940
   D186       0.01320   0.00001   0.00000   0.00076   0.00076   0.01396
   D187       0.00078  -0.00001   0.00000   0.00038   0.00038   0.00116
   D188       3.13318   0.00002   0.00000   0.00134   0.00134   3.13452
   D189       3.11499  -0.00004   0.00000  -0.00093  -0.00092   3.11407
   D190      -0.04339  -0.00003   0.00000  -0.00109  -0.00109  -0.04448
   D191      -0.00495  -0.00004   0.00000  -0.00148  -0.00148  -0.00643
   D192       3.11985  -0.00003   0.00000  -0.00165  -0.00165   3.11820
   D193       0.00388   0.00005   0.00000   0.00091   0.00091   0.00479
   D194       3.14071   0.00003   0.00000   0.00181   0.00181  -3.14067
   D195      -3.12913   0.00003   0.00000   0.00003   0.00003  -3.12910
   D196       0.00771   0.00001   0.00000   0.00092   0.00092   0.00863
   D197       1.92057  -0.00005   0.00000  -0.00148  -0.00148   1.91910
   D198      -2.29930  -0.00003   0.00000  -0.00122  -0.00122  -2.30052
   D199      -0.18517  -0.00000   0.00000  -0.00085  -0.00085  -0.18602
   D200      -1.23130  -0.00002   0.00000  -0.00040  -0.00040  -1.23170
   D201       0.83201   0.00000   0.00000  -0.00014  -0.00014   0.83187
   D202       2.94614   0.00003   0.00000   0.00023   0.00023   2.94637
   D203       0.00732   0.00007   0.00000   0.00204   0.00205   0.00936
   D204      -3.11411   0.00006   0.00000   0.00083   0.00083  -3.11328
   D205      -3.11662   0.00007   0.00000   0.00223   0.00223  -3.11439
   D206       0.04514   0.00006   0.00000   0.00101   0.00101   0.04615
   D207       1.91959  -0.00002   0.00000  -0.00102  -0.00102   1.91857
   D208      -2.26777   0.00003   0.00000  -0.00050  -0.00050  -2.26827
   D209      -0.16654  -0.00009   0.00000  -0.00191  -0.00191  -0.16845
   D210      -1.24271  -0.00000   0.00000  -0.00122  -0.00122  -1.24393
   D211       0.85311   0.00004   0.00000  -0.00069  -0.00069   0.85241
   D212       2.95434  -0.00008   0.00000  -0.00211  -0.00210   2.95223
   D213      -0.00701  -0.00008   0.00000  -0.00184  -0.00184  -0.00885
   D214       3.11700  -0.00006   0.00000  -0.00077  -0.00076   3.11624
   D215       3.13936  -0.00006   0.00000  -0.00274  -0.00274   3.13662
   D216      -0.01982  -0.00004   0.00000  -0.00166  -0.00166  -0.02148
   D217       3.14007   0.00006   0.00000   0.00190   0.00190  -3.14121
   D218      -1.07408  -0.00008   0.00000   0.00145   0.00145  -1.07264
   D219       1.05947  -0.00012   0.00000   0.00109   0.00109   1.06055
   D220      -0.00708   0.00004   0.00000   0.00294   0.00294  -0.00414
   D221       2.06195  -0.00011   0.00000   0.00249   0.00249   2.06444
   D222      -2.08769  -0.00014   0.00000   0.00213   0.00213  -2.08556
   D223       3.14084  -0.00000   0.00000  -0.00036  -0.00036   3.14048
   D224       0.01573   0.00002   0.00000   0.00144   0.00144   0.01718
   D225       0.02146  -0.00001   0.00000  -0.00170  -0.00170   0.01977
   D226      -3.10364   0.00001   0.00000   0.00010   0.00010  -3.10354
   D227       0.03627   0.00002   0.00000  -0.00141  -0.00141   0.03487
   D228       3.12988  -0.00011   0.00000  -0.00876  -0.00876   3.12112
   D229      -2.03737  -0.00022   0.00000  -0.00353  -0.00353  -2.04090
   D230       1.05624  -0.00035   0.00000  -0.01089  -0.01089   1.04535
   D231       2.11208  -0.00016   0.00000  -0.00297  -0.00297   2.10911
   D232      -1.07750  -0.00029   0.00000  -0.01032  -0.01032  -1.08783
   D233       0.00657   0.00007   0.00000   0.00320   0.00320   0.00977
   D234      -3.13080   0.00002   0.00000   0.00359   0.00359  -3.12721
   D235       3.13156   0.00006   0.00000   0.00140   0.00140   3.13296
   D236      -0.00581   0.00000   0.00000   0.00179   0.00179  -0.00402
   D237      -1.65675  -0.00001   0.00000  -0.00096  -0.00096  -1.65771
   D238       1.46337   0.00001   0.00000   0.00015   0.00015   1.46353
   D239       1.50108   0.00000   0.00000   0.00080   0.00080   1.50188
   D240      -1.66198   0.00003   0.00000   0.00191   0.00191  -1.66007
   D241      -0.03859  -0.00007   0.00000  -0.00144  -0.00144  -0.04002
   D242       3.09968  -0.00003   0.00000  -0.00175  -0.00174   3.09793
   D243      -3.13903   0.00003   0.00000   0.00484   0.00484  -3.13419
   D244      -0.00077   0.00007   0.00000   0.00453   0.00453   0.00376
   D245      -3.10157   0.00005   0.00000   0.00250   0.00251  -3.09906
   D246       0.03532  -0.00019   0.00000  -0.00647  -0.00648   0.02884
   D247      -0.00098  -0.00007   0.00000  -0.00381  -0.00381  -0.00479
   D248       3.13591  -0.00031   0.00000  -0.01279  -0.01280   3.12311
   D249       3.13997   0.00000   0.00000  -0.00380  -0.00379   3.13618
   D250      -0.00636   0.00000   0.00000  -0.00234  -0.00234  -0.00871
   D251       0.00221  -0.00005   0.00000  -0.00344  -0.00344  -0.00123
   D252       3.13905  -0.00005   0.00000  -0.00199  -0.00199   3.13706
   D253      -0.01494   0.00002   0.00000   0.00092   0.00092  -0.01402
   D254       3.11718   0.00003   0.00000   0.00118   0.00118   3.11835
   D255      -3.13469  -0.00000   0.00000  -0.00021  -0.00021  -3.13490
   D256      -0.00257   0.00000   0.00000   0.00004   0.00004  -0.00253
   D257      -3.11233  -0.00003   0.00000  -0.00112  -0.00112  -3.11345
   D258       0.02202  -0.00002   0.00000  -0.00072  -0.00072   0.02129
   D259       0.00753  -0.00000   0.00000   0.00000   0.00000   0.00753
   D260      -3.14132   0.00001   0.00000   0.00040   0.00040  -3.14092
   D261       0.00241   0.00004   0.00000   0.00163   0.00163   0.00404
   D262      -3.14157  -0.00000   0.00000   0.00027   0.00027  -3.14130
   D263      -3.13412   0.00030   0.00000   0.01127   0.01126  -3.12286
   D264       0.00508   0.00026   0.00000   0.00991   0.00990   0.01498
   D265      -1.22454   0.00004   0.00000   0.01099   0.01099  -1.21355
   D266       0.83272   0.00032   0.00000   0.01431   0.01431   0.84703
   D267       2.94665   0.00052   0.00000   0.01676   0.01676   2.96341
   D268       1.91139  -0.00025   0.00000   0.00019   0.00019   1.91158
   D269      -2.31453   0.00003   0.00000   0.00351   0.00351  -2.31102
   D270      -0.20061   0.00023   0.00000   0.00596   0.00596  -0.19465
   D271      -0.00278   0.00001   0.00000   0.00116   0.00116  -0.00161
   D272       3.14125   0.00004   0.00000   0.00255   0.00254  -3.13939
   D273      -3.13983   0.00001   0.00000  -0.00023  -0.00023  -3.14006
   D274       0.00420   0.00004   0.00000   0.00116   0.00116   0.00535
   D275      -1.14077  -0.00001   0.00000  -0.00097  -0.00096  -1.14173
   D276       0.95243   0.00001   0.00000  -0.00073  -0.00073   0.95170
   D277       3.05128  -0.00001   0.00000  -0.00092  -0.00092   3.05036
   D278       1.99523  -0.00001   0.00000   0.00075   0.00075   1.99598
   D279      -2.19476   0.00001   0.00000   0.00099   0.00099  -2.19378
   D280      -0.09591  -0.00000   0.00000   0.00079   0.00079  -0.09512
   D281       3.14059   0.00000   0.00000   0.00014   0.00014   3.14072
   D282      -0.00298   0.00001   0.00000   0.00032   0.00032  -0.00266
   D283       0.00840  -0.00000   0.00000  -0.00011  -0.00011   0.00829
   D284      -3.13517   0.00000   0.00000   0.00007   0.00007  -3.13510
   D285      -3.13868  -0.00000   0.00000  -0.00019  -0.00019  -3.13887
   D286      -0.00464  -0.00000   0.00000  -0.00003  -0.00003  -0.00467
   D287      -0.00628   0.00000   0.00000   0.00005   0.00005  -0.00622
   D288       3.12777   0.00001   0.00000   0.00021   0.00021   3.12798
   D289      -0.00534  -0.00000   0.00000  -0.00006  -0.00006  -0.00541
   D290       3.13204   0.00001   0.00000   0.00038   0.00038   3.13242
   D291      -3.13991  -0.00001   0.00000  -0.00045  -0.00045  -3.14035
   D292      -0.00252  -0.00000   0.00000  -0.00001  -0.00001  -0.00253
   D293       0.01256  -0.00001   0.00000  -0.00030  -0.00030   0.01226
   D294      -3.12747  -0.00001   0.00000  -0.00050  -0.00050  -3.12797
   D295      -3.13623   0.00000   0.00000   0.00010   0.00010  -3.13613
   D296       0.00692  -0.00000   0.00000  -0.00010  -0.00010   0.00682
   D297      -0.00457   0.00000   0.00000   0.00009   0.00009  -0.00448
   D298       3.14020   0.00000   0.00000   0.00013   0.00013   3.14033
   D299       3.13902  -0.00000   0.00000  -0.00009  -0.00009   3.13893
   D300       0.00061  -0.00000   0.00000  -0.00005  -0.00005   0.00056
   D301       0.00050   0.00000   0.00000   0.00002   0.00002   0.00052
   D302       3.14084   0.00000   0.00000   0.00007   0.00007   3.14091
   D303      -3.13339  -0.00000   0.00000  -0.00014  -0.00014  -3.13353
   D304       0.00695  -0.00000   0.00000  -0.00009  -0.00009   0.00686
   D305       0.00678  -0.00000   0.00000  -0.00003  -0.00003   0.00675
   D306      -3.12781  -0.00001   0.00000  -0.00040  -0.00040  -3.12821
   D307       3.14055   0.00000   0.00000   0.00013   0.00013   3.14068
   D308       0.00597  -0.00001   0.00000  -0.00024  -0.00024   0.00572
   D309      -0.00180   0.00000   0.00000   0.00007   0.00007  -0.00173
   D310       3.13278   0.00001   0.00000   0.00045   0.00045   3.13323
   D311      -3.13904  -0.00001   0.00000  -0.00038  -0.00038  -3.13942
   D312      -0.00445  -0.00000   0.00000  -0.00001  -0.00001  -0.00446
   D313      -0.00319   0.00000   0.00000   0.00011   0.00011  -0.00308
   D314       3.13994  -0.00001   0.00000  -0.00037  -0.00037   3.13957
   D315       3.13411   0.00001   0.00000   0.00056   0.00056   3.13467
   D316      -0.00595   0.00000   0.00000   0.00008   0.00008  -0.00587
   D317      -0.00560   0.00000   0.00000   0.00011   0.00011  -0.00549
   D318       3.13916   0.00001   0.00000   0.00044   0.00044   3.13960
   D319       3.13757  -0.00000   0.00000  -0.00009  -0.00009   3.13748
   D320      -0.00086   0.00001   0.00000   0.00024   0.00024  -0.00062
   D321      -0.00145  -0.00000   0.00000  -0.00001  -0.00001  -0.00145
   D322      -3.13971  -0.00000   0.00000  -0.00004  -0.00004  -3.13975
   D323       3.13698  -0.00000   0.00000  -0.00005  -0.00005   3.13693
   D324      -0.00128  -0.00000   0.00000  -0.00009  -0.00009  -0.00137
   D325       0.00345  -0.00000   0.00000  -0.00005  -0.00005   0.00341
   D326      -3.14149  -0.00000   0.00000  -0.00002  -0.00002  -3.14150
   D327      -3.13686  -0.00000   0.00000  -0.00009  -0.00009  -3.13696
   D328       0.00138  -0.00000   0.00000  -0.00006  -0.00006   0.00132
   D329      -1.53414  -0.00000   0.00000  -0.00037  -0.00037  -1.53451
   D330       1.60783  -0.00001   0.00000  -0.00052  -0.00052   1.60731
   D331       1.61442  -0.00001   0.00000  -0.00075  -0.00075   1.61368
   D332      -1.52679  -0.00002   0.00000  -0.00089  -0.00089  -1.52768
   D333       0.00469  -0.00000   0.00000  -0.00010  -0.00010   0.00459
   D334      -3.13915  -0.00002   0.00000  -0.00052  -0.00052  -3.13967
   D335      -3.13846   0.00001   0.00000   0.00038   0.00038  -3.13807
   D336       0.00089  -0.00000   0.00000  -0.00004  -0.00003   0.00085
   D337      -0.00027  -0.00000   0.00000  -0.00001  -0.00001  -0.00027
   D338      -3.13962   0.00001   0.00000   0.00041   0.00041  -3.13921
   D339       3.13817  -0.00001   0.00000  -0.00033  -0.00033   3.13784
   D340      -0.00118   0.00000   0.00000   0.00008   0.00008  -0.00110
   D341      -3.14150  -0.00000   0.00000  -0.00010  -0.00010   3.14158
   D342       0.00045  -0.00000   0.00000  -0.00004  -0.00004   0.00041
   D343      -0.00028   0.00000   0.00000   0.00005   0.00005  -0.00024
   D344      -3.14152   0.00000   0.00000   0.00011   0.00011  -3.14141
   D345       3.14131   0.00000   0.00000   0.00015   0.00015   3.14146
   D346       0.00049  -0.00001   0.00000  -0.00018  -0.00018   0.00031
   D347       0.00009   0.00000   0.00000   0.00000   0.00000   0.00010
   D348      -3.14073  -0.00001   0.00000  -0.00033  -0.00033  -3.14105
   D349       0.00024  -0.00000   0.00000  -0.00005  -0.00005   0.00019
   D350       3.14152   0.00000   0.00000   0.00007   0.00007   3.14159
   D351       3.14147  -0.00000   0.00000  -0.00011  -0.00011   3.14136
   D352      -0.00043   0.00000   0.00000   0.00000   0.00000  -0.00042
   D353       0.00015  -0.00000   0.00000  -0.00005  -0.00005   0.00009
   D354       3.14135  -0.00001   0.00000  -0.00026  -0.00026   3.14109
   D355       3.14096   0.00001   0.00000   0.00028   0.00028   3.14124
   D356      -0.00103   0.00000   0.00000   0.00008   0.00008  -0.00095
   D357       0.00000   0.00000   0.00000   0.00000   0.00000   0.00001
   D358       3.14156   0.00000   0.00000   0.00016   0.00016  -3.14146
   D359      -3.14128  -0.00000   0.00000  -0.00012  -0.00012  -3.14140
   D360       0.00028   0.00000   0.00000   0.00005   0.00005   0.00032
   D361      -0.00019   0.00000   0.00000   0.00005   0.00005  -0.00015
   D362       3.14144  -0.00000   0.00000  -0.00011  -0.00011   3.14132
   D363      -3.14139   0.00001   0.00000   0.00025   0.00025  -3.14114
   D364       0.00024   0.00000   0.00000   0.00009   0.00009   0.00033
         Item               Value     Threshold  Converged?
 Maximum Force            0.028334     0.000450     NO 
 RMS     Force            0.002170     0.000300     NO 
 Maximum Displacement     0.395618     0.001800     NO 
 RMS     Displacement     0.071135     0.001200     NO 
 Predicted change in Energy=-4.384952D-03
 GradGradGradGradGradGradGradGradGradGradGradGradGradGradGradGradGradGrad

 Stoichiometry    C66H52B2F4N4
 Framework group  C1[X(C66H52B2F4N4)]
 Deg. of freedom   378
 Full point group                 C1      NOp   1
 Largest Abelian subgroup         C1      NOp   1
 Largest concise Abelian subgroup C1      NOp   1
                         Standard orientation:                         
 ---------------------------------------------------------------------
 Center     Atomic      Atomic             Coordinates (Angstroms)
 Number     Number       Type             X           Y           Z
 ---------------------------------------------------------------------
      1          6           0        1.314285   -3.359028    1.019452
      2          6           0        0.703745   -2.376482    0.208748
      3          6           0        1.655044   -1.398946   -0.073082
      4          6           0        2.843807   -1.812642    0.597848
      5          7           0        2.593609   -3.011682    1.237345
      6          6           0        4.094191   -1.192928    0.688853
      7          6           0        5.127425   -1.806339    1.403082
      8          6           0        6.464024   -1.368228    1.662720
      9          7           0        4.940696   -3.032620    2.012502
     10          6           0        7.032957   -2.372261    2.427463
     11          6           0        6.082251   -3.383660    2.633499
     12          1           0        8.043589   -2.386308    2.814805
     13          5           0        3.615566   -3.838559    2.062384
     14          9           0        3.183351   -3.961041    3.383487
     15          9           0        3.786819   -5.096067    1.489803
     16          6           0        4.300957    0.131451    0.057235
     17          6           0        4.902540    0.217889   -1.206820
     18          6           0        3.867609    1.286987    0.725714
     19          6           0        5.331898   -0.951011   -1.914997
     20          6           0        5.092210    1.501183   -1.816064
     21          6           0        4.028190    2.567674    0.102153
     22          6           0        3.252794    1.223675    2.018707
     23          6           0        5.938928   -0.851647   -3.130270
     24          1           0        5.169439   -1.924149   -1.463142
     25          6           0        5.743045    1.557858   -3.091234
     26          6           0        4.645883    2.660983   -1.157845
     27          6           0        3.530969    3.724010    0.786830
     28          1           0        3.149998    0.258392    2.502900
     29          6           0        2.797291    2.349553    2.635160
     30          6           0        6.154476    0.423676   -3.724138
     31          1           0        6.260580   -1.748292   -3.650988
     32          1           0        5.906836    2.527611   -3.548124
     33          6           0        2.932467    3.618958    2.006088
     34          1           0        3.634319    4.693061    0.311092
     35          1           0        2.329911    2.280691    3.612661
     36          1           0        6.648261    0.488871   -4.688847
     37          1           0        2.557542    4.507408    2.505082
     38          6           0        4.824427    3.995877   -1.800322
     39          6           0        5.876367    4.831883   -1.417306
     40          6           0        3.941569    4.428640   -2.793122
     41          6           0        6.042841    6.077145   -2.015629
     42          1           0        6.564069    4.498861   -0.644954
     43          6           0        4.107355    5.673916   -3.391583
     44          1           0        3.123052    3.780523   -3.093726
     45          6           0        5.158476    6.500739   -3.004054
     46          1           0        6.865395    6.716752   -1.709644
     47          1           0        3.413791    5.998723   -4.161536
     48          1           0        5.288180    7.472365   -3.471212
     49          6           0        1.442376   -0.202176   -0.944709
     50          1           0        1.384571    0.723119   -0.360612
     51          1           0        2.254264   -0.079499   -1.666923
     52          1           0        0.502916   -0.309908   -1.494722
     53          6           0        7.133865   -0.103642    1.227022
     54          1           0        7.287789   -0.079883    0.143026
     55          1           0        6.542260    0.779752    1.487320
     56          1           0        8.111892   -0.015728    1.709052
     57          6           0       -0.696212   -2.373966   -0.226105
     58          6           0       -1.325644   -3.363355   -1.017485
     59          6           0       -1.643500   -1.384638    0.039968
     60          7           0       -2.597681   -3.015347   -1.238417
     61          6           0       -2.839734   -1.795967   -0.610980
     62          6           0       -1.399970   -0.164962    0.872794
     63          5           0       -3.629158   -3.836527   -2.064026
     64          6           0       -4.093179   -1.185482   -0.710114
     65          1           0       -1.382176    0.743666    0.260637
     66          1           0       -2.176018   -0.030860    1.631057
     67          1           0       -0.434042   -0.249104    1.378242
     68          7           0       -4.954661   -3.022779   -2.030624
     69          9           0       -3.195689   -3.967514   -3.380413
     70          9           0       -3.812389   -5.084412   -1.479107
     71          6           0       -5.136698   -1.785469   -1.414534
     72          6           0       -4.303505    0.140977   -0.068425
     73          6           0       -6.095825   -3.365880   -2.639827
     74          6           0       -6.475151   -1.358043   -1.664817
     75          6           0       -4.850695    0.211132    1.220386
     76          6           0       -3.926649    1.303225   -0.756317
     77          6           0       -7.054854   -2.357371   -2.428227
     78          6           0       -7.157932   -0.103994   -1.214965
     79          6           0       -5.233752   -0.965744    1.941081
     80          6           0       -5.024439    1.490122    1.844989
     81          6           0       -4.095140    2.581241   -0.128262
     82          6           0       -3.366745    1.251370   -2.073887
     83          1           0       -8.068519   -2.371902   -2.807120
     84          1           0       -7.267995   -0.075126   -0.125870
     85          1           0       -6.598913    0.790461   -1.506564
     86          1           0       -8.155444   -0.045848   -1.659316
     87          6           0       -5.763087   -0.878329    3.193315
     88          1           0       -5.097522   -1.935050    1.472838
     89          6           0       -5.582771    1.532744    3.163829
     90          6           0       -4.640839    2.658881    1.164699
     91          6           0       -3.691292    3.752064   -0.848846
     92          1           0       -3.242622    0.286382   -2.554083
     93          6           0       -2.991904    2.390347   -2.720374
     94          6           0       -5.941048    0.390277    3.813700
     95          1           0       -6.049194   -1.780513    3.725120
     96          1           0       -5.715550    2.497816    3.640745
     97          6           0       -4.805970    3.988908    1.822036
     98          6           0       -3.156531    3.659989   -2.098335
     99          1           0       -3.818633    4.721066   -0.378493
    100          1           0       -2.567506    2.332410   -3.718022
    101          1           0       -6.362663    0.443025    4.812832
    102          6           0       -6.005785    4.694857    1.706002
    103          6           0       -3.759963    4.545004    2.562675
    104          1           0       -2.854882    4.558711   -2.627659
    105          6           0       -6.157366    5.934785    2.319811
    106          1           0       -6.820828    4.264636    1.130793
    107          6           0       -3.910982    5.784824    3.176455
    108          1           0       -2.825824    3.997831    2.653735
    109          6           0       -5.110168    6.482076    3.056216
    110          1           0       -7.095001    6.473903    2.222266
    111          1           0       -3.090765    6.206467    3.749926
    112          1           0       -5.228382    7.449400    3.535243
    113          6           0        6.207700   -4.655690    3.396402
    114          1           0        5.481479   -4.680673    4.214581
    115          1           0        5.985244   -5.510873    2.751350
    116          1           0        7.215771   -4.759839    3.803492
    117          6           0        0.718952   -4.595450    1.594883
    118          1           0       -0.360786   -4.608377    1.431933
    119          1           0        1.162905   -5.484966    1.135750
    120          1           0        0.929286   -4.652572    2.666079
    121          6           0       -0.729701   -4.615345   -1.565062
    122          1           0       -1.143464   -5.491426   -1.055259
    123          1           0       -0.971368   -4.715614   -2.625996
    124          1           0        0.354749   -4.606992   -1.435364
    125          6           0       -6.241064   -4.629373   -3.418644
    126          1           0       -5.649711   -4.578074   -4.338532
    127          1           0       -5.863274   -5.477211   -2.841795
    128          1           0       -7.288548   -4.800633   -3.676013
 ---------------------------------------------------------------------
 Rotational constants (GHZ):           0.0334418           0.0200606           0.0160099
 Standard basis: 6-31G(d) (6D, 7F)
 There are  1244 symmetry adapted cartesian basis functions of A   symmetry.
 There are  1244 symmetry adapted basis functions of A   symmetry.
  1244 basis functions,  2336 primitive gaussians,  1244 cartesian basis functions
   261 alpha electrons      261 beta electrons
       nuclear repulsion energy     12123.7030931652 Hartrees.
 NAtoms=  128 NActive=  128 NUniq=  128 SFac= 1.00D+00 NAtFMM=   60 NAOKFM=T Big=T
 Integral buffers will be    131072 words long.
 Raffenetti 2 integral format.
 Two-electron integral symmetry is turned on.
 Nuclear repulsion after empirical dispersion term =    12123.5560069184 Hartrees.
 One-electron integrals computed using PRISM.
 NBasis=  1244 RedAO= T EigKep=  1.32D-04  NBF=  1244
 NBsUse=  1244 1.00D-06 EigRej= -1.00D+00 NBFU=  1244
 Initial guess from the checkpoint file:  "BOPIDY_DIM-s-WB97XD-631Gd-v2.chk"
 B after Tr=    -0.000000   -0.000000   -0.000000
         Rot=    0.999995    0.002332    0.000011   -0.002323 Ang=   0.38 deg.
 ExpMin= 1.27D-01 ExpMax= 7.00D+03 ExpMxC= 1.05D+03 IAcc=3 IRadAn=         5 AccDes= 0.00D+00
 Harris functional with IExCor= 4639 and IRadAn=       5 diagonalized for initial guess.
 HarFok:  IExCor= 4639 AccDes= 0.00D+00 IRadAn=         5 IDoV= 1 UseB2=F ITyADJ=14
 ICtDFT=  3500011 ScaDFX=  1.000000  1.000000  1.000000  1.000000
 FoFCou: FMM=F IPFlag=           0 FMFlag=      100000 FMFlg1=        2001
         NFxFlg=           0 DoJE=T BraDBF=F KetDBF=T FulRan=T
         wScrn=  0.000000 ICntrl=       500 IOpCl=  0 I1Cent=   200000004 NGrid=           0
         NMat0=    1 NMatS0=      1 NMatT0=    0 NMatD0=    1 NMtDS0=    0 NMtDT0=    0
 Petite list used in FoFCou.
 Requested convergence on RMS density matrix=1.00D-08 within 128 cycles.
 Requested convergence on MAX density matrix=1.00D-06.
 Requested convergence on             energy=1.00D-06.
 No special actions if energy rises.
 Integral accuracy reduced to 1.0D-05 until final iterations.
 Initial convergence to 1.0D-05 achieved.  Increase integral accuracy.
 SCF Done:  E(RwB97XD) =  -3213.90749174     A.U. after   13 cycles
            NFock= 13  Conv=0.90D-08     -V/T= 2.0090
 Calling FoFJK, ICntrl=      2127 FMM=T ISym2X=0 I1Cent= 0 IOpClX= 0 NMat=1 NMatS=1 NMatT=0.
 ***** Axes restored to original set *****
 -------------------------------------------------------------------
 Center     Atomic                   Forces (Hartrees/Bohr)
 Number     Number              X              Y              Z
 -------------------------------------------------------------------
      1        6           0.007519687    0.003216552    0.000845001
      2        6          -0.005683669   -0.000361360   -0.001480769
      3        6           0.004243963   -0.002300109    0.002062610
      4        6          -0.000203236    0.009621357   -0.006535757
      5        7          -0.006054395   -0.007584305    0.002420651
      6        6          -0.001637192   -0.007829481    0.004431816
      7        6           0.003904705    0.010962830   -0.004418610
      8        6          -0.005331621   -0.002658240   -0.000024323
      9        7           0.003301608   -0.008165501    0.006026872
     10        6           0.006581031    0.000275516    0.002134023
     11        6          -0.007191660    0.003027056   -0.004448300
     12        1           0.000273784    0.000056665    0.000045253
     13        5          -0.000292193   -0.000932286    0.000503093
     14        9           0.000440313    0.000682667   -0.001167918
     15        9           0.000000113    0.001278297    0.000034020
     16        6           0.000812766    0.003565192   -0.001563555
     17        6          -0.000064851   -0.001003982   -0.000026500
     18        6           0.000101289   -0.000578837    0.000660969
     19        6          -0.000033057   -0.000131932    0.000591471
     20        6          -0.000134695    0.000386064    0.000193013
     21        6           0.000196023    0.000044805   -0.000374039
     22        6           0.000044511   -0.000514547   -0.000378353
     23        6          -0.000097015    0.000092549   -0.000059104
     24        1           0.000180039   -0.000022368   -0.000115077
     25        6           0.000100945    0.000018262   -0.000200846
     26        6          -0.000037105   -0.000201681    0.000106551
     27        6          -0.000060475    0.000192508    0.000083641
     28        1          -0.000180736   -0.000024559    0.000064221
     29        6           0.000150420    0.000089647   -0.000028472
     30        6          -0.000054058    0.000129166    0.000056522
     31        1           0.000017991    0.000016277   -0.000004724
     32        1          -0.000000787    0.000046243   -0.000059800
     33        6           0.000089122    0.000033087   -0.000093875
     34        1           0.000021164    0.000063070   -0.000001244
     35        1          -0.000015181    0.000021199    0.000008257
     36        1          -0.000019308   -0.000008147   -0.000026175
     37        1           0.000012004   -0.000003917    0.000027089
     38        6           0.000003719    0.000074597   -0.000022410
     39        6           0.000021514   -0.000053638    0.000018851
     40        6          -0.000012806   -0.000086078    0.000052877
     41        6          -0.000022555    0.000066274   -0.000048604
     42        1          -0.000011907   -0.000010777   -0.000017834
     43        6           0.000018099    0.000038048   -0.000019806
     44        1           0.000005410    0.000006832    0.000016382
     45        6          -0.000022449   -0.000012000   -0.000009575
     46        1           0.000004895    0.000013162   -0.000008124
     47        1           0.000002609    0.000018611   -0.000001178
     48        1           0.000001798    0.000007118   -0.000000191
     49        6          -0.001256518    0.000100858   -0.000548764
     50        1          -0.000004251   -0.000163289    0.000207283
     51        1          -0.000690783   -0.000109372    0.000019492
     52        1          -0.000048147   -0.000109222    0.000180599
     53        6           0.001231589    0.000238693    0.000367797
     54        1          -0.000050215   -0.000232091    0.000035938
     55        1           0.000351101   -0.000235263    0.000095857
     56        1          -0.000102795   -0.000164282    0.000049849
     57        6          -0.000167742    0.000536572    0.000141930
     58        6          -0.000243917    0.000072664   -0.000385523
     59        6           0.000266368   -0.000423823    0.000067217
     60        7           0.000161210   -0.000186607   -0.000180800
     61        6          -0.000751524    0.000368932    0.000050437
     62        6           0.000022954    0.000055091   -0.000155607
     63        5           0.000080242    0.000211909   -0.000116727
     64        6           0.000746206   -0.000131908    0.000211158
     65        1          -0.000033275    0.000029768   -0.000005948
     66        1          -0.000008033    0.000034755    0.000019501
     67        1          -0.000032993   -0.000110245    0.000052403
     68        7           0.000189159    0.000268747   -0.000272906
     69        9          -0.000130780   -0.000071937    0.000047527
     70        9           0.000012092   -0.000128657    0.000121057
     71        6          -0.000636126   -0.000346421    0.000016785
     72        6           0.000028686   -0.000021441   -0.000033641
     73        6          -0.000293130   -0.000047529    0.000278691
     74        6           0.000432470    0.000219842   -0.000040059
     75        6          -0.000012637    0.000041902   -0.000012199
     76        6           0.000023254    0.000024252    0.000068067
     77        6           0.000015757   -0.000246184   -0.000214490
     78        6          -0.000018212   -0.000011102    0.000009572
     79        6          -0.000006461   -0.000023253    0.000011125
     80        6           0.000007759    0.000003473   -0.000003661
     81        6          -0.000010594   -0.000001172   -0.000001129
     82        6           0.000023906    0.000007824   -0.000027584
     83        1          -0.000035603   -0.000044561    0.000094607
     84        1           0.000004818    0.000010045    0.000012178
     85        1          -0.000049972    0.000006726   -0.000014036
     86        1          -0.000013744    0.000006125    0.000000246
     87        6          -0.000003191   -0.000007322    0.000010957
     88        1           0.000004960    0.000006821   -0.000023188
     89        6           0.000001643    0.000014067    0.000000674
     90        6          -0.000011456    0.000005471   -0.000003644
     91        6           0.000002121    0.000002627   -0.000002487
     92        1          -0.000001447    0.000006469    0.000013355
     93        6           0.000004507   -0.000001662   -0.000008384
     94        6           0.000000750    0.000000770   -0.000006455
     95        1          -0.000001537    0.000002293    0.000001141
     96        1          -0.000004500   -0.000015014    0.000010779
     97        6           0.000006145   -0.000010684   -0.000019922
     98        6           0.000005989   -0.000006801   -0.000006247
     99        1           0.000002087    0.000002912    0.000012359
    100        1          -0.000006957   -0.000000318   -0.000006034
    101        1           0.000000040    0.000001171    0.000001372
    102        6           0.000000359    0.000037182    0.000008968
    103        6          -0.000002428    0.000026891    0.000014087
    104        1          -0.000006073    0.000004529   -0.000000455
    105        6          -0.000007188   -0.000014080   -0.000008358
    106        1          -0.000001412   -0.000001772   -0.000000595
    107        6           0.000005727   -0.000025316   -0.000012176
    108        1          -0.000002205   -0.000000399    0.000008603
    109        6           0.000001476   -0.000002289    0.000000140
    110        1          -0.000002710   -0.000001275   -0.000001955
    111        1          -0.000000996   -0.000004341   -0.000001885
    112        1           0.000000743   -0.000000614   -0.000000155
    113        6           0.001062052   -0.000924145    0.000932666
    114        1           0.000227789    0.000285570   -0.000048905
    115        1           0.000259363    0.000247941   -0.000077654
    116        1           0.000031831   -0.000106632    0.000048100
    117        6          -0.001211268   -0.001057419   -0.000021925
    118        1          -0.000111281   -0.000034221    0.000069304
    119        1          -0.000201001    0.000306661   -0.000251339
    120        1          -0.000112441    0.000228231   -0.000138215
    121        6           0.000045483   -0.000000407    0.000049723
    122        1          -0.000009056   -0.000006098    0.000018356
    123        1          -0.000020640   -0.000051446   -0.000001770
    124        1           0.000023087    0.000033555    0.000048016
    125        6           0.000208513    0.000010631    0.000105433
    126        1           0.000061300    0.000050540    0.000055187
    127        1          -0.000105847   -0.000091325    0.000032160
    128        1          -0.000021023    0.000099521   -0.000193894
 -------------------------------------------------------------------
 Cartesian Forces:  Max     0.010962830 RMS     0.001547956

 GradGradGradGradGradGradGradGradGradGradGradGradGradGradGradGradGradGrad
 Berny optimization.
 Using GEDIIS/GDIIS optimizer.
 FormGI is forming the generalized inverse of G from B-inverse, IUseBI=4.
 Internal  Forces:  Max     0.006285150 RMS     0.000629806
 Search for a local minimum.
 Step number   2 out of a maximum of  761
 All quantities printed in internal units (Hartrees-Bohrs-Radians)
 Mixed Optimization -- En-DIIS/RFO-DIIS
 Update second derivatives using D2CorX and points    1    2
 DE= -4.91D-03 DEPred=-4.38D-03 R= 1.12D+00
 TightC=F SS=  1.41D+00  RLast= 1.87D-01 DXNew= 5.0454D-01 5.6134D-01
 Trust test= 1.12D+00 RLast= 1.87D-01 DXMaxT set to 5.05D-01
 ITU=  1  0
 Use linear search instead of GDIIS.
     Eigenvalues ---    0.00523   0.00558   0.00806   0.00807   0.00847
     Eigenvalues ---    0.00850   0.00862   0.00865   0.00884   0.00884
     Eigenvalues ---    0.00919   0.00957   0.00968   0.00976   0.01089
     Eigenvalues ---    0.01110   0.01228   0.01240   0.01258   0.01347
     Eigenvalues ---    0.01351   0.01429   0.01444   0.01545   0.01555
     Eigenvalues ---    0.01557   0.01586   0.01623   0.01634   0.01635
     Eigenvalues ---    0.01637   0.01657   0.01661   0.01681   0.01717
     Eigenvalues ---    0.01724   0.01729   0.01734   0.01735   0.01736
     Eigenvalues ---    0.01736   0.01741   0.01743   0.01754   0.01769
     Eigenvalues ---    0.01779   0.01779   0.01783   0.01797   0.01842
     Eigenvalues ---    0.01891   0.01904   0.01923   0.01946   0.01989
     Eigenvalues ---    0.01990   0.01991   0.01991   0.01997   0.02000
     Eigenvalues ---    0.02002   0.02003   0.02004   0.02007   0.02008
     Eigenvalues ---    0.02009   0.02030   0.02035   0.02042   0.02126
     Eigenvalues ---    0.02128   0.02129   0.02130   0.02133   0.02136
     Eigenvalues ---    0.02141   0.02158   0.02160   0.02165   0.02166
     Eigenvalues ---    0.02169   0.02175   0.02175   0.02175   0.02176
     Eigenvalues ---    0.02182   0.02182   0.02190   0.02190   0.02192
     Eigenvalues ---    0.02193   0.02194   0.02195   0.02195   0.02196
     Eigenvalues ---    0.02200   0.02230   0.02240   0.02242   0.02246
     Eigenvalues ---    0.02247   0.02370   0.02372   0.02373   0.02375
     Eigenvalues ---    0.07161   0.07162   0.07163   0.07167   0.07174
     Eigenvalues ---    0.07246   0.07339   0.07346   0.07347   0.07359
     Eigenvalues ---    0.07373   0.07382   0.07389   0.07417   0.07488
     Eigenvalues ---    0.07496   0.07539   0.07545   0.10349   0.10388
     Eigenvalues ---    0.13411   0.13495   0.14774   0.14859   0.15948
     Eigenvalues ---    0.16000   0.16000   0.16000   0.16000   0.16000
     Eigenvalues ---    0.16000   0.16000   0.16000   0.16000   0.16000
     Eigenvalues ---    0.16000   0.16000   0.16000   0.16000   0.16000
     Eigenvalues ---    0.16000   0.16000   0.16000   0.16000   0.16000
     Eigenvalues ---    0.16000   0.16000   0.16000   0.16000   0.16000
     Eigenvalues ---    0.16000   0.16000   0.16000   0.16000   0.16000
     Eigenvalues ---    0.16000   0.16000   0.16000   0.16000   0.16000
     Eigenvalues ---    0.16000   0.16000   0.16000   0.16000   0.16000
     Eigenvalues ---    0.16000   0.16000   0.16000   0.16000   0.16000
     Eigenvalues ---    0.16000   0.16000   0.16000   0.16000   0.16000
     Eigenvalues ---    0.16023   0.20341   0.22000   0.22000   0.22000
     Eigenvalues ---    0.22000   0.22000   0.22000   0.22000   0.22002
     Eigenvalues ---    0.22532   0.22555   0.22566   0.22569   0.23478
     Eigenvalues ---    0.23478   0.23804   0.24072   0.24465   0.24469
     Eigenvalues ---    0.24506   0.24516   0.24925   0.24962   0.24974
     Eigenvalues ---    0.24976   0.24988   0.24988   0.24988   0.24989
     Eigenvalues ---    0.24990   0.24991   0.24994   0.24995   0.24995
     Eigenvalues ---    0.24995   0.24996   0.24997   0.24997   0.24997
     Eigenvalues ---    0.24997   0.24998   0.24998   0.24998   0.24998
     Eigenvalues ---    0.24998   0.24999   0.24999   0.24999   0.24999
     Eigenvalues ---    0.24999   0.25000   0.25000   0.25000   0.25000
     Eigenvalues ---    0.25000   0.25797   0.27005   0.27053   0.27705
     Eigenvalues ---    0.27746   0.32701   0.32704   0.33027   0.33047
     Eigenvalues ---    0.33151   0.33179   0.33335   0.33336   0.33625
     Eigenvalues ---    0.33693   0.34029   0.34095   0.34096   0.34126
     Eigenvalues ---    0.34153   0.34167   0.34218   0.34241   0.34245
     Eigenvalues ---    0.34248   0.34262   0.34318   0.34355   0.34356
     Eigenvalues ---    0.34360   0.34372   0.34377   0.34380   0.34408
     Eigenvalues ---    0.34429   0.34444   0.34506   0.34559   0.34577
     Eigenvalues ---    0.34581   0.34590   0.35228   0.35229   0.35230
     Eigenvalues ---    0.35232   0.35271   0.35274   0.35281   0.35283
     Eigenvalues ---    0.35286   0.35287   0.35291   0.35293   0.35295
     Eigenvalues ---    0.35298   0.35312   0.35312   0.35315   0.35321
     Eigenvalues ---    0.35344   0.35387   0.35397   0.35412   0.35421
     Eigenvalues ---    0.35438   0.35441   0.35442   0.35443   0.35444
     Eigenvalues ---    0.35582   0.35727   0.35729   0.36427   0.37382
     Eigenvalues ---    0.37762   0.38025   0.38051   0.38526   0.38573
     Eigenvalues ---    0.38605   0.38639   0.38758   0.39914   0.40023
     Eigenvalues ---    0.40153   0.40193   0.40501   0.40560   0.41203
     Eigenvalues ---    0.41353   0.41411   0.41437   0.41454   0.41488
     Eigenvalues ---    0.41493   0.41519   0.42335   0.42355   0.42366
     Eigenvalues ---    0.42372   0.42674   0.43037   0.43295   0.43824
     Eigenvalues ---    0.44073   0.44085   0.44185   0.44332   0.44491
     Eigenvalues ---    0.44644   0.44826   0.45006   0.45081   0.45571
     Eigenvalues ---    0.46070   0.46256   0.46291   0.46324   0.46434
     Eigenvalues ---    0.46528   0.46548   0.46890   0.46927   0.46938
     Eigenvalues ---    0.46943   0.47023   0.47040   0.47079   0.47378
     Eigenvalues ---    0.47918   0.49190   0.50220   0.50239   0.50262
     Eigenvalues ---    0.50284   0.51698   0.51741   0.51747   0.51785
     Eigenvalues ---    0.52469   0.55334   0.55505
 RFO step:  Lambda=-1.15516248D-03 EMin= 5.22609174D-03
 Quartic linear search produced a step of  0.15132.
 Iteration  1 RMS(Cart)=  0.02652041 RMS(Int)=  0.00011975
 Iteration  2 RMS(Cart)=  0.00024120 RMS(Int)=  0.00001684
 Iteration  3 RMS(Cart)=  0.00000006 RMS(Int)=  0.00001684
 Variable       Old X    -DE/DX   Delta X   Delta X   Delta X     New X
                                 (Linear)    (Quad)   (Total)
    R1        2.66940   0.00089  -0.00044   0.00170   0.00126   2.67066
    R2        2.53871  -0.00327  -0.00800  -0.00647  -0.01448   2.52423
    R3        2.81200   0.00099   0.00113   0.00315   0.00428   2.81628
    R4        2.63207   0.00134   0.00111   0.00286   0.00398   2.63605
    R5        2.77023   0.00031   0.00047   0.00090   0.00137   2.77160
    R6        2.69539  -0.00025  -0.00787   0.00117  -0.00669   2.68870
    R7        2.82653   0.00013   0.00053   0.00037   0.00090   2.82743
    R8        2.61114   0.00629   0.00415   0.01398   0.01813   2.62927
    R9        2.64277   0.00118  -0.00412   0.00388  -0.00022   2.64255
   R10        2.93292   0.00124   0.00153   0.00469   0.00620   2.93912
   R11        2.64154   0.00047  -0.00403   0.00194  -0.00207   2.63947
   R12        2.80016   0.00267  -0.00130   0.00926   0.00797   2.80812
   R13        2.70294  -0.00087  -0.00856  -0.00087  -0.00943   2.69350
   R14        2.61167   0.00628   0.00458   0.01344   0.01801   2.62968
   R15        2.61616   0.00112   0.00072   0.00251   0.00324   2.61940
   R16        2.82683   0.00016   0.00063   0.00043   0.00106   2.82789
   R17        2.54378  -0.00334  -0.00864  -0.00669  -0.01534   2.52845
   R18        2.93242   0.00109   0.00150   0.00397   0.00545   2.93787
   R19        2.65183   0.00171   0.00027   0.00391   0.00418   2.65601
   R20        2.04546   0.00027   0.00006   0.00086   0.00092   2.04638
   R21        2.81297   0.00099   0.00110   0.00315   0.00425   2.81722
   R22        2.63691  -0.00130  -0.00032  -0.00319  -0.00351   2.63340
   R23        2.63107  -0.00117  -0.00032  -0.00282  -0.00314   2.62793
   R24        2.65048  -0.00032  -0.00095  -0.00070  -0.00165   2.64883
   R25        2.65230  -0.00062  -0.00089  -0.00150  -0.00239   2.64991
   R26        2.70712  -0.00015   0.00010  -0.00041  -0.00032   2.70680
   R27        2.70831   0.00034  -0.00040   0.00111   0.00071   2.70902
   R28        2.70883   0.00024  -0.00037   0.00074   0.00037   2.70919
   R29        2.70821  -0.00029   0.00009  -0.00084  -0.00075   2.70746
   R30        2.57395   0.00014  -0.00015   0.00032   0.00017   2.57412
   R31        2.05065  -0.00006   0.00010  -0.00019  -0.00009   2.05056
   R32        2.70756   0.00011  -0.00011   0.00035   0.00024   2.70780
   R33        2.65747  -0.00013   0.00011  -0.00030  -0.00019   2.65727
   R34        2.65763  -0.00017   0.00015  -0.00044  -0.00029   2.65734
   R35        2.70774   0.00011  -0.00012   0.00034   0.00022   2.70795
   R36        2.04997   0.00007   0.00005   0.00021   0.00026   2.05023
   R37        2.57384   0.00015  -0.00015   0.00034   0.00019   2.57403
   R38        2.68952   0.00012   0.00006   0.00027   0.00033   2.68985
   R39        2.05153  -0.00001  -0.00006  -0.00001  -0.00007   2.05146
   R40        2.57462  -0.00013  -0.00000  -0.00031  -0.00031   2.57431
   R41        2.04928   0.00007  -0.00005   0.00022   0.00017   2.04945
   R42        2.81981   0.00007  -0.00009   0.00026   0.00017   2.81998
   R43        2.57435  -0.00009  -0.00001  -0.00020  -0.00021   2.57414
   R44        2.04934   0.00006  -0.00005   0.00020   0.00015   2.04949
   R45        2.68939   0.00013   0.00005   0.00032   0.00037   2.68976
   R46        2.05163   0.00001  -0.00006   0.00005  -0.00001   2.05162
   R47        2.05167   0.00001  -0.00005   0.00005   0.00000   2.05167
   R48        2.05182   0.00001  -0.00005   0.00003  -0.00002   2.05180
   R49        2.64034   0.00000  -0.00002   0.00001  -0.00001   2.64033
   R50        2.64046  -0.00003  -0.00002  -0.00007  -0.00009   2.64037
   R51        2.62963   0.00010  -0.00003   0.00025   0.00022   2.62985
   R52        2.05309  -0.00002   0.00001  -0.00005  -0.00005   2.05304
   R53        2.62961   0.00005  -0.00003   0.00013   0.00009   2.62970
   R54        2.05311  -0.00001   0.00001  -0.00004  -0.00004   2.05307
   R55        2.63108  -0.00001   0.00001  -0.00001  -0.00001   2.63107
   R56        2.05218   0.00001  -0.00002   0.00003   0.00001   2.05219
   R57        2.63118  -0.00003   0.00001  -0.00009  -0.00008   2.63110
   R58        2.05221   0.00000  -0.00002   0.00002  -0.00001   2.05220
   R59        2.05200   0.00001  -0.00002   0.00002   0.00001   2.05200
   R60        2.07068  -0.00003  -0.00015  -0.00006  -0.00022   2.07046
   R61        2.06647  -0.00054  -0.00011  -0.00178  -0.00189   2.06458
   R62        2.06725  -0.00004   0.00003  -0.00014  -0.00011   2.06714
   R63        2.06949  -0.00005  -0.00019  -0.00013  -0.00032   2.06917
   R64        2.06848  -0.00036  -0.00010  -0.00117  -0.00127   2.06721
   R65        2.06717  -0.00008   0.00004  -0.00028  -0.00024   2.06693
   R66        2.67338   0.00018   0.00008   0.00043   0.00051   2.67389
   R67        2.63677  -0.00024  -0.00015  -0.00059  -0.00074   2.63603
   R68        2.52687  -0.00016   0.00008  -0.00034  -0.00025   2.52662
   R69        2.81719  -0.00001  -0.00007  -0.00001  -0.00008   2.81711
   R70        2.68840   0.00023   0.00025   0.00060   0.00085   2.68925
   R71        2.82861  -0.00005  -0.00002  -0.00018  -0.00020   2.82841
   R72        2.63151   0.00017  -0.00005   0.00044   0.00039   2.63189
   R73        2.93967  -0.00009  -0.00004  -0.00039  -0.00043   2.93924
   R74        2.64132  -0.00046  -0.00022  -0.00112  -0.00134   2.63999
   R75        2.07066   0.00003   0.00003   0.00009   0.00011   2.07077
   R76        2.06594   0.00002   0.00001   0.00008   0.00009   2.06603
   R77        2.06627   0.00000   0.00002   0.00001   0.00003   2.06630
   R78        2.93988  -0.00009   0.00012  -0.00040  -0.00028   2.93960
   R79        2.63068  -0.00008  -0.00011  -0.00018  -0.00029   2.63039
   R80        2.62728   0.00016   0.00018   0.00037   0.00055   2.62783
   R81        2.63556   0.00041   0.00019   0.00098   0.00117   2.63673
   R82        2.81277   0.00002   0.00001   0.00008   0.00009   2.81286
   R83        2.63455  -0.00011  -0.00003  -0.00029  -0.00032   2.63423
   R84        2.52906  -0.00007   0.00009  -0.00018  -0.00009   2.52897
   R85        2.69694  -0.00015  -0.00011  -0.00038  -0.00049   2.69646
   R86        2.64924  -0.00001  -0.00001  -0.00003  -0.00004   2.64920
   R87        2.64969   0.00003  -0.00001   0.00007   0.00006   2.64975
   R88        2.66015  -0.00019  -0.00005  -0.00047  -0.00052   2.65964
   R89        2.81820  -0.00007   0.00008  -0.00026  -0.00017   2.81803
   R90        2.61678   0.00023   0.00003   0.00059   0.00062   2.61740
   R91        2.82904   0.00005   0.00004   0.00015   0.00019   2.82923
   R92        2.70645   0.00001  -0.00001   0.00002   0.00001   2.70646
   R93        2.70972   0.00000   0.00000   0.00000   0.00001   2.70973
   R94        2.70974  -0.00000   0.00000  -0.00001  -0.00000   2.70974
   R95        2.70711   0.00003  -0.00000   0.00009   0.00008   2.70719
   R96        2.04518   0.00000   0.00001   0.00000   0.00001   2.04519
   R97        2.06929   0.00001   0.00001   0.00004   0.00004   2.06934
   R98        2.06800  -0.00002   0.00000  -0.00006  -0.00005   2.06795
   R99        2.06652   0.00001   0.00001   0.00004   0.00005   2.06656
   R100       2.57442   0.00000  -0.00000   0.00001   0.00000   2.57442
   R101       2.05047   0.00000  -0.00000   0.00002   0.00001   2.05049
   R102       2.70758   0.00001   0.00000   0.00004   0.00004   2.70762
   R103       2.65635   0.00001  -0.00000   0.00002   0.00002   2.65637
   R104       2.65610  -0.00001  -0.00000  -0.00002  -0.00002   2.65608
   R105       2.70776   0.00001   0.00001   0.00001   0.00002   2.70778
   R106       2.05033  -0.00001  -0.00000  -0.00004  -0.00004   2.05029
   R107       2.57427   0.00000   0.00000   0.00001   0.00001   2.57428
   R108       2.68973   0.00000   0.00000   0.00001   0.00001   2.68975
   R109       2.05156  -0.00000  -0.00000  -0.00000  -0.00000   2.05155
   R110       2.57442   0.00001   0.00000   0.00002   0.00002   2.57444
   R111       2.04967  -0.00001   0.00000  -0.00003  -0.00002   2.04965
   R112       2.82091  -0.00001   0.00001  -0.00002  -0.00001   2.82090
   R113       2.57424   0.00001   0.00001   0.00002   0.00003   2.57427
   R114       2.04964   0.00001   0.00001   0.00002   0.00003   2.04967
   R115       2.68981   0.00000   0.00001   0.00001   0.00001   2.68982
   R116       2.05170   0.00000   0.00001   0.00001   0.00002   2.05172
   R117       2.05173   0.00000   0.00000   0.00000   0.00001   2.05173
   R118       2.63980   0.00001   0.00000   0.00003   0.00003   2.63983
   R119       2.64016  -0.00000  -0.00000  -0.00000  -0.00000   2.64016
   R120       2.05179   0.00000   0.00001   0.00001   0.00002   2.05181
   R121       2.63016  -0.00002   0.00000  -0.00006  -0.00005   2.63010
   R122       2.05299   0.00000  -0.00000   0.00001   0.00001   2.05299
   R123       2.62983  -0.00003   0.00001  -0.00008  -0.00007   2.62976
   R124       2.05303  -0.00000   0.00000  -0.00000  -0.00000   2.05303
   R125       2.63103   0.00000  -0.00000   0.00000   0.00000   2.63103
   R126       2.05218   0.00000   0.00000   0.00001   0.00001   2.05219
   R127       2.63118   0.00000  -0.00000   0.00001   0.00001   2.63119
   R128       2.05225  -0.00000   0.00001  -0.00001  -0.00001   2.05225
   R129       2.05204  -0.00000   0.00000  -0.00000  -0.00000   2.05203
   R130       2.06788  -0.00019  -0.00027  -0.00061  -0.00087   2.06701
   R131       2.06743  -0.00020  -0.00026  -0.00063  -0.00089   2.06654
   R132       2.06385   0.00006   0.00004   0.00019   0.00022   2.06408
   R133       2.06366   0.00010   0.00003   0.00033   0.00036   2.06402
   R134       2.06935  -0.00022  -0.00028  -0.00071  -0.00098   2.06836
   R135       2.06574  -0.00017  -0.00023  -0.00053  -0.00076   2.06498
   R136       2.06890   0.00002  -0.00000   0.00006   0.00006   2.06895
   R137       2.06494   0.00001   0.00001   0.00003   0.00005   2.06499
   R138       2.06398   0.00003   0.00000   0.00010   0.00010   2.06407
   R139       2.06882  -0.00001   0.00022  -0.00007   0.00015   2.06897
   R140       2.06518   0.00005  -0.00028   0.00022  -0.00006   2.06512
   R141       2.06387   0.00005   0.00003   0.00016   0.00019   2.06406
    A1        1.90163   0.00221  -0.00019   0.00874   0.00854   1.91018
    A2        2.24844  -0.00305  -0.00035  -0.01319  -0.01354   2.23490
    A3        2.13306   0.00084   0.00054   0.00448   0.00502   2.13808
    A4        1.88504  -0.00160   0.00071  -0.00887  -0.00815   1.87689
    A5        2.19469   0.00106  -0.00025   0.00567   0.00540   2.20009
    A6        2.20313   0.00054  -0.00046   0.00336   0.00289   2.20601
    A7        1.84470   0.00176  -0.00150   0.00915   0.00765   1.85235
    A8        2.19242  -0.00409  -0.00039  -0.01887  -0.01930   2.17312
    A9        2.24552   0.00233   0.00190   0.01013   0.01199   2.25751
   A10        1.89492  -0.00203   0.00122  -0.00802  -0.00681   1.88810
   A11        2.27477   0.00422   0.00080   0.01784   0.01860   2.29337
   A12        2.11333  -0.00219  -0.00203  -0.00995  -0.01196   2.10138
   A13        1.89835  -0.00033  -0.00021  -0.00098  -0.00120   1.89715
   A14        2.18403   0.00102   0.00083   0.00406   0.00490   2.18893
   A15        2.20076  -0.00069  -0.00062  -0.00304  -0.00367   2.19709
   A16        2.09402   0.00352   0.00531   0.01595   0.02129   2.11531
   A17        2.08642  -0.00092  -0.00249  -0.00407  -0.00661   2.07982
   A18        2.10234  -0.00260  -0.00271  -0.01174  -0.01450   2.08785
   A19        2.27714   0.00356   0.00070   0.01535   0.01602   2.29317
   A20        2.11158  -0.00165  -0.00233  -0.00737  -0.00968   2.10190
   A21        1.89441  -0.00190   0.00163  -0.00792  -0.00630   1.88811
   A22        1.83605   0.00224  -0.00173   0.01146   0.00973   1.84578
   A23        2.24530   0.00133   0.00209   0.00528   0.00735   2.25264
   A24        2.20182  -0.00357  -0.00036  -0.01669  -0.01707   2.18475
   A25        1.89678  -0.00050  -0.00044  -0.00172  -0.00217   1.89461
   A26        2.20234  -0.00102  -0.00051  -0.00470  -0.00523   2.19711
   A27        2.18207   0.00153   0.00095   0.00688   0.00783   2.18989
   A28        1.90223  -0.00218   0.00091  -0.01192  -0.01100   1.89123
   A29        2.20284   0.00101  -0.00045   0.00538   0.00492   2.20775
   A30        2.17811   0.00117  -0.00046   0.00655   0.00609   2.18420
   A31        1.89531   0.00234  -0.00036   0.01009   0.00972   1.90503
   A32        2.13028   0.00090   0.00068   0.00436   0.00504   2.13532
   A33        2.25757  -0.00324  -0.00032  -0.01443  -0.01475   2.24282
   A34        1.84263   0.00203   0.00019   0.00911   0.00926   1.85189
   A35        1.92420  -0.00064  -0.00026  -0.00285  -0.00309   1.92111
   A36        1.92151  -0.00070  -0.00035  -0.00292  -0.00325   1.91826
   A37        1.91827  -0.00074  -0.00018  -0.00354  -0.00369   1.91458
   A38        1.92925  -0.00066  -0.00032  -0.00273  -0.00304   1.92621
   A39        1.92642   0.00072   0.00088   0.00304   0.00390   1.93032
   A40        2.09335  -0.00028  -0.00120  -0.00102  -0.00222   2.09113
   A41        2.08259  -0.00028  -0.00106  -0.00105  -0.00211   2.08049
   A42        2.10707   0.00056   0.00226   0.00214   0.00438   2.11145
   A43        2.12209   0.00024   0.00053   0.00088   0.00141   2.12351
   A44        2.08870  -0.00039  -0.00122  -0.00159  -0.00281   2.08589
   A45        2.07238   0.00015   0.00069   0.00071   0.00140   2.07378
   A46        2.08724  -0.00022  -0.00133  -0.00088  -0.00221   2.08503
   A47        2.12445  -0.00001   0.00065  -0.00019   0.00047   2.12492
   A48        2.07145   0.00023   0.00069   0.00105   0.00173   2.07318
   A49        2.11194  -0.00027  -0.00053  -0.00118  -0.00172   2.11022
   A50        2.07261   0.00032   0.00091   0.00173   0.00264   2.07525
   A51        2.09862  -0.00005  -0.00038  -0.00054  -0.00092   2.09771
   A52        2.06448   0.00001  -0.00035   0.00016  -0.00019   2.06429
   A53        2.09152   0.00004   0.00003   0.00030   0.00032   2.09184
   A54        2.12718  -0.00005   0.00032  -0.00046  -0.00014   2.12705
   A55        2.09234  -0.00001   0.00010  -0.00006   0.00003   2.09237
   A56        2.06493  -0.00001  -0.00035   0.00007  -0.00028   2.06465
   A57        2.12583   0.00002   0.00024  -0.00002   0.00023   2.12606
   A58        2.07449   0.00026   0.00084   0.00138   0.00222   2.07671
   A59        2.11216  -0.00028  -0.00054  -0.00128  -0.00183   2.11032
   A60        2.09653   0.00002  -0.00030  -0.00008  -0.00038   2.09615
   A61        2.10036   0.00018   0.00006   0.00088   0.00095   2.10131
   A62        2.09410  -0.00007  -0.00014  -0.00028  -0.00041   2.09369
   A63        2.08872  -0.00011   0.00007  -0.00060  -0.00053   2.08819
   A64        2.11494  -0.00014  -0.00000  -0.00069  -0.00070   2.11424
   A65        2.07026   0.00010  -0.00014   0.00057   0.00044   2.07069
   A66        2.09799   0.00004   0.00014   0.00012   0.00027   2.09825
   A67        2.09905   0.00003   0.00022   0.00028   0.00048   2.09954
   A68        2.09243  -0.00002  -0.00011  -0.00018  -0.00029   2.09214
   A69        2.09170  -0.00001  -0.00010  -0.00010  -0.00020   2.09150
   A70        2.11518  -0.00017  -0.00001  -0.00081  -0.00082   2.11436
   A71        2.06966   0.00010  -0.00014   0.00057   0.00043   2.07009
   A72        2.09833   0.00007   0.00015   0.00024   0.00039   2.09872
   A73        2.10075   0.00016   0.00009   0.00082   0.00091   2.10165
   A74        2.09329  -0.00006  -0.00015  -0.00022  -0.00036   2.09293
   A75        2.08914  -0.00010   0.00006  -0.00061  -0.00054   2.08860
   A76        2.10178   0.00008   0.00013   0.00032   0.00044   2.10223
   A77        2.08686  -0.00005  -0.00009  -0.00020  -0.00029   2.08657
   A78        2.09454  -0.00003  -0.00004  -0.00011  -0.00015   2.09439
   A79        2.10148   0.00007   0.00012   0.00034   0.00046   2.10195
   A80        2.09431  -0.00001  -0.00005  -0.00003  -0.00008   2.09423
   A81        2.08739  -0.00005  -0.00007  -0.00031  -0.00038   2.08700
   A82        2.10288   0.00015  -0.00010   0.00071   0.00061   2.10349
   A83        2.10296  -0.00015  -0.00009  -0.00067  -0.00076   2.10219
   A84        2.07735  -0.00000   0.00019  -0.00004   0.00015   2.07750
   A85        2.10325  -0.00003  -0.00012  -0.00009  -0.00021   2.10304
   A86        2.08064  -0.00000   0.00012  -0.00007   0.00005   2.08069
   A87        2.09930   0.00003  -0.00000   0.00016   0.00016   2.09946
   A88        2.10304   0.00002  -0.00012   0.00012  -0.00000   2.10304
   A89        2.08042  -0.00002   0.00012  -0.00013  -0.00001   2.08041
   A90        2.09972  -0.00000  -0.00000   0.00001   0.00001   2.09973
   A91        2.09615   0.00001  -0.00000   0.00008   0.00007   2.09622
   A92        2.09039   0.00001  -0.00003   0.00006   0.00003   2.09042
   A93        2.09665  -0.00002   0.00003  -0.00014  -0.00011   2.09654
   A94        2.09631  -0.00000  -0.00000  -0.00004  -0.00004   2.09627
   A95        2.09034   0.00002  -0.00003   0.00016   0.00013   2.09047
   A96        2.09654  -0.00002   0.00003  -0.00012  -0.00008   2.09645
   A97        2.09028  -0.00000   0.00006  -0.00003   0.00003   2.09031
   A98        2.09645  -0.00000  -0.00003  -0.00001  -0.00004   2.09641
   A99        2.09646   0.00000  -0.00003   0.00004   0.00001   2.09646
   A100       1.95252  -0.00036  -0.00037  -0.00228  -0.00266   1.94986
   A101       1.94880   0.00047   0.00011   0.00404   0.00415   1.95295
   A102       1.91378  -0.00035   0.00037  -0.00341  -0.00305   1.91074
   A103       1.87181   0.00017   0.00036   0.00271   0.00307   1.87488
   A104       1.88165   0.00017  -0.00031  -0.00002  -0.00034   1.88131
   A105       1.89293  -0.00010  -0.00016  -0.00103  -0.00119   1.89174
   A106       1.94935  -0.00027  -0.00017  -0.00172  -0.00189   1.94746
   A107       1.95086   0.00023  -0.00006   0.00205   0.00199   1.95285
   A108       1.91766  -0.00029   0.00040  -0.00274  -0.00234   1.91531
   A109       1.86904   0.00019   0.00039   0.00228   0.00266   1.87171
   A110       1.88469   0.00018  -0.00035   0.00070   0.00035   1.88504
   A111       1.88976  -0.00002  -0.00023  -0.00045  -0.00068   1.88907
   A112       2.20141  -0.00035   0.00000  -0.00158  -0.00158   2.19982
   A113       2.20557   0.00043   0.00026   0.00193   0.00218   2.20776
   A114       1.87600  -0.00008  -0.00026  -0.00041  -0.00067   1.87533
   A115       1.91099   0.00012   0.00027   0.00044   0.00070   1.91169
   A116       2.23312  -0.00023  -0.00023  -0.00098  -0.00121   2.23191
   A117       2.13905   0.00011  -0.00004   0.00056   0.00052   2.13957
   A118       1.85314   0.00011   0.00020   0.00050   0.00070   1.85384
   A119       2.18143  -0.00004  -0.00013  -0.00013  -0.00026   2.18117
   A120       2.24847  -0.00007  -0.00007  -0.00032  -0.00039   2.24808
   A121       1.89527  -0.00003  -0.00015  -0.00009  -0.00024   1.89503
   A122       2.19085   0.00002   0.00010   0.00005   0.00016   2.19101
   A123       2.19706   0.00002   0.00005   0.00004   0.00009   2.19715
   A124       1.88934  -0.00012  -0.00006  -0.00044  -0.00051   1.88884
   A125       2.29192   0.00009   0.00013   0.00032   0.00045   2.29237
   A126       2.10178   0.00003  -0.00006   0.00008   0.00001   2.10179
   A127       1.94711   0.00004   0.00015   0.00037   0.00052   1.94763
   A128       1.95020   0.00004   0.00001   0.00016   0.00016   1.95036
   A129       1.91582  -0.00011  -0.00020  -0.00076  -0.00096   1.91486
   A130       1.87265  -0.00003  -0.00002  -0.00019  -0.00021   1.87244
   A131       1.88359   0.00008   0.00014   0.00081   0.00095   1.88454
   A132       1.89221  -0.00001  -0.00007  -0.00036  -0.00043   1.89177
   A133       1.85192  -0.00003   0.00008  -0.00014  -0.00006   1.85185
   A134       1.92311   0.00012   0.00035   0.00101   0.00135   1.92446
   A135       1.91550  -0.00005  -0.00033  -0.00046  -0.00079   1.91471
   A136       1.91221  -0.00008  -0.00025  -0.00035  -0.00059   1.91162
   A137       1.92641   0.00006   0.00022   0.00007   0.00029   1.92670
   A138       1.93309  -0.00002  -0.00005  -0.00013  -0.00018   1.93291
   A139       2.11637   0.00000   0.00009   0.00000   0.00009   2.11646
   A140       2.07759   0.00004   0.00002   0.00015   0.00017   2.07776
   A141       2.08909  -0.00004  -0.00011  -0.00020  -0.00031   2.08878
   A142       2.19563   0.00007  -0.00016   0.00045   0.00028   2.19591
   A143       2.19276  -0.00012   0.00012  -0.00050  -0.00037   2.19239
   A144       1.89373   0.00005   0.00000   0.00017   0.00017   1.89390
   A145       2.10285  -0.00009   0.00001  -0.00040  -0.00038   2.10247
   A146       2.29354   0.00009  -0.00002   0.00040   0.00038   2.29391
   A147       1.88679   0.00000   0.00001  -0.00002  -0.00001   1.88678
   A148       2.08987  -0.00002   0.00002  -0.00009  -0.00008   2.08979
   A149       2.08198   0.00005   0.00003   0.00024   0.00026   2.08224
   A150       2.11115  -0.00003  -0.00004  -0.00012  -0.00016   2.11099
   A151       1.90585   0.00002  -0.00004   0.00005   0.00001   1.90586
   A152       2.13881  -0.00014   0.00023  -0.00070  -0.00048   2.13834
   A153       2.23843   0.00012  -0.00021   0.00060   0.00038   2.23881
   A154       1.84747  -0.00003   0.00003  -0.00004  -0.00002   1.84746
   A155       2.24710   0.00012   0.00000   0.00050   0.00050   2.24760
   A156       2.18861  -0.00009  -0.00003  -0.00047  -0.00049   2.18812
   A157       2.12455  -0.00004  -0.00004  -0.00019  -0.00023   2.12432
   A158       2.08561   0.00003   0.00003   0.00012   0.00015   2.08576
   A159       2.07298   0.00002   0.00001   0.00008   0.00009   2.07307
   A160       2.08554   0.00001   0.00003   0.00005   0.00008   2.08562
   A161       2.12500   0.00000  -0.00003   0.00001  -0.00002   2.12498
   A162       2.07262  -0.00001   0.00001  -0.00006  -0.00005   2.07257
   A163       1.89092  -0.00005   0.00000  -0.00014  -0.00014   1.89078
   A164       2.18444   0.00003   0.00001   0.00012   0.00013   2.18458
   A165       2.20781   0.00002  -0.00001   0.00003   0.00001   2.20783
   A166       1.94635   0.00000   0.00005   0.00006   0.00011   1.94646
   A167       1.95155   0.00004   0.00002   0.00033   0.00034   1.95190
   A168       1.91608  -0.00000  -0.00001  -0.00009  -0.00010   1.91599
   A169       1.87006  -0.00001  -0.00001   0.00003   0.00003   1.87008
   A170       1.88710  -0.00000  -0.00003  -0.00005  -0.00008   1.88702
   A171       1.89044  -0.00003  -0.00003  -0.00030  -0.00033   1.89012
   A172       2.11034  -0.00000  -0.00001  -0.00001  -0.00001   2.11032
   A173       2.07525  -0.00002  -0.00002  -0.00017  -0.00019   2.07507
   A174       2.09759   0.00003   0.00002   0.00017   0.00020   2.09779
   A175       2.06542  -0.00002  -0.00000  -0.00008  -0.00008   2.06534
   A176       2.09179  -0.00001  -0.00001  -0.00004  -0.00004   2.09175
   A177       2.12595   0.00002   0.00001   0.00012   0.00013   2.12608
   A178       2.09181   0.00000  -0.00000   0.00002   0.00002   2.09183
   A179       2.06562   0.00000  -0.00001   0.00001   0.00001   2.06563
   A180       2.12574  -0.00001   0.00001  -0.00003  -0.00002   2.12572
   A181       2.07598  -0.00001  -0.00004  -0.00008  -0.00012   2.07586
   A182       2.11037   0.00001   0.00000   0.00006   0.00007   2.11043
   A183       2.09684   0.00000   0.00003   0.00002   0.00005   2.09689
   A184       2.10182  -0.00001  -0.00000  -0.00006  -0.00006   2.10176
   A185       2.09364   0.00001  -0.00000   0.00005   0.00004   2.09368
   A186       2.08773   0.00000   0.00001   0.00001   0.00002   2.08774
   A187       2.11370  -0.00000  -0.00001  -0.00000  -0.00001   2.11369
   A188       2.07020   0.00002   0.00002   0.00012   0.00014   2.07034
   A189       2.09928  -0.00002  -0.00000  -0.00012  -0.00013   2.09915
   A190       2.10043  -0.00000  -0.00001  -0.00002  -0.00003   2.10039
   A191       2.09153   0.00002   0.00000   0.00010   0.00010   2.09163
   A192       2.09121  -0.00002   0.00001  -0.00008  -0.00007   2.09114
   A193       2.11377   0.00001  -0.00000   0.00002   0.00002   2.11379
   A194       2.07012  -0.00001   0.00000  -0.00007  -0.00007   2.07006
   A195       2.09930   0.00001  -0.00000   0.00004   0.00004   2.09934
   A196       2.10200  -0.00001  -0.00001  -0.00004  -0.00005   2.10195
   A197       2.09327   0.00000  -0.00000   0.00002   0.00001   2.09328
   A198       2.08791   0.00001   0.00001   0.00003   0.00003   2.08795
   A199       2.10208   0.00001   0.00001   0.00006   0.00008   2.10216
   A200       2.08628  -0.00001  -0.00000  -0.00002  -0.00003   2.08625
   A201       2.09482  -0.00001  -0.00001  -0.00004  -0.00005   2.09477
   A202       2.10448  -0.00000   0.00001  -0.00002  -0.00001   2.10446
   A203       2.10048   0.00001   0.00002   0.00004   0.00006   2.10054
   A204       2.07823  -0.00001  -0.00003  -0.00002  -0.00004   2.07819
   A205       2.10196   0.00000   0.00000   0.00000   0.00001   2.10197
   A206       2.09472  -0.00000  -0.00001  -0.00003  -0.00003   2.09468
   A207       2.08650   0.00000   0.00000   0.00002   0.00003   2.08653
   A208       2.10264   0.00001   0.00001   0.00004   0.00005   2.10269
   A209       2.08085  -0.00000  -0.00002  -0.00002  -0.00004   2.08081
   A210       2.09970  -0.00000   0.00000  -0.00002  -0.00001   2.09969
   A211       2.10269  -0.00000   0.00002  -0.00001   0.00001   2.10270
   A212       2.08027   0.00000  -0.00003   0.00004   0.00001   2.08027
   A213       2.10023  -0.00000   0.00001  -0.00002  -0.00001   2.10021
   A214       2.09617  -0.00001   0.00000  -0.00004  -0.00004   2.09613
   A215       2.09057   0.00000   0.00000  -0.00000  -0.00000   2.09057
   A216       2.09645   0.00001  -0.00000   0.00005   0.00004   2.09649
   A217       2.09614   0.00001   0.00000   0.00002   0.00002   2.09616
   A218       2.09074  -0.00001   0.00001  -0.00004  -0.00003   2.09071
   A219       2.09631   0.00000  -0.00001   0.00002   0.00000   2.09631
   A220       2.09050   0.00000  -0.00001   0.00001   0.00000   2.09050
   A221       2.09626  -0.00000   0.00000  -0.00000  -0.00000   2.09626
   A222       2.09643  -0.00000   0.00001  -0.00001  -0.00000   2.09642
   A223       1.92493  -0.00024   0.00025  -0.00159  -0.00134   1.92359
   A224       1.92693  -0.00021   0.00024  -0.00137  -0.00112   1.92581
   A225       1.92870   0.00018  -0.00025   0.00095   0.00070   1.92940
   A226       1.86299   0.00036   0.00052   0.00315   0.00366   1.86665
   A227       1.90889  -0.00003  -0.00037  -0.00041  -0.00078   1.90812
   A228       1.91019  -0.00005  -0.00038  -0.00067  -0.00104   1.90914
   A229       1.92592   0.00011  -0.00024   0.00045   0.00021   1.92613
   A230       1.92902  -0.00026   0.00031  -0.00177  -0.00146   1.92756
   A231       1.92344  -0.00015   0.00024  -0.00084  -0.00059   1.92284
   A232       1.90569  -0.00002  -0.00036  -0.00057  -0.00093   1.90476
   A233       1.91330  -0.00004  -0.00045  -0.00043  -0.00088   1.91242
   A234       1.86545   0.00035   0.00050   0.00323   0.00373   1.86918
   A235       1.92827  -0.00003   0.00002  -0.00029  -0.00027   1.92801
   A236       1.92333   0.00008  -0.00001   0.00065   0.00064   1.92397
   A237       1.92503  -0.00008  -0.00014  -0.00052  -0.00066   1.92437
   A238       1.87035  -0.00002   0.00003  -0.00016  -0.00013   1.87022
   A239       1.90294   0.00002  -0.00001  -0.00006  -0.00008   1.90286
   A240       1.91302   0.00003   0.00012   0.00039   0.00051   1.91353
   A241       1.92464  -0.00016   0.00015  -0.00138  -0.00123   1.92341
   A242       1.92619   0.00014   0.00012   0.00123   0.00135   1.92754
   A243       1.92765  -0.00000  -0.00014  -0.00002  -0.00016   1.92748
   A244       1.86831   0.00003   0.00027   0.00028   0.00055   1.86886
   A245       1.90436  -0.00002  -0.00071  -0.00050  -0.00120   1.90316
   A246       1.91165   0.00000   0.00030   0.00040   0.00070   1.91235
    D1        0.00074   0.00002  -0.00027   0.00239   0.00210   0.00284
    D2       -3.11472  -0.00009  -0.00028  -0.00394  -0.00425  -3.11896
    D3        3.13149   0.00008  -0.00014   0.00493   0.00478   3.13626
    D4        0.01603  -0.00003  -0.00015  -0.00141  -0.00157   0.01446
    D5        0.00877  -0.00006  -0.00063  -0.00240  -0.00297   0.00580
    D6       -3.12310  -0.00007  -0.00010  -0.00651  -0.00656  -3.12965
    D7       -3.12283  -0.00009  -0.00074  -0.00460  -0.00533  -3.12817
    D8        0.02848  -0.00010  -0.00022  -0.00871  -0.00892   0.01957
    D9       -0.14527  -0.00009  -0.00079  -0.00647  -0.00727  -0.15254
   D10        1.96436  -0.00020  -0.00119  -0.00805  -0.00925   1.95511
   D11       -2.26077  -0.00002  -0.00023  -0.00568  -0.00592  -2.26669
   D12        2.98419  -0.00001  -0.00065  -0.00364  -0.00428   2.97992
   D13       -1.18936  -0.00013  -0.00105  -0.00522  -0.00625  -1.19561
   D14        0.86870   0.00006  -0.00009  -0.00285  -0.00293   0.86577
   D15       -0.00950   0.00001   0.00096  -0.00147  -0.00050  -0.01000
   D16        3.09922   0.00025   0.00134   0.01132   0.01256   3.11179
   D17        3.10580   0.00012   0.00097   0.00494   0.00593   3.11172
   D18       -0.06867   0.00037   0.00135   0.01774   0.01898  -0.04968
   D19       -1.06505   0.00001  -0.00185   0.00505   0.00323  -1.06182
   D20        2.10145   0.00008  -0.00194   0.00900   0.00708   2.10854
   D21        2.10736  -0.00008  -0.00188  -0.00225  -0.00415   2.10321
   D22       -1.00932  -0.00002  -0.00197   0.00170  -0.00029  -1.00961
   D23        0.01488  -0.00007  -0.00136  -0.00000  -0.00132   0.01356
   D24       -3.10704   0.00012  -0.00060   0.00796   0.00749  -3.09955
   D25       -3.09249  -0.00016  -0.00169  -0.01258  -0.01443  -3.10692
   D26        0.06877   0.00003  -0.00093  -0.00463  -0.00562   0.06316
   D27        1.88314  -0.00016  -0.00108   0.00897   0.00790   1.89104
   D28       -2.30201   0.00015  -0.00080   0.01367   0.01288  -2.28913
   D29       -0.20356   0.00009  -0.00070   0.01271   0.01202  -0.19154
   D30       -1.29898   0.00009  -0.00070   0.02453   0.02382  -1.27516
   D31        0.79905   0.00039  -0.00042   0.02923   0.02880   0.82785
   D32        2.89751   0.00034  -0.00032   0.02826   0.02794   2.92544
   D33       -0.01482   0.00009   0.00119   0.00157   0.00271  -0.01211
   D34        3.11693   0.00011   0.00066   0.00578   0.00638   3.12331
   D35        3.10926   0.00001   0.00053  -0.00514  -0.00455   3.10471
   D36       -0.04218   0.00003   0.00001  -0.00093  -0.00088  -0.04306
   D37       -3.13012  -0.00021   0.00003  -0.00822  -0.00821  -3.13833
   D38        0.04184  -0.00030  -0.00299  -0.01330  -0.01640   0.02544
   D39        0.03325  -0.00002   0.00086   0.00051   0.00139   0.03464
   D40       -3.07798  -0.00011  -0.00217  -0.00456  -0.00680  -3.08478
   D41        3.13462   0.00002  -0.00101   0.00609   0.00505   3.13967
   D42       -1.07755  -0.00002  -0.00126   0.00563   0.00435  -1.07320
   D43        1.05198  -0.00000  -0.00056   0.00562   0.00506   1.05704
   D44        0.00442   0.00000  -0.00040   0.00126   0.00084   0.00526
   D45        2.07544  -0.00004  -0.00065   0.00080   0.00014   2.07557
   D46       -2.07822  -0.00002   0.00005   0.00078   0.00084  -2.07738
   D47       -3.11487  -0.00013  -0.00074  -0.00741  -0.00822  -3.12308
   D48        0.01451  -0.00003  -0.00125  -0.00043  -0.00172   0.01279
   D49       -0.00392  -0.00000   0.00233  -0.00215   0.00016  -0.00376
   D50        3.12546   0.00009   0.00181   0.00483   0.00665   3.13211
   D51       -1.71195   0.00026   0.00875   0.00451   0.01317  -1.69877
   D52        1.40963   0.00033   0.00878   0.00829   0.01699   1.42662
   D53        1.46016   0.00006   0.00547  -0.00108   0.00448   1.46464
   D54       -1.70145   0.00012   0.00551   0.00271   0.00830  -1.69315
   D55        3.13401   0.00009  -0.00095   0.00849   0.00761  -3.14156
   D56       -0.00155  -0.00004  -0.00123  -0.00181  -0.00311  -0.00466
   D57        0.00346   0.00001  -0.00047   0.00219   0.00176   0.00522
   D58       -3.13210  -0.00012  -0.00075  -0.00810  -0.00896  -3.14106
   D59       -3.13354  -0.00010   0.00085  -0.00686  -0.00596  -3.13950
   D60       -0.05749   0.00006   0.00080   0.00092   0.00173  -0.05576
   D61       -0.00174   0.00002   0.00044  -0.00110  -0.00068  -0.00242
   D62        3.07430   0.00017   0.00039   0.00668   0.00701   3.08131
   D63       -0.00387  -0.00002   0.00031  -0.00243  -0.00213  -0.00600
   D64       -3.14039  -0.00005   0.00003  -0.00401  -0.00396   3.13883
   D65        3.13189   0.00012   0.00060   0.00762   0.00815   3.14004
   D66       -0.00463   0.00009   0.00032   0.00605   0.00632   0.00169
   D67       -1.18588   0.00003  -0.00082   0.01324   0.01240  -1.17348
   D68        0.90785   0.00023  -0.00048   0.01637   0.01587   0.92373
   D69        3.00625   0.00016  -0.00054   0.01529   0.01473   3.02098
   D70        1.96292  -0.00015  -0.00116   0.00082  -0.00032   1.96260
   D71       -2.22654   0.00006  -0.00082   0.00396   0.00315  -2.22339
   D72       -0.12814  -0.00001  -0.00088   0.00287   0.00201  -0.12613
   D73       -0.00069  -0.00003  -0.00026  -0.00043  -0.00067  -0.00136
   D74        3.13402  -0.00002  -0.00026   0.00213   0.00191   3.13593
   D75       -3.07768  -0.00006  -0.00014  -0.00756  -0.00771  -3.08539
   D76        0.05703  -0.00005  -0.00014  -0.00500  -0.00513   0.05190
   D77        0.04524  -0.00002   0.00002  -0.00103  -0.00102   0.04422
   D78       -2.02972  -0.00004   0.00031  -0.00100  -0.00069  -2.03041
   D79        2.12274  -0.00002  -0.00046  -0.00063  -0.00111   2.12163
   D80        3.11099   0.00006  -0.00010   0.00756   0.00746   3.11844
   D81        1.03603   0.00004   0.00019   0.00760   0.00779   1.04382
   D82       -1.09470   0.00006  -0.00058   0.00796   0.00737  -1.08733
   D83        0.00296   0.00003  -0.00005   0.00184   0.00178   0.00474
   D84       -3.13110  -0.00001  -0.00005  -0.00107  -0.00111  -3.13221
   D85        3.13956   0.00006   0.00022   0.00339   0.00358  -3.14004
   D86        0.00551   0.00002   0.00022   0.00048   0.00069   0.00620
   D87       -1.04937  -0.00010  -0.00054  -0.00272  -0.00326  -1.05262
   D88        1.00530   0.00006   0.00039  -0.00067  -0.00026   1.00504
   D89        3.12103  -0.00003  -0.00008  -0.00178  -0.00186   3.11918
   D90        2.08379  -0.00006  -0.00054   0.00054  -0.00002   2.08378
   D91       -2.14473   0.00010   0.00040   0.00259   0.00298  -2.14175
   D92       -0.02899   0.00001  -0.00008   0.00148   0.00138  -0.02761
   D93       -0.00234  -0.00006  -0.00013  -0.00321  -0.00335  -0.00569
   D94        3.13484  -0.00007  -0.00082  -0.00299  -0.00380   3.13105
   D95       -3.12363  -0.00012  -0.00013  -0.00702  -0.00716  -3.13079
   D96        0.01355  -0.00013  -0.00081  -0.00679  -0.00761   0.00595
   D97       -3.10886  -0.00005  -0.00044  -0.00266  -0.00310  -3.11196
   D98        0.02234  -0.00006   0.00054  -0.00474  -0.00421   0.01814
   D99        0.01256   0.00001  -0.00044   0.00112   0.00069   0.01324
   D100      -3.13942  -0.00000   0.00053  -0.00096  -0.00042  -3.13985
   D101      -3.11857  -0.00013  -0.00080  -0.00667  -0.00747  -3.12603
   D102       0.01784  -0.00010  -0.00134  -0.00425  -0.00559   0.01225
   D103       0.02740  -0.00012  -0.00012  -0.00689  -0.00701   0.02038
   D104      -3.11938  -0.00009  -0.00066  -0.00447  -0.00513  -3.12452
   D105       3.11203   0.00012   0.00091   0.00629   0.00719   3.11922
   D106      -0.02635   0.00013   0.00129   0.00650   0.00778  -0.01857
   D107      -0.03385   0.00011   0.00025   0.00651   0.00676  -0.02709
   D108       3.11096   0.00012   0.00062   0.00672   0.00734   3.11830
   D109      -0.02626   0.00011   0.00125   0.00490   0.00615  -0.02011
   D110       3.10144   0.00008   0.00088   0.00404   0.00492   3.10637
   D111       3.12541   0.00012   0.00030   0.00692   0.00723   3.13264
   D112      -0.03008   0.00010  -0.00006   0.00607   0.00601  -0.02407
   D113       0.03396  -0.00009  -0.00124  -0.00371  -0.00495   0.02902
   D114      -3.10310  -0.00012  -0.00084  -0.00573  -0.00657  -3.10967
   D115      -3.11793  -0.00010  -0.00029  -0.00578  -0.00607  -3.12400
   D116       0.02820  -0.00014   0.00011  -0.00780  -0.00769   0.02050
   D117      -0.00397   0.00005  -0.00012   0.00266   0.00254  -0.00143
   D118       3.13813   0.00004  -0.00031   0.00220   0.00188   3.14001
   D119      -3.14030   0.00001   0.00043   0.00019   0.00062  -3.13968
   D120       0.00180   0.00000   0.00024  -0.00027  -0.00003   0.00177
   D121       0.01810  -0.00003  -0.00014  -0.00216  -0.00229   0.01581
   D122      -3.12087  -0.00004  -0.00012  -0.00255  -0.00266  -3.12354
   D123      -3.12677  -0.00005  -0.00052  -0.00237  -0.00289  -3.12966
   D124       0.01744  -0.00005  -0.00050  -0.00276  -0.00326   0.01418
   D125       0.01268  -0.00001  -0.00046  -0.00050  -0.00098   0.01170
   D126      -3.12567   0.00002  -0.00058   0.00124   0.00065  -3.12502
   D127      -3.12559   0.00000  -0.00007  -0.00028  -0.00037  -3.12596
   D128       0.01925   0.00003  -0.00020   0.00146   0.00125   0.02051
   D129       0.01349  -0.00011  -0.00077  -0.00515  -0.00592   0.00757
   D130      -3.13135  -0.00013  -0.00064  -0.00689  -0.00754  -3.13889
   D131      -3.11371  -0.00008  -0.00038  -0.00426  -0.00465  -3.11836
   D132       0.02463  -0.00010  -0.00026  -0.00600  -0.00627   0.01836
   D133       0.01207  -0.00000   0.00003  -0.00065  -0.00061   0.01146
   D134      -3.12288  -0.00003   0.00000  -0.00210  -0.00209  -3.12497
   D135       3.13949  -0.00003  -0.00035  -0.00152  -0.00186   3.13763
   D136       0.00454  -0.00006  -0.00037  -0.00297  -0.00334   0.00120
   D137      -0.00730   0.00007  -0.00012   0.00390   0.00378  -0.00352
   D138       3.13634   0.00005  -0.00030   0.00253   0.00223   3.13857
   D139       3.13888   0.00004   0.00029   0.00184   0.00213   3.14101
   D140      -0.00067   0.00001   0.00010   0.00048   0.00058  -0.00008
   D141      -0.01282   0.00004   0.00026   0.00194   0.00220  -0.01063
   D142       3.13121   0.00001   0.00000   0.00056   0.00057   3.13177
   D143       3.12827   0.00005   0.00044   0.00240   0.00284   3.13111
   D144      -0.01089   0.00002   0.00019   0.00102   0.00121  -0.00967
   D145       0.00537  -0.00005  -0.00012  -0.00215  -0.00227   0.00310
   D146      -3.13866  -0.00002   0.00013  -0.00076  -0.00063  -3.13930
   D147      -3.13888  -0.00004  -0.00014  -0.00175  -0.00189  -3.14077
   D148       0.00027  -0.00001   0.00011  -0.00036  -0.00025   0.00001
   D149      -1.74572   0.00002   0.00012   0.00331   0.00343  -1.74229
   D150       1.39668   0.00003   0.00013   0.00343   0.00356   1.40024
   D151       1.39911   0.00005   0.00000   0.00504   0.00505   1.40415
   D152      -1.74168   0.00005   0.00001   0.00517   0.00517  -1.73651
   D153       0.00904  -0.00007  -0.00005  -0.00339  -0.00344   0.00560
   D154      -3.13547  -0.00003   0.00009  -0.00133  -0.00124  -3.13671
   D155      -3.13931  -0.00004  -0.00002  -0.00192  -0.00194  -3.14124
   D156      -0.00063  -0.00000   0.00011   0.00014   0.00026  -0.00037
   D157      -0.01172   0.00003   0.00009   0.00179   0.00189  -0.00983
   D158       3.13278  -0.00001  -0.00004  -0.00026  -0.00030   3.13248
   D159       3.12783   0.00006   0.00028   0.00315   0.00343   3.13126
   D160      -0.01085   0.00002   0.00014   0.00110   0.00124  -0.00961
   D161      -3.14096   0.00001  -0.00002   0.00029   0.00027  -3.14069
   D162      -0.00026   0.00001   0.00001   0.00037   0.00038   0.00012
   D163      -0.00016   0.00000  -0.00002   0.00017   0.00014  -0.00002
   D164       3.14054   0.00001   0.00001   0.00024   0.00025   3.14079
   D165       3.14070  -0.00001  -0.00002  -0.00025  -0.00027   3.14043
   D166      -0.00165   0.00000   0.00003   0.00013   0.00016  -0.00149
   D167      -0.00010  -0.00000  -0.00002  -0.00013  -0.00015  -0.00025
   D168       3.14073   0.00001   0.00003   0.00026   0.00029   3.14102
   D169       0.00028  -0.00000   0.00004  -0.00008  -0.00003   0.00025
   D170      -3.14021   0.00000   0.00002   0.00000   0.00002  -3.14019
   D171      -3.14041  -0.00000   0.00001  -0.00015  -0.00014  -3.14055
   D172       0.00228  -0.00000  -0.00001  -0.00007  -0.00009   0.00219
   D173       0.00024   0.00000   0.00004  -0.00000   0.00004   0.00028
   D174      -3.14085   0.00001   0.00004   0.00026   0.00029  -3.14055
   D175      -3.14058  -0.00001  -0.00001  -0.00039  -0.00040  -3.14098
   D176       0.00152  -0.00000  -0.00002  -0.00013  -0.00015   0.00137
   D177      -0.00014  -0.00000  -0.00002  -0.00006  -0.00008  -0.00022
   D178      -3.14148  -0.00000  -0.00003  -0.00007  -0.00010  -3.14158
   D179       3.14035  -0.00000   0.00000  -0.00013  -0.00013   3.14022
   D180      -0.00099  -0.00000  -0.00001  -0.00015  -0.00015  -0.00114
   D181      -0.00012   0.00000  -0.00002   0.00010   0.00007  -0.00005
   D182       3.14122   0.00000  -0.00002   0.00011   0.00009   3.14131
   D183       3.14096  -0.00000  -0.00001  -0.00017  -0.00018   3.14078
   D184      -0.00088  -0.00000  -0.00001  -0.00015  -0.00016  -0.00104
   D185      -3.11940   0.00006  -0.00003   0.00406   0.00403  -3.11537
   D186       0.01396   0.00010   0.00012   0.00649   0.00660   0.02056
   D187       0.00116   0.00001   0.00006   0.00076   0.00082   0.00198
   D188       3.13452   0.00005   0.00020   0.00318   0.00339   3.13791
   D189       3.11407  -0.00008  -0.00014  -0.00441  -0.00455   3.10952
   D190      -0.04448  -0.00004  -0.00017  -0.00109  -0.00125  -0.04574
   D191      -0.00643  -0.00002  -0.00022  -0.00104  -0.00126  -0.00769
   D192       3.11820   0.00002  -0.00025   0.00228   0.00203   3.12024
   D193       0.00479  -0.00000   0.00014  -0.00015  -0.00001   0.00478
   D194      -3.14067   0.00002   0.00027   0.00167   0.00194  -3.13872
   D195      -3.12910  -0.00004   0.00000  -0.00241  -0.00240  -3.13151
   D196       0.00863  -0.00002   0.00014  -0.00059  -0.00045   0.00818
   D197       1.91910  -0.00004  -0.00022  -0.00215  -0.00237   1.91673
   D198      -2.30052  -0.00004  -0.00018  -0.00211  -0.00230  -2.30281
   D199      -0.18602  -0.00000  -0.00013  -0.00154  -0.00167  -0.18769
   D200      -1.23170  -0.00000  -0.00006   0.00056   0.00050  -1.23120
   D201       0.83187   0.00000  -0.00002   0.00059   0.00057   0.83244
   D202       2.94637   0.00004   0.00003   0.00117   0.00120   2.94757
   D203       0.00936   0.00002   0.00031   0.00097   0.00128   0.01064
   D204      -3.11328   0.00006   0.00013   0.00366   0.00379  -3.10949
   D205      -3.11439  -0.00003   0.00034  -0.00253  -0.00219  -3.11659
   D206       0.04615   0.00001   0.00015   0.00017   0.00032   0.04647
   D207       1.91857  -0.00004  -0.00015  -0.00457  -0.00473   1.91384
   D208      -2.26827  -0.00003  -0.00008  -0.00445  -0.00453  -2.27280
   D209      -0.16845  -0.00009  -0.00029  -0.00532  -0.00561  -0.17406
   D210      -1.24393   0.00002  -0.00018  -0.00047  -0.00065  -1.24458
   D211       0.85241   0.00003  -0.00010  -0.00035  -0.00045   0.85196
   D212       2.95223  -0.00004  -0.00032  -0.00122  -0.00154   2.95069
   D213      -0.00885  -0.00001  -0.00028  -0.00051  -0.00079  -0.00963
   D214       3.11624  -0.00004  -0.00012  -0.00285  -0.00297   3.11327
   D215       3.13662  -0.00003  -0.00041  -0.00233  -0.00275   3.13388
   D216      -0.02148  -0.00006  -0.00025  -0.00468  -0.00493  -0.02641
   D217      -3.14121   0.00003   0.00029   0.00388   0.00417  -3.13704
   D218      -1.07264  -0.00001   0.00022   0.00392   0.00414  -1.06849
   D219       1.06055   0.00001   0.00016   0.00412   0.00429   1.06484
   D220      -0.00414   0.00005   0.00045   0.00601   0.00646   0.00232
   D221       2.06444   0.00001   0.00038   0.00605   0.00643   2.07086
   D222      -2.08556   0.00003   0.00032   0.00625   0.00657  -2.07899
   D223       3.14048  -0.00002  -0.00005  -0.00239  -0.00245   3.13803
   D224       0.01718   0.00001   0.00022   0.00041   0.00063   0.01781
   D225       0.01977   0.00002  -0.00026   0.00058   0.00032   0.02009
   D226      -3.10354   0.00006   0.00002   0.00339   0.00340  -3.10014
   D227       0.03487  -0.00001  -0.00021  -0.00432  -0.00453   0.03034
   D228       3.12112  -0.00000  -0.00133  -0.00122  -0.00255   3.11857
   D229      -2.04090  -0.00010  -0.00053  -0.00525  -0.00578  -2.04668
   D230       1.04535  -0.00009  -0.00165  -0.00215  -0.00380   1.04155
   D231       2.10911  -0.00006  -0.00045  -0.00490  -0.00535   2.10375
   D232      -1.08783  -0.00005  -0.00156  -0.00181  -0.00337  -1.09120
   D233       0.00977   0.00001   0.00048   0.00103   0.00151   0.01129
   D234      -3.12721   0.00007   0.00054   0.00489   0.00543  -3.12177
   D235       3.13296  -0.00002   0.00021  -0.00179  -0.00158   3.13138
   D236      -0.00402   0.00003   0.00027   0.00207   0.00234  -0.00168
   D237      -1.65771  -0.00008  -0.00014  -0.00822  -0.00836  -1.66607
   D238       1.46353  -0.00006   0.00002  -0.00719  -0.00717   1.45636
   D239       1.50188  -0.00005   0.00012  -0.00546  -0.00534   1.49655
   D240      -1.66007  -0.00003   0.00029  -0.00443  -0.00414  -1.66421
   D241      -0.04002  -0.00002  -0.00022   0.00131   0.00109  -0.03893
   D242       3.09793  -0.00006  -0.00026  -0.00174  -0.00200   3.09593
   D243      -3.13419  -0.00002   0.00073  -0.00132  -0.00059  -3.13478
   D244       0.00376  -0.00006   0.00069  -0.00437  -0.00368   0.00008
   D245      -3.09906   0.00004   0.00038   0.00075   0.00113  -3.09793
   D246       0.02884  -0.00005  -0.00098  -0.00309  -0.00407   0.02478
   D247      -0.00479   0.00005  -0.00058   0.00341   0.00283  -0.00196
   D248       3.12311  -0.00005  -0.00194  -0.00043  -0.00237   3.12074
   D249       3.13618   0.00000  -0.00057   0.00008  -0.00049   3.13569
   D250      -0.00871  -0.00003  -0.00035  -0.00228  -0.00264  -0.01134
   D251      -0.00123   0.00005  -0.00052   0.00359   0.00307   0.00183
   D252       3.13706   0.00002  -0.00030   0.00122   0.00092   3.13799
   D253      -0.01402   0.00002   0.00014   0.00076   0.00090  -0.01312
   D254       3.11835   0.00003   0.00018   0.00152   0.00170   3.12005
   D255      -3.13490  -0.00000  -0.00003  -0.00029  -0.00032  -3.13522
   D256      -0.00253   0.00001   0.00001   0.00047   0.00048  -0.00205
   D257      -3.11345  -0.00003  -0.00017  -0.00143  -0.00160  -3.11505
   D258       0.02129  -0.00002  -0.00011  -0.00102  -0.00113   0.02016
   D259       0.00753  -0.00001   0.00000  -0.00039  -0.00039   0.00714
   D260      -3.14092  -0.00000   0.00006   0.00002   0.00008  -3.14083
   D261       0.00404  -0.00001   0.00025  -0.00112  -0.00088   0.00316
   D262      -3.14130   0.00001   0.00004   0.00024   0.00028  -3.14103
   D263      -3.12286   0.00009   0.00170   0.00301   0.00471  -3.11815
   D264       0.01498   0.00011   0.00150   0.00437   0.00586   0.02085
   D265      -1.21355   0.00013   0.00166   0.01281   0.01448  -1.19907
   D266       0.84703   0.00016   0.00217   0.01306   0.01522   0.86225
   D267       2.96341   0.00025   0.00254   0.01435   0.01688   2.98029
   D268       1.91158   0.00002   0.00003   0.00819   0.00822   1.91980
   D269      -2.31102   0.00005   0.00053   0.00844   0.00897  -2.30206
   D270      -0.19465   0.00014   0.00090   0.00973   0.01063  -0.18401
   D271      -0.00161  -0.00002   0.00018  -0.00155  -0.00137  -0.00299
   D272      -3.13939  -0.00005   0.00039  -0.00293  -0.00255   3.14125
   D273      -3.14006   0.00001  -0.00003   0.00071   0.00067  -3.13938
   D274       0.00535  -0.00002   0.00017  -0.00067  -0.00050   0.00486
   D275      -1.14173   0.00003  -0.00015   0.00325   0.00310  -1.13863
   D276       0.95170   0.00005  -0.00011   0.00356   0.00345   0.95515
   D277       3.05036   0.00003  -0.00014   0.00334   0.00320   3.05355
   D278       1.99598  -0.00001   0.00011   0.00046   0.00057   1.99655
   D279      -2.19378   0.00001   0.00015   0.00077   0.00092  -2.19286
   D280      -0.09512  -0.00001   0.00012   0.00055   0.00067  -0.09446
   D281       3.14072   0.00001   0.00002   0.00046   0.00049   3.14121
   D282      -0.00266   0.00001   0.00005   0.00030   0.00035  -0.00231
   D283       0.00829  -0.00001  -0.00002  -0.00030  -0.00031   0.00798
   D284      -3.13510  -0.00001   0.00001  -0.00046  -0.00044  -3.13554
   D285      -3.13887  -0.00001  -0.00003  -0.00044  -0.00046  -3.13933
   D286      -0.00467  -0.00000  -0.00000  -0.00011  -0.00012  -0.00479
   D287      -0.00622   0.00000   0.00001   0.00030   0.00031  -0.00591
   D288       3.12798   0.00001   0.00003   0.00063   0.00066   3.12863
   D289      -0.00541  -0.00000  -0.00001  -0.00006  -0.00007  -0.00547
   D290       3.13242   0.00001   0.00006   0.00028   0.00034   3.13275
   D291      -3.14035  -0.00001  -0.00007  -0.00045  -0.00052  -3.14087
   D292      -0.00253  -0.00000  -0.00000  -0.00012  -0.00012  -0.00265
   D293       0.01226  -0.00001  -0.00005  -0.00030  -0.00035   0.01192
   D294      -3.12797  -0.00001  -0.00008  -0.00049  -0.00056  -3.12853
   D295      -3.13613   0.00000   0.00001   0.00010   0.00012  -3.13601
   D296       0.00682  -0.00000  -0.00002  -0.00008  -0.00009   0.00672
   D297      -0.00448   0.00000   0.00001   0.00010   0.00011  -0.00437
   D298       3.14033  -0.00000   0.00002  -0.00005  -0.00003   3.14031
   D299       3.13893   0.00001  -0.00001   0.00026   0.00025   3.13918
   D300       0.00056   0.00000  -0.00001   0.00012   0.00011   0.00067
   D301       0.00052  -0.00000   0.00000  -0.00013  -0.00013   0.00040
   D302       3.14091   0.00000   0.00001  -0.00004  -0.00003   3.14088
   D303      -3.13353  -0.00001  -0.00002  -0.00046  -0.00048  -3.13400
   D304       0.00686  -0.00001  -0.00001  -0.00036  -0.00038   0.00648
   D305       0.00675  -0.00001  -0.00000  -0.00033  -0.00033   0.00642
   D306      -3.12821  -0.00001  -0.00006  -0.00061  -0.00067  -3.12888
   D307       3.14068  -0.00000   0.00002   0.00001   0.00003   3.14071
   D308       0.00572  -0.00001  -0.00004  -0.00027  -0.00031   0.00542
   D309      -0.00173   0.00001   0.00001   0.00041   0.00042  -0.00131
   D310       3.13323   0.00001   0.00007   0.00069   0.00076   3.13399
   D311      -3.13942   0.00000  -0.00006   0.00006   0.00001  -3.13941
   D312      -0.00446   0.00001  -0.00000   0.00034   0.00034  -0.00412
   D313      -0.00308   0.00000   0.00002   0.00021   0.00023  -0.00285
   D314       3.13957   0.00000  -0.00006   0.00014   0.00009   3.13965
   D315       3.13467   0.00001   0.00008   0.00055   0.00064   3.13530
   D316      -0.00587   0.00001   0.00001   0.00049   0.00050  -0.00538
   D317      -0.00549   0.00000   0.00002   0.00019   0.00021  -0.00528
   D318       3.13960   0.00001   0.00007   0.00026   0.00033   3.13992
   D319       3.13748  -0.00000  -0.00001   0.00000  -0.00001   3.13747
   D320      -0.00062   0.00000   0.00004   0.00008   0.00011  -0.00051
   D321      -0.00145   0.00000  -0.00000   0.00008   0.00008  -0.00137
   D322      -3.13975  -0.00000  -0.00001  -0.00005  -0.00006  -3.13980
   D323       3.13693   0.00000  -0.00001   0.00023   0.00022   3.13715
   D324      -0.00137   0.00000  -0.00001   0.00010   0.00008  -0.00128
   D325       0.00341  -0.00000  -0.00001  -0.00007  -0.00008   0.00333
   D326      -3.14150   0.00000  -0.00000   0.00007   0.00007  -3.14144
   D327      -3.13696  -0.00000  -0.00001  -0.00016  -0.00018  -3.13714
   D328       0.00132  -0.00000  -0.00001  -0.00003  -0.00004   0.00128
   D329      -1.53451  -0.00001  -0.00006  -0.00117  -0.00123  -1.53574
   D330       1.60731  -0.00001  -0.00008  -0.00117  -0.00125   1.60606
   D331       1.61368  -0.00002  -0.00011  -0.00145  -0.00156   1.61212
   D332      -1.52768  -0.00002  -0.00014  -0.00145  -0.00158  -1.52927
   D333       0.00459  -0.00000  -0.00002  -0.00011  -0.00012   0.00447
   D334      -3.13967  -0.00001  -0.00008  -0.00021  -0.00028  -3.13995
   D335      -3.13807   0.00000   0.00006  -0.00004   0.00002  -3.13805
   D336       0.00085  -0.00000  -0.00001  -0.00014  -0.00014   0.00071
   D337      -0.00027  -0.00000  -0.00000  -0.00010  -0.00010  -0.00037
   D338      -3.13921   0.00000   0.00006   0.00000   0.00006  -3.13915
   D339       3.13784  -0.00000  -0.00005  -0.00017  -0.00022   3.13762
   D340      -0.00110  -0.00000   0.00001  -0.00007  -0.00006  -0.00116
   D341       3.14158  -0.00000  -0.00002   0.00001  -0.00001   3.14158
   D342       0.00041  -0.00000  -0.00001   0.00000  -0.00000   0.00040
   D343      -0.00024   0.00000   0.00001   0.00001   0.00001  -0.00022
   D344      -3.14141   0.00000   0.00002  -0.00000   0.00002  -3.14139
   D345       3.14146   0.00000   0.00002  -0.00001   0.00002   3.14148
   D346       0.00031  -0.00000  -0.00003  -0.00015  -0.00018   0.00013
   D347       0.00010  -0.00000   0.00000  -0.00001  -0.00001   0.00009
   D348      -3.14105  -0.00000  -0.00005  -0.00015  -0.00020  -3.14125
   D349       0.00019  -0.00000  -0.00001   0.00001  -0.00000   0.00018
   D350       3.14159  -0.00000   0.00001  -0.00002  -0.00001   3.14158
   D351       3.14136  -0.00000  -0.00002   0.00001  -0.00000   3.14135
   D352      -0.00042  -0.00000   0.00000  -0.00002  -0.00002  -0.00044
   D353       0.00009  -0.00000  -0.00001  -0.00001  -0.00001   0.00008
   D354       3.14109  -0.00000  -0.00004  -0.00003  -0.00006   3.14103
   D355       3.14124   0.00000   0.00004   0.00014   0.00018   3.14142
   D356      -0.00095   0.00000   0.00001   0.00012   0.00013  -0.00082
   D357       0.00001  -0.00000   0.00000  -0.00002  -0.00002  -0.00001
   D358      -3.14146   0.00000   0.00002  -0.00002   0.00001  -3.14145
   D359      -3.14140  -0.00000  -0.00002   0.00001  -0.00001  -3.14141
   D360       0.00032   0.00000   0.00001   0.00001   0.00002   0.00034
   D361      -0.00015   0.00000   0.00001   0.00002   0.00003  -0.00012
   D362       3.14132  -0.00000  -0.00002   0.00002   0.00000   3.14132
   D363      -3.14114   0.00000   0.00004   0.00004   0.00008  -3.14106
   D364       0.00033   0.00000   0.00001   0.00004   0.00005   0.00038
         Item               Value     Threshold  Converged?
 Maximum Force            0.006285     0.000450     NO 
 RMS     Force            0.000630     0.000300     NO 
 Maximum Displacement     0.174045     0.001800     NO 
 RMS     Displacement     0.026564     0.001200     NO 
 Predicted change in Energy=-6.943086D-04
 GradGradGradGradGradGradGradGradGradGradGradGradGradGradGradGradGradGrad

 Stoichiometry    C66H52B2F4N4
 Framework group  C1[X(C66H52B2F4N4)]
 Deg. of freedom   378
 Full point group                 C1      NOp   1
 Largest Abelian subgroup         C1      NOp   1
 Largest concise Abelian subgroup C1      NOp   1
                         Standard orientation:                         
 ---------------------------------------------------------------------
 Center     Atomic      Atomic             Coordinates (Angstroms)
 Number     Number       Type             X           Y           Z
 ---------------------------------------------------------------------
      1          6           0        1.317650   -3.351325    1.023859
      2          6           0        0.695208   -2.369638    0.220035
      3          6           0        1.648754   -1.391617   -0.062947
      4          6           0        2.841827   -1.800408    0.595709
      5          7           0        2.590832   -3.008763    1.238152
      6          6           0        4.096636   -1.191787    0.698166
      7          6           0        5.137447   -1.794791    1.408101
      8          6           0        6.472960   -1.368808    1.666049
      9          7           0        4.949976   -3.030418    2.020097
     10          6           0        7.049097   -2.375365    2.425165
     11          6           0        6.088416   -3.380720    2.629586
     12          1           0        8.062970   -2.395460    2.805061
     13          5           0        3.619552   -3.833586    2.063021
     14          9           0        3.186997   -3.955741    3.382079
     15          9           0        3.792361   -5.087323    1.486692
     16          6           0        4.312764    0.133576    0.061861
     17          6           0        4.908740    0.209736   -1.204542
     18          6           0        3.896645    1.291479    0.734525
     19          6           0        5.327381   -0.964200   -1.910461
     20          6           0        5.102323    1.490839   -1.818034
     21          6           0        4.069122    2.570314    0.109890
     22          6           0        3.287695    1.233017    2.030082
     23          6           0        5.921376   -0.871081   -3.132752
     24          1           0        5.166899   -1.935625   -1.454351
     25          6           0        5.739374    1.539933   -3.100599
     26          6           0        4.673897    2.655517   -1.156758
     27          6           0        3.595170    3.733040    0.800465
     28          1           0        3.170579    0.268546    2.512949
     29          6           0        2.856263    2.365341    2.652240
     30          6           0        6.136143    0.401063   -3.734091
     31          1           0        6.233968   -1.770831   -3.653555
     32          1           0        5.904160    2.507236   -3.562510
     33          6           0        3.007188    3.634207    2.025225
     34          1           0        3.708925    4.701436    0.325593
     35          1           0        2.394503    2.301988    3.632774
     36          1           0        6.619119    0.459878   -4.704668
     37          1           0        2.650709    4.527096    2.529761
     38          6           0        4.856005    3.987537   -1.804385
     39          6           0        5.921739    4.814150   -1.439563
     40          6           0        3.961868    4.426620   -2.784163
     41          6           0        6.090445    6.056717   -2.043114
     42          1           0        6.618336    4.476003   -0.677513
     43          6           0        4.129941    5.669162   -3.387762
     44          1           0        3.132511    3.785811   -3.070302
     45          6           0        5.194690    6.486745   -3.018413
     46          1           0        6.923693    6.689171   -1.751514
     47          1           0        3.427422    5.999201   -4.147298
     48          1           0        5.326164    7.456247   -3.489477
     49          6           0        1.402697   -0.190999   -0.921212
     50          1           0        1.357382    0.729040   -0.327994
     51          1           0        2.186317   -0.058584   -1.670895
     52          1           0        0.445409   -0.302545   -1.438644
     53          6           0        7.163677   -0.114826    1.230366
     54          1           0        7.310322   -0.091890    0.145515
     55          1           0        6.593765    0.779292    1.499477
     56          1           0        8.146580   -0.050189    1.705825
     57          6           0       -0.706214   -2.369681   -0.212552
     58          6           0       -1.332569   -3.359864   -1.005859
     59          6           0       -1.656394   -1.383474    0.052731
     60          7           0       -2.604803   -3.014768   -1.229397
     61          6           0       -2.850800   -1.796051   -0.601755
     62          6           0       -1.416496   -0.162755    0.884895
     63          5           0       -3.633254   -3.838902   -2.055406
     64          6           0       -4.103622   -1.186765   -0.706051
     65          1           0       -1.396518    0.745467    0.272097
     66          1           0       -2.195364   -0.027901    1.640193
     67          1           0       -0.452748   -0.247294    1.394460
     68          7           0       -4.958427   -3.024604   -2.030366
     69          9           0       -3.196428   -3.976420   -3.369857
     70          9           0       -3.818567   -5.084239   -1.465044
     71          6           0       -5.144016   -1.787199   -1.415916
     72          6           0       -4.316949    0.140916   -0.067774
     73          6           0       -6.096353   -3.368806   -2.644878
     74          6           0       -6.479693   -1.358389   -1.676956
     75          6           0       -4.877698    0.213700    1.215027
     76          6           0       -3.930797    1.301765   -0.752935
     77          6           0       -7.055714   -2.359259   -2.441724
     78          6           0       -7.165024   -0.103185   -1.233921
     79          6           0       -5.270746   -0.961738    1.932692
     80          6           0       -5.056454    1.493752    1.836041
     81          6           0       -4.104202    2.580863   -0.128434
     82          6           0       -3.357044    1.247430   -2.064480
     83          1           0       -8.067360   -2.374283   -2.825972
     84          1           0       -7.281040   -0.071489   -0.145500
     85          1           0       -6.604944    0.790786   -1.524866
     86          1           0       -8.160163   -0.046366   -1.683793
     87          6           0       -5.813767   -0.872037    3.178892
     88          1           0       -5.131046   -1.931692    1.466805
     89          6           0       -5.629278    1.538778    3.148595
     90          6           0       -4.664007    2.661074    1.158315
     91          6           0       -3.691051    3.750161   -0.846236
     92          1           0       -3.229280    0.281614   -2.542003
     93          6           0       -2.973956    2.385020   -2.708577
     94          6           0       -5.996489    0.397608    3.795774
     95          1           0       -6.107343   -1.773114    3.708492
     96          1           0       -5.765967    2.504538    3.622976
     97          6           0       -4.835136    3.992350    1.811562
     98          6           0       -3.143341    3.655707   -2.089943
     99          1           0       -3.822013    4.719949   -0.378469
    100          1           0       -2.539390    2.325173   -3.701735
    101          1           0       -6.429098    0.452215    4.790097
    102          6           0       -6.032317    4.700010    1.679615
    103          6           0       -3.797545    4.547970    2.564296
    104          1           0       -2.835064    4.553357   -2.617281
    105          6           0       -6.189591    5.941083    2.289602
    106          1           0       -6.840831    4.270156    1.094989
    107          6           0       -3.954238    5.788920    3.174274
    108          1           0       -2.865523    3.999429    2.667927
    109          6           0       -5.150740    6.487863    3.038111
    110          1           0       -7.125112    6.481481    2.179596
    111          1           0       -3.140557    6.210122    3.757292
    112          1           0       -5.273363    7.456093    3.514189
    113          6           0        6.226247   -4.655241    3.390581
    114          1           0        5.508963   -4.682079    4.215936
    115          1           0        6.002080   -5.509313    2.745450
    116          1           0        7.238565   -4.756895    3.787966
    117          6           0        0.715858   -4.591547    1.590187
    118          1           0       -0.364913   -4.595778    1.432436
    119          1           0        1.150891   -5.477780    1.117603
    120          1           0        0.930008   -4.659929    2.659554
    121          6           0       -0.732679   -4.611487   -1.549837
    122          1           0       -1.145847   -5.487406   -1.039210
    123          1           0       -0.971332   -4.714752   -2.611191
    124          1           0        0.351387   -4.600196   -1.416768
    125          6           0       -6.235403   -4.631535   -3.425883
    126          1           0       -5.628010   -4.582360   -4.335474
    127          1           0       -5.872984   -5.482308   -2.843577
    128          1           0       -7.279139   -4.795741   -3.702773
 ---------------------------------------------------------------------
 Rotational constants (GHZ):           0.0334752           0.0199535           0.0159426
 Standard basis: 6-31G(d) (6D, 7F)
 There are  1244 symmetry adapted cartesian basis functions of A   symmetry.
 There are  1244 symmetry adapted basis functions of A   symmetry.
  1244 basis functions,  2336 primitive gaussians,  1244 cartesian basis functions
   261 alpha electrons      261 beta electrons
       nuclear repulsion energy     12113.5191173788 Hartrees.
 NAtoms=  128 NActive=  128 NUniq=  128 SFac= 1.00D+00 NAtFMM=   60 NAOKFM=T Big=T
 Integral buffers will be    131072 words long.
 Raffenetti 2 integral format.
 Two-electron integral symmetry is turned on.
 Nuclear repulsion after empirical dispersion term =    12113.3721920999 Hartrees.
 One-electron integrals computed using PRISM.
 NBasis=  1244 RedAO= T EigKep=  1.32D-04  NBF=  1244
 NBsUse=  1244 1.00D-06 EigRej= -1.00D+00 NBFU=  1244
 Initial guess from the checkpoint file:  "BOPIDY_DIM-s-WB97XD-631Gd-v2.chk"
 B after Tr=     0.000000    0.000000    0.000000
         Rot=    1.000000    0.000714    0.000449    0.000339 Ang=   0.10 deg.
 ExpMin= 1.27D-01 ExpMax= 7.00D+03 ExpMxC= 1.05D+03 IAcc=3 IRadAn=         5 AccDes= 0.00D+00
 Harris functional with IExCor= 4639 and IRadAn=       5 diagonalized for initial guess.
 HarFok:  IExCor= 4639 AccDes= 0.00D+00 IRadAn=         5 IDoV= 1 UseB2=F ITyADJ=14
 ICtDFT=  3500011 ScaDFX=  1.000000  1.000000  1.000000  1.000000
 FoFCou: FMM=F IPFlag=           0 FMFlag=      100000 FMFlg1=        2001
         NFxFlg=           0 DoJE=T BraDBF=F KetDBF=T FulRan=T
         wScrn=  0.000000 ICntrl=       500 IOpCl=  0 I1Cent=   200000004 NGrid=           0
         NMat0=    1 NMatS0=      1 NMatT0=    0 NMatD0=    1 NMtDS0=    0 NMtDT0=    0
 Petite list used in FoFCou.
 Requested convergence on RMS density matrix=1.00D-08 within 128 cycles.
 Requested convergence on MAX density matrix=1.00D-06.
 Requested convergence on             energy=1.00D-06.
 No special actions if energy rises.
 Integral accuracy reduced to 1.0D-05 until final iterations.
 Initial convergence to 1.0D-05 achieved.  Increase integral accuracy.
 SCF Done:  E(RwB97XD) =  -3213.90811725     A.U. after   12 cycles
            NFock= 12  Conv=0.71D-08     -V/T= 2.0090
 Calling FoFJK, ICntrl=      2127 FMM=T ISym2X=0 I1Cent= 0 IOpClX= 0 NMat=1 NMatS=1 NMatT=0.
 ***** Axes restored to original set *****
 -------------------------------------------------------------------
 Center     Atomic                   Forces (Hartrees/Bohr)
 Number     Number              X              Y              Z
 -------------------------------------------------------------------
      1        6          -0.000243950   -0.000729593    0.000666255
      2        6          -0.001654596    0.000631662   -0.001101975
      3        6          -0.000758437   -0.000479680   -0.000062344
      4        6           0.001430953    0.001584941   -0.000473023
      5        7           0.001243692   -0.001194688    0.000794779
      6        6          -0.000549850   -0.001844663    0.000803490
      7        6          -0.001501907    0.001744269   -0.001158339
      8        6           0.001186212   -0.000703220    0.000571115
      9        7          -0.001287142   -0.001191352    0.000503387
     10        6           0.001217679    0.000800149    0.000152240
     11        6           0.000033326   -0.000901095    0.000132335
     12        1          -0.000416924    0.000126145   -0.000132045
     13        5          -0.000170371   -0.000451892    0.000297075
     14        9           0.000110999    0.000320155   -0.000363063
     15        9           0.000059815    0.000401620   -0.000101460
     16        6          -0.000222860    0.000661738   -0.000475091
     17        6          -0.000423478   -0.000233201   -0.000171334
     18        6          -0.000097967   -0.000009128   -0.000091599
     19        6          -0.000046190    0.000052017   -0.000050015
     20        6           0.000067921    0.000217647   -0.000045580
     21        6          -0.000078282    0.000233496   -0.000130544
     22        6           0.000029150    0.000057342   -0.000025937
     23        6           0.000009044    0.000051280   -0.000037137
     24        1           0.000047055    0.000080514    0.000007773
     25        6          -0.000009519    0.000070185   -0.000052143
     26        6          -0.000003714   -0.000175067    0.000084468
     27        6           0.000072570    0.000062309   -0.000000723
     28        1          -0.000031040    0.000026807   -0.000077284
     29        6           0.000002119    0.000076547    0.000024549
     30        6           0.000024371   -0.000042932    0.000021927
     31        1           0.000051699   -0.000010001   -0.000027917
     32        1           0.000001333    0.000000295   -0.000016879
     33        6          -0.000028282   -0.000043521    0.000027640
     34        1          -0.000005052    0.000012880    0.000012421
     35        1          -0.000035329    0.000040853    0.000026802
     36        1          -0.000016892   -0.000026768   -0.000037398
     37        1           0.000021864    0.000001708    0.000054268
     38        6           0.000072691    0.000015402    0.000040098
     39        6          -0.000007770    0.000025215   -0.000088204
     40        6          -0.000024523    0.000028051    0.000040261
     41        6          -0.000006091    0.000006843   -0.000003821
     42        1          -0.000002224   -0.000008914   -0.000007927
     43        6          -0.000013705   -0.000016258   -0.000003151
     44        1           0.000007243   -0.000006935    0.000006030
     45        6           0.000008673    0.000001857    0.000003197
     46        1           0.000004402    0.000010054   -0.000000025
     47        1          -0.000000087    0.000006233   -0.000008831
     48        1           0.000003920    0.000006363   -0.000000966
     49        6          -0.000043293    0.000340384    0.000080620
     50        1           0.000364738    0.000108723    0.000102970
     51        1           0.000850258    0.000156701   -0.000086387
     52        1           0.000368212    0.000105420   -0.000071619
     53        6           0.000399976    0.000232671   -0.000033160
     54        1          -0.000183178    0.000052522   -0.000147330
     55        1          -0.000175392    0.000212312   -0.000073779
     56        1          -0.000088674   -0.000073418   -0.000009124
     57        6           0.000493829    0.000163564    0.000380461
     58        6          -0.000160585   -0.000177685   -0.000358911
     59        6          -0.000092910   -0.000055333    0.000003907
     60        7           0.000477959   -0.000008873   -0.000091329
     61        6          -0.000094122    0.000009578    0.000186912
     62        6          -0.000133874   -0.000008592    0.000174064
     63        5          -0.000216110   -0.000121709    0.000078997
     64        6           0.000125473    0.000162837   -0.000157316
     65        1           0.000021330   -0.000052544    0.000044188
     66        1          -0.000060008    0.000014297   -0.000014238
     67        1          -0.000017187   -0.000034824    0.000014447
     68        7           0.000222209    0.000067416    0.000082760
     69        9           0.000070918   -0.000010122    0.000029406
     70        9          -0.000002066    0.000006001   -0.000002978
     71        6          -0.000141380   -0.000038035   -0.000044756
     72        6          -0.000030398   -0.000042921    0.000021274
     73        6          -0.000103962    0.000055249   -0.000157206
     74        6           0.000072989    0.000034964    0.000181789
     75        6          -0.000008359    0.000019713    0.000017578
     76        6          -0.000018226    0.000009580   -0.000022629
     77        6          -0.000002554   -0.000081701   -0.000008674
     78        6          -0.000034719   -0.000045075    0.000022088
     79        6           0.000027739   -0.000008562    0.000048529
     80        6           0.000024335   -0.000002044    0.000011721
     81        6          -0.000021671   -0.000024963   -0.000026053
     82        6          -0.000011361    0.000011246   -0.000013383
     83        1          -0.000004771   -0.000002225    0.000041578
     84        1          -0.000015434    0.000002621   -0.000026443
     85        1           0.000037287    0.000022500   -0.000007296
     86        1           0.000002414   -0.000002857   -0.000000886
     87        6          -0.000010309   -0.000001766   -0.000008423
     88        1           0.000003671    0.000004101    0.000006283
     89        6          -0.000000412    0.000001900   -0.000008725
     90        6          -0.000014123   -0.000002304    0.000012503
     91        6           0.000004901   -0.000000456   -0.000015550
     92        1          -0.000004485    0.000010249   -0.000013450
     93        6           0.000016084   -0.000000033    0.000007031
     94        6          -0.000001768    0.000002840   -0.000003774
     95        1          -0.000000434    0.000000887    0.000002391
     96        1           0.000001751    0.000003292    0.000000115
     97        6           0.000002709    0.000003206    0.000007567
     98        6          -0.000000263    0.000007344    0.000003948
     99        1           0.000002675   -0.000006686    0.000009683
    100        1          -0.000001765   -0.000000612    0.000003205
    101        1           0.000002128    0.000001531    0.000001018
    102        6          -0.000000123    0.000001306   -0.000008539
    103        6          -0.000005509   -0.000012445    0.000007527
    104        1           0.000000651   -0.000003538    0.000004127
    105        6           0.000002272   -0.000001593   -0.000002628
    106        1          -0.000001170    0.000000492   -0.000000651
    107        6           0.000000123    0.000004115    0.000002583
    108        1           0.000002470    0.000007039    0.000005597
    109        6           0.000000790   -0.000001932   -0.000000097
    110        1           0.000000118   -0.000002706    0.000000294
    111        1          -0.000000745   -0.000003324   -0.000004009
    112        1           0.000002275   -0.000000429    0.000000365
    113        6           0.000439125   -0.000110511    0.000266028
    114        1          -0.000061539   -0.000037837    0.000101300
    115        1          -0.000034331   -0.000075706   -0.000052243
    116        1          -0.000057868    0.000100094   -0.000051168
    117        6          -0.000433228   -0.000146333    0.000054318
    118        1           0.000106156    0.000101922    0.000074371
    119        1           0.000001536   -0.000060091   -0.000103932
    120        1           0.000063022   -0.000066680    0.000070222
    121        6           0.000036479    0.000012671   -0.000112946
    122        1          -0.000012605    0.000013032    0.000025195
    123        1          -0.000009688   -0.000018532    0.000022977
    124        1          -0.000032221   -0.000002592   -0.000039970
    125        6          -0.000012662    0.000111308   -0.000177937
    126        1           0.000081342   -0.000034957    0.000172437
    127        1          -0.000057202   -0.000101173    0.000083597
    128        1           0.000012190    0.000022419   -0.000035792
 -------------------------------------------------------------------
 Cartesian Forces:  Max     0.001844663 RMS     0.000322209

 GradGradGradGradGradGradGradGradGradGradGradGradGradGradGradGradGradGrad
 Berny optimization.
 Using GEDIIS/GDIIS optimizer.
 FormGI is forming the generalized inverse of G from B-inverse, IUseBI=4.
 Internal  Forces:  Max     0.003170646 RMS     0.000285708
 Search for a local minimum.
 Step number   3 out of a maximum of  761
 All quantities printed in internal units (Hartrees-Bohrs-Radians)
 Mixed Optimization -- En-DIIS/RFO-DIIS
 Swapping is turned off.
 Update second derivatives using D2CorX and points    1    2    3
 DE= -6.26D-04 DEPred=-6.94D-04 R= 9.01D-01
 TightC=F SS=  1.41D+00  RLast= 1.23D-01 DXNew= 8.4853D-01 3.6922D-01
 Trust test= 9.01D-01 RLast= 1.23D-01 DXMaxT set to 5.05D-01
 ITU=  1  1  0
     Eigenvalues ---    0.00522   0.00558   0.00806   0.00807   0.00846
     Eigenvalues ---    0.00854   0.00862   0.00864   0.00876   0.00884
     Eigenvalues ---    0.00921   0.00945   0.00968   0.00974   0.01085
     Eigenvalues ---    0.01110   0.01225   0.01235   0.01258   0.01349
     Eigenvalues ---    0.01354   0.01431   0.01444   0.01545   0.01556
     Eigenvalues ---    0.01560   0.01587   0.01622   0.01634   0.01637
     Eigenvalues ---    0.01637   0.01658   0.01668   0.01681   0.01707
     Eigenvalues ---    0.01722   0.01729   0.01734   0.01735   0.01736
     Eigenvalues ---    0.01740   0.01741   0.01743   0.01754   0.01769
     Eigenvalues ---    0.01779   0.01779   0.01783   0.01797   0.01835
     Eigenvalues ---    0.01888   0.01904   0.01923   0.01943   0.01989
     Eigenvalues ---    0.01990   0.01991   0.01991   0.01997   0.01999
     Eigenvalues ---    0.02003   0.02003   0.02004   0.02007   0.02009
     Eigenvalues ---    0.02009   0.02031   0.02035   0.02042   0.02125
     Eigenvalues ---    0.02127   0.02129   0.02130   0.02133   0.02136
     Eigenvalues ---    0.02141   0.02158   0.02160   0.02165   0.02166
     Eigenvalues ---    0.02170   0.02175   0.02175   0.02175   0.02176
     Eigenvalues ---    0.02182   0.02182   0.02190   0.02190   0.02192
     Eigenvalues ---    0.02193   0.02194   0.02195   0.02195   0.02196
     Eigenvalues ---    0.02200   0.02230   0.02240   0.02242   0.02245
     Eigenvalues ---    0.02247   0.02370   0.02372   0.02373   0.02375
     Eigenvalues ---    0.07158   0.07159   0.07160   0.07167   0.07174
     Eigenvalues ---    0.07194   0.07339   0.07351   0.07359   0.07369
     Eigenvalues ---    0.07385   0.07396   0.07407   0.07427   0.07487
     Eigenvalues ---    0.07499   0.07539   0.07551   0.10346   0.10349
     Eigenvalues ---    0.13495   0.13527   0.14864   0.14885   0.15769
     Eigenvalues ---    0.16000   0.16000   0.16000   0.16000   0.16000
     Eigenvalues ---    0.16000   0.16000   0.16000   0.16000   0.16000
     Eigenvalues ---    0.16000   0.16000   0.16000   0.16000   0.16000
     Eigenvalues ---    0.16000   0.16000   0.16000   0.16000   0.16000
     Eigenvalues ---    0.16000   0.16000   0.16000   0.16000   0.16000
     Eigenvalues ---    0.16000   0.16000   0.16000   0.16000   0.16000
     Eigenvalues ---    0.16000   0.16000   0.16000   0.16000   0.16000
     Eigenvalues ---    0.16000   0.16000   0.16000   0.16000   0.16000
     Eigenvalues ---    0.16000   0.16000   0.16000   0.16000   0.16000
     Eigenvalues ---    0.16000   0.16000   0.16000   0.16000   0.16014
     Eigenvalues ---    0.16043   0.17977   0.22000   0.22000   0.22000
     Eigenvalues ---    0.22000   0.22000   0.22000   0.22000   0.22001
     Eigenvalues ---    0.22532   0.22543   0.22567   0.22569   0.23478
     Eigenvalues ---    0.23478   0.23804   0.24112   0.24467   0.24469
     Eigenvalues ---    0.24506   0.24516   0.24944   0.24962   0.24980
     Eigenvalues ---    0.24986   0.24987   0.24989   0.24990   0.24991
     Eigenvalues ---    0.24993   0.24993   0.24994   0.24995   0.24995
     Eigenvalues ---    0.24996   0.24996   0.24996   0.24997   0.24997
     Eigenvalues ---    0.24998   0.24998   0.24998   0.24999   0.24999
     Eigenvalues ---    0.24999   0.24999   0.24999   0.24999   0.25000
     Eigenvalues ---    0.25000   0.25000   0.25000   0.25000   0.25000
     Eigenvalues ---    0.25553   0.27005   0.27053   0.27583   0.27735
     Eigenvalues ---    0.29689   0.32700   0.32704   0.33032   0.33066
     Eigenvalues ---    0.33151   0.33178   0.33333   0.33335   0.33371
     Eigenvalues ---    0.33625   0.34033   0.34095   0.34101   0.34129
     Eigenvalues ---    0.34155   0.34168   0.34220   0.34241   0.34247
     Eigenvalues ---    0.34258   0.34262   0.34318   0.34356   0.34359
     Eigenvalues ---    0.34370   0.34376   0.34380   0.34408   0.34429
     Eigenvalues ---    0.34443   0.34471   0.34506   0.34559   0.34577
     Eigenvalues ---    0.34582   0.34595   0.35228   0.35229   0.35230
     Eigenvalues ---    0.35232   0.35271   0.35274   0.35281   0.35283
     Eigenvalues ---    0.35286   0.35287   0.35291   0.35293   0.35295
     Eigenvalues ---    0.35298   0.35312   0.35312   0.35315   0.35321
     Eigenvalues ---    0.35345   0.35387   0.35397   0.35412   0.35421
     Eigenvalues ---    0.35438   0.35441   0.35442   0.35443   0.35444
     Eigenvalues ---    0.35715   0.35727   0.35905   0.36485   0.37688
     Eigenvalues ---    0.37779   0.38014   0.38051   0.38532   0.38573
     Eigenvalues ---    0.38608   0.38639   0.38766   0.40021   0.40127
     Eigenvalues ---    0.40155   0.40193   0.40490   0.40560   0.41240
     Eigenvalues ---    0.41351   0.41411   0.41437   0.41485   0.41493
     Eigenvalues ---    0.41493   0.41742   0.42334   0.42355   0.42360
     Eigenvalues ---    0.42372   0.42454   0.43070   0.43340   0.43841
     Eigenvalues ---    0.44078   0.44085   0.44161   0.44480   0.44617
     Eigenvalues ---    0.44677   0.45006   0.45080   0.45520   0.45889
     Eigenvalues ---    0.46220   0.46256   0.46291   0.46326   0.46459
     Eigenvalues ---    0.46528   0.46548   0.46889   0.46914   0.46938
     Eigenvalues ---    0.46943   0.47022   0.47037   0.47083   0.47377
     Eigenvalues ---    0.47926   0.49253   0.50226   0.50243   0.50262
     Eigenvalues ---    0.50284   0.51696   0.51741   0.51746   0.51786
     Eigenvalues ---    0.53276   0.55334   0.55537
 En-DIIS/RFO-DIIS/Sim-DIIS IScMMF=       -3 using points:     3    2
 RFO step:  Lambda=-3.16621086D-04.
 DidBck=F Rises=F RFO-DIIS coefs:    1.25293   -0.25293
 Iteration  1 RMS(Cart)=  0.08260527 RMS(Int)=  0.00034218
 Iteration  2 RMS(Cart)=  0.00139814 RMS(Int)=  0.00000499
 Iteration  3 RMS(Cart)=  0.00000044 RMS(Int)=  0.00000499
 Variable       Old X    -DE/DX   Delta X   Delta X   Delta X     New X
                                 (Linear)    (Quad)   (Total)
    R1        2.67066   0.00197   0.00032   0.00448   0.00480   2.67546
    R2        2.52423   0.00146  -0.00366   0.00317  -0.00050   2.52373
    R3        2.81628   0.00029   0.00108   0.00062   0.00170   2.81799
    R4        2.63605   0.00073   0.00101   0.00124   0.00225   2.63830
    R5        2.77160  -0.00050   0.00035  -0.00133  -0.00099   2.77061
    R6        2.68870  -0.00080  -0.00169  -0.00262  -0.00431   2.68439
    R7        2.82743   0.00031   0.00023   0.00087   0.00110   2.82853
    R8        2.62927   0.00065   0.00458   0.00017   0.00475   2.63402
    R9        2.64255  -0.00208  -0.00006  -0.00511  -0.00516   2.63739
   R10        2.93912   0.00003   0.00157  -0.00002   0.00154   2.94067
   R11        2.63947  -0.00073  -0.00052  -0.00189  -0.00241   2.63707
   R12        2.80812   0.00138   0.00201   0.00326   0.00527   2.81340
   R13        2.69350   0.00094  -0.00239   0.00218  -0.00021   2.69330
   R14        2.62968   0.00166   0.00456   0.00264   0.00719   2.63687
   R15        2.61940  -0.00013   0.00082  -0.00064   0.00018   2.61958
   R16        2.82789   0.00041   0.00027   0.00115   0.00142   2.82932
   R17        2.52845   0.00131  -0.00388   0.00294  -0.00095   2.52750
   R18        2.93787   0.00030   0.00138   0.00122   0.00260   2.94047
   R19        2.65601   0.00123   0.00106   0.00227   0.00333   2.65935
   R20        2.04638  -0.00044   0.00023  -0.00121  -0.00098   2.04540
   R21        2.81722   0.00027   0.00107   0.00057   0.00164   2.81886
   R22        2.63340  -0.00041  -0.00089  -0.00065  -0.00153   2.63187
   R23        2.62793  -0.00031  -0.00079  -0.00047  -0.00126   2.62667
   R24        2.64883   0.00030  -0.00042   0.00070   0.00028   2.64911
   R25        2.64991   0.00035  -0.00060   0.00087   0.00026   2.65018
   R26        2.70680  -0.00002  -0.00008  -0.00000  -0.00008   2.70672
   R27        2.70902   0.00028   0.00018   0.00061   0.00078   2.70980
   R28        2.70919   0.00025   0.00009   0.00055   0.00064   2.70984
   R29        2.70746   0.00001  -0.00019   0.00008  -0.00011   2.70735
   R30        2.57412   0.00008   0.00004   0.00011   0.00016   2.57428
   R31        2.05056  -0.00008  -0.00002  -0.00019  -0.00021   2.05034
   R32        2.70780   0.00008   0.00006   0.00017   0.00023   2.70803
   R33        2.65727  -0.00009  -0.00005  -0.00020  -0.00025   2.65702
   R34        2.65734  -0.00009  -0.00007  -0.00021  -0.00028   2.65706
   R35        2.70795   0.00008   0.00005   0.00017   0.00022   2.70818
   R36        2.05023  -0.00005   0.00007  -0.00016  -0.00009   2.05014
   R37        2.57403   0.00010   0.00005   0.00016   0.00021   2.57424
   R38        2.68985  -0.00006   0.00008  -0.00018  -0.00009   2.68975
   R39        2.05146   0.00004  -0.00002   0.00010   0.00008   2.05154
   R40        2.57431   0.00001  -0.00008   0.00003  -0.00005   2.57426
   R41        2.04945   0.00001   0.00004   0.00001   0.00005   2.04950
   R42        2.81998   0.00008   0.00004   0.00020   0.00024   2.82022
   R43        2.57414   0.00003  -0.00005   0.00006   0.00001   2.57415
   R44        2.04949   0.00001   0.00004   0.00000   0.00004   2.04953
   R45        2.68976  -0.00007   0.00009  -0.00021  -0.00011   2.68965
   R46        2.05162   0.00004  -0.00000   0.00009   0.00009   2.05171
   R47        2.05167   0.00002   0.00000   0.00006   0.00006   2.05174
   R48        2.05180   0.00002  -0.00001   0.00005   0.00005   2.05184
   R49        2.64033  -0.00000  -0.00000  -0.00001  -0.00001   2.64032
   R50        2.64037   0.00000  -0.00002   0.00001  -0.00002   2.64036
   R51        2.62985   0.00002   0.00006   0.00002   0.00007   2.62992
   R52        2.05304  -0.00000  -0.00001  -0.00001  -0.00002   2.05302
   R53        2.62970   0.00000   0.00002  -0.00000   0.00002   2.62972
   R54        2.05307  -0.00000  -0.00001  -0.00001  -0.00002   2.05305
   R55        2.63107  -0.00001  -0.00000  -0.00002  -0.00002   2.63105
   R56        2.05219   0.00001   0.00000   0.00002   0.00003   2.05221
   R57        2.63110   0.00000  -0.00002   0.00002  -0.00001   2.63110
   R58        2.05220   0.00001  -0.00000   0.00002   0.00002   2.05222
   R59        2.05200   0.00001   0.00000   0.00002   0.00002   2.05202
   R60        2.07046   0.00013  -0.00005   0.00037   0.00032   2.07078
   R61        2.06458   0.00069  -0.00048   0.00200   0.00152   2.06610
   R62        2.06714  -0.00030  -0.00003  -0.00081  -0.00084   2.06630
   R63        2.06917   0.00012  -0.00008   0.00034   0.00026   2.06943
   R64        2.06721   0.00025  -0.00032   0.00075   0.00043   2.06764
   R65        2.06693  -0.00009  -0.00006  -0.00022  -0.00028   2.06665
   R66        2.67389   0.00029   0.00013   0.00063   0.00075   2.67465
   R67        2.63603   0.00010  -0.00019   0.00028   0.00009   2.63612
   R68        2.52662  -0.00028  -0.00006  -0.00045  -0.00052   2.52610
   R69        2.81711   0.00003  -0.00002   0.00008   0.00006   2.81717
   R70        2.68925  -0.00015   0.00021  -0.00036  -0.00014   2.68910
   R71        2.82841   0.00002  -0.00005   0.00008   0.00003   2.82844
   R72        2.63189   0.00012   0.00010   0.00018   0.00028   2.63217
   R73        2.93924   0.00002  -0.00011   0.00011  -0.00000   2.93923
   R74        2.63999  -0.00002  -0.00034   0.00001  -0.00032   2.63966
   R75        2.07077  -0.00007   0.00003  -0.00019  -0.00016   2.07061
   R76        2.06603   0.00003   0.00002   0.00009   0.00011   2.06614
   R77        2.06630  -0.00001   0.00001  -0.00002  -0.00001   2.06630
   R78        2.93960  -0.00003  -0.00007  -0.00008  -0.00016   2.93944
   R79        2.63039  -0.00000  -0.00007  -0.00000  -0.00007   2.63032
   R80        2.62783  -0.00001   0.00014  -0.00003   0.00011   2.62794
   R81        2.63673  -0.00002   0.00030  -0.00011   0.00019   2.63692
   R82        2.81286  -0.00000   0.00002  -0.00001   0.00001   2.81287
   R83        2.63423  -0.00002  -0.00008  -0.00003  -0.00011   2.63412
   R84        2.52897   0.00008  -0.00002   0.00015   0.00012   2.52909
   R85        2.69646  -0.00007  -0.00012  -0.00016  -0.00029   2.69617
   R86        2.64920   0.00006  -0.00001   0.00014   0.00013   2.64933
   R87        2.64975   0.00003   0.00002   0.00007   0.00009   2.64984
   R88        2.65964  -0.00003  -0.00013  -0.00002  -0.00015   2.65948
   R89        2.81803  -0.00002  -0.00004  -0.00004  -0.00009   2.81794
   R90        2.61740   0.00006   0.00016   0.00007   0.00023   2.61763
   R91        2.82923  -0.00002   0.00005  -0.00006  -0.00001   2.82921
   R92        2.70646   0.00003   0.00000   0.00006   0.00007   2.70652
   R93        2.70973  -0.00001   0.00000  -0.00001  -0.00001   2.70972
   R94        2.70974  -0.00001  -0.00000  -0.00003  -0.00003   2.70971
   R95        2.70719   0.00002   0.00002   0.00005   0.00007   2.70726
   R96        2.04519  -0.00001   0.00000  -0.00003  -0.00002   2.04516
   R97        2.06934  -0.00002   0.00001  -0.00007  -0.00006   2.06927
   R98        2.06795   0.00004  -0.00001   0.00011   0.00010   2.06805
   R99        2.06656  -0.00000   0.00001  -0.00001   0.00000   2.06657
   R100       2.57442  -0.00000   0.00000  -0.00000  -0.00000   2.57442
   R101       2.05049  -0.00001   0.00000  -0.00002  -0.00001   2.05047
   R102       2.70762  -0.00001   0.00001  -0.00003  -0.00002   2.70760
   R103       2.65637  -0.00003   0.00000  -0.00007  -0.00007   2.65630
   R104       2.65608   0.00000  -0.00000   0.00000  -0.00000   2.65608
   R105       2.70778  -0.00000   0.00001  -0.00001  -0.00001   2.70777
   R106       2.05029  -0.00000  -0.00001  -0.00001  -0.00002   2.05027
   R107       2.57428   0.00000   0.00000   0.00000   0.00001   2.57429
   R108       2.68975  -0.00000   0.00000  -0.00001  -0.00001   2.68974
   R109       2.05155   0.00000  -0.00000   0.00000   0.00000   2.05155
   R110       2.57444  -0.00001   0.00000  -0.00002  -0.00002   2.57442
   R111       2.04965   0.00000  -0.00001   0.00001   0.00000   2.04965
   R112       2.82090  -0.00000  -0.00000  -0.00001  -0.00001   2.82088
   R113       2.57427  -0.00002   0.00001  -0.00003  -0.00002   2.57425
   R114       2.04967  -0.00000   0.00001  -0.00001   0.00000   2.04967
   R115       2.68982  -0.00001   0.00000  -0.00001  -0.00001   2.68981
   R116       2.05172  -0.00000   0.00000  -0.00001  -0.00001   2.05171
   R117       2.05173   0.00000   0.00000  -0.00000   0.00000   2.05174
   R118       2.63983  -0.00000   0.00001  -0.00000   0.00000   2.63983
   R119       2.64016   0.00000  -0.00000   0.00000   0.00000   2.64016
   R120       2.05181  -0.00000   0.00000  -0.00001  -0.00001   2.05180
   R121       2.63010  -0.00001  -0.00001  -0.00001  -0.00002   2.63008
   R122       2.05299   0.00000   0.00000   0.00000   0.00000   2.05300
   R123       2.62976  -0.00000  -0.00002  -0.00000  -0.00002   2.62974
   R124       2.05303  -0.00000  -0.00000  -0.00000  -0.00000   2.05303
   R125       2.63103   0.00000   0.00000   0.00000   0.00000   2.63103
   R126       2.05219  -0.00000   0.00000  -0.00000  -0.00000   2.05218
   R127       2.63119  -0.00000   0.00000  -0.00001  -0.00000   2.63118
   R128       2.05225  -0.00000  -0.00000  -0.00001  -0.00001   2.05223
   R129       2.05203  -0.00000  -0.00000  -0.00000  -0.00000   2.05203
   R130       2.06701   0.00012  -0.00022   0.00036   0.00014   2.06715
   R131       2.06654   0.00010  -0.00023   0.00030   0.00007   2.06661
   R132       2.06408  -0.00008   0.00006  -0.00023  -0.00018   2.06390
   R133       2.06402  -0.00012   0.00009  -0.00034  -0.00024   2.06377
   R134       2.06836   0.00009  -0.00025   0.00030   0.00005   2.06841
   R135       2.06498   0.00009  -0.00019   0.00026   0.00007   2.06505
   R136       2.06895   0.00001   0.00001   0.00001   0.00003   2.06898
   R137       2.06499  -0.00002   0.00001  -0.00005  -0.00004   2.06495
   R138       2.06407  -0.00004   0.00002  -0.00011  -0.00008   2.06399
   R139       2.06897  -0.00010   0.00004  -0.00026  -0.00023   2.06874
   R140       2.06512   0.00010  -0.00001   0.00027   0.00025   2.06537
   R141       2.06406  -0.00001   0.00005  -0.00003   0.00002   2.06408
    A1        1.91018   0.00002   0.00216   0.00034   0.00250   1.91268
    A2        2.23490  -0.00029  -0.00343  -0.00072  -0.00414   2.23076
    A3        2.13808   0.00027   0.00127   0.00036   0.00163   2.13971
    A4        1.87689  -0.00054  -0.00206  -0.00118  -0.00324   1.87365
    A5        2.20009  -0.00027   0.00137  -0.00155  -0.00018   2.19991
    A6        2.20601   0.00081   0.00073   0.00270   0.00342   2.20944
    A7        1.85235   0.00033   0.00193  -0.00007   0.00186   1.85421
    A8        2.17312   0.00284  -0.00488   0.01221   0.00731   2.18043
    A9        2.25751  -0.00317   0.00303  -0.01222  -0.00919   2.24832
   A10        1.88810   0.00096  -0.00172   0.00368   0.00195   1.89005
   A11        2.29337  -0.00185   0.00470  -0.00729  -0.00259   2.29078
   A12        2.10138   0.00089  -0.00302   0.00373   0.00071   2.10209
   A13        1.89715  -0.00077  -0.00030  -0.00274  -0.00304   1.89411
   A14        2.18893   0.00121   0.00124   0.00428   0.00552   2.19445
   A15        2.19709  -0.00044  -0.00093  -0.00153  -0.00247   2.19462
   A16        2.11531   0.00009   0.00539  -0.00098   0.00440   2.11972
   A17        2.07982  -0.00158  -0.00167  -0.00547  -0.00715   2.07266
   A18        2.08785   0.00148  -0.00367   0.00655   0.00287   2.09071
   A19        2.29317   0.00021   0.00405  -0.00040   0.00364   2.29681
   A20        2.10190  -0.00013  -0.00245   0.00001  -0.00244   2.09946
   A21        1.88811  -0.00008  -0.00159   0.00040  -0.00120   1.88691
   A22        1.84578   0.00036   0.00246   0.00012   0.00258   1.84837
   A23        2.25264  -0.00063   0.00186  -0.00239  -0.00054   2.25211
   A24        2.18475   0.00027  -0.00432   0.00227  -0.00205   2.18270
   A25        1.89461  -0.00044  -0.00055  -0.00114  -0.00170   1.89291
   A26        2.19711  -0.00022  -0.00132   0.00004  -0.00130   2.19581
   A27        2.18989   0.00067   0.00198   0.00131   0.00329   2.19318
   A28        1.89123   0.00012  -0.00278   0.00073  -0.00204   1.88919
   A29        2.20775  -0.00016   0.00124  -0.00089   0.00035   2.20810
   A30        2.18420   0.00003   0.00154   0.00016   0.00170   2.18589
   A31        1.90503   0.00004   0.00246  -0.00009   0.00237   1.90740
   A32        2.13532   0.00052   0.00128   0.00151   0.00279   2.13811
   A33        2.24282  -0.00056  -0.00373  -0.00143  -0.00517   2.23766
   A34        1.85189  -0.00018   0.00234  -0.00089   0.00144   1.85333
   A35        1.92111  -0.00006  -0.00078  -0.00040  -0.00117   1.91994
   A36        1.91826   0.00003  -0.00082  -0.00024  -0.00106   1.91720
   A37        1.91458   0.00002  -0.00093  -0.00017  -0.00110   1.91348
   A38        1.92621  -0.00006  -0.00077  -0.00050  -0.00127   1.92494
   A39        1.93032   0.00023   0.00099   0.00206   0.00304   1.93336
   A40        2.09113   0.00002  -0.00056  -0.00001  -0.00057   2.09056
   A41        2.08049   0.00026  -0.00053   0.00091   0.00037   2.08086
   A42        2.11145  -0.00029   0.00111  -0.00103   0.00007   2.11152
   A43        2.12351   0.00011   0.00036   0.00029   0.00065   2.12416
   A44        2.08589   0.00006  -0.00071   0.00036  -0.00035   2.08554
   A45        2.07378  -0.00016   0.00035  -0.00065  -0.00029   2.07348
   A46        2.08503   0.00014  -0.00056   0.00066   0.00009   2.08512
   A47        2.12492   0.00003   0.00012   0.00006   0.00018   2.12510
   A48        2.07318  -0.00017   0.00044  -0.00069  -0.00025   2.07292
   A49        2.11022   0.00009  -0.00043   0.00044  -0.00000   2.11022
   A50        2.07525  -0.00007   0.00067  -0.00041   0.00026   2.07551
   A51        2.09771  -0.00002  -0.00023  -0.00003  -0.00026   2.09744
   A52        2.06429   0.00005  -0.00005   0.00027   0.00022   2.06451
   A53        2.09184   0.00005   0.00008   0.00010   0.00018   2.09202
   A54        2.12705  -0.00010  -0.00003  -0.00037  -0.00040   2.12665
   A55        2.09237  -0.00003   0.00001  -0.00018  -0.00017   2.09220
   A56        2.06465   0.00006  -0.00007   0.00028   0.00021   2.06486
   A57        2.12606  -0.00002   0.00006  -0.00010  -0.00004   2.12603
   A58        2.07671  -0.00009   0.00056  -0.00051   0.00006   2.07677
   A59        2.11032   0.00010  -0.00046   0.00052   0.00005   2.11037
   A60        2.09615  -0.00002  -0.00010  -0.00001  -0.00011   2.09604
   A61        2.10131   0.00004   0.00024   0.00005   0.00029   2.10160
   A62        2.09369   0.00001  -0.00010   0.00016   0.00006   2.09374
   A63        2.08819  -0.00005  -0.00013  -0.00021  -0.00035   2.08784
   A64        2.11424  -0.00001  -0.00018   0.00001  -0.00017   2.11407
   A65        2.07069   0.00002   0.00011   0.00006   0.00017   2.07086
   A66        2.09825  -0.00001   0.00007  -0.00007  -0.00000   2.09825
   A67        2.09954   0.00008   0.00012   0.00016   0.00028   2.09982
   A68        2.09214  -0.00007  -0.00007  -0.00019  -0.00026   2.09188
   A69        2.09150  -0.00001  -0.00005   0.00002  -0.00003   2.09146
   A70        2.11436  -0.00000  -0.00021   0.00004  -0.00017   2.11420
   A71        2.07009   0.00002   0.00011   0.00007   0.00018   2.07027
   A72        2.09872  -0.00002   0.00010  -0.00012  -0.00002   2.09871
   A73        2.10165   0.00001   0.00023  -0.00004   0.00019   2.10184
   A74        2.09293   0.00004  -0.00009   0.00028   0.00019   2.09312
   A75        2.08860  -0.00005  -0.00014  -0.00024  -0.00038   2.08823
   A76        2.10223  -0.00001   0.00011  -0.00010   0.00001   2.10224
   A77        2.08657  -0.00002  -0.00007  -0.00011  -0.00018   2.08639
   A78        2.09439   0.00003  -0.00004   0.00021   0.00017   2.09456
   A79        2.10195  -0.00000   0.00012  -0.00007   0.00005   2.10199
   A80        2.09423   0.00004  -0.00002   0.00023   0.00021   2.09445
   A81        2.08700  -0.00003  -0.00010  -0.00016  -0.00026   2.08675
   A82        2.10349   0.00014   0.00015   0.00050   0.00065   2.10414
   A83        2.10219  -0.00010  -0.00019  -0.00035  -0.00054   2.10165
   A84        2.07750  -0.00004   0.00004  -0.00015  -0.00011   2.07739
   A85        2.10304   0.00002  -0.00005   0.00010   0.00004   2.10308
   A86        2.08069  -0.00002   0.00001  -0.00009  -0.00008   2.08061
   A87        2.09946  -0.00000   0.00004  -0.00001   0.00003   2.09949
   A88        2.10304   0.00003  -0.00000   0.00011   0.00011   2.10315
   A89        2.08041  -0.00003  -0.00000  -0.00012  -0.00012   2.08029
   A90        2.09973  -0.00000   0.00000   0.00000   0.00001   2.09974
   A91        2.09622   0.00000   0.00002  -0.00000   0.00002   2.09624
   A92        2.09042   0.00001   0.00001   0.00003   0.00004   2.09046
   A93        2.09654  -0.00001  -0.00003  -0.00003  -0.00005   2.09649
   A94        2.09627  -0.00001  -0.00001  -0.00002  -0.00003   2.09623
   A95        2.09047   0.00001   0.00003   0.00004   0.00007   2.09054
   A96        2.09645  -0.00000  -0.00002  -0.00002  -0.00004   2.09641
   A97        2.09031  -0.00001   0.00001  -0.00004  -0.00003   2.09028
   A98        2.09641   0.00000  -0.00001  -0.00000  -0.00001   2.09640
   A99        2.09646   0.00001   0.00000   0.00004   0.00004   2.09651
   A100       1.94986  -0.00017  -0.00067  -0.00135  -0.00203   1.94783
   A101       1.95295  -0.00048   0.00105  -0.00405  -0.00301   1.94994
   A102       1.91074   0.00051  -0.00077   0.00465   0.00388   1.91462
   A103       1.87488  -0.00012   0.00078  -0.00344  -0.00268   1.87220
   A104       1.88131   0.00015  -0.00009   0.00268   0.00259   1.88390
   A105       1.89174   0.00013  -0.00030   0.00171   0.00141   1.89315
   A106       1.94746  -0.00009  -0.00048  -0.00064  -0.00112   1.94634
   A107       1.95285   0.00004   0.00050  -0.00006   0.00044   1.95329
   A108       1.91531  -0.00005  -0.00059   0.00030  -0.00030   1.91502
   A109       1.87171  -0.00010   0.00067  -0.00146  -0.00079   1.87092
   A110       1.88504   0.00013   0.00009   0.00104   0.00113   1.88616
   A111       1.88907   0.00008  -0.00017   0.00089   0.00071   1.88979
   A112       2.19982  -0.00026  -0.00040  -0.00090  -0.00131   2.19852
   A113       2.20776   0.00026   0.00055   0.00088   0.00143   2.20918
   A114       1.87533  -0.00000  -0.00017   0.00013  -0.00004   1.87529
   A115       1.91169  -0.00010   0.00018  -0.00042  -0.00024   1.91145
   A116       2.23191   0.00016  -0.00031   0.00067   0.00036   2.23227
   A117       2.13957  -0.00006   0.00013  -0.00025  -0.00012   2.13945
   A118       1.85384  -0.00003   0.00018  -0.00014   0.00004   1.85387
   A119       2.18117   0.00019  -0.00007   0.00066   0.00059   2.18176
   A120       2.24808  -0.00015  -0.00010  -0.00062  -0.00072   2.24736
   A121       1.89503   0.00012  -0.00006   0.00038   0.00032   1.89535
   A122       2.19101  -0.00004   0.00004  -0.00012  -0.00008   2.19093
   A123       2.19715  -0.00008   0.00002  -0.00026  -0.00024   2.19691
   A124       1.88884   0.00001  -0.00013   0.00003  -0.00010   1.88874
   A125       2.29237  -0.00008   0.00011  -0.00026  -0.00015   2.29222
   A126       2.10179   0.00007   0.00000   0.00027   0.00027   2.10206
   A127       1.94763   0.00003   0.00013   0.00015   0.00028   1.94791
   A128       1.95036  -0.00003   0.00004  -0.00022  -0.00018   1.95018
   A129       1.91486  -0.00003  -0.00024  -0.00010  -0.00034   1.91452
   A130       1.87244  -0.00000  -0.00005  -0.00005  -0.00010   1.87234
   A131       1.88454   0.00001   0.00024   0.00008   0.00032   1.88485
   A132       1.89177   0.00003  -0.00011   0.00015   0.00005   1.89182
   A133       1.85185  -0.00002  -0.00002  -0.00006  -0.00008   1.85177
   A134       1.92446  -0.00008   0.00034  -0.00053  -0.00019   1.92428
   A135       1.91471   0.00004  -0.00020   0.00012  -0.00008   1.91463
   A136       1.91162   0.00007  -0.00015   0.00046   0.00031   1.91192
   A137       1.92670   0.00000   0.00007   0.00003   0.00011   1.92681
   A138       1.93291  -0.00001  -0.00004  -0.00002  -0.00006   1.93285
   A139       2.11646  -0.00003   0.00002  -0.00012  -0.00010   2.11635
   A140       2.07776   0.00006   0.00004   0.00022   0.00026   2.07802
   A141       2.08878  -0.00003  -0.00008  -0.00007  -0.00015   2.08863
   A142       2.19591   0.00009   0.00007   0.00031   0.00038   2.19629
   A143       2.19239  -0.00006  -0.00009  -0.00020  -0.00029   2.19210
   A144       1.89390  -0.00004   0.00004  -0.00016  -0.00012   1.89378
   A145       2.10247  -0.00003  -0.00010  -0.00009  -0.00019   2.10228
   A146       2.29391  -0.00003   0.00010  -0.00011  -0.00002   2.29390
   A147       1.88678   0.00006  -0.00000   0.00020   0.00020   1.88697
   A148       2.08979   0.00003  -0.00002   0.00011   0.00009   2.08989
   A149       2.08224  -0.00003   0.00007  -0.00012  -0.00005   2.08219
   A150       2.11099  -0.00001  -0.00004   0.00001  -0.00004   2.11095
   A151       1.90586  -0.00000   0.00000   0.00002   0.00002   1.90588
   A152       2.13834  -0.00008  -0.00012  -0.00027  -0.00039   2.13795
   A153       2.23881   0.00008   0.00010   0.00026   0.00035   2.23916
   A154       1.84746  -0.00002  -0.00000  -0.00008  -0.00009   1.84737
   A155       2.24760   0.00004   0.00013   0.00013   0.00026   2.24786
   A156       2.18812  -0.00002  -0.00012  -0.00004  -0.00016   2.18795
   A157       2.12432   0.00003  -0.00006   0.00013   0.00007   2.12439
   A158       2.08576  -0.00001   0.00004  -0.00003   0.00001   2.08577
   A159       2.07307  -0.00003   0.00002  -0.00011  -0.00008   2.07299
   A160       2.08562  -0.00002   0.00002  -0.00006  -0.00004   2.08558
   A161       2.12498   0.00004  -0.00001   0.00013   0.00013   2.12510
   A162       2.07257  -0.00002  -0.00001  -0.00007  -0.00008   2.07249
   A163       1.89078   0.00000  -0.00004   0.00002  -0.00001   1.89077
   A164       2.18458   0.00002   0.00003   0.00009   0.00012   2.18470
   A165       2.20783  -0.00002   0.00000  -0.00011  -0.00010   2.20772
   A166       1.94646   0.00002   0.00003   0.00012   0.00015   1.94661
   A167       1.95190  -0.00002   0.00009  -0.00016  -0.00008   1.95182
   A168       1.91599  -0.00000  -0.00002  -0.00003  -0.00005   1.91593
   A169       1.87008   0.00000   0.00001   0.00003   0.00004   1.87012
   A170       1.88702  -0.00001  -0.00002  -0.00005  -0.00007   1.88695
   A171       1.89012   0.00001  -0.00008   0.00009   0.00000   1.89012
   A172       2.11032   0.00001  -0.00000   0.00004   0.00004   2.11036
   A173       2.07507  -0.00000  -0.00005  -0.00000  -0.00005   2.07502
   A174       2.09779  -0.00001   0.00005  -0.00004   0.00001   2.09780
   A175       2.06534   0.00002  -0.00002   0.00008   0.00006   2.06539
   A176       2.09175   0.00001  -0.00001   0.00002   0.00000   2.09175
   A177       2.12608  -0.00002   0.00003  -0.00009  -0.00006   2.12602
   A178       2.09183   0.00002   0.00001   0.00005   0.00006   2.09189
   A179       2.06563   0.00001   0.00000   0.00004   0.00004   2.06567
   A180       2.12572  -0.00003  -0.00001  -0.00009  -0.00010   2.12562
   A181       2.07586   0.00001  -0.00003   0.00007   0.00004   2.07591
   A182       2.11043   0.00000   0.00002   0.00002   0.00004   2.11047
   A183       2.09689  -0.00002   0.00001  -0.00010  -0.00008   2.09680
   A184       2.10176  -0.00000  -0.00002   0.00000  -0.00001   2.10174
   A185       2.09368   0.00000   0.00001   0.00001   0.00002   2.09370
   A186       2.08774  -0.00000   0.00000  -0.00001  -0.00001   2.08773
   A187       2.11369   0.00000  -0.00000   0.00000  -0.00000   2.11369
   A188       2.07034  -0.00000   0.00003  -0.00002   0.00001   2.07035
   A189       2.09915   0.00000  -0.00003   0.00002  -0.00001   2.09914
   A190       2.10039   0.00001  -0.00001   0.00002   0.00001   2.10040
   A191       2.09163  -0.00001   0.00003  -0.00005  -0.00002   2.09161
   A192       2.09114   0.00000  -0.00002   0.00003   0.00001   2.09116
   A193       2.11379   0.00001   0.00001   0.00003   0.00003   2.11382
   A194       2.07006  -0.00001  -0.00002  -0.00007  -0.00008   2.06997
   A195       2.09934   0.00001   0.00001   0.00004   0.00005   2.09939
   A196       2.10195   0.00000  -0.00001   0.00002   0.00001   2.10196
   A197       2.09328  -0.00000   0.00000  -0.00001  -0.00001   2.09327
   A198       2.08795  -0.00000   0.00001  -0.00000   0.00000   2.08795
   A199       2.10216  -0.00000   0.00002  -0.00002  -0.00000   2.10216
   A200       2.08625   0.00000  -0.00001   0.00002   0.00001   2.08626
   A201       2.09477  -0.00000  -0.00001   0.00000  -0.00001   2.09476
   A202       2.10446  -0.00001  -0.00000  -0.00005  -0.00005   2.10441
   A203       2.10054   0.00001   0.00001   0.00004   0.00005   2.10059
   A204       2.07819   0.00000  -0.00001   0.00001   0.00000   2.07819
   A205       2.10197  -0.00001   0.00000  -0.00004  -0.00004   2.10193
   A206       2.09468   0.00000  -0.00001   0.00002   0.00001   2.09469
   A207       2.08653   0.00001   0.00001   0.00002   0.00003   2.08656
   A208       2.10269  -0.00000   0.00001  -0.00001   0.00000   2.10269
   A209       2.08081   0.00000  -0.00001   0.00001   0.00000   2.08081
   A210       2.09969   0.00000  -0.00000   0.00000  -0.00000   2.09968
   A211       2.10270  -0.00000   0.00000  -0.00001  -0.00001   2.10269
   A212       2.08027   0.00001   0.00000   0.00006   0.00006   2.08033
   A213       2.10021  -0.00001  -0.00000  -0.00005  -0.00005   2.10016
   A214       2.09613   0.00000  -0.00001   0.00000  -0.00001   2.09612
   A215       2.09057  -0.00000  -0.00000  -0.00001  -0.00001   2.09055
   A216       2.09649   0.00000   0.00001   0.00001   0.00002   2.09651
   A217       2.09616   0.00000   0.00001   0.00000   0.00001   2.09617
   A218       2.09071  -0.00000  -0.00001  -0.00002  -0.00002   2.09069
   A219       2.09631   0.00000   0.00000   0.00002   0.00002   2.09632
   A220       2.09050   0.00000   0.00000   0.00000   0.00000   2.09050
   A221       2.09626   0.00000  -0.00000   0.00001   0.00001   2.09627
   A222       2.09642  -0.00000  -0.00000  -0.00001  -0.00001   2.09641
   A223       1.92359   0.00008  -0.00034   0.00061   0.00027   1.92386
   A224       1.92581   0.00002  -0.00028   0.00028  -0.00001   1.92580
   A225       1.92940  -0.00015   0.00018  -0.00105  -0.00088   1.92852
   A226       1.86665  -0.00002   0.00093  -0.00014   0.00078   1.86743
   A227       1.90812   0.00002  -0.00020   0.00003  -0.00017   1.90795
   A228       1.90914   0.00006  -0.00026   0.00032   0.00005   1.90919
   A229       1.92613  -0.00010   0.00005  -0.00067  -0.00062   1.92552
   A230       1.92756  -0.00002  -0.00037   0.00001  -0.00036   1.92720
   A231       1.92284   0.00006  -0.00015   0.00045   0.00030   1.92315
   A232       1.90476   0.00005  -0.00023   0.00029   0.00006   1.90482
   A233       1.91242   0.00001  -0.00022   0.00002  -0.00020   1.91222
   A234       1.86918  -0.00000   0.00094  -0.00008   0.00086   1.87004
   A235       1.92801  -0.00005  -0.00007  -0.00031  -0.00038   1.92763
   A236       1.92397   0.00001   0.00016   0.00003   0.00020   1.92417
   A237       1.92437   0.00004  -0.00017   0.00028   0.00011   1.92448
   A238       1.87022   0.00000  -0.00003  -0.00004  -0.00008   1.87015
   A239       1.90286   0.00001  -0.00002   0.00011   0.00009   1.90295
   A240       1.91353  -0.00002   0.00013  -0.00007   0.00006   1.91359
   A241       1.92341  -0.00005  -0.00031  -0.00019  -0.00050   1.92291
   A242       1.92754   0.00001   0.00034  -0.00016   0.00018   1.92773
   A243       1.92748   0.00002  -0.00004   0.00021   0.00017   1.92765
   A244       1.86886  -0.00001   0.00014  -0.00024  -0.00011   1.86875
   A245       1.90316   0.00006  -0.00030   0.00059   0.00029   1.90344
   A246       1.91235  -0.00002   0.00018  -0.00021  -0.00004   1.91231
    D1        0.00284  -0.00001   0.00053  -0.00107  -0.00054   0.00230
    D2       -3.11896  -0.00001  -0.00107   0.00027  -0.00081  -3.11977
    D3        3.13626  -0.00004   0.00121  -0.00298  -0.00177   3.13450
    D4        0.01446  -0.00005  -0.00040  -0.00164  -0.00204   0.01242
    D5        0.00580  -0.00002  -0.00075  -0.00047  -0.00121   0.00459
    D6       -3.12965  -0.00007  -0.00166  -0.00252  -0.00417  -3.13383
    D7       -3.12817   0.00001  -0.00135   0.00132  -0.00003  -3.12819
    D8        0.01957  -0.00004  -0.00226  -0.00073  -0.00299   0.01658
    D9       -0.15254  -0.00006  -0.00184  -0.00602  -0.00786  -0.16040
   D10        1.95511  -0.00007  -0.00234  -0.00609  -0.00843   1.94669
   D11       -2.26669  -0.00005  -0.00150  -0.00590  -0.00740  -2.27409
   D12        2.97992  -0.00010  -0.00108  -0.00815  -0.00923   2.97068
   D13       -1.19561  -0.00011  -0.00158  -0.00822  -0.00980  -1.20541
   D14        0.86577  -0.00008  -0.00074  -0.00804  -0.00878   0.85699
   D15       -0.01000   0.00004  -0.00013   0.00210   0.00198  -0.00802
   D16        3.11179  -0.00007   0.00318  -0.00202   0.00112   3.11291
   D17        3.11172   0.00002   0.00150   0.00069   0.00220   3.11392
   D18       -0.04968  -0.00008   0.00480  -0.00343   0.00134  -0.04834
   D19       -1.06182  -0.00043   0.00082  -0.03340  -0.03258  -1.09440
   D20        2.10854  -0.00052   0.00179  -0.03886  -0.03706   2.07147
   D21        2.10321  -0.00041  -0.00105  -0.03176  -0.03281   2.07040
   D22       -1.00961  -0.00051  -0.00007  -0.03722  -0.03730  -1.04691
   D23        0.01356  -0.00004  -0.00033  -0.00237  -0.00270   0.01086
   D24       -3.09955  -0.00014   0.00189  -0.00770  -0.00578  -3.10533
   D25       -3.10692  -0.00002  -0.00365   0.00164  -0.00206  -3.10898
   D26        0.06316  -0.00012  -0.00142  -0.00369  -0.00514   0.05802
   D27        1.89104   0.00028   0.00200  -0.00415  -0.00215   1.88889
   D28       -2.28913  -0.00033   0.00326  -0.01235  -0.00908  -2.29822
   D29       -0.19154  -0.00013   0.00304  -0.00969  -0.00665  -0.19819
   D30       -1.27516   0.00021   0.00602  -0.00902  -0.00301  -1.27817
   D31        0.82785  -0.00039   0.00728  -0.01723  -0.00994   0.81791
   D32        2.92544  -0.00020   0.00707  -0.01457  -0.00751   2.91794
   D33       -0.01211   0.00004   0.00069   0.00178   0.00245  -0.00966
   D34        3.12331   0.00009   0.00161   0.00386   0.00545   3.12875
   D35        3.10471   0.00007  -0.00115   0.00620   0.00507   3.10978
   D36       -0.04306   0.00013  -0.00022   0.00829   0.00807  -0.03499
   D37       -3.13833  -0.00000  -0.00208  -0.00001  -0.00210  -3.14043
   D38        0.02544  -0.00012  -0.00415  -0.00533  -0.00949   0.01595
   D39        0.03464  -0.00011   0.00035  -0.00585  -0.00550   0.02915
   D40       -3.08478  -0.00022  -0.00172  -0.01117  -0.01289  -3.09767
   D41        3.13967  -0.00001   0.00128  -0.00183  -0.00055   3.13912
   D42       -1.07320  -0.00012   0.00110  -0.00275  -0.00164  -1.07484
   D43        1.05704   0.00015   0.00128  -0.00059   0.00070   1.05773
   D44        0.00526  -0.00007   0.00021  -0.00422  -0.00401   0.00124
   D45        2.07557  -0.00018   0.00004  -0.00514  -0.00511   2.07046
   D46       -2.07738   0.00009   0.00021  -0.00298  -0.00277  -2.08015
   D47       -3.12308  -0.00004  -0.00208  -0.00192  -0.00401  -3.12710
   D48        0.01279   0.00002  -0.00044  -0.00015  -0.00060   0.01219
   D49       -0.00376   0.00004   0.00004   0.00327   0.00333  -0.00044
   D50        3.13211   0.00010   0.00168   0.00504   0.00674   3.13885
   D51       -1.69877   0.00038   0.00333   0.03203   0.03534  -1.66343
   D52        1.42662   0.00023   0.00430   0.02353   0.02781   1.45443
   D53        1.46464   0.00028   0.00113   0.02689   0.02805   1.49269
   D54       -1.69315   0.00013   0.00210   0.01840   0.02052  -1.67263
   D55       -3.14156  -0.00002   0.00192  -0.00250  -0.00056   3.14106
   D56       -0.00466  -0.00000  -0.00079  -0.00054  -0.00134  -0.00600
   D57        0.00522  -0.00008   0.00044  -0.00410  -0.00366   0.00156
   D58       -3.14106  -0.00006  -0.00227  -0.00214  -0.00444   3.13769
   D59       -3.13950  -0.00001  -0.00151   0.00055  -0.00094  -3.14043
   D60       -0.05576   0.00008   0.00044   0.00431   0.00474  -0.05102
   D61       -0.00242   0.00004  -0.00017   0.00194   0.00177  -0.00066
   D62        3.08131   0.00013   0.00177   0.00570   0.00745   3.08876
   D63       -0.00600   0.00009  -0.00054   0.00468   0.00414  -0.00186
   D64        3.13883   0.00005  -0.00100   0.00276   0.00176   3.14059
   D65        3.14004   0.00007   0.00206   0.00283   0.00488  -3.13826
   D66        0.00169   0.00004   0.00160   0.00091   0.00250   0.00419
   D67       -1.17348   0.00009   0.00314   0.00180   0.00493  -1.16855
   D68        0.92373  -0.00008   0.00402  -0.00056   0.00344   0.92717
   D69        3.02098   0.00002   0.00373   0.00071   0.00443   3.02541
   D70        1.96260   0.00011  -0.00008   0.00409   0.00402   1.96662
   D71       -2.22339  -0.00005   0.00080   0.00173   0.00254  -2.22085
   D72       -0.12613   0.00004   0.00051   0.00301   0.00352  -0.12261
   D73       -0.00136   0.00002  -0.00017   0.00101   0.00084  -0.00052
   D74        3.13593  -0.00002   0.00048  -0.00101  -0.00052   3.13541
   D75       -3.08539  -0.00004  -0.00195  -0.00268  -0.00464  -3.09003
   D76        0.05190  -0.00007  -0.00130  -0.00469  -0.00600   0.04590
   D77        0.04422  -0.00007  -0.00026  -0.00219  -0.00244   0.04177
   D78       -2.03041   0.00009  -0.00017  -0.00113  -0.00130  -2.03170
   D79        2.12163  -0.00018  -0.00028  -0.00326  -0.00355   2.11808
   D80        3.11844  -0.00001   0.00189   0.00210   0.00400   3.12244
   D81        1.04382   0.00015   0.00197   0.00316   0.00514   1.04896
   D82       -1.08733  -0.00011   0.00186   0.00102   0.00289  -1.08444
   D83        0.00474  -0.00007   0.00045  -0.00366  -0.00321   0.00153
   D84       -3.13221  -0.00003  -0.00028  -0.00149  -0.00178  -3.13398
   D85       -3.14004  -0.00003   0.00091  -0.00177  -0.00087  -3.14091
   D86        0.00620   0.00000   0.00017   0.00039   0.00056   0.00676
   D87       -1.05262   0.00000  -0.00082   0.00105   0.00023  -1.05239
   D88        1.00504   0.00004  -0.00007   0.00142   0.00135   1.00639
   D89        3.11918   0.00003  -0.00047   0.00131   0.00084   3.12001
   D90        2.08378  -0.00004  -0.00000  -0.00138  -0.00138   2.08240
   D91       -2.14175  -0.00000   0.00075  -0.00101  -0.00026  -2.14200
   D92       -0.02761  -0.00002   0.00035  -0.00112  -0.00077  -0.02838
   D93       -0.00569  -0.00010  -0.00085  -0.00518  -0.00602  -0.01171
   D94        3.13105  -0.00008  -0.00096  -0.00435  -0.00531   3.12574
   D95       -3.13079   0.00005  -0.00181   0.00345   0.00164  -3.12915
   D96        0.00595   0.00007  -0.00192   0.00428   0.00236   0.00830
   D97       -3.11196   0.00004  -0.00078   0.00223   0.00144  -3.11051
   D98        0.01814   0.00008  -0.00106   0.00476   0.00369   0.02183
   D99        0.01324  -0.00011   0.00017  -0.00636  -0.00619   0.00706
   D100      -3.13985  -0.00007  -0.00011  -0.00383  -0.00394   3.13940
   D101      -3.12603   0.00001  -0.00189   0.00061  -0.00128  -3.12731
   D102       0.01225  -0.00002  -0.00141  -0.00091  -0.00232   0.00993
   D103       0.02038  -0.00001  -0.00177  -0.00022  -0.00199   0.01839
   D104      -3.12452  -0.00004  -0.00130  -0.00174  -0.00303  -3.12755
   D105       3.11922   0.00001   0.00182   0.00020   0.00202   3.12125
   D106      -0.01857   0.00001   0.00197   0.00002   0.00198  -0.01659
   D107      -0.02709   0.00003   0.00171   0.00101   0.00272  -0.02437
   D108       3.11830   0.00002   0.00186   0.00082   0.00268   3.12098
   D109      -0.02011   0.00008   0.00156   0.00417   0.00573  -0.01438
   D110       3.10637   0.00009   0.00125   0.00469   0.00593   3.11230
   D111       3.13264   0.00004   0.00183   0.00172   0.00355   3.13619
   D112      -0.02407   0.00005   0.00152   0.00223   0.00375  -0.02032
   D113       0.02902  -0.00008  -0.00125  -0.00401  -0.00526   0.02376
   D114      -3.10967  -0.00008  -0.00166  -0.00400  -0.00566  -3.11533
   D115      -3.12400  -0.00003  -0.00154  -0.00149  -0.00303  -3.12702
   D116       0.02050  -0.00003  -0.00195  -0.00148  -0.00342   0.01708
   D117      -0.00143  -0.00001   0.00064  -0.00074  -0.00009  -0.00153
   D118       3.14001  -0.00002   0.00048  -0.00102  -0.00055   3.13946
   D119      -3.13968   0.00002   0.00016   0.00080   0.00096  -3.13871
   D120       0.00177   0.00001  -0.00001   0.00052   0.00051   0.00228
   D121       0.01581  -0.00002  -0.00058  -0.00088  -0.00146   0.01435
   D122      -3.12354  -0.00001  -0.00067  -0.00075  -0.00142  -3.12495
   D123      -3.12966  -0.00002  -0.00073  -0.00069  -0.00142  -3.13108
   D124       0.01418  -0.00001  -0.00082  -0.00055  -0.00138   0.01280
   D125       0.01170  -0.00004  -0.00025  -0.00213  -0.00238   0.00932
   D126      -3.12502  -0.00000   0.00016  -0.00013   0.00003  -3.12499
   D127      -3.12596  -0.00004  -0.00009  -0.00233  -0.00242  -3.12838
   D128       0.02051  -0.00001   0.00032  -0.00033  -0.00001   0.02050
   D129       0.00757  -0.00001  -0.00150   0.00004  -0.00146   0.00611
   D130      -3.13889  -0.00004  -0.00191  -0.00196  -0.00387   3.14042
   D131      -3.11836  -0.00002  -0.00117  -0.00050  -0.00167  -3.12003
   D132       0.01836  -0.00005  -0.00159  -0.00250  -0.00408   0.01428
   D133       0.01146  -0.00002  -0.00016  -0.00129  -0.00145   0.01001
   D134      -3.12497  -0.00002  -0.00053  -0.00121  -0.00174  -3.12671
   D135       3.13763  -0.00001  -0.00047  -0.00077  -0.00124   3.13638
   D136       0.00120  -0.00001  -0.00085  -0.00069  -0.00154  -0.00033
   D137      -0.00352  -0.00000   0.00096  -0.00027   0.00068  -0.00284
   D138       3.13857   0.00001   0.00056   0.00009   0.00066   3.13923
   D139       3.14101  -0.00001   0.00054  -0.00026   0.00028   3.14129
   D140      -0.00008   0.00000   0.00015   0.00010   0.00025   0.00017
   D141      -0.01063   0.00002   0.00056   0.00087   0.00143  -0.00920
   D142       3.13177   0.00002   0.00014   0.00098   0.00112   3.13289
   D143       3.13111   0.00002   0.00072   0.00116   0.00188   3.13299
   D144      -0.00967   0.00003   0.00031   0.00127   0.00157  -0.00810
   D145       0.00310  -0.00000  -0.00057  -0.00004  -0.00061   0.00249
   D146      -3.13930  -0.00000  -0.00016  -0.00015  -0.00031  -3.13961
   D147      -3.14077  -0.00001  -0.00048  -0.00018  -0.00066  -3.14143
   D148       0.00001  -0.00001  -0.00006  -0.00029  -0.00035  -0.00034
   D149      -1.74229   0.00004   0.00087   0.00462   0.00549  -1.73680
   D150       1.40024   0.00004   0.00090   0.00450   0.00540   1.40564
   D151       1.40415   0.00007   0.00128   0.00661   0.00788   1.41204
   D152      -1.73651   0.00007   0.00131   0.00649   0.00780  -1.72871
   D153       0.00560  -0.00001  -0.00087  -0.00044  -0.00131   0.00429
   D154      -3.13671  -0.00002  -0.00031  -0.00051  -0.00082  -3.13754
   D155      -3.14124  -0.00001  -0.00049  -0.00052  -0.00101   3.14093
   D156      -0.00037  -0.00002   0.00007  -0.00059  -0.00053  -0.00090
   D157      -0.00983   0.00003   0.00048   0.00126   0.00173  -0.00810
   D158       3.13248   0.00003  -0.00008   0.00132   0.00125   3.13372
   D159       3.13126   0.00002   0.00087   0.00089   0.00176   3.13302
   D160      -0.00961   0.00002   0.00031   0.00096   0.00127  -0.00834
   D161      -3.14069   0.00000   0.00007  -0.00001   0.00006  -3.14064
   D162       0.00012   0.00000   0.00010   0.00005   0.00015   0.00027
   D163      -0.00002   0.00000   0.00004   0.00010   0.00014   0.00012
   D164       3.14079   0.00000   0.00006   0.00017   0.00023   3.14103
   D165       3.14043   0.00000  -0.00007   0.00014   0.00007   3.14050
   D166      -0.00149  -0.00000   0.00004  -0.00003   0.00001  -0.00148
   D167      -0.00025   0.00000  -0.00004   0.00002  -0.00001  -0.00026
   D168       3.14102  -0.00000   0.00007  -0.00014  -0.00007   3.14095
   D169       0.00025  -0.00000  -0.00001  -0.00014  -0.00015   0.00010
   D170      -3.14019  -0.00000   0.00001  -0.00006  -0.00005  -3.14024
   D171      -3.14055  -0.00001  -0.00004  -0.00021  -0.00025  -3.14080
   D172       0.00219  -0.00000  -0.00002  -0.00012  -0.00014   0.00205
   D173       0.00028  -0.00000   0.00001  -0.00011  -0.00010   0.00018
   D174      -3.14055  -0.00000   0.00007  -0.00015  -0.00007  -3.14063
   D175      -3.14098   0.00000  -0.00010   0.00006  -0.00004  -3.14103
   D176       0.00137   0.00000  -0.00004   0.00002  -0.00001   0.00135
   D177      -0.00022   0.00000  -0.00002   0.00006   0.00004  -0.00018
   D178      -3.14158   0.00000  -0.00002   0.00010   0.00007  -3.14150
   D179       3.14022  -0.00000  -0.00003  -0.00003  -0.00006   3.14015
   D180      -0.00114   0.00000  -0.00004   0.00001  -0.00003  -0.00117
   D181      -0.00005   0.00000   0.00002   0.00007   0.00009   0.00004
   D182       3.14131   0.00000   0.00002   0.00003   0.00005   3.14137
   D183       3.14078   0.00000  -0.00005   0.00011   0.00006   3.14084
   D184      -0.00104   0.00000  -0.00004   0.00006   0.00002  -0.00102
   D185      -3.11537  -0.00006   0.00102  -0.00342  -0.00240  -3.11777
   D186       0.02056  -0.00007   0.00167  -0.00383  -0.00216   0.01840
   D187       0.00198   0.00003   0.00021   0.00119   0.00140   0.00338
   D188       3.13791   0.00001   0.00086   0.00078   0.00164   3.13955
   D189       3.10952   0.00003  -0.00115   0.00297   0.00182   3.11134
   D190      -0.04574  -0.00007  -0.00032  -0.00339  -0.00371  -0.04944
   D191      -0.00769  -0.00004  -0.00032  -0.00164  -0.00196  -0.00966
   D192       3.12024  -0.00014   0.00051  -0.00800  -0.00749   3.11275
   D193       0.00478   0.00000  -0.00000  -0.00021  -0.00021   0.00457
   D194      -3.13872   0.00004   0.00049   0.00280   0.00329  -3.13543
   D195      -3.13151   0.00001  -0.00061   0.00017  -0.00044  -3.13195
   D196       0.00818   0.00005  -0.00011   0.00318   0.00306   0.01124
   D197       1.91673  -0.00001  -0.00060  -0.00171  -0.00231   1.91441
   D198      -2.30281  -0.00002  -0.00058  -0.00194  -0.00252  -2.30534
   D199      -0.18769  -0.00001  -0.00042  -0.00182  -0.00225  -0.18993
   D200      -1.23120  -0.00002   0.00013  -0.00217  -0.00204  -1.23325
   D201       0.83244  -0.00004   0.00014  -0.00240  -0.00225   0.83019
   D202       2.94757  -0.00002   0.00030  -0.00228  -0.00198   2.94559
   D203       0.01064   0.00004   0.00032   0.00154   0.00187   0.01250
   D204      -3.10949  -0.00001   0.00096  -0.00068   0.00028  -3.10921
   D205      -3.11659   0.00014  -0.00055   0.00821   0.00765  -3.10893
   D206       0.04647   0.00009   0.00008   0.00598   0.00606   0.05254
   D207       1.91384   0.00003  -0.00120   0.00032  -0.00088   1.91297
   D208      -2.27280   0.00002  -0.00114   0.00020  -0.00094  -2.27374
   D209      -0.17406   0.00002  -0.00142   0.00019  -0.00123  -0.17529
   D210      -1.24458  -0.00009  -0.00017  -0.00750  -0.00767  -1.25225
   D211       0.85196  -0.00009  -0.00011  -0.00762  -0.00773   0.84423
   D212       2.95069  -0.00010  -0.00039  -0.00763  -0.00802   2.94267
   D213      -0.00963  -0.00003  -0.00020  -0.00084  -0.00104  -0.01067
   D214       3.11327   0.00002  -0.00075   0.00109   0.00034   3.11361
   D215       3.13388  -0.00007  -0.00070  -0.00386  -0.00456   3.12932
   D216      -0.02641  -0.00002  -0.00125  -0.00193  -0.00318  -0.02958
   D217      -3.13704  -0.00001   0.00105  -0.00018   0.00088  -3.13616
   D218      -1.06849   0.00002   0.00105   0.00005   0.00110  -1.06740
   D219       1.06484  -0.00002   0.00108  -0.00025   0.00084   1.06568
   D220       0.00232   0.00003   0.00163   0.00335   0.00498   0.00729
   D221       2.07086   0.00006   0.00163   0.00357   0.00520   2.07606
   D222      -2.07899   0.00002   0.00166   0.00328   0.00494  -2.07405
   D223       3.13803   0.00007  -0.00062   0.00239   0.00177   3.13981
   D224       0.01781   0.00003   0.00016   0.00096   0.00112   0.01893
   D225       0.02009   0.00001   0.00008  -0.00006   0.00003   0.02011
   D226      -3.10014  -0.00003   0.00086  -0.00148  -0.00062  -3.10076
   D227       0.03034  -0.00004  -0.00115  -0.00346  -0.00460   0.02574
   D228       3.11857  -0.00006  -0.00064  -0.00472  -0.00536   3.11321
   D229      -2.04668   0.00003  -0.00146  -0.00303  -0.00449  -2.05118
   D230       1.04155   0.00001  -0.00096  -0.00429  -0.00525   1.03630
   D231       2.10375  -0.00001  -0.00135  -0.00333  -0.00469   2.09907
   D232      -1.09120  -0.00003  -0.00085  -0.00459  -0.00545  -1.09664
   D233       0.01129  -0.00001   0.00038  -0.00005   0.00033   0.01161
   D234      -3.12177  -0.00001   0.00137   0.00024   0.00161  -3.12016
   D235       3.13138   0.00003  -0.00040   0.00138   0.00098   3.13236
   D236      -0.00168   0.00003   0.00059   0.00168   0.00227   0.00059
   D237      -1.66607   0.00007  -0.00211   0.00660   0.00449  -1.66158
   D238       1.45636   0.00007  -0.00181   0.00650   0.00468   1.46104
   D239       1.49655   0.00004  -0.00135   0.00520   0.00385   1.50040
   D240      -1.66421   0.00004  -0.00105   0.00509   0.00405  -1.66017
   D241      -0.03893   0.00003   0.00028   0.00216   0.00243  -0.03650
   D242       3.09593   0.00003  -0.00051   0.00192   0.00142   3.09735
   D243      -3.13478   0.00005  -0.00015   0.00324   0.00309  -3.13169
   D244       0.00008   0.00005  -0.00093   0.00301   0.00208   0.00216
   D245      -3.09793  -0.00001   0.00029  -0.00078  -0.00049  -3.09843
   D246       0.02478  -0.00000  -0.00103   0.00007  -0.00096   0.02381
   D247      -0.00196  -0.00003   0.00072  -0.00184  -0.00113  -0.00309
   D248       3.12074  -0.00002  -0.00060  -0.00100  -0.00160   3.11915
   D249       3.13569  -0.00005  -0.00012  -0.00324  -0.00336   3.13233
   D250      -0.01134  -0.00003  -0.00067  -0.00127  -0.00193  -0.01328
   D251       0.00183  -0.00005   0.00078  -0.00297  -0.00220  -0.00036
   D252       3.13799  -0.00002   0.00023  -0.00100  -0.00077   3.13722
   D253      -0.01312   0.00002   0.00023   0.00070   0.00093  -0.01219
   D254       3.12005   0.00000   0.00043   0.00012   0.00055   3.12060
   D255      -3.13522   0.00002  -0.00008   0.00081   0.00073  -3.13449
   D256      -0.00205   0.00001   0.00012   0.00023   0.00035  -0.00170
   D257      -3.11505  -0.00000  -0.00040   0.00006  -0.00034  -3.11539
   D258       0.02016  -0.00000  -0.00029   0.00007  -0.00022   0.01995
   D259       0.00714  -0.00000  -0.00010  -0.00005  -0.00014   0.00700
   D260      -3.14083  -0.00000   0.00002  -0.00004  -0.00002  -3.14085
   D261       0.00316  -0.00000  -0.00022  -0.00006  -0.00028   0.00289
   D262      -3.14103   0.00002   0.00007   0.00122   0.00129  -3.13973
   D263      -3.11815  -0.00001   0.00119  -0.00096   0.00024  -3.11791
   D264       0.02085   0.00002   0.00148   0.00032   0.00181   0.02265
   D265      -1.19907   0.00012   0.00366   0.00958   0.01324  -1.18584
   D266       0.86225   0.00008   0.00385   0.00906   0.01291   0.87517
   D267       2.98029   0.00007   0.00427   0.00883   0.01310   2.99339
   D268       1.91980   0.00014   0.00208   0.01059   0.01267   1.93247
   D269      -2.30206   0.00009   0.00227   0.01008   0.01235  -2.28971
   D270      -0.18401   0.00008   0.00269   0.00984   0.01253  -0.17148
   D271      -0.00299   0.00003  -0.00035   0.00186   0.00152  -0.00147
   D272       3.14125   0.00000  -0.00064   0.00056  -0.00008   3.14117
   D273      -3.13938   0.00001   0.00017  -0.00002   0.00015  -3.13923
   D274       0.00486  -0.00002  -0.00013  -0.00132  -0.00145   0.00341
   D275      -1.13863  -0.00002   0.00078  -0.00223  -0.00144  -1.14007
   D276       0.95515  -0.00002   0.00087  -0.00221  -0.00134   0.95381
   D277       3.05355  -0.00002   0.00081  -0.00223  -0.00142   3.05213
   D278       1.99655   0.00001   0.00014   0.00010   0.00024   1.99679
   D279      -2.19286   0.00001   0.00023   0.00011   0.00034  -2.19251
   D280      -0.09446   0.00001   0.00017   0.00010   0.00026  -0.09419
   D281       3.14121   0.00000   0.00012   0.00018   0.00031   3.14152
   D282      -0.00231  -0.00000   0.00009  -0.00006   0.00003  -0.00228
   D283       0.00798   0.00002  -0.00008   0.00076   0.00069   0.00866
   D284      -3.13554   0.00001  -0.00011   0.00053   0.00041  -3.13513
   D285      -3.13933  -0.00000  -0.00012  -0.00013  -0.00024  -3.13957
   D286      -0.00479  -0.00000  -0.00003  -0.00016  -0.00019  -0.00497
   D287      -0.00591  -0.00001   0.00008  -0.00069  -0.00061  -0.00652
   D288       3.12863  -0.00001   0.00017  -0.00073  -0.00056   3.12808
   D289      -0.00547  -0.00000  -0.00002  -0.00020  -0.00022  -0.00569
   D290       3.13275  -0.00001   0.00009  -0.00048  -0.00040   3.13235
   D291      -3.14087  -0.00000  -0.00013  -0.00021  -0.00034  -3.14122
   D292      -0.00265  -0.00001  -0.00003  -0.00049  -0.00052  -0.00317
   D293       0.01192   0.00001  -0.00009   0.00041   0.00032   0.01224
   D294      -3.12853   0.00001  -0.00014   0.00063   0.00049  -3.12805
   D295      -3.13601   0.00001   0.00003   0.00042   0.00045  -3.13557
   D296       0.00672   0.00001  -0.00002   0.00063   0.00061   0.00733
   D297      -0.00437  -0.00001   0.00003  -0.00036  -0.00033  -0.00470
   D298       3.14031  -0.00000  -0.00001  -0.00021  -0.00021   3.14009
   D299       3.13918  -0.00000   0.00006  -0.00012  -0.00005   3.13912
   D300       0.00067   0.00000   0.00003   0.00003   0.00006   0.00073
   D301       0.00040   0.00000  -0.00003   0.00024   0.00021   0.00060
   D302       3.14088   0.00000  -0.00001   0.00015   0.00014   3.14102
   D303      -3.13400   0.00000  -0.00012   0.00027   0.00015  -3.13385
   D304       0.00648   0.00000  -0.00010   0.00018   0.00009   0.00657
   D305       0.00642  -0.00000  -0.00008  -0.00009  -0.00017   0.00624
   D306      -3.12888  -0.00000  -0.00017   0.00005  -0.00011  -3.12899
   D307       3.14071  -0.00000   0.00001  -0.00012  -0.00012   3.14059
   D308       0.00542  -0.00000  -0.00008   0.00002  -0.00006   0.00536
   D309      -0.00131   0.00001   0.00011   0.00027   0.00038  -0.00093
   D310       3.13399   0.00000   0.00019   0.00013   0.00032   3.13431
   D311      -3.13941   0.00001   0.00000   0.00056   0.00056  -3.13885
   D312      -0.00412   0.00001   0.00009   0.00041   0.00050  -0.00362
   D313      -0.00285   0.00000   0.00006   0.00008   0.00013  -0.00272
   D314       3.13965   0.00001   0.00002   0.00034   0.00036   3.14001
   D315       3.13530  -0.00000   0.00016  -0.00021  -0.00005   3.13526
   D316      -0.00538   0.00000   0.00013   0.00005   0.00018  -0.00520
   D317      -0.00528  -0.00001   0.00005  -0.00035  -0.00030  -0.00558
   D318       3.13992  -0.00001   0.00008  -0.00023  -0.00015   3.13977
   D319       3.13747  -0.00000  -0.00000  -0.00013  -0.00013   3.13734
   D320      -0.00051  -0.00000   0.00003  -0.00001   0.00002  -0.00050
   D321      -0.00137  -0.00000   0.00002  -0.00012  -0.00010  -0.00147
   D322      -3.13980   0.00000  -0.00001   0.00013   0.00011  -3.13969
   D323       3.13715  -0.00000   0.00006  -0.00027  -0.00021   3.13694
   D324      -0.00128   0.00000   0.00002  -0.00002  -0.00000  -0.00129
   D325       0.00333   0.00000  -0.00002   0.00017   0.00015   0.00348
   D326      -3.14144  -0.00000   0.00002  -0.00007  -0.00006  -3.14149
   D327      -3.13714   0.00001  -0.00004   0.00026   0.00022  -3.13692
   D328       0.00128   0.00000  -0.00001   0.00002   0.00001   0.00129
   D329      -1.53574  -0.00001  -0.00031  -0.00125  -0.00156  -1.53730
   D330       1.60606  -0.00001  -0.00032  -0.00126  -0.00158   1.60448
   D331       1.61212  -0.00001  -0.00039  -0.00110  -0.00150   1.61062
   D332      -1.52927  -0.00001  -0.00040  -0.00112  -0.00152  -1.53079
   D333       0.00447   0.00000  -0.00003   0.00022   0.00019   0.00465
   D334      -3.13995   0.00000  -0.00007   0.00016   0.00009  -3.13987
   D335      -3.13805  -0.00000   0.00001  -0.00005  -0.00004  -3.13810
   D336       0.00071  -0.00000  -0.00004  -0.00010  -0.00014   0.00057
   D337      -0.00037  -0.00000  -0.00002  -0.00008  -0.00011  -0.00048
   D338      -3.13915  -0.00000   0.00002  -0.00003  -0.00001  -3.13916
   D339       3.13762  -0.00000  -0.00006  -0.00020  -0.00025   3.13737
   D340      -0.00116  -0.00000  -0.00001  -0.00014  -0.00016  -0.00132
   D341       3.14158   0.00000  -0.00000   0.00003   0.00003  -3.14158
   D342       0.00040   0.00000  -0.00000   0.00000   0.00000   0.00041
   D343      -0.00022   0.00000   0.00000   0.00005   0.00005  -0.00017
   D344      -3.14139   0.00000   0.00000   0.00002   0.00002  -3.14137
   D345       3.14148  -0.00000   0.00000  -0.00005  -0.00005   3.14143
   D346       0.00013  -0.00000  -0.00005   0.00000  -0.00004   0.00009
   D347       0.00009  -0.00000  -0.00000  -0.00006  -0.00007   0.00002
   D348      -3.14125  -0.00000  -0.00005  -0.00001  -0.00006  -3.14132
   D349       0.00018  -0.00000  -0.00000  -0.00001  -0.00001   0.00018
   D350       3.14158   0.00000  -0.00000   0.00001   0.00000   3.14158
   D351       3.14135   0.00000  -0.00000   0.00002   0.00002   3.14137
   D352      -0.00044   0.00000  -0.00000   0.00004   0.00003  -0.00041
   D353       0.00008   0.00000  -0.00000   0.00004   0.00004   0.00012
   D354       3.14103   0.00000  -0.00002   0.00006   0.00004   3.14107
   D355       3.14142  -0.00000   0.00005  -0.00001   0.00004   3.14146
   D356      -0.00082   0.00000   0.00003   0.00001   0.00004  -0.00078
   D357      -0.00001  -0.00000  -0.00000  -0.00001  -0.00002  -0.00003
   D358      -3.14145  -0.00000   0.00000  -0.00002  -0.00001  -3.14147
   D359      -3.14141  -0.00000  -0.00000  -0.00003  -0.00003  -3.14144
   D360       0.00034  -0.00000   0.00000  -0.00003  -0.00003   0.00031
   D361      -0.00012  -0.00000   0.00001  -0.00000   0.00000  -0.00012
   D362       3.14132  -0.00000   0.00000  -0.00000  -0.00000   3.14132
   D363      -3.14106  -0.00000   0.00002  -0.00002  -0.00000  -3.14106
   D364       0.00038  -0.00000   0.00001  -0.00002  -0.00001   0.00037
         Item               Value     Threshold  Converged?
 Maximum Force            0.003171     0.000450     NO 
 RMS     Force            0.000286     0.000300     YES
 Maximum Displacement     0.406879     0.001800     NO 
 RMS     Displacement     0.083182     0.001200     NO 
 Predicted change in Energy=-1.603703D-04
 GradGradGradGradGradGradGradGradGradGradGradGradGradGradGradGradGradGrad

 Stoichiometry    C66H52B2F4N4
 Framework group  C1[X(C66H52B2F4N4)]
 Deg. of freedom   378
 Full point group                 C1      NOp   1
 Largest Abelian subgroup         C1      NOp   1
 Largest concise Abelian subgroup C1      NOp   1
                         Standard orientation:                         
 ---------------------------------------------------------------------
 Center     Atomic      Atomic             Coordinates (Angstroms)
 Number     Number       Type             X           Y           Z
 ---------------------------------------------------------------------
      1          6           0        1.320506   -3.311855    1.057792
      2          6           0        0.710551   -2.336175    0.232890
      3          6           0        1.673033   -1.363041   -0.042452
      4          6           0        2.853145   -1.768219    0.636544
      5          7           0        2.590722   -2.971062    1.290113
      6          6           0        4.105880   -1.162785    0.745778
      7          6           0        5.138160   -1.752174    1.476786
      8          6           0        6.472538   -1.327117    1.741451
      9          7           0        4.940706   -2.980397    2.108882
     10          6           0        7.038607   -2.319410    2.526649
     11          6           0        6.072088   -3.320643    2.735862
     12          1           0        8.047533   -2.333659    2.918318
     13          5           0        3.607978   -3.782817    2.143221
     14          9           0        3.155596   -3.882744    3.456631
     15          9           0        3.790009   -5.043674    1.587230
     16          6           0        4.327677    0.149612    0.078765
     17          6           0        4.901366    0.192785   -1.199591
     18          6           0        3.930644    1.325409    0.731934
     19          6           0        5.298615   -0.999341   -1.887058
     20          6           0        5.094213    1.458977   -1.844438
     21          6           0        4.106635    2.589462    0.078092
     22          6           0        3.340328    1.300473    2.037093
     23          6           0        5.869799   -0.937420   -3.122225
     24          1           0        5.141441   -1.959275   -1.406394
     25          6           0        5.706091    1.474996   -3.140169
     26          6           0        4.689514    2.641503   -1.200398
     27          6           0        3.658823    3.771799    0.752877
     28          1           0        3.218035    0.347392    2.540739
     29          6           0        2.933090    2.450494    2.643126
     30          6           0        6.081554    0.319350   -3.755969
     31          1           0        6.166890   -1.850603   -3.628606
     32          1           0        5.869062    2.430584   -3.626524
     33          6           0        3.090470    3.704744    1.989008
     34          1           0        3.776691    4.729117    0.256965
     35          1           0        2.485687    2.412737    3.631656
     36          1           0        6.545380    0.352741   -4.737073
     37          1           0        2.754220    4.611887    2.481920
     38          6           0        4.870857    3.957415   -1.880639
     39          6           0        5.954411    4.779290   -1.560347
     40          6           0        3.957538    4.385781   -2.847370
     41          6           0        6.121665    6.006680   -2.194664
     42          1           0        6.666102    4.449403   -0.808711
     43          6           0        4.124187    5.613050   -3.481846
     44          1           0        3.114327    3.748577   -3.098949
     45          6           0        5.206712    6.426038   -3.156681
     46          1           0        6.968845    6.635597   -1.937541
     47          1           0        3.406690    5.934828   -4.230866
     48          1           0        5.337113    7.383653   -3.651769
     49          6           0        1.455914   -0.165141   -0.913249
     50          1           0        1.405270    0.757721   -0.324556
     51          1           0        2.262711   -0.042155   -1.640798
     52          1           0        0.512750   -0.270352   -1.456368
     53          6           0        7.173825   -0.084485    1.287913
     54          1           0        7.327746   -0.083126    0.203689
     55          1           0        6.606657    0.817905    1.535239
     56          1           0        8.153290   -0.016760    1.769652
     57          6           0       -0.683282   -2.340140   -0.221862
     58          6           0       -1.285964   -3.320318   -1.046043
     59          6           0       -1.649748   -1.372178    0.051905
     60          7           0       -2.558538   -2.985228   -1.280952
     61          6           0       -2.828743   -1.783533   -0.630531
     62          6           0       -1.440759   -0.172075    0.921577
     63          5           0       -3.565957   -3.805083   -2.136602
     64          6           0       -4.087076   -1.187016   -0.739882
     65          1           0       -1.418957    0.752813    0.334458
     66          1           0       -2.236310   -0.066635    1.664145
     67          1           0       -0.486632   -0.260369    1.448313
     68          7           0       -4.900028   -3.005475   -2.116117
     69          9           0       -3.108463   -3.914093   -3.446647
     70          9           0       -3.746051   -5.062905   -1.571498
     71          6           0       -5.109727   -1.784053   -1.478028
     72          6           0       -4.326322    0.123259   -0.075351
     73          6           0       -6.023370   -3.347743   -2.758073
     74          6           0       -6.445929   -1.364730   -1.750701
     75          6           0       -4.901965    0.160202    1.202451
     76          6           0       -3.949611    1.304148   -0.730981
     77          6           0       -6.997366   -2.353753   -2.548510
     78          6           0       -7.153174   -0.127889   -1.290806
     79          6           0       -5.284947   -1.036030    1.890664
     80          6           0       -5.106345    1.423819    1.848690
     81          6           0       -4.148473    2.566740   -0.081037
     82          6           0       -3.360900    1.286687   -2.036936
     83          1           0       -8.002427   -2.371352   -2.949529
     84          1           0       -7.288192   -0.122650   -0.204161
     85          1           0       -6.598531    0.778793   -1.551450
     86          1           0       -8.141075   -0.071788   -1.756449
     87          6           0       -5.843020   -0.981064    3.132222
     88          1           0       -5.125538   -1.993607    1.405899
     89          6           0       -5.694214    1.432284    3.155311
     90          6           0       -4.723699    2.611033    1.200637
     91          6           0       -3.744128    3.757159   -0.768487
     92          1           0       -3.214180    0.333512   -2.533990
     93          6           0       -2.986897    2.443371   -2.651703
     94          6           0       -6.051547    0.272247    3.773822
     95          1           0       -6.128826   -1.897503    3.639231
     96          1           0       -5.850408    2.385529    3.648612
     97          6           0       -4.921712    3.925263    1.880258
     98          6           0       -3.181215    3.697697   -2.007548
     99          1           0       -3.894073    4.714488   -0.281165
    100          1           0       -2.540631    2.411392   -3.640949
    101          1           0       -6.495813    0.299175    4.764133
    102          6           0       -6.127040    4.618959    1.748302
    103          6           0       -3.901577    4.478687    2.658054
    104          1           0       -2.879895    4.610925   -2.511640
    105          6           0       -6.309450    5.844168    2.382842
    106          1           0       -6.922026    4.190760    1.144228
    107          6           0       -4.083403    5.703790    3.292572
    108          1           0       -2.963261    3.941014    2.761828
    109          6           0       -5.287859    6.388889    3.156199
    110          1           0       -7.251078    6.373792    2.272552
    111          1           0       -3.283097    6.123438    3.894893
    112          1           0       -5.430074    7.344751    3.651433
    113          6           0        6.204912   -4.581394    3.521973
    114          1           0        5.480207   -4.594423    4.341254
    115          1           0        5.989013   -5.447698    2.890407
    116          1           0        7.213677   -4.672885    3.930449
    117          6           0        0.702562   -4.544242    1.626201
    118          1           0       -0.376358   -4.540233    1.457081
    119          1           0        1.135057   -5.436771    1.163171
    120          1           0        0.904641   -4.607430    2.698271
    121          6           0       -0.663514   -4.552885   -1.607973
    122          1           0       -1.072482   -5.444050   -1.120856
    123          1           0       -0.887248   -4.637133   -2.674224
    124          1           0        0.418483   -4.531261   -1.460485
    125          6           0       -6.134039   -4.593286   -3.570491
    126          1           0       -5.501223   -4.520784   -4.460844
    127          1           0       -5.783850   -5.455463   -2.997296
    128          1           0       -7.168667   -4.755924   -3.880549
 ---------------------------------------------------------------------
 Rotational constants (GHZ):           0.0334730           0.0197530           0.0160121
 Standard basis: 6-31G(d) (6D, 7F)
 There are  1244 symmetry adapted cartesian basis functions of A   symmetry.
 There are  1244 symmetry adapted basis functions of A   symmetry.
  1244 basis functions,  2336 primitive gaussians,  1244 cartesian basis functions
   261 alpha electrons      261 beta electrons
       nuclear repulsion energy     12105.7131794950 Hartrees.
 NAtoms=  128 NActive=  128 NUniq=  128 SFac= 1.00D+00 NAtFMM=   60 NAOKFM=T Big=T
 Integral buffers will be    131072 words long.
 Raffenetti 2 integral format.
 Two-electron integral symmetry is turned on.
 Nuclear repulsion after empirical dispersion term =    12105.5665457527 Hartrees.
 One-electron integrals computed using PRISM.
 NBasis=  1244 RedAO= T EigKep=  1.32D-04  NBF=  1244
 NBsUse=  1244 1.00D-06 EigRej= -1.00D+00 NBFU=  1244
 Initial guess from the checkpoint file:  "BOPIDY_DIM-s-WB97XD-631Gd-v2.chk"
 B after Tr=    -0.000000    0.000000   -0.000000
         Rot=    0.999995   -0.000201    0.001888   -0.002383 Ang=  -0.35 deg.
 ExpMin= 1.27D-01 ExpMax= 7.00D+03 ExpMxC= 1.05D+03 IAcc=3 IRadAn=         5 AccDes= 0.00D+00
 Harris functional with IExCor= 4639 and IRadAn=       5 diagonalized for initial guess.
 HarFok:  IExCor= 4639 AccDes= 0.00D+00 IRadAn=         5 IDoV= 1 UseB2=F ITyADJ=14
 ICtDFT=  3500011 ScaDFX=  1.000000  1.000000  1.000000  1.000000
 FoFCou: FMM=F IPFlag=           0 FMFlag=      100000 FMFlg1=        2001
         NFxFlg=           0 DoJE=T BraDBF=F KetDBF=T FulRan=T
         wScrn=  0.000000 ICntrl=       500 IOpCl=  0 I1Cent=   200000004 NGrid=           0
         NMat0=    1 NMatS0=      1 NMatT0=    0 NMatD0=    1 NMtDS0=    0 NMtDT0=    0
 Petite list used in FoFCou.
 Requested convergence on RMS density matrix=1.00D-08 within 128 cycles.
 Requested convergence on MAX density matrix=1.00D-06.
 Requested convergence on             energy=1.00D-06.
 No special actions if energy rises.
 Integral accuracy reduced to 1.0D-05 until final iterations.
 Initial convergence to 1.0D-05 achieved.  Increase integral accuracy.
 SCF Done:  E(RwB97XD) =  -3213.90812128     A.U. after   13 cycles
            NFock= 13  Conv=0.96D-08     -V/T= 2.0090
 Calling FoFJK, ICntrl=      2127 FMM=T ISym2X=0 I1Cent= 0 IOpClX= 0 NMat=1 NMatS=1 NMatT=0.
 ***** Axes restored to original set *****
 -------------------------------------------------------------------
 Center     Atomic                   Forces (Hartrees/Bohr)
 Number     Number              X              Y              Z
 -------------------------------------------------------------------
      1        6          -0.001657199   -0.000366671    0.000216361
      2        6           0.001139900    0.000506909    0.000021649
      3        6          -0.002353340   -0.000462218   -0.000984381
      4        6           0.000808842   -0.001388249    0.001346832
      5        7           0.001280046    0.000814402   -0.000353763
      6        6           0.000875628    0.000908204   -0.000719564
      7        6          -0.001136943   -0.001095297    0.000100218
      8        6           0.001571588   -0.000097068    0.000691501
      9        7          -0.000825181    0.001180312   -0.000598697
     10        6          -0.000921761    0.000219654   -0.000640971
     11        6           0.001141901   -0.000725445    0.000866881
     12        1          -0.000146039   -0.000006449   -0.000035008
     13        5          -0.000134549   -0.000178084    0.000116259
     14        9           0.000035115   -0.000027535   -0.000099843
     15        9           0.000058235    0.000084594    0.000074120
     16        6           0.000388981    0.000092038    0.000588901
     17        6           0.000483259    0.000024998    0.000315946
     18        6           0.000494292   -0.000029322   -0.000103898
     19        6           0.000177891    0.000104585    0.000043994
     20        6           0.000164819    0.000005367   -0.000076904
     21        6          -0.000159670    0.000114370   -0.000012985
     22        6           0.000007377    0.000101704   -0.000018314
     23        6          -0.000039589    0.000003802   -0.000076693
     24        1          -0.000019373   -0.000006726    0.000090781
     25        6          -0.000036344    0.000030096    0.000047000
     26        6          -0.000178855   -0.000042167   -0.000014141
     27        6           0.000061155   -0.000038588   -0.000054334
     28        1          -0.000015721   -0.000061482   -0.000060480
     29        6           0.000015617   -0.000028157    0.000043730
     30        6           0.000014475   -0.000096276    0.000009329
     31        1           0.000011542   -0.000001630   -0.000002265
     32        1          -0.000018327    0.000002420    0.000015158
     33        6          -0.000029590   -0.000012450    0.000041346
     34        1          -0.000012302   -0.000007399    0.000023224
     35        1          -0.000022148    0.000010969   -0.000010990
     36        1          -0.000022099   -0.000012593   -0.000008033
     37        1           0.000022784   -0.000004733    0.000019512
     38        6           0.000136437    0.000051400    0.000029133
     39        6          -0.000013579   -0.000008829   -0.000065186
     40        6          -0.000046200    0.000030910    0.000045267
     41        6           0.000001741    0.000000078   -0.000014410
     42        1           0.000005330    0.000000955   -0.000001426
     43        6          -0.000020013   -0.000029694    0.000004538
     44        1           0.000000930   -0.000007712   -0.000001149
     45        6          -0.000008011   -0.000005699   -0.000008692
     46        1          -0.000004871   -0.000002417    0.000006101
     47        1           0.000004119   -0.000005141   -0.000001711
     48        1           0.000002283   -0.000001477    0.000000973
     49        6          -0.000222584    0.000045599    0.000094858
     50        1          -0.000009417    0.000007040    0.000063810
     51        1          -0.000539640   -0.000006009   -0.000045720
     52        1          -0.000321220   -0.000101504    0.000222346
     53        6          -0.000374745    0.000155449   -0.000198718
     54        1          -0.000239565    0.000048105   -0.000176495
     55        1          -0.000083406    0.000056955   -0.000020535
     56        1          -0.000013093   -0.000009124   -0.000075962
     57        6          -0.000097372    0.000056412    0.000165918
     58        6           0.000068032    0.000115022   -0.000316173
     59        6           0.000090852   -0.000169358    0.000093393
     60        7           0.000201709    0.000109825   -0.000210099
     61        6          -0.000066416   -0.000190761    0.000247923
     62        6           0.000290982    0.000048195   -0.000237519
     63        5          -0.000193950   -0.000144450    0.000179269
     64        6          -0.000020994    0.000058466   -0.000032138
     65        1           0.000015719    0.000036064   -0.000060528
     66        1           0.000102666   -0.000004119   -0.000022851
     67        1           0.000247329   -0.000044630   -0.000172188
     68        7           0.000220268    0.000158519   -0.000154333
     69        9           0.000113578    0.000004747   -0.000064409
     70        9          -0.000027636    0.000068780   -0.000053184
     71        6          -0.000096298   -0.000062793    0.000179823
     72        6          -0.000049521    0.000028113    0.000010222
     73        6          -0.000082003    0.000054209   -0.000165390
     74        6           0.000073946    0.000037717   -0.000033687
     75        6          -0.000066068   -0.000005751   -0.000056389
     76        6           0.000050509   -0.000032615    0.000010308
     77        6          -0.000042576   -0.000120905    0.000142491
     78        6           0.000033293    0.000008612    0.000003590
     79        6          -0.000029367    0.000002334   -0.000012587
     80        6           0.000003645   -0.000003334   -0.000002573
     81        6          -0.000013429    0.000005918    0.000003994
     82        6           0.000021630   -0.000003746    0.000016582
     83        1           0.000000744    0.000003714    0.000008163
     84        1           0.000028053    0.000002847    0.000023339
     85        1          -0.000047368   -0.000011462   -0.000020182
     86        1          -0.000000690   -0.000002352    0.000005202
     87        6           0.000013121    0.000000590    0.000009777
     88        1           0.000000082   -0.000011314   -0.000017213
     89        6          -0.000010216   -0.000001583   -0.000001528
     90        6          -0.000005323    0.000016698   -0.000002268
     91        6          -0.000002170    0.000008699   -0.000001687
     92        1           0.000011043    0.000015718   -0.000012968
     93        6          -0.000025563   -0.000013570    0.000000143
     94        6          -0.000001882    0.000000745    0.000007193
     95        1           0.000002192    0.000001041    0.000001806
     96        1          -0.000006225   -0.000018739    0.000012665
     97        6           0.000004684    0.000015437    0.000013255
     98        6          -0.000004046    0.000007915   -0.000013582
     99        1           0.000013220    0.000004919   -0.000017954
    100        1          -0.000002689    0.000001007    0.000003997
    101        1           0.000002680   -0.000001769   -0.000004935
    102        6           0.000005783    0.000006303   -0.000009789
    103        6          -0.000015026   -0.000008865   -0.000001465
    104        1           0.000005494   -0.000003580    0.000003144
    105        6           0.000009752   -0.000006179    0.000004005
    106        1           0.000000534    0.000002256   -0.000001120
    107        6          -0.000002759    0.000005114    0.000004781
    108        1          -0.000001266    0.000002487    0.000006473
    109        6          -0.000003931    0.000000810   -0.000002022
    110        1          -0.000000805    0.000000130    0.000000423
    111        1          -0.000000351   -0.000003846   -0.000001154
    112        1           0.000001976   -0.000001325    0.000000874
    113        6          -0.000032468    0.000196414   -0.000107831
    114        1          -0.000113315   -0.000051516    0.000039765
    115        1          -0.000127222   -0.000088907   -0.000042834
    116        1          -0.000022768    0.000070078   -0.000043070
    117        6           0.000135631    0.000216395   -0.000230987
    118        1          -0.000029405    0.000079590   -0.000093736
    119        1           0.000022583   -0.000106146   -0.000088359
    120        1           0.000125923   -0.000067719    0.000054819
    121        6           0.000087645    0.000025281    0.000132692
    122        1          -0.000017318    0.000011751    0.000066200
    123        1          -0.000017921   -0.000010906    0.000031833
    124        1           0.000051387    0.000030509    0.000107807
    125        6          -0.000055600    0.000092011   -0.000155223
    126        1           0.000040882   -0.000075876    0.000132051
    127        1          -0.000064717   -0.000080160    0.000072091
    128        1           0.000020192    0.000002120    0.000009443
 -------------------------------------------------------------------
 Cartesian Forces:  Max     0.002353340 RMS     0.000304672

 GradGradGradGradGradGradGradGradGradGradGradGradGradGradGradGradGradGrad
 Berny optimization.
 Using GEDIIS/GDIIS optimizer.
 FormGI is forming the generalized inverse of G from B-inverse, IUseBI=4.
 Internal  Forces:  Max     0.002823478 RMS     0.000289572
 Search for a local minimum.
 Step number   4 out of a maximum of  761
 All quantities printed in internal units (Hartrees-Bohrs-Radians)
 Mixed Optimization -- En-DIIS/RFO-DIIS
 Swapping is turned off.
 Update second derivatives using D2CorX and points    1    2    3    4
 DE= -4.03D-06 DEPred=-1.60D-04 R= 2.51D-02
 Trust test= 2.51D-02 RLast= 1.15D-01 DXMaxT set to 2.52D-01
 ITU= -1  1  1  0
     Eigenvalues ---    0.00517   0.00558   0.00752   0.00807   0.00809
     Eigenvalues ---    0.00852   0.00862   0.00864   0.00872   0.00884
     Eigenvalues ---    0.00919   0.00958   0.00968   0.00980   0.01078
     Eigenvalues ---    0.01111   0.01224   0.01257   0.01313   0.01350
     Eigenvalues ---    0.01411   0.01443   0.01477   0.01529   0.01556
     Eigenvalues ---    0.01573   0.01592   0.01623   0.01636   0.01637
     Eigenvalues ---    0.01646   0.01660   0.01674   0.01683   0.01711
     Eigenvalues ---    0.01722   0.01729   0.01734   0.01735   0.01736
     Eigenvalues ---    0.01740   0.01743   0.01754   0.01768   0.01777
     Eigenvalues ---    0.01779   0.01782   0.01796   0.01797   0.01835
     Eigenvalues ---    0.01896   0.01904   0.01923   0.01936   0.01989
     Eigenvalues ---    0.01990   0.01991   0.01991   0.01999   0.02002
     Eigenvalues ---    0.02002   0.02004   0.02006   0.02007   0.02009
     Eigenvalues ---    0.02024   0.02035   0.02041   0.02125   0.02126
     Eigenvalues ---    0.02129   0.02130   0.02133   0.02136   0.02140
     Eigenvalues ---    0.02158   0.02160   0.02161   0.02165   0.02166
     Eigenvalues ---    0.02175   0.02175   0.02176   0.02176   0.02182
     Eigenvalues ---    0.02182   0.02190   0.02190   0.02192   0.02193
     Eigenvalues ---    0.02194   0.02195   0.02195   0.02196   0.02198
     Eigenvalues ---    0.02224   0.02234   0.02242   0.02244   0.02246
     Eigenvalues ---    0.02248   0.02370   0.02372   0.02373   0.02375
     Eigenvalues ---    0.07154   0.07160   0.07166   0.07171   0.07173
     Eigenvalues ---    0.07234   0.07339   0.07356   0.07361   0.07372
     Eigenvalues ---    0.07382   0.07403   0.07406   0.07434   0.07489
     Eigenvalues ---    0.07501   0.07537   0.07550   0.10292   0.10349
     Eigenvalues ---    0.13491   0.13536   0.14867   0.14896   0.15601
     Eigenvalues ---    0.16000   0.16000   0.16000   0.16000   0.16000
     Eigenvalues ---    0.16000   0.16000   0.16000   0.16000   0.16000
     Eigenvalues ---    0.16000   0.16000   0.16000   0.16000   0.16000
     Eigenvalues ---    0.16000   0.16000   0.16000   0.16000   0.16000
     Eigenvalues ---    0.16000   0.16000   0.16000   0.16000   0.16000
     Eigenvalues ---    0.16000   0.16000   0.16000   0.16000   0.16000
     Eigenvalues ---    0.16000   0.16000   0.16000   0.16000   0.16000
     Eigenvalues ---    0.16000   0.16000   0.16000   0.16000   0.16000
     Eigenvalues ---    0.16000   0.16000   0.16000   0.16000   0.16000
     Eigenvalues ---    0.16000   0.16000   0.16000   0.16007   0.16027
     Eigenvalues ---    0.16069   0.18367   0.22000   0.22000   0.22000
     Eigenvalues ---    0.22000   0.22000   0.22000   0.22001   0.22001
     Eigenvalues ---    0.22532   0.22540   0.22567   0.22569   0.23478
     Eigenvalues ---    0.23478   0.23805   0.24090   0.24467   0.24469
     Eigenvalues ---    0.24506   0.24513   0.24960   0.24960   0.24985
     Eigenvalues ---    0.24988   0.24988   0.24990   0.24991   0.24991
     Eigenvalues ---    0.24993   0.24993   0.24994   0.24995   0.24996
     Eigenvalues ---    0.24996   0.24996   0.24996   0.24997   0.24998
     Eigenvalues ---    0.24998   0.24998   0.24998   0.24999   0.24999
     Eigenvalues ---    0.24999   0.24999   0.25000   0.25000   0.25000
     Eigenvalues ---    0.25000   0.25000   0.25000   0.25000   0.25285
     Eigenvalues ---    0.26992   0.27035   0.27157   0.27665   0.27805
     Eigenvalues ---    0.31400   0.32700   0.32704   0.33033   0.33035
     Eigenvalues ---    0.33151   0.33175   0.33261   0.33337   0.33357
     Eigenvalues ---    0.33625   0.34029   0.34096   0.34103   0.34130
     Eigenvalues ---    0.34158   0.34168   0.34221   0.34241   0.34248
     Eigenvalues ---    0.34262   0.34264   0.34318   0.34356   0.34361
     Eigenvalues ---    0.34370   0.34377   0.34381   0.34408   0.34431
     Eigenvalues ---    0.34441   0.34459   0.34506   0.34560   0.34577
     Eigenvalues ---    0.34582   0.34593   0.35228   0.35229   0.35230
     Eigenvalues ---    0.35232   0.35271   0.35274   0.35281   0.35283
     Eigenvalues ---    0.35286   0.35287   0.35291   0.35293   0.35295
     Eigenvalues ---    0.35298   0.35312   0.35312   0.35315   0.35321
     Eigenvalues ---    0.35345   0.35387   0.35397   0.35412   0.35421
     Eigenvalues ---    0.35438   0.35441   0.35442   0.35443   0.35444
     Eigenvalues ---    0.35727   0.35747   0.36214   0.36647   0.37745
     Eigenvalues ---    0.37995   0.38051   0.38486   0.38550   0.38580
     Eigenvalues ---    0.38609   0.38639   0.38888   0.40024   0.40154
     Eigenvalues ---    0.40193   0.40391   0.40559   0.40864   0.41123
     Eigenvalues ---    0.41292   0.41411   0.41438   0.41487   0.41493
     Eigenvalues ---    0.41541   0.41590   0.42233   0.42336   0.42355
     Eigenvalues ---    0.42368   0.42372   0.43303   0.43838   0.43990
     Eigenvalues ---    0.44085   0.44125   0.44335   0.44506   0.44617
     Eigenvalues ---    0.44700   0.45006   0.45080   0.45270   0.45539
     Eigenvalues ---    0.46256   0.46291   0.46293   0.46380   0.46528
     Eigenvalues ---    0.46548   0.46798   0.46891   0.46938   0.46943
     Eigenvalues ---    0.47022   0.47035   0.47078   0.47377   0.47900
     Eigenvalues ---    0.49194   0.50222   0.50243   0.50262   0.50283
     Eigenvalues ---    0.51213   0.51709   0.51741   0.51746   0.51786
     Eigenvalues ---    0.54217   0.55372   0.55504
 En-DIIS/RFO-DIIS/Sim-DIIS IScMMF=       -3 using points:     4    3    2
 RFO step:  Lambda=-2.02033573D-04.
 DidBck=T Rises=F RFO-DIIS coefs:    0.59497    0.64615   -0.24112
 Iteration  1 RMS(Cart)=  0.03586801 RMS(Int)=  0.00006118
 Iteration  2 RMS(Cart)=  0.00023326 RMS(Int)=  0.00000393
 Iteration  3 RMS(Cart)=  0.00000001 RMS(Int)=  0.00000393
 Variable       Old X    -DE/DX   Delta X   Delta X   Delta X     New X
                                 (Linear)    (Quad)   (Total)
    R1        2.67546  -0.00086  -0.00164   0.00076  -0.00088   2.67457
    R2        2.52373   0.00075  -0.00329   0.00565   0.00235   2.52608
    R3        2.81799  -0.00034   0.00034  -0.00111  -0.00077   2.81722
    R4        2.63830  -0.00158   0.00005  -0.00170  -0.00165   2.63665
    R5        2.77061  -0.00067   0.00073  -0.00150  -0.00077   2.76985
    R6        2.68439   0.00261   0.00013   0.00361   0.00374   2.68813
    R7        2.82853  -0.00008  -0.00023   0.00002  -0.00021   2.82832
    R8        2.63402   0.00014   0.00245  -0.00388  -0.00144   2.63258
    R9        2.63739   0.00181   0.00204  -0.00009   0.00195   2.63934
   R10        2.94067  -0.00022   0.00087  -0.00167  -0.00080   2.93986
   R11        2.63707  -0.00066   0.00048  -0.00047   0.00001   2.63708
   R12        2.81340  -0.00000  -0.00022  -0.00026  -0.00047   2.81293
   R13        2.69330   0.00006  -0.00219   0.00372   0.00153   2.69483
   R14        2.63687  -0.00104   0.00143  -0.00401  -0.00258   2.63429
   R15        2.61958  -0.00047   0.00071  -0.00134  -0.00062   2.61896
   R16        2.82932   0.00001  -0.00032   0.00018  -0.00014   2.82918
   R17        2.52750   0.00075  -0.00332   0.00581   0.00249   2.52999
   R18        2.94047  -0.00060   0.00026  -0.00166  -0.00140   2.93907
   R19        2.65935   0.00005  -0.00034   0.00008  -0.00026   2.65909
   R20        2.04540  -0.00015   0.00062  -0.00083  -0.00021   2.04519
   R21        2.81886  -0.00021   0.00036  -0.00099  -0.00063   2.81823
   R22        2.63187  -0.00010  -0.00023   0.00044   0.00021   2.63208
   R23        2.62667  -0.00010  -0.00025   0.00044   0.00019   2.62686
   R24        2.64911  -0.00012  -0.00051   0.00062   0.00011   2.64922
   R25        2.65018  -0.00017  -0.00068   0.00079   0.00011   2.65029
   R26        2.70672  -0.00008  -0.00004  -0.00002  -0.00006   2.70666
   R27        2.70980  -0.00001  -0.00015   0.00012  -0.00003   2.70978
   R28        2.70984   0.00002  -0.00017   0.00019   0.00002   2.70986
   R29        2.70735  -0.00005  -0.00013   0.00013  -0.00000   2.70734
   R30        2.57428   0.00001  -0.00002   0.00003   0.00001   2.57428
   R31        2.05034   0.00005   0.00006  -0.00002   0.00005   2.05039
   R32        2.70803  -0.00004  -0.00004   0.00000  -0.00004   2.70799
   R33        2.65702   0.00006   0.00006   0.00001   0.00006   2.65709
   R34        2.65706   0.00004   0.00004   0.00000   0.00004   2.65710
   R35        2.70818  -0.00002  -0.00004   0.00002  -0.00002   2.70816
   R36        2.05014   0.00003   0.00010  -0.00010   0.00000   2.05014
   R37        2.57424  -0.00003  -0.00004   0.00002  -0.00002   2.57422
   R38        2.68975  -0.00005   0.00012  -0.00018  -0.00006   2.68969
   R39        2.05154   0.00001  -0.00005   0.00006   0.00002   2.05156
   R40        2.57426   0.00009  -0.00006   0.00014   0.00009   2.57435
   R41        2.04950  -0.00001   0.00002  -0.00004  -0.00001   2.04949
   R42        2.82022   0.00003  -0.00006   0.00008   0.00002   2.82024
   R43        2.57415   0.00008  -0.00005   0.00012   0.00007   2.57422
   R44        2.04953  -0.00002   0.00002  -0.00004  -0.00002   2.04951
   R45        2.68965  -0.00001   0.00013  -0.00018  -0.00004   2.68961
   R46        2.05171  -0.00000  -0.00004   0.00005   0.00001   2.05172
   R47        2.05174  -0.00000  -0.00002   0.00002   0.00000   2.05174
   R48        2.05184  -0.00000  -0.00002   0.00003   0.00000   2.05185
   R49        2.64032  -0.00003   0.00000  -0.00003  -0.00002   2.64029
   R50        2.64036  -0.00000  -0.00002   0.00002   0.00001   2.64036
   R51        2.62992   0.00000   0.00002  -0.00003  -0.00001   2.62992
   R52        2.05302   0.00000  -0.00000   0.00001   0.00001   2.05302
   R53        2.62972  -0.00004   0.00001  -0.00005  -0.00004   2.62969
   R54        2.05305   0.00000  -0.00000   0.00001   0.00001   2.05306
   R55        2.63105   0.00001   0.00001   0.00000   0.00001   2.63106
   R56        2.05221  -0.00000  -0.00001   0.00001  -0.00000   2.05221
   R57        2.63110  -0.00000  -0.00002   0.00002   0.00000   2.63110
   R58        2.05222  -0.00000  -0.00001   0.00001  -0.00000   2.05222
   R59        2.05202  -0.00000  -0.00001   0.00001  -0.00000   2.05202
   R60        2.07078   0.00004  -0.00018   0.00025   0.00007   2.07085
   R61        2.06610  -0.00037  -0.00107   0.00084  -0.00023   2.06587
   R62        2.06630   0.00018   0.00031  -0.00013   0.00019   2.06648
   R63        2.06943   0.00014  -0.00018   0.00037   0.00018   2.06961
   R64        2.06764   0.00009  -0.00048   0.00066   0.00018   2.06782
   R65        2.06665  -0.00005   0.00006  -0.00009  -0.00003   2.06662
   R66        2.67465  -0.00039  -0.00018  -0.00021  -0.00040   2.67425
   R67        2.63612  -0.00081  -0.00022  -0.00036  -0.00057   2.63555
   R68        2.52610  -0.00001   0.00015  -0.00012   0.00002   2.52612
   R69        2.81717  -0.00013  -0.00004  -0.00008  -0.00012   2.81704
   R70        2.68910   0.00018   0.00026  -0.00018   0.00008   2.68918
   R71        2.82844  -0.00016  -0.00006  -0.00009  -0.00016   2.82829
   R72        2.63217   0.00025  -0.00002   0.00024   0.00022   2.63240
   R73        2.93923   0.00006  -0.00010   0.00023   0.00012   2.93936
   R74        2.63966   0.00015  -0.00019   0.00043   0.00024   2.63990
   R75        2.07061   0.00006   0.00009  -0.00004   0.00005   2.07066
   R76        2.06614  -0.00009  -0.00002  -0.00007  -0.00010   2.06604
   R77        2.06630   0.00014   0.00001   0.00012   0.00013   2.06643
   R78        2.93944  -0.00003  -0.00000  -0.00005  -0.00005   2.93939
   R79        2.63032   0.00010  -0.00004   0.00014   0.00010   2.63042
   R80        2.62794  -0.00008   0.00009  -0.00021  -0.00012   2.62782
   R81        2.63692  -0.00003   0.00021  -0.00033  -0.00013   2.63679
   R82        2.81287  -0.00001   0.00002  -0.00004  -0.00002   2.81286
   R83        2.63412   0.00001  -0.00003   0.00005   0.00002   2.63414
   R84        2.52909   0.00015  -0.00007   0.00016   0.00009   2.52919
   R85        2.69617  -0.00006  -0.00000  -0.00000  -0.00001   2.69616
   R86        2.64933  -0.00006  -0.00006   0.00001  -0.00005   2.64928
   R87        2.64984  -0.00001  -0.00002   0.00001  -0.00001   2.64982
   R88        2.65948  -0.00003  -0.00006   0.00008   0.00002   2.65950
   R89        2.81794   0.00003  -0.00001   0.00004   0.00003   2.81797
   R90        2.61763   0.00001   0.00006  -0.00010  -0.00004   2.61759
   R91        2.82921  -0.00001   0.00005  -0.00008  -0.00002   2.82919
   R92        2.70652  -0.00000  -0.00002   0.00002  -0.00000   2.70652
   R93        2.70972  -0.00000   0.00001  -0.00001  -0.00001   2.70971
   R94        2.70971   0.00004   0.00001   0.00002   0.00003   2.70974
   R95        2.70726   0.00001  -0.00001   0.00001  -0.00000   2.70726
   R96        2.04516  -0.00000   0.00001  -0.00002  -0.00001   2.04516
   R97        2.06927   0.00002   0.00003  -0.00002   0.00002   2.06929
   R98        2.06805  -0.00003  -0.00005   0.00003  -0.00003   2.06803
   R99        2.06657  -0.00000   0.00001  -0.00002  -0.00001   2.06656
   R100       2.57442  -0.00001   0.00000  -0.00001  -0.00000   2.57442
   R101       2.05047   0.00002   0.00001   0.00001   0.00002   2.05049
   R102       2.70760   0.00003   0.00002   0.00000   0.00002   2.70762
   R103       2.65630   0.00004   0.00003   0.00000   0.00003   2.65634
   R104       2.65608   0.00004  -0.00000   0.00004   0.00004   2.65612
   R105       2.70777   0.00003   0.00001   0.00002   0.00003   2.70780
   R106       2.05027  -0.00001  -0.00000  -0.00000  -0.00000   2.05027
   R107       2.57429  -0.00002  -0.00000  -0.00001  -0.00001   2.57427
   R108       2.68974  -0.00001   0.00001  -0.00001  -0.00001   2.68973
   R109       2.05155  -0.00000  -0.00000   0.00000  -0.00000   2.05155
   R110       2.57442   0.00001   0.00001  -0.00001   0.00000   2.57442
   R111       2.04965  -0.00001  -0.00001  -0.00000  -0.00001   2.04964
   R112       2.82088   0.00001   0.00000   0.00001   0.00001   2.82090
   R113       2.57425   0.00000   0.00002  -0.00002  -0.00000   2.57425
   R114       2.04967  -0.00001   0.00001  -0.00002  -0.00001   2.04967
   R115       2.68981  -0.00001   0.00001  -0.00002  -0.00001   2.68980
   R116       2.05171  -0.00000   0.00001  -0.00001  -0.00001   2.05170
   R117       2.05174  -0.00001   0.00000  -0.00001  -0.00001   2.05173
   R118       2.63983  -0.00000   0.00001  -0.00001  -0.00000   2.63983
   R119       2.64016  -0.00001  -0.00000  -0.00001  -0.00001   2.64015
   R120       2.05180  -0.00000   0.00001  -0.00001  -0.00000   2.05179
   R121       2.63008  -0.00001  -0.00000   0.00000  -0.00000   2.63008
   R122       2.05300   0.00000  -0.00000   0.00000  -0.00000   2.05300
   R123       2.62974   0.00000  -0.00001   0.00001   0.00001   2.62975
   R124       2.05303  -0.00000   0.00000  -0.00000  -0.00000   2.05303
   R125       2.63103  -0.00001  -0.00000  -0.00000  -0.00001   2.63103
   R126       2.05218   0.00000   0.00000  -0.00000   0.00000   2.05218
   R127       2.63118  -0.00000   0.00000  -0.00001  -0.00000   2.63118
   R128       2.05223  -0.00000   0.00000  -0.00001  -0.00000   2.05223
   R129       2.05203  -0.00000   0.00000  -0.00000  -0.00000   2.05203
   R130       2.06715   0.00011  -0.00027   0.00046   0.00019   2.06734
   R131       2.06661   0.00012  -0.00025   0.00045   0.00021   2.06682
   R132       2.06390  -0.00004   0.00013  -0.00019  -0.00006   2.06384
   R133       2.06377   0.00004   0.00019  -0.00017   0.00002   2.06379
   R134       2.06841   0.00013  -0.00026   0.00049   0.00023   2.06864
   R135       2.06505   0.00008  -0.00021   0.00037   0.00016   2.06521
   R136       2.06898   0.00003   0.00000   0.00002   0.00002   2.06900
   R137       2.06495  -0.00003   0.00003  -0.00006  -0.00003   2.06492
   R138       2.06399   0.00007   0.00006   0.00000   0.00006   2.06405
   R139       2.06874  -0.00009   0.00013  -0.00025  -0.00012   2.06863
   R140       2.06537   0.00008  -0.00012   0.00023   0.00011   2.06548
   R141       2.06408  -0.00002   0.00004  -0.00008  -0.00004   2.06404
    A1        1.91268  -0.00019   0.00105  -0.00200  -0.00096   1.91172
    A2        2.23076   0.00005  -0.00159   0.00273   0.00115   2.23190
    A3        2.13971   0.00014   0.00055  -0.00072  -0.00017   2.13954
    A4        1.87365   0.00090  -0.00065   0.00208   0.00144   1.87509
    A5        2.19991   0.00007   0.00138  -0.00148  -0.00011   2.19980
    A6        2.20944  -0.00097  -0.00069  -0.00066  -0.00136   2.20808
    A7        1.85421  -0.00000   0.00109  -0.00147  -0.00038   1.85384
    A8        2.18043  -0.00193  -0.00762   0.00637  -0.00126   2.17918
    A9        2.24832   0.00193   0.00661  -0.00489   0.00171   2.25003
   A10        1.89005  -0.00103  -0.00243   0.00159  -0.00085   1.88921
   A11        2.29078   0.00173   0.00553  -0.00490   0.00063   2.29141
   A12        2.10209  -0.00070  -0.00317   0.00334   0.00018   2.10227
   A13        1.89411   0.00032   0.00094  -0.00018   0.00075   1.89486
   A14        2.19445  -0.00094  -0.00106  -0.00100  -0.00205   2.19240
   A15        2.19462   0.00062   0.00011   0.00119   0.00130   2.19592
   A16        2.11972  -0.00075   0.00335  -0.00634  -0.00298   2.11673
   A17        2.07266   0.00282   0.00130   0.00329   0.00459   2.07725
   A18        2.09071  -0.00208  -0.00466   0.00303  -0.00163   2.08908
   A19        2.29681  -0.00131   0.00239  -0.00522  -0.00284   2.29397
   A20        2.09946   0.00102  -0.00135   0.00358   0.00225   2.10171
   A21        1.88691   0.00029  -0.00104   0.00164   0.00060   1.88751
   A22        1.84837  -0.00012   0.00130  -0.00212  -0.00081   1.84756
   A23        2.25211  -0.00137   0.00199  -0.00452  -0.00254   2.24956
   A24        2.18270   0.00149  -0.00329   0.00665   0.00335   2.18605
   A25        1.89291   0.00003   0.00017   0.00016   0.00032   1.89323
   A26        2.19581   0.00005  -0.00074   0.00108   0.00034   2.19615
   A27        2.19318  -0.00008   0.00056  -0.00116  -0.00060   2.19258
   A28        1.88919   0.00021  -0.00182   0.00288   0.00107   1.89026
   A29        2.20810  -0.00009   0.00104  -0.00149  -0.00045   2.20765
   A30        2.18589  -0.00013   0.00078  -0.00140  -0.00062   2.18527
   A31        1.90740  -0.00041   0.00138  -0.00257  -0.00118   1.90622
   A32        2.13811  -0.00017   0.00009  -0.00078  -0.00070   2.13741
   A33        2.23766   0.00058  -0.00146   0.00335   0.00188   2.23954
   A34        1.85333  -0.00025   0.00165  -0.00272  -0.00108   1.85225
   A35        1.91994   0.00010  -0.00027   0.00066   0.00039   1.92033
   A36        1.91720   0.00011  -0.00035   0.00083   0.00048   1.91768
   A37        1.91348   0.00007  -0.00044   0.00083   0.00040   1.91388
   A38        1.92494   0.00001  -0.00022   0.00038   0.00016   1.92510
   A39        1.93336  -0.00005  -0.00029  -0.00007  -0.00037   1.93300
   A40        2.09056  -0.00020  -0.00030   0.00035   0.00005   2.09061
   A41        2.08086   0.00028  -0.00066   0.00134   0.00068   2.08155
   A42        2.11152  -0.00008   0.00103  -0.00168  -0.00065   2.11087
   A43        2.12416  -0.00012   0.00008  -0.00040  -0.00032   2.12384
   A44        2.08554   0.00010  -0.00054   0.00098   0.00044   2.08598
   A45        2.07348   0.00003   0.00046  -0.00058  -0.00013   2.07336
   A46        2.08512   0.00014  -0.00057   0.00102   0.00045   2.08557
   A47        2.12510  -0.00015   0.00004  -0.00033  -0.00029   2.12481
   A48        2.07292   0.00001   0.00052  -0.00069  -0.00017   2.07275
   A49        2.11022   0.00004  -0.00041   0.00065   0.00023   2.11045
   A50        2.07551  -0.00010   0.00053  -0.00101  -0.00048   2.07504
   A51        2.09744   0.00006  -0.00011   0.00036   0.00025   2.09769
   A52        2.06451  -0.00003  -0.00014   0.00014   0.00000   2.06452
   A53        2.09202  -0.00005   0.00001  -0.00008  -0.00008   2.09194
   A54        2.12665   0.00008   0.00013  -0.00006   0.00007   2.12672
   A55        2.09220  -0.00008   0.00008  -0.00019  -0.00011   2.09208
   A56        2.06486  -0.00003  -0.00015   0.00016   0.00001   2.06487
   A57        2.12603   0.00012   0.00007   0.00004   0.00011   2.12614
   A58        2.07677  -0.00010   0.00051  -0.00094  -0.00043   2.07634
   A59        2.11037   0.00006  -0.00046   0.00072   0.00026   2.11063
   A60        2.09604   0.00004  -0.00005   0.00022   0.00017   2.09621
   A61        2.10160  -0.00004   0.00011  -0.00025  -0.00014   2.10145
   A62        2.09374   0.00003  -0.00012   0.00021   0.00009   2.09383
   A63        2.08784   0.00002   0.00001   0.00005   0.00006   2.08790
   A64        2.11407   0.00000  -0.00010   0.00017   0.00007   2.11414
   A65        2.07086  -0.00002   0.00004  -0.00011  -0.00007   2.07079
   A66        2.09825   0.00002   0.00007  -0.00006   0.00000   2.09825
   A67        2.09982  -0.00003   0.00000  -0.00006  -0.00006   2.09975
   A68        2.09188  -0.00004   0.00004  -0.00007  -0.00003   2.09185
   A69        2.09146   0.00006  -0.00004   0.00013   0.00010   2.09156
   A70        2.11420   0.00000  -0.00013   0.00021   0.00008   2.11427
   A71        2.07027   0.00002   0.00003  -0.00001   0.00002   2.07029
   A72        2.09871  -0.00002   0.00010  -0.00020  -0.00010   2.09861
   A73        2.10184  -0.00004   0.00014  -0.00029  -0.00015   2.10170
   A74        2.09312   0.00004  -0.00016   0.00027   0.00010   2.09322
   A75        2.08823   0.00001   0.00002   0.00002   0.00004   2.08827
   A76        2.10224   0.00001   0.00010  -0.00012  -0.00002   2.10222
   A77        2.08639  -0.00001   0.00000  -0.00001  -0.00001   2.08638
   A78        2.09456   0.00001  -0.00011   0.00013   0.00003   2.09459
   A79        2.10199   0.00001   0.00009  -0.00012  -0.00002   2.10197
   A80        2.09445   0.00001  -0.00011   0.00013   0.00002   2.09447
   A81        2.08675  -0.00002   0.00001  -0.00001  -0.00000   2.08674
   A82        2.10414   0.00016  -0.00012   0.00031   0.00019   2.10433
   A83        2.10165  -0.00017   0.00004  -0.00020  -0.00017   2.10149
   A84        2.07739   0.00001   0.00008  -0.00011  -0.00002   2.07737
   A85        2.10308  -0.00002  -0.00007   0.00007   0.00000   2.10308
   A86        2.08061   0.00001   0.00004  -0.00004   0.00000   2.08062
   A87        2.09949   0.00000   0.00003  -0.00003  -0.00001   2.09949
   A88        2.10315   0.00002  -0.00005   0.00008   0.00004   2.10319
   A89        2.08029  -0.00002   0.00005  -0.00008  -0.00004   2.08026
   A90        2.09974  -0.00000   0.00000  -0.00000  -0.00000   2.09974
   A91        2.09624   0.00000   0.00001  -0.00000   0.00001   2.09624
   A92        2.09046  -0.00001  -0.00001  -0.00001  -0.00002   2.09044
   A93        2.09649   0.00000  -0.00000   0.00001   0.00001   2.09650
   A94        2.09623  -0.00001   0.00000  -0.00002  -0.00002   2.09621
   A95        2.09054   0.00001   0.00000  -0.00000   0.00000   2.09054
   A96        2.09641   0.00001  -0.00000   0.00002   0.00002   2.09643
   A97        2.09028  -0.00000   0.00002  -0.00002  -0.00001   2.09028
   A98        2.09640  -0.00000  -0.00000   0.00000  -0.00000   2.09640
   A99        2.09651   0.00000  -0.00001   0.00002   0.00001   2.09651
   A100       1.94783  -0.00008   0.00018  -0.00009   0.00010   1.94793
   A101       1.94994   0.00052   0.00222  -0.00113   0.00109   1.95103
   A102       1.91462  -0.00048  -0.00231   0.00116  -0.00115   1.91347
   A103       1.87220   0.00001   0.00183  -0.00155   0.00028   1.87248
   A104       1.88390   0.00004  -0.00113   0.00074  -0.00039   1.88351
   A105       1.89315  -0.00001  -0.00086   0.00090   0.00004   1.89320
   A106       1.94634  -0.00014  -0.00000  -0.00023  -0.00023   1.94611
   A107       1.95329  -0.00005   0.00030  -0.00064  -0.00034   1.95295
   A108       1.91502   0.00012  -0.00045   0.00101   0.00056   1.91558
   A109       1.87092  -0.00005   0.00096  -0.00162  -0.00066   1.87026
   A110       1.88616   0.00009  -0.00037   0.00075   0.00038   1.88654
   A111       1.88979   0.00004  -0.00045   0.00075   0.00030   1.89009
   A112       2.19852   0.00017   0.00015   0.00025   0.00040   2.19891
   A113       2.20918  -0.00057  -0.00005  -0.00087  -0.00092   2.20826
   A114       1.87529   0.00039  -0.00015   0.00062   0.00048   1.87576
[truncated: 5,596,630 more chars]
