# Supplementary material for: Lowering of the singlet-triplet energy gap via intramolecular exciton-exciton coupling
Source: Nat Commun. 2024 Oct 8;15:8705. doi: 10.1038/s41467-024-53122-7 (PMC11461719; doi:10.1038/s41467-024-53122-7)
Supplement: Supplementary file 5 — Supplementary Dataset 2 [file 41467_2024_53122_MOESM5_ESM.zip › BOPIDY_DIM-t-WB97XD-631Gd-v2.log]

 Entering Gaussian System, Link 0=g16
 Input=BOPIDY_DIM-t-WB97XD-631Gd-v2.com
 Output=BOPIDY_DIM-t-WB97XD-631Gd-v2.log
 Initial command:
 /apps/Common/software/gaussian/16.B.01-AVX2/g16/l1.exe "/cephyr/NOBACKUP/groups/snic2020-6-11/rahmma/jobs/Gaussian/Karl/Gau-3085137.inp" -scrdir="/cephyr/NOBACKUP/groups/snic2020-6-11/rahmma/jobs/Gaussian/Karl/"
 Entering Link 1 = /apps/Common/software/gaussian/16.B.01-AVX2/g16/l1.exe PID=   3085138.
  
 Copyright (c) 1988-2017, Gaussian, Inc.  All Rights Reserved.
  
 This is part of the Gaussian(R) 16 program.  It is based on
 the Gaussian(R) 09 system (copyright 2009, Gaussian, Inc.),
 the Gaussian(R) 03 system (copyright 2003, Gaussian, Inc.),
 the Gaussian(R) 98 system (copyright 1998, Gaussian, Inc.),
 the Gaussian(R) 94 system (copyright 1995, Gaussian, Inc.),
 the Gaussian 92(TM) system (copyright 1992, Gaussian, Inc.),
 the Gaussian 90(TM) system (copyright 1990, Gaussian, Inc.),
 the Gaussian 88(TM) system (copyright 1988, Gaussian, Inc.),
 the Gaussian 86(TM) system (copyright 1986, Carnegie Mellon
 University), and the Gaussian 82(TM) system (copyright 1983,
 Carnegie Mellon University). Gaussian is a federally registered
 trademark of Gaussian, Inc.
  
 This software contains proprietary and confidential information,
 including trade secrets, belonging to Gaussian, Inc.
  
 This software is provided under written license and may be
 used, copied, transmitted, or stored only in accord with that
 written license.
  
 The following legend is applicable only to US Government
 contracts under FAR:
  
                    RESTRICTED RIGHTS LEGEND
  
 Use, reproduction and disclosure by the US Government is
 subject to restrictions as set forth in subparagraphs (a)
 and (c) of the Commercial Computer Software - Restricted
 Rights clause in FAR 52.227-19.
  
 Gaussian, Inc.
 340 Quinnipiac St., Bldg. 40, Wallingford CT 06492
  
  
 ---------------------------------------------------------------
 Warning -- This program may not be used in any manner that
 competes with the business of Gaussian, Inc. or will provide
 assistance to any competitor of Gaussian, Inc.  The licensee
 of this program is prohibited from giving any competitor of
 Gaussian, Inc. access to this program.  By using this program,
 the user acknowledges that Gaussian, Inc. is engaged in the
 business of creating and licensing software in the field of
 computational chemistry and represents and warrants to the
 licensee that it is not a competitor of Gaussian, Inc. and that
 it will not use this program in any manner prohibited above.
 ---------------------------------------------------------------
  

 Cite this work as:
 Gaussian 16, Revision B.01,
 M. J. Frisch, G. W. Trucks, H. B. Schlegel, G. E. Scuseria, 
 M. A. Robb, J. R. Cheeseman, G. Scalmani, V. Barone, 
 G. A. Petersson, H. Nakatsuji, X. Li, M. Caricato, A. V. Marenich, 
 J. Bloino, B. G. Janesko, R. Gomperts, B. Mennucci, H. P. Hratchian, 
 J. V. Ortiz, A. F. Izmaylov, J. L. Sonnenberg, D. Williams-Young, 
 F. Ding, F. Lipparini, F. Egidi, J. Goings, B. Peng, A. Petrone, 
 T. Henderson, D. Ranasinghe, V. G. Zakrzewski, J. Gao, N. Rega, 
 G. Zheng, W. Liang, M. Hada, M. Ehara, K. Toyota, R. Fukuda, 
 J. Hasegawa, M. Ishida, T. Nakajima, Y. Honda, O. Kitao, H. Nakai, 
 T. Vreven, K. Throssell, J. A. Montgomery, Jr., J. E. Peralta, 
 F. Ogliaro, M. J. Bearpark, J. J. Heyd, E. N. Brothers, K. N. Kudin, 
 V. N. Staroverov, T. A. Keith, R. Kobayashi, J. Normand, 
 K. Raghavachari, A. P. Rendell, J. C. Burant, S. S. Iyengar, 
 J. Tomasi, M. Cossi, J. M. Millam, M. Klene, C. Adamo, R. Cammi, 
 J. W. Ochterski, R. L. Martin, K. Morokuma, O. Farkas, 
 J. B. Foresman, and D. J. Fox, Gaussian, Inc., Wallingford CT, 2016.
 
 ******************************************
 Gaussian 16:  ES64L-G16RevB.01 20-Dec-2017
                21-Mar-2023 
 ******************************************
 %chk=BOPIDY_DIM-t-WB97XD-631Gd-v2.chk
 %mem=20GB
 %nprocshared=24
 Will use up to   24 processors via shared memory.
 --------------------------
 # opt wb97xd/6-31g(d) freq
 --------------------------
 1/18=20,19=15,26=3,38=1/1,3;
 2/9=110,12=2,17=6,18=5,40=1/2;
 3/5=1,6=6,7=1,11=2,25=1,30=1,71=1,74=-58/1,2,3;
 4//1;
 5/5=2,38=5/2;
 6/7=2,8=2,9=2,10=2,28=1/1;
 7//1,2,3,16;
 1/18=20,19=15,26=3/3(2);
 2/9=110/2;
 99//99;
 2/9=110/2;
 3/5=1,6=6,7=1,11=2,25=1,30=1,71=1,74=-58/1,2,3;
 4/5=5,16=3,69=1/1;
 5/5=2,38=5/2;
 7//1,2,3,16;
 1/18=20,19=15,26=3/3(-5);
 2/9=110/2;
 6/7=2,8=2,9=2,10=2,19=2,28=1/1;
 99/9=1/99;
 --------------------
 BODIPY_Tri_S0surface
 --------------------
 Symbolic Z-matrix:
 Charge =  0 Multiplicity = 3
 C                     1.28581  -3.3954    0.98065 
 C                     0.67144  -2.40608   0.17842 
 C                     1.62625  -1.43791  -0.10467 
 C                     2.84361  -1.85694   0.57074 
 N                     2.59503  -3.04781   1.19476 
 C                     4.10317  -1.22179   0.65085 
 C                     5.12739  -1.87112   1.37398 
 C                     6.49675  -1.44855   1.65456 
 N                     4.93427  -3.08875   1.96228 
 C                     7.05914  -2.46417   2.40414 
 C                     6.09746  -3.46719   2.59316 
 H                     8.06872  -2.49168   2.79289 
 B                     3.61014  -3.8866    2.00606 
 F                     3.17976  -4.02473   3.3274 
 F                     3.77294  -5.14173   1.42316 
 C                     4.31157   0.11893   0.04408 
 C                     4.96317   0.2453   -1.19527 
 C                     3.8318    1.26508   0.70344 
 C                     5.44411  -0.90163  -1.90551 
 C                     5.15991   1.54194  -1.77667 
 C                     3.98983   2.55898   0.10399 
 C                     3.16144   1.1759    1.96661 
 C                     6.10401  -0.77259  -3.09064 
 H                     5.27256  -1.88335  -1.47705 
 C                     5.86769   1.6318   -3.01965 
 C                     4.66222   2.68355  -1.12432 
 C                     3.43727   3.6962    0.77908 
 H                     3.06222   0.2017    2.43297 
 C                     2.65391   2.28351   2.57663 
 C                     6.32662   0.51583  -3.65229 
 H                     6.46166  -1.65511  -3.61244 
 H                     6.03642   2.6118   -3.45268 
 C                     2.78786   3.5634    1.96928 
 H                     3.53956   4.67358   0.32 
 H                     2.14686   2.19247   3.53255 
 H                     6.86237   0.60581  -4.59248 
 H                     2.37204   4.43741   2.46169 
 C                     4.8434    4.03118  -1.7396 
 C                     5.8596    4.88229  -1.29763 
 C                     3.99891   4.4621   -2.7661 
 C                     6.02853   6.13936  -1.87027 
 H                     6.51754   4.55119  -0.499 
 C                     4.16701   5.71896  -3.33944 
 H                     3.20831   3.80258  -3.11298 
 C                     5.18236   6.56039  -2.89261 
 H                     6.82324   6.79028  -1.51784 
 H                     3.50322   6.04152  -4.13623 
 H                     5.31396   7.54111  -3.33996 
 C                     1.42458  -0.24118  -0.97578 
 H                     1.38141   0.68744  -0.3947 
 H                     2.2357   -0.12947  -1.70123 
 H                     0.48181  -0.34111  -1.5214 
 C                     7.16852  -0.18118   1.23786 
 H                     7.31716  -0.13799   0.15307 
 H                     6.58112   0.70039   1.51476 
 H                     8.14819  -0.10736   1.71861 
 C                    -0.73062  -2.39349  -0.24377 
 C                    -1.3762   -3.38264  -1.02182 
 C                    -1.66462  -1.3912    0.02356 
 N                    -2.64607  -3.02216  -1.23328 
 C                    -2.87031  -1.79609  -0.61191 
 C                    -1.40037  -0.16677   0.84312 
 B                    -3.69311  -3.83746  -2.04527 
 C                    -4.11909  -1.17321  -0.7032 
 H                    -1.38061   0.73567   0.22209 
 H                    -2.16716  -0.01837   1.60805 
 H                    -0.42977  -0.25425   1.33878 
 N                    -5.00994  -3.01099  -2.00238 
 F                    -3.27058  -3.97719  -3.36472 
 F                    -3.88492  -5.08074  -1.45481 
 C                    -5.17497  -1.7685   -1.3917 
 C                    -4.30968   0.15944  -0.06833 
 C                    -6.16227  -3.35113  -2.59116 
 C                    -6.51322  -1.33187  -1.62907 
 C                    -4.84263   0.2434    1.22564 
 C                    -3.92739   1.31312  -0.76762 
 C                    -7.11074  -2.33325  -2.37566 
 C                    -7.18007  -0.06881  -1.18095 
 C                    -5.23071  -0.92463   1.958 
 C                    -4.99588   1.52811   1.84382 
 C                    -4.07549   2.59674  -0.14591 
 C                    -3.3814    1.24705  -2.09039 
 H                    -8.12982  -2.34386  -2.73977 
 H                    -7.27547  -0.03034  -0.09078 
 H                    -6.61769   0.8186   -1.48715 
 H                    -8.1828   -0.00631  -1.61273 
 C                    -5.74582  -0.8235    3.21515 
 H                    -5.11009  -1.8984    1.49473 
 C                    -5.53969   1.58515   3.16816 
 C                    -4.60673   2.68834   1.15215 
 C                    -3.66612   3.7586   -0.87775 
 H                    -3.27253   0.27794  -2.56599 
 C                    -3.00053   2.37787  -2.74759 
 C                    -5.90346   0.45085   3.82918 
 H                    -6.0361   -1.71911   3.75574 
 H                    -5.65684   2.55464   3.64015 
 C                    -4.75003   4.0241    1.8029 
 C                    -3.14493   3.65301  -2.13187 
 H                    -3.77776   4.73175  -0.41204 
 H                    -2.5865    2.30918  -3.74888 
 H                    -6.31386   0.51454   4.83232 
 C                    -5.94333   4.74238   1.69568 
 C                    -3.68969   4.57319   2.52824 
 H                    -2.83835   4.54501  -2.66959 
 C                    -6.07444   5.98769   2.30324 
 H                    -6.76942   4.31763   1.13227 
 C                    -3.82029   5.8184    3.1357 
 H                    -2.76048   4.01657   2.61219 
 C                    -5.01309   6.52799   3.0244 
 H                    -7.00713   6.53651   2.21267 
 H                    -2.98903   6.23464   3.69706 
 H                    -5.11529   7.49958   3.49843 
 C                     6.20388  -4.74902   3.33478 
 H                     5.47115  -4.77715   4.14828 
 H                     5.96946  -5.59063   2.67474 
 H                     7.20848  -4.87371   3.74432 
 C                     0.6952   -4.62922   1.5563 
 H                    -0.38544  -4.64334   1.4003 
 H                     1.14004  -5.51768   1.09368 
 H                     0.91584  -4.68819   2.62616 
 C                    -0.79867  -4.64472  -1.56666 
 H                    -1.21752  -5.51291  -1.04759 
 H                    -1.05091  -4.7492   -2.62467 
 H                     0.28702  -4.64804  -1.44748 
 C                    -6.32966  -4.62656  -3.34511 
 H                    -5.7577   -4.59266  -4.27706 
 H                    -5.94002  -5.46618  -2.76232 
 H                    -7.38341  -4.80073  -3.5728 
 

 GradGradGradGradGradGradGradGradGradGradGradGradGradGradGradGradGradGrad
 Berny optimization.
 Initialization pass.
                           ----------------------------
                           !    Initial Parameters    !
                           ! (Angstroms and Degrees)  !
 --------------------------                            --------------------------
 ! Name  Definition              Value          Derivative Info.                !
 --------------------------------------------------------------------------------
 ! R1    R(1,2)                  1.4141         estimate D2E/DX2                !
 ! R2    R(1,5)                  1.3714         estimate D2E/DX2                !
 ! R3    R(1,117)                1.4841         estimate D2E/DX2                !
 ! R4    R(2,3)                  1.3889         estimate D2E/DX2                !
 ! R5    R(2,57)                 1.4643         estimate D2E/DX2                !
 ! R6    R(3,4)                  1.4539         estimate D2E/DX2                !
 ! R7    R(3,49)                 1.4939         estimate D2E/DX2                !
 ! R8    R(4,5)                  1.3673         estimate D2E/DX2                !
 ! R9    R(4,6)                  1.4129         estimate D2E/DX2                !
 ! R10   R(5,13)                 1.5467         estimate D2E/DX2                !
 ! R11   R(6,7)                  1.4119         estimate D2E/DX2                !
 ! R12   R(6,16)                 1.4863         estimate D2E/DX2                !
 ! R13   R(7,8)                  1.4603         estimate D2E/DX2                !
 ! R14   R(7,9)                  1.366          estimate D2E/DX2                !
 ! R15   R(8,10)                 1.3819         estimate D2E/DX2                !
 ! R16   R(8,53)                 1.4937         estimate D2E/DX2                !
 ! R17   R(9,11)                 1.3763         estimate D2E/DX2                !
 ! R18   R(9,13)                 1.5465         estimate D2E/DX2                !
 ! R19   R(10,11)                1.4024         estimate D2E/DX2                !
 ! R20   R(10,12)                1.0822         estimate D2E/DX2                !
 ! R21   R(11,113)               1.4847         estimate D2E/DX2                !
 ! R22   R(13,14)                1.3965         estimate D2E/DX2                !
 ! R23   R(13,15)                1.3934         estimate D2E/DX2                !
 ! R24   R(16,17)                1.4059         estimate D2E/DX2                !
 ! R25   R(16,18)                1.4066         estimate D2E/DX2                !
 ! R26   R(17,19)                1.4322         estimate D2E/DX2                !
 ! R27   R(17,20)                1.4346         estimate D2E/DX2                !
 ! R28   R(18,21)                1.4347         estimate D2E/DX2                !
 ! R29   R(18,22)                1.4328         estimate D2E/DX2                !
 ! R30   R(19,23)                1.3626         estimate D2E/DX2                !
 ! R31   R(19,24)                1.0848         estimate D2E/DX2                !
 ! R32   R(20,25)                1.4332         estimate D2E/DX2                !
 ! R33   R(20,26)                1.4059         estimate D2E/DX2                !
 ! R34   R(21,26)                1.4058         estimate D2E/DX2                !
 ! R35   R(21,27)                1.4333         estimate D2E/DX2                !
 ! R36   R(22,28)                1.0846         estimate D2E/DX2                !
 ! R37   R(22,29)                1.3625         estimate D2E/DX2                !
 ! R38   R(23,30)                1.423          estimate D2E/DX2                !
 ! R39   R(23,31)                1.0858         estimate D2E/DX2                !
 ! R40   R(25,30)                1.3624         estimate D2E/DX2                !
 ! R41   R(25,32)                1.0846         estimate D2E/DX2                !
 ! R42   R(26,38)                1.4925         estimate D2E/DX2                !
 ! R43   R(27,33)                1.3623         estimate D2E/DX2                !
 ! R44   R(27,34)                1.0847         estimate D2E/DX2                !
 ! R45   R(29,33)                1.423          estimate D2E/DX2                !
 ! R46   R(29,35)                1.0859         estimate D2E/DX2                !
 ! R47   R(30,36)                1.0859         estimate D2E/DX2                !
 ! R48   R(33,37)                1.0859         estimate D2E/DX2                !
 ! R49   R(38,39)                1.3973         estimate D2E/DX2                !
 ! R50   R(38,40)                1.3973         estimate D2E/DX2                !
 ! R51   R(39,41)                1.3916         estimate D2E/DX2                !
 ! R52   R(39,42)                1.0864         estimate D2E/DX2                !
 ! R53   R(40,43)                1.3916         estimate D2E/DX2                !
 ! R54   R(40,44)                1.0864         estimate D2E/DX2                !
 ! R55   R(41,45)                1.3923         estimate D2E/DX2                !
 ! R56   R(41,46)                1.086          estimate D2E/DX2                !
 ! R57   R(43,45)                1.3923         estimate D2E/DX2                !
 ! R58   R(43,47)                1.0861         estimate D2E/DX2                !
 ! R59   R(45,48)                1.0859         estimate D2E/DX2                !
 ! R60   R(49,50)                1.0963         estimate D2E/DX2                !
 ! R61   R(49,51)                1.0939         estimate D2E/DX2                !
 ! R62   R(49,52)                1.0938         estimate D2E/DX2                !
 ! R63   R(53,54)                1.0958         estimate D2E/DX2                !
 ! R64   R(53,55)                1.0949         estimate D2E/DX2                !
 ! R65   R(53,56)                1.0938         estimate D2E/DX2                !
 ! R66   R(57,58)                1.4144         estimate D2E/DX2                !
 ! R67   R(57,59)                1.3959         estimate D2E/DX2                !
 ! R68   R(58,60)                1.3369         estimate D2E/DX2                !
 ! R69   R(58,121)               1.4911         estimate D2E/DX2                !
 ! R70   R(59,61)                1.4218         estimate D2E/DX2                !
 ! R71   R(59,62)                1.4969         estimate D2E/DX2                !
 ! R72   R(60,61)                1.3927         estimate D2E/DX2                !
 ! R73   R(60,63)                1.5557         estimate D2E/DX2                !
 ! R74   R(61,64)                1.3985         estimate D2E/DX2                !
 ! R75   R(62,65)                1.0957         estimate D2E/DX2                !
 ! R76   R(62,66)                1.0932         estimate D2E/DX2                !
 ! R77   R(62,67)                1.0933         estimate D2E/DX2                !
 ! R78   R(63,68)                1.5553         estimate D2E/DX2                !
 ! R79   R(63,69)                1.3925         estimate D2E/DX2                !
 ! R80   R(63,70)                1.3897         estimate D2E/DX2                !
 ! R81   R(64,71)                1.394          estimate D2E/DX2                !
 ! R82   R(64,72)                1.4884         estimate D2E/DX2                !
 ! R83   R(68,71)                1.3942         estimate D2E/DX2                !
 ! R84   R(68,73)                1.338          estimate D2E/DX2                !
 ! R85   R(71,74)                1.4276         estimate D2E/DX2                !
 ! R86   R(72,75)                1.4019         estimate D2E/DX2                !
 ! R87   R(72,76)                1.4022         estimate D2E/DX2                !
 ! R88   R(73,77)                1.4079         estimate D2E/DX2                !
 ! R89   R(73,125)               1.491          estimate D2E/DX2                !
 ! R90   R(74,77)                1.3846         estimate D2E/DX2                !
 ! R91   R(74,78)                1.4969         estimate D2E/DX2                !
 ! R92   R(75,79)                1.4322         estimate D2E/DX2                !
 ! R93   R(75,80)                1.4339         estimate D2E/DX2                !
 ! R94   R(76,81)                1.4339         estimate D2E/DX2                !
 ! R95   R(76,82)                1.4326         estimate D2E/DX2                !
 ! R96   R(77,83)                1.0822         estimate D2E/DX2                !
 ! R97   R(78,84)                1.095          estimate D2E/DX2                !
 ! R98   R(78,85)                1.0943         estimate D2E/DX2                !
 ! R99   R(78,86)                1.0935         estimate D2E/DX2                !
 ! R100  R(79,87)                1.3623         estimate D2E/DX2                !
 ! R101  R(79,88)                1.0851         estimate D2E/DX2                !
 ! R102  R(80,89)                1.4328         estimate D2E/DX2                !
 ! R103  R(80,90)                1.4057         estimate D2E/DX2                !
 ! R104  R(81,90)                1.4056         estimate D2E/DX2                !
 ! R105  R(81,91)                1.4329         estimate D2E/DX2                !
 ! R106  R(82,92)                1.085          estimate D2E/DX2                !
 ! R107  R(82,93)                1.3622         estimate D2E/DX2                !
 ! R108  R(87,94)                1.4233         estimate D2E/DX2                !
 ! R109  R(87,95)                1.0856         estimate D2E/DX2                !
 ! R110  R(89,94)                1.3623         estimate D2E/DX2                !
 ! R111  R(89,96)                1.0846         estimate D2E/DX2                !
 ! R112  R(90,97)                1.4927         estimate D2E/DX2                !
 ! R113  R(91,98)                1.3622         estimate D2E/DX2                !
 ! R114  R(91,99)                1.0846         estimate D2E/DX2                !
 ! R115  R(93,98)                1.4234         estimate D2E/DX2                !
 ! R116  R(93,100)               1.0857         estimate D2E/DX2                !
 ! R117  R(94,101)               1.0857         estimate D2E/DX2                !
 ! R118  R(97,102)               1.3969         estimate D2E/DX2                !
 ! R119  R(97,103)               1.3971         estimate D2E/DX2                !
 ! R120  R(98,104)               1.0857         estimate D2E/DX2                !
 ! R121  R(102,105)              1.3918         estimate D2E/DX2                !
 ! R122  R(102,106)              1.0864         estimate D2E/DX2                !
 ! R123  R(103,107)              1.3916         estimate D2E/DX2                !
 ! R124  R(103,108)              1.0864         estimate D2E/DX2                !
 ! R125  R(105,109)              1.3923         estimate D2E/DX2                !
 ! R126  R(105,110)              1.086          estimate D2E/DX2                !
 ! R127  R(107,109)              1.3924         estimate D2E/DX2                !
 ! R128  R(107,111)              1.086          estimate D2E/DX2                !
 ! R129  R(109,112)              1.0859         estimate D2E/DX2                !
 ! R130  R(113,114)              1.0952         estimate D2E/DX2                !
 ! R131  R(113,115)              1.095          estimate D2E/DX2                !
 ! R132  R(113,116)              1.092          estimate D2E/DX2                !
 ! R133  R(117,118)              1.0919         estimate D2E/DX2                !
 ! R134  R(117,119)              1.096          estimate D2E/DX2                !
 ! R135  R(117,120)              1.094          estimate D2E/DX2                !
 ! R136  R(121,122)              1.0948         estimate D2E/DX2                !
 ! R137  R(121,123)              1.0927         estimate D2E/DX2                !
 ! R138  R(121,124)              1.0922         estimate D2E/DX2                !
 ! R139  R(125,126)              1.094          estimate D2E/DX2                !
 ! R140  R(125,127)              1.0938         estimate D2E/DX2                !
 ! R141  R(125,128)              1.092          estimate D2E/DX2                !
 ! A1    A(2,1,5)              109.0268         estimate D2E/DX2                !
 ! A2    A(2,1,117)            128.9591         estimate D2E/DX2                !
 ! A3    A(5,1,117)            122.0107         estimate D2E/DX2                !
 ! A4    A(1,2,3)              107.7353         estimate D2E/DX2                !
 ! A5    A(1,2,57)             125.8428         estimate D2E/DX2                !
 ! A6    A(3,2,57)             126.403          estimate D2E/DX2                !
 ! A7    A(2,3,4)              106.2616         estimate D2E/DX2                !
 ! A8    A(2,3,49)             125.7644         estimate D2E/DX2                !
 ! A9    A(4,3,49)             127.9386         estimate D2E/DX2                !
 ! A10   A(3,4,5)              108.1091         estimate D2E/DX2                !
 ! A11   A(3,4,6)              130.0327         estimate D2E/DX2                !
 ! A12   A(5,4,6)              121.8529         estimate D2E/DX2                !
 ! A13   A(1,5,4)              108.8487         estimate D2E/DX2                !
 ! A14   A(1,5,13)             124.8203         estimate D2E/DX2                !
 ! A15   A(4,5,13)             126.3299         estimate D2E/DX2                !
 ! A16   A(4,6,7)              117.9677         estimate D2E/DX2                !
 ! A17   A(4,6,16)             120.4869         estimate D2E/DX2                !
 ! A18   A(7,6,16)             121.4806         estimate D2E/DX2                !
 ! A19   A(6,7,8)              130.2072         estimate D2E/DX2                !
 ! A20   A(6,7,9)              121.8664         estimate D2E/DX2                !
 ! A21   A(8,7,9)              107.9249         estimate D2E/DX2                !
 ! A22   A(7,8,10)             105.8531         estimate D2E/DX2                !
 ! A23   A(7,8,53)             127.8549         estimate D2E/DX2                !
 ! A24   A(10,8,53)            126.2903         estimate D2E/DX2                !
 ! A25   A(7,9,11)             108.8457         estimate D2E/DX2                !
 ! A26   A(7,9,13)             126.3762         estimate D2E/DX2                !
 ! A27   A(11,9,13)            124.6652         estimate D2E/DX2                !
 ! A28   A(8,10,11)            108.6446         estimate D2E/DX2                !
 ! A29   A(8,10,12)            126.3846         estimate D2E/DX2                !
 ! A30   A(11,10,12)           124.9695         estimate D2E/DX2                !
 ! A31   A(9,11,10)            108.7304         estimate D2E/DX2                !
 ! A32   A(9,11,113)           121.7982         estimate D2E/DX2                !
 ! A33   A(10,11,113)          129.47           estimate D2E/DX2                !
 ! A34   A(5,13,9)             105.504          estimate D2E/DX2                !
 ! A35   A(5,13,14)            110.3456         estimate D2E/DX2                !
 ! A36   A(5,13,15)            110.2271         estimate D2E/DX2                !
 ! A37   A(9,13,14)            109.9788         estimate D2E/DX2                !
 ! A38   A(9,13,15)            110.6597         estimate D2E/DX2                !
 ! A39   A(14,13,15)           110.0425         estimate D2E/DX2                !
 ! A40   A(6,16,17)            120.3943         estimate D2E/DX2                !
 ! A41   A(6,16,18)            119.7233         estimate D2E/DX2                !
 ! A42   A(17,16,18)           119.8722         estimate D2E/DX2                !
 ! A43   A(16,17,19)           121.3871         estimate D2E/DX2                !
 ! A44   A(16,17,20)           120.1374         estimate D2E/DX2                !
 ! A45   A(19,17,20)           118.4755         estimate D2E/DX2                !
 ! A46   A(16,18,21)           120.0933         estimate D2E/DX2                !
 ! A47   A(16,18,22)           121.4746         estimate D2E/DX2                !
 ! A48   A(21,18,22)           118.4253         estimate D2E/DX2                !
 ! A49   A(17,19,23)           121.2055         estimate D2E/DX2                !
 ! A50   A(17,19,24)           118.4085         estimate D2E/DX2                !
 ! A51   A(23,19,24)           120.3859         estimate D2E/DX2                !
 ! A52   A(17,20,25)           118.4175         estimate D2E/DX2                !
 ! A53   A(17,20,26)           119.8239         estimate D2E/DX2                !
 ! A54   A(25,20,26)           121.7586         estimate D2E/DX2                !
 ! A55   A(18,21,26)           119.8442         estimate D2E/DX2                !
 ! A56   A(18,21,27)           118.443          estimate D2E/DX2                !
 ! A57   A(26,21,27)           121.7095         estimate D2E/DX2                !
 ! A58   A(18,22,28)           118.5404         estimate D2E/DX2                !
 ! A59   A(18,22,29)           121.2236         estimate D2E/DX2                !
 ! A60   A(28,22,29)           120.2359         estimate D2E/DX2                !
 ! A61   A(19,23,30)           120.3173         estimate D2E/DX2                !
 ! A62   A(19,23,31)           120.0343         estimate D2E/DX2                !
 ! A63   A(30,23,31)           119.6483         estimate D2E/DX2                !
 ! A64   A(20,25,30)           121.1787         estimate D2E/DX2                !
 ! A65   A(20,25,32)           118.6687         estimate D2E/DX2                !
 ! A66   A(30,25,32)           120.1524         estimate D2E/DX2                !
 ! A67   A(20,26,21)           120.1845         estimate D2E/DX2                !
 ! A68   A(20,26,38)           119.9301         estimate D2E/DX2                !
 ! A69   A(21,26,38)           119.885          estimate D2E/DX2                !
 ! A70   A(21,27,33)           121.1928         estimate D2E/DX2                !
 ! A71   A(21,27,34)           118.6364         estimate D2E/DX2                !
 ! A72   A(33,27,34)           120.1697         estimate D2E/DX2                !
 ! A73   A(22,29,33)           120.3316         estimate D2E/DX2                !
 ! A74   A(22,29,35)           119.9933         estimate D2E/DX2                !
 ! A75   A(33,29,35)           119.6747         estimate D2E/DX2                !
 ! A76   A(23,30,25)           120.3745         estimate D2E/DX2                !
 ! A77   A(23,30,36)           119.6002         estimate D2E/DX2                !
 ! A78   A(25,30,36)           120.0248         estimate D2E/DX2                !
 ! A79   A(27,33,29)           120.3597         estimate D2E/DX2                !
 ! A80   A(27,33,37)           120.0144         estimate D2E/DX2                !
 ! A81   A(29,33,37)           119.6256         estimate D2E/DX2                !
 ! A82   A(26,38,39)           120.5232         estimate D2E/DX2                !
 ! A83   A(26,38,40)           120.5265         estimate D2E/DX2                !
 ! A84   A(39,38,40)           118.9503         estimate D2E/DX2                !
 ! A85   A(38,39,41)           120.5533         estimate D2E/DX2                !
 ! A86   A(38,39,42)           119.165          estimate D2E/DX2                !
 ! A87   A(41,39,42)           120.2817         estimate D2E/DX2                !
 ! A88   A(38,40,43)           120.5417         estimate D2E/DX2                !
 ! A89   A(38,40,44)           119.1522         estimate D2E/DX2                !
 ! A90   A(43,40,44)           120.3061         estimate D2E/DX2                !
 ! A91   A(39,41,45)           120.1019         estimate D2E/DX2                !
 ! A92   A(39,41,46)           119.7814         estimate D2E/DX2                !
 ! A93   A(45,41,46)           120.1167         estimate D2E/DX2                !
 ! A94   A(40,43,45)           120.1111         estimate D2E/DX2                !
 ! A95   A(40,43,47)           119.7792         estimate D2E/DX2                !
 ! A96   A(45,43,47)           120.1097         estimate D2E/DX2                !
 ! A97   A(41,45,43)           119.7418         estimate D2E/DX2                !
 ! A98   A(41,45,48)           120.1288         estimate D2E/DX2                !
 ! A99   A(43,45,48)           120.1294         estimate D2E/DX2                !
 ! A100  A(3,49,50)            112.0123         estimate D2E/DX2                !
 ! A101  A(3,49,51)            111.6175         estimate D2E/DX2                !
 ! A102  A(3,49,52)            109.5132         estimate D2E/DX2                !
 ! A103  A(50,49,51)           107.1101         estimate D2E/DX2                !
 ! A104  A(50,49,52)           107.9286         estimate D2E/DX2                !
 ! A105  A(51,49,52)           108.5188         estimate D2E/DX2                !
 ! A106  A(8,53,54)            111.7541         estimate D2E/DX2                !
 ! A107  A(8,53,55)            111.7971         estimate D2E/DX2                !
 ! A108  A(8,53,56)            109.723          estimate D2E/DX2                !
 ! A109  A(54,53,55)           106.9411         estimate D2E/DX2                !
 ! A110  A(54,53,56)           108.1175         estimate D2E/DX2                !
 ! A111  A(55,53,56)           108.3618         estimate D2E/DX2                !
 ! A112  A(2,57,58)            126.1304         estimate D2E/DX2                !
 ! A113  A(2,57,59)            126.2733         estimate D2E/DX2                !
 ! A114  A(58,57,59)           107.5835         estimate D2E/DX2                !
 ! A115  A(57,58,60)           109.39           estimate D2E/DX2                !
 ! A116  A(57,58,121)          128.0356         estimate D2E/DX2                !
 ! A117  A(60,58,121)          122.5723         estimate D2E/DX2                !
 ! A118  A(57,59,61)           106.1018         estimate D2E/DX2                !
 ! A119  A(57,59,62)           125.0353         estimate D2E/DX2                !
 ! A120  A(61,59,62)           128.8547         estimate D2E/DX2                !
 ! A121  A(58,60,61)           108.6479         estimate D2E/DX2                !
 ! A122  A(58,60,63)           125.4877         estimate D2E/DX2                !
 ! A123  A(61,60,63)           125.8638         estimate D2E/DX2                !
 ! A124  A(59,61,60)           108.275          estimate D2E/DX2                !
 ! A125  A(59,61,64)           131.2678         estimate D2E/DX2                !
 ! A126  A(60,61,64)           120.4476         estimate D2E/DX2                !
 ! A127  A(59,62,65)           111.5046         estimate D2E/DX2                !
 ! A128  A(59,62,66)           111.7348         estimate D2E/DX2                !
 ! A129  A(59,62,67)           109.8447         estimate D2E/DX2                !
 ! A130  A(65,62,66)           107.304          estimate D2E/DX2                !
 ! A131  A(65,62,67)           107.8696         estimate D2E/DX2                !
 ! A132  A(66,62,67)           108.4408         estimate D2E/DX2                !
 ! A133  A(60,63,68)           106.0781         estimate D2E/DX2                !
 ! A134  A(60,63,69)           110.0555         estimate D2E/DX2                !
 ! A135  A(60,63,70)           109.8757         estimate D2E/DX2                !
 ! A136  A(68,63,69)           109.6556         estimate D2E/DX2                !
 ! A137  A(68,63,70)           110.2936         estimate D2E/DX2                !
 ! A138  A(69,63,70)           110.7765         estimate D2E/DX2                !
 ! A139  A(61,64,71)           121.2248         estimate D2E/DX2                !
 ! A140  A(61,64,72)           119.0313         estimate D2E/DX2                !
 ! A141  A(71,64,72)           119.7372         estimate D2E/DX2                !
 ! A142  A(63,68,71)           125.8628         estimate D2E/DX2                !
 ! A143  A(63,68,73)           125.5889         estimate D2E/DX2                !
 ! A144  A(71,68,73)           108.5025         estimate D2E/DX2                !
 ! A145  A(64,71,68)           120.4791         estimate D2E/DX2                !
 ! A146  A(64,71,74)           131.4193         estimate D2E/DX2                !
 ! A147  A(68,71,74)           108.1013         estimate D2E/DX2                !
 ! A148  A(64,72,75)           119.735          estimate D2E/DX2                !
 ! A149  A(64,72,76)           119.2778         estimate D2E/DX2                !
 ! A150  A(75,72,76)           120.9755         estimate D2E/DX2                !
 ! A151  A(68,73,77)           109.2116         estimate D2E/DX2                !
 ! A152  A(68,73,125)          122.4561         estimate D2E/DX2                !
 ! A153  A(77,73,125)          128.3317         estimate D2E/DX2                !
 ! A154  A(71,74,77)           105.8428         estimate D2E/DX2                !
 ! A155  A(71,74,78)           128.749          estimate D2E/DX2                !
 ! A156  A(77,74,78)           125.4076         estimate D2E/DX2                !
 ! A157  A(72,75,79)           121.7444         estimate D2E/DX2                !
 ! A158  A(72,75,80)           119.4851         estimate D2E/DX2                !
 ! A159  A(79,75,80)           118.7684         estimate D2E/DX2                !
 ! A160  A(72,76,81)           119.4818         estimate D2E/DX2                !
 ! A161  A(72,76,82)           121.7667         estimate D2E/DX2                !
 ! A162  A(81,76,82)           118.7503         estimate D2E/DX2                !
 ! A163  A(73,77,74)           108.3416         estimate D2E/DX2                !
 ! A164  A(73,77,83)           125.1556         estimate D2E/DX2                !
 ! A165  A(74,77,83)           126.5026         estimate D2E/DX2                !
 ! A166  A(74,78,84)           111.4996         estimate D2E/DX2                !
 ! A167  A(74,78,85)           111.8097         estimate D2E/DX2                !
 ! A168  A(74,78,86)           109.7864         estimate D2E/DX2                !
 ! A169  A(84,78,85)           107.1488         estimate D2E/DX2                !
 ! A170  A(84,78,86)           108.1322         estimate D2E/DX2                !
 ! A171  A(85,78,86)           108.3247         estimate D2E/DX2                !
 ! A172  A(75,79,87)           120.9156         estimate D2E/DX2                !
 ! A173  A(75,79,88)           118.9106         estimate D2E/DX2                !
 ! A174  A(87,79,88)           120.1738         estimate D2E/DX2                !
 ! A175  A(75,80,89)           118.3412         estimate D2E/DX2                !
 ! A176  A(75,80,90)           119.8534         estimate D2E/DX2                !
 ! A177  A(89,80,90)           121.804          estimate D2E/DX2                !
 ! A178  A(76,81,90)           119.8536         estimate D2E/DX2                !
 ! A179  A(76,81,91)           118.354          estimate D2E/DX2                !
 ! A180  A(90,81,91)           121.7919         estimate D2E/DX2                !
 ! A181  A(76,82,92)           118.9591         estimate D2E/DX2                !
 ! A182  A(76,82,93)           120.9135         estimate D2E/DX2                !
 ! A183  A(92,82,93)           120.1274         estimate D2E/DX2                !
 ! A184  A(79,87,94)           120.4266         estimate D2E/DX2                !
 ! A185  A(79,87,95)           119.9577         estimate D2E/DX2                !
 ! A186  A(94,87,95)           119.6155         estimate D2E/DX2                !
 ! A187  A(80,89,94)           121.1107         estimate D2E/DX2                !
 ! A188  A(80,89,96)           118.608          estimate D2E/DX2                !
 ! A189  A(94,89,96)           120.2813         estimate D2E/DX2                !
 ! A190  A(80,90,81)           120.3486         estimate D2E/DX2                !
 ! A191  A(80,90,97)           119.835          estimate D2E/DX2                !
 ! A192  A(81,90,97)           119.8152         estimate D2E/DX2                !
 ! A193  A(81,91,98)           121.1102         estimate D2E/DX2                !
 ! A194  A(81,91,99)           118.6084         estimate D2E/DX2                !
 ! A195  A(98,91,99)           120.2814         estimate D2E/DX2                !
 ! A196  A(82,93,98)           120.4387         estimate D2E/DX2                !
 ! A197  A(82,93,100)          119.936          estimate D2E/DX2                !
 ! A198  A(98,93,100)          119.625          estimate D2E/DX2                !
 ! A199  A(87,94,89)           120.4359         estimate D2E/DX2                !
 ! A200  A(87,94,101)          119.5367         estimate D2E/DX2                !
 ! A201  A(89,94,101)          120.0271         estimate D2E/DX2                !
 ! A202  A(90,97,102)          120.5746         estimate D2E/DX2                !
 ! A203  A(90,97,103)          120.3419         estimate D2E/DX2                !
 ! A204  A(102,97,103)         119.0835         estimate D2E/DX2                !
 ! A205  A(91,98,93)           120.4319         estimate D2E/DX2                !
 ! A206  A(91,98,104)          120.0214         estimate D2E/DX2                !
 ! A207  A(93,98,104)          119.5465         estimate D2E/DX2                !
 ! A208  A(97,102,105)         120.4665         estimate D2E/DX2                !
 ! A209  A(97,102,106)         119.2306         estimate D2E/DX2                !
 ! A210  A(105,102,106)        120.3028         estimate D2E/DX2                !
 ! A211  A(97,103,107)         120.4687         estimate D2E/DX2                !
 ! A212  A(97,103,108)         119.2018         estimate D2E/DX2                !
 ! A213  A(107,103,108)        120.3295         estimate D2E/DX2                !
 ! A214  A(102,105,109)        120.1004         estimate D2E/DX2                !
 ! A215  A(102,105,110)        119.7803         estimate D2E/DX2                !
 ! A216  A(109,105,110)        120.1193         estimate D2E/DX2                !
 ! A217  A(103,107,109)        120.1            estimate D2E/DX2                !
 ! A218  A(103,107,111)        119.7859         estimate D2E/DX2                !
 ! A219  A(109,107,111)        120.1141         estimate D2E/DX2                !
 ! A220  A(105,109,107)        119.7809         estimate D2E/DX2                !
 ! A221  A(105,109,112)        120.1054         estimate D2E/DX2                !
 ! A222  A(107,109,112)        120.1138         estimate D2E/DX2                !
 ! A223  A(11,113,114)         110.1963         estimate D2E/DX2                !
 ! A224  A(11,113,115)         110.3127         estimate D2E/DX2                !
 ! A225  A(11,113,116)         110.6004         estimate D2E/DX2                !
 ! A226  A(114,113,115)        106.5453         estimate D2E/DX2                !
 ! A227  A(114,113,116)        109.5107         estimate D2E/DX2                !
 ! A228  A(115,113,116)        109.5887         estimate D2E/DX2                !
 ! A229  A(1,117,118)          110.4374         estimate D2E/DX2                !
 ! A230  A(1,117,119)          110.4069         estimate D2E/DX2                !
 ! A231  A(1,117,120)          110.1135         estimate D2E/DX2                !
 ! A232  A(118,117,119)        109.323          estimate D2E/DX2                !
 ! A233  A(118,117,120)        109.793          estimate D2E/DX2                !
 ! A234  A(119,117,120)        106.6923         estimate D2E/DX2                !
 ! A235  A(58,121,122)         110.4751         estimate D2E/DX2                !
 ! A236  A(58,121,123)         110.2018         estimate D2E/DX2                !
 ! A237  A(58,121,124)         110.3479         estimate D2E/DX2                !
 ! A238  A(122,121,123)        107.1532         estimate D2E/DX2                !
 ! A239  A(122,121,124)        109.0356         estimate D2E/DX2                !
 ! A240  A(123,121,124)        109.5623         estimate D2E/DX2                !
 ! A241  A(73,125,126)         110.216          estimate D2E/DX2                !
 ! A242  A(73,125,127)         110.3165         estimate D2E/DX2                !
 ! A243  A(73,125,128)         110.4986         estimate D2E/DX2                !
 ! A244  A(126,125,127)        106.9437         estimate D2E/DX2                !
 ! A245  A(126,125,128)        109.3786         estimate D2E/DX2                !
 ! A246  A(127,125,128)        109.414          estimate D2E/DX2                !
 ! D1    D(5,1,2,3)              0.1448         estimate D2E/DX2                !
 ! D2    D(5,1,2,57)          -178.3535         estimate D2E/DX2                !
 ! D3    D(117,1,2,3)          179.4739         estimate D2E/DX2                !
 ! D4    D(117,1,2,57)           0.9755         estimate D2E/DX2                !
 ! D5    D(2,1,5,4)              0.7396         estimate D2E/DX2                !
 ! D6    D(2,1,5,13)          -178.9013         estimate D2E/DX2                !
 ! D7    D(117,1,5,4)         -178.6451         estimate D2E/DX2                !
 ! D8    D(117,1,5,13)           1.7139         estimate D2E/DX2                !
 ! D9    D(2,1,117,118)         -8.0248         estimate D2E/DX2                !
 ! D10   D(2,1,117,119)        112.9994         estimate D2E/DX2                !
 ! D11   D(2,1,117,120)       -129.4447         estimate D2E/DX2                !
 ! D12   D(5,1,117,118)        171.2272         estimate D2E/DX2                !
 ! D13   D(5,1,117,119)        -67.7486         estimate D2E/DX2                !
 ! D14   D(5,1,117,120)         49.8073         estimate D2E/DX2                !
 ! D15   D(1,2,3,4)             -0.9073         estimate D2E/DX2                !
 ! D16   D(1,2,3,49)           177.0664         estimate D2E/DX2                !
 ! D17   D(57,2,3,4)           177.5803         estimate D2E/DX2                !
 ! D18   D(57,2,3,49)           -4.4459         estimate D2E/DX2                !
 ! D19   D(1,2,57,58)          -60.3241         estimate D2E/DX2                !
 ! D20   D(1,2,57,59)          121.1399         estimate D2E/DX2                !
 ! D21   D(3,2,57,58)          121.453          estimate D2E/DX2                !
 ! D22   D(3,2,57,59)          -57.083          estimate D2E/DX2                !
 ! D23   D(2,3,4,5)              1.3691         estimate D2E/DX2                !
 ! D24   D(2,3,4,6)           -177.794          estimate D2E/DX2                !
 ! D25   D(49,3,4,5)          -176.5462         estimate D2E/DX2                !
 ! D26   D(49,3,4,6)             4.2907         estimate D2E/DX2                !
 ! D27   D(2,3,49,50)          108.3058         estimate D2E/DX2                !
 ! D28   D(2,3,49,51)         -131.591          estimate D2E/DX2                !
 ! D29   D(2,3,49,52)          -11.3992         estimate D2E/DX2                !
 ! D30   D(4,3,49,50)          -74.1608         estimate D2E/DX2                !
 ! D31   D(4,3,49,51)           45.9423         estimate D2E/DX2                !
 ! D32   D(4,3,49,52)          166.1342         estimate D2E/DX2                !
 ! D33   D(3,4,5,1)             -1.2992         estimate D2E/DX2                !
 ! D34   D(3,4,5,13)           178.3349         estimate D2E/DX2                !
 ! D35   D(6,4,5,1)            177.9464         estimate D2E/DX2                !
 ! D36   D(6,4,5,13)            -2.4195         estimate D2E/DX2                !
 ! D37   D(3,4,6,7)           -179.3556         estimate D2E/DX2                !
 ! D38   D(3,4,6,16)             3.5296         estimate D2E/DX2                !
 ! D39   D(5,4,6,7)              1.5809         estimate D2E/DX2                !
 ! D40   D(5,4,6,16)          -175.5339         estimate D2E/DX2                !
 ! D41   D(1,5,13,9)           179.9845         estimate D2E/DX2                !
 ! D42   D(1,5,13,14)          -61.2626         estimate D2E/DX2                !
 ! D43   D(1,5,13,15)           60.485          estimate D2E/DX2                !
 ! D44   D(4,5,13,9)             0.4063         estimate D2E/DX2                !
 ! D45   D(4,5,13,14)          119.1592         estimate D2E/DX2                !
 ! D46   D(4,5,13,15)         -119.0932         estimate D2E/DX2                !
 ! D47   D(4,6,7,8)           -178.19           estimate D2E/DX2                !
 ! D48   D(4,6,7,9)              1.304          estimate D2E/DX2                !
 ! D49   D(16,6,7,8)            -1.1054         estimate D2E/DX2                !
 ! D50   D(16,6,7,9)           178.3885         estimate D2E/DX2                !
 ! D51   D(4,6,16,17)         -101.3995         estimate D2E/DX2                !
 ! D52   D(4,6,16,18)           77.44           estimate D2E/DX2                !
 ! D53   D(7,6,16,17)           81.5886         estimate D2E/DX2                !
 ! D54   D(7,6,16,18)          -99.5718         estimate D2E/DX2                !
 ! D55   D(6,7,8,10)           179.9237         estimate D2E/DX2                !
 ! D56   D(6,7,8,53)             0.377          estimate D2E/DX2                !
 ! D57   D(9,7,8,10)             0.3754         estimate D2E/DX2                !
 ! D58   D(9,7,8,53)          -179.1713         estimate D2E/DX2                !
 ! D59   D(6,7,9,11)          -179.861          estimate D2E/DX2                !
 ! D60   D(6,7,9,13)            -3.5976         estimate D2E/DX2                !
 ! D61   D(8,7,9,11)            -0.2672         estimate D2E/DX2                !
 ! D62   D(8,7,9,13)           175.9962         estimate D2E/DX2                !
 ! D63   D(7,8,10,11)           -0.338          estimate D2E/DX2                !
 ! D64   D(7,8,10,12)         -179.9433         estimate D2E/DX2                !
 ! D65   D(53,8,10,11)         179.218          estimate D2E/DX2                !
 ! D66   D(53,8,10,12)          -0.3874         estimate D2E/DX2                !
 ! D67   D(7,8,53,54)          -67.6345         estimate D2E/DX2                !
 ! D68   D(7,8,53,55)           52.1984         estimate D2E/DX2                !
 ! D69   D(7,8,53,56)          172.4492         estimate D2E/DX2                !
 ! D70   D(10,8,53,54)         112.9066         estimate D2E/DX2                !
 ! D71   D(10,8,53,55)        -127.2606         estimate D2E/DX2                !
 ! D72   D(10,8,53,56)          -7.0097         estimate D2E/DX2                !
 ! D73   D(7,9,11,10)            0.0584         estimate D2E/DX2                !
 ! D74   D(7,9,11,113)         179.6638         estimate D2E/DX2                !
 ! D75   D(13,9,11,10)        -176.2839         estimate D2E/DX2                !
 ! D76   D(13,9,11,113)          3.3215         estimate D2E/DX2                !
 ! D77   D(7,9,13,5)             2.5859         estimate D2E/DX2                !
 ! D78   D(7,9,13,14)         -116.4112         estimate D2E/DX2                !
 ! D79   D(7,9,13,15)          121.7987         estimate D2E/DX2                !
 ! D80   D(11,9,13,5)          178.2854         estimate D2E/DX2                !
 ! D81   D(11,9,13,14)          59.2883         estimate D2E/DX2                !
 ! D82   D(11,9,13,15)         -62.5018         estimate D2E/DX2                !
 ! D83   D(8,10,11,9)            0.1869         estimate D2E/DX2                !
 ! D84   D(8,10,11,113)       -179.3787         estimate D2E/DX2                !
 ! D85   D(12,10,11,9)         179.7991         estimate D2E/DX2                !
 ! D86   D(12,10,11,113)         0.2336         estimate D2E/DX2                !
 ! D87   D(9,11,113,114)       -59.9183         estimate D2E/DX2                !
 ! D88   D(9,11,113,115)        57.4506         estimate D2E/DX2                !
 ! D89   D(9,11,113,116)       178.8538         estimate D2E/DX2                !
 ! D90   D(10,11,113,114)      119.5976         estimate D2E/DX2                !
 ! D91   D(10,11,113,115)     -123.0335         estimate D2E/DX2                !
 ! D92   D(10,11,113,116)       -1.6302         estimate D2E/DX2                !
 ! D93   D(6,16,17,19)          -0.0837         estimate D2E/DX2                !
 ! D94   D(6,16,17,20)         179.9224         estimate D2E/DX2                !
 ! D95   D(18,16,17,19)       -178.9215         estimate D2E/DX2                !
 ! D96   D(18,16,17,20)          1.0846         estimate D2E/DX2                !
 ! D97   D(6,16,18,21)        -177.9586         estimate D2E/DX2                !
 ! D98   D(6,16,18,22)           1.0767         estimate D2E/DX2                !
 ! D99   D(17,16,18,21)          0.8871         estimate D2E/DX2                !
 ! D100  D(17,16,18,22)        179.9224         estimate D2E/DX2                !
 ! D101  D(16,17,19,23)       -178.3779         estimate D2E/DX2                !
 ! D102  D(16,17,19,24)          1.5303         estimate D2E/DX2                !
 ! D103  D(20,17,19,23)          1.6161         estimate D2E/DX2                !
 ! D104  D(20,17,19,24)       -178.4757         estimate D2E/DX2                !
 ! D105  D(16,17,20,25)        177.9608         estimate D2E/DX2                !
 ! D106  D(16,17,20,26)         -1.9965         estimate D2E/DX2                !
 ! D107  D(19,17,20,25)         -2.0333         estimate D2E/DX2                !
 ! D108  D(19,17,20,26)        178.0094         estimate D2E/DX2                !
 ! D109  D(16,18,21,26)         -1.9778         estimate D2E/DX2                !
 ! D110  D(16,18,21,27)        177.3655         estimate D2E/DX2                !
 ! D111  D(22,18,21,26)        178.9577         estimate D2E/DX2                !
 ! D112  D(22,18,21,27)         -1.6989         estimate D2E/DX2                !
 ! D113  D(16,18,22,28)          2.4154         estimate D2E/DX2                !
 ! D114  D(16,18,22,29)       -177.477          estimate D2E/DX2                !
 ! D115  D(21,18,22,28)       -178.5337         estimate D2E/DX2                !
 ! D116  D(21,18,22,29)          1.5739         estimate D2E/DX2                !
 ! D117  D(17,19,23,30)         -0.181          estimate D2E/DX2                !
 ! D118  D(17,19,23,31)        179.9186         estimate D2E/DX2                !
 ! D119  D(24,19,23,30)        179.9126         estimate D2E/DX2                !
 ! D120  D(24,19,23,31)          0.0122         estimate D2E/DX2                !
 ! D121  D(17,20,25,30)          1.0893         estimate D2E/DX2                !
 ! D122  D(17,20,25,32)       -178.768          estimate D2E/DX2                !
 ! D123  D(26,20,25,30)       -178.9543         estimate D2E/DX2                !
 ! D124  D(26,20,25,32)          1.1884         estimate D2E/DX2                !
 ! D125  D(17,20,26,21)          0.9009         estimate D2E/DX2                !
 ! D126  D(17,20,26,38)       -178.8672         estimate D2E/DX2                !
 ! D127  D(25,20,26,21)       -179.0549         estimate D2E/DX2                !
 ! D128  D(25,20,26,38)          1.177          estimate D2E/DX2                !
 ! D129  D(18,21,26,20)          1.0626         estimate D2E/DX2                !
 ! D130  D(18,21,26,38)       -179.1692         estimate D2E/DX2                !
 ! D131  D(27,21,26,20)       -178.2587         estimate D2E/DX2                !
 ! D132  D(27,21,26,38)          1.5095         estimate D2E/DX2                !
 ! D133  D(18,21,27,33)          0.6816         estimate D2E/DX2                !
 ! D134  D(18,21,27,34)       -178.9289         estimate D2E/DX2                !
 ! D135  D(26,21,27,33)       -179.9879         estimate D2E/DX2                !
 ! D136  D(26,21,27,34)          0.4016         estimate D2E/DX2                !
 ! D137  D(18,22,29,33)         -0.374          estimate D2E/DX2                !
 ! D138  D(18,22,29,35)        179.8145         estimate D2E/DX2                !
 ! D139  D(28,22,29,33)        179.7354         estimate D2E/DX2                !
 ! D140  D(28,22,29,35)         -0.076          estimate D2E/DX2                !
 ! D141  D(19,23,30,25)         -0.8322         estimate D2E/DX2                !
 ! D142  D(19,23,30,36)        179.403          estimate D2E/DX2                !
 ! D143  D(31,23,30,25)        179.0686         estimate D2E/DX2                !
 ! D144  D(31,23,30,36)         -0.6962         estimate D2E/DX2                !
 ! D145  D(20,25,30,23)          0.3548         estimate D2E/DX2                !
 ! D146  D(20,25,30,36)       -179.8814         estimate D2E/DX2                !
 ! D147  D(32,25,30,23)       -179.7901         estimate D2E/DX2                !
 ! D148  D(32,25,30,36)         -0.0262         estimate D2E/DX2                !
 ! D149  D(20,26,38,39)       -100.0692         estimate D2E/DX2                !
 ! D150  D(20,26,38,40)         79.9757         estimate D2E/DX2                !
 ! D151  D(21,26,38,39)         80.162          estimate D2E/DX2                !
 ! D152  D(21,26,38,40)        -99.7931         estimate D2E/DX2                !
 ! D153  D(21,27,33,29)          0.5355         estimate D2E/DX2                !
 ! D154  D(21,27,33,37)       -179.6835         estimate D2E/DX2                !
 ! D155  D(34,27,33,29)       -179.86           estimate D2E/DX2                !
 ! D156  D(34,27,33,37)         -0.0789         estimate D2E/DX2                !
 ! D157  D(22,29,33,27)         -0.7065         estimate D2E/DX2                !
 ! D158  D(22,29,33,37)        179.5116         estimate D2E/DX2                !
 ! D159  D(35,29,33,27)        179.1055         estimate D2E/DX2                !
 ! D160  D(35,29,33,37)         -0.6764         estimate D2E/DX2                !
 ! D161  D(26,38,39,41)       -179.9558         estimate D2E/DX2                !
 ! D162  D(26,38,39,42)         -0.0195         estimate D2E/DX2                !
 ! D163  D(40,38,39,41)          0.0            estimate D2E/DX2                !
 ! D164  D(40,38,39,42)        179.9363         estimate D2E/DX2                !
 ! D165  D(26,38,40,43)        179.9578         estimate D2E/DX2                !
 ! D166  D(26,38,40,44)         -0.1054         estimate D2E/DX2                !
 ! D167  D(39,38,40,43)          0.002          estimate D2E/DX2                !
 ! D168  D(39,38,40,44)        179.9388         estimate D2E/DX2                !
 ! D169  D(38,39,41,45)         -0.001          estimate D2E/DX2                !
 ! D170  D(38,39,41,46)       -179.9293         estimate D2E/DX2                !
 ! D171  D(42,39,41,45)       -179.9366         estimate D2E/DX2                !
 ! D172  D(42,39,41,46)          0.1351         estimate D2E/DX2                !
 ! D173  D(38,40,43,45)         -0.0031         estimate D2E/DX2                !
 ! D174  D(38,40,43,47)       -179.9706         estimate D2E/DX2                !
 ! D175  D(44,40,43,45)       -179.9391         estimate D2E/DX2                !
 ! D176  D(44,40,43,47)          0.0934         estimate D2E/DX2                !
 ! D177  D(39,41,45,43)          0.0            estimate D2E/DX2                !
 ! D178  D(39,41,45,48)       -179.9826         estimate D2E/DX2                !
 ! D179  D(46,41,45,43)        179.928          estimate D2E/DX2                !
 ! D180  D(46,41,45,48)         -0.0546         estimate D2E/DX2                !
 ! D181  D(40,43,45,41)          0.002          estimate D2E/DX2                !
 ! D182  D(40,43,45,48)        179.9846         estimate D2E/DX2                !
 ! D183  D(47,43,45,41)        179.9694         estimate D2E/DX2                !
 ! D184  D(47,43,45,48)         -0.048          estimate D2E/DX2                !
 ! D185  D(2,57,58,60)        -178.7173         estimate D2E/DX2                !
 ! D186  D(2,57,58,121)          0.7564         estimate D2E/DX2                !
 ! D187  D(59,57,58,60)          0.0446         estimate D2E/DX2                !
 ! D188  D(59,57,58,121)       179.5183         estimate D2E/DX2                !
 ! D189  D(2,57,59,61)         178.4759         estimate D2E/DX2                !
 ! D190  D(2,57,59,62)          -2.4861         estimate D2E/DX2                !
 ! D191  D(58,57,59,61)         -0.2837         estimate D2E/DX2                !
 ! D192  D(58,57,59,62)        178.7543         estimate D2E/DX2                !
 ! D193  D(57,58,60,61)          0.222          estimate D2E/DX2                !
 ! D194  D(57,58,60,63)        179.9496         estimate D2E/DX2                !
 ! D195  D(121,58,60,61)      -179.286          estimate D2E/DX2                !
 ! D196  D(121,58,60,63)         0.4416         estimate D2E/DX2                !
 ! D197  D(57,58,121,122)      110.0408         estimate D2E/DX2                !
 ! D198  D(57,58,121,123)     -131.7401         estimate D2E/DX2                !
 ! D199  D(57,58,121,124)      -10.6095         estimate D2E/DX2                !
 ! D200  D(60,58,121,122)      -70.5484         estimate D2E/DX2                !
 ! D201  D(60,58,121,123)       47.6708         estimate D2E/DX2                !
 ! D202  D(60,58,121,124)      168.8013         estimate D2E/DX2                !
 ! D203  D(57,59,61,60)          0.4192         estimate D2E/DX2                !
 ! D204  D(57,59,61,64)       -178.4251         estimate D2E/DX2                !
 ! D205  D(62,59,61,60)       -178.5693         estimate D2E/DX2                !
 ! D206  D(62,59,61,64)          2.5864         estimate D2E/DX2                !
 ! D207  D(57,59,62,65)        109.9846         estimate D2E/DX2                !
 ! D208  D(57,59,62,66)       -129.9338         estimate D2E/DX2                !
 ! D209  D(57,59,62,67)         -9.5422         estimate D2E/DX2                !
 ! D210  D(61,59,62,65)        -71.2023         estimate D2E/DX2                !
 ! D211  D(61,59,62,66)         48.8794         estimate D2E/DX2                !
 ! D212  D(61,59,62,67)        169.2709         estimate D2E/DX2                !
 ! D213  D(58,60,61,59)         -0.4015         estimate D2E/DX2                !
 ! D214  D(58,60,61,64)        178.591          estimate D2E/DX2                !
 ! D215  D(63,60,61,59)        179.8722         estimate D2E/DX2                !
 ! D216  D(63,60,61,64)         -1.1353         estimate D2E/DX2                !
 ! D217  D(58,60,63,68)        179.9127         estimate D2E/DX2                !
 ! D218  D(58,60,63,69)        -61.5405         estimate D2E/DX2                !
 ! D219  D(58,60,63,70)         60.7029         estimate D2E/DX2                !
 ! D220  D(61,60,63,68)         -0.4058         estimate D2E/DX2                !
 ! D221  D(61,60,63,69)        118.141          estimate D2E/DX2                !
 ! D222  D(61,60,63,70)       -119.6156         estimate D2E/DX2                !
 ! D223  D(59,61,64,71)        179.9569         estimate D2E/DX2                !
 ! D224  D(59,61,64,72)          0.9014         estimate D2E/DX2                !
 ! D225  D(60,61,64,71)          1.2298         estimate D2E/DX2                !
 ! D226  D(60,61,64,72)       -177.8256         estimate D2E/DX2                !
 ! D227  D(60,63,68,71)          2.0783         estimate D2E/DX2                !
 ! D228  D(60,63,68,73)        179.3288         estimate D2E/DX2                !
 ! D229  D(69,63,68,71)       -116.7325         estimate D2E/DX2                !
 ! D230  D(69,63,68,73)         60.5181         estimate D2E/DX2                !
 ! D231  D(70,63,68,71)        121.0132         estimate D2E/DX2                !
 ! D232  D(70,63,68,73)        -61.7363         estimate D2E/DX2                !
 ! D233  D(61,64,71,68)          0.3765         estimate D2E/DX2                !
 ! D234  D(61,64,71,74)       -179.3818         estimate D2E/DX2                !
 ! D235  D(72,64,71,68)        179.4254         estimate D2E/DX2                !
 ! D236  D(72,64,71,74)         -0.3329         estimate D2E/DX2                !
 ! D237  D(61,64,72,75)        -94.9248         estimate D2E/DX2                !
 ! D238  D(61,64,72,76)         83.8452         estimate D2E/DX2                !
 ! D239  D(71,64,72,75)         86.0055         estimate D2E/DX2                !
 ! D240  D(71,64,72,76)        -95.2245         estimate D2E/DX2                !
 ! D241  D(63,68,71,64)         -2.2108         estimate D2E/DX2                !
 ! D242  D(63,68,71,74)        177.5985         estimate D2E/DX2                !
 ! D243  D(73,68,71,64)       -179.8533         estimate D2E/DX2                !
 ! D244  D(73,68,71,74)         -0.044          estimate D2E/DX2                !
 ! D245  D(63,68,73,77)       -177.7067         estimate D2E/DX2                !
 ! D246  D(63,68,73,125)         2.0238         estimate D2E/DX2                !
 ! D247  D(71,68,73,77)         -0.0562         estimate D2E/DX2                !
 ! D248  D(71,68,73,125)       179.6743         estimate D2E/DX2                !
 ! D249  D(64,71,74,77)        179.9072         estimate D2E/DX2                !
 ! D250  D(64,71,74,78)         -0.3647         estimate D2E/DX2                !
 ! D251  D(68,71,74,77)          0.1264         estimate D2E/DX2                !
 ! D252  D(68,71,74,78)        179.8545         estimate D2E/DX2                !
 ! D253  D(64,72,75,79)         -0.856          estimate D2E/DX2                !
 ! D254  D(64,72,75,80)        178.6012         estimate D2E/DX2                !
 ! D255  D(76,72,75,79)       -179.6047         estimate D2E/DX2                !
 ! D256  D(76,72,75,80)         -0.1475         estimate D2E/DX2                !
 ! D257  D(64,72,76,81)       -178.3231         estimate D2E/DX2                !
 ! D258  D(64,72,76,82)          1.2615         estimate D2E/DX2                !
 ! D259  D(75,72,76,81)          0.4312         estimate D2E/DX2                !
 ! D260  D(75,72,76,82)       -179.9842         estimate D2E/DX2                !
 ! D261  D(68,73,77,74)          0.1383         estimate D2E/DX2                !
 ! D262  D(68,73,77,83)       -179.9987         estimate D2E/DX2                !
 ! D263  D(125,73,77,74)      -179.5718         estimate D2E/DX2                !
 ! D264  D(125,73,77,83)         0.2912         estimate D2E/DX2                !
 ! D265  D(68,73,125,126)      -70.161          estimate D2E/DX2                !
 ! D266  D(68,73,125,127)       47.7114         estimate D2E/DX2                !
 ! D267  D(68,73,125,128)      168.8305         estimate D2E/DX2                !
 ! D268  D(77,73,125,126)      109.5146         estimate D2E/DX2                !
 ! D269  D(77,73,125,127)     -132.613          estimate D2E/DX2                !
 ! D270  D(77,73,125,128)      -11.4939         estimate D2E/DX2                !
 ! D271  D(71,74,77,73)         -0.159          estimate D2E/DX2                !
 ! D272  D(71,74,77,83)        179.9803         estimate D2E/DX2                !
 ! D273  D(78,74,77,73)       -179.8989         estimate D2E/DX2                !
 ! D274  D(78,74,77,83)          0.2405         estimate D2E/DX2                !
 ! D275  D(71,74,78,84)        -65.3611         estimate D2E/DX2                !
 ! D276  D(71,74,78,85)         54.5703         estimate D2E/DX2                !
 ! D277  D(71,74,78,86)        174.8254         estimate D2E/DX2                !
 ! D278  D(77,74,78,84)        114.318          estimate D2E/DX2                !
 ! D279  D(77,74,78,85)       -125.7506         estimate D2E/DX2                !
 ! D280  D(77,74,78,86)         -5.4955         estimate D2E/DX2                !
 ! D281  D(72,75,79,87)        179.9423         estimate D2E/DX2                !
 ! D282  D(72,75,79,88)         -0.1709         estimate D2E/DX2                !
 ! D283  D(80,75,79,87)          0.4813         estimate D2E/DX2                !
 ! D284  D(80,75,79,88)       -179.6319         estimate D2E/DX2                !
 ! D285  D(72,75,80,89)       -179.8331         estimate D2E/DX2                !
 ! D286  D(72,75,80,90)         -0.2656         estimate D2E/DX2                !
 ! D287  D(79,75,80,89)         -0.3597         estimate D2E/DX2                !
 ! D288  D(79,75,80,90)        179.2078         estimate D2E/DX2                !
 ! D289  D(72,76,81,90)         -0.3062         estimate D2E/DX2                !
 ! D290  D(72,76,81,91)        179.4525         estimate D2E/DX2                !
 ! D291  D(82,76,81,90)       -179.9034         estimate D2E/DX2                !
 ! D292  D(82,76,81,91)         -0.1447         estimate D2E/DX2                !
 ! D293  D(72,76,82,92)          0.7199         estimate D2E/DX2                !
 ! D294  D(72,76,82,93)       -179.1911         estimate D2E/DX2                !
 ! D295  D(81,76,82,92)       -179.6926         estimate D2E/DX2                !
 ! D296  D(81,76,82,93)          0.3964         estimate D2E/DX2                !
 ! D297  D(75,79,87,94)         -0.2619         estimate D2E/DX2                !
 ! D298  D(75,79,87,95)        179.9201         estimate D2E/DX2                !
 ! D299  D(88,79,87,94)        179.8527         estimate D2E/DX2                !
 ! D300  D(88,79,87,95)          0.0347         estimate D2E/DX2                !
 ! D301  D(75,80,89,94)          0.0286         estimate D2E/DX2                !
 ! D302  D(75,80,89,96)        179.9567         estimate D2E/DX2                !
 ! D303  D(90,80,89,94)       -179.53           estimate D2E/DX2                !
 ! D304  D(90,80,89,96)          0.3982         estimate D2E/DX2                !
 ! D305  D(75,80,90,81)          0.3882         estimate D2E/DX2                !
 ! D306  D(75,80,90,97)       -179.2102         estimate D2E/DX2                !
 ! D307  D(89,80,90,81)        179.9402         estimate D2E/DX2                !
 ! D308  D(89,80,90,97)          0.3418         estimate D2E/DX2                !
 ! D309  D(76,81,90,80)         -0.1033         estimate D2E/DX2                !
 ! D310  D(76,81,90,97)        179.4953         estimate D2E/DX2                !
 ! D311  D(91,81,90,80)       -179.8535         estimate D2E/DX2                !
 ! D312  D(91,81,90,97)         -0.2549         estimate D2E/DX2                !
 ! D313  D(76,81,91,98)         -0.1825         estimate D2E/DX2                !
 ! D314  D(76,81,91,99)        179.9051         estimate D2E/DX2                !
 ! D315  D(90,81,91,98)        179.5713         estimate D2E/DX2                !
 ! D316  D(90,81,91,99)         -0.3411         estimate D2E/DX2                !
 ! D317  D(76,82,93,98)         -0.3206         estimate D2E/DX2                !
 ! D318  D(76,82,93,100)       179.8606         estimate D2E/DX2                !
 ! D319  D(92,82,93,98)        179.7694         estimate D2E/DX2                !
 ! D320  D(92,82,93,100)        -0.0493         estimate D2E/DX2                !
 ! D321  D(79,87,94,89)         -0.0829         estimate D2E/DX2                !
 ! D322  D(79,87,94,101)      -179.892          estimate D2E/DX2                !
 ! D323  D(95,87,94,89)        179.7357         estimate D2E/DX2                !
 ! D324  D(95,87,94,101)        -0.0734         estimate D2E/DX2                !
 ! D325  D(80,89,94,87)          0.1979         estimate D2E/DX2                !
 ! D326  D(80,89,94,101)      -179.9938         estimate D2E/DX2                !
 ! D327  D(96,89,94,87)       -179.729          estimate D2E/DX2                !
 ! D328  D(96,89,94,101)         0.0792         estimate D2E/DX2                !
 ! D329  D(80,90,97,102)       -87.8997         estimate D2E/DX2                !
 ! D330  D(80,90,97,103)        92.122          estimate D2E/DX2                !
 ! D331  D(81,90,97,102)        92.4997         estimate D2E/DX2                !
 ! D332  D(81,90,97,103)       -87.4786         estimate D2E/DX2                !
 ! D333  D(81,91,98,93)          0.2686         estimate D2E/DX2                !
 ! D334  D(81,91,98,104)      -179.86           estimate D2E/DX2                !
 ! D335  D(99,91,98,93)       -179.8205         estimate D2E/DX2                !
 ! D336  D(99,91,98,104)         0.0509         estimate D2E/DX2                !
 ! D337  D(82,93,98,91)         -0.0152         estimate D2E/DX2                !
 ! D338  D(82,93,98,104)      -179.8872         estimate D2E/DX2                !
 ! D339  D(100,93,98,91)       179.8041         estimate D2E/DX2                !
 ! D340  D(100,93,98,104)       -0.0678         estimate D2E/DX2                !
 ! D341  D(90,97,102,105)     -179.9948         estimate D2E/DX2                !
 ! D342  D(90,97,102,106)        0.0256         estimate D2E/DX2                !
 ! D343  D(103,97,102,105)      -0.0162         estimate D2E/DX2                !
 ! D344  D(103,97,102,106)    -179.9959         estimate D2E/DX2                !
 ! D345  D(90,97,103,107)      179.9839         estimate D2E/DX2                !
 ! D346  D(90,97,103,108)        0.0282         estimate D2E/DX2                !
 ! D347  D(102,97,103,107)       0.0053         estimate D2E/DX2                !
 ! D348  D(102,97,103,108)    -179.9504         estimate D2E/DX2                !
 ! D349  D(97,102,105,109)       0.0135         estimate D2E/DX2                !
 ! D350  D(97,102,105,110)     179.9959         estimate D2E/DX2                !
 ! D351  D(106,102,105,109)    179.993          estimate D2E/DX2                !
 ! D352  D(106,102,105,110)     -0.0246         estimate D2E/DX2                !
 ! D353  D(97,103,107,109)       0.0083         estimate D2E/DX2                !
 ! D354  D(97,103,107,111)     179.9858         estimate D2E/DX2                !
 ! D355  D(108,103,107,109)    179.9635         estimate D2E/DX2                !
 ! D356  D(108,103,107,111)     -0.0589         estimate D2E/DX2                !
 ! D357  D(102,105,109,107)      0.0003         estimate D2E/DX2                !
 ! D358  D(102,105,109,112)    179.9982         estimate D2E/DX2                !
 ! D359  D(110,105,109,107)   -179.9821         estimate D2E/DX2                !
 ! D360  D(110,105,109,112)      0.0158         estimate D2E/DX2                !
 ! D361  D(103,107,109,105)     -0.0111         estimate D2E/DX2                !
 ! D362  D(103,107,109,112)    179.991          estimate D2E/DX2                !
 ! D363  D(111,107,109,105)   -179.9886         estimate D2E/DX2                !
 ! D364  D(111,107,109,112)      0.0135         estimate D2E/DX2                !
 --------------------------------------------------------------------------------
 Trust Radius=3.00D-01 FncErr=1.00D-07 GrdErr=1.00D-06 EigMax=2.50D+02 EigMin=1.00D-04
 Number of steps in this run=    761 maximum allowed number of steps=    768.
 GradGradGradGradGradGradGradGradGradGradGradGradGradGradGradGradGradGrad

 Stoichiometry    C66H52B2F4N4(3)
 Framework group  C1[X(C66H52B2F4N4)]
 Deg. of freedom   378
 Full point group                 C1      NOp   1
 Largest Abelian subgroup         C1      NOp   1
 Largest concise Abelian subgroup C1      NOp   1
                         Standard orientation:                         
 ---------------------------------------------------------------------
 Center     Atomic      Atomic             Coordinates (Angstroms)
 Number     Number       Type             X           Y           Z
 ---------------------------------------------------------------------
      1          6           0        1.285821   -3.395403    0.980656
      2          6           0        0.671443   -2.406087    0.178432
      3          6           0        1.626255   -1.437910   -0.104661
      4          6           0        2.843618   -1.856930    0.570753
      5          7           0        2.595042   -3.047808    1.194773
      6          6           0        4.103175   -1.221780    0.650863
      7          6           0        5.127399   -1.871109    1.373988
      8          6           0        6.496751   -1.448526    1.654570
      9          7           0        4.934276   -3.088741    1.962294
     10          6           0        7.059147   -2.464149    2.404146
     11          6           0        6.097473   -3.467175    2.593175
     12          1           0        8.068728   -2.491655    2.792904
     13          5           0        3.610154   -3.886589    2.006072
     14          9           0        3.179771   -4.024720    3.327413
     15          9           0        3.772956   -5.141722    1.423169
     16          6           0        4.311568    0.118936    0.044086
     17          6           0        4.963171    0.245310   -1.195255
     18          6           0        3.831791    1.265090    0.703455
     19          6           0        5.444108   -0.901618   -1.905498
     20          6           0        5.159903    1.541951   -1.776661
     21          6           0        3.989821    2.558991    0.103998
     22          6           0        3.161429    1.175906    1.966616
     23          6           0        6.104008   -0.772569   -3.090625
     24          1           0        5.272565   -1.883339   -1.477038
     25          6           0        5.867680    1.631818   -3.019635
     26          6           0        4.662207    2.683557   -1.124307
     27          6           0        3.437251    3.696211    0.779087
     28          1           0        3.062216    0.201710    2.432984
     29          6           0        2.653898    2.283514    2.576636
     30          6           0        6.326611    0.515850   -3.652275
     31          1           0        6.461668   -1.655086   -3.612432
     32          1           0        6.036405    2.611816   -3.452667
     33          6           0        2.787841    3.563406    1.969295
     34          1           0        3.539535    4.673586    0.320013
     35          1           0        2.146850    2.192475    3.532563
     36          1           0        6.862362    0.605830   -4.592472
     37          1           0        2.372023    4.437416    2.461701
     38          6           0        4.843381    4.031192   -1.739588
     39          6           0        5.859577    4.882302   -1.297615
     40          6           0        3.998889    4.462110   -2.766092
     41          6           0        6.028499    6.139377   -1.870254
     42          1           0        6.517523    4.551211   -0.498991
     43          6           0        4.166986    5.718966   -3.339426
     44          1           0        3.208290    3.802583   -3.112971
     45          6           0        5.182335    6.560407   -2.892601
     46          1           0        6.823214    6.790305   -1.517825
     47          1           0        3.503193    6.041526   -4.136214
     48          1           0        5.313932    7.541129   -3.339948
     49          6           0        1.424582   -0.241177   -0.975773
     50          1           0        1.381403    0.687443   -0.394690
     51          1           0        2.235702   -0.129467   -1.701219
     52          1           0        0.481810   -0.341115   -1.521385
     53          6           0        7.168516   -0.181159    1.237875
     54          1           0        7.317157   -0.137964    0.153082
     55          1           0        6.581113    0.700412    1.514773
     56          1           0        8.148193   -0.107335    1.718623
     57          6           0       -0.730607   -2.393503   -0.243754
     58          6           0       -1.376192   -3.382652   -1.021814
     59          6           0       -1.664611   -1.391212    0.023575
     60          7           0       -2.646057   -3.022177   -1.233269
     61          6           0       -2.870302   -1.796106   -0.611894
     62          6           0       -1.400369   -0.166783    0.843130
     63          5           0       -3.693092   -3.837483   -2.045262
     64          6           0       -4.119086   -1.173236   -0.703185
     65          1           0       -1.380618    0.735653    0.222097
     66          1           0       -2.167165   -0.018383    1.608064
     67          1           0       -0.429768   -0.254254    1.338787
     68          7           0       -5.009927   -3.011012   -2.002367
     69          9           0       -3.270566   -3.977208   -3.364709
     70          9           0       -3.884901   -5.080760   -1.454794
     71          6           0       -5.174960   -1.768530   -1.391687
     72          6           0       -4.309686    0.159421   -0.068321
     73          6           0       -6.162260   -3.351156   -2.591149
     74          6           0       -6.513215   -1.331902   -1.629056
     75          6           0       -4.842629    0.243379    1.225651
     76          6           0       -3.927400    1.313098   -0.767605
     77          6           0       -7.110737   -2.333288   -2.375644
     78          6           0       -7.180076   -0.068847   -1.180934
     79          6           0       -5.230707   -0.924658    1.958014
     80          6           0       -4.995890    1.528081    1.843826
     81          6           0       -4.075503    2.596719   -0.145901
     82          6           0       -3.381403    1.247032   -2.090383
     83          1           0       -8.129813   -2.343893   -2.739762
     84          1           0       -7.275475   -0.030371   -0.090772
     85          1           0       -6.617693    0.818572   -1.487140
     86          1           0       -8.182804   -0.006346   -1.612717
     87          6           0       -5.745814   -0.823530    3.215159
     88          1           0       -5.110088   -1.898431    1.494744
     89          6           0       -5.539701    1.585124    3.168166
     90          6           0       -4.606747    2.688314    1.152164
     91          6           0       -3.666141    3.758579   -0.877742
     92          1           0       -3.272529    0.277922   -2.565980
     93          6           0       -3.000536    2.377848   -2.747576
     94          6           0       -5.903465    0.450823    3.829190
     95          1           0       -6.036095   -1.719139    3.755755
     96          1           0       -5.656853    2.554615    3.640162
     97          6           0       -4.750048    4.024073    1.802914
     98          6           0       -3.144946    3.652991   -2.131862
     99          1           0       -3.777781    4.731724   -0.412026
    100          1           0       -2.586507    2.309158   -3.748868
    101          1           0       -6.313867    0.514510    4.832333
    102          6           0       -5.943346    4.742353    1.695689
    103          6           0       -3.689713    4.573164    2.528252
    104          1           0       -2.838370    4.544988   -2.669583
    105          6           0       -6.074465    5.987660    2.303256
    106          1           0       -6.769438    4.317599    1.132281
    107          6           0       -3.820312    5.818382    3.135710
    108          1           0       -2.760497    4.016554    2.612199
    109          6           0       -5.013118    6.527962    3.024415
    110          1           0       -7.007157    6.536472    2.212676
    111          1           0       -2.989058    6.234618    3.697072
    112          1           0       -5.115318    7.499553    3.498445
    113          6           0        6.203900   -4.749005    3.334791
    114          1           0        5.471168   -4.777137    4.148291
    115          1           0        5.969476   -5.590614    2.674748
    116          1           0        7.208500   -4.873692    3.744330
    117          6           0        0.695211   -4.629226    1.556308
    118          1           0       -0.385426   -4.643348    1.400310
    119          1           0        1.140059   -5.517685    1.093695
    120          1           0        0.915853   -4.688189    2.626166
    121          6           0       -0.798651   -4.644730   -1.566644
    122          1           0       -1.217501   -5.512922   -1.047580
    123          1           0       -1.050896   -4.749211   -2.624657
    124          1           0        0.287032   -4.648041   -1.447471
    125          6           0       -6.329642   -4.626590   -3.345100
    126          1           0       -5.757684   -4.592691   -4.277048
    127          1           0       -5.939998   -5.466207   -2.762310
    128          1           0       -7.383390   -4.800768   -3.572791
 ---------------------------------------------------------------------
 Rotational constants (GHZ):           0.0333702           0.0200705           0.0158844
 Standard basis: 6-31G(d) (6D, 7F)
 There are  1244 symmetry adapted cartesian basis functions of A   symmetry.
 There are  1244 symmetry adapted basis functions of A   symmetry.
  1244 basis functions,  2336 primitive gaussians,  1244 cartesian basis functions
   262 alpha electrons      260 beta electrons
       nuclear repulsion energy     12108.2105375891 Hartrees.
 NAtoms=  128 NActive=  128 NUniq=  128 SFac= 1.00D+00 NAtFMM=   60 NAOKFM=T Big=T
 Integral buffers will be    131072 words long.
 Raffenetti 2 integral format.
 Two-electron integral symmetry is turned on.
 Nuclear repulsion after empirical dispersion term =    12108.0638735497 Hartrees.
 One-electron integrals computed using PRISM.
 NBasis=  1244 RedAO= T EigKep=  1.32D-04  NBF=  1244
 NBsUse=  1244 1.00D-06 EigRej= -1.00D+00 NBFU=  1244
 ExpMin= 1.27D-01 ExpMax= 7.00D+03 ExpMxC= 1.05D+03 IAcc=3 IRadAn=         5 AccDes= 0.00D+00
 Harris functional with IExCor= 4639 and IRadAn=       5 diagonalized for initial guess.
 HarFok:  IExCor= 4639 AccDes= 0.00D+00 IRadAn=         5 IDoV= 1 UseB2=F ITyADJ=14
 ICtDFT=  3500011 ScaDFX=  1.000000  1.000000  1.000000  1.000000
 FoFCou: FMM=F IPFlag=           0 FMFlag=      100000 FMFlg1=        2001
         NFxFlg=           0 DoJE=T BraDBF=F KetDBF=T FulRan=T
         wScrn=  0.000000 ICntrl=       500 IOpCl=  0 I1Cent=   200000004 NGrid=           0
         NMat0=    1 NMatS0=      1 NMatT0=    0 NMatD0=    1 NMtDS0=    0 NMtDT0=    0
 Petite list used in FoFCou.
 Initial guess <Sx>= 0.0000 <Sy>= 0.0000 <Sz>= 1.0000 <S**2>= 2.0000 S= 1.0000
 Requested convergence on RMS density matrix=1.00D-08 within 128 cycles.
 Requested convergence on MAX density matrix=1.00D-06.
 Requested convergence on             energy=1.00D-06.
 No special actions if energy rises.
 Integral accuracy reduced to 1.0D-05 until final iterations.
 Initial convergence to 1.0D-05 achieved.  Increase integral accuracy.
 SCF Done:  E(UwB97XD) =  -3213.85372674     A.U. after   28 cycles
            NFock= 28  Conv=0.34D-08     -V/T= 2.0090
 <Sx>= 0.0000 <Sy>= 0.0000 <Sz>= 1.0000 <S**2>= 2.0269 S= 1.0089
 <L.S>=  0.00000000000    
 Annihilation of the first spin contaminant:
 S**2 before annihilation     2.0269,   after     2.0004
 Hyperfine terms turned off by default for NAtoms > 100.

 **********************************************************************

            Population analysis using the SCF Density.

 **********************************************************************

 Orbital symmetries:
 Alpha Orbitals:
       Occupied  (A) (A) (A) (A) (A) (A) (A) (A) (A) (A) (A) (A)
                 (A) (A) (A) (A) (A) (A) (A) (A) (A) (A) (A) (A)
                 (A) (A) (A) (A) (A) (A) (A) (A) (A) (A) (A) (A)
                 (A) (A) (A) (A) (A) (A) (A) (A) (A) (A) (A) (A)
                 (A) (A) (A) (A) (A) (A) (A) (A) (A) (A) (A) (A)
                 (A) (A) (A) (A) (A) (A) (A) (A) (A) (A) (A) (A)
                 (A) (A) (A) (A) (A) (A) (A) (A) (A) (A) (A) (A)
                 (A) (A) (A) (A) (A) (A) (A) (A) (A) (A) (A) (A)
                 (A) (A) (A) (A) (A) (A) (A) (A) (A) (A) (A) (A)
                 (A) (A) (A) (A) (A) (A) (A) (A) (A) (A) (A) (A)
                 (A) (A) (A) (A) (A) (A) (A) (A) (A) (A) (A) (A)
                 (A) (A) (A) (A) (A) (A) (A) (A) (A) (A) (A) (A)
                 (A) (A) (A) (A) (A) (A) (A) (A) (A) (A) (A) (A)
                 (A) (A) (A) (A) (A) (A) (A) (A) (A) (A) (A) (A)
                 (A) (A) (A) (A) (A) (A) (A) (A) (A) (A) (A) (A)
                 (A) (A) (A) (A) (A) (A) (A) (A) (A) (A) (A) (A)
                 (A) (A) (A) (A) (A) (A) (A) (A) (A) (A) (A) (A)
                 (A) (A) (A) (A) (A) (A) (A) (A) (A) (A) (A) (A)
                 (A) (A) (A) (A) (A) (A) (A) (A) (A) (A) (A) (A)
                 (A) (A) (A) (A) (A) (A) (A) (A) (A) (A) (A) (A)
                 (A) (A) (A) (A) (A) (A) (A) (A) (A) (A) (A) (A)
                 (A) (A) (A) (A) (A) (A) (A) (A) (A) (A)
       Virtual   (A) (A) (A) (A) (A) (A) (A) (A) (A) (A) (A) (A)
                 (A) (A) (A) (A) (A) (A) (A) (A) (A) (A) (A) (A)
                 (A) (A) (A) (A) (A) (A) (A) (A) (A) (A) (A) (A)
                 (A) (A) (A) (A) (A) (A) (A) (A) (A) (A) (A) (A)
                 (A) (A) (A) (A) (A) (A) (A) (A) (A) (A) (A) (A)
                 (A) (A) (A) (A) (A) (A) (A) (A) (A) (A) (A) (A)
                 (A) (A) (A) (A) (A) (A) (A) (A) (A) (A) (A) (A)
                 (A) (A) (A) (A) (A) (A) (A) (A) (A) (A) (A) (A)
                 (A) (A) (A) (A) (A) (A) (A) (A) (A) (A) (A) (A)
                 (A) (A) (A) (A) (A) (A) (A) (A) (A) (A) (A) (A)
                 (A) (A) (A) (A) (A) (A) (A) (A) (A) (A) (A) (A)
                 (A) (A) (A) (A) (A) (A) (A) (A) (A) (A) (A) (A)
                 (A) (A) (A) (A) (A) (A) (A) (A) (A) (A) (A) (A)
                 (A) (A) (A) (A) (A) (A) (A) (A) (A) (A) (A) (A)
                 (A) (A) (A) (A) (A) (A) (A) (A) (A) (A) (A) (A)
                 (A) (A) (A) (A) (A) (A) (A) (A) (A) (A) (A) (A)
                 (A) (A) (A) (A) (A) (A) (A) (A) (A) (A) (A) (A)
                 (A) (A) (A) (A) (A) (A) (A) (A) (A) (A) (A) (A)
                 (A) (A) (A) (A) (A) (A) (A) (A) (A) (A) (A) (A)
                 (A) (A) (A) (A) (A) (A) (A) (A) (A) (A) (A) (A)
                 (A) (A) (A) (A) (A) (A) (A) (A) (A) (A) (A) (A)
                 (A) (A) (A) (A) (A) (A) (A) (A) (A) (A) (A) (A)
                 (A) (A) (A) (A) (A) (A) (A) (A) (A) (A) (A) (A)
                 (A) (A) (A) (A) (A) (A) (A) (A) (A) (A) (A) (A)
                 (A) (A) (A) (A) (A) (A) (A) (A) (A) (A) (A) (A)
                 (A) (A) (A) (A) (A) (A) (A) (A) (A) (A) (A) (A)
                 (A) (A) (A) (A) (A) (A) (A) (A) (A) (A) (A) (A)
                 (A) (A) (A) (A) (A) (A) (A) (A) (A) (A) (A) (A)
                 (A) (A) (A) (A) (A) (A) (A) (A) (A) (A) (A) (A)
                 (A) (A) (A) (A) (A) (A) (A) (A) (A) (A) (A) (A)
                 (A) (A) (A) (A) (A) (A) (A) (A) (A) (A) (A) (A)
                 (A) (A) (A) (A) (A) (A) (A) (A) (A) (A) (A) (A)
                 (A) (A) (A) (A) (A) (A) (A) (A) (A) (A) (A) (A)
                 (A) (A) (A) (A) (A) (A) (A) (A) (A) (A) (A) (A)
                 (A) (A) (A) (A) (A) (A) (A) (A) (A) (A) (A) (A)
                 (A) (A) (A) (A) (A) (A) (A) (A) (A) (A) (A) (A)
                 (A) (A) (A) (A) (A) (A) (A) (A) (A) (A) (A) (A)
                 (A) (A) (A) (A) (A) (A) (A) (A) (A) (A) (A) (A)
                 (A) (A) (A) (A) (A) (A) (A) (A) (A) (A) (A) (A)
                 (A) (A) (A) (A) (A) (A) (A) (A) (A) (A) (A) (A)
                 (A) (A) (A) (A) (A) (A) (A) (A) (A) (A) (A) (A)
                 (A) (A) (A) (A) (A) (A) (A) (A) (A) (A) (A) (A)
                 (A) (A) (A) (A) (A) (A) (A) (A) (A) (A) (A) (A)
                 (A) (A) (A) (A) (A) (A) (A) (A) (A) (A) (A) (A)
                 (A) (A) (A) (A) (A) (A) (A) (A) (A) (A) (A) (A)
                 (A) (A) (A) (A) (A) (A) (A) (A) (A) (A) (A) (A)
                 (A) (A) (A) (A) (A) (A) (A) (A) (A) (A) (A) (A)
                 (A) (A) (A) (A) (A) (A) (A) (A) (A) (A) (A) (A)
                 (A) (A) (A) (A) (A) (A) (A) (A) (A) (A) (A) (A)
                 (A) (A) (A) (A) (A) (A) (A) (A) (A) (A) (A) (A)
                 (A) (A) (A) (A) (A) (A) (A) (A) (A) (A) (A) (A)
                 (A) (A) (A) (A) (A) (A) (A) (A) (A) (A) (A) (A)
                 (A) (A) (A) (A) (A) (A) (A) (A) (A) (A) (A) (A)
                 (A) (A) (A) (A) (A) (A) (A) (A) (A) (A) (A) (A)
                 (A) (A) (A) (A) (A) (A) (A) (A) (A) (A) (A) (A)
                 (A) (A) (A) (A) (A) (A) (A) (A) (A) (A) (A) (A)
                 (A) (A) (A) (A) (A) (A) (A) (A) (A) (A) (A) (A)
                 (A) (A) (A) (A) (A) (A) (A) (A) (A) (A) (A) (A)
                 (A) (A) (A) (A) (A) (A) (A) (A) (A) (A) (A) (A)
                 (A) (A) (A) (A) (A) (A) (A) (A) (A) (A) (A) (A)
                 (A) (A) (A) (A) (A) (A) (A) (A) (A) (A) (A) (A)
                 (A) (A) (A) (A) (A) (A) (A) (A) (A) (A) (A) (A)
                 (A) (A) (A) (A) (A) (A) (A) (A) (A) (A) (A) (A)
                 (A) (A) (A) (A) (A) (A) (A) (A) (A) (A) (A) (A)
                 (A) (A) (A) (A) (A) (A) (A) (A) (A) (A) (A) (A)
                 (A) (A) (A) (A) (A) (A) (A) (A) (A) (A) (A) (A)
                 (A) (A) (A) (A) (A) (A) (A) (A) (A) (A) (A) (A)
                 (A) (A) (A) (A) (A) (A) (A) (A) (A) (A) (A) (A)
                 (A) (A) (A) (A) (A) (A) (A) (A) (A) (A) (A) (A)
                 (A) (A) (A) (A) (A) (A) (A) (A) (A) (A) (A) (A)
                 (A) (A) (A) (A) (A) (A) (A) (A) (A) (A) (A) (A)
                 (A) (A) (A) (A) (A) (A) (A) (A) (A) (A) (A) (A)
                 (A) (A) (A) (A) (A) (A) (A) (A) (A) (A) (A) (A)
                 (A) (A) (A) (A) (A) (A) (A) (A) (A) (A) (A) (A)
                 (A) (A) (A) (A) (A) (A) (A) (A) (A) (A) (A) (A)
                 (A) (A) (A) (A) (A) (A) (A) (A) (A) (A) (A) (A)
                 (A) (A) (A) (A) (A) (A) (A) (A) (A) (A) (A) (A)
                 (A) (A) (A) (A) (A) (A) (A) (A) (A) (A) (A) (A)
                 (A) (A) (A) (A) (A) (A) (A) (A) (A) (A) (A) (A)
                 (A) (A) (A) (A) (A) (A) (A) (A) (A) (A) (A) (A)
                 (A) (A) (A) (A) (A) (A) (A) (A) (A) (A) (A) (A)
                 (A) (A) (A) (A) (A) (A) (A) (A) (A) (A)
 Beta  Orbitals:
       Occupied  (A) (A) (A) (A) (A) (A) (A) (A) (A) (A) (A) (A)
                 (A) (A) (A) (A) (A) (A) (A) (A) (A) (A) (A) (A)
                 (A) (A) (A) (A) (A) (A) (A) (A) (A) (A) (A) (A)
                 (A) (A) (A) (A) (A) (A) (A) (A) (A) (A) (A) (A)
                 (A) (A) (A) (A) (A) (A) (A) (A) (A) (A) (A) (A)
                 (A) (A) (A) (A) (A) (A) (A) (A) (A) (A) (A) (A)
                 (A) (A) (A) (A) (A) (A) (A) (A) (A) (A) (A) (A)
                 (A) (A) (A) (A) (A) (A) (A) (A) (A) (A) (A) (A)
                 (A) (A) (A) (A) (A) (A) (A) (A) (A) (A) (A) (A)
                 (A) (A) (A) (A) (A) (A) (A) (A) (A) (A) (A) (A)
                 (A) (A) (A) (A) (A) (A) (A) (A) (A) (A) (A) (A)
                 (A) (A) (A) (A) (A) (A) (A) (A) (A) (A) (A) (A)
                 (A) (A) (A) (A) (A) (A) (A) (A) (A) (A) (A) (A)
                 (A) (A) (A) (A) (A) (A) (A) (A) (A) (A) (A) (A)
                 (A) (A) (A) (A) (A) (A) (A) (A) (A) (A) (A) (A)
                 (A) (A) (A) (A) (A) (A) (A) (A) (A) (A) (A) (A)
                 (A) (A) (A) (A) (A) (A) (A) (A) (A) (A) (A) (A)
                 (A) (A) (A) (A) (A) (A) (A) (A) (A) (A) (A) (A)
                 (A) (A) (A) (A) (A) (A) (A) (A) (A) (A) (A) (A)
                 (A) (A) (A) (A) (A) (A) (A) (A) (A) (A) (A) (A)
                 (A) (A) (A) (A) (A) (A) (A) (A) (A) (A) (A) (A)
                 (A) (A) (A) (A) (A) (A) (A) (A)
       Virtual   (A) (A) (A) (A) (A) (A) (A) (A) (A) (A) (A) (A)
                 (A) (A) (A) (A) (A) (A) (A) (A) (A) (A) (A) (A)
                 (A) (A) (A) (A) (A) (A) (A) (A) (A) (A) (A) (A)
                 (A) (A) (A) (A) (A) (A) (A) (A) (A) (A) (A) (A)
                 (A) (A) (A) (A) (A) (A) (A) (A) (A) (A) (A) (A)
                 (A) (A) (A) (A) (A) (A) (A) (A) (A) (A) (A) (A)
                 (A) (A) (A) (A) (A) (A) (A) (A) (A) (A) (A) (A)
                 (A) (A) (A) (A) (A) (A) (A) (A) (A) (A) (A) (A)
                 (A) (A) (A) (A) (A) (A) (A) (A) (A) (A) (A) (A)
                 (A) (A) (A) (A) (A) (A) (A) (A) (A) (A) (A) (A)
                 (A) (A) (A) (A) (A) (A) (A) (A) (A) (A) (A) (A)
                 (A) (A) (A) (A) (A) (A) (A) (A) (A) (A) (A) (A)
                 (A) (A) (A) (A) (A) (A) (A) (A) (A) (A) (A) (A)
                 (A) (A) (A) (A) (A) (A) (A) (A) (A) (A) (A) (A)
                 (A) (A) (A) (A) (A) (A) (A) (A) (A) (A) (A) (A)
                 (A) (A) (A) (A) (A) (A) (A) (A) (A) (A) (A) (A)
                 (A) (A) (A) (A) (A) (A) (A) (A) (A) (A) (A) (A)
                 (A) (A) (A) (A) (A) (A) (A) (A) (A) (A) (A) (A)
                 (A) (A) (A) (A) (A) (A) (A) (A) (A) (A) (A) (A)
                 (A) (A) (A) (A) (A) (A) (A) (A) (A) (A) (A) (A)
                 (A) (A) (A) (A) (A) (A) (A) (A) (A) (A) (A) (A)
                 (A) (A) (A) (A) (A) (A) (A) (A) (A) (A) (A) (A)
                 (A) (A) (A) (A) (A) (A) (A) (A) (A) (A) (A) (A)
                 (A) (A) (A) (A) (A) (A) (A) (A) (A) (A) (A) (A)
                 (A) (A) (A) (A) (A) (A) (A) (A) (A) (A) (A) (A)
                 (A) (A) (A) (A) (A) (A) (A) (A) (A) (A) (A) (A)
                 (A) (A) (A) (A) (A) (A) (A) (A) (A) (A) (A) (A)
                 (A) (A) (A) (A) (A) (A) (A) (A) (A) (A) (A) (A)
                 (A) (A) (A) (A) (A) (A) (A) (A) (A) (A) (A) (A)
                 (A) (A) (A) (A) (A) (A) (A) (A) (A) (A) (A) (A)
                 (A) (A) (A) (A) (A) (A) (A) (A) (A) (A) (A) (A)
                 (A) (A) (A) (A) (A) (A) (A) (A) (A) (A) (A) (A)
                 (A) (A) (A) (A) (A) (A) (A) (A) (A) (A) (A) (A)
                 (A) (A) (A) (A) (A) (A) (A) (A) (A) (A) (A) (A)
                 (A) (A) (A) (A) (A) (A) (A) (A) (A) (A) (A) (A)
                 (A) (A) (A) (A) (A) (A) (A) (A) (A) (A) (A) (A)
                 (A) (A) (A) (A) (A) (A) (A) (A) (A) (A) (A) (A)
                 (A) (A) (A) (A) (A) (A) (A) (A) (A) (A) (A) (A)
                 (A) (A) (A) (A) (A) (A) (A) (A) (A) (A) (A) (A)
                 (A) (A) (A) (A) (A) (A) (A) (A) (A) (A) (A) (A)
                 (A) (A) (A) (A) (A) (A) (A) (A) (A) (A) (A) (A)
                 (A) (A) (A) (A) (A) (A) (A) (A) (A) (A) (A) (A)
                 (A) (A) (A) (A) (A) (A) (A) (A) (A) (A) (A) (A)
                 (A) (A) (A) (A) (A) (A) (A) (A) (A) (A) (A) (A)
                 (A) (A) (A) (A) (A) (A) (A) (A) (A) (A) (A) (A)
                 (A) (A) (A) (A) (A) (A) (A) (A) (A) (A) (A) (A)
                 (A) (A) (A) (A) (A) (A) (A) (A) (A) (A) (A) (A)
                 (A) (A) (A) (A) (A) (A) (A) (A) (A) (A) (A) (A)
                 (A) (A) (A) (A) (A) (A) (A) (A) (A) (A) (A) (A)
                 (A) (A) (A) (A) (A) (A) (A) (A) (A) (A) (A) (A)
                 (A) (A) (A) (A) (A) (A) (A) (A) (A) (A) (A) (A)
                 (A) (A) (A) (A) (A) (A) (A) (A) (A) (A) (A) (A)
                 (A) (A) (A) (A) (A) (A) (A) (A) (A) (A) (A) (A)
                 (A) (A) (A) (A) (A) (A) (A) (A) (A) (A) (A) (A)
                 (A) (A) (A) (A) (A) (A) (A) (A) (A) (A) (A) (A)
                 (A) (A) (A) (A) (A) (A) (A) (A) (A) (A) (A) (A)
                 (A) (A) (A) (A) (A) (A) (A) (A) (A) (A) (A) (A)
                 (A) (A) (A) (A) (A) (A) (A) (A) (A) (A) (A) (A)
                 (A) (A) (A) (A) (A) (A) (A) (A) (A) (A) (A) (A)
                 (A) (A) (A) (A) (A) (A) (A) (A) (A) (A) (A) (A)
                 (A) (A) (A) (A) (A) (A) (A) (A) (A) (A) (A) (A)
                 (A) (A) (A) (A) (A) (A) (A) (A) (A) (A) (A) (A)
                 (A) (A) (A) (A) (A) (A) (A) (A) (A) (A) (A) (A)
                 (A) (A) (A) (A) (A) (A) (A) (A) (A) (A) (A) (A)
                 (A) (A) (A) (A) (A) (A) (A) (A) (A) (A) (A) (A)
                 (A) (A) (A) (A) (A) (A) (A) (A) (A) (A) (A) (A)
                 (A) (A) (A) (A) (A) (A) (A) (A) (A) (A) (A) (A)
                 (A) (A) (A) (A) (A) (A) (A) (A) (A) (A) (A) (A)
                 (A) (A) (A) (A) (A) (A) (A) (A) (A) (A) (A) (A)
                 (A) (A) (A) (A) (A) (A) (A) (A) (A) (A) (A) (A)
                 (A) (A) (A) (A) (A) (A) (A) (A) (A) (A) (A) (A)
                 (A) (A) (A) (A) (A) (A) (A) (A) (A) (A) (A) (A)
                 (A) (A) (A) (A) (A) (A) (A) (A) (A) (A) (A) (A)
                 (A) (A) (A) (A) (A) (A) (A) (A) (A) (A) (A) (A)
                 (A) (A) (A) (A) (A) (A) (A) (A) (A) (A) (A) (A)
                 (A) (A) (A) (A) (A) (A) (A) (A) (A) (A) (A) (A)
                 (A) (A) (A) (A) (A) (A) (A) (A) (A) (A) (A) (A)
                 (A) (A) (A) (A) (A) (A) (A) (A) (A) (A) (A) (A)
                 (A) (A) (A) (A) (A) (A) (A) (A) (A) (A) (A) (A)
                 (A) (A) (A) (A) (A) (A) (A) (A) (A) (A) (A) (A)
                 (A) (A) (A) (A) (A) (A) (A) (A) (A) (A) (A) (A)
                 (A) (A) (A) (A) (A) (A) (A) (A) (A) (A) (A) (A)
 The electronic state is 3-A.
 Alpha  occ. eigenvalues --  -24.75442 -24.75352 -24.75117 -24.75075 -14.47168
 Alpha  occ. eigenvalues --  -14.47135 -14.46884 -14.46817 -10.36083 -10.36021
 Alpha  occ. eigenvalues --  -10.35279 -10.35210 -10.35162 -10.34594 -10.34499
 Alpha  occ. eigenvalues --  -10.32936 -10.32851 -10.32467 -10.32336 -10.32271
 Alpha  occ. eigenvalues --  -10.32260 -10.32152 -10.32144 -10.31894 -10.31803
 Alpha  occ. eigenvalues --  -10.31701 -10.31639 -10.31555 -10.31435 -10.31404
 Alpha  occ. eigenvalues --  -10.31382 -10.31353 -10.31343 -10.31195 -10.31152
 Alpha  occ. eigenvalues --  -10.31112 -10.31095 -10.31029 -10.31013 -10.30997
 Alpha  occ. eigenvalues --  -10.30968 -10.30966 -10.30876 -10.30866 -10.30766
 Alpha  occ. eigenvalues --  -10.30764 -10.30737 -10.30718 -10.30718 -10.30715
 Alpha  occ. eigenvalues --  -10.30644 -10.30596 -10.30593 -10.30352 -10.30306
 Alpha  occ. eigenvalues --  -10.30300 -10.30289 -10.30240 -10.30238 -10.30120
 Alpha  occ. eigenvalues --  -10.30064 -10.30024 -10.29964 -10.29718 -10.29531
 Alpha  occ. eigenvalues --  -10.29356 -10.29338 -10.29273 -10.29142 -10.29109
 Alpha  occ. eigenvalues --  -10.29016 -10.28889 -10.28785 -10.28783  -6.91140
 Alpha  occ. eigenvalues --   -6.90795  -1.24563  -1.24240  -1.21332  -1.20964
 Alpha  occ. eigenvalues --   -1.09262  -1.08788  -1.07494  -1.07082  -1.00310
 Alpha  occ. eigenvalues --   -0.99362  -0.96889  -0.96334  -0.95938  -0.95202
 Alpha  occ. eigenvalues --   -0.94017  -0.93187  -0.92341  -0.91245  -0.90596
 Alpha  occ. eigenvalues --   -0.90074  -0.89793  -0.88990  -0.88821  -0.88615
 Alpha  occ. eigenvalues --   -0.87259  -0.85794  -0.85335  -0.85265  -0.85095
 Alpha  occ. eigenvalues --   -0.85032  -0.84826  -0.84622  -0.84616  -0.83843
 Alpha  occ. eigenvalues --   -0.83567  -0.83225  -0.81137  -0.80366  -0.80301
 Alpha  occ. eigenvalues --   -0.80018  -0.79406  -0.79186  -0.76822  -0.76316
 Alpha  occ. eigenvalues --   -0.74970  -0.74306  -0.72691  -0.72322  -0.72086
 Alpha  occ. eigenvalues --   -0.71812  -0.71323  -0.70683  -0.70243  -0.69618
 Alpha  occ. eigenvalues --   -0.69464  -0.69025  -0.68288  -0.67721  -0.66916
 Alpha  occ. eigenvalues --   -0.66601  -0.65155  -0.64847  -0.64488  -0.64372
 Alpha  occ. eigenvalues --   -0.64107  -0.63217  -0.62783  -0.62618  -0.62427
 Alpha  occ. eigenvalues --   -0.61877  -0.61611  -0.61535  -0.61121  -0.58842
 Alpha  occ. eigenvalues --   -0.58665  -0.58135  -0.57781  -0.56908  -0.56073
 Alpha  occ. eigenvalues --   -0.55925  -0.55666  -0.55524  -0.55300  -0.55181
 Alpha  occ. eigenvalues --   -0.55174  -0.54982  -0.54884  -0.54803  -0.54561
 Alpha  occ. eigenvalues --   -0.54357  -0.54295  -0.53906  -0.53574  -0.53136
 Alpha  occ. eigenvalues --   -0.52612  -0.52562  -0.52373  -0.52149  -0.52028
 Alpha  occ. eigenvalues --   -0.51831  -0.51671  -0.51465  -0.51315  -0.51261
 Alpha  occ. eigenvalues --   -0.51187  -0.51012  -0.50886  -0.50777  -0.50510
 Alpha  occ. eigenvalues --   -0.50419  -0.50266  -0.50189  -0.50043  -0.49927
 Alpha  occ. eigenvalues --   -0.49802  -0.49644  -0.49546  -0.49360  -0.49062
 Alpha  occ. eigenvalues --   -0.48902  -0.48623  -0.48444  -0.48257  -0.47819
 Alpha  occ. eigenvalues --   -0.47652  -0.47433  -0.47276  -0.47050  -0.46694
 Alpha  occ. eigenvalues --   -0.46629  -0.46448  -0.46218  -0.46051  -0.45931
 Alpha  occ. eigenvalues --   -0.45923  -0.45761  -0.45550  -0.45488  -0.45201
 Alpha  occ. eigenvalues --   -0.44957  -0.44779  -0.44342  -0.44323  -0.44226
 Alpha  occ. eigenvalues --   -0.43918  -0.43768  -0.43650  -0.43513  -0.43439
 Alpha  occ. eigenvalues --   -0.43245  -0.43146  -0.43049  -0.42867  -0.42792
 Alpha  occ. eigenvalues --   -0.42457  -0.42331  -0.41896  -0.41781  -0.41429
 Alpha  occ. eigenvalues --   -0.40212  -0.39821  -0.39717  -0.39598  -0.38912
 Alpha  occ. eigenvalues --   -0.38340  -0.37820  -0.37411  -0.36807  -0.35689
 Alpha  occ. eigenvalues --   -0.34291  -0.33743  -0.33529  -0.33286  -0.33059
 Alpha  occ. eigenvalues --   -0.32913  -0.32650  -0.32637  -0.32170  -0.31746
 Alpha  occ. eigenvalues --   -0.31120  -0.30808  -0.29646  -0.26742  -0.26093
 Alpha  occ. eigenvalues --   -0.25997  -0.20588
 Alpha virt. eigenvalues --   -0.03129  -0.01073  -0.00385   0.03955   0.04586
 Alpha virt. eigenvalues --    0.05925   0.06068   0.06293   0.06468   0.07578
 Alpha virt. eigenvalues --    0.08052   0.08678   0.09891   0.10598   0.11118
 Alpha virt. eigenvalues --    0.11335   0.12698   0.13435   0.14079   0.14226
 Alpha virt. eigenvalues --    0.16023   0.16842   0.16958   0.17245   0.17768
 Alpha virt. eigenvalues --    0.18077   0.18368   0.18603   0.18998   0.19354
 Alpha virt. eigenvalues --    0.19575   0.20040   0.20237   0.20480   0.20819
 Alpha virt. eigenvalues --    0.21093   0.21689   0.21940   0.22086   0.22249
 Alpha virt. eigenvalues --    0.22298   0.22572   0.22636   0.22964   0.23211
 Alpha virt. eigenvalues --    0.23265   0.23523   0.23633   0.23754   0.23917
 Alpha virt. eigenvalues --    0.24098   0.24240   0.24305   0.24436   0.24540
 Alpha virt. eigenvalues --    0.24829   0.24986   0.25434   0.25652   0.25796
 Alpha virt. eigenvalues --    0.25897   0.26048   0.26176   0.26430   0.26547
 Alpha virt. eigenvalues --    0.26603   0.26715   0.26860   0.26975   0.27037
 Alpha virt. eigenvalues --    0.27140   0.27416   0.27494   0.27609   0.27904
 Alpha virt. eigenvalues --    0.28122   0.28228   0.28370   0.28482   0.28536
 Alpha virt. eigenvalues --    0.28800   0.29075   0.29356   0.29518   0.29884
 Alpha virt. eigenvalues --    0.30212   0.30514   0.30949   0.31090   0.31540
 Alpha virt. eigenvalues --    0.32127   0.32705   0.33131   0.33541   0.33620
 Alpha virt. eigenvalues --    0.33685   0.33866   0.34085   0.34621   0.34902
 Alpha virt. eigenvalues --    0.34962   0.35312   0.35406   0.35641   0.36017
 Alpha virt. eigenvalues --    0.36213   0.36379   0.36726   0.37109   0.37329
 Alpha virt. eigenvalues --    0.37803   0.37935   0.38007   0.38097   0.38369
 Alpha virt. eigenvalues --    0.38395   0.38694   0.38807   0.39173   0.39673
 Alpha virt. eigenvalues --    0.39829   0.40216   0.41015   0.41245   0.41300
 Alpha virt. eigenvalues --    0.41709   0.41956   0.42215   0.42726   0.42807
 Alpha virt. eigenvalues --    0.42962   0.43927   0.44742   0.45430   0.45728
 Alpha virt. eigenvalues --    0.45927   0.46754   0.46892   0.47687   0.47771
 Alpha virt. eigenvalues --    0.47930   0.48314   0.49305   0.50656   0.51281
 Alpha virt. eigenvalues --    0.51353   0.51580   0.52100   0.52440   0.53090
 Alpha virt. eigenvalues --    0.53283   0.53562   0.53964   0.54520   0.54721
 Alpha virt. eigenvalues --    0.54826   0.55056   0.55176   0.55238   0.55918
 Alpha virt. eigenvalues --    0.56202   0.57044   0.57299   0.57428   0.57788
 Alpha virt. eigenvalues --    0.58158   0.58262   0.58564   0.58757   0.58875
 Alpha virt. eigenvalues --    0.58947   0.59299   0.59472   0.59771   0.60020
 Alpha virt. eigenvalues --    0.60224   0.60510   0.60700   0.60941   0.61038
 Alpha virt. eigenvalues --    0.61102   0.61266   0.61488   0.61647   0.61682
 Alpha virt. eigenvalues --    0.61984   0.62405   0.62429   0.62607   0.62743
 Alpha virt. eigenvalues --    0.63020   0.63139   0.63386   0.63542   0.63610
 Alpha virt. eigenvalues --    0.63759   0.63847   0.64078   0.64322   0.64384
 Alpha virt. eigenvalues --    0.64895   0.64966   0.65211   0.65390   0.65529
 Alpha virt. eigenvalues --    0.65715   0.65827   0.65888   0.66035   0.66267
 Alpha virt. eigenvalues --    0.66442   0.66548   0.66596   0.66782   0.66899
 Alpha virt. eigenvalues --    0.67235   0.67452   0.67594   0.67797   0.67895
 Alpha virt. eigenvalues --    0.68045   0.68118   0.68339   0.68499   0.68583
 Alpha virt. eigenvalues --    0.68720   0.68743   0.68856   0.68885   0.69099
 Alpha virt. eigenvalues --    0.69430   0.69692   0.69898   0.70053   0.70173
 Alpha virt. eigenvalues --    0.70285   0.70381   0.70566   0.70690   0.70772
 Alpha virt. eigenvalues --    0.70919   0.71087   0.71307   0.71356   0.71545
 Alpha virt. eigenvalues --    0.71690   0.71985   0.72136   0.72247   0.72381
 Alpha virt. eigenvalues --    0.72548   0.72679   0.73098   0.73757   0.73845
 Alpha virt. eigenvalues --    0.74797   0.74859   0.75586   0.75749   0.76134
 Alpha virt. eigenvalues --    0.77095   0.77716   0.78103   0.78548   0.78670
 Alpha virt. eigenvalues --    0.78737   0.79089   0.79340   0.79540   0.79782
 Alpha virt. eigenvalues --    0.80051   0.80349   0.80817   0.81148   0.82171
 Alpha virt. eigenvalues --    0.82793   0.82944   0.83171   0.83346   0.83951
 Alpha virt. eigenvalues --    0.84100   0.84236   0.84831   0.85084   0.85262
 Alpha virt. eigenvalues --    0.85454   0.85817   0.85891   0.86338   0.86707
 Alpha virt. eigenvalues --    0.87065   0.87177   0.87592   0.88066   0.88161
 Alpha virt. eigenvalues --    0.88533   0.88741   0.88994   0.90014   0.90213
 Alpha virt. eigenvalues --    0.90667   0.90823   0.91113   0.91233   0.91480
 Alpha virt. eigenvalues --    0.91564   0.91706   0.91991   0.92432   0.92580
 Alpha virt. eigenvalues --    0.92617   0.92743   0.92917   0.92949   0.93088
 Alpha virt. eigenvalues --    0.93254   0.93263   0.93624   0.93830   0.94053
 Alpha virt. eigenvalues --    0.94220   0.94456   0.94625   0.95010   0.95249
 Alpha virt. eigenvalues --    0.95505   0.95576   0.95707   0.95907   0.96087
 Alpha virt. eigenvalues --    0.96241   0.96359   0.96506   0.96743   0.96826
 Alpha virt. eigenvalues --    0.96999   0.97259   0.97487   0.97532   0.97913
 Alpha virt. eigenvalues --    0.98152   0.98260   0.98457   0.99019   0.99330
 Alpha virt. eigenvalues --    0.99449   0.99762   1.00109   1.00261   1.00493
 Alpha virt. eigenvalues --    1.00616   1.00828   1.01218   1.01456   1.01522
 Alpha virt. eigenvalues --    1.01781   1.01908   1.02138   1.02343   1.02675
 Alpha virt. eigenvalues --    1.02792   1.03010   1.03332   1.03413   1.03504
 Alpha virt. eigenvalues --    1.03630   1.03838   1.04782   1.05250   1.05323
 Alpha virt. eigenvalues --    1.05711   1.06047   1.06307   1.06483   1.06599
 Alpha virt. eigenvalues --    1.07462   1.07656   1.07982   1.08094   1.08395
 Alpha virt. eigenvalues --    1.08469   1.09029   1.09221   1.09531   1.10276
 Alpha virt. eigenvalues --    1.10879   1.11207   1.11413   1.11776   1.11986
 Alpha virt. eigenvalues --    1.12364   1.12503   1.12755   1.13004   1.13112
 Alpha virt. eigenvalues --    1.13600   1.14017   1.14118   1.14230   1.15959
 Alpha virt. eigenvalues --    1.16230   1.16505   1.16686   1.16964   1.17216
 Alpha virt. eigenvalues --    1.18033   1.18705   1.19301   1.19587   1.19652
 Alpha virt. eigenvalues --    1.19915   1.20367   1.20438   1.20910   1.21837
 Alpha virt. eigenvalues --    1.21901   1.22087   1.22129   1.22373   1.22490
 Alpha virt. eigenvalues --    1.23101   1.23347   1.23767   1.24092   1.24586
 Alpha virt. eigenvalues --    1.24634   1.24956   1.25107   1.25196   1.25493
 Alpha virt. eigenvalues --    1.25915   1.26391   1.27056   1.27165   1.27409
 Alpha virt. eigenvalues --    1.27752   1.28212   1.28802   1.28915   1.29076
 Alpha virt. eigenvalues --    1.29832   1.30254   1.30414   1.30558   1.31237
 Alpha virt. eigenvalues --    1.31394   1.31571   1.31986   1.32231   1.32404
 Alpha virt. eigenvalues --    1.32790   1.33084   1.33649   1.33989   1.34275
 Alpha virt. eigenvalues --    1.34611   1.34638   1.34904   1.35025   1.35439
 Alpha virt. eigenvalues --    1.36646   1.37130   1.38172   1.38415   1.38705
 Alpha virt. eigenvalues --    1.39050   1.39948   1.40050   1.41111   1.41345
 Alpha virt. eigenvalues --    1.41679   1.42084   1.42569   1.42781   1.43320
 Alpha virt. eigenvalues --    1.43669   1.44132   1.44280   1.44582   1.44999
 Alpha virt. eigenvalues --    1.45271   1.45355   1.45691   1.46116   1.46634
 Alpha virt. eigenvalues --    1.47392   1.47495   1.47809   1.48353   1.48959
 Alpha virt. eigenvalues --    1.49482   1.49896   1.50360   1.51106   1.51246
 Alpha virt. eigenvalues --    1.51574   1.51679   1.51965   1.52056   1.52101
 Alpha virt. eigenvalues --    1.52264   1.52413   1.52819   1.53168   1.53619
 Alpha virt. eigenvalues --    1.53765   1.54115   1.55035   1.55438   1.55632
 Alpha virt. eigenvalues --    1.55852   1.56229   1.56271   1.56317   1.56586
 Alpha virt. eigenvalues --    1.57015   1.57044   1.57254   1.57391   1.57522
 Alpha virt. eigenvalues --    1.57716   1.57851   1.58067   1.58180   1.58428
 Alpha virt. eigenvalues --    1.58624   1.58781   1.58859   1.59041   1.59204
 Alpha virt. eigenvalues --    1.59497   1.60233   1.60455   1.61536   1.62068
 Alpha virt. eigenvalues --    1.62327   1.63271   1.63810   1.64905   1.65264
 Alpha virt. eigenvalues --    1.65984   1.66629   1.67068   1.68607   1.68921
 Alpha virt. eigenvalues --    1.69386   1.69767   1.70372   1.70543   1.70810
 Alpha virt. eigenvalues --    1.71253   1.71560   1.72052   1.73110   1.73405
 Alpha virt. eigenvalues --    1.73483   1.73848   1.74333   1.74491   1.75871
 Alpha virt. eigenvalues --    1.75979   1.77038   1.77243   1.77760   1.78377
 Alpha virt. eigenvalues --    1.78845   1.79406   1.80000   1.80518   1.81703
 Alpha virt. eigenvalues --    1.83517   1.83971   1.84315   1.84597   1.84837
 Alpha virt. eigenvalues --    1.85766   1.86030   1.86268   1.86387   1.87283
 Alpha virt. eigenvalues --    1.87338   1.87732   1.88022   1.88723   1.88877
 Alpha virt. eigenvalues --    1.88952   1.89158   1.89508   1.90005   1.90243
 Alpha virt. eigenvalues --    1.90698   1.90794   1.90886   1.91206   1.92105
 Alpha virt. eigenvalues --    1.92696   1.93303   1.93695   1.94116   1.94328
 Alpha virt. eigenvalues --    1.94416   1.94547   1.95134   1.95241   1.95613
 Alpha virt. eigenvalues --    1.95888   1.96065   1.96607   1.96886   1.96934
 Alpha virt. eigenvalues --    1.97098   1.97223   1.97562   1.98043   1.98251
 Alpha virt. eigenvalues --    1.98505   1.98723   1.99061   1.99212   1.99354
 Alpha virt. eigenvalues --    1.99683   2.00406   2.00629   2.01045   2.01194
 Alpha virt. eigenvalues --    2.01311   2.01509   2.01710   2.01763   2.02003
 Alpha virt. eigenvalues --    2.02310   2.02546   2.02607   2.02838   2.02944
 Alpha virt. eigenvalues --    2.03095   2.03546   2.03718   2.03939   2.04513
 Alpha virt. eigenvalues --    2.04862   2.05417   2.05824   2.06128   2.06388
 Alpha virt. eigenvalues --    2.06613   2.06725   2.06815   2.07193   2.07840
 Alpha virt. eigenvalues --    2.08409   2.08439   2.08598   2.09373   2.09620
 Alpha virt. eigenvalues --    2.09804   2.10270   2.10379   2.10721   2.10932
 Alpha virt. eigenvalues --    2.11168   2.11617   2.11842   2.13449   2.13643
 Alpha virt. eigenvalues --    2.14242   2.14895   2.14976   2.15039   2.15346
 Alpha virt. eigenvalues --    2.15381   2.15853   2.16255   2.17541   2.17825
 Alpha virt. eigenvalues --    2.18142   2.18250   2.18573   2.19063   2.19451
 Alpha virt. eigenvalues --    2.19580   2.20178   2.20316   2.20857   2.21471
 Alpha virt. eigenvalues --    2.21748   2.22176   2.22562   2.22709   2.23051
 Alpha virt. eigenvalues --    2.23269   2.24302   2.24774   2.24841   2.25037
 Alpha virt. eigenvalues --    2.25328   2.25531   2.25687   2.26011   2.26814
 Alpha virt. eigenvalues --    2.27090   2.27993   2.28444   2.29056   2.29192
 Alpha virt. eigenvalues --    2.29600   2.29715   2.29914   2.29942   2.30028
 Alpha virt. eigenvalues --    2.30423   2.30834   2.31540   2.32025   2.32189
 Alpha virt. eigenvalues --    2.32535   2.33252   2.33465   2.33840   2.33956
 Alpha virt. eigenvalues --    2.34133   2.34657   2.34714   2.34854   2.35333
 Alpha virt. eigenvalues --    2.35537   2.35658   2.36116   2.36160   2.36381
 Alpha virt. eigenvalues --    2.36505   2.36780   2.36842   2.37066   2.37293
 Alpha virt. eigenvalues --    2.37656   2.38039   2.39133   2.39335   2.39688
 Alpha virt. eigenvalues --    2.39857   2.39904   2.40225   2.40513   2.40833
 Alpha virt. eigenvalues --    2.41059   2.41335   2.41528   2.42382   2.43124
 Alpha virt. eigenvalues --    2.43338   2.43712   2.44616   2.45041   2.45639
 Alpha virt. eigenvalues --    2.46083   2.46803   2.47373   2.47482   2.47637
 Alpha virt. eigenvalues --    2.48009   2.48172   2.48336   2.48964   2.49108
 Alpha virt. eigenvalues --    2.49309   2.49724   2.50173   2.50357   2.50910
 Alpha virt. eigenvalues --    2.52104   2.52453   2.52651   2.53336   2.53715
 Alpha virt. eigenvalues --    2.53889   2.54423   2.54582   2.54717   2.55795
 Alpha virt. eigenvalues --    2.56695   2.57523   2.57680   2.58145   2.58775
 Alpha virt. eigenvalues --    2.59949   2.60033   2.60408   2.60719   2.61248
 Alpha virt. eigenvalues --    2.61708   2.62011   2.62254   2.62606   2.63336
 Alpha virt. eigenvalues --    2.64777   2.64968   2.65474   2.65754   2.65990
 Alpha virt. eigenvalues --    2.66251   2.66432   2.66973   2.67797   2.68592
 Alpha virt. eigenvalues --    2.69539   2.69896   2.70484   2.70672   2.70810
 Alpha virt. eigenvalues --    2.71799   2.72898   2.72971   2.73422   2.74588
 Alpha virt. eigenvalues --    2.75171   2.75233   2.75494   2.75788   2.75928
 Alpha virt. eigenvalues --    2.75994   2.76782   2.77284   2.77444   2.78155
 Alpha virt. eigenvalues --    2.78392   2.79061   2.79232   2.79266   2.79952
 Alpha virt. eigenvalues --    2.80169   2.81687   2.81817   2.82293   2.82841
 Alpha virt. eigenvalues --    2.82904   2.83501   2.83645   2.84622   2.85255
 Alpha virt. eigenvalues --    2.85365   2.85747   2.86382   2.86761   2.87740
 Alpha virt. eigenvalues --    2.88001   2.88037   2.88318   2.90001   2.90698
 Alpha virt. eigenvalues --    2.92521   2.92948   2.93455   2.93821   2.93878
 Alpha virt. eigenvalues --    2.94195   2.95421   2.96343   2.96784   2.96909
 Alpha virt. eigenvalues --    2.97246   2.97912   2.98305   2.98663   2.99887
 Alpha virt. eigenvalues --    3.04827   3.05252   3.05443   3.05856   3.07120
 Alpha virt. eigenvalues --    3.07467   3.07857   3.08390   3.09806   3.12167
 Alpha virt. eigenvalues --    3.12654   3.12923   3.13047   3.13582   3.15083
 Alpha virt. eigenvalues --    3.15697   3.17558   3.21518   3.23957   3.24666
 Alpha virt. eigenvalues --    3.25869   3.26235   3.26450   3.26616   3.27998
 Alpha virt. eigenvalues --    3.29462   3.30630   3.31857   3.35655   3.38620
 Alpha virt. eigenvalues --    3.40248   3.41014   3.42578   3.48965   3.50289
 Alpha virt. eigenvalues --    3.51053   3.51611   3.55513   3.56351   3.62283
 Alpha virt. eigenvalues --    3.62657   3.90264   3.91122   4.18927   4.19213
 Alpha virt. eigenvalues --    4.19548   4.19698   4.19820   4.20096   4.20278
 Alpha virt. eigenvalues --    4.20579   4.21151   4.21866   4.22640   4.22987
 Alpha virt. eigenvalues --    4.23374   4.23703   4.24484   4.24685   4.24935
 Alpha virt. eigenvalues --    4.25144   4.26193   4.28295   4.28517   4.29032
 Alpha virt. eigenvalues --    4.29886   4.30999   4.33452   4.33703   4.34243
 Alpha virt. eigenvalues --    4.34623   4.36196   4.36927   4.37489   4.38168
 Alpha virt. eigenvalues --    4.38340   4.40395   4.40773   4.42410   4.43123
 Alpha virt. eigenvalues --    4.43218   4.43863   4.44134   4.46371   4.47152
 Alpha virt. eigenvalues --    4.47875   4.48112   4.48998   4.49680   4.50077
 Alpha virt. eigenvalues --    4.52548   4.52837   4.54351   4.55410   4.56785
 Alpha virt. eigenvalues --    4.59034   4.59664   4.63663   4.65203   4.66865
 Alpha virt. eigenvalues --    4.67826   4.68371   4.69467   4.70734   4.71518
 Alpha virt. eigenvalues --    4.73229   4.75937   4.77079   4.81943   4.82113
 Alpha virt. eigenvalues --    4.85820   4.91200   4.96022   5.02992   5.03285
 Alpha virt. eigenvalues --    6.00255   6.05413
  Beta  occ. eigenvalues --  -24.75442 -24.75352 -24.75116 -24.75073 -14.47164
  Beta  occ. eigenvalues --  -14.47134 -14.46946 -14.46876 -10.35860 -10.35789
  Beta  occ. eigenvalues --  -10.35163 -10.34723 -10.34660 -10.34597 -10.34499
  Beta  occ. eigenvalues --  -10.32937 -10.32850 -10.32467 -10.32336 -10.32271
  Beta  occ. eigenvalues --  -10.32260 -10.32152 -10.32144 -10.31894 -10.31804
  Beta  occ. eigenvalues --  -10.31642 -10.31544 -10.31436 -10.31408 -10.31387
  Beta  occ. eigenvalues --  -10.31379 -10.31314 -10.31166 -10.31125 -10.31112
  Beta  occ. eigenvalues --  -10.31095 -10.31029 -10.31013 -10.31006 -10.30997
  Beta  occ. eigenvalues --  -10.30968 -10.30966 -10.30876 -10.30866 -10.30766
  Beta  occ. eigenvalues --  -10.30764 -10.30737 -10.30718 -10.30718 -10.30715
  Beta  occ. eigenvalues --  -10.30644 -10.30595 -10.30592 -10.30385 -10.30351
  Beta  occ. eigenvalues --  -10.30306 -10.30286 -10.30239 -10.30114 -10.30058
  Beta  occ. eigenvalues --  -10.30027 -10.29966 -10.29855 -10.29711 -10.29531
  Beta  occ. eigenvalues --  -10.29445 -10.29390 -10.29298 -10.29144 -10.29142
  Beta  occ. eigenvalues --  -10.29017 -10.28886 -10.28807 -10.28783  -6.91140
  Beta  occ. eigenvalues --   -6.90795  -1.24563  -1.24234  -1.21331  -1.20960
  Beta  occ. eigenvalues --   -1.08822  -1.08611  -1.07134  -1.06766  -1.00310
  Beta  occ. eigenvalues --   -0.99300  -0.96890  -0.96292  -0.95938  -0.95190
  Beta  occ. eigenvalues --   -0.94012  -0.92514  -0.92078  -0.91245  -0.90586
  Beta  occ. eigenvalues --   -0.89793  -0.89497  -0.88975  -0.88348  -0.88085
  Beta  occ. eigenvalues --   -0.86651  -0.85793  -0.85265  -0.85124  -0.85080
  Beta  occ. eigenvalues --   -0.84980  -0.84821  -0.84616  -0.84514  -0.83820
  Beta  occ. eigenvalues --   -0.83518  -0.82827  -0.81054  -0.80300  -0.80195
  Beta  occ. eigenvalues --   -0.80017  -0.79303  -0.79069  -0.76664  -0.75705
  Beta  occ. eigenvalues --   -0.74970  -0.74217  -0.72680  -0.72088  -0.71992
  Beta  occ. eigenvalues --   -0.71694  -0.71275  -0.70683  -0.70238  -0.69586
  Beta  occ. eigenvalues --   -0.69025  -0.68907  -0.68268  -0.67591  -0.66880
  Beta  occ. eigenvalues --   -0.66266  -0.64810  -0.64631  -0.64469  -0.64082
  Beta  occ. eigenvalues --   -0.63663  -0.63211  -0.62700  -0.62610  -0.62248
  Beta  occ. eigenvalues --   -0.61783  -0.61610  -0.61332  -0.61112  -0.58804
  Beta  occ. eigenvalues --   -0.58439  -0.58036  -0.57665  -0.56657  -0.55925
  Beta  occ. eigenvalues --   -0.55651  -0.55525  -0.55307  -0.55177  -0.55140
  Beta  occ. eigenvalues --   -0.54912  -0.54884  -0.54806  -0.54802  -0.54468
  Beta  occ. eigenvalues --   -0.54346  -0.54293  -0.53511  -0.53124  -0.52653
  Beta  occ. eigenvalues --   -0.52556  -0.52407  -0.52041  -0.51934  -0.51806
  Beta  occ. eigenvalues --   -0.51652  -0.51598  -0.51305  -0.51258  -0.51238
  Beta  occ. eigenvalues --   -0.50982  -0.50877  -0.50738  -0.50627  -0.50349
  Beta  occ. eigenvalues --   -0.50286  -0.50073  -0.50005  -0.49869  -0.49688
  Beta  occ. eigenvalues --   -0.49581  -0.49544  -0.49330  -0.49170  -0.48976
  Beta  occ. eigenvalues --   -0.48835  -0.48585  -0.48350  -0.48149  -0.47674
  Beta  occ. eigenvalues --   -0.47548  -0.47354  -0.47025  -0.46729  -0.46621
  Beta  occ. eigenvalues --   -0.46395  -0.46133  -0.46077  -0.45924  -0.45897
  Beta  occ. eigenvalues --   -0.45735  -0.45493  -0.45374  -0.45186  -0.45015
  Beta  occ. eigenvalues --   -0.44773  -0.44530  -0.44338  -0.44190  -0.44126
  Beta  occ. eigenvalues --   -0.43881  -0.43662  -0.43523  -0.43498  -0.43228
  Beta  occ. eigenvalues --   -0.43147  -0.43057  -0.42920  -0.42853  -0.42713
  Beta  occ. eigenvalues --   -0.42433  -0.42331  -0.41893  -0.41627  -0.41329
  Beta  occ. eigenvalues --   -0.40211  -0.39792  -0.39609  -0.39511  -0.38908
  Beta  occ. eigenvalues --   -0.38289  -0.37815  -0.37017  -0.35801  -0.34294
  Beta  occ. eigenvalues --   -0.33848  -0.33699  -0.33291  -0.33059  -0.32787
  Beta  occ. eigenvalues --   -0.32645  -0.32404  -0.32139  -0.31691  -0.31052
  Beta  occ. eigenvalues --   -0.30851  -0.29988  -0.26742  -0.26003  -0.25903
  Beta virt. eigenvalues --   -0.08299  -0.03107  -0.01073  -0.00532   0.00974
  Beta virt. eigenvalues --    0.03955   0.04661   0.05925   0.06069   0.06294
  Beta virt. eigenvalues --    0.06534   0.07579   0.08215   0.10564   0.11047
  Beta virt. eigenvalues --    0.11242   0.11885   0.12476   0.13435   0.14103
  Beta virt. eigenvalues --    0.14341   0.15513   0.16849   0.17190   0.17248
  Beta virt. eigenvalues --    0.17770   0.18074   0.18332   0.18615   0.18954
  Beta virt. eigenvalues --    0.19118   0.19539   0.19816   0.20075   0.20264
  Beta virt. eigenvalues --    0.20490   0.20864   0.21120   0.21732   0.21971
  Beta virt. eigenvalues --    0.22100   0.22273   0.22309   0.22588   0.22643
  Beta virt. eigenvalues --    0.23010   0.23219   0.23267   0.23585   0.23642
  Beta virt. eigenvalues --    0.23778   0.23949   0.24107   0.24292   0.24322
  Beta virt. eigenvalues --    0.24484   0.24567   0.24877   0.25061   0.25473
  Beta virt. eigenvalues --    0.25731   0.25869   0.25958   0.26164   0.26184
  Beta virt. eigenvalues --    0.26503   0.26566   0.26621   0.26793   0.26887
  Beta virt. eigenvalues --    0.27010   0.27080   0.27238   0.27504   0.27620
  Beta virt. eigenvalues --    0.27694   0.27955   0.28300   0.28393   0.28571
  Beta virt. eigenvalues --    0.28689   0.28844   0.28976   0.29239   0.29568
  Beta virt. eigenvalues --    0.29791   0.30192   0.30312   0.30536   0.31093
  Beta virt. eigenvalues --    0.31454   0.31802   0.32329   0.32981   0.33442
  Beta virt. eigenvalues --    0.33600   0.33765   0.33871   0.34175   0.34315
  Beta virt. eigenvalues --    0.34632   0.34928   0.34977   0.35487   0.35587
  Beta virt. eigenvalues --    0.35707   0.36256   0.36338   0.36576   0.36915
  Beta virt. eigenvalues --    0.37120   0.37445   0.37916   0.37994   0.38038
  Beta virt. eigenvalues --    0.38219   0.38373   0.38455   0.38787   0.38858
  Beta virt. eigenvalues --    0.39186   0.39697   0.39948   0.40493   0.41022
  Beta virt. eigenvalues --    0.41260   0.41345   0.41910   0.42057   0.42311
  Beta virt. eigenvalues --    0.42808   0.42886   0.43324   0.44132   0.44803
  Beta virt. eigenvalues --    0.45459   0.45852   0.46216   0.46865   0.47016
  Beta virt. eigenvalues --    0.47708   0.47781   0.48164   0.48639   0.49380
  Beta virt. eigenvalues --    0.50859   0.51331   0.51575   0.51675   0.52317
  Beta virt. eigenvalues --    0.52516   0.53241   0.53516   0.53640   0.54085
  Beta virt. eigenvalues --    0.54679   0.54802   0.54895   0.55150   0.55198
  Beta virt. eigenvalues --    0.55516   0.56063   0.56312   0.57159   0.57325
  Beta virt. eigenvalues --    0.57534   0.58036   0.58215   0.58570   0.58693
  Beta virt. eigenvalues --    0.58901   0.58939   0.59153   0.59472   0.59638
  Beta virt. eigenvalues --    0.60020   0.60201   0.60412   0.60646   0.60835
  Beta virt. eigenvalues --    0.60997   0.61053   0.61144   0.61334   0.61563
  Beta virt. eigenvalues --    0.61787   0.61906   0.62039   0.62431   0.62485
  Beta virt. eigenvalues --    0.62672   0.62854   0.63083   0.63305   0.63410
  Beta virt. eigenvalues --    0.63585   0.63690   0.63880   0.64028   0.64231
  Beta virt. eigenvalues --    0.64387   0.64650   0.64976   0.65144   0.65248
  Beta virt. eigenvalues --    0.65482   0.65646   0.65775   0.65856   0.65996
  Beta virt. eigenvalues --    0.66123   0.66285   0.66533   0.66593   0.66651
  Beta virt. eigenvalues --    0.66813   0.66952   0.67431   0.67566   0.67788
  Beta virt. eigenvalues --    0.67833   0.67909   0.68082   0.68181   0.68380
  Beta virt. eigenvalues --    0.68582   0.68621   0.68799   0.68823   0.68881
  Beta virt. eigenvalues --    0.69125   0.69271   0.69485   0.69704   0.69899
  Beta virt. eigenvalues --    0.70118   0.70197   0.70329   0.70578   0.70661
  Beta virt. eigenvalues --    0.70753   0.70866   0.70991   0.71136   0.71352
  Beta virt. eigenvalues --    0.71521   0.71654   0.71844   0.71998   0.72207
  Beta virt. eigenvalues --    0.72403   0.72464   0.72611   0.72748   0.73184
  Beta virt. eigenvalues --    0.73834   0.73988   0.74946   0.75256   0.75612
  Beta virt. eigenvalues --    0.75796   0.76305   0.77203   0.77946   0.78157
  Beta virt. eigenvalues --    0.78761   0.78778   0.79203   0.79307   0.79428
  Beta virt. eigenvalues --    0.79596   0.79964   0.80136   0.80435   0.80930
  Beta virt. eigenvalues --    0.81282   0.82316   0.82966   0.83163   0.83334
  Beta virt. eigenvalues --    0.83423   0.84125   0.84196   0.84306   0.85095
  Beta virt. eigenvalues --    0.85100   0.85499   0.85652   0.85852   0.86156
  Beta virt. eigenvalues --    0.86578   0.86836   0.87196   0.87274   0.87613
  Beta virt. eigenvalues --    0.88106   0.88436   0.88625   0.89245   0.89475
  Beta virt. eigenvalues --    0.90261   0.90301   0.90775   0.90839   0.91146
  Beta virt. eigenvalues --    0.91245   0.91517   0.91600   0.91718   0.92092
  Beta virt. eigenvalues --    0.92516   0.92605   0.92670   0.92819   0.92949
  Beta virt. eigenvalues --    0.92955   0.93149   0.93268   0.93275   0.93699
  Beta virt. eigenvalues --    0.93938   0.94102   0.94261   0.94513   0.94668
  Beta virt. eigenvalues --    0.95149   0.95300   0.95514   0.95633   0.95755
  Beta virt. eigenvalues --    0.95924   0.96133   0.96300   0.96383   0.96561
  Beta virt. eigenvalues --    0.96813   0.96860   0.97040   0.97316   0.97616
  Beta virt. eigenvalues --    0.97651   0.98002   0.98189   0.98356   0.98570
  Beta virt. eigenvalues --    0.99131   0.99381   0.99525   0.99783   1.00199
  Beta virt. eigenvalues --    1.00293   1.00534   1.00660   1.00880   1.01277
  Beta virt. eigenvalues --    1.01552   1.01617   1.01902   1.02082   1.02185
  Beta virt. eigenvalues --    1.02380   1.02702   1.02855   1.03112   1.03420
  Beta virt. eigenvalues --    1.03500   1.03562   1.03695   1.03890   1.04846
  Beta virt. eigenvalues --    1.05345   1.05498   1.05757   1.06192   1.06329
  Beta virt. eigenvalues --    1.06598   1.06760   1.07603   1.07804   1.08087
  Beta virt. eigenvalues --    1.08246   1.08512   1.08522   1.09150   1.09290
  Beta virt. eigenvalues --    1.09678   1.10419   1.10919   1.11254   1.11471
  Beta virt. eigenvalues --    1.11869   1.12064   1.12378   1.12576   1.12781
  Beta virt. eigenvalues --    1.13083   1.13229   1.13635   1.14078   1.14246
  Beta virt. eigenvalues --    1.14307   1.16040   1.16299   1.16577   1.16734
  Beta virt. eigenvalues --    1.17076   1.17324   1.18143   1.18745   1.19367
  Beta virt. eigenvalues --    1.19686   1.19724   1.20007   1.20411   1.20511
  Beta virt. eigenvalues --    1.21063   1.21930   1.22023   1.22142   1.22311
  Beta virt. eigenvalues --    1.22447   1.22530   1.23208   1.23371   1.23876
  Beta virt. eigenvalues --    1.24219   1.24594   1.24683   1.25052   1.25189
  Beta virt. eigenvalues --    1.25354   1.25541   1.25976   1.26411   1.27082
  Beta virt. eigenvalues --    1.27218   1.27455   1.27754   1.28282   1.28913
  Beta virt. eigenvalues --    1.29028   1.29092   1.29865   1.30349   1.30511
  Beta virt. eigenvalues --    1.30707   1.31354   1.31484   1.31637   1.32114
  Beta virt. eigenvalues --    1.32389   1.32544   1.32870   1.33085   1.33723
  Beta virt. eigenvalues --    1.34085   1.34323   1.34696   1.34751   1.34989
  Beta virt. eigenvalues --    1.35117   1.35570   1.36655   1.37351   1.38360
  Beta virt. eigenvalues --    1.38458   1.39168   1.39614   1.40120   1.40296
  Beta virt. eigenvalues --    1.41324   1.41733   1.41878   1.42252   1.42663
  Beta virt. eigenvalues --    1.43112   1.43742   1.44041   1.44416   1.44486
  Beta virt. eigenvalues --    1.44646   1.45098   1.45401   1.45700   1.46072
  Beta virt. eigenvalues --    1.46173   1.46947   1.47560   1.47981   1.48205
  Beta virt. eigenvalues --    1.48474   1.49470   1.49737   1.49932   1.50522
  Beta virt. eigenvalues --    1.51136   1.51348   1.51578   1.51685   1.51972
  Beta virt. eigenvalues --    1.52098   1.52144   1.52269   1.52446   1.52871
  Beta virt. eigenvalues --    1.53168   1.53621   1.53806   1.54131   1.55082
  Beta virt. eigenvalues --    1.55441   1.55809   1.55856   1.56236   1.56277
  Beta virt. eigenvalues --    1.56382   1.56684   1.57029   1.57045   1.57282
  Beta virt. eigenvalues --    1.57427   1.57560   1.57778   1.57932   1.58072
  Beta virt. eigenvalues --    1.58196   1.58462   1.58624   1.58827   1.58897
  Beta virt. eigenvalues --    1.59048   1.59281   1.59559   1.60284   1.60580
  Beta virt. eigenvalues --    1.61654   1.62094   1.62407   1.63444   1.63892
  Beta virt. eigenvalues --    1.65051   1.65404   1.66121   1.66731   1.67231
  Beta virt. eigenvalues --    1.68735   1.69131   1.69628   1.69958   1.70405
  Beta virt. eigenvalues --    1.70745   1.70903   1.71329   1.71733   1.72210
  Beta virt. eigenvalues --    1.73323   1.73493   1.73663   1.74062   1.74441
  Beta virt. eigenvalues --    1.74775   1.76019   1.76105   1.77096   1.77377
  Beta virt. eigenvalues --    1.77912   1.78646   1.78941   1.79620   1.80118
  Beta virt. eigenvalues --    1.80555   1.81804   1.83667   1.84002   1.84468
  Beta virt. eigenvalues --    1.84682   1.84982   1.85901   1.86195   1.86300
  Beta virt. eigenvalues --    1.86553   1.87331   1.87504   1.87800   1.88344
  Beta virt. eigenvalues --    1.88787   1.88929   1.88974   1.89184   1.89611
  Beta virt. eigenvalues --    1.90085   1.90458   1.90775   1.90860   1.91057
  Beta virt. eigenvalues --    1.91354   1.92190   1.92817   1.93403   1.93826
  Beta virt. eigenvalues --    1.94194   1.94425   1.94502   1.94570   1.95198
  Beta virt. eigenvalues --    1.95419   1.95675   1.95958   1.96172   1.96789
  Beta virt. eigenvalues --    1.96975   1.97175   1.97253   1.97375   1.97682
  Beta virt. eigenvalues --    1.98137   1.98275   1.98633   1.98902   1.99081
  Beta virt. eigenvalues --    1.99347   1.99403   1.99799   2.00501   2.00928
  Beta virt. eigenvalues --    2.01066   2.01249   2.01323   2.01547   2.01739
  Beta virt. eigenvalues --    2.01784   2.02051   2.02381   2.02560   2.02628
  Beta virt. eigenvalues --    2.02897   2.03069   2.03105   2.03600   2.03788
  Beta virt. eigenvalues --    2.04113   2.04591   2.05021   2.05626   2.05950
  Beta virt. eigenvalues --    2.06128   2.06447   2.06700   2.06795   2.06967
  Beta virt. eigenvalues --    2.07284   2.07842   2.08451   2.08512   2.08692
  Beta virt. eigenvalues --    2.09594   2.09795   2.09906   2.10401   2.10527
  Beta virt. eigenvalues --    2.10829   2.10984   2.11326   2.11741   2.12112
  Beta virt. eigenvalues --    2.13495   2.13890   2.14255   2.14937   2.15080
  Beta virt. eigenvalues --    2.15231   2.15370   2.15426   2.16056   2.16331
  Beta virt. eigenvalues --    2.18047   2.18230   2.18291   2.18573   2.18891
  Beta virt. eigenvalues --    2.19172   2.19646   2.19860   2.20347   2.20712
  Beta virt. eigenvalues --    2.20895   2.21500   2.21903   2.22177   2.22567
  Beta virt. eigenvalues --    2.22792   2.23156   2.23443   2.24309   2.24841
  Beta virt. eigenvalues --    2.24931   2.25139   2.25368   2.25570   2.25747
  Beta virt. eigenvalues --    2.26153   2.27048   2.27148   2.28147   2.28662
  Beta virt. eigenvalues --    2.29133   2.29198   2.29703   2.29935   2.29980
  Beta virt. eigenvalues --    2.30042   2.30394   2.30478   2.31223   2.31808
  Beta virt. eigenvalues --    2.32052   2.32356   2.32687   2.33257   2.33673
  Beta virt. eigenvalues --    2.33926   2.34152   2.34502   2.34715   2.34872
  Beta virt. eigenvalues --    2.34979   2.35485   2.35579   2.35911   2.36198
  Beta virt. eigenvalues --    2.36265   2.36510   2.36652   2.36880   2.37116
  Beta virt. eigenvalues --    2.37172   2.37439   2.37976   2.38124   2.39213
  Beta virt. eigenvalues --    2.39371   2.39781   2.40003   2.40117   2.40330
  Beta virt. eigenvalues --    2.40751   2.40914   2.41202   2.41489   2.41658
  Beta virt. eigenvalues --    2.42631   2.43347   2.43453   2.43868   2.44764
  Beta virt. eigenvalues --    2.45257   2.45821   2.46392   2.46902   2.47482
  Beta virt. eigenvalues --    2.47658   2.47806   2.48113   2.48290   2.48514
  Beta virt. eigenvalues --    2.49100   2.49224   2.49558   2.49841   2.50299
  Beta virt. eigenvalues --    2.50627   2.51247   2.52112   2.52587   2.52718
  Beta virt. eigenvalues --    2.53386   2.53845   2.54015   2.54488   2.54663
  Beta virt. eigenvalues --    2.54865   2.55993   2.56897   2.57742   2.57942
  Beta virt. eigenvalues --    2.58349   2.59030   2.60128   2.60658   2.60939
  Beta virt. eigenvalues --    2.61071   2.61619   2.61870   2.62047   2.62565
  Beta virt. eigenvalues --    2.63170   2.63906   2.64785   2.64997   2.65681
  Beta virt. eigenvalues --    2.65767   2.66105   2.66365   2.66470   2.67040
  Beta virt. eigenvalues --    2.68013   2.68790   2.70026   2.70144   2.70491
  Beta virt. eigenvalues --    2.70876   2.71329   2.72195   2.72908   2.73008
  Beta virt. eigenvalues --    2.73432   2.74599   2.75183   2.75413   2.75518
  Beta virt. eigenvalues --    2.75942   2.75963   2.76021   2.76838   2.77285
  Beta virt. eigenvalues --    2.77469   2.78164   2.78517   2.79073   2.79258
  Beta virt. eigenvalues --    2.79429   2.80084   2.80398   2.81839   2.82086
  Beta virt. eigenvalues --    2.82312   2.82862   2.82916   2.83560   2.83807
  Beta virt. eigenvalues --    2.84626   2.85260   2.85404   2.85857   2.86743
  Beta virt. eigenvalues --    2.87010   2.87744   2.88004   2.88133   2.88334
  Beta virt. eigenvalues --    2.90711   2.90907   2.92804   2.93051   2.93694
  Beta virt. eigenvalues --    2.93948   2.94181   2.94311   2.95687   2.96387
  Beta virt. eigenvalues --    2.96955   2.97179   2.97349   2.98014   2.98460
  Beta virt. eigenvalues --    2.98886   2.99967   3.04828   3.05461   3.05620
  Beta virt. eigenvalues --    3.05862   3.07296   3.07533   3.07963   3.08485
  Beta virt. eigenvalues --    3.09928   3.12267   3.12721   3.12934   3.13098
  Beta virt. eigenvalues --    3.13818   3.15083   3.15710   3.17774   3.21723
  Beta virt. eigenvalues --    3.24256   3.24809   3.25915   3.26272   3.26469
  Beta virt. eigenvalues --    3.26667   3.28087   3.29526   3.30727   3.31863
  Beta virt. eigenvalues --    3.35942   3.38802   3.40249   3.41049   3.42680
  Beta virt. eigenvalues --    3.49167   3.50330   3.51066   3.51688   3.55513
  Beta virt. eigenvalues --    3.56378   3.62284   3.62729   3.90271   3.91185
  Beta virt. eigenvalues --    4.18927   4.19440   4.19550   4.19702   4.19918
  Beta virt. eigenvalues --    4.20115   4.20287   4.20715   4.21151   4.21867
  Beta virt. eigenvalues --    4.22647   4.22994   4.23417   4.23805   4.24912
  Beta virt. eigenvalues --    4.25183   4.25322   4.25385   4.26464   4.28340
  Beta virt. eigenvalues --    4.28698   4.29159   4.29962   4.31431   4.33472
  Beta virt. eigenvalues --    4.33752   4.34287   4.34656   4.36298   4.36930
  Beta virt. eigenvalues --    4.37516   4.38290   4.38342   4.40643   4.40784
  Beta virt. eigenvalues --    4.42410   4.43125   4.43220   4.43998   4.44316
  Beta virt. eigenvalues --    4.46435   4.47482   4.48003   4.48143   4.49253
  Beta virt. eigenvalues --    4.49812   4.50163   4.52575   4.52843   4.54514
  Beta virt. eigenvalues --    4.55787   4.56966   4.59101   4.59804   4.64533
  Beta virt. eigenvalues --    4.65550   4.67126   4.67902   4.68937   4.69589
  Beta virt. eigenvalues --    4.70960   4.71713   4.73653   4.75949   4.77120
  Beta virt. eigenvalues --    4.81943   4.82127   4.86280   4.91887   4.96371
  Beta virt. eigenvalues --    5.02993   5.03333   6.00255   6.05420
          Condensed to atoms (all electrons):
          Atomic-Atomic Spin Densities.
 Mulliken charges and spin densities:
               1          2
     1  C    0.348865   0.466730
     2  C   -0.111699  -0.093829
     3  C    0.091654   0.306036
     4  C    0.294946   0.193320
     5  N   -0.628681  -0.048018
     6  C   -0.170865   0.313200
     7  C    0.306348   0.189453
     8  C    0.102047   0.334306
     9  N   -0.614566  -0.044813
    10  C   -0.294850  -0.106062
    11  C    0.351229   0.456675
    12  H    0.173682   0.002232
    13  B    0.725641   0.002328
    14  F   -0.338939  -0.000071
    15  F   -0.336091   0.000150
    16  C   -0.097129  -0.036214
    17  C    0.076452   0.014127
    18  C    0.078105   0.014952
    19  C   -0.208625  -0.003343
    20  C    0.074941  -0.005640
    21  C    0.075268  -0.005710
    22  C   -0.206330  -0.004138
    23  C   -0.174340   0.005331
    24  H    0.183966  -0.001957
    25  C   -0.207921   0.005198
    26  C   -0.070120   0.011811
    27  C   -0.207534   0.005377
    28  H    0.186672  -0.001887
    29  C   -0.177340   0.005451
    30  C   -0.174917  -0.004269
    31  H    0.172007  -0.000202
    32  H    0.181487  -0.000124
    33  C   -0.174458  -0.004396
    34  H    0.181153  -0.000111
    35  H    0.170303  -0.000210
    36  H    0.169424   0.000189
    37  H    0.166748   0.000188
    38  C   -0.010487  -0.000971
    39  C   -0.176987   0.000330
    40  C   -0.176826   0.000325
    41  C   -0.170144  -0.000064
    42  H    0.176303  -0.000011
    43  C   -0.170194  -0.000066
    44  H    0.176955  -0.000013
    45  C   -0.164452   0.000119
    46  H    0.170929   0.000014
    47  H    0.170336   0.000013
    48  H    0.169259  -0.000006
    49  C   -0.569597  -0.021384
    50  H    0.191493   0.015845
    51  H    0.192616   0.008627
    52  H    0.183906   0.000681
    53  C   -0.571385  -0.024871
    54  H    0.197928   0.016017
    55  H    0.193034   0.011096
    56  H    0.176183   0.000438
    57  C   -0.147123   0.007322
    58  C    0.355998   0.000954
    59  C    0.133397  -0.001979
    60  N   -0.609354   0.002061
    61  C    0.206235   0.000328
    62  C   -0.570770   0.000387
    63  B    0.728911  -0.000087
    64  C   -0.081126  -0.000812
    65  H    0.192371  -0.000059
    66  H    0.192723  -0.000188
    67  H    0.185629  -0.000940
    68  N   -0.593256   0.000368
    69  F   -0.333412   0.000051
    70  F   -0.331475   0.000059
    71  C    0.218525  -0.000496
    72  C   -0.114369   0.000136
    73  C    0.359695  -0.001719
    74  C    0.134898  -0.001171
    75  C    0.085825  -0.000065
    76  C    0.090176  -0.000048
    77  C   -0.322791   0.000095
    78  C   -0.573512   0.000085
    79  C   -0.206188   0.000014
    80  C    0.073608   0.000016
    81  C    0.072979   0.000020
    82  C   -0.205426   0.000020
    83  H    0.167338   0.000005
    84  H    0.196056  -0.000050
    85  H    0.193308  -0.000036
    86  H    0.178354  -0.000000
    87  C   -0.175029  -0.000008
    88  H    0.191906   0.000002
    89  C   -0.206543  -0.000010
    90  C   -0.064980  -0.000043
    91  C   -0.206194  -0.000020
    92  H    0.193311   0.000003
    93  C   -0.176080  -0.000024
    94  C   -0.173728   0.000010
    95  H    0.176645   0.000000
    96  H    0.184621   0.000000
    97  C   -0.015344   0.000003
    98  C   -0.173098   0.000017
    99  H    0.184509   0.000001
   100  H    0.175580   0.000001
   101  H    0.173022  -0.000000
   102  C   -0.176192  -0.000001
   103  C   -0.174987  -0.000001
   104  H    0.171957  -0.000001
   105  C   -0.169894   0.000000
   106  H    0.177157   0.000000
   107  C   -0.169816   0.000000
   108  H    0.178423   0.000000
   109  C   -0.163958  -0.000000
   110  H    0.172728  -0.000000
   111  H    0.172207  -0.000000
   112  H    0.171200   0.000000
   113  C   -0.586733  -0.035284
   114  H    0.220089   0.023253
   115  H    0.219141   0.022143
   116  H    0.180170   0.000585
   117  C   -0.582928  -0.035075
   118  H    0.188674   0.001069
   119  H    0.214087   0.025853
   120  H    0.222483   0.019270
   121  C   -0.580447   0.001925
   122  H    0.209748   0.000029
   123  H    0.221518   0.000392
   124  H    0.185572  -0.000514
   125  C   -0.585696   0.000140
   126  H    0.214526  -0.000097
   127  H    0.220664  -0.000065
   128  H    0.179081  -0.000005
 Sum of Mulliken charges =  -0.00000   2.00000
 Mulliken charges and spin densities with hydrogens summed into heavy atoms:
               1          2
     1  C    0.348865   0.466730
     2  C   -0.111699  -0.093829
     3  C    0.091654   0.306036
     4  C    0.294946   0.193320
     5  N   -0.628681  -0.048018
     6  C   -0.170865   0.313200
     7  C    0.306348   0.189453
     8  C    0.102047   0.334306
     9  N   -0.614566  -0.044813
    10  C   -0.121168  -0.103830
    11  C    0.351229   0.456675
    13  B    0.725641   0.002328
    14  F   -0.338939  -0.000071
    15  F   -0.336091   0.000150
    16  C   -0.097129  -0.036214
    17  C    0.076452   0.014127
    18  C    0.078105   0.014952
    19  C   -0.024659  -0.005300
    20  C    0.074941  -0.005640
    21  C    0.075268  -0.005710
    22  C   -0.019658  -0.006025
    23  C   -0.002333   0.005129
    25  C   -0.026434   0.005073
    26  C   -0.070120   0.011811
    27  C   -0.026381   0.005267
    29  C   -0.007037   0.005242
    30  C   -0.005493  -0.004081
    33  C   -0.007710  -0.004208
    38  C   -0.010487  -0.000971
    39  C   -0.000683   0.000319
    40  C    0.000129   0.000312
    41  C    0.000785  -0.000051
    43  C    0.000142  -0.000053
    45  C    0.004808   0.000114
    49  C   -0.001583   0.003769
    53  C   -0.004240   0.002681
    57  C   -0.147123   0.007322
    58  C    0.355998   0.000954
    59  C    0.133397  -0.001979
    60  N   -0.609354   0.002061
    61  C    0.206235   0.000328
    62  C   -0.000046  -0.000800
    63  B    0.728911  -0.000087
    64  C   -0.081126  -0.000812
    68  N   -0.593256   0.000368
    69  F   -0.333412   0.000051
    70  F   -0.331475   0.000059
    71  C    0.218525  -0.000496
    72  C   -0.114369   0.000136
    73  C    0.359695  -0.001719
    74  C    0.134898  -0.001171
    75  C    0.085825  -0.000065
    76  C    0.090176  -0.000048
    77  C   -0.155453   0.000100
    78  C   -0.005794  -0.000001
    79  C   -0.014282   0.000016
    80  C    0.073608   0.000016
    81  C    0.072979   0.000020
    82  C   -0.012115   0.000023
    87  C    0.001616  -0.000007
    89  C   -0.021922  -0.000009
    90  C   -0.064980  -0.000043
    91  C   -0.021685  -0.000019
    93  C   -0.000500  -0.000023
    94  C   -0.000706   0.000010
    97  C   -0.015344   0.000003
    98  C   -0.001140   0.000017
   102  C    0.000964  -0.000001
   103  C    0.003436  -0.000001
   105  C    0.002834   0.000000
   107  C    0.002391   0.000000
   109  C    0.007242  -0.000000
   113  C    0.032668   0.010697
   117  C    0.042316   0.011117
   121  C    0.036391   0.001832
   125  C    0.028574  -0.000028
 Electronic spatial extent (au):  <R**2>=          69343.8597
 Charge=             -0.0000 electrons
 Dipole moment (field-independent basis, Debye):
    X=             -0.7147    Y=              7.6759    Z=              0.5189  Tot=              7.7265
 Quadrupole moment (field-independent basis, Debye-Ang):
   XX=           -381.3628   YY=           -419.4926   ZZ=           -416.5553
   XY=             -4.3039   XZ=             -9.7106   YZ=             -0.6225
 Traceless Quadrupole moment (field-independent basis, Debye-Ang):
   XX=             24.4408   YY=            -13.6890   ZZ=            -10.7517
   XY=             -4.3039   XZ=             -9.7106   YZ=             -0.6225
 Octapole moment (field-independent basis, Debye-Ang**2):
  XXX=            -15.6214  YYY=            183.2967  ZZZ=             -4.1849  XYY=              2.6947
  XXY=             -1.8922  XXZ=             28.8011  XZZ=             -5.7495  YZZ=             24.7420
  YYZ=             12.2549  XYZ=            -40.9378
 Hexadecapole moment (field-independent basis, Debye-Ang**3):
 XXXX=         -51194.8485 YYYY=         -26745.5262 ZZZZ=         -11119.5971 XXXY=           -241.0373
 XXXZ=            896.3131 YYYX=              3.7469 YYYZ=             53.8725 ZZZX=            -50.7740
 ZZZY=            -73.0229 XXYY=         -12742.0751 XXZZ=         -10312.0783 YYZZ=          -6121.2287
 XXYZ=             43.5277 YYXZ=           -310.8424 ZZXY=            -34.5477
 N-N= 1.210806387355D+04 E-N=-3.169070938527D+04  KE= 3.185163580741D+03
 Calling FoFJK, ICntrl=      2127 FMM=T ISym2X=0 I1Cent= 0 IOpClX= 1 NMat=1 NMatS=1 NMatT=0.
 ***** Axes restored to original set *****
 -------------------------------------------------------------------
 Center     Atomic                   Forces (Hartrees/Bohr)
 Number     Number              X              Y              Z
 -------------------------------------------------------------------
      1        6          -0.000001866   -0.000002834    0.000001787
      2        6          -0.000000343    0.000003229   -0.000003055
      3        6          -0.000002317   -0.000001535   -0.000000028
      4        6          -0.000000890   -0.000002304    0.000000675
      5        7           0.000005352   -0.000001413    0.000000734
      6        6           0.000000867    0.000002591   -0.000002639
      7        6          -0.000001446   -0.000002040    0.000002412
      8        6          -0.000000573    0.000001578   -0.000002195
      9        7           0.000000682   -0.000000502    0.000001568
     10        6           0.000001516    0.000000395   -0.000000094
     11        6          -0.000001370   -0.000001284    0.000000064
     12        1           0.000000795   -0.000000133    0.000000648
     13        5          -0.000001743    0.000006625   -0.000003750
     14        9          -0.000000880   -0.000001132    0.000002366
     15        9           0.000000604   -0.000003658   -0.000000736
     16        6           0.000000657   -0.000002307    0.000000465
     17        6          -0.000000501    0.000000718    0.000000287
     18        6          -0.000000342    0.000001384   -0.000000181
     19        6           0.000000262    0.000000285    0.000000230
     20        6          -0.000000201   -0.000000201   -0.000000173
     21        6          -0.000000365   -0.000000339    0.000001320
     22        6           0.000000342   -0.000000158   -0.000000614
     23        6          -0.000000028    0.000000244   -0.000000191
     24        1          -0.000000141   -0.000000347    0.000000304
     25        6           0.000000420    0.000000622    0.000000012
     26        6           0.000000350   -0.000000171   -0.000000140
     27        6           0.000000087    0.000000006   -0.000000567
     28        1          -0.000000324    0.000000093    0.000000218
     29        6          -0.000000397   -0.000000500    0.000001282
     30        6           0.000000160   -0.000000232   -0.000000388
     31        1           0.000000080   -0.000000381   -0.000000206
     32        1          -0.000000036    0.000000045   -0.000000079
     33        6          -0.000000237    0.000000610    0.000000666
     34        1          -0.000000108    0.000000384    0.000000275
     35        1           0.000000182   -0.000000082   -0.000000397
     36        1           0.000000168    0.000000087    0.000000026
     37        1          -0.000000022   -0.000000049    0.000000008
     38        6           0.000000553    0.000000451    0.000000110
     39        6          -0.000000234   -0.000000581    0.000000312
     40        6          -0.000000904   -0.000000411   -0.000000083
     41        6           0.000000248    0.000000909   -0.000000181
     42        1           0.000000279   -0.000000045    0.000000390
     43        6          -0.000000403    0.000000435   -0.000000643
     44        1           0.000000363    0.000000203    0.000000185
     45        6           0.000000266    0.000000171    0.000000388
     46        1           0.000000027   -0.000000033    0.000000184
     47        1           0.000000204    0.000000009    0.000000430
     48        1           0.000000093    0.000000332    0.000000089
     49        6          -0.000000615    0.000000564    0.000000306
     50        1          -0.000000037    0.000000003    0.000000001
     51        1           0.000000195   -0.000000324   -0.000000352
     52        1           0.000000095   -0.000000125    0.000000426
     53        6           0.000001698    0.000000682    0.000000319
     54        1           0.000000072   -0.000000029    0.000000122
     55        1           0.000000677   -0.000000544    0.000000123
     56        1          -0.000000565   -0.000000178   -0.000000146
     57        6          -0.000006383   -0.000027063   -0.000004828
     58        6           0.000030103    0.000003074    0.000009066
     59        6          -0.000029391    0.000002301   -0.000014505
     60        7          -0.000054871   -0.000059044    0.000093033
     61        6           0.000048468    0.000012010    0.000003942
     62        6           0.000001339    0.000005840   -0.000006301
     63        5           0.000359168    0.000528167   -0.000760928
     64        6          -0.000068217   -0.000046395    0.000022737
     65        1           0.000001171    0.000001778    0.000001494
     66        1           0.000000496   -0.000000383    0.000000524
     67        1          -0.000000028    0.000000006   -0.000000024
     68        7          -0.000134342    0.000010553   -0.000072815
     69        9          -0.000424565   -0.000070495    0.000385193
     70        9           0.000277865   -0.000399797    0.000437574
     71        6           0.000170228    0.000153132   -0.000163176
     72        6          -0.000005221   -0.000007532    0.000016069
     73        6          -0.000089507   -0.000464719    0.000867260
     74        6          -0.000027873    0.000008979   -0.000209417
     75        6           0.000001090    0.000003546    0.000001113
     76        6          -0.000000824   -0.000002065   -0.000001262
     77        6          -0.000017764    0.000164453   -0.000073532
     78        6          -0.000017298   -0.000020279    0.000042135
     79        6          -0.000000612   -0.000000721    0.000000133
     80        6          -0.000000149   -0.000000239    0.000000080
     81        6          -0.000000028   -0.000000503    0.000000699
     82        6          -0.000000313    0.000000668   -0.000000770
     83        1          -0.000036746   -0.000031783    0.000086843
     84        1          -0.000000454    0.000006685    0.000000300
     85        1           0.000004858   -0.000007308   -0.000003357
     86        1           0.000001568   -0.000000701   -0.000000707
     87        6           0.000000278    0.000000217   -0.000000205
     88        1          -0.000000343   -0.000000653   -0.000000359
     89        6          -0.000000150    0.000001047   -0.000000121
     90        6          -0.000000031   -0.000000240    0.000000448
     91        6          -0.000000185   -0.000000545    0.000000203
     92        1           0.000001390   -0.000000702    0.000000483
     93        6          -0.000000642   -0.000000471    0.000000172
     94        6          -0.000000225   -0.000000668    0.000000420
     95        1          -0.000000088   -0.000000459   -0.000000327
     96        1          -0.000000052   -0.000000033    0.000000171
     97        6          -0.000000454   -0.000000341   -0.000000547
     98        6           0.000000166    0.000000984   -0.000000458
     99        1           0.000000140    0.000000049   -0.000000014
    100        1           0.000000743    0.000000274   -0.000000493
    101        1           0.000000036   -0.000000043   -0.000000301
    102        6           0.000000295   -0.000000231   -0.000000172
    103        6           0.000001216   -0.000000730    0.000000165
    104        1           0.000000239    0.000000219    0.000000012
    105        6          -0.000000466    0.000000288    0.000000133
    106        1          -0.000000243   -0.000000040    0.000000116
    107        6           0.000000156    0.000000686    0.000000776
    108        1          -0.000000479    0.000000141    0.000000039
    109        6           0.000000262    0.000000322    0.000000219
    110        1          -0.000000060    0.000000038    0.000000143
    111        1          -0.000000251   -0.000000230   -0.000000081
    112        1          -0.000000054   -0.000000126    0.000000163
    113        6           0.000000611    0.000000369   -0.000000235
    114        1          -0.000000214   -0.000000299    0.000000082
    115        1           0.000000200   -0.000000042   -0.000000014
    116        1          -0.000000185   -0.000000252   -0.000000034
    117        6           0.000000771   -0.000000130   -0.000000116
    118        1          -0.000000045    0.000000811   -0.000000436
    119        1           0.000000726    0.000000096    0.000000022
    120        1          -0.000000613   -0.000000073   -0.000000148
    121        6          -0.000001851   -0.000000017    0.000007182
    122        1           0.000012290   -0.000006597    0.000000434
    123        1          -0.000014027    0.000008484   -0.000009059
    124        1          -0.000001103   -0.000002603    0.000003867
    125        6           0.000394216   -0.000578375    0.000800176
    126        1          -0.000068035   -0.000017964   -0.000645486
    127        1          -0.000334617    0.000544382   -0.000209329
    128        1           0.000028500    0.000292508   -0.000605955
 -------------------------------------------------------------------
 Cartesian Forces:  Max     0.000867260 RMS     0.000118634

 GradGradGradGradGradGradGradGradGradGradGradGradGradGradGradGradGradGrad
 Berny optimization.
 FormGI is forming the generalized inverse of G from B-inverse, IUseBI=4.
 Internal  Forces:  Max     0.000648459 RMS     0.000069531
 Search for a local minimum.
 Step number   1 out of a maximum of  761
 All quantities printed in internal units (Hartrees-Bohrs-Radians)
 Mixed Optimization -- En-DIIS/RFO-DIIS
 Second derivative matrix not updated -- first step.
 ITU=  0
     Eigenvalues ---    0.00523   0.00554   0.00806   0.00807   0.00847
     Eigenvalues ---    0.00849   0.00862   0.00865   0.00884   0.00885
     Eigenvalues ---    0.00919   0.00947   0.00968   0.00976   0.01090
     Eigenvalues ---    0.01109   0.01229   0.01238   0.01258   0.01354
     Eigenvalues ---    0.01357   0.01429   0.01443   0.01546   0.01557
     Eigenvalues ---    0.01557   0.01588   0.01622   0.01629   0.01634
     Eigenvalues ---    0.01637   0.01652   0.01661   0.01681   0.01720
     Eigenvalues ---    0.01721   0.01729   0.01734   0.01735   0.01736
     Eigenvalues ---    0.01736   0.01740   0.01743   0.01754   0.01769
     Eigenvalues ---    0.01778   0.01779   0.01783   0.01797   0.01843
     Eigenvalues ---    0.01888   0.01903   0.01923   0.01950   0.01990
     Eigenvalues ---    0.01991   0.01991   0.01991   0.01997   0.02000
     Eigenvalues ---    0.02003   0.02004   0.02004   0.02007   0.02009
     Eigenvalues ---    0.02009   0.02032   0.02035   0.02042   0.02126
     Eigenvalues ---    0.02128   0.02129   0.02130   0.02133   0.02136
     Eigenvalues ---    0.02141   0.02158   0.02160   0.02165   0.02166
     Eigenvalues ---    0.02169   0.02175   0.02176   0.02176   0.02176
     Eigenvalues ---    0.02182   0.02182   0.02190   0.02190   0.02192
     Eigenvalues ---    0.02193   0.02194   0.02195   0.02195   0.02196
     Eigenvalues ---    0.02200   0.02229   0.02241   0.02242   0.02246
     Eigenvalues ---    0.02247   0.02370   0.02372   0.02373   0.02375
     Eigenvalues ---    0.07162   0.07164   0.07165   0.07173   0.07175
     Eigenvalues ---    0.07245   0.07339   0.07342   0.07354   0.07355
     Eigenvalues ---    0.07375   0.07376   0.07382   0.07404   0.07488
     Eigenvalues ---    0.07508   0.07570   0.07571   0.10353   0.10369
     Eigenvalues ---    0.13411   0.13487   0.14767   0.14858   0.15999
     Eigenvalues ---    0.16000   0.16000   0.16000   0.16000   0.16000
     Eigenvalues ---    0.16000   0.16000   0.16000   0.16000   0.16000
     Eigenvalues ---    0.16000   0.16000   0.16000   0.16000   0.16000
     Eigenvalues ---    0.16000   0.16000   0.16000   0.16000   0.16000
     Eigenvalues ---    0.16000   0.16000   0.16000   0.16000   0.16000
     Eigenvalues ---    0.16000   0.16000   0.16000   0.16000   0.16000
     Eigenvalues ---    0.16000   0.16000   0.16000   0.16000   0.16000
     Eigenvalues ---    0.16000   0.16000   0.16000   0.16000   0.16000
     Eigenvalues ---    0.16000   0.16000   0.16000   0.16000   0.16000
     Eigenvalues ---    0.16000   0.16000   0.16000   0.16000   0.16000
     Eigenvalues ---    0.16000   0.21999   0.22000   0.22000   0.22000
     Eigenvalues ---    0.22000   0.22000   0.22000   0.22000   0.22529
     Eigenvalues ---    0.22532   0.22565   0.22568   0.23477   0.23478
     Eigenvalues ---    0.23783   0.23805   0.24463   0.24469   0.24500
     Eigenvalues ---    0.24506   0.24928   0.24956   0.24967   0.24971
     Eigenvalues ---    0.24981   0.24984   0.24986   0.24988   0.24989
     Eigenvalues ---    0.24989   0.24990   0.24990   0.24994   0.24995
     Eigenvalues ---    0.24995   0.24996   0.24997   0.24997   0.24997
     Eigenvalues ---    0.24997   0.24997   0.24998   0.24998   0.24998
     Eigenvalues ---    0.24998   0.24999   0.24999   0.24999   0.24999
     Eigenvalues ---    0.24999   0.24999   0.25000   0.25000   0.25000
     Eigenvalues ---    0.25000   0.25000   0.27005   0.27052   0.27702
     Eigenvalues ---    0.27744   0.32701   0.32704   0.33028   0.33048
     Eigenvalues ---    0.33151   0.33179   0.33335   0.33336   0.33625
     Eigenvalues ---    0.33857   0.34034   0.34095   0.34106   0.34126
     Eigenvalues ---    0.34153   0.34167   0.34218   0.34241   0.34247
     Eigenvalues ---    0.34249   0.34262   0.34318   0.34356   0.34359
     Eigenvalues ---    0.34363   0.34372   0.34376   0.34380   0.34408
     Eigenvalues ---    0.34429   0.34444   0.34506   0.34559   0.34577
     Eigenvalues ---    0.34581   0.34590   0.35228   0.35229   0.35230
     Eigenvalues ---    0.35232   0.35271   0.35274   0.35281   0.35283
     Eigenvalues ---    0.35286   0.35287   0.35291   0.35293   0.35295
     Eigenvalues ---    0.35298   0.35312   0.35312   0.35315   0.35321
     Eigenvalues ---    0.35337   0.35339   0.35387   0.35397   0.35412
     Eigenvalues ---    0.35421   0.35438   0.35441   0.35442   0.35443
     Eigenvalues ---    0.35444   0.35727   0.35731   0.35974   0.36432
     Eigenvalues ---    0.37760   0.38005   0.38051   0.38526   0.38572
     Eigenvalues ---    0.38602   0.38639   0.38758   0.39976   0.40027
     Eigenvalues ---    0.40154   0.40193   0.40502   0.40560   0.41248
     Eigenvalues ---    0.41351   0.41411   0.41436   0.41487   0.41493
     Eigenvalues ---    0.41510   0.41625   0.42102   0.42338   0.42355
     Eigenvalues ---    0.42362   0.42372   0.43063   0.43307   0.43822
     Eigenvalues ---    0.44076   0.44078   0.44085   0.44478   0.44600
     Eigenvalues ---    0.44662   0.44725   0.45006   0.45081   0.45525
     Eigenvalues ---    0.46203   0.46256   0.46291   0.46351   0.46528
     Eigenvalues ---    0.46548   0.46727   0.46890   0.46938   0.46943
     Eigenvalues ---    0.47022   0.47034   0.47078   0.47376   0.47849
     Eigenvalues ---    0.49025   0.49332   0.50221   0.50238   0.50262
     Eigenvalues ---    0.50282   0.50284   0.51708   0.51741   0.51750
     Eigenvalues ---    0.51785   0.55333   0.55497
 RFO step:  Lambda=-7.40511854D-05 EMin= 5.22692672D-03
 Linear search not attempted -- first point.
 Iteration  1 RMS(Cart)=  0.00908101 RMS(Int)=  0.00007159
 Iteration  2 RMS(Cart)=  0.00010867 RMS(Int)=  0.00000260
 Iteration  3 RMS(Cart)=  0.00000005 RMS(Int)=  0.00000260
 Variable       Old X    -DE/DX   Delta X   Delta X   Delta X     New X
                                 (Linear)    (Quad)   (Total)
    R1        2.67232   0.00000   0.00000   0.00001   0.00001   2.67233
    R2        2.59156   0.00000   0.00000   0.00000   0.00000   2.59157
    R3        2.80452  -0.00000   0.00000  -0.00000  -0.00000   2.80451
    R4        2.62473  -0.00000   0.00000   0.00000   0.00000   2.62473
    R5        2.76711   0.00000   0.00000   0.00001   0.00001   2.76711
    R6        2.74742   0.00001   0.00000   0.00001   0.00001   2.74743
    R7        2.82302  -0.00000   0.00000  -0.00000  -0.00000   2.82302
    R8        2.58373   0.00000   0.00000   0.00000   0.00000   2.58373
    R9        2.67001   0.00000   0.00000   0.00001   0.00001   2.67003
   R10        2.92280  -0.00000   0.00000  -0.00001  -0.00001   2.92279
   R11        2.66818   0.00000   0.00000   0.00001   0.00001   2.66819
   R12        2.80872   0.00000   0.00000   0.00000   0.00000   2.80872
   R13        2.75954   0.00000   0.00000   0.00001   0.00001   2.75954
   R14        2.58142  -0.00000   0.00000  -0.00000  -0.00000   2.58142
   R15        2.61141   0.00000   0.00000   0.00000   0.00000   2.61141
   R16        2.82267   0.00000   0.00000   0.00000   0.00000   2.82267
   R17        2.60086   0.00000   0.00000   0.00000   0.00000   2.60086
   R18        2.92253  -0.00000   0.00000  -0.00000  -0.00000   2.92253
   R19        2.65007   0.00000   0.00000   0.00000   0.00000   2.65008
   R20        2.04505   0.00000   0.00000   0.00000   0.00000   2.04505
   R21        2.80572   0.00000   0.00000   0.00000   0.00000   2.80572
   R22        2.63903   0.00000   0.00000   0.00001   0.00001   2.63903
   R23        2.63320   0.00000   0.00000   0.00001   0.00001   2.63320
   R24        2.65675  -0.00000   0.00000  -0.00000  -0.00000   2.65674
   R25        2.65816   0.00000   0.00000   0.00000   0.00000   2.65816
   R26        2.70646  -0.00000   0.00000  -0.00000  -0.00000   2.70646
   R27        2.71096   0.00000   0.00000   0.00000   0.00000   2.71096
   R28        2.71128  -0.00000   0.00000  -0.00000  -0.00000   2.71128
   R29        2.70760   0.00000   0.00000   0.00000   0.00000   2.70760
   R30        2.57492   0.00000   0.00000   0.00000   0.00000   2.57492
   R31        2.04997   0.00000   0.00000   0.00000   0.00000   2.04997
   R32        2.70832   0.00000   0.00000   0.00000   0.00000   2.70832
   R33        2.65675   0.00000   0.00000   0.00000   0.00000   2.65675
   R34        2.65663   0.00000   0.00000   0.00000   0.00000   2.65663
   R35        2.70854   0.00000   0.00000   0.00000   0.00000   2.70855
   R36        2.04964  -0.00000   0.00000  -0.00000  -0.00000   2.04964
   R37        2.57482   0.00000   0.00000   0.00000   0.00000   2.57482
   R38        2.68914   0.00000   0.00000   0.00000   0.00000   2.68915
   R39        2.05193   0.00000   0.00000   0.00000   0.00000   2.05193
   R40        2.57463   0.00000   0.00000   0.00000   0.00000   2.57464
   R41        2.04962   0.00000   0.00000   0.00000   0.00000   2.04962
   R42        2.82039   0.00000   0.00000   0.00000   0.00000   2.82039
   R43        2.57445   0.00000   0.00000   0.00000   0.00000   2.57445
   R44        2.04970   0.00000   0.00000   0.00000   0.00000   2.04970
   R45        2.68908   0.00000   0.00000   0.00000   0.00000   2.68908
   R46        2.05206  -0.00000   0.00000  -0.00000  -0.00000   2.05205
   R47        2.05198   0.00000   0.00000   0.00000   0.00000   2.05198
   R48        2.05213   0.00000   0.00000   0.00000   0.00000   2.05213
   R49        2.64047   0.00000   0.00000   0.00000   0.00000   2.64047
   R50        2.64060   0.00000   0.00000   0.00000   0.00000   2.64060
   R51        2.62984   0.00000   0.00000   0.00000   0.00000   2.62984
   R52        2.05304   0.00000   0.00000   0.00000   0.00000   2.05304
   R53        2.62982   0.00000   0.00000   0.00000   0.00000   2.62982
   R54        2.05307  -0.00000   0.00000  -0.00000  -0.00000   2.05307
   R55        2.63103   0.00000   0.00000  -0.00000  -0.00000   2.63103
   R56        2.05232   0.00000   0.00000   0.00000   0.00000   2.05232
   R57        2.63114   0.00000   0.00000   0.00000   0.00000   2.63114
   R58        2.05237  -0.00000   0.00000  -0.00000  -0.00000   2.05236
   R59        2.05212   0.00000   0.00000   0.00000   0.00000   2.05212
   R60        2.07169   0.00000   0.00000   0.00000   0.00000   2.07169
   R61        2.06721   0.00000   0.00000   0.00000   0.00000   2.06721
   R62        2.06707  -0.00000   0.00000  -0.00000  -0.00000   2.06707
   R63        2.07073  -0.00000   0.00000  -0.00000  -0.00000   2.07073
   R64        2.06913  -0.00000   0.00000  -0.00000  -0.00000   2.06912
   R65        2.06693  -0.00000   0.00000  -0.00000  -0.00000   2.06693
   R66        2.67286  -0.00002   0.00000  -0.00003  -0.00003   2.67283
   R67        2.63779   0.00001   0.00000   0.00002   0.00002   2.63781
   R68        2.52631   0.00002   0.00000   0.00004   0.00004   2.52635
   R69        2.81768  -0.00000   0.00000  -0.00001  -0.00001   2.81767
   R70        2.68677  -0.00003   0.00000  -0.00007  -0.00008   2.68669
   R71        2.82874   0.00000   0.00000   0.00001   0.00001   2.82875
   R72        2.63184  -0.00004   0.00000  -0.00011  -0.00012   2.63173
   R73        2.93993  -0.00001   0.00000  -0.00006  -0.00006   2.93987
   R74        2.64276  -0.00002   0.00000  -0.00008  -0.00008   2.64268
   R75        2.07049   0.00000   0.00000   0.00000   0.00000   2.07049
   R76        2.06588  -0.00000   0.00000  -0.00000  -0.00000   2.06588
   R77        2.06611  -0.00000   0.00000  -0.00000  -0.00000   2.06611
   R78        2.93909   0.00019   0.00000   0.00075   0.00075   2.93984
   R79        2.63140  -0.00049   0.00000  -0.00104  -0.00104   2.63036
   R80        2.62609   0.00051   0.00000   0.00107   0.00107   2.62716
   R81        2.63431  -0.00005   0.00000  -0.00010  -0.00009   2.63421
   R82        2.81268  -0.00000   0.00000  -0.00000  -0.00000   2.81268
   R83        2.63475   0.00009   0.00000   0.00029   0.00029   2.63504
   R84        2.52845   0.00016   0.00000   0.00033   0.00034   2.52879
   R85        2.69769   0.00000   0.00000  -0.00002  -0.00003   2.69766
   R86        2.64929  -0.00000   0.00000  -0.00000  -0.00000   2.64929
   R87        2.64974  -0.00000   0.00000  -0.00000  -0.00000   2.64973
   R88        2.66049   0.00010   0.00000   0.00022   0.00022   2.66072
   R89        2.81765   0.00013   0.00000   0.00038   0.00038   2.81803
   R90        2.61657  -0.00015   0.00000  -0.00038  -0.00039   2.61619
   R91        2.82880  -0.00000   0.00000  -0.00001  -0.00001   2.82880
   R92        2.70651   0.00000   0.00000   0.00000   0.00000   2.70651
   R93        2.70969  -0.00000   0.00000  -0.00000  -0.00000   2.70969
   R94        2.70972  -0.00000   0.00000  -0.00000  -0.00000   2.70972
   R95        2.70714   0.00000   0.00000   0.00000   0.00000   2.70714
   R96        2.04511   0.00001   0.00000   0.00002   0.00002   2.04512
   R97        2.06926   0.00000   0.00000   0.00000   0.00000   2.06926
   R98        2.06797  -0.00000   0.00000  -0.00001  -0.00001   2.06797
   R99        2.06647  -0.00000   0.00000  -0.00000  -0.00000   2.06647
   R100       2.57445  -0.00000   0.00000  -0.00000  -0.00000   2.57445
   R101       2.05051   0.00000   0.00000   0.00000   0.00000   2.05051
   R102       2.70756   0.00000   0.00000   0.00000   0.00000   2.70756
   R103       2.65637   0.00000   0.00000   0.00000   0.00000   2.65638
   R104       2.65611   0.00000   0.00000   0.00000   0.00000   2.65611
   R105       2.70771   0.00000   0.00000   0.00000   0.00000   2.70772
   R106       2.05035   0.00000   0.00000   0.00000   0.00000   2.05035
   R107       2.57427   0.00000   0.00000   0.00000   0.00000   2.57427
   R108       2.68970   0.00000   0.00000   0.00000   0.00000   2.68970
   R109       2.05157   0.00000   0.00000   0.00000   0.00000   2.05157
   R110       2.57441   0.00000   0.00000   0.00000   0.00000   2.57441
   R111       2.04965   0.00000   0.00000   0.00000   0.00000   2.04965
   R112       2.82086  -0.00000   0.00000  -0.00000  -0.00000   2.82086
   R113       2.57420   0.00000   0.00000   0.00000   0.00000   2.57420
   R114       2.04960  -0.00000   0.00000  -0.00000  -0.00000   2.04960
   R115       2.68976   0.00000   0.00000   0.00000   0.00000   2.68976
   R116       2.05166   0.00000   0.00000   0.00000   0.00000   2.05166
   R117       2.05171  -0.00000   0.00000  -0.00000  -0.00000   2.05171
   R118       2.63979   0.00000   0.00000   0.00000   0.00000   2.63980
   R119       2.64016   0.00000   0.00000   0.00000   0.00000   2.64016
   R120       2.05172   0.00000   0.00000   0.00000   0.00000   2.05172
   R121       2.63013   0.00000   0.00000   0.00000   0.00000   2.63013
   R122       2.05301   0.00000   0.00000   0.00000   0.00000   2.05301
   R123       2.62980   0.00000   0.00000   0.00000   0.00000   2.62980
   R124       2.05303  -0.00000   0.00000  -0.00000  -0.00000   2.05303
   R125       2.63103   0.00000   0.00000   0.00000   0.00000   2.63104
   R126       2.05217   0.00000   0.00000   0.00000   0.00000   2.05217
   R127       2.63119   0.00000   0.00000   0.00000   0.00000   2.63119
   R128       2.05221  -0.00000   0.00000  -0.00000  -0.00000   2.05221
   R129       2.05202  -0.00000   0.00000  -0.00000  -0.00000   2.05202
   R130       2.06963   0.00000   0.00000   0.00000   0.00000   2.06963
   R131       2.06916  -0.00000   0.00000  -0.00000  -0.00000   2.06916
   R132       2.06360  -0.00000   0.00000  -0.00000  -0.00000   2.06360
   R133       2.06345   0.00000   0.00000   0.00000   0.00000   2.06345
   R134       2.07118   0.00000   0.00000   0.00000   0.00000   2.07118
   R135       2.06729  -0.00000   0.00000  -0.00000  -0.00000   2.06729
   R136       2.06890   0.00000   0.00000   0.00000   0.00000   2.06890
   R137       2.06485   0.00001   0.00000   0.00003   0.00003   2.06489
   R138       2.06398  -0.00000   0.00000  -0.00000  -0.00000   2.06397
   R139       2.06734   0.00051   0.00000   0.00149   0.00149   2.06883
   R140       2.06700  -0.00065   0.00000  -0.00189  -0.00189   2.06512
   R141       2.06367   0.00005   0.00000   0.00015   0.00015   2.06382
    A1        1.90288   0.00000   0.00000   0.00001   0.00001   1.90288
    A2        2.25076  -0.00000   0.00000  -0.00000  -0.00000   2.25076
    A3        2.12949  -0.00000   0.00000  -0.00000  -0.00000   2.12949
    A4        1.88034  -0.00000   0.00000  -0.00001  -0.00001   1.88033
    A5        2.19637  -0.00001   0.00000  -0.00002  -0.00002   2.19635
    A6        2.20615   0.00001   0.00000   0.00002   0.00002   2.20617
    A7        1.85461   0.00000   0.00000   0.00000   0.00000   1.85462
    A8        2.19500  -0.00000   0.00000  -0.00000  -0.00000   2.19500
    A9        2.23295   0.00000   0.00000   0.00000   0.00000   2.23296
   A10        1.88686  -0.00000   0.00000  -0.00000  -0.00000   1.88686
   A11        2.26950   0.00000   0.00000   0.00001   0.00001   2.26951
   A12        2.12673  -0.00000   0.00000  -0.00001  -0.00001   2.12672
   A13        1.89977  -0.00000   0.00000  -0.00000  -0.00000   1.89977
   A14        2.17853  -0.00000   0.00000  -0.00001  -0.00001   2.17852
   A15        2.20487   0.00000   0.00000   0.00001   0.00001   2.20488
   A16        2.05892  -0.00000   0.00000  -0.00000  -0.00000   2.05892
   A17        2.10289   0.00001   0.00000   0.00002   0.00002   2.10291
   A18        2.12024  -0.00000   0.00000  -0.00002  -0.00002   2.12021
   A19        2.27254  -0.00000   0.00000  -0.00000  -0.00000   2.27254
   A20        2.12697   0.00000   0.00000   0.00001   0.00001   2.12698
   A21        1.88364  -0.00000   0.00000  -0.00000  -0.00000   1.88364
   A22        1.84748  -0.00000   0.00000  -0.00000  -0.00000   1.84748
   A23        2.23149   0.00000   0.00000   0.00001   0.00001   2.23150
   A24        2.20418  -0.00000   0.00000  -0.00001  -0.00001   2.20417
   A25        1.89972   0.00000   0.00000   0.00000   0.00000   1.89972
   A26        2.20568  -0.00000   0.00000  -0.00001  -0.00001   2.20567
   A27        2.17582   0.00000   0.00000   0.00000   0.00000   2.17582
   A28        1.89621  -0.00000   0.00000   0.00000   0.00000   1.89621
   A29        2.20583   0.00000   0.00000   0.00000   0.00000   2.20583
   A30        2.18113  -0.00000   0.00000  -0.00000  -0.00000   2.18113
   A31        1.89770   0.00000   0.00000  -0.00000  -0.00000   1.89770
   A32        2.12578   0.00000   0.00000   0.00000   0.00000   2.12578
   A33        2.25968  -0.00000   0.00000  -0.00000  -0.00000   2.25967
   A34        1.84139   0.00000   0.00000   0.00000   0.00000   1.84140
   A35        1.92589  -0.00000   0.00000  -0.00000  -0.00000   1.92589
   A36        1.92383   0.00000   0.00000   0.00001   0.00001   1.92383
   A37        1.91949  -0.00000   0.00000  -0.00001  -0.00001   1.91949
   A38        1.93138   0.00000   0.00000   0.00000   0.00000   1.93138
   A39        1.92060  -0.00000   0.00000  -0.00001  -0.00001   1.92060
   A40        2.10128   0.00000   0.00000   0.00002   0.00002   2.10130
   A41        2.08957  -0.00000   0.00000  -0.00002  -0.00002   2.08955
   A42        2.09216  -0.00000   0.00000  -0.00000  -0.00000   2.09216
   A43        2.11860  -0.00000   0.00000  -0.00000  -0.00000   2.11860
   A44        2.09679  -0.00000   0.00000  -0.00000  -0.00000   2.09679
   A45        2.06779   0.00000   0.00000   0.00000   0.00000   2.06779
   A46        2.09602   0.00000   0.00000   0.00000   0.00000   2.09603
   A47        2.12013  -0.00000   0.00000  -0.00000  -0.00000   2.12013
   A48        2.06691  -0.00000   0.00000  -0.00000  -0.00000   2.06691
   A49        2.11544   0.00000   0.00000  -0.00000  -0.00000   2.11544
   A50        2.06662  -0.00000   0.00000  -0.00000  -0.00000   2.06662
   A51        2.10113   0.00000   0.00000   0.00000   0.00000   2.10113
   A52        2.06677  -0.00000   0.00000  -0.00000  -0.00000   2.06677
   A53        2.09132   0.00000   0.00000   0.00000   0.00000   2.09132
   A54        2.12509   0.00000   0.00000   0.00000   0.00000   2.12509
   A55        2.09168  -0.00000   0.00000  -0.00000  -0.00000   2.09167
   A56        2.06722   0.00000   0.00000   0.00000   0.00000   2.06722
   A57        2.12423   0.00000   0.00000   0.00000   0.00000   2.12423
   A58        2.06892   0.00000   0.00000   0.00000   0.00000   2.06892
   A59        2.11575   0.00000   0.00000   0.00000   0.00000   2.11575
   A60        2.09851  -0.00000   0.00000  -0.00000  -0.00000   2.09851
   A61        2.09993   0.00000   0.00000  -0.00000  -0.00000   2.09993
   A62        2.09499  -0.00000   0.00000  -0.00000  -0.00000   2.09499
   A63        2.08826   0.00000   0.00000   0.00000   0.00000   2.08826
   A64        2.11497  -0.00000   0.00000  -0.00000  -0.00000   2.11497
   A65        2.07116   0.00000   0.00000   0.00000   0.00000   2.07116
   A66        2.09706  -0.00000   0.00000  -0.00000  -0.00000   2.09706
   A67        2.09762  -0.00000   0.00000  -0.00000  -0.00000   2.09761
   A68        2.09317   0.00000   0.00000   0.00001   0.00001   2.09318
   A69        2.09239  -0.00000   0.00000  -0.00001  -0.00001   2.09238
   A70        2.11521   0.00000   0.00000   0.00000   0.00000   2.11521
   A71        2.07060   0.00000   0.00000   0.00000   0.00000   2.07060
   A72        2.09736  -0.00000   0.00000  -0.00000  -0.00000   2.09735
   A73        2.10018  -0.00000   0.00000  -0.00000  -0.00000   2.10018
   A74        2.09428   0.00000   0.00000   0.00000   0.00000   2.09428
   A75        2.08872   0.00000   0.00000   0.00000   0.00000   2.08872
   A76        2.10093   0.00000   0.00000   0.00000   0.00000   2.10093
   A77        2.08742  -0.00000   0.00000  -0.00000  -0.00000   2.08742
   A78        2.09483  -0.00000   0.00000  -0.00000  -0.00000   2.09483
   A79        2.10067  -0.00000   0.00000  -0.00000  -0.00000   2.10067
   A80        2.09465   0.00000   0.00000   0.00000   0.00000   2.09465
   A81        2.08786   0.00000   0.00000   0.00000   0.00000   2.08786
   A82        2.10353  -0.00000   0.00000  -0.00000  -0.00000   2.10352
   A83        2.10358   0.00000   0.00000   0.00000   0.00000   2.10359
   A84        2.07607  -0.00000   0.00000  -0.00000  -0.00000   2.07607
   A85        2.10405   0.00000   0.00000   0.00000   0.00000   2.10405
   A86        2.07982   0.00000   0.00000   0.00000   0.00000   2.07982
   A87        2.09931  -0.00000   0.00000  -0.00000  -0.00000   2.09931
   A88        2.10385  -0.00000   0.00000  -0.00000  -0.00000   2.10385
   A89        2.07960  -0.00000   0.00000  -0.00000  -0.00000   2.07960
   A90        2.09974   0.00000   0.00000   0.00000   0.00000   2.09974
   A91        2.09617  -0.00000   0.00000  -0.00000  -0.00000   2.09617
   A92        2.09058  -0.00000   0.00000  -0.00000  -0.00000   2.09058
   A93        2.09643   0.00000   0.00000   0.00000   0.00000   2.09643
   A94        2.09633   0.00000   0.00000   0.00000   0.00000   2.09633
   A95        2.09054  -0.00000   0.00000  -0.00000  -0.00000   2.09054
   A96        2.09631  -0.00000   0.00000  -0.00000  -0.00000   2.09631
   A97        2.08989   0.00000   0.00000   0.00000   0.00000   2.08989
   A98        2.09664  -0.00000   0.00000  -0.00000  -0.00000   2.09664
   A99        2.09665   0.00000   0.00000   0.00000   0.00000   2.09665
   A100       1.95498   0.00000   0.00000   0.00000   0.00000   1.95498
   A101       1.94809  -0.00000   0.00000  -0.00000  -0.00000   1.94809
   A102       1.91137  -0.00000   0.00000  -0.00000  -0.00000   1.91136
   A103       1.86942   0.00000   0.00000   0.00000   0.00000   1.86943
   A104       1.88371   0.00000   0.00000   0.00000   0.00000   1.88371
   A105       1.89401   0.00000   0.00000   0.00000   0.00000   1.89401
   A106       1.95048   0.00000   0.00000   0.00000   0.00000   1.95048
   A107       1.95123   0.00000   0.00000   0.00000   0.00000   1.95123
   A108       1.91503  -0.00000   0.00000  -0.00000  -0.00000   1.91502
   A109       1.86647   0.00000   0.00000   0.00000   0.00000   1.86648
   A110       1.88701   0.00000   0.00000   0.00000   0.00000   1.88701
   A111       1.89127  -0.00000   0.00000  -0.00000  -0.00000   1.89127
   A112       2.20139   0.00002   0.00000   0.00007   0.00007   2.20146
   A113       2.20388  -0.00001   0.00000  -0.00005  -0.00005   2.20383
   A114       1.87769  -0.00000   0.00000  -0.00001  -0.00001   1.87768
   A115       1.90922  -0.00001   0.00000  -0.00001  -0.00001   1.90920
   A116       2.23464   0.00001   0.00000   0.00005   0.00005   2.23469
   A117       2.13929  -0.00001   0.00000  -0.00003  -0.00003   2.13926
   A118       1.85183  -0.00000   0.00000  -0.00002  -0.00002   1.85181
   A119       2.18228  -0.00000   0.00000   0.00001   0.00001   2.18229
   A120       2.24894   0.00000   0.00000   0.00002   0.00002   2.24896
   A121       1.89626  -0.00000   0.00000  -0.00001  -0.00001   1.89625
   A122       2.19017  -0.00001   0.00000  -0.00003  -0.00003   2.19015
   A123       2.19674   0.00002   0.00000   0.00006   0.00005   2.19679
   A124       1.88976   0.00001   0.00000   0.00006   0.00006   1.88981
   A125       2.29105   0.00000   0.00000   0.00005   0.00006   2.29111
   A126       2.10221  -0.00002   0.00000  -0.00013  -0.00013   2.10207
   A127       1.94612   0.00000   0.00000   0.00003   0.00003   1.94615
   A128       1.95014  -0.00000   0.00000  -0.00000  -0.00000   1.95014
   A129       1.91715  -0.00000   0.00000  -0.00001  -0.00001   1.91714
   A130       1.87281  -0.00000   0.00000   0.00000   0.00000   1.87281
   A131       1.88268  -0.00000   0.00000  -0.00001  -0.00001   1.88267
   A132       1.89265  -0.00000   0.00000  -0.00001  -0.00001   1.89264
   A133       1.85141   0.00006   0.00000   0.00040   0.00039   1.85181
   A134       1.92083   0.00024   0.00000   0.00247   0.00248   1.92331
   A135       1.91769  -0.00037   0.00000  -0.00330  -0.00330   1.91440
   A136       1.91385  -0.00023   0.00000  -0.00097  -0.00097   1.91288
   A137       1.92499   0.00029   0.00000   0.00152   0.00152   1.92651
   A138       1.93341   0.00001   0.00000  -0.00009  -0.00009   1.93333
   A139       2.11577   0.00004   0.00000   0.00017   0.00016   2.11593
   A140       2.07749  -0.00001   0.00000  -0.00009  -0.00010   2.07739
   A141       2.08981  -0.00003   0.00000  -0.00015  -0.00016   2.08965
   A142       2.19672  -0.00017   0.00000  -0.00079  -0.00081   2.19592
   A143       2.19194   0.00025   0.00000   0.00072   0.00070   2.19264
   A144       1.89373  -0.00008   0.00000  -0.00032  -0.00033   1.89340
   A145       2.10276   0.00007   0.00000   0.00039   0.00040   2.10315
   A146       2.29370  -0.00011   0.00000  -0.00058  -0.00058   2.29312
   A147       1.88672   0.00004   0.00000   0.00018   0.00018   1.88690
   A148       2.08977   0.00001   0.00000   0.00003   0.00003   2.08980
   A149       2.08179  -0.00001   0.00000  -0.00003  -0.00003   2.08176
   A150       2.11142   0.00000   0.00000   0.00000   0.00000   2.11142
   A151       1.90610  -0.00003   0.00000  -0.00000  -0.00002   1.90609
   A152       2.13726   0.00042   0.00000   0.00157   0.00154   2.13880
   A153       2.23981  -0.00038   0.00000  -0.00163  -0.00167   2.23814
   A154       1.84731   0.00003   0.00000   0.00002   0.00001   1.84732
   A155       2.24709  -0.00002   0.00000  -0.00002  -0.00002   2.24707
   A156       2.18878  -0.00001   0.00000   0.00002   0.00002   2.18879
   A157       2.12484  -0.00000   0.00000  -0.00000  -0.00000   2.12484
   A158       2.08541  -0.00000   0.00000  -0.00000  -0.00000   2.08541
   A159       2.07290   0.00000   0.00000   0.00000   0.00000   2.07290
   A160       2.08535  -0.00000   0.00000  -0.00000  -0.00000   2.08535
   A161       2.12523  -0.00000   0.00000   0.00000   0.00000   2.12523
   A162       2.07258   0.00000   0.00000   0.00000   0.00000   2.07258
   A163       1.89092   0.00005   0.00000   0.00012   0.00013   1.89104
   A164       2.18438  -0.00001   0.00000   0.00003   0.00003   2.18440
   A165       2.20789  -0.00004   0.00000  -0.00016  -0.00016   2.20773
   A166       1.94603   0.00001   0.00000   0.00009   0.00009   1.94612
   A167       1.95145  -0.00002   0.00000  -0.00012  -0.00012   1.95133
   A168       1.91613  -0.00000   0.00000  -0.00000  -0.00000   1.91613
   A169       1.87010   0.00000   0.00000  -0.00000  -0.00000   1.87010
   A170       1.88726  -0.00000   0.00000   0.00002   0.00002   1.88729
   A171       1.89062   0.00000   0.00000   0.00001   0.00001   1.89063
   A172       2.11038  -0.00000   0.00000  -0.00000  -0.00000   2.11037
   A173       2.07538   0.00000   0.00000   0.00000   0.00000   2.07538
   A174       2.09743   0.00000   0.00000   0.00000   0.00000   2.09743
   A175       2.06544  -0.00000   0.00000  -0.00000  -0.00000   2.06544
   A176       2.09184  -0.00000   0.00000  -0.00000  -0.00000   2.09183
   A177       2.12588   0.00000   0.00000   0.00000   0.00000   2.12588
   A178       2.09184   0.00000   0.00000   0.00000   0.00000   2.09184
   A179       2.06567  -0.00000   0.00000  -0.00000  -0.00000   2.06566
   A180       2.12567   0.00000   0.00000   0.00000   0.00000   2.12567
   A181       2.07623  -0.00000   0.00000  -0.00000  -0.00000   2.07623
   A182       2.11034   0.00000   0.00000   0.00000   0.00000   2.11034
   A183       2.09662   0.00000   0.00000   0.00000   0.00000   2.09662
   A184       2.10184   0.00000   0.00000   0.00000   0.00000   2.10184
   A185       2.09366  -0.00000   0.00000  -0.00000  -0.00000   2.09365
   A186       2.08768   0.00000   0.00000   0.00000   0.00000   2.08769
   A187       2.11378  -0.00000   0.00000  -0.00000  -0.00000   2.11378
   A188       2.07010   0.00000   0.00000   0.00000   0.00000   2.07010
   A189       2.09930   0.00000   0.00000   0.00000   0.00000   2.09930
   A190       2.10048   0.00000   0.00000   0.00000   0.00000   2.10048
   A191       2.09152   0.00000   0.00000   0.00000   0.00000   2.09152
   A192       2.09117  -0.00000   0.00000  -0.00000  -0.00000   2.09116
   A193       2.11377   0.00000   0.00000   0.00000   0.00000   2.11378
   A194       2.07011  -0.00000   0.00000  -0.00000  -0.00000   2.07011
   A195       2.09931  -0.00000   0.00000  -0.00000  -0.00000   2.09930
   A196       2.10205  -0.00000   0.00000  -0.00000  -0.00000   2.10205
   A197       2.09328   0.00000   0.00000   0.00000   0.00000   2.09328
   A198       2.08785  -0.00000   0.00000  -0.00000  -0.00000   2.08785
   A199       2.10200   0.00000   0.00000   0.00000   0.00000   2.10201
   A200       2.08631  -0.00000   0.00000  -0.00000  -0.00000   2.08631
   A201       2.09487  -0.00000   0.00000  -0.00000  -0.00000   2.09487
   A202       2.10442  -0.00000   0.00000  -0.00001  -0.00001   2.10442
   A203       2.10036   0.00000   0.00000   0.00001   0.00001   2.10037
   A204       2.07840   0.00000   0.00000   0.00000   0.00000   2.07840
   A205       2.10193  -0.00000   0.00000  -0.00000  -0.00000   2.10193
   A206       2.09477   0.00000   0.00000   0.00000   0.00000   2.09477
   A207       2.08648   0.00000   0.00000   0.00000   0.00000   2.08648
   A208       2.10254   0.00000   0.00000   0.00000   0.00000   2.10254
   A209       2.08097  -0.00000   0.00000  -0.00000  -0.00000   2.08097
   A210       2.09968  -0.00000   0.00000  -0.00000  -0.00000   2.09968
   A211       2.10258  -0.00000   0.00000  -0.00000  -0.00000   2.10257
   A212       2.08046   0.00000   0.00000   0.00000   0.00000   2.08046
   A213       2.10015   0.00000   0.00000   0.00000   0.00000   2.10015
   A214       2.09615  -0.00000   0.00000  -0.00000  -0.00000   2.09615
   A215       2.09056   0.00000   0.00000   0.00000   0.00000   2.09056
   A216       2.09648   0.00000   0.00000   0.00000   0.00000   2.09648
   A217       2.09614   0.00000   0.00000   0.00000   0.00000   2.09614
   A218       2.09066  -0.00000   0.00000  -0.00000  -0.00000   2.09066
   A219       2.09639  -0.00000   0.00000  -0.00000  -0.00000   2.09639
   A220       2.09057   0.00000   0.00000   0.00000   0.00000   2.09057
   A221       2.09623  -0.00000   0.00000  -0.00000  -0.00000   2.09623
   A222       2.09638   0.00000   0.00000   0.00000   0.00000   2.09638
   A223       1.92329   0.00000   0.00000   0.00000   0.00000   1.92329
   A224       1.92532   0.00000   0.00000   0.00000   0.00000   1.92532
   A225       1.93034   0.00000   0.00000   0.00000   0.00000   1.93034
   A226       1.85957  -0.00000   0.00000  -0.00000  -0.00000   1.85957
   A227       1.91132  -0.00000   0.00000  -0.00000  -0.00000   1.91132
   A228       1.91268  -0.00000   0.00000  -0.00000  -0.00000   1.91268
   A229       1.92750  -0.00000   0.00000  -0.00001  -0.00001   1.92749
   A230       1.92696  -0.00000   0.00000  -0.00000  -0.00000   1.92696
   A231       1.92184   0.00000   0.00000   0.00000   0.00000   1.92185
   A232       1.90805   0.00000   0.00000   0.00001   0.00001   1.90805
   A233       1.91625   0.00000   0.00000  -0.00000  -0.00000   1.91625
   A234       1.86213   0.00000   0.00000   0.00000   0.00000   1.86213
   A235       1.92815   0.00002   0.00000   0.00012   0.00012   1.92827
   A236       1.92338  -0.00002   0.00000  -0.00014  -0.00014   1.92325
   A237       1.92593   0.00000   0.00000   0.00000   0.00000   1.92594
   A238       1.87018   0.00000   0.00000   0.00002   0.00002   1.87020
   A239       1.90303  -0.00001   0.00000  -0.00006  -0.00006   1.90297
   A240       1.91222   0.00001   0.00000   0.00006   0.00006   1.91228
   A241       1.92363   0.00020   0.00000   0.00075   0.00075   1.92438
   A242       1.92539  -0.00003   0.00000   0.00092   0.00092   1.92631
   A243       1.92856  -0.00005   0.00000  -0.00096  -0.00096   1.92761
   A244       1.86652   0.00014   0.00000   0.00209   0.00209   1.86861
   A245       1.90902  -0.00046   0.00000  -0.00507  -0.00507   1.90395
   A246       1.90964   0.00021   0.00000   0.00231   0.00231   1.91195
    D1        0.00253   0.00000   0.00000   0.00005   0.00005   0.00258
    D2       -3.11286   0.00001   0.00000   0.00033   0.00033  -3.11253
    D3        3.13241  -0.00000   0.00000  -0.00004  -0.00004   3.13237
    D4        0.01703   0.00000   0.00000   0.00024   0.00024   0.01726
    D5        0.01291   0.00000   0.00000   0.00005   0.00005   0.01296
    D6       -3.12242  -0.00000   0.00000  -0.00013  -0.00013  -3.12254
    D7       -3.11795   0.00000   0.00000   0.00014   0.00014  -3.11781
    D8        0.02991  -0.00000   0.00000  -0.00004  -0.00004   0.02987
    D9       -0.14006   0.00000   0.00000   0.00008   0.00008  -0.13998
   D10        1.97221   0.00000   0.00000   0.00008   0.00008   1.97230
   D11       -2.25924   0.00000   0.00000   0.00009   0.00009  -2.25915
   D12        2.98848  -0.00000   0.00000  -0.00002  -0.00002   2.98846
   D13       -1.18244  -0.00000   0.00000  -0.00002  -0.00002  -1.18245
   D14        0.86930  -0.00000   0.00000  -0.00001  -0.00001   0.86929
   D15       -0.01584  -0.00000   0.00000  -0.00013  -0.00013  -0.01597
   D16        3.09039   0.00000   0.00000   0.00008   0.00008   3.09047
   D17        3.09936  -0.00001   0.00000  -0.00041  -0.00041   3.09896
   D18       -0.07760  -0.00000   0.00000  -0.00019  -0.00019  -0.07779
   D19       -1.05285   0.00000   0.00000   0.00057   0.00057  -1.05229
   D20        2.11429   0.00000   0.00000  -0.00009  -0.00009   2.11420
   D21        2.11975   0.00001   0.00000   0.00089   0.00089   2.12065
   D22       -0.99629   0.00001   0.00000   0.00023   0.00023  -0.99606
   D23        0.02389   0.00000   0.00000   0.00016   0.00016   0.02406
   D24       -3.10309   0.00000   0.00000   0.00033   0.00033  -3.10276
   D25       -3.08131  -0.00000   0.00000  -0.00005  -0.00005  -3.08136
   D26        0.07489   0.00000   0.00000   0.00011   0.00011   0.07500
   D27        1.89029  -0.00000   0.00000  -0.00011  -0.00011   1.89018
   D28       -2.29670  -0.00000   0.00000  -0.00011  -0.00011  -2.29681
   D29       -0.19895  -0.00000   0.00000  -0.00011  -0.00011  -0.19906
   D30       -1.29435   0.00000   0.00000   0.00014   0.00014  -1.29421
   D31        0.80184   0.00000   0.00000   0.00015   0.00015   0.80199
   D32        2.89959   0.00000   0.00000   0.00015   0.00015   2.89973
   D33       -0.02267  -0.00000   0.00000  -0.00013  -0.00013  -0.02281
   D34        3.11253   0.00000   0.00000   0.00005   0.00005   3.11258
   D35        3.10575  -0.00000   0.00000  -0.00028  -0.00028   3.10547
   D36       -0.04223  -0.00000   0.00000  -0.00010  -0.00010  -0.04233
   D37       -3.13035  -0.00000   0.00000  -0.00016  -0.00016  -3.13051
   D38        0.06160   0.00000   0.00000   0.00006   0.00006   0.06167
   D39        0.02759   0.00000   0.00000   0.00002   0.00002   0.02762
   D40       -3.06364   0.00000   0.00000   0.00025   0.00025  -3.06340
   D41        3.14132   0.00000   0.00000   0.00031   0.00031  -3.14155
   D42       -1.06923   0.00000   0.00000   0.00031   0.00031  -1.06893
   D43        1.05566   0.00000   0.00000   0.00030   0.00030   1.05596
   D44        0.00709   0.00000   0.00000   0.00010   0.00010   0.00719
   D45        2.07972  -0.00000   0.00000   0.00010   0.00010   2.07982
   D46       -2.07857  -0.00000   0.00000   0.00009   0.00009  -2.07848
   D47       -3.11000   0.00000   0.00000   0.00006   0.00006  -3.10994
   D48        0.02276  -0.00000   0.00000   0.00003   0.00003   0.02279
   D49       -0.01929  -0.00000   0.00000  -0.00017  -0.00017  -0.01946
   D50        3.11347  -0.00000   0.00000  -0.00020  -0.00020   3.11327
   D51       -1.76976  -0.00000   0.00000  -0.00031  -0.00031  -1.77006
   D52        1.35158  -0.00000   0.00000  -0.00023  -0.00023   1.35136
   D53        1.42399  -0.00000   0.00000  -0.00008  -0.00008   1.42391
   D54       -1.73786   0.00000   0.00000   0.00001   0.00001  -1.73785
   D55        3.14026  -0.00000   0.00000  -0.00003  -0.00003   3.14023
   D56        0.00658  -0.00000   0.00000  -0.00002  -0.00002   0.00656
   D57        0.00655   0.00000   0.00000  -0.00000  -0.00000   0.00655
   D58       -3.12713   0.00000   0.00000   0.00001   0.00001  -3.12712
   D59       -3.13917   0.00000   0.00000   0.00003   0.00003  -3.13914
   D60       -0.06279  -0.00000   0.00000  -0.00001  -0.00001  -0.06280
   D61       -0.00466   0.00000   0.00000   0.00000   0.00000  -0.00466
   D62        3.07171  -0.00000   0.00000  -0.00003  -0.00003   3.07168
   D63       -0.00590  -0.00000   0.00000  -0.00000  -0.00000  -0.00590
   D64       -3.14060   0.00000   0.00000   0.00002   0.00002  -3.14059
   D65        3.12794  -0.00000   0.00000  -0.00001  -0.00001   3.12793
   D66       -0.00676   0.00000   0.00000   0.00000   0.00000  -0.00676
   D67       -1.18044  -0.00000   0.00000  -0.00000  -0.00000  -1.18045
   D68        0.91103   0.00000   0.00000   0.00000   0.00000   0.91104
   D69        3.00981  -0.00000   0.00000  -0.00000  -0.00000   3.00981
   D70        1.97059   0.00000   0.00000   0.00001   0.00001   1.97061
   D71       -2.22112   0.00000   0.00000   0.00002   0.00002  -2.22110
   D72       -0.12234   0.00000   0.00000   0.00001   0.00001  -0.12233
   D73        0.00102  -0.00000   0.00000  -0.00001  -0.00001   0.00101
   D74        3.13573  -0.00000   0.00000  -0.00002  -0.00002   3.13570
   D75       -3.07673   0.00000   0.00000   0.00003   0.00003  -3.07670
   D76        0.05797   0.00000   0.00000   0.00002   0.00002   0.05799
   D77        0.04513  -0.00000   0.00000  -0.00005  -0.00005   0.04508
   D78       -2.03176   0.00000   0.00000  -0.00004  -0.00004  -2.03180
   D79        2.12579   0.00000   0.00000  -0.00003  -0.00003   2.12575
   D80        3.11167  -0.00000   0.00000  -0.00009  -0.00009   3.11157
   D81        1.03478  -0.00000   0.00000  -0.00009  -0.00009   1.03469
   D82       -1.09086   0.00000   0.00000  -0.00008  -0.00008  -1.09094
   D83        0.00326   0.00000   0.00000   0.00000   0.00000   0.00327
   D84       -3.13075   0.00000   0.00000   0.00002   0.00002  -3.13073
   D85        3.13809  -0.00000   0.00000  -0.00001  -0.00001   3.13807
   D86        0.00408   0.00000   0.00000   0.00000   0.00000   0.00408
   D87       -1.04577   0.00000   0.00000   0.00002   0.00002  -1.04575
   D88        1.00270   0.00000   0.00000   0.00002   0.00002   1.00272
   D89        3.12159   0.00000   0.00000   0.00002   0.00002   3.12161
   D90        2.08737  -0.00000   0.00000   0.00000   0.00000   2.08737
   D91       -2.14734  -0.00000   0.00000   0.00000   0.00000  -2.14734
   D92       -0.02845  -0.00000   0.00000   0.00000   0.00000  -0.02845
   D93       -0.00146   0.00000   0.00000   0.00005   0.00005  -0.00141
   D94        3.14024   0.00000   0.00000   0.00010   0.00010   3.14034
   D95       -3.12277  -0.00000   0.00000  -0.00003  -0.00003  -3.12280
   D96        0.01893   0.00000   0.00000   0.00001   0.00001   0.01894
   D97       -3.10596  -0.00000   0.00000  -0.00009  -0.00009  -3.10605
   D98        0.01879  -0.00000   0.00000  -0.00008  -0.00008   0.01872
   D99        0.01548  -0.00000   0.00000  -0.00000  -0.00000   0.01548
   D100       3.14024   0.00000   0.00000   0.00001   0.00001   3.14025
   D101      -3.11328   0.00000   0.00000   0.00003   0.00003  -3.11325
   D102       0.02671   0.00000   0.00000   0.00003   0.00003   0.02674
   D103       0.02821  -0.00000   0.00000  -0.00001  -0.00001   0.02819
   D104      -3.11499  -0.00000   0.00000  -0.00002  -0.00002  -3.11500
   D105       3.10600  -0.00000   0.00000  -0.00004  -0.00004   3.10596
   D106      -0.03485  -0.00000   0.00000  -0.00001  -0.00001  -0.03485
   D107      -0.03549   0.00000   0.00000   0.00001   0.00001  -0.03548
   D108       3.10685   0.00000   0.00000   0.00004   0.00004   3.10689
   D109      -0.03452  -0.00000   0.00000  -0.00001  -0.00001  -0.03453
   D110       3.09561   0.00000   0.00000   0.00001   0.00001   3.09562
   D111       3.12340  -0.00000   0.00000  -0.00002  -0.00002   3.12338
   D112      -0.02965  -0.00000   0.00000  -0.00000  -0.00000  -0.02966
   D113       0.04216  -0.00000   0.00000  -0.00001  -0.00001   0.04215
   D114      -3.09756  -0.00000   0.00000  -0.00001  -0.00001  -3.09756
   D115      -3.11600   0.00000   0.00000   0.00000   0.00000  -3.11600
   D116       0.02747   0.00000   0.00000   0.00001   0.00001   0.02748
   D117      -0.00316   0.00000   0.00000   0.00001   0.00001  -0.00315
   D118       3.14017  -0.00000   0.00000  -0.00000  -0.00000   3.14017
   D119       3.14007   0.00000   0.00000   0.00001   0.00001   3.14008
   D120       0.00021   0.00000   0.00000   0.00000   0.00000   0.00022
   D121       0.01901   0.00000   0.00000  -0.00000  -0.00000   0.01901
   D122      -3.12009   0.00000   0.00000   0.00000   0.00000  -3.12009
   D123      -3.12334  -0.00000   0.00000  -0.00003  -0.00003  -3.12337
   D124       0.02074  -0.00000   0.00000  -0.00002  -0.00002   0.02072
   D125       0.01572  -0.00000   0.00000  -0.00001  -0.00001   0.01572
   D126      -3.12182  -0.00000   0.00000  -0.00003  -0.00003  -3.12186
   D127      -3.12510   0.00000   0.00000   0.00002   0.00002  -3.12507
   D128       0.02054  -0.00000   0.00000  -0.00001  -0.00001   0.02054
   D129       0.01855   0.00000   0.00000   0.00002   0.00002   0.01856
   D130      -3.12709   0.00000   0.00000   0.00004   0.00004  -3.12705
   D131      -3.11120   0.00000   0.00000  -0.00000  -0.00000  -3.11120
   D132       0.02635   0.00000   0.00000   0.00003   0.00003   0.02637
   D133       0.01190   0.00000   0.00000   0.00000   0.00000   0.01190
   D134      -3.12290  -0.00000   0.00000  -0.00000  -0.00000  -3.12290
   D135      -3.14138   0.00000   0.00000   0.00002   0.00002  -3.14136
   D136       0.00701   0.00000   0.00000   0.00002   0.00002   0.00702
   D137      -0.00653  -0.00000   0.00000  -0.00000  -0.00000  -0.00653
   D138       3.13836  -0.00000   0.00000  -0.00000  -0.00000   3.13835
   D139       3.13698   0.00000   0.00000   0.00000   0.00000   3.13698
   D140      -0.00133   0.00000   0.00000   0.00000   0.00000  -0.00133
   D141      -0.01452  -0.00000   0.00000   0.00000   0.00000  -0.01452
   D142       3.13117  -0.00000   0.00000  -0.00001  -0.00001   3.13116
   D143       3.12534   0.00000   0.00000   0.00001   0.00001   3.12535
   D144      -0.01215  -0.00000   0.00000  -0.00000  -0.00000  -0.01215
   D145       0.00619  -0.00000   0.00000  -0.00000  -0.00000   0.00619
   D146      -3.13952   0.00000   0.00000   0.00001   0.00001  -3.13952
   D147      -3.13793  -0.00000   0.00000  -0.00001  -0.00001  -3.13794
   D148      -0.00046   0.00000   0.00000   0.00000   0.00000  -0.00046
   D149      -1.74654  -0.00000   0.00000  -0.00001  -0.00001  -1.74654
   D150       1.39584   0.00000   0.00000   0.00001   0.00001   1.39585
   D151       1.39909  -0.00000   0.00000  -0.00003  -0.00003   1.39906
   D152      -1.74172  -0.00000   0.00000  -0.00002  -0.00002  -1.74173
   D153       0.00935   0.00000   0.00000   0.00000   0.00000   0.00935
   D154      -3.13607   0.00000   0.00000   0.00000   0.00000  -3.13607
   D155      -3.13915   0.00000   0.00000   0.00001   0.00001  -3.13914
   D156      -0.00138   0.00000   0.00000   0.00000   0.00000  -0.00137
   D157      -0.01233  -0.00000   0.00000  -0.00000  -0.00000  -0.01233
   D158       3.13307  -0.00000   0.00000  -0.00000  -0.00000   3.13307
   D159       3.12598   0.00000   0.00000   0.00000   0.00000   3.12598
   D160      -0.01181   0.00000   0.00000   0.00000   0.00000  -0.01180
   D161      -3.14082   0.00000   0.00000   0.00002   0.00002  -3.14081
   D162      -0.00034   0.00000   0.00000   0.00001   0.00001  -0.00033
   D163      -0.00000  -0.00000   0.00000  -0.00000  -0.00000  -0.00000
   D164       3.14048  -0.00000   0.00000  -0.00001  -0.00001   3.14047
   D165       3.14086  -0.00000   0.00000  -0.00001  -0.00001   3.14084
   D166      -0.00184  -0.00000   0.00000  -0.00001  -0.00001  -0.00185
   D167       0.00004   0.00000   0.00000   0.00000   0.00000   0.00004
   D168       3.14052   0.00000   0.00000   0.00000   0.00000   3.14053
   D169      -0.00002  -0.00000   0.00000   0.00000   0.00000  -0.00002
   D170      -3.14036  -0.00000   0.00000  -0.00000  -0.00000  -3.14036
   D171      -3.14049   0.00000   0.00000   0.00001   0.00001  -3.14048
   D172       0.00236   0.00000   0.00000   0.00000   0.00000   0.00236
   D173      -0.00005  -0.00000   0.00000  -0.00000  -0.00000  -0.00006
   D174      -3.14108   0.00000   0.00000   0.00000   0.00000  -3.14108
   D175      -3.14053  -0.00000   0.00000  -0.00000  -0.00000  -3.14053
   D176       0.00163   0.00000   0.00000   0.00000   0.00000   0.00163
   D177      -0.00000  -0.00000   0.00000  -0.00000  -0.00000  -0.00000
   D178      -3.14129  -0.00000   0.00000  -0.00000  -0.00000  -3.14129
   D179       3.14034   0.00000   0.00000   0.00000   0.00000   3.14034
   D180      -0.00095   0.00000   0.00000   0.00000   0.00000  -0.00095
   D181       0.00004   0.00000   0.00000   0.00000   0.00000   0.00004
   D182       3.14132   0.00000   0.00000   0.00000   0.00000   3.14133
   D183       3.14106  -0.00000   0.00000  -0.00000  -0.00000   3.14106
   D184      -0.00084  -0.00000   0.00000  -0.00000  -0.00000  -0.00084
   D185      -3.11921  -0.00002   0.00000  -0.00018  -0.00018  -3.11938
   D186       0.01320  -0.00000   0.00000   0.00045   0.00045   0.01365
   D187       0.00078  -0.00002   0.00000   0.00038   0.00038   0.00116
   D188       3.13318  -0.00001   0.00000   0.00101   0.00101   3.13420
   D189       3.11499   0.00000   0.00000   0.00039   0.00039   3.11539
   D190      -0.04339   0.00001   0.00000   0.00068   0.00068  -0.04271
   D191      -0.00495   0.00000   0.00000  -0.00017  -0.00017  -0.00512
   D192       3.11985   0.00001   0.00000   0.00011   0.00011   3.11996
   D193       0.00388   0.00003   0.00000  -0.00044  -0.00044   0.00343
   D194       3.14071   0.00002   0.00000   0.00402   0.00402  -3.13845
   D195      -3.12913   0.00002   0.00000  -0.00103  -0.00103  -3.13016
   D196       0.00771   0.00001   0.00000   0.00343   0.00343   0.01114
   D197       1.92057  -0.00001   0.00000  -0.00071  -0.00071   1.91986
   D198      -2.29930  -0.00001   0.00000  -0.00069  -0.00069  -2.29999
   D199      -0.18517  -0.00001   0.00000  -0.00071  -0.00071  -0.18588
   D200      -1.23130   0.00000   0.00000  -0.00001  -0.00001  -1.23131
   D201       0.83201   0.00000   0.00000   0.00001   0.00001   0.83202
   D202       2.94614   0.00000   0.00000  -0.00000  -0.00000   2.94614
   D203       0.00732   0.00001   0.00000  -0.00009  -0.00009   0.00723
   D204      -3.11411   0.00004   0.00000   0.00109   0.00109  -3.11302
   D205      -3.11662   0.00000   0.00000  -0.00039  -0.00039  -3.11701
   D206       0.04514   0.00003   0.00000   0.00079   0.00079   0.04593
   D207       1.91959  -0.00001   0.00000  -0.00018  -0.00018   1.91941
   D208      -2.26777  -0.00001   0.00000  -0.00016  -0.00016  -2.26793
   D209      -0.16654  -0.00001   0.00000  -0.00018  -0.00018  -0.16672
   D210      -1.24271   0.00001   0.00000   0.00017   0.00017  -1.24254
   D211       0.85311   0.00001   0.00000   0.00019   0.00019   0.85330
   D212       2.95434   0.00001   0.00000   0.00017   0.00017   2.95451
   D213      -0.00701  -0.00002   0.00000   0.00033   0.00033  -0.00668
   D214       3.11700  -0.00005   0.00000  -0.00069  -0.00069   3.11631
   D215       3.13936  -0.00002   0.00000  -0.00415  -0.00415   3.13521
   D216      -0.01982  -0.00005   0.00000  -0.00518  -0.00518  -0.02499
   D217       3.14007   0.00004   0.00000   0.00464   0.00464  -3.13847
   D218      -1.07408  -0.00007   0.00000   0.00502   0.00502  -1.06906
   D219       1.05947  -0.00014   0.00000   0.00436   0.00436   1.06383
   D220      -0.00708   0.00004   0.00000   0.00986   0.00986   0.00278
   D221       2.06195  -0.00007   0.00000   0.01024   0.01024   2.07219
   D222      -2.08769  -0.00015   0.00000   0.00958   0.00958  -2.07810
   D223       3.14084  -0.00005   0.00000  -0.00549  -0.00549   3.13535
   D224       0.01573  -0.00002   0.00000   0.00005   0.00005   0.01578
   D225       0.02146  -0.00001   0.00000  -0.00420  -0.00420   0.01727
   D226      -3.10364   0.00001   0.00000   0.00134   0.00134  -3.10230
   D227       0.03627   0.00002   0.00000  -0.00707  -0.00707   0.02920
   D228       3.12988  -0.00011   0.00000  -0.01866  -0.01867   3.11121
   D229      -2.03737  -0.00018   0.00000  -0.00972  -0.00972  -2.04708
   D230       1.05624  -0.00031   0.00000  -0.02131  -0.02131   1.03493
   D231       2.11208  -0.00023   0.00000  -0.00996  -0.00996   2.10212
   D232      -1.07750  -0.00036   0.00000  -0.02155  -0.02155  -1.09905
   D233       0.00657   0.00008   0.00000   0.00691   0.00691   0.01348
   D234      -3.13080   0.00003   0.00000   0.00904   0.00904  -3.12176
   D235       3.13156   0.00005   0.00000   0.00133   0.00133   3.13289
   D236      -0.00581  -0.00000   0.00000   0.00346   0.00346  -0.00235
   D237      -1.65675  -0.00002   0.00000  -0.00305  -0.00304  -1.65979
   D238       1.46337  -0.00001   0.00000  -0.00290  -0.00290   1.46047
   D239       1.50108   0.00001   0.00000   0.00241   0.00241   1.50349
   D240      -1.66198   0.00001   0.00000   0.00255   0.00255  -1.65943
   D241      -0.03859  -0.00008   0.00000  -0.00044  -0.00044  -0.03902
   D242       3.09968  -0.00004   0.00000  -0.00212  -0.00212   3.09756
   D243      -3.13903   0.00002   0.00000   0.00947   0.00947  -3.12956
   D244      -0.00077   0.00006   0.00000   0.00779   0.00778   0.00702
   D245      -3.10157   0.00005   0.00000   0.00358   0.00359  -3.09798
   D246       0.03532  -0.00019   0.00000  -0.00947  -0.00948   0.02585
   D247      -0.00098  -0.00006   0.00000  -0.00634  -0.00634  -0.00732
   D248       3.13591  -0.00031   0.00000  -0.01939  -0.01940   3.11651
   D249       3.13997   0.00001   0.00000  -0.00806  -0.00805   3.13192
   D250      -0.00636   0.00001   0.00000  -0.00468  -0.00468  -0.01104
   D251       0.00221  -0.00004   0.00000  -0.00612  -0.00612  -0.00392
   D252       3.13905  -0.00004   0.00000  -0.00275  -0.00275   3.13630
   D253      -0.01494   0.00000   0.00000   0.00009   0.00009  -0.01485
   D254       3.11718   0.00000   0.00000   0.00017   0.00017   3.11735
   D255      -3.13469  -0.00000   0.00000  -0.00006  -0.00006  -3.13475
   D256      -0.00257   0.00000   0.00000   0.00003   0.00003  -0.00255
   D257      -3.11233  -0.00000   0.00000  -0.00016  -0.00016  -3.11248
   D258       0.02202  -0.00000   0.00000  -0.00016  -0.00016   0.02185
   D259       0.00753  -0.00000   0.00000  -0.00001  -0.00001   0.00751
   D260      -3.14132  -0.00000   0.00000  -0.00002  -0.00002  -3.14134
   D261       0.00241   0.00004   0.00000   0.00245   0.00245   0.00486
   D262      -3.14157  -0.00000   0.00000   0.00040   0.00041  -3.14116
   D263      -3.13412   0.00030   0.00000   0.01647   0.01646  -3.11766
   D264       0.00508   0.00026   0.00000   0.01443   0.01442   0.01950
   D265      -1.22454   0.00005   0.00000   0.02115   0.02115  -1.20339
   D266       0.83272   0.00032   0.00000   0.02475   0.02475   0.85748
   D267       2.94665   0.00053   0.00000   0.02763   0.02763   2.97428
   D268       1.91139  -0.00025   0.00000   0.00545   0.00545   1.91684
   D269      -2.31453   0.00002   0.00000   0.00905   0.00905  -2.30548
   D270      -0.20061   0.00023   0.00000   0.01193   0.01193  -0.18868
   D271      -0.00278   0.00000   0.00000   0.00234   0.00233  -0.00044
   D272       3.14125   0.00004   0.00000   0.00441   0.00441  -3.13753
   D273      -3.13983   0.00000   0.00000  -0.00089  -0.00089  -3.14072
   D274       0.00420   0.00004   0.00000   0.00118   0.00118   0.00538
   D275      -1.14077   0.00000   0.00000  -0.00188  -0.00188  -1.14265
   D276       0.95243   0.00000   0.00000  -0.00190  -0.00190   0.95053
   D277       3.05128  -0.00000   0.00000  -0.00197  -0.00197   3.04931
   D278       1.99523   0.00000   0.00000   0.00210   0.00210   1.99733
   D279      -2.19476   0.00000   0.00000   0.00209   0.00208  -2.19268
   D280      -0.09591  -0.00000   0.00000   0.00202   0.00202  -0.09390
   D281       3.14059   0.00000   0.00000   0.00006   0.00006   3.14064
   D282      -0.00298   0.00000   0.00000   0.00004   0.00004  -0.00294
   D283       0.00840  -0.00000   0.00000  -0.00003  -0.00003   0.00837
   D284      -3.13517  -0.00000   0.00000  -0.00004  -0.00004  -3.13521
   D285      -3.13868  -0.00000   0.00000  -0.00006  -0.00006  -3.13874
   D286      -0.00464  -0.00000   0.00000  -0.00001  -0.00001  -0.00465
   D287      -0.00628   0.00000   0.00000   0.00002   0.00002  -0.00625
   D288       3.12777   0.00000   0.00000   0.00007   0.00007   3.12783
   D289      -0.00534  -0.00000   0.00000  -0.00001  -0.00001  -0.00536
   D290       3.13204   0.00000   0.00000   0.00002   0.00002   3.13205
   D291      -3.13991  -0.00000   0.00000  -0.00001  -0.00001  -3.13991
   D292      -0.00252   0.00000   0.00000   0.00002   0.00002  -0.00250
   D293       0.01256  -0.00000   0.00000  -0.00004  -0.00004   0.01252
   D294      -3.12747  -0.00000   0.00000  -0.00000  -0.00000  -3.12748
   D295      -3.13623  -0.00000   0.00000  -0.00005  -0.00005  -3.13627
   D296       0.00692  -0.00000   0.00000  -0.00001  -0.00001   0.00691
   D297      -0.00457   0.00000   0.00000   0.00001   0.00001  -0.00456
   D298       3.14020  -0.00000   0.00000  -0.00000  -0.00000   3.14019
   D299       3.13902   0.00000   0.00000   0.00002   0.00002   3.13904
   D300       0.00061   0.00000   0.00000   0.00001   0.00001   0.00061
   D301       0.00050  -0.00000   0.00000  -0.00001  -0.00001   0.00049
   D302       3.14084   0.00000   0.00000   0.00001   0.00001   3.14084
   D303      -3.13339  -0.00000   0.00000  -0.00005  -0.00005  -3.13344
   D304       0.00695  -0.00000   0.00000  -0.00004  -0.00004   0.00691
   D305       0.00678  -0.00000   0.00000  -0.00001  -0.00001   0.00676
   D306      -3.12781  -0.00000   0.00000  -0.00006  -0.00006  -3.12787
   D307       3.14055   0.00000   0.00000   0.00003   0.00003   3.14058
   D308       0.00597  -0.00000   0.00000  -0.00002  -0.00002   0.00595
   D309      -0.00180   0.00000   0.00000   0.00003   0.00003  -0.00178
   D310       3.13278   0.00000   0.00000   0.00008   0.00008   3.13286
   D311      -3.13904   0.00000   0.00000  -0.00000  -0.00000  -3.13904
   D312      -0.00445   0.00000   0.00000   0.00005   0.00005  -0.00440
   D313      -0.00319  -0.00000   0.00000  -0.00002  -0.00002  -0.00320
   D314       3.13994  -0.00000   0.00000  -0.00001  -0.00001   3.13993
   D315       3.13411   0.00000   0.00000   0.00001   0.00001   3.13412
   D316      -0.00595   0.00000   0.00000   0.00002   0.00002  -0.00593
   D317      -0.00560  -0.00000   0.00000  -0.00001  -0.00001  -0.00560
   D318       3.13916  -0.00000   0.00000  -0.00002  -0.00002   3.13914
   D319       3.13757   0.00000   0.00000   0.00003   0.00003   3.13760
   D320      -0.00086   0.00000   0.00000   0.00002   0.00002  -0.00084
   D321      -0.00145   0.00000   0.00000   0.00001   0.00001  -0.00144
   D322      -3.13971  -0.00000   0.00000  -0.00001  -0.00001  -3.13972
   D323       3.13698   0.00000   0.00000   0.00002   0.00002   3.13700
   D324      -0.00128   0.00000   0.00000   0.00000   0.00000  -0.00128
   D325       0.00345  -0.00000   0.00000  -0.00001  -0.00001   0.00345
   D326      -3.14149   0.00000   0.00000   0.00001   0.00001  -3.14148
   D327      -3.13686  -0.00000   0.00000  -0.00002  -0.00002  -3.13688
   D328       0.00138  -0.00000   0.00000  -0.00000  -0.00000   0.00138
   D329      -1.53414   0.00000   0.00000   0.00000   0.00000  -1.53414
   D330       1.60783   0.00000   0.00000   0.00001   0.00001   1.60784
   D331       1.61442  -0.00000   0.00000  -0.00005  -0.00005   1.61438
   D332      -1.52679  -0.00000   0.00000  -0.00004  -0.00004  -1.52683
   D333       0.00469   0.00000   0.00000   0.00000   0.00000   0.00469
   D334      -3.13915   0.00000   0.00000   0.00001   0.00001  -3.13914
   D335      -3.13846  -0.00000   0.00000  -0.00000  -0.00000  -3.13846
   D336       0.00089   0.00000   0.00000   0.00001   0.00001   0.00089
   D337      -0.00027   0.00000   0.00000   0.00001   0.00001  -0.00026
   D338      -3.13962  -0.00000   0.00000  -0.00000  -0.00000  -3.13962
   D339       3.13817   0.00000   0.00000   0.00002   0.00002   3.13820
   D340      -0.00118   0.00000   0.00000   0.00001   0.00001  -0.00117
   D341      -3.14150   0.00000   0.00000   0.00001   0.00001  -3.14149
   D342       0.00045   0.00000   0.00000   0.00001   0.00001   0.00045
   D343      -0.00028   0.00000   0.00000   0.00000   0.00000  -0.00028
   D344      -3.14152  -0.00000   0.00000  -0.00000  -0.00000  -3.14152
   D345       3.14131  -0.00000   0.00000  -0.00001  -0.00001   3.14130
   D346       0.00049  -0.00000   0.00000  -0.00001  -0.00001   0.00048
   D347       0.00009   0.00000   0.00000   0.00000   0.00000   0.00009
   D348      -3.14073   0.00000   0.00000   0.00000   0.00000  -3.14073
   D349       0.00024  -0.00000   0.00000  -0.00000  -0.00000   0.00024
   D350       3.14152  -0.00000   0.00000  -0.00000  -0.00000   3.14152
   D351       3.14147   0.00000   0.00000   0.00000   0.00000   3.14147
   D352      -0.00043  -0.00000   0.00000  -0.00000  -0.00000  -0.00043
   D353       0.00015  -0.00000   0.00000  -0.00000  -0.00000   0.00014
   D354       3.14135   0.00000   0.00000   0.00000   0.00000   3.14135
   D355       3.14096  -0.00000   0.00000  -0.00000  -0.00000   3.14095
   D356      -0.00103   0.00000   0.00000  -0.00000  -0.00000  -0.00103
   D357       0.00000  -0.00000   0.00000  -0.00000  -0.00000   0.00000
   D358       3.14156   0.00000   0.00000   0.00000   0.00000   3.14156
   D359      -3.14128  -0.00000   0.00000  -0.00000  -0.00000  -3.14128
   D360       0.00028   0.00000   0.00000   0.00000   0.00000   0.00028
   D361      -0.00019   0.00000   0.00000   0.00000   0.00000  -0.00019
   D362       3.14144   0.00000   0.00000   0.00000   0.00000   3.14144
   D363      -3.14139   0.00000   0.00000  -0.00000  -0.00000  -3.14139
   D364       0.00024  -0.00000   0.00000  -0.00000  -0.00000   0.00023
         Item               Value     Threshold  Converged?
 Maximum Force            0.000648     0.000450     NO 
 RMS     Force            0.000070     0.000300     YES
 Maximum Displacement     0.116147     0.001800     NO 
 RMS     Displacement     0.009086     0.001200     NO 
 Predicted change in Energy=-3.723290D-05
 GradGradGradGradGradGradGradGradGradGradGradGradGradGradGradGradGradGrad

 Stoichiometry    C66H52B2F4N4(3)
 Framework group  C1[X(C66H52B2F4N4)]
 Deg. of freedom   378
 Full point group                 C1      NOp   1
 Largest Abelian subgroup         C1      NOp   1
 Largest concise Abelian subgroup C1      NOp   1
                         Standard orientation:                         
 ---------------------------------------------------------------------
 Center     Atomic      Atomic             Coordinates (Angstroms)
 Number     Number       Type             X           Y           Z
 ---------------------------------------------------------------------
      1          6           0        1.288277   -3.396557    0.981059
      2          6           0        0.672495   -2.407664    0.179384
      3          6           0        1.626377   -1.438808   -0.104521
      4          6           0        2.844580   -1.856885    0.569981
      5          7           0        2.597421   -3.048004    1.194103
      6          6           0        4.103637   -1.220643    0.649370
      7          6           0        5.128862   -1.869132    1.371837
      8          6           0        6.498000   -1.445346    1.651673
      9          7           0        4.937168   -3.086984    1.960155
     10          6           0        7.061731   -2.460526    2.400849
     11          6           0        6.101060   -3.464426    2.590348
     12          1           0        8.071554   -2.487156    2.789042
     13          5           0        3.613772   -3.885994    2.004657
     14          9           0        3.184337   -4.024660    3.326253
     15          9           0        3.777308   -5.140922    1.421508
     16          6           0        4.310442    0.120416    0.042807
     17          6           0        4.961397    0.247744   -1.196777
     18          6           0        3.829884    1.265942    0.702702
     19          6           0        5.443130   -0.898534   -1.907529
     20          6           0        5.156690    1.544734   -1.777895
     21          6           0        3.986457    2.560158    0.103546
     22          6           0        3.160155    1.175782    1.966129
     23          6           0        6.102437   -0.768536   -3.092883
     24          1           0        5.272683   -1.880535   -1.479270
     25          6           0        5.863891    1.635610   -3.021124
     26          6           0        4.658218    2.685696   -1.125003
     27          6           0        3.433127    3.696677    0.779197
     28          1           0        3.062043    0.201363    2.432265
     29          6           0        2.651860    2.282746    2.576684
     30          6           0        6.323612    0.520248   -3.654260
     31          1           0        6.460720   -1.650572   -3.615076
     32          1           0        6.031535    2.615887   -3.453945
     33          6           0        2.784354    3.562933    1.969648
     34          1           0        3.534309    4.674277    0.320359
     35          1           0        2.145310    2.190965    3.532803
     36          1           0        6.858912    0.610993   -4.594640
     37          1           0        2.367938    4.436419    2.462481
     38          6           0        4.837926    4.033684   -1.739946
     39          6           0        5.853520    4.885581   -1.298106
     40          6           0        3.992632    4.464156   -2.765977
     41          6           0        6.021068    6.142992   -1.870413
     42          1           0        6.512083    4.554840   -0.499845
     43          6           0        4.159356    5.721348   -3.338979
     44          1           0        3.202495    3.804020   -3.112748
     45          6           0        5.174114    6.563574   -2.892290
     46          1           0        6.815328    6.794534   -1.518091
     47          1           0        3.494951    6.043555   -4.135399
     48          1           0        5.304638    7.544559   -3.339377
     49          6           0        1.423074   -0.242153   -0.975359
     50          1           0        1.379677    0.686385   -0.394161
     51          1           0        2.233503   -0.129771   -1.701474
     52          1           0        0.479923   -0.342760   -1.520191
     53          6           0        7.168405   -0.177344    1.234716
     54          1           0        7.316393   -0.133914    0.149843
     55          1           0        6.580382    0.703680    1.512034
     56          1           0        8.148287   -0.102699    1.714916
     57          6           0       -0.730017   -2.395937   -0.241300
     58          6           0       -1.376111   -3.385798   -1.018004
     59          6           0       -1.664299   -1.394160    0.027048
     60          7           0       -2.646416   -3.025992   -1.228084
     61          6           0       -2.870558   -1.800006   -0.606641
     62          6           0       -1.399619   -0.169163    0.845625
     63          5           0       -3.695440   -3.844645   -2.034057
     64          6           0       -4.119535   -1.177534   -0.697396
     65          1           0       -1.381293    0.732995    0.224143
     66          1           0       -2.165398   -0.020859    1.611594
     67          1           0       -0.428255   -0.255816    1.339930
     68          7           0       -5.010754   -3.014690   -1.997874
     69          9           0       -3.275915   -3.997518   -3.352424
     70          9           0       -3.887290   -5.082504   -1.431024
     71          6           0       -5.174185   -1.770690   -1.389509
     72          6           0       -4.309615    0.155875   -0.063962
     73          6           0       -6.158446   -3.346086   -2.600944
     74          6           0       -6.509245   -1.328723   -1.634757
     75          6           0       -4.844566    0.241585    1.229067
     76          6           0       -3.924989    1.308501   -0.763691
     77          6           0       -7.104289   -2.324603   -2.390258
     78          6           0       -7.174206   -0.063823   -1.189032
     79          6           0       -5.235114   -0.925366    1.961848
     80          6           0       -4.997515    1.527020    1.845793
     81          6           0       -4.072772    2.592851   -0.143422
     82          6           0       -3.376897    1.240636   -2.085513
     83          1           0       -8.119529   -2.328387   -2.765094
     84          1           0       -7.278152   -0.027328   -0.099583
     85          1           0       -6.605496    0.821773   -1.488745
     86          1           0       -8.173153    0.004037   -1.628694
     87          6           0       -5.752209   -0.822534    3.218037
     88          1           0       -5.114774   -1.899692    1.499667
     89          6           0       -5.543476    1.585860    3.169170
     90          6           0       -4.606052    2.686207    1.153683
     91          6           0       -3.661026    3.753605   -0.875682
     92          1           0       -3.268215    0.270965   -2.560013
     93          6           0       -2.993787    2.370444   -2.743137
     94          6           0       -5.909535    0.452552    3.830631
     95          1           0       -6.044353   -1.717338    3.758964
     96          1           0       -5.660408    2.555910    3.640070
     97          6           0       -4.749116    4.022729    1.802913
     98          6           0       -3.137893    3.646311   -2.128851
     99          1           0       -3.772422    4.727299   -0.411059
    100          1           0       -2.578173    2.300392   -3.743679
    101          1           0       -6.321552    0.517597    4.833024
    102          6           0       -5.941519    4.742088    1.692991
    103          6           0       -3.689455    4.571472    2.529500
    104          1           0       -2.829515    4.537489   -2.666900
    105          6           0       -6.072424    5.988111    2.299132
    106          1           0       -6.767086    4.317607    1.128606
    107          6           0       -3.819840    5.817406    3.135535
    108          1           0       -2.760934    4.014024    2.615543
    109          6           0       -5.011753    6.528060    3.021550
    110          1           0       -7.004418    6.537759    2.206455
    111          1           0       -2.989117    6.233362    3.697890
    112          1           0       -5.113785    7.500211    3.494469
    113          6           0        6.209051   -4.746206    3.331823
    114          1           0        5.476796   -4.775049    4.145729
    115          1           0        5.975018   -5.587984    2.671858
    116          1           0        7.213990   -4.870017    3.740797
    117          6           0        0.699033   -4.630784    1.557238
    118          1           0       -0.381722   -4.645682    1.402128
    119          1           0        1.144140   -5.518937    1.094286
    120          1           0        0.920594   -4.689555    2.626916
    121          6           0       -0.798932   -4.648288   -1.562256
    122          1           0       -1.216691   -5.516119   -1.041710
    123          1           0       -1.052707   -4.753885   -2.619809
    124          1           0        0.286919   -4.651119   -1.444620
    125          6           0       -6.321098   -4.608641   -3.377662
    126          1           0       -5.725603   -4.568487   -4.295439
    127          1           0       -5.959322   -5.461297   -2.797718
    128          1           0       -7.370149   -4.763235   -3.639069
 ---------------------------------------------------------------------
 Rotational constants (GHZ):           0.0333674           0.0200776           0.0158882
 Standard basis: 6-31G(d) (6D, 7F)
 There are  1244 symmetry adapted cartesian basis functions of A   symmetry.
 There are  1244 symmetry adapted basis functions of A   symmetry.
  1244 basis functions,  2336 primitive gaussians,  1244 cartesian basis functions
   262 alpha electrons      260 beta electrons
       nuclear repulsion energy     12108.8056483574 Hartrees.
 NAtoms=  128 NActive=  128 NUniq=  128 SFac= 1.00D+00 NAtFMM=   60 NAOKFM=T Big=T
 Integral buffers will be    131072 words long.
 Raffenetti 2 integral format.
 Two-electron integral symmetry is turned on.
 Nuclear repulsion after empirical dispersion term =    12108.6589594546 Hartrees.
 One-electron integrals computed using PRISM.
 NBasis=  1244 RedAO= T EigKep=  1.32D-04  NBF=  1244
 NBsUse=  1244 1.00D-06 EigRej= -1.00D+00 NBFU=  1244
 Initial guess from the checkpoint file:  "BOPIDY_DIM-t-WB97XD-631Gd-v2.chk"
 B after Tr=    -0.000000   -0.000000    0.000000
         Rot=    1.000000   -0.000001   -0.000030   -0.000152 Ang=  -0.02 deg.
 Initial guess <Sx>= 0.0000 <Sy>= 0.0000 <Sz>= 1.0000 <S**2>= 2.0269 S= 1.0089
 ExpMin= 1.27D-01 ExpMax= 7.00D+03 ExpMxC= 1.05D+03 IAcc=3 IRadAn=         5 AccDes= 0.00D+00
 Harris functional with IExCor= 4639 and IRadAn=       5 diagonalized for initial guess.
 HarFok:  IExCor= 4639 AccDes= 0.00D+00 IRadAn=         5 IDoV= 1 UseB2=F ITyADJ=14
 ICtDFT=  3500011 ScaDFX=  1.000000  1.000000  1.000000  1.000000
 FoFCou: FMM=F IPFlag=           0 FMFlag=      100000 FMFlg1=        2001
         NFxFlg=           0 DoJE=T BraDBF=F KetDBF=T FulRan=T
         wScrn=  0.000000 ICntrl=       500 IOpCl=  0 I1Cent=   200000004 NGrid=           0
         NMat0=    1 NMatS0=      1 NMatT0=    0 NMatD0=    1 NMtDS0=    0 NMtDT0=    0
 Petite list used in FoFCou.
 Requested convergence on RMS density matrix=1.00D-08 within 128 cycles.
 Requested convergence on MAX density matrix=1.00D-06.
 Requested convergence on             energy=1.00D-06.
 No special actions if energy rises.
 Integral accuracy reduced to 1.0D-05 until final iterations.
 Initial convergence to 1.0D-05 achieved.  Increase integral accuracy.
 SCF Done:  E(UwB97XD) =  -3213.85376452     A.U. after   11 cycles
            NFock= 11  Conv=0.49D-08     -V/T= 2.0090
 <Sx>= 0.0000 <Sy>= 0.0000 <Sz>= 1.0000 <S**2>= 2.0269 S= 1.0089
 <L.S>=  0.00000000000    
 Annihilation of the first spin contaminant:
 S**2 before annihilation     2.0269,   after     2.0004
 Calling FoFJK, ICntrl=      2127 FMM=T ISym2X=0 I1Cent= 0 IOpClX= 1 NMat=1 NMatS=1 NMatT=0.
 ***** Axes restored to original set *****
 -------------------------------------------------------------------
 Center     Atomic                   Forces (Hartrees/Bohr)
 Number     Number              X              Y              Z
 -------------------------------------------------------------------
      1        6          -0.000001995   -0.000010972    0.000008085
      2        6           0.000005305    0.000019025   -0.000028054
      3        6          -0.000000253    0.000000480    0.000016065
      4        6          -0.000004692    0.000000042   -0.000004230
      5        7          -0.000003040    0.000002691   -0.000000208
      6        6           0.000002528   -0.000000509   -0.000004194
      7        6           0.000001308   -0.000000488    0.000001835
      8        6          -0.000002314    0.000000274   -0.000001469
      9        7           0.000002766    0.000000349    0.000000758
     10        6           0.000000870    0.000001271   -0.000000154
     11        6          -0.000003243   -0.000000391   -0.000000531
     12        1          -0.000000057   -0.000000149   -0.000000085
     13        5          -0.000001661   -0.000004243   -0.000002719
     14        9           0.000003332    0.000001435    0.000000979
     15        9           0.000000922    0.000001790    0.000000435
     16        6          -0.000001368   -0.000006166   -0.000001801
     17        6          -0.000003881    0.000002927   -0.000001533
     18        6          -0.000001368    0.000001694    0.000000875
     19        6          -0.000001987    0.000000526   -0.000001554
     20        6          -0.000000477    0.000000154    0.000000806
     21        6          -0.000000104    0.000000133    0.000000638
     22        6          -0.000000151   -0.000000641   -0.000000089
     23        6           0.000000115   -0.000000349    0.000000087
     24        1          -0.000000434   -0.000000049    0.000000340
     25        6          -0.000000377   -0.000000059   -0.000000532
     26        6           0.000001345   -0.000000674   -0.000000387
     27        6          -0.000000715   -0.000000338    0.000000379
     28        1          -0.000000109    0.000001482    0.000001390
     29        6          -0.000001548   -0.000000034    0.000000287
     30        6          -0.000000150   -0.000000005    0.000000164
     31        1           0.000000306   -0.000000194   -0.000000061
     32        1           0.000000033    0.000000444    0.000000062
     33        6           0.000000257    0.000000273   -0.000000668
     34        1           0.000000151   -0.000000115   -0.000000306
     35        1           0.000000253   -0.000000323   -0.000000060
     36        1           0.000000329    0.000000187   -0.000000124
     37        1           0.000000001   -0.000000201   -0.000000031
     38        6           0.000000162   -0.000001039    0.000001107
     39        6           0.000000200    0.000000432   -0.000000152
     40        6           0.000000919    0.000000805    0.000000434
     41        6          -0.000000036    0.000000333   -0.000000349
     42        1          -0.000000101   -0.000000179   -0.000000053
     43        6          -0.000000342   -0.000000624    0.000000368
     44        1           0.000000035   -0.000000379    0.000000194
     45        6          -0.000001090    0.000000181   -0.000000625
     46        1           0.000000025   -0.000000010    0.000000162
     47        1           0.000000004    0.000000602   -0.000000230
     48        1           0.000000150    0.000000162    0.000000084
     49        6           0.000002778   -0.000000729   -0.000002367
     50        1          -0.000001502   -0.000000154   -0.000003204
     51        1           0.000008131    0.000001489    0.000000974
     52        1          -0.000002118    0.000002706   -0.000000537
     53        6           0.000002456   -0.000000856    0.000000872
     54        1           0.000003596   -0.000000282    0.000002288
     55        1          -0.000001776    0.000000707   -0.000000568
     56        1          -0.000000044   -0.000000279    0.000000063
     57        6          -0.000010874   -0.000018312    0.000032123
     58        6          -0.000022805   -0.000046618    0.000021115
     59        6           0.000002980    0.000000736    0.000029181
     60        7           0.000030655    0.000127166   -0.000142245
     61        6          -0.000011097   -0.000043390    0.000099545
     62        6           0.000000073   -0.000006636    0.000012382
     63        5           0.000057398   -0.000075606   -0.000046695
     64        6           0.000066682    0.000092876   -0.000159739
     65        1           0.000018709   -0.000010828    0.000009020
     66        1          -0.000027943    0.000005867   -0.000001635
     67        1           0.000000747   -0.000003544    0.000002225
     68        7           0.000135705    0.000351789   -0.000787070
     69        9          -0.000181226    0.000020031    0.000126399
     70        9          -0.000082010   -0.000089817    0.000015448
     71        6          -0.000210237   -0.000383917    0.000693407
     72        6           0.000035043   -0.000014042    0.000042866
     73        6           0.000083889   -0.000039610    0.000148898
     74        6           0.000129829    0.000208769   -0.000333031
     75        6          -0.000019647   -0.000012769   -0.000028306
     76        6           0.000027570    0.000022649    0.000006539
     77        6          -0.000041778   -0.000049036   -0.000034852
     78        6           0.000002644   -0.000002773    0.000020902
     79        6          -0.000005912   -0.000001232   -0.000009523
     80        6           0.000002239    0.000011502    0.000000744
     81        6           0.000001800   -0.000007033   -0.000015670
     82        6          -0.000009470    0.000005821   -0.000006180
     83        1          -0.000031959   -0.000060341    0.000089777
     84        1           0.000034216    0.000000860    0.000020882
     85        1          -0.000074535   -0.000005531   -0.000026326
     86        1          -0.000006484   -0.000004044    0.000007341
     87        6           0.000002134   -0.000004637   -0.000002299
     88        1           0.000001148   -0.000005668   -0.000004731
     89        6          -0.000000250    0.000001901    0.000002370
     90        6          -0.000008897   -0.000005472    0.000008174
     91        6           0.000000666   -0.000002731   -0.000000385
     92        1          -0.000000702    0.000010212    0.000001997
     93        6           0.000000663    0.000007000    0.000003141
     94        6           0.000003428    0.000000202   -0.000005432
     95        1          -0.000000068   -0.000000134   -0.000001282
     96        1           0.000001329    0.000001350   -0.000000871
     97        6           0.000001260    0.000000179    0.000000182
     98        6           0.000002538    0.000001335   -0.000002238
     99        1          -0.000000612   -0.000000172    0.000000644
    100        1           0.000001308    0.000000865   -0.000000478
    101        1           0.000000082    0.000000169    0.000000358
    102        6           0.000000005    0.000000025   -0.000000488
    103        6          -0.000000109   -0.000000401   -0.000000348
    104        1           0.000000274    0.000000326    0.000000276
    105        6           0.000000099    0.000000405   -0.000000057
    106        1          -0.000000030   -0.000000219    0.000000500
    107        6          -0.000000008    0.000000302   -0.000000277
    108        1           0.000000066    0.000000213    0.000000342
    109        6           0.000000642   -0.000000606    0.000000090
    110        1          -0.000000081   -0.000000382    0.000000359
    111        1          -0.000000193   -0.000000282    0.000000233
    112        1           0.000000025   -0.000000050    0.000000374
    113        6           0.000001265   -0.000000008    0.000000761
    114        1          -0.000002616    0.000000469   -0.000001205
    115        1          -0.000001246   -0.000000281   -0.000000932
    116        1           0.000000331   -0.000000155   -0.000000301
    117        6          -0.000003693    0.000001651    0.000002661
    118        1           0.000002823   -0.000002286    0.000005233
    119        1           0.000000556   -0.000000198    0.000000313
    120        1           0.000000071    0.000001380   -0.000002084
    121        6           0.000048755    0.000033065   -0.000067822
    122        1          -0.000026349    0.000013685    0.000008571
    123        1          -0.000008694   -0.000014546    0.000021323
    124        1           0.000003789   -0.000000349    0.000002959
    125        6           0.000054462    0.000023773    0.000143744
    126        1           0.000114886    0.000085950    0.000163577
    127        1          -0.000059201   -0.000172496    0.000055383
    128        1          -0.000025404    0.000041465   -0.000102711
 -------------------------------------------------------------------
 Cartesian Forces:  Max     0.000787070 RMS     0.000071679

 GradGradGradGradGradGradGradGradGradGradGradGradGradGradGradGradGradGrad
 Berny optimization.
 Using GEDIIS/GDIIS optimizer.
 FormGI is forming the generalized inverse of G from B-inverse, IUseBI=4.
 Internal  Forces:  Max     0.000338555 RMS     0.000036301
 Search for a local minimum.
 Step number   2 out of a maximum of  761
 All quantities printed in internal units (Hartrees-Bohrs-Radians)
 Mixed Optimization -- En-DIIS/RFO-DIIS
 Swapping is turned off.
 Update second derivatives using D2CorX and points    1    2
 DE= -3.78D-05 DEPred=-3.72D-05 R= 1.01D+00
 TightC=F SS=  1.41D+00  RLast= 7.53D-02 DXNew= 5.0454D-01 2.2589D-01
 Trust test= 1.01D+00 RLast= 7.53D-02 DXMaxT set to 3.00D-01
 ITU=  1  0
     Eigenvalues ---    0.00477   0.00554   0.00668   0.00807   0.00812
     Eigenvalues ---    0.00847   0.00849   0.00862   0.00865   0.00884
     Eigenvalues ---    0.00920   0.00947   0.00968   0.00976   0.01090
     Eigenvalues ---    0.01154   0.01229   0.01238   0.01353   0.01355
     Eigenvalues ---    0.01357   0.01428   0.01448   0.01546   0.01556
     Eigenvalues ---    0.01560   0.01588   0.01629   0.01634   0.01637
     Eigenvalues ---    0.01641   0.01650   0.01657   0.01682   0.01720
     Eigenvalues ---    0.01721   0.01729   0.01734   0.01735   0.01736
     Eigenvalues ---    0.01736   0.01740   0.01743   0.01754   0.01769
     Eigenvalues ---    0.01779   0.01783   0.01783   0.01797   0.01843
     Eigenvalues ---    0.01888   0.01903   0.01923   0.01950   0.01990
     Eigenvalues ---    0.01991   0.01991   0.01991   0.01999   0.02003
     Eigenvalues ---    0.02004   0.02004   0.02007   0.02009   0.02009
     Eigenvalues ---    0.02019   0.02032   0.02041   0.02062   0.02126
     Eigenvalues ---    0.02128   0.02128   0.02129   0.02130   0.02133
     Eigenvalues ---    0.02136   0.02158   0.02160   0.02165   0.02166
     Eigenvalues ---    0.02170   0.02175   0.02176   0.02176   0.02176
     Eigenvalues ---    0.02182   0.02182   0.02190   0.02190   0.02192
     Eigenvalues ---    0.02193   0.02194   0.02195   0.02195   0.02196
     Eigenvalues ---    0.02200   0.02241   0.02242   0.02246   0.02247
     Eigenvalues ---    0.02370   0.02372   0.02373   0.02375   0.02574
     Eigenvalues ---    0.07158   0.07162   0.07164   0.07169   0.07175
     Eigenvalues ---    0.07243   0.07246   0.07339   0.07342   0.07355
     Eigenvalues ---    0.07375   0.07377   0.07382   0.07404   0.07486
     Eigenvalues ---    0.07549   0.07570   0.07571   0.10352   0.10369
     Eigenvalues ---    0.13411   0.13589   0.14647   0.14767   0.15996
     Eigenvalues ---    0.15999   0.16000   0.16000   0.16000   0.16000
     Eigenvalues ---    0.16000   0.16000   0.16000   0.16000   0.16000
     Eigenvalues ---    0.16000   0.16000   0.16000   0.16000   0.16000
     Eigenvalues ---    0.16000   0.16000   0.16000   0.16000   0.16000
     Eigenvalues ---    0.16000   0.16000   0.16000   0.16000   0.16000
     Eigenvalues ---    0.16000   0.16000   0.16000   0.16000   0.16000
     Eigenvalues ---    0.16000   0.16000   0.16000   0.16000   0.16000
     Eigenvalues ---    0.16000   0.16000   0.16000   0.16000   0.16000
     Eigenvalues ---    0.16000   0.16000   0.16000   0.16000   0.16000
     Eigenvalues ---    0.16000   0.16000   0.16000   0.16000   0.16000
     Eigenvalues ---    0.16470   0.21999   0.22000   0.22000   0.22000
     Eigenvalues ---    0.22000   0.22000   0.22000   0.22000   0.22529
     Eigenvalues ---    0.22532   0.22565   0.22569   0.23477   0.23478
     Eigenvalues ---    0.23783   0.23808   0.24463   0.24469   0.24500
     Eigenvalues ---    0.24506   0.24928   0.24945   0.24955   0.24967
     Eigenvalues ---    0.24979   0.24981   0.24984   0.24986   0.24987
     Eigenvalues ---    0.24989   0.24989   0.24989   0.24990   0.24994
     Eigenvalues ---    0.24995   0.24995   0.24996   0.24996   0.24997
     Eigenvalues ---    0.24997   0.24997   0.24998   0.24998   0.24998
     Eigenvalues ---    0.24999   0.24999   0.24999   0.24999   0.24999
     Eigenvalues ---    0.24999   0.24999   0.25000   0.25000   0.25000
     Eigenvalues ---    0.25000   0.25967   0.27009   0.27332   0.27702
     Eigenvalues ---    0.27744   0.32701   0.32704   0.33028   0.33048
     Eigenvalues ---    0.33151   0.33179   0.33334   0.33378   0.33625
     Eigenvalues ---    0.33857   0.34034   0.34095   0.34106   0.34126
     Eigenvalues ---    0.34153   0.34167   0.34218   0.34240   0.34247
     Eigenvalues ---    0.34249   0.34262   0.34314   0.34358   0.34359
     Eigenvalues ---    0.34363   0.34372   0.34380   0.34408   0.34429
     Eigenvalues ---    0.34442   0.34504   0.34558   0.34567   0.34581
     Eigenvalues ---    0.34590   0.34884   0.35228   0.35229   0.35230
     Eigenvalues ---    0.35232   0.35271   0.35274   0.35281   0.35283
     Eigenvalues ---    0.35286   0.35287   0.35291   0.35293   0.35295
     Eigenvalues ---    0.35298   0.35312   0.35312   0.35315   0.35321
     Eigenvalues ---    0.35337   0.35339   0.35388   0.35398   0.35416
     Eigenvalues ---    0.35421   0.35438   0.35441   0.35442   0.35443
     Eigenvalues ---    0.35444   0.35727   0.35731   0.35976   0.36433
     Eigenvalues ---    0.37757   0.38005   0.38051   0.38526   0.38572
     Eigenvalues ---    0.38602   0.38639   0.38810   0.39976   0.40117
     Eigenvalues ---    0.40154   0.40193   0.40502   0.40560   0.41248
     Eigenvalues ---    0.41392   0.41411   0.41436   0.41487   0.41493
     Eigenvalues ---    0.41510   0.41625   0.42102   0.42338   0.42355
     Eigenvalues ---    0.42362   0.42372   0.43063   0.43315   0.43822
     Eigenvalues ---    0.44076   0.44084   0.44133   0.44476   0.44600
     Eigenvalues ---    0.44662   0.44725   0.45006   0.45084   0.45573
     Eigenvalues ---    0.46203   0.46256   0.46291   0.46355   0.46528
     Eigenvalues ---    0.46548   0.46662   0.46727   0.46938   0.46943
     Eigenvalues ---    0.47022   0.47034   0.47105   0.47307   0.47849
     Eigenvalues ---    0.49025   0.49332   0.50221   0.50238   0.50262
     Eigenvalues ---    0.50282   0.50284   0.51708   0.51741   0.51750
     Eigenvalues ---    0.51785   0.55497   0.55624
 En-DIIS/RFO-DIIS/Sim-DIIS IScMMF=       -3 using points:     2    1
 RFO step:  Lambda=-2.40104425D-05.
 DidBck=F Rises=F RFO-DIIS coefs:    1.40628   -0.40628
 Iteration  1 RMS(Cart)=  0.00434607 RMS(Int)=  0.00001841
 Iteration  2 RMS(Cart)=  0.00002508 RMS(Int)=  0.00000159
 Iteration  3 RMS(Cart)=  0.00000002 RMS(Int)=  0.00000159
 Variable       Old X    -DE/DX   Delta X   Delta X   Delta X     New X
                                 (Linear)    (Quad)   (Total)
    R1        2.67233   0.00001   0.00000   0.00004   0.00004   2.67237
    R2        2.59157   0.00000   0.00000   0.00000   0.00000   2.59157
    R3        2.80451   0.00000  -0.00000   0.00001   0.00000   2.80452
    R4        2.62473  -0.00000   0.00000  -0.00000  -0.00000   2.62473
    R5        2.76711  -0.00000   0.00000  -0.00001  -0.00001   2.76710
    R6        2.74743  -0.00001   0.00001  -0.00004  -0.00004   2.74739
    R7        2.82302   0.00000  -0.00000   0.00001   0.00001   2.82304
    R8        2.58373  -0.00000   0.00000  -0.00001  -0.00001   2.58372
    R9        2.67003  -0.00001   0.00000  -0.00002  -0.00001   2.67001
   R10        2.92279  -0.00000  -0.00000  -0.00001  -0.00001   2.92278
   R11        2.66819   0.00000   0.00000   0.00001   0.00001   2.66820
   R12        2.80872  -0.00000   0.00000  -0.00001  -0.00001   2.80872
   R13        2.75954   0.00000   0.00000   0.00001   0.00002   2.75956
   R14        2.58142   0.00000  -0.00000   0.00000   0.00000   2.58142
   R15        2.61141   0.00000   0.00000   0.00000   0.00000   2.61142
   R16        2.82267   0.00000   0.00000   0.00000   0.00000   2.82268
   R17        2.60086  -0.00001   0.00000  -0.00002  -0.00002   2.60085
   R18        2.92253   0.00000  -0.00000   0.00000   0.00000   2.92253
   R19        2.65008  -0.00000   0.00000  -0.00000  -0.00000   2.65007
   R20        2.04505  -0.00000   0.00000  -0.00000   0.00000   2.04505
   R21        2.80572  -0.00000   0.00000  -0.00000  -0.00000   2.80572
   R22        2.63903  -0.00000   0.00000  -0.00000   0.00000   2.63904
   R23        2.63320  -0.00000   0.00000  -0.00000  -0.00000   2.63320
   R24        2.65674  -0.00000  -0.00000   0.00000  -0.00000   2.65674
   R25        2.65816   0.00000   0.00000   0.00001   0.00001   2.65817
   R26        2.70646  -0.00000  -0.00000  -0.00000  -0.00000   2.70646
   R27        2.71096  -0.00000   0.00000  -0.00000  -0.00000   2.71096
   R28        2.71128   0.00000  -0.00000   0.00000   0.00000   2.71128
   R29        2.70760   0.00000   0.00000   0.00001   0.00001   2.70760
   R30        2.57492   0.00000   0.00000   0.00000   0.00000   2.57492
   R31        2.04997   0.00000   0.00000   0.00000   0.00000   2.04997
   R32        2.70832   0.00000   0.00000   0.00000   0.00000   2.70832
   R33        2.65675  -0.00000   0.00000  -0.00000  -0.00000   2.65675
   R34        2.65663   0.00000   0.00000  -0.00000   0.00000   2.65663
   R35        2.70855  -0.00000   0.00000  -0.00000  -0.00000   2.70855
   R36        2.04964  -0.00000  -0.00000  -0.00000  -0.00000   2.04963
   R37        2.57482   0.00000   0.00000   0.00000   0.00000   2.57482
   R38        2.68915   0.00000   0.00000   0.00000   0.00000   2.68915
   R39        2.05193   0.00000   0.00000   0.00000   0.00000   2.05193
   R40        2.57464   0.00000   0.00000   0.00000   0.00000   2.57464
   R41        2.04962   0.00000   0.00000   0.00000   0.00000   2.04962
   R42        2.82039  -0.00000   0.00000  -0.00000   0.00000   2.82039
   R43        2.57445  -0.00000   0.00000  -0.00000  -0.00000   2.57445
   R44        2.04970   0.00000   0.00000   0.00000   0.00000   2.04970
   R45        2.68908  -0.00000   0.00000  -0.00000   0.00000   2.68908
   R46        2.05205  -0.00000  -0.00000  -0.00000  -0.00000   2.05205
   R47        2.05198   0.00000   0.00000   0.00000   0.00000   2.05198
   R48        2.05213  -0.00000   0.00000  -0.00000  -0.00000   2.05213
   R49        2.64047   0.00000   0.00000   0.00000   0.00000   2.64047
   R50        2.64060  -0.00000   0.00000  -0.00000  -0.00000   2.64060
   R51        2.62984   0.00000   0.00000   0.00000   0.00000   2.62984
   R52        2.05304  -0.00000   0.00000  -0.00000   0.00000   2.05304
   R53        2.62982  -0.00000   0.00000  -0.00000  -0.00000   2.62982
   R54        2.05307   0.00000  -0.00000   0.00000   0.00000   2.05307
   R55        2.63103   0.00000  -0.00000   0.00000   0.00000   2.63104
   R56        2.05232   0.00000   0.00000   0.00000   0.00000   2.05232
   R57        2.63114  -0.00000   0.00000  -0.00000  -0.00000   2.63114
   R58        2.05236   0.00000  -0.00000   0.00000   0.00000   2.05237
   R59        2.05212   0.00000   0.00000   0.00000   0.00000   2.05212
   R60        2.07169  -0.00000   0.00000  -0.00001  -0.00001   2.07169
   R61        2.06721   0.00001   0.00000   0.00002   0.00002   2.06723
   R62        2.06707   0.00000  -0.00000   0.00001   0.00001   2.06707
   R63        2.07073  -0.00000  -0.00000  -0.00001  -0.00001   2.07072
   R64        2.06912   0.00000  -0.00000   0.00000   0.00000   2.06913
   R65        2.06693  -0.00000  -0.00000   0.00000  -0.00000   2.06693
   R66        2.67283   0.00001  -0.00001   0.00003   0.00002   2.67285
   R67        2.63781   0.00000   0.00001   0.00000   0.00001   2.63782
   R68        2.52635  -0.00000   0.00002  -0.00001   0.00001   2.52636
   R69        2.81767  -0.00001  -0.00000  -0.00002  -0.00002   2.81765
   R70        2.68669   0.00000  -0.00003   0.00001  -0.00002   2.68668
   R71        2.82875  -0.00000   0.00001  -0.00001  -0.00000   2.82875
   R72        2.63173   0.00003  -0.00005   0.00010   0.00005   2.63177
   R73        2.93987   0.00002  -0.00003   0.00009   0.00006   2.93993
   R74        2.64268   0.00004  -0.00003   0.00010   0.00007   2.64275
   R75        2.07049  -0.00001   0.00000  -0.00004  -0.00004   2.07045
   R76        2.06588   0.00002  -0.00000   0.00006   0.00006   2.06594
   R77        2.06611   0.00000  -0.00000   0.00001   0.00001   2.06612
   R78        2.93984  -0.00016   0.00031  -0.00069  -0.00039   2.93945
   R79        2.63036  -0.00018  -0.00042  -0.00029  -0.00071   2.62965
   R80        2.62716   0.00010   0.00043   0.00012   0.00055   2.62771
   R81        2.63421   0.00005  -0.00004   0.00012   0.00008   2.63429
   R82        2.81268  -0.00000  -0.00000  -0.00000  -0.00000   2.81267
   R83        2.63504  -0.00005   0.00012  -0.00018  -0.00006   2.63497
   R84        2.52879  -0.00034   0.00014  -0.00068  -0.00054   2.52825
   R85        2.69766   0.00010  -0.00001   0.00030   0.00028   2.69794
   R86        2.64929  -0.00004  -0.00000  -0.00009  -0.00009   2.64920
   R87        2.64973   0.00004  -0.00000   0.00010   0.00010   2.64983
   R88        2.66072  -0.00004   0.00009  -0.00011  -0.00002   2.66070
   R89        2.81803  -0.00013   0.00015  -0.00041  -0.00026   2.81777
   R90        2.61619   0.00008  -0.00016   0.00027   0.00011   2.61630
   R91        2.82880   0.00002  -0.00000   0.00005   0.00005   2.82885
   R92        2.70651  -0.00001   0.00000  -0.00002  -0.00002   2.70650
   R93        2.70969  -0.00000  -0.00000  -0.00001  -0.00001   2.70968
   R94        2.70972   0.00000  -0.00000   0.00001   0.00001   2.70972
   R95        2.70714   0.00001   0.00000   0.00001   0.00001   2.70716
   R96        2.04512  -0.00000   0.00001  -0.00000   0.00000   2.04513
   R97        2.06926   0.00002   0.00000   0.00005   0.00005   2.06931
   R98        2.06797  -0.00004  -0.00000  -0.00010  -0.00011   2.06786
   R99        2.06647   0.00000  -0.00000   0.00001   0.00001   2.06647
   R100       2.57445  -0.00001  -0.00000  -0.00001  -0.00001   2.57444
   R101       2.05051   0.00001   0.00000   0.00002   0.00002   2.05053
   R102       2.70756  -0.00000   0.00000  -0.00001  -0.00001   2.70756
   R103       2.65638  -0.00001   0.00000  -0.00003  -0.00002   2.65635
   R104       2.65611   0.00001   0.00000   0.00002   0.00002   2.65614
   R105       2.70772  -0.00000   0.00000  -0.00000  -0.00000   2.70771
   R106       2.05035  -0.00001   0.00000  -0.00003  -0.00003   2.05032
   R107       2.57427   0.00001   0.00000   0.00001   0.00001   2.57428
   R108       2.68970   0.00001   0.00000   0.00001   0.00001   2.68972
   R109       2.05157  -0.00000   0.00000  -0.00000  -0.00000   2.05157
   R110       2.57441   0.00000   0.00000   0.00001   0.00001   2.57442
   R111       2.04965   0.00000   0.00000   0.00000   0.00000   2.04965
   R112       2.82086  -0.00000  -0.00000  -0.00000  -0.00000   2.82086
   R113       2.57420  -0.00001   0.00000  -0.00001  -0.00001   2.57419
   R114       2.04960   0.00000  -0.00000   0.00000   0.00000   2.04960
   R115       2.68976  -0.00001   0.00000  -0.00002  -0.00002   2.68974
   R116       2.05166   0.00000   0.00000   0.00000   0.00000   2.05166
   R117       2.05171   0.00000  -0.00000   0.00000   0.00000   2.05171
   R118       2.63980  -0.00000   0.00000  -0.00000  -0.00000   2.63980
   R119       2.64016  -0.00000   0.00000  -0.00000  -0.00000   2.64016
   R120       2.05172   0.00000   0.00000   0.00000   0.00000   2.05172
   R121       2.63013   0.00000   0.00000   0.00000   0.00000   2.63013
   R122       2.05301  -0.00000   0.00000  -0.00000  -0.00000   2.05301
   R123       2.62980  -0.00000   0.00000  -0.00000  -0.00000   2.62980
   R124       2.05303  -0.00000  -0.00000  -0.00000  -0.00000   2.05303
   R125       2.63104   0.00000   0.00000   0.00000   0.00000   2.63104
   R126       2.05217  -0.00000   0.00000  -0.00000  -0.00000   2.05217
   R127       2.63119  -0.00000   0.00000  -0.00000  -0.00000   2.63119
   R128       2.05221  -0.00000  -0.00000  -0.00000  -0.00000   2.05221
   R129       2.05202   0.00000  -0.00000   0.00000   0.00000   2.05202
   R130       2.06963   0.00000   0.00000   0.00000   0.00000   2.06964
   R131       2.06916   0.00000  -0.00000   0.00000   0.00000   2.06916
   R132       2.06360   0.00000  -0.00000   0.00000   0.00000   2.06360
   R133       2.06345  -0.00000   0.00000  -0.00001  -0.00001   2.06344
   R134       2.07118   0.00000   0.00000   0.00000   0.00000   2.07118
   R135       2.06729  -0.00000  -0.00000  -0.00001  -0.00001   2.06728
   R136       2.06890   0.00000   0.00000   0.00001   0.00001   2.06891
   R137       2.06489  -0.00002   0.00001  -0.00005  -0.00004   2.06485
   R138       2.06397   0.00000  -0.00000   0.00001   0.00001   2.06399
   R139       2.06883  -0.00007   0.00061  -0.00033   0.00028   2.06911
   R140       2.06512   0.00014  -0.00077   0.00057  -0.00019   2.06493
   R141       2.06382   0.00004   0.00006   0.00011   0.00017   2.06399
    A1        1.90288  -0.00001   0.00000  -0.00002  -0.00002   1.90286
    A2        2.25076   0.00001  -0.00000   0.00005   0.00005   2.25080
    A3        2.12949  -0.00001  -0.00000  -0.00002  -0.00003   2.12946
    A4        1.88033  -0.00000  -0.00000   0.00000   0.00000   1.88033
    A5        2.19635  -0.00000  -0.00001  -0.00000  -0.00001   2.19633
    A6        2.20617   0.00000   0.00001  -0.00000   0.00001   2.20618
    A7        1.85462   0.00000   0.00000  -0.00000   0.00000   1.85462
    A8        2.19500   0.00001  -0.00000   0.00005   0.00005   2.19506
    A9        2.23296  -0.00001   0.00000  -0.00006  -0.00006   2.23290
   A10        1.88686   0.00001  -0.00000   0.00002   0.00002   1.88687
   A11        2.26951  -0.00001   0.00001  -0.00005  -0.00005   2.26947
   A12        2.12672   0.00001  -0.00000   0.00003   0.00003   2.12675
   A13        1.89977   0.00000  -0.00000   0.00001   0.00000   1.89977
   A14        2.17852   0.00000  -0.00000   0.00002   0.00002   2.17854
   A15        2.20488  -0.00001   0.00000  -0.00002  -0.00002   2.20486
   A16        2.05892   0.00000  -0.00000   0.00000  -0.00000   2.05892
   A17        2.10291  -0.00002   0.00001  -0.00009  -0.00008   2.10283
   A18        2.12021   0.00002  -0.00001   0.00008   0.00008   2.12029
   A19        2.27254   0.00001  -0.00000   0.00004   0.00004   2.27258
   A20        2.12698  -0.00001   0.00000  -0.00003  -0.00003   2.12695
   A21        1.88364  -0.00000  -0.00000  -0.00001  -0.00001   1.88363
   A22        1.84748  -0.00000  -0.00000  -0.00000  -0.00000   1.84748
   A23        2.23150   0.00001   0.00000   0.00003   0.00004   2.23154
   A24        2.20417  -0.00001  -0.00000  -0.00003  -0.00004   2.20413
   A25        1.89972   0.00000   0.00000   0.00001   0.00001   1.89973
   A26        2.20567   0.00001  -0.00000   0.00002   0.00002   2.20570
   A27        2.17582  -0.00001   0.00000  -0.00004  -0.00004   2.17578
   A28        1.89621   0.00000   0.00000   0.00000   0.00000   1.89621
   A29        2.20583  -0.00000   0.00000  -0.00000   0.00000   2.20583
   A30        2.18113  -0.00000  -0.00000  -0.00000  -0.00000   2.18113
   A31        1.89770   0.00000  -0.00000   0.00000   0.00000   1.89770
   A32        2.12578  -0.00001   0.00000  -0.00002  -0.00002   2.12576
   A33        2.25967   0.00001  -0.00000   0.00002   0.00002   2.25969
   A34        1.84140   0.00000   0.00000   0.00000   0.00000   1.84140
   A35        1.92589   0.00000  -0.00000   0.00001   0.00001   1.92590
   A36        1.92383   0.00000   0.00000   0.00001   0.00001   1.92385
   A37        1.91949  -0.00000  -0.00000  -0.00003  -0.00003   1.91946
   A38        1.93138  -0.00000   0.00000  -0.00000  -0.00000   1.93138
   A39        1.92060   0.00000  -0.00000   0.00001   0.00001   1.92060
   A40        2.10130   0.00000   0.00001   0.00001   0.00002   2.10132
   A41        2.08955  -0.00000  -0.00001  -0.00001  -0.00001   2.08954
   A42        2.09216  -0.00000  -0.00000  -0.00001  -0.00001   2.09215
   A43        2.11860  -0.00000  -0.00000  -0.00000  -0.00000   2.11860
   A44        2.09679   0.00000  -0.00000   0.00001   0.00001   2.09680
   A45        2.06779  -0.00000   0.00000  -0.00000  -0.00000   2.06779
   A46        2.09603  -0.00000   0.00000  -0.00000  -0.00000   2.09603
   A47        2.12013   0.00000  -0.00000   0.00001   0.00001   2.12014
   A48        2.06691  -0.00000  -0.00000  -0.00001  -0.00001   2.06690
   A49        2.11544   0.00000  -0.00000   0.00000   0.00000   2.11544
   A50        2.06662  -0.00000  -0.00000  -0.00000  -0.00000   2.06661
   A51        2.10113   0.00000   0.00000   0.00000   0.00000   2.10113
   A52        2.06677   0.00000  -0.00000   0.00000   0.00000   2.06677
   A53        2.09132  -0.00000   0.00000  -0.00000  -0.00000   2.09132
   A54        2.12509  -0.00000   0.00000   0.00000   0.00000   2.12509
   A55        2.09167   0.00000  -0.00000   0.00000   0.00000   2.09167
   A56        2.06722   0.00000   0.00000   0.00000   0.00000   2.06722
   A57        2.12423  -0.00000   0.00000  -0.00001  -0.00001   2.12423
   A58        2.06892   0.00000   0.00000   0.00001   0.00001   2.06893
   A59        2.11575   0.00000   0.00000   0.00000   0.00000   2.11576
   A60        2.09851  -0.00000  -0.00000  -0.00001  -0.00001   2.09849
   A61        2.09993  -0.00000  -0.00000  -0.00000  -0.00000   2.09993
   A62        2.09499   0.00000  -0.00000   0.00000   0.00000   2.09499
   A63        2.08826   0.00000   0.00000   0.00000   0.00000   2.08826
   A64        2.11497  -0.00000  -0.00000  -0.00000  -0.00000   2.11497
   A65        2.07116  -0.00000   0.00000  -0.00000  -0.00000   2.07116
   A66        2.09706   0.00000  -0.00000   0.00000   0.00000   2.09706
   A67        2.09761   0.00000  -0.00000   0.00000   0.00000   2.09761
   A68        2.09318   0.00000   0.00000   0.00000   0.00000   2.09318
   A69        2.09238  -0.00000  -0.00000  -0.00000  -0.00000   2.09238
   A70        2.11521   0.00000   0.00000   0.00000   0.00000   2.11522
   A71        2.07060  -0.00000   0.00000  -0.00000  -0.00000   2.07059
   A72        2.09735   0.00000  -0.00000   0.00000   0.00000   2.09735
   A73        2.10018   0.00000  -0.00000   0.00000  -0.00000   2.10018
   A74        2.09428  -0.00000   0.00000  -0.00000  -0.00000   2.09428
   A75        2.08872   0.00000   0.00000   0.00000   0.00000   2.08872
   A76        2.10093  -0.00000   0.00000  -0.00000   0.00000   2.10093
   A77        2.08742   0.00000  -0.00000   0.00000   0.00000   2.08742
   A78        2.09483  -0.00000  -0.00000  -0.00000  -0.00000   2.09483
   A79        2.10067  -0.00000  -0.00000  -0.00000  -0.00000   2.10067
   A80        2.09465   0.00000   0.00000   0.00000   0.00000   2.09465
   A81        2.08786   0.00000   0.00000   0.00000   0.00000   2.08786
   A82        2.10352   0.00000  -0.00000   0.00001   0.00001   2.10354
   A83        2.10359  -0.00000   0.00000  -0.00001  -0.00001   2.10358
   A84        2.07607  -0.00000  -0.00000  -0.00000  -0.00000   2.07607
   A85        2.10405  -0.00000   0.00000  -0.00000  -0.00000   2.10405
   A86        2.07982  -0.00000   0.00000  -0.00000  -0.00000   2.07982
   A87        2.09931   0.00000  -0.00000   0.00000   0.00000   2.09931
   A88        2.10385   0.00000  -0.00000   0.00001   0.00000   2.10385
   A89        2.07960  -0.00000  -0.00000  -0.00001  -0.00001   2.07959
   A90        2.09974  -0.00000   0.00000  -0.00000   0.00000   2.09974
   A91        2.09617   0.00000  -0.00000   0.00000   0.00000   2.09617
   A92        2.09058  -0.00000  -0.00000  -0.00000  -0.00000   2.09058
   A93        2.09643  -0.00000   0.00000  -0.00000  -0.00000   2.09643
   A94        2.09633  -0.00000   0.00000  -0.00000  -0.00000   2.09633
   A95        2.09054   0.00000  -0.00000   0.00000   0.00000   2.09055
   A96        2.09631  -0.00000  -0.00000  -0.00000  -0.00000   2.09631
   A97        2.08989  -0.00000   0.00000  -0.00000  -0.00000   2.08989
   A98        2.09664  -0.00000  -0.00000  -0.00000  -0.00000   2.09664
   A99        2.09665   0.00000   0.00000   0.00000   0.00000   2.09666
   A100       1.95498   0.00000   0.00000   0.00001   0.00001   1.95500
   A101       1.94809  -0.00001  -0.00000  -0.00003  -0.00003   1.94806
   A102       1.91136   0.00000  -0.00000   0.00004   0.00003   1.91140
   A103       1.86943  -0.00000   0.00000  -0.00003  -0.00002   1.86940
   A104       1.88371  -0.00000   0.00000  -0.00002  -0.00002   1.88369
   A105       1.89401   0.00000   0.00000   0.00003   0.00003   1.89404
   A106       1.95048   0.00000   0.00000   0.00001   0.00002   1.95049
   A107       1.95123  -0.00000   0.00000  -0.00000   0.00000   1.95123
   A108       1.91502  -0.00000  -0.00000  -0.00001  -0.00001   1.91501
   A109       1.86648   0.00000   0.00000   0.00001   0.00001   1.86649
   A110       1.88701  -0.00000   0.00000  -0.00002  -0.00002   1.88699
   A111       1.89127   0.00000  -0.00000   0.00001   0.00000   1.89127
   A112       2.20146   0.00001   0.00003   0.00002   0.00005   2.20151
   A113       2.20383  -0.00002  -0.00002  -0.00006  -0.00008   2.20375
   A114       1.87768   0.00001  -0.00000   0.00004   0.00003   1.87771
   A115       1.90920  -0.00001  -0.00001  -0.00003  -0.00003   1.90917
   A116       2.23469   0.00001   0.00002   0.00002   0.00004   2.23473
   A117       2.13926   0.00000  -0.00001   0.00001  -0.00000   2.13926
   A118       1.85181  -0.00000  -0.00001  -0.00001  -0.00002   1.85179
   A119       2.18229   0.00000   0.00000   0.00001   0.00001   2.18230
   A120       2.24896  -0.00000   0.00001  -0.00001  -0.00000   2.24896
   A121       1.89625   0.00000  -0.00001   0.00002   0.00001   1.89626
   A122       2.19015   0.00000  -0.00001  -0.00000  -0.00002   2.19013
   A123       2.19679  -0.00000   0.00002  -0.00001  -0.00000   2.19679
   A124       1.88981  -0.00000   0.00002  -0.00002   0.00000   1.88982
   A125       2.29111  -0.00000   0.00002  -0.00003  -0.00000   2.29111
   A126       2.10207   0.00000  -0.00005   0.00005  -0.00001   2.10206
   A127       1.94615   0.00001   0.00001   0.00003   0.00004   1.94619
   A128       1.95014  -0.00001  -0.00000  -0.00006  -0.00006   1.95008
   A129       1.91714  -0.00000  -0.00000  -0.00001  -0.00002   1.91713
   A130       1.87281   0.00000   0.00000   0.00001   0.00001   1.87282
   A131       1.88267  -0.00001  -0.00000  -0.00006  -0.00006   1.88261
   A132       1.89264   0.00001  -0.00000   0.00009   0.00009   1.89273
   A133       1.85181  -0.00005   0.00016  -0.00032  -0.00017   1.85164
   A134       1.92331   0.00015   0.00101   0.00070   0.00171   1.92501
   A135       1.91440   0.00005  -0.00134   0.00076  -0.00057   1.91382
   A136       1.91288  -0.00011  -0.00040  -0.00071  -0.00111   1.91177
   A137       1.92651  -0.00003   0.00062  -0.00048   0.00014   1.92664
   A138       1.93333  -0.00001  -0.00004   0.00004   0.00001   1.93333
   A139       2.11593  -0.00003   0.00007  -0.00011  -0.00005   2.11588
   A140       2.07739  -0.00002  -0.00004  -0.00007  -0.00011   2.07728
   A141       2.08965   0.00005  -0.00006   0.00024   0.00018   2.08983
   A142       2.19592   0.00014  -0.00033   0.00079   0.00045   2.19636
   A143       2.19264  -0.00025   0.00028  -0.00076  -0.00048   2.19215
   A144       1.89340   0.00011  -0.00013   0.00046   0.00032   1.89372
   A145       2.10315  -0.00006   0.00016  -0.00036  -0.00020   2.10296
   A146       2.29312   0.00015  -0.00024   0.00069   0.00045   2.29357
   A147       1.88690  -0.00009   0.00007  -0.00035  -0.00029   1.88661
   A148       2.08980  -0.00009   0.00001  -0.00037  -0.00035   2.08945
   A149       2.08176   0.00009  -0.00001   0.00036   0.00035   2.08211
   A150       2.11142   0.00000   0.00000   0.00001   0.00001   2.11143
   A151       1.90609   0.00007  -0.00001   0.00009   0.00007   1.90616
   A152       2.13880  -0.00026   0.00062  -0.00106  -0.00046   2.13834
   A153       2.23814   0.00019  -0.00068   0.00097   0.00027   2.23841
   A154       1.84732  -0.00003   0.00001   0.00005   0.00005   1.84736
   A155       2.24707   0.00008  -0.00001   0.00023   0.00022   2.24730
   A156       2.18879  -0.00005   0.00001  -0.00029  -0.00028   2.18851
   A157       2.12484  -0.00003  -0.00000  -0.00010  -0.00010   2.12474
   A158       2.08541   0.00001  -0.00000   0.00005   0.00005   2.08545
   A159       2.07290   0.00001   0.00000   0.00005   0.00005   2.07296
   A160       2.08535  -0.00002  -0.00000  -0.00006  -0.00006   2.08529
   A161       2.12523   0.00003   0.00000   0.00012   0.00012   2.12535
   A162       2.07258  -0.00002   0.00000  -0.00006  -0.00006   2.07252
   A163       1.89104  -0.00006   0.00005  -0.00018  -0.00012   1.89092
   A164       2.18440   0.00002   0.00001   0.00002   0.00003   2.18443
   A165       2.20773   0.00004  -0.00006   0.00017   0.00010   2.20783
   A166       1.94612  -0.00003   0.00004  -0.00013  -0.00010   1.94603
   A167       1.95133   0.00006  -0.00005   0.00038   0.00033   1.95166
   A168       1.91613  -0.00001  -0.00000  -0.00011  -0.00011   1.91602
   A169       1.87010  -0.00000  -0.00000   0.00008   0.00008   1.87018
   A170       1.88729   0.00001   0.00001   0.00006   0.00007   1.88736
   A171       1.89063  -0.00004   0.00000  -0.00029  -0.00029   1.89034
   A172       2.11037  -0.00001  -0.00000  -0.00003  -0.00003   2.11034
   A173       2.07538   0.00000   0.00000   0.00000   0.00000   2.07539
   A174       2.09743   0.00000   0.00000   0.00003   0.00003   2.09746
   A175       2.06544  -0.00001  -0.00000  -0.00002  -0.00002   2.06542
   A176       2.09183  -0.00000  -0.00000  -0.00002  -0.00002   2.09181
   A177       2.12588   0.00001   0.00000   0.00004   0.00004   2.12593
   A178       2.09184   0.00000   0.00000   0.00002   0.00002   2.09186
   A179       2.06566   0.00001  -0.00000   0.00003   0.00003   2.06570
   A180       2.12567  -0.00001   0.00000  -0.00006  -0.00005   2.12562
   A181       2.07623  -0.00000  -0.00000   0.00000   0.00000   2.07623
   A182       2.11034   0.00001   0.00000   0.00003   0.00003   2.11037
   A183       2.09662  -0.00001   0.00000  -0.00003  -0.00003   2.09659
   A184       2.10184  -0.00000   0.00000  -0.00001  -0.00001   2.10183
   A185       2.09365   0.00000  -0.00000  -0.00000  -0.00000   2.09365
   A186       2.08769   0.00000   0.00000   0.00001   0.00001   2.08770
   A187       2.11378  -0.00000  -0.00000  -0.00002  -0.00002   2.11376
   A188       2.07010   0.00000   0.00000  -0.00000  -0.00000   2.07010
   A189       2.09930   0.00000   0.00000   0.00002   0.00002   2.09933
   A190       2.10048   0.00000   0.00000   0.00001   0.00001   2.10049
   A191       2.09152  -0.00000   0.00000  -0.00000  -0.00000   2.09152
   A192       2.09116  -0.00000  -0.00000  -0.00000  -0.00000   2.09116
   A193       2.11378   0.00000   0.00000   0.00001   0.00002   2.11379
   A194       2.07011  -0.00000  -0.00000  -0.00001  -0.00001   2.07009
   A195       2.09930  -0.00000  -0.00000  -0.00000  -0.00000   2.09930
   A196       2.10205   0.00000  -0.00000   0.00001   0.00001   2.10206
   A197       2.09328  -0.00000   0.00000  -0.00000   0.00000   2.09328
   A198       2.08785  -0.00000  -0.00000  -0.00001  -0.00001   2.08784
   A199       2.10201   0.00001   0.00000   0.00003   0.00003   2.10204
   A200       2.08631  -0.00000  -0.00000  -0.00001  -0.00001   2.08630
   A201       2.09487  -0.00000  -0.00000  -0.00002  -0.00002   2.09485
   A202       2.10442   0.00000  -0.00000   0.00000   0.00000   2.10442
   A203       2.10037  -0.00000   0.00000  -0.00000  -0.00000   2.10036
   A204       2.07840   0.00000   0.00000   0.00000   0.00000   2.07840
   A205       2.10193  -0.00001  -0.00000  -0.00003  -0.00003   2.10190
   A206       2.09477   0.00000   0.00000   0.00001   0.00001   2.09478
   A207       2.08648   0.00000   0.00000   0.00002   0.00002   2.08650
   A208       2.10254  -0.00000   0.00000  -0.00000  -0.00000   2.10254
   A209       2.08097   0.00000  -0.00000   0.00000   0.00000   2.08097
   A210       2.09968   0.00000  -0.00000   0.00000   0.00000   2.09968
   A211       2.10257   0.00000  -0.00000   0.00000  -0.00000   2.10257
   A212       2.08046   0.00000   0.00000   0.00000   0.00000   2.08047
   A213       2.10015  -0.00000   0.00000  -0.00000  -0.00000   2.10014
   A214       2.09615  -0.00000  -0.00000   0.00000  -0.00000   2.09615
   A215       2.09056  -0.00000   0.00000  -0.00000  -0.00000   2.09056
   A216       2.09648   0.00000   0.00000   0.00000   0.00000   2.09648
   A217       2.09614  -0.00000   0.00000  -0.00000  -0.00000   2.09614
   A218       2.09066  -0.00000  -0.00000  -0.00000  -0.00000   2.09066
   A219       2.09639   0.00000  -0.00000   0.00000   0.00000   2.09639
   A220       2.09057   0.00000   0.00000   0.00000   0.00000   2.09057
   A221       2.09623   0.00000  -0.00000   0.00000   0.00000   2.09623
   A222       2.09638  -0.00000   0.00000  -0.00000  -0.00000   2.09638
   A223       1.92329  -0.00000   0.00000  -0.00002  -0.00002   1.92327
   A224       1.92532  -0.00000   0.00000  -0.00001  -0.00001   1.92531
   A225       1.93034   0.00000   0.00000   0.00001   0.00001   1.93035
   A226       1.85957  -0.00000  -0.00000  -0.00001  -0.00001   1.85956
   A227       1.91132   0.00000  -0.00000   0.00002   0.00002   1.91134
   A228       1.91268   0.00000  -0.00000   0.00001   0.00001   1.91269
   A229       1.92749   0.00001  -0.00000   0.00005   0.00005   1.92753
   A230       1.92696  -0.00000  -0.00000   0.00000   0.00000   1.92696
   A231       1.92185  -0.00000   0.00000  -0.00003  -0.00003   1.92182
   A232       1.90805  -0.00000   0.00000   0.00001   0.00001   1.90806
   A233       1.91625  -0.00000  -0.00000  -0.00002  -0.00002   1.91623
   A234       1.86213   0.00000   0.00000  -0.00001  -0.00001   1.86213
   A235       1.92827  -0.00005   0.00005  -0.00037  -0.00033   1.92794
   A236       1.92325   0.00002  -0.00006   0.00013   0.00007   1.92332
   A237       1.92594   0.00001   0.00000   0.00011   0.00012   1.92605
   A238       1.87020  -0.00000   0.00001  -0.00011  -0.00010   1.87010
   A239       1.90297   0.00002  -0.00003   0.00010   0.00008   1.90304
   A240       1.91228   0.00000   0.00002   0.00013   0.00016   1.91244
   A241       1.92438  -0.00026   0.00030  -0.00191  -0.00161   1.92277
   A242       1.92631   0.00015   0.00037   0.00100   0.00137   1.92768
   A243       1.92761   0.00004  -0.00039   0.00040   0.00001   1.92762
   A244       1.86861   0.00002   0.00085  -0.00019   0.00066   1.86927
   A245       1.90395   0.00008  -0.00206   0.00074  -0.00132   1.90263
   A246       1.91195  -0.00004   0.00094  -0.00005   0.00088   1.91283
    D1        0.00258  -0.00000   0.00002  -0.00018  -0.00015   0.00243
    D2       -3.11253  -0.00000   0.00013  -0.00003   0.00010  -3.11243
    D3        3.13237  -0.00000  -0.00001  -0.00026  -0.00028   3.13210
    D4        0.01726  -0.00000   0.00010  -0.00012  -0.00002   0.01724
    D5        0.01296   0.00000   0.00002   0.00009   0.00011   0.01307
    D6       -3.12254   0.00000  -0.00005   0.00010   0.00005  -3.12249
    D7       -3.11781   0.00000   0.00005   0.00017   0.00022  -3.11759
    D8        0.02987   0.00000  -0.00002   0.00018   0.00016   0.03003
    D9       -0.13998  -0.00000   0.00003  -0.00005  -0.00002  -0.13999
   D10        1.97230   0.00000   0.00003  -0.00000   0.00003   1.97232
   D11       -2.25915  -0.00000   0.00003  -0.00003   0.00000  -2.25915
   D12        2.98846  -0.00000  -0.00001  -0.00015  -0.00015   2.98831
   D13       -1.18245   0.00000  -0.00001  -0.00010  -0.00011  -1.18256
   D14        0.86929  -0.00000  -0.00001  -0.00013  -0.00013   0.86915
   D15       -0.01597   0.00000  -0.00005   0.00019   0.00014  -0.01583
   D16        3.09047  -0.00000   0.00003  -0.00006  -0.00002   3.09045
   D17        3.09896  -0.00000  -0.00016   0.00004  -0.00012   3.09883
   D18       -0.07779  -0.00000  -0.00008  -0.00020  -0.00028  -0.07808
   D19       -1.05229  -0.00001   0.00023  -0.00083  -0.00060  -1.05288
   D20        2.11420  -0.00001  -0.00004  -0.00066  -0.00070   2.11350
   D21        2.12065  -0.00001   0.00036  -0.00065  -0.00029   2.12036
   D22       -0.99606  -0.00000   0.00009  -0.00049  -0.00039  -0.99645
   D23        0.02406  -0.00000   0.00007  -0.00014  -0.00007   0.02399
   D24       -3.10276  -0.00000   0.00013  -0.00016  -0.00003  -3.10279
   D25       -3.08136   0.00000  -0.00002   0.00011   0.00009  -3.08127
   D26        0.07500   0.00000   0.00005   0.00009   0.00013   0.07513
   D27        1.89018   0.00000  -0.00005  -0.00002  -0.00007   1.89011
   D28       -2.29681  -0.00000  -0.00004  -0.00007  -0.00011  -2.29692
   D29       -0.19906   0.00000  -0.00005  -0.00003  -0.00007  -0.19914
   D30       -1.29421  -0.00000   0.00006  -0.00032  -0.00026  -1.29447
   D31        0.80199  -0.00001   0.00006  -0.00036  -0.00030   0.80169
   D32        2.89973  -0.00000   0.00006  -0.00032  -0.00026   2.89947
   D33       -0.02281  -0.00000  -0.00005   0.00003  -0.00002  -0.02283
   D34        3.11258  -0.00000   0.00002   0.00001   0.00003   3.11261
   D35        3.10547  -0.00000  -0.00011   0.00005  -0.00006   3.10541
   D36       -0.04233  -0.00000  -0.00004   0.00004  -0.00001  -0.04233
   D37       -3.13051  -0.00000  -0.00006  -0.00004  -0.00011  -3.13061
   D38        0.06167   0.00000   0.00003   0.00005   0.00007   0.06174
   D39        0.02762  -0.00000   0.00001  -0.00007  -0.00006   0.02756
   D40       -3.06340   0.00000   0.00010   0.00002   0.00012  -3.06327
   D41       -3.14155   0.00000   0.00013  -0.00000   0.00012  -3.14143
   D42       -1.06893  -0.00000   0.00012  -0.00003   0.00009  -1.06883
   D43        1.05596   0.00000   0.00012  -0.00001   0.00012   1.05608
   D44        0.00719   0.00000   0.00004   0.00002   0.00006   0.00725
   D45        2.07982  -0.00000   0.00004  -0.00001   0.00003   2.07984
   D46       -2.07848   0.00000   0.00004   0.00001   0.00005  -2.07843
   D47       -3.10994   0.00000   0.00002   0.00015   0.00017  -3.10977
   D48        0.02279   0.00000   0.00001   0.00005   0.00006   0.02285
   D49       -0.01946   0.00000  -0.00007   0.00005  -0.00002  -0.01948
   D50        3.11327  -0.00000  -0.00008  -0.00005  -0.00013   3.11314
   D51       -1.77006   0.00000  -0.00013   0.00032   0.00020  -1.76987
   D52        1.35136  -0.00000  -0.00009   0.00010   0.00001   1.35137
   D53        1.42391   0.00001  -0.00003   0.00042   0.00039   1.42430
   D54       -1.73785   0.00000   0.00000   0.00020   0.00020  -1.73765
   D55        3.14023  -0.00000  -0.00001  -0.00009  -0.00010   3.14013
   D56        0.00656  -0.00000  -0.00001  -0.00003  -0.00004   0.00652
   D57        0.00655   0.00000  -0.00000  -0.00001  -0.00001   0.00654
   D58       -3.12712   0.00000   0.00000   0.00005   0.00006  -3.12706
   D59       -3.13914   0.00000   0.00001   0.00007   0.00008  -3.13906
   D60       -0.06280  -0.00000  -0.00000   0.00000   0.00000  -0.06280
   D61       -0.00466  -0.00000   0.00000  -0.00001  -0.00001  -0.00467
   D62        3.07168  -0.00000  -0.00001  -0.00007  -0.00009   3.07159
   D63       -0.00590   0.00000  -0.00000   0.00002   0.00002  -0.00588
   D64       -3.14059   0.00000   0.00001   0.00002   0.00003  -3.14056
   D65        3.12793  -0.00000  -0.00001  -0.00004  -0.00004   3.12789
   D66       -0.00676  -0.00000   0.00000  -0.00004  -0.00004  -0.00679
   D67       -1.18045  -0.00000  -0.00000  -0.00023  -0.00023  -1.18068
   D68        0.91104  -0.00000   0.00000  -0.00021  -0.00021   0.91083
   D69        3.00981  -0.00000  -0.00000  -0.00021  -0.00021   3.00959
   D70        1.97061  -0.00000   0.00001  -0.00016  -0.00016   1.97045
   D71       -2.22110  -0.00000   0.00001  -0.00014  -0.00013  -2.22123
   D72       -0.12233  -0.00000   0.00001  -0.00014  -0.00013  -0.12246
   D73        0.00101   0.00000  -0.00000   0.00002   0.00002   0.00103
   D74        3.13570   0.00000  -0.00001  -0.00001  -0.00002   3.13569
   D75       -3.07670   0.00000   0.00001   0.00008   0.00009  -3.07661
   D76        0.05799   0.00000   0.00001   0.00005   0.00006   0.05805
   D77        0.04508  -0.00000  -0.00002  -0.00003  -0.00005   0.04503
   D78       -2.03180  -0.00000  -0.00002  -0.00003  -0.00005  -2.03185
   D79        2.12575   0.00000  -0.00001  -0.00002  -0.00004   2.12572
   D80        3.11157  -0.00000  -0.00004  -0.00011  -0.00014   3.11143
   D81        1.03469  -0.00000  -0.00004  -0.00011  -0.00014   1.03455
   D82       -1.09094  -0.00000  -0.00003  -0.00010  -0.00013  -1.09107
   D83        0.00327  -0.00000   0.00000  -0.00002  -0.00002   0.00324
   D84       -3.13073   0.00000   0.00001   0.00001   0.00002  -3.13071
   D85        3.13807  -0.00000  -0.00001  -0.00002  -0.00003   3.13804
   D86        0.00408   0.00000   0.00000   0.00001   0.00001   0.00409
   D87       -1.04575   0.00000   0.00001   0.00006   0.00007  -1.04568
   D88        1.00272  -0.00000   0.00001   0.00004   0.00004   1.00277
   D89        3.12161   0.00000   0.00001   0.00005   0.00005   3.12166
   D90        2.08737   0.00000   0.00000   0.00003   0.00003   2.08740
   D91       -2.14734  -0.00000   0.00000  -0.00000  -0.00000  -2.14734
   D92       -0.02845  -0.00000   0.00000   0.00001   0.00001  -0.02844
   D93       -0.00141  -0.00000   0.00002  -0.00010  -0.00008  -0.00149
   D94        3.14034  -0.00000   0.00004  -0.00014  -0.00010   3.14023
   D95       -3.12280   0.00000  -0.00001   0.00012   0.00011  -3.12269
   D96        0.01894   0.00000   0.00001   0.00008   0.00009   0.01903
   D97       -3.10605   0.00000  -0.00004   0.00016   0.00012  -3.10593
   D98        0.01872   0.00000  -0.00003   0.00012   0.00009   0.01880
   D99        0.01548  -0.00000  -0.00000  -0.00006  -0.00006   0.01542
   D100       3.14025  -0.00000   0.00000  -0.00010  -0.00010   3.14015
   D101      -3.11325   0.00000   0.00001   0.00001   0.00002  -3.11323
   D102       0.02674  -0.00000   0.00001  -0.00001  -0.00000   0.02674
   D103       0.02819   0.00000  -0.00000   0.00005   0.00004   0.02824
   D104      -3.11500   0.00000  -0.00001   0.00003   0.00002  -3.11498
   D105       3.10596   0.00000  -0.00002   0.00000  -0.00001   3.10595
   D106      -0.03485  -0.00000  -0.00000  -0.00004  -0.00005  -0.03490
   D107      -0.03548  -0.00000   0.00000  -0.00004  -0.00003  -0.03551
   D108       3.10689  -0.00000   0.00001  -0.00008  -0.00007   3.10682
   D109      -0.03453   0.00000  -0.00000   0.00000  -0.00000  -0.03453
   D110       3.09562  -0.00000   0.00000  -0.00005  -0.00005   3.09557
   D111       3.12338   0.00000  -0.00001   0.00004   0.00003   3.12341
   D112      -0.02966  -0.00000  -0.00000  -0.00001  -0.00001  -0.02967
   D113       0.04215   0.00000  -0.00000   0.00005   0.00005   0.04219
   D114      -3.09756   0.00000  -0.00000   0.00006   0.00005  -3.09751
   D115      -3.11600   0.00000   0.00000   0.00001   0.00001  -3.11599
   D116       0.02748   0.00000   0.00000   0.00001   0.00002   0.02749
   D117      -0.00315  -0.00000   0.00000  -0.00002  -0.00002  -0.00317
   D118       3.14017  -0.00000  -0.00000  -0.00002  -0.00002   3.14015
   D119       3.14008  -0.00000   0.00000  -0.00000   0.00000   3.14008
   D120       0.00022  -0.00000   0.00000  -0.00000  -0.00000   0.00022
   D121       0.01901  -0.00000  -0.00000   0.00000   0.00000   0.01901
   D122      -3.12009   0.00000   0.00000   0.00000   0.00001  -3.12008
   D123      -3.12337   0.00000  -0.00001   0.00005   0.00004  -3.12333
   D124       0.02072   0.00000  -0.00001   0.00005   0.00004   0.02076
   D125       0.01572  -0.00000  -0.00000  -0.00001  -0.00002   0.01570
   D126      -3.12186   0.00000  -0.00001   0.00009   0.00008  -3.12177
   D127      -3.12507  -0.00000   0.00001  -0.00006  -0.00005  -3.12513
   D128       0.02054   0.00000  -0.00000   0.00005   0.00004   0.02058
   D129       0.01856   0.00000   0.00001   0.00003   0.00004   0.01860
   D130      -3.12705  -0.00000   0.00002  -0.00007  -0.00006  -3.12710
   D131      -3.11120   0.00000  -0.00000   0.00009   0.00009  -3.11112
   D132       0.02637  -0.00000   0.00001  -0.00002  -0.00001   0.02636
   D133       0.01190   0.00000   0.00000  -0.00000   0.00000   0.01190
   D134      -3.12290   0.00000  -0.00000   0.00001   0.00001  -3.12289
   D135      -3.14136  -0.00000   0.00001  -0.00005  -0.00004  -3.14141
   D136       0.00702  -0.00000   0.00001  -0.00004  -0.00003   0.00699
   D137      -0.00653  -0.00000  -0.00000  -0.00001  -0.00001  -0.00654
   D138       3.13835  -0.00000  -0.00000  -0.00000  -0.00000   3.13835
   D139       3.13698  -0.00000   0.00000  -0.00001  -0.00001   3.13697
   D140      -0.00133  -0.00000   0.00000  -0.00000  -0.00000  -0.00133
   D141      -0.01452  -0.00000   0.00000  -0.00001  -0.00001  -0.01453
   D142       3.13116   0.00000  -0.00000   0.00000  -0.00000   3.13116
   D143       3.12535  -0.00000   0.00000  -0.00001  -0.00001   3.12534
   D144      -0.01215   0.00000  -0.00000   0.00000  -0.00000  -0.01215
   D145       0.00619   0.00000  -0.00000   0.00002   0.00002   0.00621
   D146      -3.13952   0.00000   0.00000   0.00001   0.00001  -3.13951
   D147      -3.13794   0.00000  -0.00000   0.00002   0.00002  -3.13792
   D148      -0.00046   0.00000   0.00000   0.00001   0.00001  -0.00045
   D149      -1.74654  -0.00000  -0.00000  -0.00004  -0.00004  -1.74658
   D150       1.39585  -0.00000   0.00000  -0.00003  -0.00003   1.39583
   D151       1.39906   0.00000  -0.00001   0.00007   0.00006   1.39912
   D152      -1.74173   0.00000  -0.00001   0.00008   0.00007  -1.74166
   D153       0.00935   0.00000   0.00000   0.00000   0.00000   0.00935
   D154      -3.13607   0.00000   0.00000   0.00001   0.00001  -3.13606
   D155      -3.13914  -0.00000   0.00000  -0.00001  -0.00001  -3.13915
   D156      -0.00137  -0.00000   0.00000  -0.00001  -0.00001  -0.00138
   D157      -0.01233   0.00000  -0.00000   0.00000   0.00000  -0.01233
   D158       3.13307   0.00000  -0.00000   0.00000  -0.00000   3.13307
   D159       3.12598  -0.00000   0.00000  -0.00001  -0.00001   3.12597
   D160      -0.01180  -0.00000   0.00000  -0.00001  -0.00001  -0.01181
   D161      -3.14081   0.00000   0.00001   0.00001   0.00001  -3.14079
   D162      -0.00033   0.00000   0.00000   0.00001   0.00001  -0.00032
   D163      -0.00000   0.00000  -0.00000   0.00000   0.00000   0.00000
   D164       3.14047   0.00000  -0.00000   0.00000  -0.00000   3.14047
   D165       3.14084  -0.00000  -0.00001  -0.00001  -0.00002   3.14083
   D166      -0.00185  -0.00000  -0.00001  -0.00001  -0.00001  -0.00187
   D167       0.00004  -0.00000   0.00000  -0.00001  -0.00000   0.00003
   D168       3.14053  -0.00000   0.00000  -0.00000  -0.00000   3.14053
   D169      -0.00002   0.00000   0.00000   0.00000   0.00000  -0.00001
   D170      -3.14036  -0.00000  -0.00000  -0.00000  -0.00000  -3.14036
   D171      -3.14048   0.00000   0.00000   0.00000   0.00001  -3.14048
   D172       0.00236  -0.00000   0.00000  -0.00000   0.00000   0.00236
   D173      -0.00006   0.00000  -0.00000   0.00000   0.00000  -0.00005
   D174      -3.14108   0.00000   0.00000   0.00000   0.00000  -3.14107
   D175      -3.14053  -0.00000  -0.00000  -0.00000  -0.00000  -3.14053
   D176       0.00163  -0.00000   0.00000  -0.00000  -0.00000   0.00163
   D177      -0.00000  -0.00000  -0.00000  -0.00000  -0.00000  -0.00001
   D178      -3.14129  -0.00000  -0.00000  -0.00000  -0.00000  -3.14129
   D179       3.14034  -0.00000   0.00000  -0.00000  -0.00000   3.14034
   D180      -0.00095   0.00000   0.00000   0.00000   0.00000  -0.00095
   D181       0.00004   0.00000   0.00000   0.00000   0.00000   0.00004
   D182       3.14133  -0.00000   0.00000  -0.00000  -0.00000   3.14133
   D183       3.14106   0.00000  -0.00000   0.00000   0.00000   3.14106
   D184      -0.00084  -0.00000  -0.00000  -0.00000  -0.00000  -0.00084
   D185      -3.11938  -0.00000  -0.00007   0.00007   0.00000  -3.11938
   D186       0.01365   0.00000   0.00018   0.00030   0.00049   0.01414
   D187       0.00116  -0.00001   0.00016  -0.00007   0.00009   0.00125
   D188       3.13420  -0.00000   0.00041   0.00016   0.00057   3.13477
   D189       3.11539  -0.00001   0.00016  -0.00038  -0.00022   3.11517
   D190      -0.04271  -0.00001   0.00027  -0.00079  -0.00051  -0.04322
   D191      -0.00512  -0.00000  -0.00007  -0.00024  -0.00031  -0.00543
   D192       3.11996  -0.00001   0.00005  -0.00064  -0.00060   3.11937
   D193       0.00343   0.00002  -0.00018   0.00036   0.00018   0.00361
   D194      -3.13845   0.00005   0.00163   0.00271   0.00434  -3.13411
   D195      -3.13016   0.00001  -0.00042   0.00014  -0.00028  -3.13044
   D196       0.01114   0.00005   0.00140   0.00249   0.00389   0.01503
   D197       1.91986   0.00000  -0.00029  -0.00017  -0.00046   1.91940
   D198      -2.29999  -0.00002  -0.00028  -0.00046  -0.00074  -2.30073
   D199      -0.18588   0.00001  -0.00029  -0.00013  -0.00042  -0.18630
   D200      -1.23131   0.00001  -0.00000   0.00008   0.00008  -1.23123
   D201       0.83202  -0.00001   0.00000  -0.00020  -0.00020   0.83183
   D202       2.94614   0.00001  -0.00000   0.00013   0.00012   2.94626
   D203       0.00723   0.00001  -0.00004   0.00045   0.00042   0.00764
   D204      -3.11302   0.00002   0.00044   0.00047   0.00092  -3.11210
   D205      -3.11701   0.00002  -0.00016   0.00088   0.00072  -3.11629
   D206       0.04593   0.00002   0.00032   0.00090   0.00122   0.04715
   D207       1.91941  -0.00001  -0.00007  -0.00138  -0.00145   1.91797
   D208      -2.26793  -0.00001  -0.00006  -0.00138  -0.00145  -2.26938
   D209      -0.16672  -0.00001  -0.00007  -0.00131  -0.00139  -0.16811
   D210      -1.24254  -0.00002   0.00007  -0.00188  -0.00181  -1.24435
   D211       0.85330  -0.00002   0.00008  -0.00188  -0.00181   0.85149
   D212       2.95451  -0.00001   0.00007  -0.00181  -0.00174   2.95276
   D213      -0.00668  -0.00002   0.00013  -0.00051  -0.00037  -0.00705
   D214       3.11631  -0.00002  -0.00028  -0.00053  -0.00081   3.11550
   D215       3.13521  -0.00006  -0.00169  -0.00287  -0.00455   3.13066
   D216      -0.02499  -0.00006  -0.00210  -0.00289  -0.00499  -0.02998
   D217      -3.13847  -0.00000   0.00189  -0.00067   0.00122  -3.13725
   D218      -1.06906  -0.00009   0.00204  -0.00133   0.00071  -1.06836
   D219       1.06383   0.00003   0.00177  -0.00032   0.00146   1.06529
   D220       0.00278   0.00004   0.00401   0.00208   0.00608   0.00886
   D221       2.07219  -0.00004   0.00416   0.00141   0.00557   2.07776
   D222      -2.07810   0.00008   0.00389   0.00243   0.00632  -2.07178
   D223       3.13535   0.00006  -0.00223   0.00359   0.00136   3.13670
   D224       0.01578   0.00001   0.00002   0.00025   0.00027   0.01605
   D225       0.01727   0.00006  -0.00171   0.00361   0.00191   0.01917
   D226      -3.10230   0.00001   0.00054   0.00028   0.00082  -3.10148
   D227       0.02920  -0.00003  -0.00287  -0.00234  -0.00522   0.02399
   D228       3.11121   0.00011  -0.00758   0.00966   0.00208   3.11329
   D229      -2.04708  -0.00012  -0.00395  -0.00261  -0.00656  -2.05364
   D230       1.03493   0.00002  -0.00866   0.00939   0.00073   1.03566
   D231       2.10212  -0.00001  -0.00405  -0.00188  -0.00592   2.09619
   D232      -1.09905   0.00012  -0.00876   0.01013   0.00137  -1.09769
   D233       0.01348  -0.00005   0.00281  -0.00390  -0.00109   0.01239
   D234      -3.12176   0.00005   0.00367   0.00079   0.00446  -3.11730
   D235       3.13289  -0.00001   0.00054  -0.00054  -0.00000   3.13289
   D236      -0.00235   0.00009   0.00141   0.00414   0.00555   0.00320
   D237      -1.65979  -0.00001  -0.00124  -0.00150  -0.00273  -1.66253
   D238       1.46047  -0.00001  -0.00118  -0.00130  -0.00248   1.45799
   D239       1.50349  -0.00005   0.00098  -0.00478  -0.00380   1.49968
   D240      -1.65943  -0.00005   0.00104  -0.00458  -0.00354  -1.66298
   D241      -0.03902   0.00004  -0.00018   0.00345   0.00327  -0.03575
   D242       3.09756  -0.00004  -0.00086  -0.00025  -0.00111   3.09645
   D243      -3.12956  -0.00007   0.00385  -0.00680  -0.00296  -3.13252
   D244       0.00702  -0.00015   0.00316  -0.01049  -0.00733  -0.00031
   D245      -3.09798  -0.00000   0.00146  -0.00210  -0.00064  -3.09862
   D246       0.02585  -0.00001  -0.00385  -0.00205  -0.00590   0.01995
   D247      -0.00732   0.00012  -0.00257   0.00818   0.00560  -0.00172
   D248       3.11651   0.00011  -0.00788   0.00823   0.00034   3.11685
   D249       3.13192   0.00003  -0.00327   0.00437   0.00110   3.13302
   D250      -0.01104  -0.00004  -0.00190  -0.00170  -0.00360  -0.01465
   D251      -0.00392   0.00012  -0.00249   0.00862   0.00613   0.00221
   D252       3.13630   0.00005  -0.00112   0.00255   0.00143   3.13773
   D253      -0.01485  -0.00000   0.00004  -0.00010  -0.00006  -0.01492
   D254       3.11735  -0.00000   0.00007  -0.00009  -0.00002   3.11733
   D255      -3.13475  -0.00001  -0.00002  -0.00031  -0.00033  -3.13508
   D256      -0.00255  -0.00001   0.00001  -0.00030  -0.00029  -0.00284
   D257      -3.11248   0.00000  -0.00006   0.00004  -0.00002  -3.11251
   D258       0.02185   0.00000  -0.00007   0.00012   0.00006   0.02191
   D259       0.00751   0.00000  -0.00001   0.00024   0.00023   0.00774
   D260      -3.14134   0.00001  -0.00001   0.00032   0.00031  -3.14102
   D261       0.00486  -0.00004   0.00099  -0.00269  -0.00170   0.00316
   D262      -3.14116   0.00001   0.00016   0.00010   0.00026  -3.14090
   D263      -3.11766  -0.00003   0.00669  -0.00272   0.00396  -3.11370
   D264       0.01950   0.00003   0.00586   0.00007   0.00592   0.02542
   D265      -1.20339   0.00011   0.00859   0.01108   0.01968  -1.18371
   D266       0.85748   0.00007   0.01006   0.01028   0.02034   0.87781
   D267       2.97428   0.00016   0.01123   0.01114   0.02236   2.99664
   D268       1.91684   0.00010   0.00222   0.01113   0.01335   1.93019
   D269      -2.30548   0.00006   0.00368   0.01033   0.01401  -2.29147
   D270      -0.18868   0.00014   0.00485   0.01119   0.01603  -0.17264
   D271      -0.00044  -0.00005   0.00095  -0.00373  -0.00278  -0.00322
   D272      -3.13753  -0.00011   0.00179  -0.00656  -0.00477   3.14088
   D273      -3.14072   0.00002  -0.00036   0.00209   0.00172  -3.13900
   D274       0.00538  -0.00004   0.00048  -0.00075  -0.00027   0.00510
   D275      -1.14265   0.00007  -0.00076   0.00754   0.00678  -1.13587
   D276       0.95053   0.00009  -0.00077   0.00781   0.00704   0.95757
   D277       3.04931   0.00007  -0.00080   0.00762   0.00682   3.05613
   D278       1.99733  -0.00002   0.00085   0.00037   0.00123   1.99856
   D279      -2.19268   0.00000   0.00085   0.00064   0.00149  -2.19119
   D280      -0.09390  -0.00001   0.00082   0.00045   0.00127  -0.09263
   D281       3.14064  -0.00000   0.00002  -0.00014  -0.00011   3.14053
   D282      -0.00294  -0.00000   0.00002  -0.00007  -0.00005  -0.00299
   D283       0.00837  -0.00000  -0.00001  -0.00014  -0.00015   0.00822
   D284      -3.13521  -0.00000  -0.00002  -0.00007  -0.00009  -3.13530
   D285      -3.13874   0.00000  -0.00002   0.00016   0.00014  -3.13860
   D286      -0.00465   0.00000  -0.00001   0.00016   0.00016  -0.00449
   D287      -0.00625   0.00000   0.00001   0.00017   0.00018  -0.00608
   D288       3.12783   0.00000   0.00003   0.00017   0.00020   3.12803
   D289      -0.00536  -0.00000  -0.00001  -0.00004  -0.00005  -0.00540
   D290       3.13205  -0.00000   0.00001  -0.00011  -0.00010   3.13195
   D291      -3.13991  -0.00000  -0.00000  -0.00012  -0.00012  -3.14004
   D292      -0.00250  -0.00000   0.00001  -0.00019  -0.00018  -0.00268
   D293       0.01252   0.00000  -0.00002   0.00002   0.00001   0.01253
   D294      -3.12748   0.00000  -0.00000   0.00012   0.00012  -3.12736
   D295      -3.13627   0.00000  -0.00002   0.00010   0.00008  -3.13619
   D296       0.00691   0.00000  -0.00000   0.00020   0.00019   0.00710
   D297      -0.00456   0.00000   0.00001   0.00003   0.00003  -0.00453
   D298       3.14019   0.00000  -0.00000   0.00004   0.00004   3.14023
   D299       3.13904  -0.00000   0.00001  -0.00004  -0.00003   3.13902
   D300       0.00061  -0.00000   0.00000  -0.00003  -0.00003   0.00059
   D301       0.00049  -0.00000  -0.00000  -0.00008  -0.00009   0.00040
   D302       3.14084  -0.00000   0.00000  -0.00007  -0.00007   3.14077
   D303      -3.13344  -0.00000  -0.00002  -0.00008  -0.00011  -3.13355
   D304       0.00691  -0.00000  -0.00002  -0.00007  -0.00009   0.00682
   D305       0.00676   0.00000  -0.00001   0.00003   0.00003   0.00679
   D306      -3.12787   0.00000  -0.00003   0.00006   0.00003  -3.12784
   D307       3.14058   0.00000   0.00001   0.00003   0.00005   3.14063
   D308       0.00595   0.00000  -0.00001   0.00006   0.00005   0.00599
   D309      -0.00178  -0.00000   0.00001  -0.00009  -0.00008  -0.00186
   D310       3.13286  -0.00000   0.00003  -0.00012  -0.00009   3.13278
   D311      -3.13904  -0.00000  -0.00000  -0.00002  -0.00003  -3.13906
   D312      -0.00440  -0.00000   0.00002  -0.00005  -0.00003  -0.00443
   D313      -0.00320   0.00000  -0.00001   0.00006   0.00006  -0.00315
   D314       3.13993   0.00000  -0.00000   0.00007   0.00006   3.13999
   D315       3.13412  -0.00000   0.00000  -0.00001  -0.00000   3.13412
   D316      -0.00593  -0.00000   0.00001  -0.00000   0.00000  -0.00593
   D317      -0.00560  -0.00000  -0.00000  -0.00008  -0.00008  -0.00569
   D318       3.13914  -0.00000  -0.00001  -0.00009  -0.00010   3.13904
   D319       3.13760   0.00000   0.00001   0.00001   0.00003   3.13763
   D320      -0.00084   0.00000   0.00001   0.00001   0.00001  -0.00083
   D321      -0.00144   0.00000   0.00000   0.00006   0.00006  -0.00138
   D322      -3.13972   0.00000  -0.00000   0.00002   0.00002  -3.13970
   D323       3.13700   0.00000   0.00001   0.00005   0.00006   3.13706
   D324      -0.00128   0.00000   0.00000   0.00001   0.00001  -0.00126
   D325       0.00345  -0.00000  -0.00000  -0.00003  -0.00003   0.00341
   D326      -3.14148   0.00000   0.00000   0.00001   0.00001  -3.14146
   D327      -3.13688  -0.00000  -0.00001  -0.00004  -0.00005  -3.13693
   D328       0.00138  -0.00000  -0.00000  -0.00000  -0.00000   0.00138
   D329      -1.53414   0.00000   0.00000   0.00004   0.00004  -1.53410
   D330       1.60784   0.00000   0.00001   0.00002   0.00002   1.60787
   D331       1.61438   0.00000  -0.00002   0.00006   0.00004   1.61442
   D332      -1.52683   0.00000  -0.00002   0.00004   0.00003  -1.52680
   D333       0.00469   0.00000   0.00000   0.00005   0.00006   0.00475
   D334      -3.13914   0.00000   0.00001   0.00001   0.00002  -3.13912
   D335      -3.13846   0.00000  -0.00000   0.00005   0.00005  -3.13841
   D336       0.00089   0.00000   0.00000   0.00001   0.00001   0.00091
   D337      -0.00026  -0.00000   0.00000  -0.00005  -0.00004  -0.00030
   D338      -3.13962  -0.00000  -0.00000  -0.00000  -0.00000  -3.13963
   D339       3.13820  -0.00000   0.00001  -0.00004  -0.00003   3.13817
   D340      -0.00117   0.00000   0.00001   0.00000   0.00001  -0.00116
   D341      -3.14149  -0.00000   0.00000  -0.00002  -0.00002  -3.14151
   D342       0.00045   0.00000   0.00000  -0.00000   0.00000   0.00046
   D343      -0.00028  -0.00000   0.00000  -0.00000  -0.00000  -0.00029
   D344      -3.14152   0.00000  -0.00000   0.00002   0.00002  -3.14150
   D345       3.14130   0.00000  -0.00000   0.00002   0.00002   3.14132
   D346       0.00048   0.00000  -0.00000   0.00001   0.00001   0.00049
   D347       0.00009   0.00000   0.00000   0.00000   0.00000   0.00010
   D348      -3.14073  -0.00000   0.00000  -0.00001  -0.00001  -3.14073
   D349       0.00024   0.00000  -0.00000   0.00000   0.00000   0.00024
   D350       3.14152   0.00000  -0.00000   0.00002   0.00002   3.14154
   D351       3.14147  -0.00000   0.00000  -0.00002  -0.00002   3.14145
   D352      -0.00043  -0.00000  -0.00000  -0.00000  -0.00000  -0.00043
   D353       0.00014   0.00000  -0.00000   0.00000   0.00000   0.00014
   D354       3.14135  -0.00000   0.00000  -0.00001  -0.00001   3.14133
   D355       3.14095   0.00000  -0.00000   0.00001   0.00001   3.14096
   D356      -0.00103  -0.00000  -0.00000  -0.00000  -0.00000  -0.00103
   D357       0.00000   0.00000  -0.00000   0.00000   0.00000   0.00000
   D358       3.14156   0.00000   0.00000   0.00001   0.00001   3.14157
   D359      -3.14128  -0.00000  -0.00000  -0.00001  -0.00001  -3.14129
   D360       0.00028  -0.00000   0.00000  -0.00000  -0.00000   0.00027
   D361      -0.00019  -0.00000   0.00000  -0.00000  -0.00000  -0.00019
   D362       3.14144  -0.00000   0.00000  -0.00001  -0.00001   3.14142
   D363      -3.14139   0.00000  -0.00000   0.00001   0.00001  -3.14138
   D364       0.00023   0.00000  -0.00000   0.00000   0.00000   0.00023
         Item               Value     Threshold  Converged?
 Maximum Force            0.000339     0.000450     YES
 RMS     Force            0.000036     0.000300     YES
 Maximum Displacement     0.031498     0.001800     NO 
 RMS     Displacement     0.004346     0.001200     NO 
 Predicted change in Energy=-1.203946D-05
 GradGradGradGradGradGradGradGradGradGradGradGradGradGradGradGradGradGrad

 Stoichiometry    C66H52B2F4N4(3)
 Framework group  C1[X(C66H52B2F4N4)]
 Deg. of freedom   378
 Full point group                 C1      NOp   1
 Largest Abelian subgroup         C1      NOp   1
 Largest concise Abelian subgroup C1      NOp   1
                         Standard orientation:                         
 ---------------------------------------------------------------------
 Center     Atomic      Atomic             Coordinates (Angstroms)
 Number     Number       Type             X           Y           Z
 ---------------------------------------------------------------------
      1          6           0        1.287620   -3.397115    0.980417
      2          6           0        0.672122   -2.408040    0.178712
      3          6           0        1.626197   -1.439296   -0.104924
      4          6           0        2.844251   -1.857706    0.569596
      5          7           0        2.596827   -3.048850    1.193553
      6          6           0        4.103394   -1.221666    0.649153
      7          6           0        5.128447   -1.870358    1.371696
      8          6           0        6.497580   -1.446763    1.651890
      9          7           0        4.936484   -3.088248    1.959853
     10          6           0        7.061012   -2.462086    2.401102
     11          6           0        6.100181   -3.465895    2.590264
     12          1           0        8.070735   -2.488867    2.789547
     13          5           0        3.612978   -3.887090    2.004089
     14          9           0        3.183412   -4.025874    3.325632
     15          9           0        3.776420   -5.141959    1.420789
     16          6           0        4.310290    0.119493    0.042849
     17          6           0        4.961026    0.247021   -1.196829
     18          6           0        3.829824    1.264920    0.702996
     19          6           0        5.442538   -0.899154   -1.907896
     20          6           0        5.156288    1.544106   -1.777741
     21          6           0        3.986339    2.559233    0.104034
     22          6           0        3.160208    1.174563    1.966473
     23          6           0        6.101659   -0.768976   -3.093333
     24          1           0        5.272092   -1.881225   -1.479794
     25          6           0        5.863281    1.635174   -3.021076
     26          6           0        4.657952    2.684969   -1.124576
     27          6           0        3.433058    3.695642    0.779909
     28          1           0        3.062144    0.200079    2.432480
     29          6           0        2.651950    2.281427    2.577240
     30          6           0        6.322832    0.519903   -3.654497
     31          1           0        6.459795   -1.650937   -3.615755
     32          1           0        6.030908    2.615523   -3.453741
     33          6           0        2.784382    3.561710    1.970392
     34          1           0        3.534187    4.673313    0.321209
     35          1           0        2.145485    2.189492    3.533389
     36          1           0        6.857984    0.610793   -4.594948
     37          1           0        2.367997    4.435115    2.463392
     38          6           0        4.837533    4.033051   -1.739348
     39          6           0        5.853183    4.884913   -1.297567
     40          6           0        3.992040    4.463656   -2.765160
     41          6           0        6.020586    6.142416   -1.869716
     42          1           0        6.511901    4.554071   -0.499475
     43          6           0        4.158616    5.720940   -3.338003
     44          1           0        3.201861    3.803547   -3.111884
     45          6           0        5.173429    6.563130   -2.891372
     46          1           0        6.814890    6.793929   -1.517440
     47          1           0        3.494055    6.043250   -4.134251
     48          1           0        5.303841    7.544187   -3.338332
     49          6           0        1.423312   -0.242514   -0.975700
     50          1           0        1.379885    0.685974   -0.394430
     51          1           0        2.234007   -0.130177   -1.701536
     52          1           0        0.480306   -0.342898   -1.520829
     53          6           0        7.168261   -0.178786    1.235297
     54          1           0        7.316723   -0.135286    0.150495
     55          1           0        6.580199    0.702269    1.512440
     56          1           0        8.147951   -0.104269    1.715909
     57          6           0       -0.730383   -2.395924   -0.241965
     58          6           0       -1.376648   -3.385258   -1.019219
     59          6           0       -1.664509   -1.394183    0.027088
     60          7           0       -2.646899   -3.025101   -1.229046
     61          6           0       -2.870751   -1.799297   -0.607085
     62          6           0       -1.399813   -0.170076    0.846988
     63          5           0       -3.697605   -3.845738   -2.030864
     64          6           0       -4.119357   -1.176067   -0.698308
     65          1           0       -1.379604    0.732539    0.226265
     66          1           0       -2.166657   -0.021608    1.611902
     67          1           0       -0.429260   -0.258090    1.342649
     68          7           0       -5.011377   -3.013610   -1.997448
     69          9           0       -3.281445   -4.005630   -3.349067
     70          9           0       -3.890685   -5.080605   -1.421449
     71          6           0       -5.174548   -1.769394   -1.389534
     72          6           0       -4.308644    0.157584   -0.065151
     73          6           0       -6.160123   -3.347327   -2.596590
     74          6           0       -6.508182   -1.325256   -1.639438
     75          6           0       -4.846906    0.243573    1.226433
     76          6           0       -3.920425    1.309952   -0.763425
     77          6           0       -7.104774   -2.323879   -2.390189
     78          6           0       -7.172447   -0.058611   -1.197561
     79          6           0       -5.241467   -0.923136    1.957433
     80          6           0       -4.999293    1.528926    1.843451
     81          6           0       -4.067723    2.594221   -0.142868
     82          6           0       -3.369232    1.241985   -2.083960
     83          1           0       -8.120706   -2.329035   -2.763134
     84          1           0       -7.273527   -0.017438   -0.107981
     85          1           0       -6.605252    0.826026   -1.502719
     86          1           0       -8.172563    0.006832   -1.634937
     87          6           0       -5.761645   -0.820137    3.212329
     88          1           0       -5.121625   -1.897395    1.494958
     89          6           0       -5.548556    1.587946    3.165448
     90          6           0       -4.604132    2.687798    1.152944
     91          6           0       -3.652223    3.754710   -0.873424
     92          1           0       -3.260949    0.272434   -2.558762
     93          6           0       -2.982589    2.371536   -2.739968
     94          6           0       -5.918285    0.454872    3.825276
     95          1           0       -6.056789   -1.714744    3.751949
     96          1           0       -5.665023    2.557927    3.636611
     97          6           0       -4.746584    4.024222    1.802509
     98          6           0       -3.126092    3.647287   -2.125320
     99          1           0       -3.763203    4.728318   -0.408519
    100          1           0       -2.564578    2.301368   -3.739505
    101          1           0       -6.332780    0.520046    4.826639
    102          6           0       -5.937507    4.745628    1.689989
    103          6           0       -3.687829    4.570808    2.532035
    104          1           0       -2.814878    4.538262   -2.662072
    105          6           0       -6.067848    5.991546    2.296469
    106          1           0       -6.762372    4.322818    1.123329
    107          6           0       -3.817650    5.816637    3.138407
    108          1           0       -2.760460    4.011763    2.620109
    109          6           0       -5.008087    6.529339    3.021825
    110          1           0       -6.998694    6.542791    2.201768
    111          1           0       -2.987646    6.230903    3.703066
    112          1           0       -5.109682    7.501403    3.495016
    113          6           0        6.207811   -4.747759    3.331645
    114          1           0        5.475309   -4.776581    4.145331
    115          1           0        5.973845   -5.589438    2.671528
    116          1           0        7.212618   -4.871744    3.740890
    117          6           0        0.698066   -4.631166    1.556661
    118          1           0       -0.382698   -4.645818    1.401628
    119          1           0        1.142942   -5.519456    1.093748
    120          1           0        0.919663   -4.689926    2.626329
    121          6           0       -0.799880   -4.647806   -1.563736
    122          1           0       -1.218038   -5.515397   -1.043097
    123          1           0       -1.053974   -4.753355   -2.621196
    124          1           0        0.285988   -4.651096   -1.446213
    125          6           0       -6.322560   -4.611075   -3.371148
    126          1           0       -5.713407   -4.577503   -4.280361
    127          1           0       -5.977060   -5.465604   -2.784268
    128          1           0       -7.368798   -4.756456   -3.648980
 ---------------------------------------------------------------------
 Rotational constants (GHZ):           0.0333691           0.0200829           0.0158880
 Standard basis: 6-31G(d) (6D, 7F)
 There are  1244 symmetry adapted cartesian basis functions of A   symmetry.
 There are  1244 symmetry adapted basis functions of A   symmetry.
  1244 basis functions,  2336 primitive gaussians,  1244 cartesian basis functions
   262 alpha electrons      260 beta electrons
       nuclear repulsion energy     12109.1903988900 Hartrees.
 NAtoms=  128 NActive=  128 NUniq=  128 SFac= 1.00D+00 NAtFMM=   60 NAOKFM=T Big=T
 Integral buffers will be    131072 words long.
 Raffenetti 2 integral format.
 Two-electron integral symmetry is turned on.
 Nuclear repulsion after empirical dispersion term =    12109.0437081725 Hartrees.
 One-electron integrals computed using PRISM.
 NBasis=  1244 RedAO= T EigKep=  1.32D-04  NBF=  1244
 NBsUse=  1244 1.00D-06 EigRej= -1.00D+00 NBFU=  1244
 Initial guess from the checkpoint file:  "BOPIDY_DIM-t-WB97XD-631Gd-v2.chk"
 B after Tr=     0.000000    0.000000   -0.000000
         Rot=    1.000000    0.000030    0.000056    0.000143 Ang=   0.02 deg.
 Initial guess <Sx>= 0.0000 <Sy>= 0.0000 <Sz>= 1.0000 <S**2>= 2.0269 S= 1.0089
 ExpMin= 1.27D-01 ExpMax= 7.00D+03 ExpMxC= 1.05D+03 IAcc=3 IRadAn=         5 AccDes= 0.00D+00
 Harris functional with IExCor= 4639 and IRadAn=       5 diagonalized for initial guess.
 HarFok:  IExCor= 4639 AccDes= 0.00D+00 IRadAn=         5 IDoV= 1 UseB2=F ITyADJ=14
 ICtDFT=  3500011 ScaDFX=  1.000000  1.000000  1.000000  1.000000
 FoFCou: FMM=F IPFlag=           0 FMFlag=      100000 FMFlg1=        2001
         NFxFlg=           0 DoJE=T BraDBF=F KetDBF=T FulRan=T
         wScrn=  0.000000 ICntrl=       500 IOpCl=  0 I1Cent=   200000004 NGrid=           0
         NMat0=    1 NMatS0=      1 NMatT0=    0 NMatD0=    1 NMtDS0=    0 NMtDT0=    0
 Petite list used in FoFCou.
 Requested convergence on RMS density matrix=1.00D-08 within 128 cycles.
 Requested convergence on MAX density matrix=1.00D-06.
 Requested convergence on             energy=1.00D-06.
 No special actions if energy rises.
 Integral accuracy reduced to 1.0D-05 until final iterations.
 Initial convergence to 1.0D-05 achieved.  Increase integral accuracy.
 SCF Done:  E(UwB97XD) =  -3213.85377839     A.U. after   11 cycles
            NFock= 11  Conv=0.79D-08     -V/T= 2.0090
 <Sx>= 0.0000 <Sy>= 0.0000 <Sz>= 1.0000 <S**2>= 2.0269 S= 1.0089
 <L.S>=  0.00000000000    
 Annihilation of the first spin contaminant:
 S**2 before annihilation     2.0269,   after     2.0004
 Calling FoFJK, ICntrl=      2127 FMM=T ISym2X=0 I1Cent= 0 IOpClX= 1 NMat=1 NMatS=1 NMatT=0.
 ***** Axes restored to original set *****
 -------------------------------------------------------------------
 Center     Atomic                   Forces (Hartrees/Bohr)
 Number     Number              X              Y              Z
 -------------------------------------------------------------------
      1        6          -0.000003344   -0.000000531   -0.000003742
      2        6           0.000009244    0.000010194   -0.000003231
      3        6          -0.000005451   -0.000002629   -0.000001510
      4        6           0.000002187   -0.000001920   -0.000001068
      5        7          -0.000003700    0.000001835    0.000005891
      6        6           0.000009970   -0.000003069    0.000001137
      7        6           0.000000746    0.000004666    0.000003702
      8        6          -0.000004475   -0.000001954    0.000001189
      9        7           0.000000406    0.000002957   -0.000004025
     10        6           0.000001004    0.000000078   -0.000002198
     11        6          -0.000000873   -0.000000244    0.000003363
     12        1          -0.000000093   -0.000000066   -0.000000796
     13        5           0.000000510   -0.000005359   -0.000004651
     14        9          -0.000000943    0.000001646    0.000001503
     15        9          -0.000000876    0.000002813    0.000000703
     16        6           0.000004215    0.000001504    0.000000270
     17        6           0.000009954    0.000001010    0.000007133
     18        6           0.000003437   -0.000000161    0.000003247
     19        6           0.000003739   -0.000000136    0.000002639
     20        6           0.000000258    0.000000978   -0.000000714
     21        6          -0.000000772    0.000000330    0.000000307
     22        6           0.000000944   -0.000000134    0.000000128
     23        6          -0.000000612    0.000000043   -0.000000871
     24        1          -0.000000129    0.000000090    0.000001140
     25        6           0.000000164   -0.000000096    0.000000028
     26        6          -0.000003023   -0.000000831   -0.000002421
     27        6           0.000000039    0.000000143    0.000000520
     28        1          -0.000000249    0.000000066    0.000000274
     29        6           0.000000927    0.000000129   -0.000000797
     30        6          -0.000000752   -0.000000452   -0.000000040
     31        1          -0.000000141    0.000000213   -0.000000110
     32        1           0.000000144    0.000000220    0.000000213
     33        6          -0.000000060   -0.000000163   -0.000000187
     34        1           0.000000410   -0.000000154    0.000000135
     35        1          -0.000000140   -0.000000259   -0.000000040
     36        1           0.000000094    0.000000144    0.000000011
     37        1          -0.000000260   -0.000000131   -0.000000248
     38        6           0.000001899   -0.000000245    0.000001703
     39        6          -0.000000300    0.000000525   -0.000000561
     40        6           0.000000028    0.000000928   -0.000000161
     41        6          -0.000000327   -0.000000058   -0.000000128
     42        1          -0.000000072    0.000000057   -0.000000176
     43        6          -0.000000301   -0.000000846    0.000000555
     44        1          -0.000000111   -0.000000552    0.000000143
     45        6           0.000000069    0.000000131    0.000000057
     46        1          -0.000000048   -0.000000056    0.000000032
     47        1           0.000000049    0.000000317   -0.000000198
     48        1           0.000000064   -0.000000108    0.000000228
     49        6          -0.000003545   -0.000002977   -0.000001848
     50        1          -0.000004060   -0.000000499    0.000001803
     51        1          -0.000006067   -0.000000002    0.000000998
     52        1          -0.000006064    0.000001268    0.000002889
     53        6          -0.000005341    0.000000893   -0.000001136
     54        1          -0.000005417    0.000000555   -0.000007229
     55        1          -0.000000344   -0.000000727   -0.000001032
     56        1           0.000000006    0.000000473   -0.000000322
     57        6          -0.000006030   -0.000028005    0.000013490
     58        6          -0.000001259   -0.000006374    0.000057795
     59        6          -0.000006514   -0.000005902    0.000001362
     60        7           0.000068793    0.000095774   -0.000250680
     61        6          -0.000045590   -0.000077386    0.000113802
     62        6          -0.000000697   -0.000008857    0.000007202
     63        5          -0.000124767   -0.000206556    0.000264196
     64        6           0.000050430    0.000113235   -0.000200894
     65        1           0.000021972    0.000000189    0.000001275
     66        1          -0.000008649    0.000004724   -0.000011186
     67        1          -0.000000909   -0.000005177    0.000007604
     68        7           0.000041581    0.000084721   -0.000005917
     69        9           0.000151586    0.000029205   -0.000014892
     70        9          -0.000048052    0.000035908   -0.000071072
     71        6          -0.000028613    0.000009025   -0.000022258
     72        6          -0.000020591    0.000000312   -0.000057615
     73        6           0.000149629    0.000209087   -0.000427227
     74        6          -0.000072707   -0.000111508    0.000253877
     75        6          -0.000028666   -0.000005190    0.000006775
     76        6          -0.000012935    0.000000403    0.000006218
     77        6          -0.000028192   -0.000029897    0.000077173
     78        6          -0.000012298   -0.000031678    0.000041150
     79        6           0.000007509   -0.000012108    0.000021308
     80        6           0.000002718    0.000007665    0.000008102
     81        6           0.000002106   -0.000011231   -0.000004823
     82        6          -0.000008025   -0.000000292    0.000008805
     83        1           0.000004668   -0.000002280    0.000003678
     84        1           0.000012943    0.000005960   -0.000024083
     85        1           0.000043054    0.000027734   -0.000013252
     86        1          -0.000004037   -0.000003228    0.000006612
     87        6          -0.000001708    0.000003863   -0.000000122
     88        1          -0.000001158    0.000007370    0.000012663
     89        6          -0.000001909   -0.000000780    0.000004155
     90        6           0.000002019   -0.000001585    0.000001635
     91        6          -0.000001222   -0.000001631    0.000000534
     92        1          -0.000005015   -0.000004159   -0.000000537
     93        6           0.000002630    0.000000406    0.000002640
     94        6          -0.000000224    0.000000644   -0.000003114
     95        1          -0.000000812    0.000000749   -0.000000115
     96        1           0.000000287   -0.000000176    0.000000055
     97        6           0.000001388    0.000000288    0.000000827
     98        6           0.000002711    0.000002532   -0.000002490
     99        1          -0.000001718   -0.000000579    0.000003031
    100        1          -0.000001582   -0.000000751   -0.000001097
    101        1           0.000000448    0.000000376    0.000001032
    102        6          -0.000000995   -0.000000889    0.000000405
    103        6          -0.000001482   -0.000000453   -0.000000839
    104        1           0.000000681   -0.000000255    0.000000559
    105        6           0.000001640    0.000000613    0.000000826
    106        1           0.000000549    0.000000557    0.000000216
    107        6           0.000000411    0.000000876    0.000000265
    108        1           0.000000513    0.000000137    0.000000031
    109        6          -0.000000655   -0.000000552   -0.000000345
    110        1          -0.000000161   -0.000000263    0.000000146
    111        1          -0.000000313   -0.000000483    0.000000138
    112        1           0.000000010   -0.000000015    0.000000100
    113        6           0.000000890   -0.000000627    0.000001128
    114        1           0.000002154   -0.000000504   -0.000000994
    115        1           0.000000005   -0.000000368   -0.000000121
    116        1          -0.000000184   -0.000000130   -0.000000572
    117        6          -0.000001919    0.000002111   -0.000003546
    118        1          -0.000002201   -0.000000338   -0.000003751
    119        1          -0.000000062   -0.000000988   -0.000000227
    120        1           0.000000809    0.000000414   -0.000000828
    121        6           0.000033478    0.000030574   -0.000048201
    122        1          -0.000022148   -0.000000663    0.000008678
    123        1          -0.000002367   -0.000015686    0.000011498
    124        1          -0.000002479    0.000000618    0.000003970
    125        6          -0.000118830    0.000196125   -0.000276715
    126        1           0.000050726   -0.000044985    0.000306241
    127        1          -0.000021440   -0.000224801    0.000103619
    128        1          -0.000001837   -0.000034712    0.000080193
 -------------------------------------------------------------------
 Cartesian Forces:  Max     0.000427227 RMS     0.000050638

 GradGradGradGradGradGradGradGradGradGradGradGradGradGradGradGradGradGrad
 Berny optimization.
 Using GEDIIS/GDIIS optimizer.
 FormGI is forming the generalized inverse of G from B-inverse, IUseBI=4.
 Internal  Forces:  Max     0.000227498 RMS     0.000024707
 Search for a local minimum.
 Step number   3 out of a maximum of  761
 All quantities printed in internal units (Hartrees-Bohrs-Radians)
 Mixed Optimization -- En-DIIS/RFO-DIIS
 Swapping is turned off.
 Update second derivatives using D2CorX and points    1    2    3
 DE= -1.39D-05 DEPred=-1.20D-05 R= 1.15D+00
 TightC=F SS=  1.41D+00  RLast= 5.30D-02 DXNew= 5.0454D-01 1.5890D-01
 Trust test= 1.15D+00 RLast= 5.30D-02 DXMaxT set to 3.00D-01
 ITU=  1  1  0
     Eigenvalues ---    0.00310   0.00554   0.00571   0.00809   0.00813
     Eigenvalues ---    0.00847   0.00849   0.00862   0.00865   0.00884
     Eigenvalues ---    0.00929   0.00948   0.00968   0.00976   0.01090
     Eigenvalues ---    0.01156   0.01229   0.01240   0.01353   0.01356
     Eigenvalues ---    0.01395   0.01431   0.01470   0.01546   0.01557
     Eigenvalues ---    0.01564   0.01588   0.01629   0.01634   0.01637
     Eigenvalues ---    0.01639   0.01653   0.01681   0.01720   0.01721
     Eigenvalues ---    0.01728   0.01731   0.01734   0.01735   0.01736
     Eigenvalues ---    0.01740   0.01743   0.01754   0.01756   0.01769
     Eigenvalues ---    0.01779   0.01783   0.01797   0.01843   0.01886
     Eigenvalues ---    0.01901   0.01903   0.01923   0.01950   0.01990
     Eigenvalues ---    0.01991   0.01991   0.01991   0.01998   0.02003
     Eigenvalues ---    0.02004   0.02004   0.02007   0.02009   0.02009
     Eigenvalues ---    0.02032   0.02041   0.02056   0.02119   0.02126
     Eigenvalues ---    0.02128   0.02129   0.02130   0.02133   0.02136
     Eigenvalues ---    0.02157   0.02158   0.02160   0.02165   0.02166
     Eigenvalues ---    0.02175   0.02176   0.02176   0.02176   0.02182
     Eigenvalues ---    0.02182   0.02190   0.02190   0.02192   0.02193
     Eigenvalues ---    0.02194   0.02195   0.02195   0.02196   0.02200
     Eigenvalues ---    0.02241   0.02242   0.02246   0.02247   0.02370
     Eigenvalues ---    0.02372   0.02373   0.02375   0.02479   0.02565
     Eigenvalues ---    0.07162   0.07164   0.07166   0.07175   0.07183
     Eigenvalues ---    0.07245   0.07339   0.07342   0.07355   0.07373
     Eigenvalues ---    0.07375   0.07381   0.07404   0.07451   0.07487
     Eigenvalues ---    0.07570   0.07571   0.07808   0.10353   0.10369
     Eigenvalues ---    0.13412   0.13739   0.14767   0.15422   0.15996
     Eigenvalues ---    0.15999   0.16000   0.16000   0.16000   0.16000
     Eigenvalues ---    0.16000   0.16000   0.16000   0.16000   0.16000
     Eigenvalues ---    0.16000   0.16000   0.16000   0.16000   0.16000
     Eigenvalues ---    0.16000   0.16000   0.16000   0.16000   0.16000
     Eigenvalues ---    0.16000   0.16000   0.16000   0.16000   0.16000
     Eigenvalues ---    0.16000   0.16000   0.16000   0.16000   0.16000
     Eigenvalues ---    0.16000   0.16000   0.16000   0.16000   0.16000
     Eigenvalues ---    0.16000   0.16000   0.16000   0.16000   0.16000
     Eigenvalues ---    0.16000   0.16000   0.16000   0.16000   0.16000
     Eigenvalues ---    0.16000   0.16000   0.16000   0.16000   0.16106
     Eigenvalues ---    0.16446   0.21999   0.22000   0.22000   0.22000
     Eigenvalues ---    0.22000   0.22000   0.22000   0.22000   0.22529
     Eigenvalues ---    0.22533   0.22565   0.22570   0.23477   0.23478
     Eigenvalues ---    0.23783   0.23810   0.24463   0.24471   0.24500
     Eigenvalues ---    0.24507   0.24929   0.24951   0.24958   0.24969
     Eigenvalues ---    0.24981   0.24982   0.24984   0.24986   0.24988
     Eigenvalues ---    0.24989   0.24990   0.24990   0.24992   0.24995
     Eigenvalues ---    0.24995   0.24996   0.24996   0.24997   0.24997
     Eigenvalues ---    0.24997   0.24997   0.24998   0.24998   0.24999
     Eigenvalues ---    0.24999   0.24999   0.24999   0.24999   0.24999
     Eigenvalues ---    0.24999   0.24999   0.25000   0.25000   0.25000
     Eigenvalues ---    0.25239   0.26150   0.27010   0.27552   0.27705
     Eigenvalues ---    0.27746   0.32704   0.32705   0.33028   0.33048
     Eigenvalues ---    0.33151   0.33179   0.33334   0.33399   0.33625
     Eigenvalues ---    0.33857   0.34034   0.34096   0.34106   0.34126
     Eigenvalues ---    0.34153   0.34167   0.34218   0.34245   0.34247
     Eigenvalues ---    0.34249   0.34262   0.34332   0.34359   0.34363
     Eigenvalues ---    0.34372   0.34380   0.34390   0.34408   0.34429
     Eigenvalues ---    0.34445   0.34505   0.34559   0.34581   0.34581
     Eigenvalues ---    0.34591   0.35228   0.35229   0.35230   0.35232
     Eigenvalues ---    0.35271   0.35274   0.35281   0.35283   0.35286
     Eigenvalues ---    0.35287   0.35291   0.35293   0.35295   0.35298
     Eigenvalues ---    0.35311   0.35312   0.35313   0.35315   0.35321
     Eigenvalues ---    0.35339   0.35375   0.35391   0.35397   0.35421
     Eigenvalues ---    0.35438   0.35441   0.35442   0.35443   0.35444
     Eigenvalues ---    0.35564   0.35728   0.35731   0.35984   0.36433
     Eigenvalues ---    0.37872   0.38005   0.38051   0.38526   0.38573
     Eigenvalues ---    0.38602   0.38642   0.38873   0.39983   0.40133
     Eigenvalues ---    0.40154   0.40195   0.40502   0.40560   0.41248
     Eigenvalues ---    0.41409   0.41421   0.41436   0.41493   0.41493
     Eigenvalues ---    0.41510   0.41625   0.42103   0.42339   0.42355
     Eigenvalues ---    0.42362   0.42372   0.43066   0.43314   0.43822
     Eigenvalues ---    0.44076   0.44088   0.44136   0.44490   0.44600
     Eigenvalues ---    0.44662   0.44726   0.45006   0.45115   0.45604
     Eigenvalues ---    0.46203   0.46256   0.46291   0.46366   0.46528
     Eigenvalues ---    0.46548   0.46727   0.46937   0.46939   0.46943
     Eigenvalues ---    0.47022   0.47034   0.47106   0.47417   0.47849
     Eigenvalues ---    0.49026   0.49332   0.50221   0.50238   0.50263
     Eigenvalues ---    0.50282   0.50284   0.51708   0.51741   0.51750
     Eigenvalues ---    0.51785   0.55496   0.55703
 En-DIIS/RFO-DIIS/Sim-DIIS IScMMF=       -3 using points:     3    2    1
 RFO step:  Lambda=-1.16154822D-05.
 DidBck=F Rises=F RFO-DIIS coefs:    1.61883   -0.45809   -0.16074
 Iteration  1 RMS(Cart)=  0.00449523 RMS(Int)=  0.00001551
 Iteration  2 RMS(Cart)=  0.00001675 RMS(Int)=  0.00000111
 Iteration  3 RMS(Cart)=  0.00000000 RMS(Int)=  0.00000111
 Variable       Old X    -DE/DX   Delta X   Delta X   Delta X     New X
                                 (Linear)    (Quad)   (Total)
    R1        2.67237  -0.00001   0.00003  -0.00004  -0.00002   2.67235
    R2        2.59157   0.00001   0.00000   0.00001   0.00001   2.59158
    R3        2.80452  -0.00000   0.00000  -0.00001  -0.00001   2.80451
    R4        2.62473  -0.00002  -0.00000  -0.00004  -0.00004   2.62469
    R5        2.76710  -0.00001  -0.00001  -0.00002  -0.00003   2.76708
    R6        2.74739   0.00001  -0.00002   0.00004   0.00002   2.74741
    R7        2.82304  -0.00000   0.00001  -0.00001   0.00000   2.82304
    R8        2.58372   0.00001  -0.00001   0.00003   0.00002   2.58375
    R9        2.67001   0.00001  -0.00000   0.00003   0.00003   2.67004
   R10        2.92278   0.00001  -0.00001   0.00003   0.00002   2.92280
   R11        2.66820  -0.00002   0.00001  -0.00006  -0.00005   2.66815
   R12        2.80872  -0.00000  -0.00000   0.00000  -0.00000   2.80872
   R13        2.75956  -0.00002   0.00001  -0.00007  -0.00006   2.75951
   R14        2.58142  -0.00001   0.00000  -0.00003  -0.00002   2.58140
   R15        2.61142  -0.00000   0.00000  -0.00000   0.00000   2.61142
   R16        2.82268  -0.00000   0.00000  -0.00000  -0.00000   2.82268
   R17        2.60085   0.00001  -0.00001   0.00002   0.00001   2.60086
   R18        2.92253   0.00000  -0.00000   0.00001   0.00001   2.92254
   R19        2.65007   0.00001  -0.00000   0.00002   0.00002   2.65009
   R20        2.04505  -0.00000   0.00000  -0.00000  -0.00000   2.04505
   R21        2.80572   0.00000  -0.00000   0.00000   0.00000   2.80572
   R22        2.63904   0.00000   0.00000   0.00000   0.00000   2.63904
   R23        2.63320  -0.00000   0.00000  -0.00001  -0.00001   2.63320
   R24        2.65674  -0.00000  -0.00000  -0.00001  -0.00001   2.65674
   R25        2.65817  -0.00000   0.00001  -0.00000   0.00000   2.65818
   R26        2.70646  -0.00000  -0.00000  -0.00000  -0.00000   2.70646
   R27        2.71096   0.00000  -0.00000   0.00000   0.00000   2.71096
   R28        2.71128   0.00000  -0.00000  -0.00000  -0.00000   2.71128
   R29        2.70760  -0.00000   0.00000  -0.00000   0.00000   2.70761
   R30        2.57492   0.00000   0.00000   0.00000   0.00000   2.57492
   R31        2.04997   0.00000   0.00000   0.00000   0.00000   2.04997
   R32        2.70832  -0.00000   0.00000  -0.00000  -0.00000   2.70832
   R33        2.65675   0.00000  -0.00000   0.00000   0.00000   2.65675
   R34        2.65663   0.00000   0.00000   0.00000   0.00000   2.65663
   R35        2.70855  -0.00000   0.00000  -0.00000  -0.00000   2.70855
   R36        2.04963   0.00000  -0.00000   0.00000  -0.00000   2.04963
   R37        2.57482  -0.00000   0.00000  -0.00000  -0.00000   2.57482
   R38        2.68915   0.00000   0.00000   0.00000   0.00000   2.68915
   R39        2.05193  -0.00000   0.00000  -0.00000   0.00000   2.05193
   R40        2.57464   0.00000   0.00000   0.00000   0.00000   2.57464
   R41        2.04962   0.00000   0.00000   0.00000   0.00000   2.04962
   R42        2.82039  -0.00000   0.00000  -0.00000  -0.00000   2.82039
   R43        2.57445  -0.00000  -0.00000  -0.00000  -0.00000   2.57445
   R44        2.04970  -0.00000   0.00000  -0.00000  -0.00000   2.04970
   R45        2.68908  -0.00000   0.00000  -0.00000  -0.00000   2.68908
   R46        2.05205   0.00000  -0.00000   0.00000  -0.00000   2.05205
   R47        2.05198   0.00000   0.00000  -0.00000   0.00000   2.05198
   R48        2.05213  -0.00000  -0.00000  -0.00000  -0.00000   2.05213
   R49        2.64047  -0.00000   0.00000  -0.00000  -0.00000   2.64047
   R50        2.64060   0.00000   0.00000   0.00000   0.00000   2.64060
   R51        2.62984  -0.00000   0.00000  -0.00000   0.00000   2.62984
   R52        2.05304  -0.00000   0.00000  -0.00000  -0.00000   2.05304
   R53        2.62982  -0.00000   0.00000  -0.00000  -0.00000   2.62982
   R54        2.05307   0.00000  -0.00000   0.00000   0.00000   2.05307
   R55        2.63104  -0.00000   0.00000  -0.00000  -0.00000   2.63104
   R56        2.05232  -0.00000   0.00000  -0.00000  -0.00000   2.05232
   R57        2.63114  -0.00000  -0.00000   0.00000  -0.00000   2.63114
   R58        2.05237   0.00000   0.00000   0.00000   0.00000   2.05237
   R59        2.05212  -0.00000   0.00000  -0.00000  -0.00000   2.05212
   R60        2.07169   0.00000  -0.00000   0.00000  -0.00000   2.07169
   R61        2.06723  -0.00001   0.00001  -0.00002  -0.00001   2.06722
   R62        2.06707   0.00000   0.00000   0.00001   0.00001   2.06708
   R63        2.07072   0.00001  -0.00000   0.00002   0.00002   2.07074
   R64        2.06913  -0.00000   0.00000  -0.00000  -0.00000   2.06913
   R65        2.06693  -0.00000  -0.00000  -0.00000  -0.00000   2.06692
   R66        2.67285  -0.00002   0.00001  -0.00004  -0.00003   2.67282
   R67        2.63782  -0.00001   0.00001  -0.00003  -0.00002   2.63780
   R68        2.52636   0.00001   0.00001   0.00002   0.00003   2.52639
   R69        2.81765  -0.00000  -0.00002   0.00000  -0.00001   2.81764
   R70        2.68668  -0.00000  -0.00002   0.00000  -0.00002   2.68666
   R71        2.82875  -0.00000   0.00000  -0.00001  -0.00001   2.82874
   R72        2.63177   0.00002   0.00001   0.00005   0.00006   2.63183
   R73        2.93993  -0.00001   0.00003  -0.00003   0.00000   2.93993
   R74        2.64275   0.00001   0.00003   0.00001   0.00005   2.64280
   R75        2.07045  -0.00000  -0.00002   0.00001  -0.00002   2.07044
   R76        2.06594  -0.00000   0.00003  -0.00002   0.00002   2.06595
   R77        2.06612   0.00000   0.00000   0.00001   0.00001   2.06613
   R78        2.93945   0.00006  -0.00012   0.00028   0.00017   2.93962
   R79        2.62965   0.00006  -0.00061   0.00027  -0.00034   2.62931
   R80        2.62771  -0.00006   0.00051  -0.00023   0.00028   2.62799
   R81        2.63429  -0.00009   0.00003  -0.00020  -0.00016   2.63413
   R82        2.81267  -0.00000  -0.00000  -0.00001  -0.00001   2.81266
   R83        2.63497  -0.00003   0.00001  -0.00006  -0.00005   2.63492
   R84        2.52825   0.00003  -0.00028   0.00017  -0.00011   2.52814
   R85        2.69794  -0.00008   0.00017  -0.00025  -0.00008   2.69785
   R86        2.64920   0.00006  -0.00005   0.00015   0.00009   2.64929
   R87        2.64983  -0.00002   0.00006  -0.00007  -0.00001   2.64982
   R88        2.66070   0.00003   0.00003   0.00008   0.00011   2.66081
   R89        2.81777  -0.00001  -0.00010   0.00003  -0.00007   2.81771
   R90        2.61630  -0.00000   0.00001  -0.00003  -0.00002   2.61628
   R91        2.82885  -0.00002   0.00003  -0.00006  -0.00003   2.82882
   R92        2.70650   0.00002  -0.00001   0.00006   0.00005   2.70655
   R93        2.70968   0.00002  -0.00001   0.00005   0.00004   2.70972
   R94        2.70972  -0.00001   0.00000  -0.00004  -0.00004   2.70968
   R95        2.70716  -0.00001   0.00001  -0.00003  -0.00002   2.70713
   R96        2.04513  -0.00001   0.00000  -0.00002  -0.00001   2.04512
   R97        2.06931  -0.00003   0.00003  -0.00008  -0.00005   2.06926
   R98        2.06786   0.00005  -0.00007   0.00016   0.00009   2.06795
   R99        2.06647   0.00000   0.00000   0.00000   0.00000   2.06648
   R100       2.57444   0.00000  -0.00001   0.00001  -0.00000   2.57444
   R101       2.05053  -0.00001   0.00001  -0.00004  -0.00002   2.05051
   R102       2.70756   0.00000  -0.00000   0.00001   0.00000   2.70756
   R103       2.65635  -0.00001  -0.00002  -0.00001  -0.00002   2.65633
   R104       2.65614  -0.00000   0.00001  -0.00002  -0.00000   2.65613
   R105       2.70771  -0.00000  -0.00000  -0.00001  -0.00001   2.70771
   R106       2.05032   0.00000  -0.00002   0.00002  -0.00000   2.05032
   R107       2.57428   0.00000   0.00001  -0.00000   0.00001   2.57429
   R108       2.68972  -0.00001   0.00001  -0.00002  -0.00001   2.68971
   R109       2.05157  -0.00000  -0.00000  -0.00000  -0.00000   2.05157
   R110       2.57442  -0.00001   0.00001  -0.00002  -0.00001   2.57441
   R111       2.04965  -0.00000   0.00000  -0.00000   0.00000   2.04965
   R112       2.82086  -0.00000  -0.00000   0.00000  -0.00000   2.82086
   R113       2.57419   0.00000  -0.00001   0.00001   0.00000   2.57419
   R114       2.04960   0.00000   0.00000   0.00000   0.00000   2.04961
   R115       2.68974   0.00000  -0.00001   0.00001  -0.00000   2.68974
   R116       2.05166   0.00000   0.00000   0.00000   0.00000   2.05167
   R117       2.05171   0.00000   0.00000   0.00000   0.00000   2.05171
   R118       2.63980  -0.00000  -0.00000  -0.00000  -0.00000   2.63980
   R119       2.64016  -0.00000   0.00000  -0.00000  -0.00000   2.64016
   R120       2.05172  -0.00000   0.00000  -0.00000  -0.00000   2.05172
   R121       2.63013  -0.00000   0.00000  -0.00000   0.00000   2.63013
   R122       2.05301  -0.00000   0.00000  -0.00000  -0.00000   2.05300
   R123       2.62980   0.00000   0.00000   0.00000   0.00000   2.62980
   R124       2.05303   0.00000  -0.00000   0.00000   0.00000   2.05303
   R125       2.63104  -0.00000   0.00000  -0.00000  -0.00000   2.63103
   R126       2.05217   0.00000  -0.00000   0.00000   0.00000   2.05217
   R127       2.63119  -0.00000  -0.00000  -0.00000  -0.00000   2.63118
   R128       2.05221  -0.00000  -0.00000  -0.00000  -0.00000   2.05221
   R129       2.05202  -0.00000   0.00000  -0.00000   0.00000   2.05202
   R130       2.06964  -0.00000   0.00000  -0.00001  -0.00000   2.06963
   R131       2.06916   0.00000   0.00000  -0.00000   0.00000   2.06916
   R132       2.06360  -0.00000   0.00000  -0.00000  -0.00000   2.06360
   R133       2.06344   0.00000  -0.00001   0.00001   0.00000   2.06344
   R134       2.07118   0.00000   0.00000   0.00000   0.00000   2.07118
   R135       2.06728  -0.00000  -0.00000  -0.00000  -0.00000   2.06728
   R136       2.06891   0.00001   0.00001   0.00003   0.00004   2.06895
   R137       2.06485  -0.00001  -0.00002  -0.00002  -0.00004   2.06481
   R138       2.06399  -0.00000   0.00001  -0.00001  -0.00000   2.06398
   R139       2.06911  -0.00023   0.00041  -0.00069  -0.00028   2.06883
   R140       2.06493   0.00022  -0.00042   0.00066   0.00024   2.06517
   R141       2.06399  -0.00001   0.00013  -0.00008   0.00006   2.06405
    A1        1.90286  -0.00000  -0.00001  -0.00001  -0.00002   1.90284
    A2        2.25080  -0.00001   0.00003  -0.00004  -0.00002   2.25079
    A3        2.12946   0.00001  -0.00002   0.00005   0.00003   2.12949
    A4        1.88033   0.00001  -0.00000   0.00003   0.00003   1.88036
    A5        2.19633   0.00001  -0.00001   0.00005   0.00004   2.19637
    A6        2.20618  -0.00002   0.00001  -0.00008  -0.00008   2.20610
    A7        1.85462   0.00000   0.00000   0.00000   0.00000   1.85462
    A8        2.19506  -0.00003   0.00003  -0.00013  -0.00009   2.19496
    A9        2.23290   0.00003  -0.00004   0.00014   0.00010   2.23300
   A10        1.88687  -0.00001   0.00001  -0.00003  -0.00002   1.88685
   A11        2.26947   0.00002  -0.00003   0.00007   0.00005   2.26951
   A12        2.12675  -0.00001   0.00002  -0.00004  -0.00003   2.12673
   A13        1.89977  -0.00000   0.00000   0.00001   0.00001   1.89978
   A14        2.17854   0.00000   0.00001  -0.00002  -0.00001   2.17853
   A15        2.20486   0.00000  -0.00001   0.00001  -0.00000   2.20486
   A16        2.05892   0.00000  -0.00000   0.00000   0.00000   2.05892
   A17        2.10283   0.00003  -0.00005   0.00015   0.00010   2.10292
   A18        2.12029  -0.00004   0.00004  -0.00015  -0.00011   2.12018
   A19        2.27258  -0.00003   0.00002  -0.00010  -0.00007   2.27251
   A20        2.12695   0.00001  -0.00002   0.00006   0.00004   2.12698
   A21        1.88363   0.00001  -0.00001   0.00004   0.00004   1.88367
   A22        1.84748   0.00000  -0.00000  -0.00000  -0.00000   1.84748
   A23        2.23154  -0.00002   0.00003  -0.00010  -0.00007   2.23147
   A24        2.20413   0.00002  -0.00002   0.00010   0.00008   2.20421
   A25        1.89973  -0.00001   0.00001  -0.00003  -0.00002   1.89971
   A26        2.20570  -0.00001   0.00001  -0.00004  -0.00003   2.20567
   A27        2.17578   0.00001  -0.00002   0.00007   0.00005   2.17583
   A28        1.89621  -0.00000   0.00000  -0.00001  -0.00001   1.89620
   A29        2.20583   0.00000   0.00000   0.00000   0.00000   2.20583
   A30        2.18113   0.00000  -0.00000   0.00001   0.00001   2.18113
   A31        1.89770  -0.00000   0.00000  -0.00000  -0.00000   1.89770
   A32        2.12576   0.00001  -0.00001   0.00002   0.00001   2.12577
   A33        2.25969  -0.00000   0.00001  -0.00002  -0.00001   2.25969
   A34        1.84140   0.00000   0.00000   0.00000   0.00001   1.84140
   A35        1.92590  -0.00000   0.00001  -0.00001  -0.00001   1.92590
   A36        1.92385  -0.00000   0.00001  -0.00001   0.00000   1.92385
   A37        1.91946  -0.00000  -0.00002   0.00000  -0.00002   1.91944
   A38        1.93138   0.00000  -0.00000   0.00001   0.00001   1.93139
   A39        1.92060   0.00000   0.00000   0.00001   0.00001   1.92061
   A40        2.10132  -0.00000   0.00001  -0.00000   0.00001   2.10133
   A41        2.08954  -0.00000  -0.00001   0.00000  -0.00001   2.08953
   A42        2.09215   0.00000  -0.00000   0.00001   0.00000   2.09216
   A43        2.11860  -0.00000  -0.00000  -0.00001  -0.00001   2.11859
   A44        2.09680   0.00000   0.00000   0.00000   0.00000   2.09680
   A45        2.06779   0.00000  -0.00000   0.00001   0.00001   2.06779
   A46        2.09603  -0.00000   0.00000  -0.00000  -0.00000   2.09602
   A47        2.12014   0.00000   0.00000   0.00000   0.00000   2.12014
   A48        2.06690   0.00000  -0.00000   0.00000  -0.00000   2.06690
   A49        2.11544  -0.00000   0.00000  -0.00000  -0.00000   2.11544
   A50        2.06661  -0.00000  -0.00000  -0.00000  -0.00001   2.06660
   A51        2.10113   0.00000   0.00000   0.00001   0.00001   2.10114
   A52        2.06677  -0.00000  -0.00000  -0.00000  -0.00000   2.06677
   A53        2.09132  -0.00000  -0.00000  -0.00000  -0.00000   2.09132
   A54        2.12509   0.00000   0.00000   0.00000   0.00000   2.12509
   A55        2.09167  -0.00000   0.00000  -0.00000   0.00000   2.09168
   A56        2.06722   0.00000   0.00000   0.00000   0.00000   2.06723
   A57        2.12423  -0.00000  -0.00000   0.00000  -0.00000   2.12422
   A58        2.06893   0.00000   0.00001   0.00000   0.00001   2.06894
   A59        2.11576  -0.00000   0.00000  -0.00000  -0.00000   2.11576
   A60        2.09849  -0.00000  -0.00001   0.00000  -0.00001   2.09849
   A61        2.09993  -0.00000  -0.00000  -0.00000  -0.00000   2.09993
   A62        2.09499   0.00000   0.00000   0.00000   0.00000   2.09499
   A63        2.08826   0.00000   0.00000  -0.00000   0.00000   2.08826
   A64        2.11497  -0.00000  -0.00000  -0.00000  -0.00000   2.11496
   A65        2.07116  -0.00000  -0.00000  -0.00000  -0.00000   2.07116
   A66        2.09706   0.00000   0.00000   0.00000   0.00000   2.09706
   A67        2.09761   0.00000  -0.00000   0.00000   0.00000   2.09762
   A68        2.09318   0.00000   0.00000   0.00000   0.00001   2.09319
   A69        2.09238  -0.00000  -0.00000  -0.00000  -0.00001   2.09237
   A70        2.11522  -0.00000   0.00000  -0.00000  -0.00000   2.11522
   A71        2.07059  -0.00000  -0.00000   0.00000  -0.00000   2.07059
   A72        2.09735   0.00000   0.00000   0.00000   0.00000   2.09736
   A73        2.10018   0.00000  -0.00000   0.00000   0.00000   2.10018
   A74        2.09428  -0.00000  -0.00000  -0.00000  -0.00000   2.09427
   A75        2.08872  -0.00000   0.00000  -0.00000   0.00000   2.08872
   A76        2.10093   0.00000   0.00000   0.00000   0.00000   2.10094
   A77        2.08742  -0.00000   0.00000  -0.00000  -0.00000   2.08742
   A78        2.09483  -0.00000  -0.00000  -0.00000  -0.00000   2.09483
   A79        2.10067  -0.00000  -0.00000  -0.00000  -0.00000   2.10067
   A80        2.09465   0.00000   0.00000  -0.00000   0.00000   2.09465
   A81        2.08786   0.00000   0.00000   0.00000   0.00000   2.08786
   A82        2.10354   0.00000   0.00001   0.00001   0.00001   2.10355
   A83        2.10358  -0.00000  -0.00001  -0.00001  -0.00001   2.10356
   A84        2.07607  -0.00000  -0.00000  -0.00000  -0.00000   2.07607
   A85        2.10405  -0.00000  -0.00000   0.00000  -0.00000   2.10405
   A86        2.07982   0.00000  -0.00000   0.00000   0.00000   2.07982
   A87        2.09931  -0.00000   0.00000  -0.00000   0.00000   2.09931
   A88        2.10385   0.00000   0.00000   0.00000   0.00000   2.10386
   A89        2.07959  -0.00000  -0.00000  -0.00000  -0.00001   2.07959
   A90        2.09974   0.00000   0.00000   0.00000   0.00000   2.09974
   A91        2.09617   0.00000   0.00000   0.00000   0.00000   2.09618
   A92        2.09058  -0.00000  -0.00000  -0.00000  -0.00000   2.09058
   A93        2.09643  -0.00000  -0.00000  -0.00000  -0.00000   2.09643
   A94        2.09633  -0.00000  -0.00000  -0.00000  -0.00000   2.09633
   A95        2.09055   0.00000   0.00000   0.00000   0.00000   2.09055
   A96        2.09631  -0.00000  -0.00000  -0.00000  -0.00000   2.09630
   A97        2.08989  -0.00000  -0.00000   0.00000  -0.00000   2.08989
   A98        2.09664  -0.00000  -0.00000  -0.00000  -0.00000   2.09664
   A99        2.09666   0.00000   0.00000   0.00000   0.00000   2.09666
   A100       1.95500  -0.00000   0.00001  -0.00002  -0.00002   1.95498
   A101       1.94806   0.00001  -0.00002   0.00006   0.00004   1.94810
   A102       1.91140  -0.00000   0.00002  -0.00004  -0.00002   1.91138
   A103       1.86940   0.00000  -0.00001   0.00003   0.00002   1.86942
   A104       1.88369  -0.00000  -0.00001  -0.00004  -0.00005   1.88364
   A105       1.89404   0.00000   0.00002   0.00001   0.00003   1.89407
   A106       1.95049  -0.00000   0.00001  -0.00003  -0.00002   1.95047
   A107       1.95123  -0.00000   0.00000  -0.00001  -0.00001   1.95122
   A108       1.91501   0.00000  -0.00001   0.00003   0.00002   1.91504
   A109       1.86649  -0.00000   0.00001  -0.00003  -0.00002   1.86646
   A110       1.88699   0.00000  -0.00001   0.00004   0.00002   1.88701
   A111       1.89127   0.00000   0.00000   0.00001   0.00001   1.89128
   A112       2.20151   0.00003   0.00004   0.00010   0.00014   2.20165
   A113       2.20375  -0.00003  -0.00006  -0.00011  -0.00016   2.20359
   A114       1.87771   0.00001   0.00002  -0.00000   0.00002   1.87773
   A115       1.90917   0.00000  -0.00002   0.00002  -0.00000   1.90917
   A116       2.23473   0.00000   0.00003  -0.00000   0.00003   2.23475
   A117       2.13926  -0.00000  -0.00000  -0.00002  -0.00002   2.13924
   A118       1.85179   0.00001  -0.00001   0.00003   0.00001   1.85180
   A119       2.18230  -0.00003   0.00001  -0.00011  -0.00010   2.18220
   A120       2.24896   0.00002   0.00000   0.00008   0.00008   2.24903
   A121       1.89626  -0.00001   0.00000  -0.00002  -0.00002   1.89624
   A122       2.19013   0.00001  -0.00001   0.00000  -0.00001   2.19012
   A123       2.19679  -0.00000   0.00001   0.00001   0.00001   2.19680
   A124       1.88982  -0.00001   0.00001  -0.00003  -0.00001   1.88980
   A125       2.29111   0.00001   0.00001   0.00002   0.00003   2.29113
   A126       2.10206   0.00000  -0.00003   0.00002  -0.00001   2.10205
   A127       1.94619   0.00001   0.00003   0.00004   0.00007   1.94626
   A128       1.95008  -0.00000  -0.00004  -0.00000  -0.00004   1.95004
   A129       1.91713  -0.00000  -0.00001  -0.00003  -0.00004   1.91709
   A130       1.87282   0.00000   0.00001   0.00003   0.00003   1.87285
   A131       1.88261  -0.00001  -0.00004  -0.00004  -0.00009   1.88252
   A132       1.89273   0.00000   0.00005   0.00001   0.00006   1.89279
   A133       1.85164  -0.00003  -0.00004  -0.00007  -0.00012   1.85152
   A134       1.92501  -0.00014   0.00145  -0.00147  -0.00002   1.92500
   A135       1.91382   0.00009  -0.00088   0.00083  -0.00005   1.91378
   A136       1.91177   0.00011  -0.00084   0.00077  -0.00007   1.91170
   A137       1.92664  -0.00004   0.00033  -0.00011   0.00022   1.92686
   A138       1.93333  -0.00000  -0.00001   0.00004   0.00003   1.93336
   A139       2.11588  -0.00000  -0.00001  -0.00002  -0.00003   2.11585
   A140       2.07728   0.00008  -0.00008   0.00038   0.00029   2.07758
   A141       2.08983  -0.00008   0.00009  -0.00030  -0.00022   2.08961
   A142       2.19636   0.00001   0.00015  -0.00004   0.00010   2.19647
   A143       2.19215   0.00003  -0.00019   0.00027   0.00008   2.19223
   A144       1.89372  -0.00004   0.00015  -0.00021  -0.00006   1.89366
   A145       2.10296   0.00002  -0.00006   0.00011   0.00005   2.10301
   A146       2.29357  -0.00008   0.00019  -0.00035  -0.00016   2.29341
   A147       1.88661   0.00006  -0.00015   0.00026   0.00011   1.88671
   A148       2.08945   0.00003  -0.00021   0.00020  -0.00002   2.08943
   A149       2.08211  -0.00003   0.00021  -0.00017   0.00004   2.08214
   A150       2.11143  -0.00001   0.00001  -0.00002  -0.00002   2.11142
   A151       1.90616  -0.00001   0.00004   0.00000   0.00004   1.90620
   A152       2.13834   0.00000  -0.00004   0.00014   0.00009   2.13843
   A153       2.23841   0.00001  -0.00010   0.00001  -0.00010   2.23831
   A154       1.84736  -0.00001   0.00003  -0.00007  -0.00004   1.84733
   A155       2.24730  -0.00007   0.00013  -0.00029  -0.00015   2.24714
   A156       2.18851   0.00008  -0.00017   0.00037   0.00019   2.18870
   A157       2.12474   0.00004  -0.00006   0.00014   0.00008   2.12482
   A158       2.08545  -0.00002   0.00003  -0.00005  -0.00003   2.08543
   A159       2.07296  -0.00002   0.00003  -0.00009  -0.00006   2.07290
   A160       2.08529   0.00001  -0.00004   0.00005   0.00002   2.08531
   A161       2.12535  -0.00002   0.00007  -0.00008  -0.00000   2.12535
   A162       2.07252   0.00000  -0.00004   0.00002  -0.00002   2.07251
   A163       1.89092  -0.00001  -0.00006   0.00001  -0.00004   1.89088
   A164       2.18443   0.00000   0.00002  -0.00001   0.00001   2.18444
   A165       2.20783   0.00000   0.00004  -0.00000   0.00003   2.20786
   A166       1.94603   0.00000  -0.00004   0.00003  -0.00002   1.94601
   A167       1.95166  -0.00003   0.00019  -0.00027  -0.00009   1.95157
   A168       1.91602   0.00001  -0.00007   0.00012   0.00005   1.91608
   A169       1.87018   0.00000   0.00005  -0.00008  -0.00003   1.87015
   A170       1.88736   0.00000   0.00005   0.00003   0.00008   1.88744
   A171       1.89034   0.00002  -0.00018   0.00018   0.00000   1.89035
   A172       2.11034   0.00000  -0.00002   0.00003   0.00001   2.11036
   A173       2.07539   0.00001   0.00000   0.00003   0.00003   2.07542
   A174       2.09746  -0.00001   0.00002  -0.00007  -0.00005   2.09741
   A175       2.06542   0.00001  -0.00001   0.00005   0.00003   2.06546
   A176       2.09181   0.00000  -0.00002   0.00002   0.00000   2.09181
   A177       2.12593  -0.00001   0.00003  -0.00006  -0.00004   2.12589
   A178       2.09186   0.00000   0.00001  -0.00000   0.00001   2.09187
   A179       2.06570   0.00000   0.00002  -0.00000   0.00002   2.06571
   A180       2.12562  -0.00001  -0.00003   0.00000  -0.00003   2.12559
   A181       2.07623  -0.00000   0.00000  -0.00002  -0.00002   2.07621
   A182       2.11037   0.00000   0.00002  -0.00000   0.00001   2.11038
   A183       2.09659   0.00000  -0.00002   0.00003   0.00001   2.09660
   A184       2.10183   0.00001  -0.00001   0.00002   0.00001   2.10185
   A185       2.09365  -0.00000  -0.00000  -0.00001  -0.00001   2.09364
   A186       2.08770  -0.00000   0.00001  -0.00002  -0.00001   2.08769
   A187       2.11376   0.00000  -0.00001   0.00001  -0.00000   2.11375
   A188       2.07010  -0.00000  -0.00000  -0.00000  -0.00000   2.07010
   A189       2.09933  -0.00000   0.00001  -0.00001   0.00001   2.09933
   A190       2.10049   0.00000   0.00000   0.00001   0.00001   2.10050
   A191       2.09152  -0.00000  -0.00000  -0.00001  -0.00001   2.09151
   A192       2.09116  -0.00000  -0.00000  -0.00000  -0.00000   2.09116
   A193       2.11379   0.00000   0.00001  -0.00000   0.00001   2.11380
   A194       2.07009  -0.00000  -0.00001  -0.00002  -0.00003   2.07007
   A195       2.09930   0.00000  -0.00000   0.00002   0.00002   2.09932
   A196       2.10206  -0.00000   0.00001  -0.00000   0.00000   2.10207
   A197       2.09328  -0.00000   0.00000  -0.00001  -0.00000   2.09328
   A198       2.08784   0.00000  -0.00001   0.00001   0.00000   2.08784
   A199       2.10204  -0.00000   0.00002  -0.00002  -0.00000   2.10203
   A200       2.08630   0.00000  -0.00001   0.00001   0.00000   2.08630
   A201       2.09485   0.00000  -0.00001   0.00001  -0.00000   2.09485
   A202       2.10442  -0.00000   0.00000  -0.00000  -0.00000   2.10442
   A203       2.10036   0.00000  -0.00000   0.00000   0.00000   2.10037
   A204       2.07840  -0.00000   0.00000  -0.00000  -0.00000   2.07840
   A205       2.10190  -0.00000  -0.00002  -0.00001  -0.00003   2.10188
   A206       2.09478   0.00000   0.00001   0.00000   0.00001   2.09480
   A207       2.08650   0.00000   0.00001   0.00000   0.00001   2.08651
   A208       2.10254  -0.00000  -0.00000  -0.00000  -0.00000   2.10254
   A209       2.08097   0.00000   0.00000   0.00000   0.00000   2.08097
   A210       2.09968  -0.00000   0.00000  -0.00000  -0.00000   2.09968
   A211       2.10257   0.00000  -0.00000   0.00000   0.00000   2.10257
   A212       2.08047   0.00000   0.00000   0.00000   0.00000   2.08047
   A213       2.10014  -0.00000  -0.00000  -0.00000  -0.00000   2.10014
   A214       2.09615   0.00000  -0.00000   0.00000   0.00000   2.09615
   A215       2.09056  -0.00000  -0.00000  -0.00000  -0.00000   2.09056
   A216       2.09648   0.00000   0.00000   0.00000   0.00000   2.09648
   A217       2.09614  -0.00000   0.00000  -0.00000  -0.00000   2.09614
   A218       2.09066  -0.00000  -0.00000  -0.00000  -0.00000   2.09066
   A219       2.09639   0.00000   0.00000   0.00000   0.00000   2.09639
   A220       2.09057  -0.00000   0.00000  -0.00000  -0.00000   2.09057
   A221       2.09623  -0.00000  -0.00000  -0.00000  -0.00000   2.09623
   A222       2.09638   0.00000  -0.00000   0.00000   0.00000   2.09638
   A223       1.92327   0.00000  -0.00001   0.00001   0.00000   1.92327
   A224       1.92531   0.00000  -0.00001   0.00000  -0.00000   1.92531
   A225       1.93035  -0.00000   0.00001  -0.00001   0.00000   1.93036
   A226       1.85956  -0.00000  -0.00001   0.00000  -0.00000   1.85955
   A227       1.91134  -0.00000   0.00001  -0.00001   0.00000   1.91134
   A228       1.91269  -0.00000   0.00000  -0.00000  -0.00000   1.91269
   A229       1.92753  -0.00000   0.00003  -0.00002   0.00001   1.92754
   A230       1.92696   0.00000   0.00000   0.00000   0.00000   1.92696
   A231       1.92182  -0.00000  -0.00002   0.00001  -0.00001   1.92180
   A232       1.90806  -0.00000   0.00001  -0.00001  -0.00000   1.90806
   A233       1.91623   0.00000  -0.00001   0.00002   0.00001   1.91624
   A234       1.86213   0.00000  -0.00000   0.00000  -0.00000   1.86212
   A235       1.92794  -0.00003  -0.00018  -0.00015  -0.00034   1.92761
   A236       1.92332   0.00002   0.00002   0.00013   0.00015   1.92347
   A237       1.92605   0.00000   0.00007   0.00001   0.00008   1.92614
   A238       1.87010  -0.00001  -0.00006  -0.00007  -0.00012   1.86998
   A239       1.90304   0.00001   0.00004   0.00003   0.00007   1.90311
   A240       1.91244   0.00000   0.00011   0.00005   0.00015   1.91259
   A241       1.92277  -0.00006  -0.00087   0.00012  -0.00075   1.92202
   A242       1.92768   0.00006   0.00100  -0.00021   0.00078   1.92846
   A243       1.92762   0.00001  -0.00015   0.00017   0.00003   1.92764
   A244       1.86927  -0.00005   0.00074  -0.00072   0.00002   1.86929
   A245       1.90263   0.00013  -0.00163   0.00161  -0.00002   1.90260
   A246       1.91283  -0.00009   0.00092  -0.00099  -0.00007   1.91276
    D1        0.00243   0.00000  -0.00009   0.00005  -0.00004   0.00238
    D2       -3.11243   0.00000   0.00012   0.00020   0.00031  -3.11212
    D3        3.13210   0.00000  -0.00018   0.00013  -0.00004   3.13205
    D4        0.01724   0.00001   0.00003   0.00029   0.00031   0.01755
    D5        0.01307  -0.00000   0.00008  -0.00002   0.00006   0.01313
    D6       -3.12249  -0.00000   0.00001  -0.00003  -0.00002  -3.12251
    D7       -3.11759  -0.00000   0.00016  -0.00010   0.00006  -3.11753
    D8        0.03003  -0.00000   0.00009  -0.00012  -0.00002   0.03001
    D9       -0.13999   0.00000   0.00000   0.00006   0.00006  -0.13994
   D10        1.97232  -0.00000   0.00003   0.00003   0.00006   1.97238
   D11       -2.25915  -0.00000   0.00002   0.00003   0.00005  -2.25910
   D12        2.98831   0.00000  -0.00010   0.00015   0.00006   2.98836
   D13       -1.18256   0.00000  -0.00007   0.00012   0.00005  -1.18250
   D14        0.86915   0.00000  -0.00009   0.00013   0.00005   0.86920
   D15       -0.01583  -0.00000   0.00006  -0.00005   0.00001  -0.01582
   D16        3.09045   0.00001  -0.00000   0.00033   0.00033   3.09077
   D17        3.09883  -0.00000  -0.00014  -0.00020  -0.00034   3.09849
   D18       -0.07808   0.00000  -0.00021   0.00018  -0.00003  -0.07810
   D19       -1.05288   0.00001  -0.00028   0.00132   0.00104  -1.05184
   D20        2.11350   0.00002  -0.00045   0.00162   0.00117   2.11467
   D21        2.12036   0.00002  -0.00004   0.00150   0.00146   2.12182
   D22       -0.99645   0.00002  -0.00021   0.00179   0.00159  -0.99486
   D23        0.02399  -0.00000  -0.00002   0.00004   0.00002   0.02401
   D24       -3.10279   0.00000   0.00003   0.00023   0.00026  -3.10253
   D25       -3.08127  -0.00000   0.00005  -0.00034  -0.00030  -3.08157
   D26        0.07513  -0.00000   0.00010  -0.00016  -0.00006   0.07508
   D27        1.89011  -0.00001  -0.00006  -0.00010  -0.00016   1.88995
   D28       -2.29692  -0.00000  -0.00009  -0.00004  -0.00012  -2.29704
   D29       -0.19914   0.00000  -0.00006  -0.00001  -0.00008  -0.19921
   D30       -1.29447   0.00000  -0.00014   0.00035   0.00022  -1.29425
   D31        0.80169   0.00000  -0.00016   0.00042   0.00026   0.80194
   D32        2.89947   0.00001  -0.00014   0.00044   0.00030   2.89977
   D33       -0.02283   0.00000  -0.00004  -0.00001  -0.00005  -0.02288
   D34        3.11261   0.00000   0.00003   0.00000   0.00003   3.11265
   D35        3.10541  -0.00000  -0.00008  -0.00018  -0.00026   3.10514
   D36       -0.04233  -0.00000  -0.00002  -0.00016  -0.00018  -0.04252
   D37       -3.13061  -0.00000  -0.00009   0.00001  -0.00008  -3.13069
   D38        0.06174   0.00000   0.00006   0.00004   0.00009   0.06183
   D39        0.02756   0.00000  -0.00003   0.00022   0.00019   0.02775
   D40       -3.06327   0.00001   0.00012   0.00025   0.00036  -3.06291
   D41       -3.14143   0.00000   0.00013  -0.00000   0.00012  -3.14130
   D42       -1.06883  -0.00000   0.00011  -0.00001   0.00010  -1.06873
   D43        1.05608  -0.00000   0.00012  -0.00001   0.00011   1.05619
   D44        0.00725   0.00000   0.00005  -0.00002   0.00003   0.00728
   D45        2.07984  -0.00000   0.00003  -0.00002   0.00001   2.07985
   D46       -2.07843  -0.00000   0.00005  -0.00003   0.00002  -2.07841
   D47       -3.10977  -0.00001   0.00011  -0.00033  -0.00022  -3.10999
   D48        0.02285  -0.00000   0.00004  -0.00009  -0.00005   0.02280
   D49       -0.01948  -0.00001  -0.00004  -0.00035  -0.00039  -0.01986
   D50        3.11314  -0.00000  -0.00011  -0.00011  -0.00022   3.11293
   D51       -1.76987  -0.00001   0.00007  -0.00103  -0.00096  -1.77083
   D52        1.35137  -0.00001  -0.00003  -0.00073  -0.00076   1.35061
   D53        1.42430  -0.00001   0.00023  -0.00101  -0.00078   1.42351
   D54       -1.73765  -0.00001   0.00012  -0.00071  -0.00059  -1.73824
   D55        3.14013   0.00000  -0.00007   0.00020   0.00013   3.14026
   D56        0.00652   0.00000  -0.00003   0.00003   0.00000   0.00653
   D57        0.00654  -0.00000  -0.00000  -0.00002  -0.00002   0.00652
   D58       -3.12706  -0.00000   0.00004  -0.00019  -0.00015  -3.12721
   D59       -3.13906  -0.00000   0.00005  -0.00014  -0.00009  -3.13915
   D60       -0.06280  -0.00000  -0.00000  -0.00011  -0.00011  -0.06291
   D61       -0.00467   0.00000  -0.00000   0.00005   0.00005  -0.00462
   D62        3.07159   0.00000  -0.00006   0.00008   0.00003   3.07162
   D63       -0.00588   0.00000   0.00001  -0.00002  -0.00001  -0.00589
   D64       -3.14056  -0.00000   0.00002  -0.00006  -0.00005  -3.14061
   D65        3.12789   0.00000  -0.00003   0.00014   0.00011   3.12800
   D66       -0.00679   0.00000  -0.00002   0.00010   0.00008  -0.00671
   D67       -1.18068   0.00001  -0.00014   0.00034   0.00020  -1.18048
   D68        0.91083   0.00000  -0.00013   0.00028   0.00015   0.91098
   D69        3.00959   0.00000  -0.00013   0.00030   0.00017   3.00976
   D70        1.97045   0.00000  -0.00009   0.00014   0.00005   1.97050
   D71       -2.22123  -0.00000  -0.00008   0.00008  -0.00000  -2.22123
   D72       -0.12246  -0.00000  -0.00008   0.00010   0.00002  -0.12245
   D73        0.00103  -0.00000   0.00001  -0.00007  -0.00006   0.00097
   D74        3.13569   0.00000  -0.00001   0.00003   0.00001   3.13570
   D75       -3.07661  -0.00000   0.00006  -0.00009  -0.00003  -3.07664
   D76        0.05805   0.00000   0.00004   0.00000   0.00004   0.05809
   D77        0.04503   0.00000  -0.00004   0.00016   0.00011   0.04514
   D78       -2.03185   0.00000  -0.00004   0.00017   0.00013  -2.03173
   D79        2.12572   0.00000  -0.00003   0.00015   0.00012   2.12584
   D80        3.11143   0.00000  -0.00010   0.00019   0.00008   3.11151
   D81        1.03455   0.00000  -0.00010   0.00020   0.00010   1.03464
   D82       -1.09107   0.00000  -0.00009   0.00019   0.00010  -1.09097
   D83        0.00324   0.00000  -0.00001   0.00006   0.00004   0.00329
   D84       -3.13071  -0.00000   0.00001  -0.00005  -0.00004  -3.13075
   D85        3.13804   0.00000  -0.00002   0.00010   0.00007   3.13812
   D86        0.00409  -0.00000   0.00001  -0.00001  -0.00000   0.00409
   D87       -1.04568  -0.00000   0.00005  -0.00011  -0.00006  -1.04574
   D88        1.00277  -0.00000   0.00003  -0.00009  -0.00006   1.00271
   D89        3.12166  -0.00000   0.00004  -0.00010  -0.00006   3.12160
   D90        2.08740   0.00000   0.00002   0.00001   0.00003   2.08743
   D91       -2.14734   0.00000   0.00000   0.00003   0.00003  -2.14731
   D92       -0.02844   0.00000   0.00001   0.00002   0.00003  -0.02841
   D93       -0.00149   0.00000  -0.00004   0.00004   0.00000  -0.00148
   D94        3.14023   0.00000  -0.00005   0.00006   0.00001   3.14024
   D95       -3.12269  -0.00000   0.00006  -0.00025  -0.00019  -3.12288
   D96        0.01903  -0.00000   0.00006  -0.00024  -0.00019   0.01884
   D97       -3.10593  -0.00000   0.00006  -0.00006   0.00001  -3.10592
   D98        0.01880  -0.00000   0.00004  -0.00012  -0.00008   0.01873
   D99        0.01542   0.00000  -0.00004   0.00024   0.00020   0.01562
   D100       3.14015   0.00000  -0.00006   0.00018   0.00012   3.14027
   D101      -3.11323  -0.00000   0.00002  -0.00006  -0.00004  -3.11327
   D102       0.02674  -0.00000   0.00000  -0.00003  -0.00003   0.02671
   D103       0.02824  -0.00000   0.00003  -0.00007  -0.00005   0.02819
   D104      -3.11498  -0.00000   0.00001  -0.00004  -0.00003  -3.11501
   D105       3.10595   0.00000  -0.00001   0.00006   0.00004   3.10600
   D106      -0.03490   0.00000  -0.00003   0.00008   0.00005  -0.03485
   D107      -0.03551   0.00000  -0.00002   0.00007   0.00005  -0.03547
   D108       3.10682   0.00000  -0.00004   0.00009   0.00006   3.10687
   D109      -0.03453  -0.00000  -0.00000  -0.00008  -0.00008  -0.03461
   D110       3.09557  -0.00000  -0.00003  -0.00006  -0.00009   3.09549
   D111       3.12341  -0.00000   0.00002  -0.00002   0.00000   3.12341
   D112      -0.02967  -0.00000  -0.00001  -0.00000  -0.00001  -0.02967
   D113       0.04219   0.00000   0.00003   0.00004   0.00007   0.04227
   D114      -3.09751   0.00000   0.00003   0.00006   0.00009  -3.09742
   D115      -3.11599  -0.00000   0.00001  -0.00002  -0.00001  -3.11600
   D116       0.02749   0.00000   0.00001  -0.00000   0.00001   0.02750
   D117      -0.00317   0.00000  -0.00001   0.00003   0.00002  -0.00315
   D118       3.14015   0.00000  -0.00001   0.00003   0.00001   3.14016
   D119       3.14008  -0.00000   0.00000  -0.00000   0.00000   3.14008
   D120       0.00022  -0.00000   0.00000  -0.00001  -0.00001   0.00021
   D121       0.01901  -0.00000   0.00000  -0.00002  -0.00002   0.01899
   D122      -3.12008  -0.00000   0.00000  -0.00001  -0.00000  -3.12008
   D123      -3.12333  -0.00000   0.00002  -0.00005  -0.00003  -3.12336
   D124       0.02076  -0.00000   0.00002  -0.00003  -0.00001   0.02075
   D125       0.01570   0.00000  -0.00001   0.00008   0.00007   0.01577
   D126      -3.12177   0.00000   0.00004  -0.00001   0.00004  -3.12174
   D127      -3.12513   0.00000  -0.00003   0.00011   0.00008  -3.12505
   D128       0.02058   0.00000   0.00003   0.00002   0.00004   0.02063
   D129       0.01860  -0.00000   0.00003  -0.00009  -0.00006   0.01854
   D130      -3.12710  -0.00000  -0.00003   0.00000  -0.00002  -3.12713
   D131      -3.11112  -0.00000   0.00005  -0.00010  -0.00005  -3.11117
   D132       0.02636  -0.00000  -0.00000  -0.00001  -0.00001   0.02635
   D133       0.01190  -0.00000   0.00000  -0.00000  -0.00000   0.01189
   D134      -3.12289  -0.00000   0.00001  -0.00001   0.00000  -3.12289
   D135      -3.14141   0.00000  -0.00002   0.00001  -0.00001  -3.14142
   D136       0.00699  -0.00000  -0.00002   0.00001  -0.00001   0.00698
   D137      -0.00654   0.00000  -0.00001   0.00001  -0.00000  -0.00655
   D138       3.13835  -0.00000  -0.00000  -0.00001  -0.00001   3.13833
   D139       3.13697   0.00000  -0.00001   0.00002   0.00002   3.13699
   D140      -0.00133   0.00000   0.00000   0.00001   0.00001  -0.00132
   D141      -0.01453   0.00000  -0.00001   0.00002   0.00001  -0.01452
   D142       3.13116  -0.00000  -0.00000  -0.00001  -0.00001   3.13115
   D143       3.12534   0.00000  -0.00000   0.00002   0.00002   3.12535
   D144      -0.01215  -0.00000  -0.00000  -0.00000  -0.00001  -0.01216
   D145       0.00621  -0.00000   0.00001  -0.00002  -0.00001   0.00620
   D146      -3.13951   0.00000   0.00001   0.00001   0.00001  -3.13949
   D147      -3.13792  -0.00000   0.00001  -0.00004  -0.00003  -3.13795
   D148      -0.00045  -0.00000   0.00001  -0.00001  -0.00000  -0.00045
   D149      -1.74658   0.00000  -0.00002   0.00003   0.00001  -1.74658
   D150       1.39583   0.00000  -0.00001   0.00004   0.00003   1.39585
   D151       1.39912  -0.00000   0.00003  -0.00006  -0.00003   1.39909
   D152      -1.74166  -0.00000   0.00004  -0.00005  -0.00001  -1.74167
   D153       0.00935   0.00000   0.00000   0.00001   0.00001   0.00936
   D154      -3.13606   0.00000   0.00000   0.00001   0.00001  -3.13605
   D155      -3.13915   0.00000  -0.00000   0.00001   0.00001  -3.13914
   D156      -0.00138   0.00000  -0.00000   0.00001   0.00001  -0.00137
   D157      -0.01233  -0.00000   0.00000  -0.00001  -0.00001  -0.01234
   D158       3.13307  -0.00000  -0.00000  -0.00001  -0.00001   3.13306
   D159       3.12597   0.00000  -0.00000   0.00001   0.00000   3.12598
   D160      -0.01181   0.00000  -0.00001   0.00001   0.00000  -0.01181
   D161      -3.14079   0.00000   0.00001   0.00001   0.00002  -3.14077
   D162      -0.00032   0.00000   0.00001   0.00001   0.00002  -0.00030
   D163       0.00000   0.00000   0.00000  -0.00000   0.00000   0.00000
   D164       3.14047  -0.00000  -0.00000  -0.00000  -0.00001   3.14047
   D165       3.14083  -0.00000  -0.00001  -0.00001  -0.00002   3.14080
   D166      -0.00187  -0.00000  -0.00001  -0.00001  -0.00002  -0.00189
   D167       0.00003   0.00000  -0.00000   0.00000  -0.00000   0.00003
   D168       3.14053   0.00000   0.00000   0.00000   0.00000   3.14053
   D169      -0.00001  -0.00000   0.00000  -0.00000  -0.00000  -0.00001
   D170      -3.14036  -0.00000  -0.00000  -0.00000  -0.00000  -3.14037
   D171      -3.14048   0.00000   0.00000   0.00000   0.00001  -3.14047
   D172       0.00236   0.00000   0.00000   0.00000   0.00000   0.00236
   D173      -0.00005  -0.00000   0.00000  -0.00000  -0.00000  -0.00006
   D174      -3.14107  -0.00000   0.00000  -0.00000  -0.00000  -3.14108
   D175      -3.14053  -0.00000  -0.00000  -0.00000  -0.00000  -3.14054
   D176       0.00163  -0.00000  -0.00000  -0.00000  -0.00000   0.00163
   D177      -0.00001   0.00000  -0.00000   0.00000  -0.00000  -0.00001
   D178      -3.14129   0.00000  -0.00000   0.00000  -0.00000  -3.14129
   D179       3.14034   0.00000   0.00000   0.00000   0.00000   3.14034
   D180      -0.00095   0.00000   0.00000   0.00000   0.00000  -0.00095
   D181       0.00004   0.00000   0.00000   0.00000   0.00000   0.00004
   D182       3.14133   0.00000   0.00000   0.00000   0.00000   3.14133
   D183       3.14106   0.00000   0.00000   0.00000   0.00000   3.14106
   D184      -0.00084   0.00000  -0.00000   0.00000   0.00000  -0.00084
   D185      -3.11938   0.00000  -0.00003   0.00014   0.00011  -3.11927
   D186       0.01414   0.00001   0.00037   0.00028   0.00066   0.01480
   D187       0.00125  -0.00000   0.00012  -0.00011   0.00000   0.00125
   D188       3.13477   0.00000   0.00052   0.00003   0.00055   3.13532
   D189       3.11517  -0.00000  -0.00007  -0.00011  -0.00018   3.11498
   D190      -0.04322  -0.00001  -0.00021  -0.00027  -0.00048  -0.04370
   D191      -0.00543   0.00000  -0.00022   0.00014  -0.00008  -0.00551
   D192       3.11937  -0.00000  -0.00035  -0.00002  -0.00037   3.11899
   D193       0.00361   0.00000   0.00004   0.00004   0.00007   0.00369
   D194      -3.13411   0.00004   0.00333   0.00082   0.00415  -3.12996
   D195      -3.13044  -0.00000  -0.00034  -0.00010  -0.00043  -3.13087
   D196       0.01503   0.00003   0.00296   0.00069   0.00365   0.01867
   D197       1.91940   0.00000  -0.00040   0.00005  -0.00035   1.91905
   D198      -2.30073  -0.00001  -0.00057  -0.00005  -0.00062  -2.30135
   D199      -0.18630   0.00001  -0.00037   0.00010  -0.00027  -0.18657
   D200      -1.23123   0.00000   0.00005   0.00021   0.00026  -1.23097
   D201       0.83183  -0.00001  -0.00012   0.00011  -0.00001   0.83182
   D202       2.94626   0.00001   0.00008   0.00026   0.00034   2.94660
   D203       0.00764  -0.00000   0.00024  -0.00012   0.00012   0.00777
   D204      -3.11210  -0.00002   0.00074  -0.00065   0.00009  -3.11201
   D205      -3.11629   0.00001   0.00038   0.00005   0.00044  -3.11585
   D206       0.04715  -0.00001   0.00088  -0.00048   0.00040   0.04756
   D207       1.91797  -0.00001  -0.00093  -0.00126  -0.00218   1.91578
   D208      -2.26938  -0.00001  -0.00092  -0.00120  -0.00212  -2.27150
   D209      -0.16811  -0.00001  -0.00089  -0.00121  -0.00209  -0.17020
   D210      -1.24435  -0.00002  -0.00109  -0.00146  -0.00255  -1.24690
   D211       0.85149  -0.00002  -0.00109  -0.00139  -0.00248   0.84901
   D212       2.95276  -0.00002  -0.00105  -0.00141  -0.00246   2.95030
   D213      -0.00705  -0.00000  -0.00018   0.00005  -0.00012  -0.00717
   D214       3.11550   0.00001  -0.00061   0.00052  -0.00010   3.11540
   D215       3.13066  -0.00004  -0.00349  -0.00074  -0.00422   3.12643
   D216      -0.02998  -0.00002  -0.00392  -0.00027  -0.00419  -0.03418
   D217      -3.13725  -0.00002   0.00150  -0.00144   0.00006  -3.13720
   D218      -1.06836   0.00003   0.00124  -0.00135  -0.00010  -1.06846
   D219       1.06529  -0.00001   0.00160  -0.00171  -0.00011   1.06518
   D220       0.00886   0.00002   0.00535  -0.00052   0.00483   0.01369
   D221       2.07776   0.00007   0.00509  -0.00043   0.00467   2.08243
   D222      -2.07178   0.00004   0.00545  -0.00079   0.00466  -2.06712
   D223       3.13670   0.00005  -0.00004   0.00252   0.00248   3.13918
   D224       0.01605   0.00000   0.00018  -0.00045  -0.00027   0.01578
   D225       0.01917   0.00003   0.00051   0.00194   0.00244   0.02162
   D226      -3.10148  -0.00001   0.00072  -0.00103  -0.00031  -3.10179
   D227       0.02399  -0.00004  -0.00436  -0.00025  -0.00462   0.01937
   D228       3.11329  -0.00002  -0.00172   0.00050  -0.00122   3.11207
   D229      -2.05364   0.00008  -0.00562   0.00113  -0.00449  -2.05814
   D230       1.03566   0.00010  -0.00297   0.00188  -0.00109   1.03457
   D231       2.09619   0.00003  -0.00527   0.00064  -0.00463   2.09157
   D232      -1.09769   0.00006  -0.00262   0.00140  -0.00122  -1.09891
   D233       0.01239  -0.00005   0.00044  -0.00268  -0.00224   0.01014
   D234      -3.11730  -0.00008   0.00421  -0.00597  -0.00176  -3.11906
   D235       3.13289  -0.00000   0.00021   0.00032   0.00053   3.13342
   D236       0.00320  -0.00003   0.00399  -0.00297   0.00102   0.00422
   D237      -1.66253   0.00004  -0.00218   0.00381   0.00162  -1.66091
   D238       1.45799   0.00004  -0.00200   0.00385   0.00185   1.45984
   D239       1.49968  -0.00001  -0.00197   0.00088  -0.00109   1.49860
   D240      -1.66298  -0.00001  -0.00178   0.00092  -0.00086  -1.66384
   D241      -0.03575   0.00006   0.00195   0.00183   0.00378  -0.03197
   D242       3.09645   0.00008  -0.00103   0.00442   0.00340   3.09985
   D243      -3.13252   0.00004  -0.00031   0.00117   0.00086  -3.13166
   D244      -0.00031   0.00006  -0.00329   0.00376   0.00048   0.00016
   D245      -3.09862  -0.00005   0.00018  -0.00282  -0.00263  -3.10125
   D246       0.01995   0.00005  -0.00517   0.00387  -0.00130   0.01864
   D247      -0.00172  -0.00003   0.00245  -0.00217   0.00028  -0.00144
   D248       3.11685   0.00007  -0.00291   0.00452   0.00161   3.11846
   D249       3.13302  -0.00004  -0.00061  -0.00087  -0.00148   3.13154
   D250      -0.01465  -0.00001  -0.00298   0.00136  -0.00162  -0.01627
   D251       0.00221  -0.00006   0.00281  -0.00385  -0.00104   0.00117
   D252       3.13773  -0.00003   0.00044  -0.00162  -0.00118   3.13656
   D253      -0.01492   0.00001  -0.00002   0.00034   0.00032  -0.01460
   D254       3.11733  -0.00000   0.00001  -0.00005  -0.00004   3.11729
   D255      -3.13508   0.00000  -0.00021   0.00030   0.00009  -3.13499
   D256      -0.00284  -0.00000  -0.00018  -0.00009  -0.00027  -0.00310
   D257      -3.11251   0.00000  -0.00004   0.00008   0.00005  -3.11246
   D258       0.02191   0.00000   0.00001   0.00013   0.00014   0.02205
   D259       0.00774   0.00000   0.00014   0.00013   0.00027   0.00802
   D260      -3.14102   0.00000   0.00019   0.00017   0.00036  -3.14066
   D261       0.00316  -0.00001  -0.00066  -0.00030  -0.00095   0.00221
   D262      -3.14090   0.00004   0.00023   0.00172   0.00194  -3.13896
   D263      -3.11370  -0.00012   0.00510  -0.00748  -0.00238  -3.11609
   D264       0.02542  -0.00007   0.00598  -0.00547   0.00051   0.02593
   D265      -1.18371   0.00007   0.01558   0.00037   0.01595  -1.16776
   D266       0.87781   0.00001   0.01656  -0.00057   0.01600   0.89381
   D267       2.99664  -0.00006   0.01828  -0.00183   0.01645   3.01309
   D268       1.93019   0.00019   0.00914   0.00841   0.01755   1.94774
   D269      -2.29147   0.00013   0.01012   0.00748   0.01760  -2.27388
   D270      -0.17264   0.00006   0.01184   0.00621   0.01805  -0.15459
   D271      -0.00322   0.00005  -0.00135   0.00255   0.00120  -0.00202
   D272       3.14088  -0.00001  -0.00225   0.00050  -0.00175   3.13914
   D273      -3.13900   0.00002   0.00092   0.00041   0.00133  -3.13767
   D274       0.00510  -0.00003   0.00002  -0.00163  -0.00161   0.00349
   D275      -1.13587  -0.00000   0.00389  -0.00164   0.00225  -1.13362
   D276       0.95757  -0.00002   0.00405  -0.00191   0.00214   0.95971
   D277       3.05613  -0.00001   0.00390  -0.00178   0.00212   3.05825
   D278       1.99856   0.00003   0.00110   0.00099   0.00209   2.00064
   D279      -2.19119   0.00001   0.00126   0.00072   0.00198  -2.18921
   D280      -0.09263   0.00002   0.00111   0.00085   0.00196  -0.09067
   D281       3.14053  -0.00000  -0.00006  -0.00004  -0.00010   3.14042
   D282      -0.00299  -0.00000  -0.00003  -0.00011  -0.00014  -0.00313
   D283       0.00822   0.00001  -0.00010   0.00035   0.00025   0.00847
   D284      -3.13530   0.00001  -0.00006   0.00028   0.00022  -3.13508
   D285      -3.13860   0.00000   0.00008   0.00005   0.00013  -3.13847
   D286      -0.00449   0.00000   0.00010   0.00001   0.00011  -0.00438
   D287      -0.00608  -0.00001   0.00011  -0.00033  -0.00022  -0.00630
   D288       3.12803  -0.00001   0.00013  -0.00037  -0.00024   3.12779
   D289      -0.00540  -0.00000  -0.00003  -0.00009  -0.00012  -0.00552
   D290       3.13195  -0.00000  -0.00006  -0.00007  -0.00013   3.13183
   D291      -3.14004  -0.00000  -0.00008  -0.00013  -0.00021  -3.14024
   D292      -0.00268  -0.00000  -0.00011  -0.00011  -0.00022  -0.00290
   D293       0.01253   0.00000  -0.00000   0.00012   0.00012   0.01265
   D294      -3.12736   0.00000   0.00007   0.00007   0.00014  -3.12722
   D295      -3.13619   0.00000   0.00004   0.00016   0.00021  -3.13598
   D296       0.00710   0.00000   0.00012   0.00011   0.00023   0.00734
   D297      -0.00453  -0.00000   0.00002  -0.00015  -0.00012  -0.00465
   D298       3.14023  -0.00000   0.00002  -0.00010  -0.00008   3.14015
   D299       3.13902  -0.00000  -0.00001  -0.00008  -0.00009   3.13892
   D300       0.00059  -0.00000  -0.00002  -0.00003  -0.00005   0.00054
   D301       0.00040   0.00000  -0.00005   0.00012   0.00006   0.00047
   D302       3.14077   0.00000  -0.00004   0.00009   0.00004   3.14081
   D303      -3.13355   0.00000  -0.00007   0.00016   0.00008  -3.13346
   D304       0.00682   0.00000  -0.00006   0.00012   0.00006   0.00688
   D305       0.00679   0.00000   0.00001   0.00003   0.00004   0.00683
   D306      -3.12784   0.00000   0.00001   0.00001   0.00001  -3.12783
   D307       3.14063  -0.00000   0.00003  -0.00001   0.00002   3.14065
   D308       0.00599  -0.00000   0.00003  -0.00003  -0.00000   0.00599
   D309      -0.00186  -0.00000  -0.00005   0.00001  -0.00004  -0.00190
   D310       3.13278   0.00000  -0.00004   0.00003  -0.00001   3.13277
   D311      -3.13906  -0.00000  -0.00002  -0.00001  -0.00003  -3.13909
   D312      -0.00443  -0.00000  -0.00001   0.00001  -0.00000  -0.00443
   D313      -0.00315   0.00000   0.00003   0.00002   0.00006  -0.00309
   D314       3.13999   0.00000   0.00004   0.00002   0.00006   3.14005
   D315       3.13412   0.00000   0.00000   0.00004   0.00005   3.13417
   D316      -0.00593   0.00000   0.00001   0.00004   0.00005  -0.00588
   D317      -0.00569  -0.00000  -0.00005  -0.00003  -0.00009  -0.00577
   D318       3.13904   0.00000  -0.00007   0.00003  -0.00004   3.13900
   D319       3.13763  -0.00000   0.00002  -0.00008  -0.00006   3.13757
   D320      -0.00083  -0.00000   0.00001  -0.00002  -0.00001  -0.00084
   D321      -0.00138  -0.00000   0.00004  -0.00008  -0.00004  -0.00142
   D322      -3.13970   0.00000   0.00001   0.00004   0.00005  -3.13966
   D323       3.13706  -0.00000   0.00004  -0.00012  -0.00008   3.13698
   D324      -0.00126   0.00000   0.00001  -0.00001   0.00000  -0.00126
   D325       0.00341   0.00000  -0.00002   0.00009   0.00007   0.00348
   D326      -3.14146  -0.00000   0.00001  -0.00003  -0.00002  -3.14148
   D327      -3.13693   0.00000  -0.00003   0.00013   0.00009  -3.13684
   D328       0.00138   0.00000  -0.00000   0.00001   0.00001   0.00138
   D329      -1.53410   0.00000   0.00002   0.00005   0.00007  -1.53402
   D330       1.60787   0.00000   0.00002   0.00005   0.00007   1.60793
   D331       1.61442   0.00000   0.00002   0.00003   0.00005   1.61446
   D332      -1.52680   0.00000   0.00001   0.00003   0.00004  -1.52676
   D333       0.00475   0.00000   0.00004   0.00006   0.00009   0.00484
   D334      -3.13912   0.00000   0.00001   0.00000   0.00002  -3.13910
   D335      -3.13841   0.00000   0.00003   0.00006   0.00009  -3.13832
   D336       0.00091   0.00000   0.00001   0.00000   0.00001   0.00092
   D337      -0.00030  -0.00000  -0.00002  -0.00006  -0.00008  -0.00038
   D338      -3.13963   0.00000  -0.00000   0.00000  -0.00000  -3.13963
   D339       3.13817  -0.00000  -0.00001  -0.00012  -0.00013   3.13804
   D340      -0.00116  -0.00000   0.00001  -0.00006  -0.00005  -0.00121
   D341      -3.14151  -0.00000  -0.00001   0.00000  -0.00001  -3.14152
   D342       0.00046  -0.00000   0.00000  -0.00001  -0.00001   0.00045
   D343      -0.00029   0.00000  -0.00000   0.00000  -0.00000  -0.00029
   D344      -3.14150  -0.00000   0.00001  -0.00001   0.00000  -3.14150
   D345       3.14132   0.00000   0.00001   0.00000   0.00001   3.14133
   D346       0.00049   0.00000   0.00000   0.00001   0.00001   0.00050
   D347       0.00010   0.00000   0.00000   0.00000   0.00000   0.00010
   D348      -3.14073   0.00000  -0.00000   0.00000   0.00000  -3.14073
   D349       0.00024  -0.00000   0.00000  -0.00000  -0.00000   0.00024
   D350       3.14154   0.00000   0.00001  -0.00000   0.00001   3.14155
   D351       3.14145   0.00000  -0.00001   0.00001  -0.00000   3.14145
   D352      -0.00043   0.00000  -0.00000   0.00001   0.00001  -0.00043
   D353       0.00014  -0.00000   0.00000  -0.00000   0.00000   0.00014
   D354       3.14133  -0.00000  -0.00001  -0.00000  -0.00001   3.14132
   D355       3.14096  -0.00000   0.00001  -0.00001   0.00000   3.14097
   D356      -0.00103  -0.00000  -0.00000  -0.00001  -0.00001  -0.00104
   D357       0.00000   0.00000   0.00000   0.00000   0.00000   0.00001
   D358       3.14157   0.00000   0.00001   0.00000   0.00001   3.14158
   D359      -3.14129  -0.00000  -0.00001   0.00000  -0.00001  -3.14130
   D360       0.00027  -0.00000  -0.00000  -0.00000  -0.00000   0.00027
   D361      -0.00019  -0.00000  -0.00000  -0.00000  -0.00000  -0.00020
   D362       3.14142  -0.00000  -0.00001   0.00000  -0.00001   3.14142
   D363      -3.14138   0.00000   0.00001   0.00000   0.00001  -3.14137
   D364       0.00023   0.00000  -0.00000   0.00001   0.00001   0.00024
         Item               Value     Threshold  Converged?
 Maximum Force            0.000227     0.000450     YES
 RMS     Force            0.000025     0.000300     YES
 Maximum Displacement     0.036628     0.001800     NO 
 RMS     Displacement     0.004495     0.001200     NO 
 Predicted change in Energy=-5.718908D-06
 GradGradGradGradGradGradGradGradGradGradGradGradGradGradGradGradGradGrad

 Stoichiometry    C66H52B2F4N4(3)
 Framework group  C1[X(C66H52B2F4N4)]
 Deg. of freedom   378
 Full point group                 C1      NOp   1
 Largest Abelian subgroup         C1      NOp   1
 Largest concise Abelian subgroup C1      NOp   1
                         Standard orientation:                         
 ---------------------------------------------------------------------
 Center     Atomic      Atomic             Coordinates (Angstroms)
 Number     Number       Type             X           Y           Z
 ---------------------------------------------------------------------
      1          6           0        1.288004   -3.398915    0.977271
      2          6           0        0.672202   -2.409339    0.176434
      3          6           0        1.626053   -1.440268   -0.106741
      4          6           0        2.844353   -1.858996    0.567165
      5          7           0        2.597237   -3.050652    1.190295
      6          6           0        4.103378   -1.222740    0.647130
      7          6           0        5.128650   -1.871836    1.368954
      8          6           0        6.497755   -1.448211    1.649086
      9          7           0        4.937066   -3.090253    1.956114
     10          6           0        7.061606   -2.464045    2.397288
     11          6           0        6.101008   -3.468192    2.585912
     12          1           0        8.071462   -2.490972    2.785379
     13          5           0        3.613695   -3.889347    1.999996
     14          9           0        3.184422   -4.029184    3.321526
     15          9           0        3.777222   -5.143747    1.415719
     16          6           0        4.309980    0.119094    0.042226
     17          6           0        4.961516    0.248147   -1.196869
     18          6           0        3.828638    1.263661    0.703232
     19          6           0        5.444140   -0.897102   -1.908672
     20          6           0        5.156495    1.545885   -1.776417
     21          6           0        3.984866    2.558624    0.105602
     22          6           0        3.158316    1.171766    1.966225
     23          6           0        6.103979   -0.765458   -3.093549
     24          1           0        5.273936   -1.879661   -1.481594
     25          6           0        5.864265    1.638497   -3.019196
     26          6           0        4.657144    2.685867   -1.122490
     27          6           0        3.430613    3.694112    0.782227
     28          1           0        3.060444    0.196792    2.431246
     29          6           0        2.649138    2.277794    2.577739
     30          6           0        6.324828    0.524064   -3.653359
     31          1           0        6.462945   -1.646736   -3.616554
     32          1           0        6.031671    2.619343   -3.450820
     33          6           0        2.781287    3.558721    1.972189
     34          1           0        3.531531    4.672269    0.324520
     35          1           0        2.142139    2.184692    3.533492
     36          1           0        6.860567    0.616125   -4.593362
     37          1           0        2.364159    4.431445    2.465766
     38          6           0        4.836391    4.034626   -1.735872
     39          6           0        5.851309    4.886621   -1.292667
     40          6           0        3.991280    4.465751   -2.761781
     41          6           0        6.018366    6.144762   -1.863515
     42          1           0        6.509725    4.555379   -0.494493
     43          6           0        4.157511    5.723672   -3.333324
     44          1           0        3.201670    3.805539   -3.109607
     45          6           0        5.171594    6.565990   -2.885278
     46          1           0        6.812100    6.796373   -1.510137
     47          1           0        3.493254    6.046381   -4.129665
     48          1           0        5.301738    7.547545   -3.331220
     49          6           0        1.422529   -0.242721   -0.976315
     50          1           0        1.379106    0.685202   -0.394144
     51          1           0        2.232869   -0.129495   -1.702405
     52          1           0        0.479281   -0.342801   -1.521094
     53          6           0        7.168018   -0.179793    1.233167
     54          1           0        7.315962   -0.135445    0.148320
     55          1           0        6.579894    0.700932    1.511224
     56          1           0        8.147907   -0.105437    1.713397
     57          6           0       -0.730484   -2.396821   -0.243584
     58          6           0       -1.377688   -3.386096   -1.020099
     59          6           0       -1.663864   -1.394407    0.025484
     60          7           0       -2.647837   -3.025269   -1.229495
     61          6           0       -2.870623   -1.798988   -0.608021
     62          6           0       -1.398031   -0.170382    0.845131
     63          5           0       -3.700821   -3.848109   -2.026052
     64          6           0       -4.118879   -1.174973   -0.699047
     65          1           0       -1.375093    0.731894    0.224026
     66          1           0       -2.165745   -0.020076    1.608828
     67          1           0       -0.428360   -0.260028    1.342237
     68          7           0       -5.013479   -3.014000   -1.994187
     69          9           0       -3.287040   -4.014143   -3.344054
     70          9           0       -3.894330   -5.080224   -1.410893
     71          6           0       -5.175496   -1.769271   -1.387080
     72          6           0       -4.307566    0.158934   -0.066259
     73          6           0       -6.163255   -3.348031   -2.591051
     74          6           0       -6.509633   -1.325390   -1.634483
     75          6           0       -4.843821    0.245384    1.226183
     76          6           0       -3.921075    1.311112   -0.765794
     77          6           0       -7.107357   -2.324085   -2.384220
     78          6           0       -7.173186   -0.058937   -1.191037
     79          6           0       -5.236537   -0.921071    1.958630
     80          6           0       -4.995569    1.531022    1.842817
     81          6           0       -4.067732    2.595616   -0.145618
     82          6           0       -3.372374    1.242731   -2.087332
     83          1           0       -8.124415   -2.330160   -2.754050
     84          1           0       -7.270180   -0.017057   -0.101138
     85          1           0       -6.607669    0.825882   -1.498938
     86          1           0       -8.174953    0.005540   -1.624768
     87          6           0       -5.754639   -0.817541    3.214339
     88          1           0       -5.117016   -1.895574    1.496614
     89          6           0       -5.542596    1.590587    3.165717
     90          6           0       -4.601938    2.689660    1.151067
     91          6           0       -3.653876    3.755899   -0.877427
     92          1           0       -3.264768    0.273001   -2.561921
     93          6           0       -2.987211    2.372094   -2.744542
     94          6           0       -5.910779    0.457754    3.826807
     95          1           0       -6.048464   -1.711955    3.754997
     96          1           0       -5.658591    2.560791    3.636537
     97          6           0       -4.743699    4.026360    1.800213
     98          6           0       -3.129911    3.648080   -2.130198
     99          1           0       -3.764349    4.729673   -0.412745
    100          1           0       -2.571049    2.301591   -3.744829
    101          1           0       -6.323573    0.523338    4.828846
    102          6           0       -5.935065    4.747304    1.689430
    103          6           0       -3.683851    4.573670    2.527605
    104          1           0       -2.819901    4.538902   -2.667899
    105          6           0       -6.064766    5.993477    2.295524
    106          1           0       -6.760780    4.323932    1.124432
    107          6           0       -3.813034    5.819754    3.133591
    108          1           0       -2.756136    4.014988    2.614326
    109          6           0       -5.003919    6.531990    3.018751
    110          1           0       -6.995971    6.544351    2.202192
    111          1           0       -2.982185    6.234578    3.696592
    112          1           0       -5.105019    7.504251    3.491644
    113          6           0        6.209115   -4.750667    3.326168
    114          1           0        5.476870   -4.780329    4.140051
    115          1           0        5.975109   -5.591828    2.665404
    116          1           0        7.214073   -4.874806    3.734996
    117          6           0        0.698702   -4.633422    1.552788
    118          1           0       -0.382095   -4.648087    1.397974
    119          1           0        1.143574   -5.521348    1.089171
    120          1           0        0.920542   -4.692888    2.622364
    121          6           0       -0.802130   -4.649531   -1.563816
    122          1           0       -1.220977   -5.516163   -1.042091
    123          1           0       -1.056866   -4.756013   -2.621009
    124          1           0        0.283777   -4.653698   -1.446686
    125          6           0       -6.327936   -4.613290   -3.362595
    126          1           0       -5.707310   -4.588208   -4.264115
    127          1           0       -5.997705   -5.469234   -2.768790
    128          1           0       -7.371953   -4.749931   -3.653044
 ---------------------------------------------------------------------
 Rotational constants (GHZ):           0.0333678           0.0200914           0.0158847
 Standard basis: 6-31G(d) (6D, 7F)
 There are  1244 symmetry adapted cartesian basis functions of A   symmetry.
 There are  1244 symmetry adapted basis functions of A   symmetry.
  1244 basis functions,  2336 primitive gaussians,  1244 cartesian basis functions
   262 alpha electrons      260 beta electrons
       nuclear repulsion energy     12109.3889985208 Hartrees.
 NAtoms=  128 NActive=  128 NUniq=  128 SFac= 1.00D+00 NAtFMM=   60 NAOKFM=T Big=T
 Integral buffers will be    131072 words long.
 Raffenetti 2 integral format.
 Two-electron integral symmetry is turned on.
 Nuclear repulsion after empirical dispersion term =    12109.2422928200 Hartrees.
 One-electron integrals computed using PRISM.
 NBasis=  1244 RedAO= T EigKep=  1.32D-04  NBF=  1244
 NBsUse=  1244 1.00D-06 EigRej= -1.00D+00 NBFU=  1244
 Initial guess from the checkpoint file:  "BOPIDY_DIM-t-WB97XD-631Gd-v2.chk"
 B after Tr=     0.000000   -0.000000   -0.000000
         Rot=    1.000000   -0.000034   -0.000139    0.000046 Ang=  -0.02 deg.
 Initial guess <Sx>= 0.0000 <Sy>= 0.0000 <Sz>= 1.0000 <S**2>= 2.0269 S= 1.0089
 ExpMin= 1.27D-01 ExpMax= 7.00D+03 ExpMxC= 1.05D+03 IAcc=3 IRadAn=         5 AccDes= 0.00D+00
 Harris functional with IExCor= 4639 and IRadAn=       5 diagonalized for initial guess.
 HarFok:  IExCor= 4639 AccDes= 0.00D+00 IRadAn=         5 IDoV= 1 UseB2=F ITyADJ=14
 ICtDFT=  3500011 ScaDFX=  1.000000  1.000000  1.000000  1.000000
 FoFCou: FMM=F IPFlag=           0 FMFlag=      100000 FMFlg1=        2001
         NFxFlg=           0 DoJE=T BraDBF=F KetDBF=T FulRan=T
         wScrn=  0.000000 ICntrl=       500 IOpCl=  0 I1Cent=   200000004 NGrid=           0
         NMat0=    1 NMatS0=      1 NMatT0=    0 NMatD0=    1 NMtDS0=    0 NMtDT0=    0
 Petite list used in FoFCou.
 Requested convergence on RMS density matrix=1.00D-08 within 128 cycles.
 Requested convergence on MAX density matrix=1.00D-06.
 Requested convergence on             energy=1.00D-06.
 No special actions if energy rises.
 Integral accuracy reduced to 1.0D-05 until final iterations.
 Initial convergence to 1.0D-05 achieved.  Increase integral accuracy.
 SCF Done:  E(UwB97XD) =  -3213.85378546     A.U. after   11 cycles
            NFock= 11  Conv=0.79D-08     -V/T= 2.0090
 <Sx>= 0.0000 <Sy>= 0.0000 <Sz>= 1.0000 <S**2>= 2.0269 S= 1.0089
 <L.S>=  0.00000000000    
 Annihilation of the first spin contaminant:
 S**2 before annihilation     2.0269,   after     2.0004
 Calling FoFJK, ICntrl=      2127 FMM=T ISym2X=0 I1Cent= 0 IOpClX= 1 NMat=1 NMatS=1 NMatT=0.
 ***** Axes restored to original set *****
 -------------------------------------------------------------------
 Center     Atomic                   Forces (Hartrees/Bohr)
 Number     Number              X              Y              Z
 -------------------------------------------------------------------
      1        6           0.000014864   -0.000006585   -0.000008056
      2        6          -0.000021424    0.000000839   -0.000000369
      3        6           0.000006958    0.000014280    0.000007528
      4        6          -0.000008538    0.000009916    0.000006056
      5        7          -0.000004473   -0.000001612    0.000002926
      6        6          -0.000007088    0.000004363   -0.000008488
      7        6           0.000002810   -0.000004640   -0.000005194
      8        6           0.000006032    0.000000635    0.000001639
      9        7           0.000002575   -0.000002846    0.000002631
     10        6          -0.000000991   -0.000000471    0.000000278
     11        6           0.000001706    0.000000139   -0.000003853
     12        1          -0.000000569   -0.000000218    0.000000630
     13        5           0.000002373   -0.000004354    0.000001421
     14        9          -0.000000093   -0.000000046   -0.000001128
     15        9          -0.000001484    0.000003689    0.000000715
     16        6          -0.000007279   -0.000008225   -0.000003825
     17        6          -0.000016207    0.000003271   -0.000009862
     18        6          -0.000006507    0.000001395    0.000000046
     19        6          -0.000007498    0.000000469   -0.000007656
     20        6          -0.000000906   -0.000001510    0.000002163
     21        6           0.000000505   -0.000001546   -0.000000155
     22        6           0.000002235    0.000000547   -0.000000382
     23        6           0.000001463   -0.000001530    0.000001930
     24        1          -0.000000387    0.000000370   -0.000002009
     25        6           0.000001020   -0.000000748   -0.000000944
     26        6           0.000001783    0.000000715   -0.000000073
     27        6          -0.000000216    0.000000054    0.000000103
     28        1           0.000001167    0.000002083    0.000002746
     29        6          -0.000002466    0.000000045    0.000000158
     30        6           0.000000772    0.000001878    0.000000416
     31        1           0.000000209    0.000000098   -0.000000122
     32        1          -0.000000231    0.000000172    0.000000250
     33        6          -0.000000865   -0.000000313   -0.000000328
     34        1           0.000000257   -0.000000418   -0.000000216
     35        1           0.000000484   -0.000000093    0.000000372
     36        1          -0.000000390   -0.000000061   -0.000000081
     37        1           0.000000145    0.000000073    0.000000314
     38        6           0.000000032    0.000000060   -0.000000038
     39        6          -0.000000518   -0.000000009   -0.000000156
     40        6          -0.000000418   -0.000000194   -0.000000755
     41        6           0.000000037   -0.000000332    0.000000266
     42        1           0.000000171    0.000000141   -0.000000144
     43        6           0.000000117   -0.000000054   -0.000000245
     44        1          -0.000000037    0.000000117    0.000000014
     45        6           0.000001099    0.000000051    0.000000850
     46        1           0.000000026    0.000000044   -0.000000010
     47        1          -0.000000070   -0.000000144    0.000000183
     48        1          -0.000000008   -0.000000122   -0.000000005
     49        6           0.000012984   -0.000005617   -0.000008937
     50        1           0.000000135   -0.000001827   -0.000000317
     51        1           0.000007659    0.000001540    0.000000966
     52        1           0.000010607   -0.000001399   -0.000005562
     53        6           0.000008198   -0.000000436    0.000005516
     54        1           0.000009438   -0.000001522    0.000011008
     55        1           0.000001636    0.000000464    0.000000175
     56        1           0.000000077   -0.000000428    0.000001565
     57        6           0.000025825   -0.000023894   -0.000001421
     58        6          -0.000018540   -0.000007826    0.000060056
[truncated: 3,861,998 more chars]
