# Supplementary material for: Lowering of the singlet-triplet energy gap via intramolecular exciton-exciton coupling
Source: Nat Commun. 2024 Oct 8;15:8705. doi: 10.1038/s41467-024-53122-7 (PMC11461719; doi:10.1038/s41467-024-53122-7)
Supplement: Supplementary file 5 — Supplementary Dataset 2 [file 41467_2024_53122_MOESM5_ESM.zip › BOPIDY_TET-s-TD-WB97XD-631Gd.log]

 Entering Gaussian System, Link 0=g16
 Input=BOPIDY_TET-s-TD-WB97XD-631Gd.com
 Output=BOPIDY_TET-s-TD-WB97XD-631Gd.log
 Initial command:
 /apps/Common/software/gaussian/16.B.01-AVX2/g16/l1.exe "/cephyr/NOBACKUP/groups/snic2020-6-11/rahmma/jobs/Gaussian/Karl/Gau-1672788.inp" -scrdir="/cephyr/NOBACKUP/groups/snic2020-6-11/rahmma/jobs/Gaussian/Karl/"
 Entering Link 1 = /apps/Common/software/gaussian/16.B.01-AVX2/g16/l1.exe PID=   1672789.
  
 Copyright (c) 1988-2017, Gaussian, Inc.  All Rights Reserved.
  
 This is part of the Gaussian(R) 16 program.  It is based on
 the Gaussian(R) 09 system (copyright 2009, Gaussian, Inc.),
 the Gaussian(R) 03 system (copyright 2003, Gaussian, Inc.),
 the Gaussian(R) 98 system (copyright 1998, Gaussian, Inc.),
 the Gaussian(R) 94 system (copyright 1995, Gaussian, Inc.),
 the Gaussian 92(TM) system (copyright 1992, Gaussian, Inc.),
 the Gaussian 90(TM) system (copyright 1990, Gaussian, Inc.),
 the Gaussian 88(TM) system (copyright 1988, Gaussian, Inc.),
 the Gaussian 86(TM) system (copyright 1986, Carnegie Mellon
 University), and the Gaussian 82(TM) system (copyright 1983,
 Carnegie Mellon University). Gaussian is a federally registered
 trademark of Gaussian, Inc.
  
 This software contains proprietary and confidential information,
 including trade secrets, belonging to Gaussian, Inc.
  
 This software is provided under written license and may be
 used, copied, transmitted, or stored only in accord with that
 written license.
  
 The following legend is applicable only to US Government
 contracts under FAR:
  
                    RESTRICTED RIGHTS LEGEND
  
 Use, reproduction and disclosure by the US Government is
 subject to restrictions as set forth in subparagraphs (a)
 and (c) of the Commercial Computer Software - Restricted
 Rights clause in FAR 52.227-19.
  
 Gaussian, Inc.
 340 Quinnipiac St., Bldg. 40, Wallingford CT 06492
  
  
 ---------------------------------------------------------------
 Warning -- This program may not be used in any manner that
 competes with the business of Gaussian, Inc. or will provide
 assistance to any competitor of Gaussian, Inc.  The licensee
 of this program is prohibited from giving any competitor of
 Gaussian, Inc. access to this program.  By using this program,
 the user acknowledges that Gaussian, Inc. is engaged in the
 business of creating and licensing software in the field of
 computational chemistry and represents and warrants to the
 licensee that it is not a competitor of Gaussian, Inc. and that
 it will not use this program in any manner prohibited above.
 ---------------------------------------------------------------
  

 Cite this work as:
 Gaussian 16, Revision B.01,
 M. J. Frisch, G. W. Trucks, H. B. Schlegel, G. E. Scuseria, 
 M. A. Robb, J. R. Cheeseman, G. Scalmani, V. Barone, 
 G. A. Petersson, H. Nakatsuji, X. Li, M. Caricato, A. V. Marenich, 
 J. Bloino, B. G. Janesko, R. Gomperts, B. Mennucci, H. P. Hratchian, 
 J. V. Ortiz, A. F. Izmaylov, J. L. Sonnenberg, D. Williams-Young, 
 F. Ding, F. Lipparini, F. Egidi, J. Goings, B. Peng, A. Petrone, 
 T. Henderson, D. Ranasinghe, V. G. Zakrzewski, J. Gao, N. Rega, 
 G. Zheng, W. Liang, M. Hada, M. Ehara, K. Toyota, R. Fukuda, 
 J. Hasegawa, M. Ishida, T. Nakajima, Y. Honda, O. Kitao, H. Nakai, 
 T. Vreven, K. Throssell, J. A. Montgomery, Jr., J. E. Peralta, 
 F. Ogliaro, M. J. Bearpark, J. J. Heyd, E. N. Brothers, K. N. Kudin, 
 V. N. Staroverov, T. A. Keith, R. Kobayashi, J. Normand, 
 K. Raghavachari, A. P. Rendell, J. C. Burant, S. S. Iyengar, 
 J. Tomasi, M. Cossi, J. M. Millam, M. Klene, C. Adamo, R. Cammi, 
 J. W. Ochterski, R. L. Martin, K. Morokuma, O. Farkas, 
 J. B. Foresman, and D. J. Fox, Gaussian, Inc., Wallingford CT, 2016.
 
 ******************************************
 Gaussian 16:  ES64L-G16RevB.01 20-Dec-2017
                13-May-2023 
 ******************************************
 %chk=BOPIDY_TET-s-TD-WB97XD-631Gd.chk
 %mem=20GB
 %nprocshared=24
 Will use up to   24 processors via shared memory.
 ---------------------
 # td rwb97xd/6-31g(d)
 ---------------------
 1/38=1,172=1/1;
 2/12=2,17=6,18=5,40=1/2;
 3/5=1,6=6,7=1,11=1,25=1,30=1,74=-58,116=1/1,2,3,8;
 4//1;
 5/5=2,38=5/2;
 8/6=1,10=2/1;
 9/42=1,70=2/14;
 6/7=2,8=2,9=2,10=2/1;
 99/5=1,9=1/99;
 --------------------
 BODIPY_Tri_S0surface
 --------------------
 Symbolic Z-matrix:
 Charge =  0 Multiplicity = 1
 C                     1.46469  -0.89816  -2.67101 
 C                     0.66468  -0.74923  -1.51275 
 C                     1.52495  -0.63682  -0.42122 
 C                     2.8451   -0.73428  -0.94403 
 N                     2.7558   -0.88522  -2.32614 
 C                     4.09074  -0.7222   -0.31318 
 C                     5.27474  -0.82587  -1.04569 
 C                     6.63679  -0.84883  -0.63327 
 N                     5.23945  -0.90672  -2.43591 
 C                     7.39566  -0.9274   -1.80025 
 C                     6.49444  -0.9635   -2.89151 
 B                     3.9558   -0.9699   -3.3126 
 F                     3.92727  -2.17374  -4.00839 
 F                     3.9141    0.10934  -4.1889 
 C                     4.15719  -0.59462   1.16765 
 C                     4.41179   0.65923   1.74179 
 C                     3.96219  -1.72877   1.96889 
 C                     4.60847   1.82997   0.94002 
 C                     4.48295   0.7808    3.16868 
 C                     4.01181  -1.60154   3.39617 
 C                     3.70714  -3.01869   1.40048 
 C                     4.8813    3.03456   1.5146 
 H                     4.54109   1.74443  -0.1394 
 C                     4.77397   2.06763   3.72795 
 C                     4.27646  -0.34967   3.97846 
 C                     3.77737  -2.77018   4.19157 
 H                     3.68307  -3.12072   0.32063 
 C                     3.49172  -4.10387   2.19521 
 C                     4.96964   3.15428   2.9301 
 H                     5.0308    3.91082   0.89124 
 H                     4.83974   2.16264   4.80635 
 C                     3.52299  -3.97666   3.61252 
 H                     3.8027   -2.67709   5.27184 
 H                     3.29659  -5.07345   1.74741 
 H                     5.19225   4.12027   3.37304 
 H                     3.34451  -4.84987   4.23257 
 C                     4.33736  -0.22      5.46413 
 C                     5.51174  -0.52843   6.15516 
 C                     3.22015   0.21135   6.18363 
 C                     5.56813  -0.40793   7.54048 
 H                     6.38179  -0.86464   5.59812 
 C                     3.27599   0.33199   7.56892 
 H                     2.30587   0.45235   5.64855 
 C                     4.45022   0.02251   8.25009 
 H                     6.48703  -0.65039   8.06604 
 H                     2.40051   0.66768   8.11688 
 H                     4.49398   0.11644   9.33103 
 C                     1.08818  -0.43478   0.99589 
 H                     1.22862  -1.34213   1.594 
 H                     1.64984   0.36647   1.48366 
 H                     0.02535  -0.17818   1.01951 
 C                     7.19842  -0.81965   0.75361 
 H                     7.10324   0.17373   1.20622 
 H                     6.68838  -1.5272    1.41293 
 H                     8.2612   -1.07578   0.72464 
 C                    -0.8002   -0.74355  -1.47288 
 C                    -1.64621   0.18838  -2.12026 
 C                    -1.61486  -1.63311  -0.77316 
 N                    -2.92143  -0.0967   -1.83955 
 C                    -2.95411  -1.21008  -1.00295 
 C                    -1.12167  -2.79774   0.02695 
 B                    -4.16037   0.66631  -2.38932 
 C                    -4.17167  -1.70509  -0.53117 
 H                    -1.22608  -2.62019   1.1032 
 H                    -1.67256  -3.71292  -0.20623 
 H                    -0.06226  -2.96691  -0.18518 
 N                    -5.40673  -0.05417  -1.79989 
 F                    -4.14297   1.99     -1.96072 
 F                    -4.17099   0.59697  -3.77817 
 C                    -5.38427  -1.12617  -0.91024 
 C                    -4.17448  -2.87139   0.3924 
 C                    -6.67911   0.29038  -2.01951 
 C                    -6.72731  -1.44163  -0.56 
 C                    -4.41962  -4.15514  -0.11593 
 C                    -3.92556  -2.67131   1.75793 
 C                    -7.53366  -0.5517   -1.26726 
 C                    -7.23092  -2.4877    0.38422 
 C                    -4.67042  -4.38018  -1.50824 
 C                    -4.42378  -5.27805   0.77564 
 C                    -3.90869  -3.79788   2.64462 
 C                    -3.67916  -1.36695   2.29648 
 H                    -7.14725  -3.49248  -0.04491 
 H                    -6.6726   -2.48907   1.32423 
 H                    -8.28553  -2.30291   0.60752 
 C                    -4.93214  -5.6313   -1.97932 
 H                    -4.65359  -3.53503  -2.18825 
 C                    -4.70574  -6.57483   0.23511 
 C                    -4.16206  -5.08674   2.1436 
 C                    -3.61973  -3.5691    4.02936 
 H                    -3.70513  -0.51088   1.63047 
 C                    -3.41033  -1.19543   3.62088 
 C                    -4.95452  -6.74502  -1.09331 
 H                    -5.12405  -5.78319  -3.03701 
 H                    -4.72155  -7.42555   0.90764 
 C                    -4.15091  -6.25849   3.06801 
 C                    -3.37589  -2.31424   4.50002 
 H                    -3.59482  -4.41934   4.70218 
 H                    -3.22241  -0.1999    4.01127 
 H                    -5.17009  -7.73501  -1.48333 
 C                    -5.28388  -6.57986   3.81964 
 C                    -3.00648  -7.05009   3.1931 
 H                    -3.15548  -2.1621    5.55224 
 C                    -5.27294  -7.67322   4.68063 
 H                    -6.17527  -5.96619   3.72431 
 C                    -2.99505  -8.14343   4.05396 
 H                    -2.12452  -6.80288   2.60884 
 C                    -4.12842  -8.45714   4.79942 
 H                    -6.16057  -7.91356   5.25827 
 H                    -2.09934  -8.75115   4.14221 
 H                    -4.11999  -9.31069   5.47061 
 C                     6.81978  -1.0524   -4.34334 
 H                     6.57456  -2.04748  -4.72896 
 H                     6.22581  -0.33118  -4.90963 
 H                     7.88318  -0.86157  -4.50437 
 C                     1.01048  -1.04815  -4.0827 
 H                    -0.06161  -1.25489  -4.11461 
 H                     1.21342  -0.13241  -4.64783 
 H                     1.5564   -1.85764  -4.57283 
 C                    -1.25107   1.33063  -2.99254 
 H                    -1.49691   1.11531  -4.03761 
 H                    -1.80171   2.23115  -2.7104 
 H                    -0.17752   1.51487  -2.9106 
 C                    -7.06483   1.40685  -2.92864 
 H                    -6.8218    2.37143  -2.47057 
 H                    -6.50566   1.34355  -3.86499 
 H                    -8.13715   1.37303  -3.1339 
 C                    -8.99824  -0.49468  -1.26981 
 C                    -9.85464  -1.54396  -1.68232 
 C                    -9.80324   0.58068  -0.89704 
 N                    -11.12692  -1.149    -1.57667 
 C                    -11.14759   0.16016  -1.10071 
 C                    -9.29733   1.8876   -0.37171 
 B                    -12.37312  -2.01495  -1.91845 
 C                    -12.36141   0.82681  -0.9171 
 H                    -9.45517   2.70033  -1.08926 
 H                    -9.79855   2.17283   0.55726 
 H                    -8.22451   1.81346  -0.17329 
 N                    -13.61151  -1.11945  -1.633 
 F                    -12.35296  -2.37297  -3.26394 
 F                    -12.39779  -3.14524  -1.10898 
 C                    -13.57923   0.19988  -1.18433 
 C                    -12.35088   2.23664  -0.43968 
 C                    -14.88901  -1.47541  -1.81468 
 C                    -14.9232   0.66949  -1.09074 
 C                    -12.48907   2.50582   0.92931 
 C                    -12.18812   3.27613  -1.36636 
 C                    -15.7227  -0.39053  -1.48633 
 C                    -15.41924   2.01402  -0.65771 
 C                    -12.64665   1.45629   1.89114 
 C                    -12.46812   3.8644    1.3875 
 C                    -12.15808   4.63392  -0.90589 
 C                    -12.04342   3.02051  -2.76846 
 H                    -16.80358  -0.39608  -1.54056 
 H                    -15.18749   2.20814   0.39469 
 H                    -14.9674   2.82165  -1.24186 
 H                    -16.50443   2.06579  -0.78253 
 C                    -12.78653   1.737     3.21685 
 H                    -12.65573   0.42716   1.54732 
 C                    -12.61991   4.11126   2.7907 
 C                    -12.30035   4.91144   0.46466 
 C                    -11.97419   5.67603  -1.87203 
 H                    -12.07238   1.9947   -3.12081 
 C                    -11.86878   4.04272  -3.65181 
 C                    -12.77507   3.08512   3.67326 
 H                    -12.90671   0.92931   3.93234 
 H                    -12.60932   5.13746   3.14173 
 C                    -12.26859   6.32517   0.94295 
 C                    -11.83217   5.39085  -3.19647 
 H                    -11.94676   6.7043   -1.52806 
 H                    -11.75758   3.831    -4.71081 
 H                    -12.88943   3.29257   4.73287 
 C                    -13.44062   7.08387   0.99066 
 C                    -11.06544   6.90819   1.34824 
 H                    -11.69044   6.19406  -3.91307 
 C                    -13.41043   8.40222   1.43562 
 H                    -14.3775   6.63308   0.67547 
 C                    -11.03473   8.22654   1.79306 
 H                    -10.15244   6.32052   1.31172 
 C                    -12.20726   8.97605   1.83763 
 H                    -14.3283   8.98174   1.46794 
 H                    -10.09302   8.66865   2.10458 
 H                    -12.18335   10.00483   2.18434 
 C                    -9.47034  -2.90013  -2.16733 
 H                    -9.70802  -3.65612  -1.41158 
 H                    -10.03371  -3.15427  -3.06819 
 H                    -8.3992   -2.93579  -2.37857 
 C                    -15.28118  -2.82993  -2.29955 
 H                    -14.85774  -3.01445  -3.29126 
 H                    -14.88329  -3.60148  -1.63412 
 H                    -16.36862  -2.91812  -2.34856 
 C                     8.85824  -0.94589  -1.89226 
 C                     9.64131  -1.98552  -2.44838 
 C                     9.73373   0.03587  -1.42907 
 N                     10.93677  -1.67545  -2.33961 
 C                     11.04606  -0.43778  -1.70975 
 C                     9.31732   1.32289  -0.78858 
 B                     12.12129  -2.55582  -2.8314 
 C                     12.30218   0.11292  -1.44497 
 H                     9.55671   1.3366    0.28061 
 H                     9.81601   2.18262  -1.24416 
 H                     8.23692   1.45425  -0.8944 
 N                     13.41655  -1.76845  -2.48442 
 F                     12.12063  -3.77583  -2.15945 
 F                     12.02695  -2.74981  -4.20426 
 C                     13.47453  -0.54338  -1.82205 
 C                     12.38582   1.4163   -0.73099 
 C                     14.66691  -2.17962  -2.72764 
 C                     14.84768  -0.19436  -1.65433 
 C                     12.50216   2.60457  -1.46577 
 C                     12.32767   1.43734   0.66982 
 C                     15.57296  -1.22624  -2.22742 
 C                     15.43432   1.02233  -1.00864 
 C                     12.55319   2.60267  -2.8971 
 C                     12.56649   3.85912  -0.77426 
 C                     12.37997   2.69333   1.35981 
 C                     12.2076   0.23387   1.43763 
 H                     16.65112  -1.30021  -2.2855 
 H                     15.19417   1.93074  -1.57098 
 H                     15.05878   1.16417   0.0094 
 H                     16.52293   0.92858  -0.96327 
 C                     12.6749   3.76648  -3.59466 
 H                     12.49592   1.65499  -3.42244 
 C                     12.69761   5.0568   -1.54975 
 C                     12.50066   3.88837   0.62967 
 C                     12.29548   2.68779   2.79022 
 H                     12.17602  -0.71877   0.91934 
 C                     12.1307   0.27558   2.79706 
 C                     12.75123   5.01216  -2.91028 
 H                     12.7135   3.74693  -4.67944 
 H                     12.7546   6.00793  -1.03164 
 C                     12.55397   5.19541   1.34867 
 C                     12.17296   1.52168   3.48369 
 H                     12.32801   3.63592   3.31596 
 H                     12.03781  -0.64627   3.36303 
 H                     12.85136   5.93073  -3.48035 
 C                     13.76755   5.6896    1.83299 
 C                     11.38973   5.94185   1.54679 
 H                     12.10776   1.53848   4.56737 
 C                     13.81647   6.90821   2.50345 
 H                     14.67442   5.11114   1.68051 
 C                     11.43809   7.16047   2.21712 
 H                     10.44481   5.55992   1.17057 
 C                     12.65167   7.64599   2.69678 
 H                     14.76617   7.28189   2.8746 
 H                     10.52615   7.73137   2.36488 
 H                     12.68961   8.59695   3.21964 
 C                     9.16795  -3.25441  -3.07118 
 H                     9.31745  -3.22681  -4.15553 
 H                     9.74148  -4.10144  -2.68734 
 H                     8.1064   -3.40484  -2.86248 
 C                     14.96602  -3.46579  -3.42038 
 H                     14.55312  -4.30572  -2.85389 
 H                     14.49512  -3.48457  -4.40743 
 H                     16.04441  -3.59875  -3.53023 
 
 Stoichiometry    C132H102B4F8N8
 Framework group  C1[X(C132H102B4F8N8)]
 Deg. of freedom   756
 Full point group                 C1      NOp   1
 Largest Abelian subgroup         C1      NOp   1
 Largest concise Abelian subgroup C1      NOp   1
                         Standard orientation:                         
 ---------------------------------------------------------------------
 Center     Atomic      Atomic             Coordinates (Angstroms)
 Number     Number       Type             X           Y           Z
 ---------------------------------------------------------------------
      1          6           0        1.464690   -0.898157   -2.671008
      2          6           0        0.664677   -0.749232   -1.512747
      3          6           0        1.524951   -0.636824   -0.421216
      4          6           0        2.845097   -0.734278   -0.944025
      5          7           0        2.755803   -0.885222   -2.326135
      6          6           0        4.090742   -0.722201   -0.313176
      7          6           0        5.274742   -0.825869   -1.045692
      8          6           0        6.636790   -0.848827   -0.633272
      9          7           0        5.239451   -0.906719   -2.435906
     10          6           0        7.395660   -0.927402   -1.800251
     11          6           0        6.494441   -0.963498   -2.891507
     12          5           0        3.955802   -0.969897   -3.312597
     13          9           0        3.927274   -2.173740   -4.008389
     14          9           0        3.914098    0.109336   -4.188899
     15          6           0        4.157185   -0.594619    1.167651
     16          6           0        4.411785    0.659231    1.741788
     17          6           0        3.962192   -1.728769    1.968889
     18          6           0        4.608470    1.829969    0.940019
     19          6           0        4.482950    0.780803    3.168677
     20          6           0        4.011814   -1.601541    3.396166
     21          6           0        3.707143   -3.018687    1.400482
     22          6           0        4.881296    3.034562    1.514601
     23          1           0        4.541092    1.744434   -0.139403
     24          6           0        4.773973    2.067625    3.727947
     25          6           0        4.276464   -0.349673    3.978459
     26          6           0        3.777365   -2.770179    4.191567
     27          1           0        3.683073   -3.120723    0.320628
     28          6           0        3.491722   -4.103873    2.195214
     29          6           0        4.969641    3.154278    2.930104
     30          1           0        5.030796    3.910817    0.891238
     31          1           0        4.839744    2.162640    4.806349
     32          6           0        3.522992   -3.976656    3.612518
     33          1           0        3.802699   -2.677090    5.271837
     34          1           0        3.296587   -5.073454    1.747408
     35          1           0        5.192251    4.120266    3.373035
     36          1           0        3.344512   -4.849868    4.232572
     37          6           0        4.337357   -0.220000    5.464131
     38          6           0        5.511744   -0.528431    6.155162
     39          6           0        3.220147    0.211350    6.183628
     40          6           0        5.568129   -0.407932    7.540484
     41          1           0        6.381791   -0.864641    5.598123
     42          6           0        3.275993    0.331987    7.568924
     43          1           0        2.305869    0.452353    5.648553
     44          6           0        4.450218    0.022509    8.250089
     45          1           0        6.487025   -0.650385    8.066040
     46          1           0        2.400514    0.667675    8.116885
     47          1           0        4.493977    0.116439    9.331027
     48          6           0        1.088182   -0.434783    0.995886
     49          1           0        1.228624   -1.342127    1.594001
     50          1           0        1.649837    0.366471    1.483659
     51          1           0        0.025347   -0.178183    1.019514
     52          6           0        7.198417   -0.819645    0.753609
     53          1           0        7.103238    0.173726    1.206215
     54          1           0        6.688380   -1.527200    1.412932
     55          1           0        8.261204   -1.075777    0.724639
     56          6           0       -0.800197   -0.743547   -1.472878
     57          6           0       -1.646210    0.188381   -2.120258
     58          6           0       -1.614864   -1.633107   -0.773159
     59          7           0       -2.921430   -0.096698   -1.839549
     60          6           0       -2.954111   -1.210079   -1.002952
     61          6           0       -1.121668   -2.797735    0.026949
     62          5           0       -4.160366    0.666307   -2.389317
     63          6           0       -4.171671   -1.705089   -0.531169
     64          1           0       -1.226077   -2.620188    1.103197
     65          1           0       -1.672556   -3.712915   -0.206232
     66          1           0       -0.062256   -2.966911   -0.185179
     67          7           0       -5.406734   -0.054172   -1.799888
     68          9           0       -4.142971    1.989996   -1.960719
     69          9           0       -4.170992    0.596974   -3.778173
     70          6           0       -5.384274   -1.126169   -0.910236
     71          6           0       -4.174475   -2.871391    0.392403
     72          6           0       -6.679105    0.290380   -2.019507
     73          6           0       -6.727308   -1.441628   -0.560004
     74          6           0       -4.419616   -4.155138   -0.115931
     75          6           0       -3.925558   -2.671311    1.757932
     76          6           0       -7.533658   -0.551701   -1.267262
     77          6           0       -7.230916   -2.487704    0.384221
     78          6           0       -4.670416   -4.380185   -1.508236
     79          6           0       -4.423784   -5.278051    0.775644
     80          6           0       -3.908692   -3.797881    2.644623
     81          6           0       -3.679161   -1.366945    2.296482
     82          1           0       -7.147252   -3.492484   -0.044909
     83          1           0       -6.672597   -2.489069    1.324228
     84          1           0       -8.285528   -2.302909    0.607516
     85          6           0       -4.932139   -5.631299   -1.979319
     86          1           0       -4.653590   -3.535031   -2.188254
     87          6           0       -4.705737   -6.574831    0.235110
     88          6           0       -4.162057   -5.086737    2.143596
     89          6           0       -3.619734   -3.569097    4.029356
     90          1           0       -3.705131   -0.510876    1.630471
     91          6           0       -3.410328   -1.195431    3.620882
     92          6           0       -4.954524   -6.745018   -1.093310
     93          1           0       -5.124049   -5.783188   -3.037013
     94          1           0       -4.721552   -7.425549    0.907635
     95          6           0       -4.150912   -6.258489    3.068014
     96          6           0       -3.375892   -2.314236    4.500021
     97          1           0       -3.594824   -4.419338    4.702179
     98          1           0       -3.222411   -0.199896    4.011266
     99          1           0       -5.170090   -7.735013   -1.483325
    100          6           0       -5.283876   -6.579864    3.819642
    101          6           0       -3.006475   -7.050085    3.193101
    102          1           0       -3.155482   -2.162096    5.552237
    103          6           0       -5.272942   -7.673221    4.680631
    104          1           0       -6.175272   -5.966187    3.724305
    105          6           0       -2.995051   -8.143432    4.053963
    106          1           0       -2.124515   -6.802883    2.608836
    107          6           0       -4.128422   -8.457140    4.799419
    108          1           0       -6.160573   -7.913564    5.258266
    109          1           0       -2.099341   -8.751148    4.142206
    110          1           0       -4.119989   -9.310692    5.470612
    111          6           0        6.819782   -1.052399   -4.343341
    112          1           0        6.574564   -2.047482   -4.728961
    113          1           0        6.225809   -0.331182   -4.909629
    114          1           0        7.883182   -0.861565   -4.504369
    115          6           0        1.010479   -1.048149   -4.082697
    116          1           0       -0.061613   -1.254889   -4.114606
    117          1           0        1.213424   -0.132414   -4.647831
    118          1           0        1.556401   -1.857641   -4.572834
    119          6           0       -1.251067    1.330634   -2.992542
    120          1           0       -1.496914    1.115308   -4.037608
    121          1           0       -1.801706    2.231153   -2.710397
    122          1           0       -0.177518    1.514873   -2.910600
    123          6           0       -7.064829    1.406851   -2.928639
    124          1           0       -6.821799    2.371425   -2.470574
    125          1           0       -6.505663    1.343547   -3.864992
    126          1           0       -8.137150    1.373031   -3.133902
    127          6           0       -8.998237   -0.494678   -1.269809
    128          6           0       -9.854641   -1.543955   -1.682315
    129          6           0       -9.803236    0.580675   -0.897040
    130          7           0      -11.126923   -1.149001   -1.576672
    131          6           0      -11.147591    0.160158   -1.100709
    132          6           0       -9.297329    1.887601   -0.371708
    133          5           0      -12.373122   -2.014949   -1.918452
    134          6           0      -12.361408    0.826812   -0.917098
    135          1           0       -9.455166    2.700331   -1.089263
    136          1           0       -9.798554    2.172829    0.557264
    137          1           0       -8.224512    1.813462   -0.173292
    138          7           0      -13.611511   -1.119453   -1.633003
    139          9           0      -12.352960   -2.372969   -3.263938
    140          9           0      -12.397794   -3.145238   -1.108979
    141          6           0      -13.579232    0.199883   -1.184330
    142          6           0      -12.350875    2.236636   -0.439682
    143          6           0      -14.889011   -1.475408   -1.814680
    144          6           0      -14.923201    0.669492   -1.090739
    145          6           0      -12.489075    2.505815    0.929307
    146          6           0      -12.188120    3.276133   -1.366359
    147          6           0      -15.722704   -0.390529   -1.486332
    148          6           0      -15.419236    2.014020   -0.657710
    149          6           0      -12.646647    1.456289    1.891143
    150          6           0      -12.468123    3.864395    1.387496
    151          6           0      -12.158077    4.633917   -0.905888
    152          6           0      -12.043425    3.020507   -2.768456
    153          1           0      -16.803579   -0.396075   -1.540559
    154          1           0      -15.187493    2.208138    0.394694
    155          1           0      -14.967396    2.821651   -1.241862
    156          1           0      -16.504432    2.065788   -0.782525
    157          6           0      -12.786526    1.737002    3.216853
    158          1           0      -12.655731    0.427155    1.547318
    159          6           0      -12.619905    4.111256    2.790696
    160          6           0      -12.300346    4.911436    0.464656
    161          6           0      -11.974185    5.676029   -1.872026
    162          1           0      -12.072383    1.994701   -3.120812
    163          6           0      -11.868782    4.042719   -3.651808
    164          6           0      -12.775074    3.085121    3.673262
    165          1           0      -12.906710    0.929305    3.932339
    166          1           0      -12.609320    5.137455    3.141731
    167          6           0      -12.268590    6.325165    0.942946
    168          6           0      -11.832166    5.390851   -3.196466
    169          1           0      -11.946758    6.704300   -1.528058
    170          1           0      -11.757575    3.830996   -4.710810
    171          1           0      -12.889428    3.292567    4.732867
    172          6           0      -13.440615    7.083871    0.990657
    173          6           0      -11.065441    6.908190    1.348240
    174          1           0      -11.690444    6.194058   -3.913073
    175          6           0      -13.410426    8.402223    1.435620
    176          1           0      -14.377497    6.633081    0.675469
    177          6           0      -11.034732    8.226542    1.793059
    178          1           0      -10.152441    6.320521    1.311724
    179          6           0      -12.207258    8.976050    1.837627
    180          1           0      -14.328301    8.981739    1.467943
    181          1           0      -10.093018    8.668653    2.104579
    182          1           0      -12.183348   10.004827    2.184345
    183          6           0       -9.470343   -2.900134   -2.167327
    184          1           0       -9.708016   -3.656118   -1.411580
    185          1           0      -10.033709   -3.154270   -3.068187
    186          1           0       -8.399204   -2.935786   -2.378572
    187          6           0      -15.281178   -2.829932   -2.299548
    188          1           0      -14.857737   -3.014447   -3.291260
    189          1           0      -14.883294   -3.601476   -1.634123
    190          1           0      -16.368615   -2.918124   -2.348559
    191          6           0        8.858238   -0.945893   -1.892256
    192          6           0        9.641312   -1.985523   -2.448384
    193          6           0        9.733734    0.035868   -1.429070
    194          7           0       10.936768   -1.675449   -2.339610
    195          6           0       11.046055   -0.437776   -1.709750
    196          6           0        9.317316    1.322892   -0.788577
    197          5           0       12.121291   -2.555821   -2.831395
    198          6           0       12.302178    0.112919   -1.444972
    199          1           0        9.556710    1.336604    0.280606
    200          1           0        9.816009    2.182624   -1.244163
    201          1           0        8.236924    1.454247   -0.894403
    202          7           0       13.416548   -1.768453   -2.484416
    203          9           0       12.120626   -3.775832   -2.159448
    204          9           0       12.026947   -2.749813   -4.204256
    205          6           0       13.474528   -0.543376   -1.822045
    206          6           0       12.385816    1.416302   -0.730985
    207          6           0       14.666906   -2.179618   -2.727635
    208          6           0       14.847684   -0.194358   -1.654334
    209          6           0       12.502155    2.604568   -1.465767
    210          6           0       12.327675    1.437338    0.669820
    211          6           0       15.572956   -1.226237   -2.227418
    212          6           0       15.434323    1.022330   -1.008638
    213          6           0       12.553185    2.602665   -2.897097
    214          6           0       12.566487    3.859115   -0.774259
    215          6           0       12.379970    2.693329    1.359813
    216          6           0       12.207598    0.233868    1.437627
    217          1           0       16.651117   -1.300206   -2.285502
    218          1           0       15.194173    1.930735   -1.570977
    219          1           0       15.058777    1.164169    0.009401
    220          1           0       16.522933    0.928575   -0.963267
    221          6           0       12.674900    3.766477   -3.594657
    222          1           0       12.495916    1.654987   -3.422435
    223          6           0       12.697607    5.056803   -1.549746
    224          6           0       12.500661    3.888369    0.629668
    225          6           0       12.295477    2.687785    2.790219
    226          1           0       12.176023   -0.718771    0.919335
    227          6           0       12.130701    0.275578    2.797056
    228          6           0       12.751230    5.012159   -2.910281
    229          1           0       12.713501    3.746930   -4.679437
    230          1           0       12.754604    6.007925   -1.031636
    231          6           0       12.553971    5.195410    1.348673
    232          6           0       12.172958    1.521683    3.483688
    233          1           0       12.328009    3.635920    3.315964
    234          1           0       12.037811   -0.646270    3.363025
    235          1           0       12.851357    5.930732   -3.480352
    236          6           0       13.767547    5.689603    1.832986
    237          6           0       11.389729    5.941851    1.546794
    238          1           0       12.107761    1.538475    4.567369
    239          6           0       13.816469    6.908206    2.503452
    240          1           0       14.674422    5.111143    1.680514
    241          6           0       11.438089    7.160470    2.217123
    242          1           0       10.444814    5.559915    1.170570
    243          6           0       12.651666    7.645991    2.696777
    244          1           0       14.766168    7.281887    2.874603
    245          1           0       10.526148    7.731366    2.364882
    246          1           0       12.689612    8.596953    3.219639
    247          6           0        9.167951   -3.254406   -3.071176
    248          1           0        9.317452   -3.226813   -4.155532
    249          1           0        9.741476   -4.101442   -2.687344
    250          1           0        8.106400   -3.404844   -2.862479
    251          6           0       14.966020   -3.465787   -3.420379
    252          1           0       14.553122   -4.305721   -2.853893
    253          1           0       14.495115   -3.484574   -4.407431
    254          1           0       16.044413   -3.598746   -3.530225
 ---------------------------------------------------------------------
 Rotational constants (GHZ):           0.0132217           0.0026677           0.0025492
 Standard basis: 6-31G(d) (6D, 7F)
 There are  2484 symmetry adapted cartesian basis functions of A   symmetry.
 There are  2484 symmetry adapted basis functions of A   symmetry.
  2484 basis functions,  4664 primitive gaussians,  2484 cartesian basis functions
   521 alpha electrons      521 beta electrons
       nuclear repulsion energy     33326.4299835160 Hartrees.
 NAtoms=  254 NActive=  254 NUniq=  254 SFac= 1.00D+00 NAtFMM=   60 NAOKFM=T Big=T
 Integral buffers will be    131072 words long.
 Raffenetti 1 integral format.
 Two-electron integral symmetry is turned on.
 Nuclear repulsion after empirical dispersion term =    33326.1241746634 Hartrees.
 One-electron integrals computed using PRISM.
 NBasis=  2484 RedAO= T EigKep=  1.32D-04  NBF=  2484
 NBsUse=  2484 1.00D-06 EigRej= -1.00D+00 NBFU=  2484
 ExpMin= 1.27D-01 ExpMax= 7.00D+03 ExpMxC= 1.05D+03 IAcc=3 IRadAn=         5 AccDes= 0.00D+00
 Harris functional with IExCor= 4639 and IRadAn=       5 diagonalized for initial guess.
 HarFok:  IExCor= 4639 AccDes= 0.00D+00 IRadAn=         5 IDoV= 1 UseB2=F ITyADJ=14
 ICtDFT=  3500011 ScaDFX=  1.000000  1.000000  1.000000  1.000000
 FoFCou: FMM=F IPFlag=           0 FMFlag=      100000 FMFlg1=        2001
         NFxFlg=           0 DoJE=T BraDBF=F KetDBF=T FulRan=T
         wScrn=  0.000000 ICntrl=       500 IOpCl=  0 I1Cent=   200000004 NGrid=           0
         NMat0=    1 NMatS0=      1 NMatT0=    0 NMatD0=    1 NMtDS0=    0 NMtDT0=    0
 Petite list used in FoFCou.
 Requested convergence on RMS density matrix=1.00D-08 within 128 cycles.
 Requested convergence on MAX density matrix=1.00D-06.
 Requested convergence on             energy=1.00D-06.
 No special actions if energy rises.
 Integral accuracy reduced to 1.0D-05 until final iterations.
 Initial convergence to 1.0D-05 achieved.  Increase integral accuracy.
 SCF Done:  E(RwB97XD) =  -6426.64119730     A.U. after   18 cycles
            NFock= 18  Conv=0.39D-08     -V/T= 2.0090
 DoSCS=F DFT=T ScalE2(SS,OS)=  1.000000  1.000000
 ExpMin= 1.27D-01 ExpMax= 7.00D+03 ExpMxC= 1.05D+03 IAcc=3 IRadAn=         5 AccDes= 0.00D+00
 HarFok:  IExCor=  205 AccDes= 0.00D+00 IRadAn=         5 IDoV=-2 UseB2=F ITyADJ=14
 ICtDFT= 12500011 ScaDFX=  1.000000  1.000000  1.000000  1.000000
 GSVD:  LWork=      -24320 too small for GESVD, short by      117800 words or      117800 for optimal perf.
 Range of M.O.s used for correlation:   153  2484
 NBasis=  2484 NAE=   521 NBE=   521 NFC=   152 NFV=     0
 NROrb=   2332 NOA=   369 NOB=   369 NVA=  1963 NVB=  1963

 **** Warning!!: The largest alpha MO coefficient is  0.11186475D+02

 Orbital symmetries:
       Occupied  (A) (A) (A) (A) (A) (A) (A) (A) (A) (A) (A) (A)
                 (A) (A) (A) (A) (A) (A) (A) (A) (A) (A) (A) (A)
                 (A) (A) (A) (A) (A) (A) (A) (A) (A) (A) (A) (A)
                 (A) (A) (A) (A) (A) (A) (A) (A) (A) (A) (A) (A)
                 (A) (A) (A) (A) (A) (A) (A) (A) (A) (A) (A) (A)
                 (A) (A) (A) (A) (A) (A) (A) (A) (A) (A) (A) (A)
                 (A) (A) (A) (A) (A) (A) (A) (A) (A) (A) (A) (A)
                 (A) (A) (A) (A) (A) (A) (A) (A) (A) (A) (A) (A)
                 (A) (A) (A) (A) (A) (A) (A) (A) (A) (A) (A) (A)
                 (A) (A) (A) (A) (A) (A) (A) (A) (A) (A) (A) (A)
                 (A) (A) (A) (A) (A) (A) (A) (A) (A) (A) (A) (A)
                 (A) (A) (A) (A) (A) (A) (A) (A) (A) (A) (A) (A)
                 (A) (A) (A) (A) (A) (A) (A) (A) (A) (A) (A) (A)
                 (A) (A) (A) (A) (A) (A) (A) (A) (A) (A) (A) (A)
                 (A) (A) (A) (A) (A) (A) (A) (A) (A) (A) (A) (A)
                 (A) (A) (A) (A) (A) (A) (A) (A) (A) (A) (A) (A)
                 (A) (A) (A) (A) (A) (A) (A) (A) (A) (A) (A) (A)
                 (A) (A) (A) (A) (A) (A) (A) (A) (A) (A) (A) (A)
                 (A) (A) (A) (A) (A) (A) (A) (A) (A) (A) (A) (A)
                 (A) (A) (A) (A) (A) (A) (A) (A) (A) (A) (A) (A)
                 (A) (A) (A) (A) (A) (A) (A) (A) (A) (A) (A) (A)
                 (A) (A) (A) (A) (A) (A) (A) (A) (A) (A) (A) (A)
                 (A) (A) (A) (A) (A) (A) (A) (A) (A) (A) (A) (A)
                 (A) (A) (A) (A) (A) (A) (A) (A) (A) (A) (A) (A)
                 (A) (A) (A) (A) (A) (A) (A) (A) (A) (A) (A) (A)
                 (A) (A) (A) (A) (A) (A) (A) (A) (A) (A) (A) (A)
                 (A) (A) (A) (A) (A) (A) (A) (A) (A) (A) (A) (A)
                 (A) (A) (A) (A) (A) (A) (A) (A) (A) (A) (A) (A)
                 (A) (A) (A) (A) (A) (A) (A) (A) (A) (A) (A) (A)
                 (A) (A) (A) (A) (A) (A) (A) (A) (A) (A) (A) (A)
                 (A) (A) (A) (A) (A) (A) (A) (A) (A) (A) (A) (A)
                 (A) (A) (A) (A) (A) (A) (A) (A) (A) (A) (A) (A)
                 (A) (A) (A) (A) (A) (A) (A) (A) (A) (A) (A) (A)
                 (A) (A) (A) (A) (A) (A) (A) (A) (A) (A) (A) (A)
                 (A) (A) (A) (A) (A) (A) (A) (A) (A) (A) (A) (A)
                 (A) (A) (A) (A) (A) (A) (A) (A) (A) (A) (A) (A)
                 (A) (A) (A) (A) (A) (A) (A) (A) (A) (A) (A) (A)
                 (A) (A) (A) (A) (A) (A) (A) (A) (A) (A) (A) (A)
                 (A) (A) (A) (A) (A) (A) (A) (A) (A) (A) (A) (A)
                 (A) (A) (A) (A) (A) (A) (A) (A) (A) (A) (A) (A)
                 (A) (A) (A) (A) (A) (A) (A) (A) (A) (A) (A) (A)
                 (A) (A) (A) (A) (A) (A) (A) (A) (A) (A) (A) (A)
                 (A) (A) (A) (A) (A) (A) (A) (A) (A) (A) (A) (A)
                 (A) (A) (A) (A) (A)
       Virtual   (A) (A) (A) (A) (A) (A) (A) (A) (A) (A) (A) (A)
                 (A) (A) (A) (A) (A) (A) (A) (A) (A) (A) (A) (A)
                 (A) (A) (A) (A) (A) (A) (A) (A) (A) (A) (A) (A)
                 (A) (A) (A) (A) (A) (A) (A) (A) (A) (A) (A) (A)
                 (A) (A) (A) (A) (A) (A) (A) (A) (A) (A) (A) (A)
                 (A) (A) (A) (A) (A) (A) (A) (A) (A) (A) (A) (A)
                 (A) (A) (A) (A) (A) (A) (A) (A) (A) (A) (A) (A)
                 (A) (A) (A) (A) (A) (A) (A) (A) (A) (A) (A) (A)
                 (A) (A) (A) (A) (A) (A) (A) (A) (A) (A) (A) (A)
                 (A) (A) (A) (A) (A) (A) (A) (A) (A) (A) (A) (A)
                 (A) (A) (A) (A) (A) (A) (A) (A) (A) (A) (A) (A)
                 (A) (A) (A) (A) (A) (A) (A) (A) (A) (A) (A) (A)
                 (A) (A) (A) (A) (A) (A) (A) (A) (A) (A) (A) (A)
                 (A) (A) (A) (A) (A) (A) (A) (A) (A) (A) (A) (A)
                 (A) (A) (A) (A) (A) (A) (A) (A) (A) (A) (A) (A)
                 (A) (A) (A) (A) (A) (A) (A) (A) (A) (A) (A) (A)
                 (A) (A) (A) (A) (A) (A) (A) (A) (A) (A) (A) (A)
                 (A) (A) (A) (A) (A) (A) (A) (A) (A) (A) (A) (A)
                 (A) (A) (A) (A) (A) (A) (A) (A) (A) (A) (A) (A)
                 (A) (A) (A) (A) (A) (A) (A) (A) (A) (A) (A) (A)
                 (A) (A) (A) (A) (A) (A) (A) (A) (A) (A) (A) (A)
                 (A) (A) (A) (A) (A) (A) (A) (A) (A) (A) (A) (A)
                 (A) (A) (A) (A) (A) (A) (A) (A) (A) (A) (A) (A)
                 (A) (A) (A) (A) (A) (A) (A) (A) (A) (A) (A) (A)
                 (A) (A) (A) (A) (A) (A) (A) (A) (A) (A) (A) (A)
                 (A) (A) (A) (A) (A) (A) (A) (A) (A) (A) (A) (A)
                 (A) (A) (A) (A) (A) (A) (A) (A) (A) (A) (A) (A)
                 (A) (A) (A) (A) (A) (A) (A) (A) (A) (A) (A) (A)
                 (A) (A) (A) (A) (A) (A) (A) (A) (A) (A) (A) (A)
                 (A) (A) (A) (A) (A) (A) (A) (A) (A) (A) (A) (A)
                 (A) (A) (A) (A) (A) (A) (A) (A) (A) (A) (A) (A)
                 (A) (A) (A) (A) (A) (A) (A) (A) (A) (A) (A) (A)
                 (A) (A) (A) (A) (A) (A) (A) (A) (A) (A) (A) (A)
                 (A) (A) (A) (A) (A) (A) (A) (A) (A) (A) (A) (A)
                 (A) (A) (A) (A) (A) (A) (A) (A) (A) (A) (A) (A)
                 (A) (A) (A) (A) (A) (A) (A) (A) (A) (A) (A) (A)
                 (A) (A) (A) (A) (A) (A) (A) (A) (A) (A) (A) (A)
                 (A) (A) (A) (A) (A) (A) (A) (A) (A) (A) (A) (A)
                 (A) (A) (A) (A) (A) (A) (A) (A) (A) (A) (A) (A)
                 (A) (A) (A) (A) (A) (A) (A) (A) (A) (A) (A) (A)
                 (A) (A) (A) (A) (A) (A) (A) (A) (A) (A) (A) (A)
                 (A) (A) (A) (A) (A) (A) (A) (A) (A) (A) (A) (A)
                 (A) (A) (A) (A) (A) (A) (A) (A) (A) (A) (A) (A)
                 (A) (A) (A) (A) (A) (A) (A) (A) (A) (A) (A) (A)
                 (A) (A) (A) (A) (A) (A) (A) (A) (A) (A) (A) (A)
                 (A) (A) (A) (A) (A) (A) (A) (A) (A) (A) (A) (A)
                 (A) (A) (A) (A) (A) (A) (A) (A) (A) (A) (A) (A)
                 (A) (A) (A) (A) (A) (A) (A) (A) (A) (A) (A) (A)
                 (A) (A) (A) (A) (A) (A) (A) (A) (A) (A) (A) (A)
                 (A) (A) (A) (A) (A) (A) (A) (A) (A) (A) (A) (A)
                 (A) (A) (A) (A) (A) (A) (A) (A) (A) (A) (A) (A)
                 (A) (A) (A) (A) (A) (A) (A) (A) (A) (A) (A) (A)
                 (A) (A) (A) (A) (A) (A) (A) (A) (A) (A) (A) (A)
                 (A) (A) (A) (A) (A) (A) (A) (A) (A) (A) (A) (A)
                 (A) (A) (A) (A) (A) (A) (A) (A) (A) (A) (A) (A)
                 (A) (A) (A) (A) (A) (A) (A) (A) (A) (A) (A) (A)
                 (A) (A) (A) (A) (A) (A) (A) (A) (A) (A) (A) (A)
                 (A) (A) (A) (A) (A) (A) (A) (A) (A) (A) (A) (A)
                 (A) (A) (A) (A) (A) (A) (A) (A) (A) (A) (A) (A)
                 (A) (A) (A) (A) (A) (A) (A) (A) (A) (A) (A) (A)
                 (A) (A) (A) (A) (A) (A) (A) (A) (A) (A) (A) (A)
                 (A) (A) (A) (A) (A) (A) (A) (A) (A) (A) (A) (A)
                 (A) (A) (A) (A) (A) (A) (A) (A) (A) (A) (A) (A)
                 (A) (A) (A) (A) (A) (A) (A) (A) (A) (A) (A) (A)
                 (A) (A) (A) (A) (A) (A) (A) (A) (A) (A) (A) (A)
                 (A) (A) (A) (A) (A) (A) (A) (A) (A) (A) (A) (A)
                 (A) (A) (A) (A) (A) (A) (A) (A) (A) (A) (A) (A)
                 (A) (A) (A) (A) (A) (A) (A) (A) (A) (A) (A) (A)
                 (A) (A) (A) (A) (A) (A) (A) (A) (A) (A) (A) (A)
                 (A) (A) (A) (A) (A) (A) (A) (A) (A) (A) (A) (A)
                 (A) (A) (A) (A) (A) (A) (A) (A) (A) (A) (A) (A)
                 (A) (A) (A) (A) (A) (A) (A) (A) (A) (A) (A) (A)
                 (A) (A) (A) (A) (A) (A) (A) (A) (A) (A) (A) (A)
                 (A) (A) (A) (A) (A) (A) (A) (A) (A) (A) (A) (A)
                 (A) (A) (A) (A) (A) (A) (A) (A) (A) (A) (A) (A)
                 (A) (A) (A) (A) (A) (A) (A) (A) (A) (A) (A) (A)
                 (A) (A) (A) (A) (A) (A) (A) (A) (A) (A) (A) (A)
                 (A) (A) (A) (A) (A) (A) (A) (A) (A) (A) (A) (A)
                 (A) (A) (A) (A) (A) (A) (A) (A) (A) (A) (A) (A)
                 (A) (A) (A) (A) (A) (A) (A) (A) (A) (A) (A) (A)
                 (A) (A) (A) (A) (A) (A) (A) (A) (A) (A) (A) (A)
                 (A) (A) (A) (A) (A) (A) (A) (A) (A) (A) (A) (A)
                 (A) (A) (A) (A) (A) (A) (A) (A) (A) (A) (A) (A)
                 (A) (A) (A) (A) (A) (A) (A) (A) (A) (A) (A) (A)
                 (A) (A) (A) (A) (A) (A) (A) (A) (A) (A) (A) (A)
                 (A) (A) (A) (A) (A) (A) (A) (A) (A) (A) (A) (A)
                 (A) (A) (A) (A) (A) (A) (A) (A) (A) (A) (A) (A)
                 (A) (A) (A) (A) (A) (A) (A) (A) (A) (A) (A) (A)
                 (A) (A) (A) (A) (A) (A) (A) (A) (A) (A) (A) (A)
                 (A) (A) (A) (A) (A) (A) (A) (A) (A) (A) (A) (A)
                 (A) (A) (A) (A) (A) (A) (A) (A) (A) (A) (A) (A)
                 (A) (A) (A) (A) (A) (A) (A) (A) (A) (A) (A) (A)
                 (A) (A) (A) (A) (A) (A) (A) (A) (A) (A) (A) (A)
                 (A) (A) (A) (A) (A) (A) (A) (A) (A) (A) (A) (A)
                 (A) (A) (A) (A) (A) (A) (A) (A) (A) (A) (A) (A)
                 (A) (A) (A) (A) (A) (A) (A) (A) (A) (A) (A) (A)
                 (A) (A) (A) (A) (A) (A) (A) (A) (A) (A) (A) (A)
                 (A) (A) (A) (A) (A) (A) (A) (A) (A) (A) (A) (A)
                 (A) (A) (A) (A) (A) (A) (A) (A) (A) (A) (A) (A)
                 (A) (A) (A) (A) (A) (A) (A) (A) (A) (A) (A) (A)
                 (A) (A) (A) (A) (A) (A) (A) (A) (A) (A) (A) (A)
                 (A) (A) (A) (A) (A) (A) (A) (A) (A) (A) (A) (A)
                 (A) (A) (A) (A) (A) (A) (A) (A) (A) (A) (A) (A)
                 (A) (A) (A) (A) (A) (A) (A) (A) (A) (A) (A) (A)
                 (A) (A) (A) (A) (A) (A) (A) (A) (A) (A) (A) (A)
                 (A) (A) (A) (A) (A) (A) (A) (A) (A) (A) (A) (A)
                 (A) (A) (A) (A) (A) (A) (A) (A) (A) (A) (A) (A)
                 (A) (A) (A) (A) (A) (A) (A) (A) (A) (A) (A) (A)
                 (A) (A) (A) (A) (A) (A) (A) (A) (A) (A) (A) (A)
                 (A) (A) (A) (A) (A) (A) (A) (A) (A) (A) (A) (A)
                 (A) (A) (A) (A) (A) (A) (A) (A) (A) (A) (A) (A)
                 (A) (A) (A) (A) (A) (A) (A) (A) (A) (A) (A) (A)
                 (A) (A) (A) (A) (A) (A) (A) (A) (A) (A) (A) (A)
                 (A) (A) (A) (A) (A) (A) (A) (A) (A) (A) (A) (A)
                 (A) (A) (A) (A) (A) (A) (A) (A) (A) (A) (A) (A)
                 (A) (A) (A) (A) (A) (A) (A) (A) (A) (A) (A) (A)
                 (A) (A) (A) (A) (A) (A) (A) (A) (A) (A) (A) (A)
                 (A) (A) (A) (A) (A) (A) (A) (A) (A) (A) (A) (A)
                 (A) (A) (A) (A) (A) (A) (A) (A) (A) (A) (A) (A)
                 (A) (A) (A) (A) (A) (A) (A) (A) (A) (A) (A) (A)
                 (A) (A) (A) (A) (A) (A) (A) (A) (A) (A) (A) (A)
                 (A) (A) (A) (A) (A) (A) (A) (A) (A) (A) (A) (A)
                 (A) (A) (A) (A) (A) (A) (A) (A) (A) (A) (A) (A)
                 (A) (A) (A) (A) (A) (A) (A) (A) (A) (A) (A) (A)
                 (A) (A) (A) (A) (A) (A) (A) (A) (A) (A) (A) (A)
                 (A) (A) (A) (A) (A) (A) (A) (A) (A) (A) (A) (A)
                 (A) (A) (A) (A) (A) (A) (A) (A) (A) (A) (A) (A)
                 (A) (A) (A) (A) (A) (A) (A) (A) (A) (A) (A) (A)
                 (A) (A) (A) (A) (A) (A) (A) (A) (A) (A) (A) (A)
                 (A) (A) (A) (A) (A) (A) (A) (A) (A) (A) (A) (A)
                 (A) (A) (A) (A) (A) (A) (A) (A) (A) (A) (A) (A)
                 (A) (A) (A) (A) (A) (A) (A) (A) (A) (A) (A) (A)
                 (A) (A) (A) (A) (A) (A) (A) (A) (A) (A) (A) (A)
                 (A) (A) (A) (A) (A) (A) (A) (A) (A) (A) (A) (A)
                 (A) (A) (A) (A) (A) (A) (A) (A) (A) (A) (A) (A)
                 (A) (A) (A) (A) (A) (A) (A) (A) (A) (A) (A) (A)
                 (A) (A) (A) (A) (A) (A) (A) (A) (A) (A) (A) (A)
                 (A) (A) (A) (A) (A) (A) (A) (A) (A) (A) (A) (A)
                 (A) (A) (A) (A) (A) (A) (A) (A) (A) (A) (A) (A)
                 (A) (A) (A) (A) (A) (A) (A) (A) (A) (A) (A) (A)
                 (A) (A) (A) (A) (A) (A) (A) (A) (A) (A) (A) (A)
                 (A) (A) (A) (A) (A) (A) (A) (A) (A) (A) (A) (A)
                 (A) (A) (A) (A) (A) (A) (A) (A) (A) (A) (A) (A)
                 (A) (A) (A) (A) (A) (A) (A) (A) (A) (A) (A) (A)
                 (A) (A) (A) (A) (A) (A) (A) (A) (A) (A) (A) (A)
                 (A) (A) (A) (A) (A) (A) (A) (A) (A) (A) (A) (A)
                 (A) (A) (A) (A) (A) (A) (A) (A) (A) (A) (A) (A)
                 (A) (A) (A) (A) (A) (A) (A) (A) (A) (A) (A) (A)
                 (A) (A) (A) (A) (A) (A) (A) (A) (A) (A) (A) (A)
                 (A) (A) (A) (A) (A) (A) (A) (A) (A) (A) (A) (A)
                 (A) (A) (A) (A) (A) (A) (A) (A) (A) (A) (A) (A)
                 (A) (A) (A) (A) (A) (A) (A) (A) (A) (A) (A) (A)
                 (A) (A) (A) (A) (A) (A) (A) (A) (A) (A) (A) (A)
                 (A) (A) (A) (A) (A) (A) (A) (A) (A) (A) (A) (A)
                 (A) (A) (A) (A) (A) (A) (A) (A) (A) (A) (A) (A)
                 (A) (A) (A) (A) (A) (A) (A) (A) (A) (A) (A) (A)
                 (A) (A) (A) (A) (A) (A) (A) (A) (A) (A) (A) (A)
                 (A) (A) (A) (A) (A) (A) (A) (A) (A) (A) (A) (A)
                 (A) (A) (A) (A) (A) (A) (A) (A) (A) (A) (A) (A)
                 (A) (A) (A) (A) (A) (A) (A) (A) (A) (A) (A) (A)
                 (A) (A) (A) (A) (A) (A) (A) (A) (A) (A) (A) (A)
                 (A) (A) (A) (A) (A) (A) (A) (A) (A) (A) (A) (A)
                 (A) (A) (A) (A) (A) (A) (A) (A) (A) (A) (A) (A)
                 (A) (A) (A) (A) (A) (A) (A)
    12 initial guesses have been made.
 Convergence on wavefunction:    0.001000000000000
 Iteration     1 Dimension    12 NMult     0 NNew     12
 CISAX will form     6 AO SS matrices at one time.
 New state      3 was old state      7
 Iteration     2 Dimension    18 NMult    12 NNew      6
 Iteration     3 Dimension    24 NMult    18 NNew      6
 Iteration     4 Dimension    30 NMult    24 NNew      6
 Iteration     5 Dimension    36 NMult    30 NNew      6
 Iteration     6 Dimension    42 NMult    36 NNew      6
 Iteration     7 Dimension    48 NMult    42 NNew      6
 Iteration     8 Dimension    52 NMult    48 NNew      4
 Iteration     9 Dimension    56 NMult    52 NNew      4
 Iteration    10 Dimension    60 NMult    56 NNew      4
 Iteration    11 Dimension    62 NMult    60 NNew      2
 Iteration    12 Dimension    64 NMult    62 NNew      2
 ***********************************************************************
 Excited states from <AA,BB:AA,BB> singles matrix:
 ***********************************************************************
 
 Ground to excited state transition densities written to RWF  633
 Ground to excited state transition electric dipole moments (Au):
       state          X           Y           Z        Dip. S.      Osc.
         1        -7.0901      0.2040      0.1147     50.3242      3.2175
         2         0.2959      0.5142     -0.4986      0.6006      0.0418
         3        -1.5481      0.3038      0.0364      2.4903      0.1842
 Ground to excited state transition velocity dipole moments (Au):
       state          X           Y           Z        Dip. S.      Osc.
         1         0.6624     -0.0178     -0.0106      0.4392      3.0533
         2        -0.0306     -0.0554      0.0525      0.0068      0.0431
         3         0.1674     -0.0343     -0.0056      0.0292      0.1756
 Ground to excited state transition magnetic dipole moments (Au):
       state          X           Y           Z
         1         0.0358     -0.8861      1.7026
         2        -0.2279     -0.0308      0.6923
         3        -0.1213      0.1633     -1.2683
 Ground to excited state transition velocity quadrupole moments (Au):
       state          XX          YY          ZZ          XY          XZ          YZ
         1        -0.9511     -0.1545      0.2171      0.0494     -1.8600      0.1346
         2       -19.2638      0.0743      0.3875      0.9566      0.6103     -0.3927
         3         1.3177      0.4391     -0.2599     -0.6242     -1.4230     -0.1796
 <0|del|b> * <b|rxdel|0> + <0|del|b> * <b|delr+rdel|0>
 Rotatory Strengths (R) in cgs (10**-40 erg-esu-cm/Gauss)
       state          XX          YY          ZZ    R(velocity)    E-M Angle
         1      -132.1057    351.8424    -61.1178     52.8730       89.03
         2       413.2941     17.1743   -125.6396    101.6096       41.33
         3      -139.7250   -149.0082    168.9462    -39.9290       94.91
 1/2[<0|r|b>*<b|rxdel|0> + (<0|rxdel|b>*<b|r|0>)*]
 Rotatory Strengths (R) in cgs (10**-40 erg-esu-cm/Gauss)
       state          XX          YY          ZZ     R(length)
         1       179.3319    127.8320   -138.0878     56.3587
         2        47.6925     11.1852    244.1038    100.9938
         3      -132.8240    -35.0854     32.6645    -45.0816
  1/2[<0|del|b>*<b|r|0> + (<0|r|b>*<b|del|0>)*] (Au)
       state          X           Y           Z        Dip. S.   Osc.(frdel)
         1        -4.6966     -0.0036     -0.0012      4.7014      3.1343
         2        -0.0090     -0.0285     -0.0262      0.0637      0.0425
         3        -0.2591     -0.0104     -0.0002      0.2698      0.1799

 Excitation energies and oscillator strengths:
 
 Excited State   1:      Singlet-A      2.6096 eV  475.10 nm  f=3.2175  <S**2>=0.000
     516 -> 525        0.11340
     518 -> 523       -0.12851
     518 -> 525       -0.17442
     519 -> 523        0.12339
     519 -> 524        0.17480
     519 -> 525       -0.13307
     520 -> 522        0.18296
     520 -> 523       -0.27395
     521 -> 522        0.39343
     521 -> 523        0.23894
 This state for optimization and/or second-order correction.
 Total Energy, E(TD-HF/TD-DFT) =  -6426.54529464    
 Copying the excited state density for this state as the 1-particle RhoCI density.
 
 Excited State   2:      Singlet-A      2.8435 eV  436.02 nm  f=0.0418  <S**2>=0.000
     516 -> 525        0.11195
     518 -> 524        0.11779
     518 -> 525       -0.14000
     519 -> 524       -0.24912
     519 -> 525       -0.15501
     520 -> 522        0.25273
     520 -> 523        0.21891
     520 -> 524       -0.18511
     521 -> 522        0.28096
     521 -> 523       -0.28704
 
 Excited State   3:      Singlet-A      3.0195 eV  410.61 nm  f=0.1842  <S**2>=0.000
     518 -> 522       -0.15703
     518 -> 523        0.12633
     519 -> 522       -0.18431
     519 -> 523       -0.16112
     519 -> 524        0.25617
     520 -> 522        0.11529
     520 -> 524        0.33499
     520 -> 525        0.18583
     521 -> 523       -0.14070
     521 -> 524       -0.21461
     521 -> 525        0.21855
 SavETr:  write IOETrn=   770 NScale= 10 NData=  16 NLR=1 NState=    3 LETran=      64.
 Hyperfine terms turned off by default for NAtoms > 100.

 **********************************************************************

            Population analysis using the SCF Density.

 **********************************************************************

 Orbital symmetries:
       Occupied  (A) (A) (A) (A) (A) (A) (A) (A) (A) (A) (A) (A)
                 (A) (A) (A) (A) (A) (A) (A) (A) (A) (A) (A) (A)
                 (A) (A) (A) (A) (A) (A) (A) (A) (A) (A) (A) (A)
                 (A) (A) (A) (A) (A) (A) (A) (A) (A) (A) (A) (A)
                 (A) (A) (A) (A) (A) (A) (A) (A) (A) (A) (A) (A)
                 (A) (A) (A) (A) (A) (A) (A) (A) (A) (A) (A) (A)
                 (A) (A) (A) (A) (A) (A) (A) (A) (A) (A) (A) (A)
                 (A) (A) (A) (A) (A) (A) (A) (A) (A) (A) (A) (A)
                 (A) (A) (A) (A) (A) (A) (A) (A) (A) (A) (A) (A)
                 (A) (A) (A) (A) (A) (A) (A) (A) (A) (A) (A) (A)
                 (A) (A) (A) (A) (A) (A) (A) (A) (A) (A) (A) (A)
                 (A) (A) (A) (A) (A) (A) (A) (A) (A) (A) (A) (A)
                 (A) (A) (A) (A) (A) (A) (A) (A) (A) (A) (A) (A)
                 (A) (A) (A) (A) (A) (A) (A) (A) (A) (A) (A) (A)
                 (A) (A) (A) (A) (A) (A) (A) (A) (A) (A) (A) (A)
                 (A) (A) (A) (A) (A) (A) (A) (A) (A) (A) (A) (A)
                 (A) (A) (A) (A) (A) (A) (A) (A) (A) (A) (A) (A)
                 (A) (A) (A) (A) (A) (A) (A) (A) (A) (A) (A) (A)
                 (A) (A) (A) (A) (A) (A) (A) (A) (A) (A) (A) (A)
                 (A) (A) (A) (A) (A) (A) (A) (A) (A) (A) (A) (A)
                 (A) (A) (A) (A) (A) (A) (A) (A) (A) (A) (A) (A)
                 (A) (A) (A) (A) (A) (A) (A) (A) (A) (A) (A) (A)
                 (A) (A) (A) (A) (A) (A) (A) (A) (A) (A) (A) (A)
                 (A) (A) (A) (A) (A) (A) (A) (A) (A) (A) (A) (A)
                 (A) (A) (A) (A) (A) (A) (A) (A) (A) (A) (A) (A)
                 (A) (A) (A) (A) (A) (A) (A) (A) (A) (A) (A) (A)
                 (A) (A) (A) (A) (A) (A) (A) (A) (A) (A) (A) (A)
                 (A) (A) (A) (A) (A) (A) (A) (A) (A) (A) (A) (A)
                 (A) (A) (A) (A) (A) (A) (A) (A) (A) (A) (A) (A)
                 (A) (A) (A) (A) (A) (A) (A) (A) (A) (A) (A) (A)
                 (A) (A) (A) (A) (A) (A) (A) (A) (A) (A) (A) (A)
                 (A) (A) (A) (A) (A) (A) (A) (A) (A) (A) (A) (A)
                 (A) (A) (A) (A) (A) (A) (A) (A) (A) (A) (A) (A)
                 (A) (A) (A) (A) (A) (A) (A) (A) (A) (A) (A) (A)
                 (A) (A) (A) (A) (A) (A) (A) (A) (A) (A) (A) (A)
                 (A) (A) (A) (A) (A) (A) (A) (A) (A) (A) (A) (A)
                 (A) (A) (A) (A) (A) (A) (A) (A) (A) (A) (A) (A)
                 (A) (A) (A) (A) (A) (A) (A) (A) (A) (A) (A) (A)
                 (A) (A) (A) (A) (A) (A) (A) (A) (A) (A) (A) (A)
                 (A) (A) (A) (A) (A) (A) (A) (A) (A) (A) (A) (A)
                 (A) (A) (A) (A) (A) (A) (A) (A) (A) (A) (A) (A)
                 (A) (A) (A) (A) (A) (A) (A) (A) (A) (A) (A) (A)
                 (A) (A) (A) (A) (A) (A) (A) (A) (A) (A) (A) (A)
                 (A) (A) (A) (A) (A)
       Virtual   (A) (A) (A) (A) (A) (A) (A) (A) (A) (A) (A) (A)
                 (A) (A) (A) (A) (A) (A) (A) (A) (A) (A) (A) (A)
                 (A) (A) (A) (A) (A) (A) (A) (A) (A) (A) (A) (A)
                 (A) (A) (A) (A) (A) (A) (A) (A) (A) (A) (A) (A)
                 (A) (A) (A) (A) (A) (A) (A) (A) (A) (A) (A) (A)
                 (A) (A) (A) (A) (A) (A) (A) (A) (A) (A) (A) (A)
                 (A) (A) (A) (A) (A) (A) (A) (A) (A) (A) (A) (A)
                 (A) (A) (A) (A) (A) (A) (A) (A) (A) (A) (A) (A)
                 (A) (A) (A) (A) (A) (A) (A) (A) (A) (A) (A) (A)
                 (A) (A) (A) (A) (A) (A) (A) (A) (A) (A) (A) (A)
                 (A) (A) (A) (A) (A) (A) (A) (A) (A) (A) (A) (A)
                 (A) (A) (A) (A) (A) (A) (A) (A) (A) (A) (A) (A)
                 (A) (A) (A) (A) (A) (A) (A) (A) (A) (A) (A) (A)
                 (A) (A) (A) (A) (A) (A) (A) (A) (A) (A) (A) (A)
                 (A) (A) (A) (A) (A) (A) (A) (A) (A) (A) (A) (A)
                 (A) (A) (A) (A) (A) (A) (A) (A) (A) (A) (A) (A)
                 (A) (A) (A) (A) (A) (A) (A) (A) (A) (A) (A) (A)
                 (A) (A) (A) (A) (A) (A) (A) (A) (A) (A) (A) (A)
                 (A) (A) (A) (A) (A) (A) (A) (A) (A) (A) (A) (A)
                 (A) (A) (A) (A) (A) (A) (A) (A) (A) (A) (A) (A)
                 (A) (A) (A) (A) (A) (A) (A) (A) (A) (A) (A) (A)
                 (A) (A) (A) (A) (A) (A) (A) (A) (A) (A) (A) (A)
                 (A) (A) (A) (A) (A) (A) (A) (A) (A) (A) (A) (A)
                 (A) (A) (A) (A) (A) (A) (A) (A) (A) (A) (A) (A)
                 (A) (A) (A) (A) (A) (A) (A) (A) (A) (A) (A) (A)
                 (A) (A) (A) (A) (A) (A) (A) (A) (A) (A) (A) (A)
                 (A) (A) (A) (A) (A) (A) (A) (A) (A) (A) (A) (A)
                 (A) (A) (A) (A) (A) (A) (A) (A) (A) (A) (A) (A)
                 (A) (A) (A) (A) (A) (A) (A) (A) (A) (A) (A) (A)
                 (A) (A) (A) (A) (A) (A) (A) (A) (A) (A) (A) (A)
                 (A) (A) (A) (A) (A) (A) (A) (A) (A) (A) (A) (A)
                 (A) (A) (A) (A) (A) (A) (A) (A) (A) (A) (A) (A)
                 (A) (A) (A) (A) (A) (A) (A) (A) (A) (A) (A) (A)
                 (A) (A) (A) (A) (A) (A) (A) (A) (A) (A) (A) (A)
                 (A) (A) (A) (A) (A) (A) (A) (A) (A) (A) (A) (A)
                 (A) (A) (A) (A) (A) (A) (A) (A) (A) (A) (A) (A)
                 (A) (A) (A) (A) (A) (A) (A) (A) (A) (A) (A) (A)
                 (A) (A) (A) (A) (A) (A) (A) (A) (A) (A) (A) (A)
                 (A) (A) (A) (A) (A) (A) (A) (A) (A) (A) (A) (A)
                 (A) (A) (A) (A) (A) (A) (A) (A) (A) (A) (A) (A)
                 (A) (A) (A) (A) (A) (A) (A) (A) (A) (A) (A) (A)
                 (A) (A) (A) (A) (A) (A) (A) (A) (A) (A) (A) (A)
                 (A) (A) (A) (A) (A) (A) (A) (A) (A) (A) (A) (A)
                 (A) (A) (A) (A) (A) (A) (A) (A) (A) (A) (A) (A)
                 (A) (A) (A) (A) (A) (A) (A) (A) (A) (A) (A) (A)
                 (A) (A) (A) (A) (A) (A) (A) (A) (A) (A) (A) (A)
                 (A) (A) (A) (A) (A) (A) (A) (A) (A) (A) (A) (A)
                 (A) (A) (A) (A) (A) (A) (A) (A) (A) (A) (A) (A)
                 (A) (A) (A) (A) (A) (A) (A) (A) (A) (A) (A) (A)
                 (A) (A) (A) (A) (A) (A) (A) (A) (A) (A) (A) (A)
                 (A) (A) (A) (A) (A) (A) (A) (A) (A) (A) (A) (A)
                 (A) (A) (A) (A) (A) (A) (A) (A) (A) (A) (A) (A)
                 (A) (A) (A) (A) (A) (A) (A) (A) (A) (A) (A) (A)
                 (A) (A) (A) (A) (A) (A) (A) (A) (A) (A) (A) (A)
                 (A) (A) (A) (A) (A) (A) (A) (A) (A) (A) (A) (A)
                 (A) (A) (A) (A) (A) (A) (A) (A) (A) (A) (A) (A)
                 (A) (A) (A) (A) (A) (A) (A) (A) (A) (A) (A) (A)
                 (A) (A) (A) (A) (A) (A) (A) (A) (A) (A) (A) (A)
                 (A) (A) (A) (A) (A) (A) (A) (A) (A) (A) (A) (A)
                 (A) (A) (A) (A) (A) (A) (A) (A) (A) (A) (A) (A)
                 (A) (A) (A) (A) (A) (A) (A) (A) (A) (A) (A) (A)
                 (A) (A) (A) (A) (A) (A) (A) (A) (A) (A) (A) (A)
                 (A) (A) (A) (A) (A) (A) (A) (A) (A) (A) (A) (A)
                 (A) (A) (A) (A) (A) (A) (A) (A) (A) (A) (A) (A)
                 (A) (A) (A) (A) (A) (A) (A) (A) (A) (A) (A) (A)
                 (A) (A) (A) (A) (A) (A) (A) (A) (A) (A) (A) (A)
                 (A) (A) (A) (A) (A) (A) (A) (A) (A) (A) (A) (A)
                 (A) (A) (A) (A) (A) (A) (A) (A) (A) (A) (A) (A)
                 (A) (A) (A) (A) (A) (A) (A) (A) (A) (A) (A) (A)
                 (A) (A) (A) (A) (A) (A) (A) (A) (A) (A) (A) (A)
                 (A) (A) (A) (A) (A) (A) (A) (A) (A) (A) (A) (A)
                 (A) (A) (A) (A) (A) (A) (A) (A) (A) (A) (A) (A)
                 (A) (A) (A) (A) (A) (A) (A) (A) (A) (A) (A) (A)
                 (A) (A) (A) (A) (A) (A) (A) (A) (A) (A) (A) (A)
                 (A) (A) (A) (A) (A) (A) (A) (A) (A) (A) (A) (A)
                 (A) (A) (A) (A) (A) (A) (A) (A) (A) (A) (A) (A)
                 (A) (A) (A) (A) (A) (A) (A) (A) (A) (A) (A) (A)
                 (A) (A) (A) (A) (A) (A) (A) (A) (A) (A) (A) (A)
                 (A) (A) (A) (A) (A) (A) (A) (A) (A) (A) (A) (A)
                 (A) (A) (A) (A) (A) (A) (A) (A) (A) (A) (A) (A)
                 (A) (A) (A) (A) (A) (A) (A) (A) (A) (A) (A) (A)
                 (A) (A) (A) (A) (A) (A) (A) (A) (A) (A) (A) (A)
                 (A) (A) (A) (A) (A) (A) (A) (A) (A) (A) (A) (A)
                 (A) (A) (A) (A) (A) (A) (A) (A) (A) (A) (A) (A)
                 (A) (A) (A) (A) (A) (A) (A) (A) (A) (A) (A) (A)
                 (A) (A) (A) (A) (A) (A) (A) (A) (A) (A) (A) (A)
                 (A) (A) (A) (A) (A) (A) (A) (A) (A) (A) (A) (A)
                 (A) (A) (A) (A) (A) (A) (A) (A) (A) (A) (A) (A)
                 (A) (A) (A) (A) (A) (A) (A) (A) (A) (A) (A) (A)
                 (A) (A) (A) (A) (A) (A) (A) (A) (A) (A) (A) (A)
                 (A) (A) (A) (A) (A) (A) (A) (A) (A) (A) (A) (A)
                 (A) (A) (A) (A) (A) (A) (A) (A) (A) (A) (A) (A)
                 (A) (A) (A) (A) (A) (A) (A) (A) (A) (A) (A) (A)
                 (A) (A) (A) (A) (A) (A) (A) (A) (A) (A) (A) (A)
                 (A) (A) (A) (A) (A) (A) (A) (A) (A) (A) (A) (A)
                 (A) (A) (A) (A) (A) (A) (A) (A) (A) (A) (A) (A)
                 (A) (A) (A) (A) (A) (A) (A) (A) (A) (A) (A) (A)
                 (A) (A) (A) (A) (A) (A) (A) (A) (A) (A) (A) (A)
                 (A) (A) (A) (A) (A) (A) (A) (A) (A) (A) (A) (A)
                 (A) (A) (A) (A) (A) (A) (A) (A) (A) (A) (A) (A)
                 (A) (A) (A) (A) (A) (A) (A) (A) (A) (A) (A) (A)
                 (A) (A) (A) (A) (A) (A) (A) (A) (A) (A) (A) (A)
                 (A) (A) (A) (A) (A) (A) (A) (A) (A) (A) (A) (A)
                 (A) (A) (A) (A) (A) (A) (A) (A) (A) (A) (A) (A)
                 (A) (A) (A) (A) (A) (A) (A) (A) (A) (A) (A) (A)
                 (A) (A) (A) (A) (A) (A) (A) (A) (A) (A) (A) (A)
                 (A) (A) (A) (A) (A) (A) (A) (A) (A) (A) (A) (A)
                 (A) (A) (A) (A) (A) (A) (A) (A) (A) (A) (A) (A)
                 (A) (A) (A) (A) (A) (A) (A) (A) (A) (A) (A) (A)
                 (A) (A) (A) (A) (A) (A) (A) (A) (A) (A) (A) (A)
                 (A) (A) (A) (A) (A) (A) (A) (A) (A) (A) (A) (A)
                 (A) (A) (A) (A) (A) (A) (A) (A) (A) (A) (A) (A)
                 (A) (A) (A) (A) (A) (A) (A) (A) (A) (A) (A) (A)
                 (A) (A) (A) (A) (A) (A) (A) (A) (A) (A) (A) (A)
                 (A) (A) (A) (A) (A) (A) (A) (A) (A) (A) (A) (A)
                 (A) (A) (A) (A) (A) (A) (A) (A) (A) (A) (A) (A)
                 (A) (A) (A) (A) (A) (A) (A) (A) (A) (A) (A) (A)
                 (A) (A) (A) (A) (A) (A) (A) (A) (A) (A) (A) (A)
                 (A) (A) (A) (A) (A) (A) (A) (A) (A) (A) (A) (A)
                 (A) (A) (A) (A) (A) (A) (A) (A) (A) (A) (A) (A)
                 (A) (A) (A) (A) (A) (A) (A) (A) (A) (A) (A) (A)
                 (A) (A) (A) (A) (A) (A) (A) (A) (A) (A) (A) (A)
                 (A) (A) (A) (A) (A) (A) (A) (A) (A) (A) (A) (A)
                 (A) (A) (A) (A) (A) (A) (A) (A) (A) (A) (A) (A)
                 (A) (A) (A) (A) (A) (A) (A) (A) (A) (A) (A) (A)
                 (A) (A) (A) (A) (A) (A) (A) (A) (A) (A) (A) (A)
                 (A) (A) (A) (A) (A) (A) (A) (A) (A) (A) (A) (A)
                 (A) (A) (A) (A) (A) (A) (A) (A) (A) (A) (A) (A)
                 (A) (A) (A) (A) (A) (A) (A) (A) (A) (A) (A) (A)
                 (A) (A) (A) (A) (A) (A) (A) (A) (A) (A) (A) (A)
                 (A) (A) (A) (A) (A) (A) (A) (A) (A) (A) (A) (A)
                 (A) (A) (A) (A) (A) (A) (A) (A) (A) (A) (A) (A)
                 (A) (A) (A) (A) (A) (A) (A) (A) (A) (A) (A) (A)
                 (A) (A) (A) (A) (A) (A) (A) (A) (A) (A) (A) (A)
                 (A) (A) (A) (A) (A) (A) (A) (A) (A) (A) (A) (A)
                 (A) (A) (A) (A) (A) (A) (A) (A) (A) (A) (A) (A)
                 (A) (A) (A) (A) (A) (A) (A) (A) (A) (A) (A) (A)
                 (A) (A) (A) (A) (A) (A) (A) (A) (A) (A) (A) (A)
                 (A) (A) (A) (A) (A) (A) (A) (A) (A) (A) (A) (A)
                 (A) (A) (A) (A) (A) (A) (A) (A) (A) (A) (A) (A)
                 (A) (A) (A) (A) (A) (A) (A) (A) (A) (A) (A) (A)
                 (A) (A) (A) (A) (A) (A) (A) (A) (A) (A) (A) (A)
                 (A) (A) (A) (A) (A) (A) (A) (A) (A) (A) (A) (A)
                 (A) (A) (A) (A) (A) (A) (A) (A) (A) (A) (A) (A)
                 (A) (A) (A) (A) (A) (A) (A) (A) (A) (A) (A) (A)
                 (A) (A) (A) (A) (A) (A) (A) (A) (A) (A) (A) (A)
                 (A) (A) (A) (A) (A) (A) (A) (A) (A) (A) (A) (A)
                 (A) (A) (A) (A) (A) (A) (A) (A) (A) (A) (A) (A)
                 (A) (A) (A) (A) (A) (A) (A) (A) (A) (A) (A) (A)
                 (A) (A) (A) (A) (A) (A) (A) (A) (A) (A) (A) (A)
                 (A) (A) (A) (A) (A) (A) (A) (A) (A) (A) (A) (A)
                 (A) (A) (A) (A) (A) (A) (A) (A) (A) (A) (A) (A)
                 (A) (A) (A) (A) (A) (A) (A) (A) (A) (A) (A) (A)
                 (A) (A) (A) (A) (A) (A) (A) (A) (A) (A) (A) (A)
                 (A) (A) (A) (A) (A) (A) (A) (A) (A) (A) (A) (A)
                 (A) (A) (A) (A) (A) (A) (A) (A) (A) (A) (A) (A)
                 (A) (A) (A) (A) (A) (A) (A) (A) (A) (A) (A) (A)
                 (A) (A) (A) (A) (A) (A) (A) (A) (A) (A) (A) (A)
                 (A) (A) (A) (A) (A) (A) (A) (A) (A) (A) (A) (A)
                 (A) (A) (A) (A) (A) (A) (A) (A) (A) (A) (A) (A)
                 (A) (A) (A) (A) (A) (A) (A) (A) (A) (A) (A) (A)
                 (A) (A) (A) (A) (A) (A) (A) (A) (A) (A) (A) (A)
                 (A) (A) (A) (A) (A) (A) (A) (A) (A) (A) (A) (A)
                 (A) (A) (A) (A) (A) (A) (A)
 The electronic state is 1-A.
 Alpha  occ. eigenvalues --  -24.75235 -24.75230 -24.75214 -24.75213 -24.75207
 Alpha  occ. eigenvalues --  -24.75205 -24.75175 -24.75167 -14.46984 -14.46980
 Alpha  occ. eigenvalues --  -14.46975 -14.46971 -14.46950 -14.46938 -14.46879
 Alpha  occ. eigenvalues --  -14.46864 -10.34959 -10.34951 -10.34931 -10.34922
 Alpha  occ. eigenvalues --  -10.34314 -10.34300 -10.34300 -10.34297 -10.34295
 Alpha  occ. eigenvalues --  -10.34290 -10.34254 -10.34238 -10.32701 -10.32699
 Alpha  occ. eigenvalues --  -10.32697 -10.32686 -10.32676 -10.32673 -10.32655
 Alpha  occ. eigenvalues --  -10.32642 -10.32388 -10.32366 -10.32289 -10.32287
 Alpha  occ. eigenvalues --  -10.32281 -10.32257 -10.32194 -10.32183 -10.32182
 Alpha  occ. eigenvalues --  -10.32172 -10.32156 -10.32155 -10.32104 -10.32102
 Alpha  occ. eigenvalues --  -10.32092 -10.32091 -10.32081 -10.32077 -10.32072
 Alpha  occ. eigenvalues --  -10.32065 -10.31996 -10.31984 -10.31961 -10.31959
 Alpha  occ. eigenvalues --  -10.31894 -10.31854 -10.31725 -10.31712 -10.31550
 Alpha  occ. eigenvalues --  -10.31525 -10.31408 -10.31406 -10.31389 -10.31387
 Alpha  occ. eigenvalues --  -10.31386 -10.31372 -10.31128 -10.31110 -10.31081
 Alpha  occ. eigenvalues --  -10.31064 -10.31038 -10.31022 -10.31012 -10.30994
 Alpha  occ. eigenvalues --  -10.30980 -10.30967 -10.30944 -10.30932 -10.30930
 Alpha  occ. eigenvalues --  -10.30921 -10.30917 -10.30912 -10.30908 -10.30876
 Alpha  occ. eigenvalues --  -10.30858 -10.30858 -10.30850 -10.30849 -10.30842
 Alpha  occ. eigenvalues --  -10.30838 -10.30836 -10.30830 -10.30827 -10.30826
 Alpha  occ. eigenvalues --  -10.30812 -10.30776 -10.30772 -10.30755 -10.30741
 Alpha  occ. eigenvalues --  -10.30739 -10.30713 -10.30704 -10.30698 -10.30688
 Alpha  occ. eigenvalues --  -10.30674 -10.30668 -10.30660 -10.30656 -10.30654
 Alpha  occ. eigenvalues --  -10.30638 -10.30627 -10.30626 -10.30605 -10.30582
 Alpha  occ. eigenvalues --  -10.30558 -10.30544 -10.30511 -10.30492 -10.29434
 Alpha  occ. eigenvalues --  -10.29434 -10.29417 -10.29399 -10.29391 -10.29375
 Alpha  occ. eigenvalues --  -10.29362 -10.29316 -10.28969 -10.28959 -10.28941
 Alpha  occ. eigenvalues --  -10.28934 -10.28931 -10.28919 -10.28916 -10.28892
 Alpha  occ. eigenvalues --  -10.28685 -10.28658 -10.28657 -10.28649 -10.28647
 Alpha  occ. eigenvalues --  -10.28642 -10.28547 -10.28527  -6.90972  -6.90962
 Alpha  occ. eigenvalues --   -6.90920  -6.90918  -1.24394  -1.24379  -1.24348
 Alpha  occ. eigenvalues --   -1.24345  -1.21169  -1.21155  -1.21118  -1.21117
 Alpha  occ. eigenvalues --   -1.08733  -1.08638  -1.08531  -1.08488  -1.07099
 Alpha  occ. eigenvalues --   -1.06949  -1.06812  -1.06752  -1.00243  -1.00218
 Alpha  occ. eigenvalues --   -1.00133  -1.00124  -0.96880  -0.96839  -0.96718
 Alpha  occ. eigenvalues --   -0.96703  -0.95887  -0.95859  -0.95771  -0.95762
 Alpha  occ. eigenvalues --   -0.93960  -0.93857  -0.93822  -0.93782  -0.92239
 Alpha  occ. eigenvalues --   -0.91875  -0.91479  -0.91208  -0.91174  -0.91079
 Alpha  occ. eigenvalues --   -0.91068  -0.89561  -0.89508  -0.88951  -0.88912
 Alpha  occ. eigenvalues --   -0.88821  -0.88708  -0.88674  -0.88522  -0.88311
 Alpha  occ. eigenvalues --   -0.86779  -0.85888  -0.85745  -0.85716  -0.85628
 Alpha  occ. eigenvalues --   -0.85617  -0.85271  -0.85231  -0.85146  -0.85090
 Alpha  occ. eigenvalues --   -0.85080  -0.84995  -0.84912  -0.84848  -0.84813
 Alpha  occ. eigenvalues --   -0.84563  -0.84535  -0.84446  -0.84439  -0.84326
 Alpha  occ. eigenvalues --   -0.83534  -0.83317  -0.83231  -0.83067  -0.80917
 Alpha  occ. eigenvalues --   -0.80883  -0.80806  -0.80099  -0.80081  -0.79953
 Alpha  occ. eigenvalues --   -0.79902  -0.79839  -0.79825  -0.79363  -0.79108
 Alpha  occ. eigenvalues --   -0.78737  -0.76734  -0.76446  -0.76324  -0.75927
 Alpha  occ. eigenvalues --   -0.74915  -0.74882  -0.74802  -0.74787  -0.72739
 Alpha  occ. eigenvalues --   -0.72555  -0.72528  -0.72479  -0.72355  -0.72044
 Alpha  occ. eigenvalues --   -0.72010  -0.71927  -0.71909  -0.70954  -0.70683
 Alpha  occ. eigenvalues --   -0.70645  -0.70500  -0.70498  -0.69572  -0.69453
 Alpha  occ. eigenvalues --   -0.69426  -0.69272  -0.68976  -0.68945  -0.68860
 Alpha  occ. eigenvalues --   -0.68850  -0.68581  -0.66880  -0.66777  -0.66719
 Alpha  occ. eigenvalues --   -0.66589  -0.66060  -0.65042  -0.64873  -0.64698
 Alpha  occ. eigenvalues --   -0.64519  -0.64350  -0.64299  -0.64237  -0.63959
 Alpha  occ. eigenvalues --   -0.63659  -0.63174  -0.63105  -0.63078  -0.63023
 Alpha  occ. eigenvalues --   -0.62573  -0.62527  -0.62475  -0.62437  -0.62265
 Alpha  occ. eigenvalues --   -0.62080  -0.62012  -0.61610  -0.61600  -0.61557
 Alpha  occ. eigenvalues --   -0.61444  -0.61429  -0.60592  -0.59103  -0.58690
 Alpha  occ. eigenvalues --   -0.58510  -0.58422  -0.58192  -0.57966  -0.57456
 Alpha  occ. eigenvalues --   -0.57357  -0.56799  -0.55906  -0.55872  -0.55848
 Alpha  occ. eigenvalues --   -0.55762  -0.55749  -0.55602  -0.55502  -0.55489
 Alpha  occ. eigenvalues --   -0.55466  -0.55451  -0.55439  -0.55367  -0.55351
 Alpha  occ. eigenvalues --   -0.55180  -0.55162  -0.55085  -0.55081  -0.54974
 Alpha  occ. eigenvalues --   -0.54819  -0.54802  -0.54766  -0.54718  -0.54661
 Alpha  occ. eigenvalues --   -0.54630  -0.54618  -0.54224  -0.54201  -0.54117
 Alpha  occ. eigenvalues --   -0.54112  -0.53303  -0.53207  -0.52952  -0.52747
 Alpha  occ. eigenvalues --   -0.52567  -0.52547  -0.52480  -0.52467  -0.52421
 Alpha  occ. eigenvalues --   -0.52391  -0.52361  -0.52315  -0.51832  -0.51766
 Alpha  occ. eigenvalues --   -0.51734  -0.51664  -0.51598  -0.51522  -0.51444
 Alpha  occ. eigenvalues --   -0.51361  -0.51252  -0.51220  -0.51190  -0.51163
 Alpha  occ. eigenvalues --   -0.51122  -0.51082  -0.51073  -0.51068  -0.50902
 Alpha  occ. eigenvalues --   -0.50848  -0.50767  -0.50506  -0.50352  -0.50232
 Alpha  occ. eigenvalues --   -0.50129  -0.50112  -0.50066  -0.49957  -0.49920
 Alpha  occ. eigenvalues --   -0.49885  -0.49853  -0.49845  -0.49808  -0.49773
 Alpha  occ. eigenvalues --   -0.49746  -0.49728  -0.49577  -0.49502  -0.49463
 Alpha  occ. eigenvalues --   -0.49401  -0.49355  -0.49313  -0.49210  -0.49159
 Alpha  occ. eigenvalues --   -0.48761  -0.48454  -0.48384  -0.48326  -0.48220
 Alpha  occ. eigenvalues --   -0.48083  -0.48018  -0.47467  -0.47415  -0.47364
 Alpha  occ. eigenvalues --   -0.47309  -0.47253  -0.47216  -0.47118  -0.47087
 Alpha  occ. eigenvalues --   -0.46708  -0.46620  -0.46596  -0.46538  -0.46515
 Alpha  occ. eigenvalues --   -0.46460  -0.46421  -0.46365  -0.46305  -0.46267
 Alpha  occ. eigenvalues --   -0.46076  -0.45929  -0.45888  -0.45816  -0.45760
 Alpha  occ. eigenvalues --   -0.45743  -0.45652  -0.45629  -0.45577  -0.45546
 Alpha  occ. eigenvalues --   -0.45462  -0.45159  -0.45044  -0.44944  -0.44847
 Alpha  occ. eigenvalues --   -0.44805  -0.44638  -0.44429  -0.44331  -0.44274
 Alpha  occ. eigenvalues --   -0.44261  -0.44157  -0.44151  -0.44051  -0.43912
 Alpha  occ. eigenvalues --   -0.43755  -0.43605  -0.43525  -0.43460  -0.43407
 Alpha  occ. eigenvalues --   -0.43354  -0.43321  -0.43258  -0.43233  -0.43208
 Alpha  occ. eigenvalues --   -0.43123  -0.43097  -0.43082  -0.43062  -0.42973
 Alpha  occ. eigenvalues --   -0.42969  -0.42884  -0.42728  -0.42682  -0.42552
 Alpha  occ. eigenvalues --   -0.42430  -0.42263  -0.42233  -0.42161  -0.42148
 Alpha  occ. eigenvalues --   -0.41730  -0.41717  -0.41698  -0.41687  -0.40150
 Alpha  occ. eigenvalues --   -0.40124  -0.40035  -0.40023  -0.39748  -0.39648
 Alpha  occ. eigenvalues --   -0.39567  -0.39492  -0.38865  -0.38827  -0.38749
 Alpha  occ. eigenvalues --   -0.38736  -0.37757  -0.37727  -0.37659  -0.37639
 Alpha  occ. eigenvalues --   -0.35835  -0.35672  -0.35368  -0.35119  -0.34254
 Alpha  occ. eigenvalues --   -0.34226  -0.34120  -0.34109  -0.33301  -0.33252
 Alpha  occ. eigenvalues --   -0.33172  -0.33122  -0.33074  -0.33056  -0.33027
 Alpha  occ. eigenvalues --   -0.32983  -0.32895  -0.32881  -0.32870  -0.31973
 Alpha  occ. eigenvalues --   -0.31930  -0.31763  -0.31644  -0.31557  -0.31482
 Alpha  occ. eigenvalues --   -0.30262  -0.30156  -0.30020  -0.26670  -0.26647
 Alpha  occ. eigenvalues --   -0.26594  -0.26550  -0.26492  -0.26093  -0.25458
 Alpha  occ. eigenvalues --   -0.24989
 Alpha virt. eigenvalues --   -0.03356  -0.03061  -0.02904  -0.02544  -0.00985
 Alpha virt. eigenvalues --   -0.00945  -0.00894  -0.00832   0.03997   0.04030
 Alpha virt. eigenvalues --    0.04120   0.04131   0.05896   0.05953   0.06071
 Alpha virt. eigenvalues --    0.06072   0.06108   0.06114   0.06232   0.06249
 Alpha virt. eigenvalues --    0.07603   0.07648   0.07733   0.07757   0.10560
 Alpha virt. eigenvalues --    0.10640   0.10666   0.10756   0.10799   0.11036
 Alpha virt. eigenvalues --    0.11267   0.11466   0.11617   0.11773   0.12543
 Alpha virt. eigenvalues --    0.13504   0.13513   0.13607   0.13626   0.14480
 Alpha virt. eigenvalues --    0.14711   0.16047   0.16663   0.16742   0.16920
 Alpha virt. eigenvalues --    0.16927   0.17029   0.17088   0.17620   0.17786
 Alpha virt. eigenvalues --    0.17850   0.17963   0.18266   0.18381   0.18497
 Alpha virt. eigenvalues --    0.18559   0.18662   0.18678   0.18763   0.19025
 Alpha virt. eigenvalues --    0.19100   0.19126   0.19229   0.19693   0.19847
 Alpha virt. eigenvalues --    0.20157   0.20507   0.20574   0.20640   0.20823
 Alpha virt. eigenvalues --    0.21026   0.21325   0.21542   0.21766   0.22047
 Alpha virt. eigenvalues --    0.22107   0.22181   0.22205   0.22341   0.22403
 Alpha virt. eigenvalues --    0.22457   0.22493   0.22542   0.22656   0.22697
 Alpha virt. eigenvalues --    0.22762   0.22873   0.23092   0.23133   0.23140
 Alpha virt. eigenvalues --    0.23265   0.23332   0.23359   0.23411   0.23436
 Alpha virt. eigenvalues --    0.23503   0.23574   0.23695   0.23792   0.23853
 Alpha virt. eigenvalues --    0.24023   0.24081   0.24153   0.24252   0.24305
 Alpha virt. eigenvalues --    0.24341   0.24387   0.24422   0.24619   0.24644
 Alpha virt. eigenvalues --    0.24859   0.24967   0.24992   0.25125   0.25214
 Alpha virt. eigenvalues --    0.25377   0.25435   0.25525   0.25785   0.25998
 Alpha virt. eigenvalues --    0.26069   0.26098   0.26161   0.26221   0.26282
 Alpha virt. eigenvalues --    0.26322   0.26363   0.26479   0.26488   0.26560
 Alpha virt. eigenvalues --    0.26579   0.26700   0.26715   0.26730   0.26840
 Alpha virt. eigenvalues --    0.26877   0.26925   0.26986   0.27069   0.27101
 Alpha virt. eigenvalues --    0.27185   0.27221   0.27304   0.27420   0.27513
 Alpha virt. eigenvalues --    0.27571   0.27677   0.27689   0.27809   0.28021
 Alpha virt. eigenvalues --    0.28249   0.28340   0.28428   0.28535   0.28595
 Alpha virt. eigenvalues --    0.28651   0.28671   0.28743   0.28762   0.28812
 Alpha virt. eigenvalues --    0.28875   0.29005   0.29083   0.29208   0.29302
 Alpha virt. eigenvalues --    0.29491   0.29637   0.29703   0.29860   0.30301
 Alpha virt. eigenvalues --    0.30376   0.30470   0.30597   0.30646   0.30701
 Alpha virt. eigenvalues --    0.30935   0.31352   0.31428   0.31493   0.31940
 Alpha virt. eigenvalues --    0.32314   0.32625   0.33169   0.33227   0.33243
 Alpha virt. eigenvalues --    0.33267   0.33486   0.33637   0.33769   0.33784
 Alpha virt. eigenvalues --    0.33818   0.33904   0.33937   0.33967   0.34025
 Alpha virt. eigenvalues --    0.34047   0.34487   0.34645   0.34795   0.34873
 Alpha virt. eigenvalues --    0.35002   0.35035   0.35092   0.35119   0.35137
 Alpha virt. eigenvalues --    0.35234   0.35825   0.35986   0.36049   0.36211
 Alpha virt. eigenvalues --    0.36295   0.36378   0.36479   0.36621   0.37196
 Alpha virt. eigenvalues --    0.37236   0.37298   0.37324   0.37391   0.37399
 Alpha virt. eigenvalues --    0.37462   0.37982   0.37990   0.38010   0.38035
 Alpha virt. eigenvalues --    0.38114   0.38157   0.38179   0.38190   0.38459
 Alpha virt. eigenvalues --    0.38512   0.38859   0.39016   0.39099   0.39191
 Alpha virt. eigenvalues --    0.39219   0.39306   0.39499   0.39627   0.39793
 Alpha virt. eigenvalues --    0.40028   0.40104   0.40878   0.41034   0.41075
 Alpha virt. eigenvalues --    0.41113   0.41205   0.41309   0.41353   0.41390
 Alpha virt. eigenvalues --    0.41475   0.41537   0.41920   0.42219   0.42240
 Alpha virt. eigenvalues --    0.42334   0.42410   0.42865   0.42947   0.43061
 Alpha virt. eigenvalues --    0.43117   0.43247   0.43542   0.44395   0.44667
 Alpha virt. eigenvalues --    0.44996   0.45040   0.45258   0.45586   0.45847
 Alpha virt. eigenvalues --    0.46045   0.46211   0.46743   0.46930   0.46953
 Alpha virt. eigenvalues --    0.47517   0.47632   0.47706   0.47793   0.47860
 Alpha virt. eigenvalues --    0.47923   0.47942   0.48030   0.48184   0.49157
 Alpha virt. eigenvalues --    0.49910   0.50416   0.50969   0.51214   0.51432
 Alpha virt. eigenvalues --    0.51503   0.51643   0.51791   0.52059   0.52114
 Alpha virt. eigenvalues --    0.52191   0.52470   0.52782   0.52926   0.53043
 Alpha virt. eigenvalues --    0.53159   0.53497   0.53631   0.53709   0.53872
 Alpha virt. eigenvalues --    0.54185   0.54442   0.54519   0.54710   0.54781
 Alpha virt. eigenvalues --    0.54881   0.54938   0.54960   0.55171   0.55250
 Alpha virt. eigenvalues --    0.55268   0.55304   0.55372   0.55437   0.55822
 Alpha virt. eigenvalues --    0.56047   0.56332   0.56509   0.56866   0.57093
 Alpha virt. eigenvalues --    0.57275   0.57391   0.57537   0.57818   0.57945
 Alpha virt. eigenvalues --    0.57978   0.58100   0.58281   0.58307   0.58378
 Alpha virt. eigenvalues --    0.58550   0.58712   0.58770   0.58845   0.58941
 Alpha virt. eigenvalues --    0.58976   0.59046   0.59072   0.59112   0.59203
 Alpha virt. eigenvalues --    0.59207   0.59270   0.59452   0.59635   0.59666
 Alpha virt. eigenvalues --    0.60026   0.60348   0.60565   0.60630   0.60756
 Alpha virt. eigenvalues --    0.60856   0.60887   0.60933   0.60989   0.61023
 Alpha virt. eigenvalues --    0.61068   0.61151   0.61319   0.61389   0.61507
 Alpha virt. eigenvalues --    0.61560   0.61577   0.61782   0.61852   0.62045
 Alpha virt. eigenvalues --    0.62121   0.62233   0.62416   0.62459   0.62538
 Alpha virt. eigenvalues --    0.62586   0.62639   0.62685   0.62752   0.62791
 Alpha virt. eigenvalues --    0.62891   0.62946   0.62973   0.63127   0.63212
 Alpha virt. eigenvalues --    0.63351   0.63482   0.63554   0.63567   0.63639
 Alpha virt. eigenvalues --    0.63691   0.63768   0.63782   0.63940   0.63954
 Alpha virt. eigenvalues --    0.64165   0.64389   0.64494   0.64677   0.64698
 Alpha virt. eigenvalues --    0.64831   0.64917   0.65011   0.65142   0.65176
 Alpha virt. eigenvalues --    0.65296   0.65427   0.65467   0.65534   0.65553
 Alpha virt. eigenvalues --    0.65623   0.65776   0.65877   0.65972   0.66024
 Alpha virt. eigenvalues --    0.66044   0.66081   0.66140   0.66212   0.66362
 Alpha virt. eigenvalues --    0.66412   0.66468   0.66521   0.66609   0.66707
 Alpha virt. eigenvalues --    0.66788   0.66835   0.66872   0.66939   0.66962
 Alpha virt. eigenvalues --    0.66971   0.67204   0.67377   0.67661   0.67746
 Alpha virt. eigenvalues --    0.67821   0.67881   0.67931   0.67961   0.67993
 Alpha virt. eigenvalues --    0.68033   0.68084   0.68108   0.68216   0.68246
 Alpha virt. eigenvalues --    0.68294   0.68334   0.68399   0.68512   0.68668
 Alpha virt. eigenvalues --    0.68717   0.68736   0.68767   0.68923   0.68951
 Alpha virt. eigenvalues --    0.69034   0.69058   0.69326   0.69403   0.69587
 Alpha virt. eigenvalues --    0.69723   0.69784   0.69831   0.69922   0.69951
 Alpha virt. eigenvalues --    0.69998   0.70084   0.70130   0.70255   0.70275
 Alpha virt. eigenvalues --    0.70353   0.70413   0.70539   0.70711   0.70820
 Alpha virt. eigenvalues --    0.70844   0.70882   0.70961   0.70995   0.71038
 Alpha virt. eigenvalues --    0.71144   0.71193   0.71235   0.71262   0.71358
 Alpha virt. eigenvalues --    0.71566   0.71623   0.71721   0.71793   0.71825
 Alpha virt. eigenvalues --    0.71936   0.71987   0.72033   0.72102   0.72185
 Alpha virt. eigenvalues --    0.72264   0.72305   0.72488   0.72644   0.72673
 Alpha virt. eigenvalues --    0.72873   0.72944   0.73085   0.73196   0.73985
 Alpha virt. eigenvalues --    0.74014   0.74135   0.74651   0.75139   0.75369
 Alpha virt. eigenvalues --    0.75469   0.75587   0.75617   0.75700   0.75835
 Alpha virt. eigenvalues --    0.75919   0.76323   0.77051   0.77193   0.77589
 Alpha virt. eigenvalues --    0.77835   0.77992   0.78109   0.78277   0.78519
 Alpha virt. eigenvalues --    0.78795   0.78868   0.79005   0.79054   0.79257
 Alpha virt. eigenvalues --    0.79357   0.79481   0.79607   0.79632   0.79729
 Alpha virt. eigenvalues --    0.79840   0.79898   0.79915   0.80067   0.80245
 Alpha virt. eigenvalues --    0.80335   0.80653   0.80903   0.81003   0.81342
 Alpha virt. eigenvalues --    0.81580   0.81862   0.82241   0.82729   0.83018
 Alpha virt. eigenvalues --    0.83125   0.83269   0.83333   0.83440   0.83486
 Alpha virt. eigenvalues --    0.83870   0.83991   0.84142   0.84233   0.84342
 Alpha virt. eigenvalues --    0.84704   0.84925   0.84987   0.85188   0.85255
 Alpha virt. eigenvalues --    0.85333   0.85451   0.85571   0.85776   0.85965
 Alpha virt. eigenvalues --    0.86121   0.86175   0.86220   0.86262   0.86685
 Alpha virt. eigenvalues --    0.86846   0.86989   0.87124   0.87255   0.87409
 Alpha virt. eigenvalues --    0.87580   0.87616   0.87676   0.87729   0.87867
 Alpha virt. eigenvalues --    0.88133   0.88290   0.88743   0.88842   0.88982
 Alpha virt. eigenvalues --    0.89033   0.89564   0.89601   0.89812   0.90023
 Alpha virt. eigenvalues --    0.90128   0.90370   0.90865   0.90880   0.90933
 Alpha virt. eigenvalues --    0.90997   0.91025   0.91056   0.91064   0.91190
 Alpha virt. eigenvalues --    0.91236   0.91451   0.91509   0.91630   0.91751
 Alpha virt. eigenvalues --    0.91807   0.91827   0.91964   0.91994   0.92120
 Alpha virt. eigenvalues --    0.92406   0.92622   0.92694   0.92744   0.92774
 Alpha virt. eigenvalues --    0.92805   0.92859   0.92866   0.92895   0.92987
 Alpha virt. eigenvalues --    0.93047   0.93090   0.93152   0.93288   0.93307
 Alpha virt. eigenvalues --    0.93385   0.93410   0.93502   0.93576   0.93793
 Alpha virt. eigenvalues --    0.94229   0.94397   0.94460   0.94600   0.94687
 Alpha virt. eigenvalues --    0.94737   0.94833   0.94870   0.94910   0.94977
 Alpha virt. eigenvalues --    0.95214   0.95284   0.95352   0.95434   0.95525
 Alpha virt. eigenvalues --    0.95581   0.95663   0.95699   0.95854   0.95934
 Alpha virt. eigenvalues --    0.95992   0.96127   0.96260   0.96288   0.96349
 Alpha virt. eigenvalues --    0.96372   0.96423   0.96526   0.96568   0.96683
 Alpha virt. eigenvalues --    0.96695   0.96789   0.97009   0.97160   0.97265
 Alpha virt. eigenvalues --    0.97337   0.97622   0.97759   0.97861   0.97938
 Alpha virt. eigenvalues --    0.98182   0.98194   0.98306   0.98362   0.98416
 Alpha virt. eigenvalues --    0.98570   0.98798   0.98968   0.99209   0.99329
 Alpha virt. eigenvalues --    0.99338   0.99449   0.99534   0.99571   0.99629
 Alpha virt. eigenvalues --    0.99765   1.00163   1.00264   1.00295   1.00357
 Alpha virt. eigenvalues --    1.00420   1.00525   1.00643   1.00694   1.00877
 Alpha virt. eigenvalues --    1.00999   1.01084   1.01193   1.01429   1.01486
 Alpha virt. eigenvalues --    1.01700   1.01729   1.01801   1.01886   1.02117
 Alpha virt. eigenvalues --    1.02238   1.02403   1.02548   1.02614   1.02651
 Alpha virt. eigenvalues --    1.02782   1.02856   1.03042   1.03072   1.03150
 Alpha virt. eigenvalues --    1.03248   1.03329   1.03397   1.03530   1.03591
 Alpha virt. eigenvalues --    1.03631   1.03886   1.03962   1.04233   1.04555
 Alpha virt. eigenvalues --    1.04641   1.04885   1.05043   1.05199   1.05337
 Alpha virt. eigenvalues --    1.05407   1.05431   1.05561   1.05746   1.05815
 Alpha virt. eigenvalues --    1.06019   1.06146   1.06318   1.06434   1.06731
 Alpha virt. eigenvalues --    1.06926   1.07118   1.07371   1.07731   1.07934
 Alpha virt. eigenvalues --    1.08022   1.08215   1.08294   1.08430   1.08585
 Alpha virt. eigenvalues --    1.08757   1.08847   1.09041   1.09138   1.09293
 Alpha virt. eigenvalues --    1.09701   1.10102   1.10199   1.10436   1.10632
 Alpha virt. eigenvalues --    1.10751   1.10855   1.11009   1.11109   1.11284
 Alpha virt. eigenvalues --    1.11380   1.11631   1.11705   1.11816   1.11951
 Alpha virt. eigenvalues --    1.12058   1.12161   1.12356   1.12399   1.12506
 Alpha virt. eigenvalues --    1.12523   1.12570   1.12625   1.12703   1.12812
 Alpha virt. eigenvalues --    1.13074   1.13272   1.13729   1.13830   1.13896
 Alpha virt. eigenvalues --    1.13999   1.14072   1.14396   1.14889   1.15328
 Alpha virt. eigenvalues --    1.15530   1.16087   1.16212   1.16334   1.16446
 Alpha virt. eigenvalues --    1.16512   1.16882   1.16900   1.17068   1.17106
 Alpha virt. eigenvalues --    1.17488   1.18147   1.18178   1.18665   1.18751
 Alpha virt. eigenvalues --    1.18916   1.19055   1.19215   1.19399   1.19774
 Alpha virt. eigenvalues --    1.19934   1.19985   1.20142   1.20313   1.20353
 Alpha virt. eigenvalues --    1.20554   1.20918   1.21095   1.21277   1.21479
 Alpha virt. eigenvalues --    1.21771   1.21908   1.22054   1.22096   1.22128
 Alpha virt. eigenvalues --    1.22447   1.22522   1.22573   1.22711   1.22822
 Alpha virt. eigenvalues --    1.23073   1.23184   1.23412   1.23443   1.23563
 Alpha virt. eigenvalues --    1.23627   1.23735   1.23967   1.24124   1.24319
 Alpha virt. eigenvalues --    1.24537   1.24730   1.24767   1.24838   1.24902
 Alpha virt. eigenvalues --    1.25003   1.25164   1.25199   1.25371   1.25528
 Alpha virt. eigenvalues --    1.25727   1.25990   1.26185   1.26301   1.26669
 Alpha virt. eigenvalues --    1.26825   1.26892   1.27067   1.27197   1.27267
 Alpha virt. eigenvalues --    1.27341   1.27958   1.27961   1.28126   1.28228
 Alpha virt. eigenvalues --    1.28309   1.28498   1.28617   1.28848   1.28991
 Alpha virt. eigenvalues --    1.29037   1.29493   1.29494   1.29791   1.29828
 Alpha virt. eigenvalues --    1.30104   1.30259   1.30351   1.30540   1.30833
 Alpha virt. eigenvalues --    1.30922   1.31080   1.31195   1.31385   1.31574
 Alpha virt. eigenvalues --    1.31837   1.31896   1.32158   1.32329   1.32576
 Alpha virt. eigenvalues --    1.32644   1.32804   1.32872   1.32962   1.33133
 Alpha virt. eigenvalues --    1.33283   1.33345   1.33587   1.33884   1.34018
 Alpha virt. eigenvalues --    1.34185   1.34258   1.34365   1.34504   1.34578
 Alpha virt. eigenvalues --    1.34670   1.34765   1.34867   1.34927   1.34999
 Alpha virt. eigenvalues --    1.35316   1.35445   1.35813   1.35998   1.36796
 Alpha virt. eigenvalues --    1.36828   1.38384   1.38467   1.38533   1.38622
 Alpha virt. eigenvalues --    1.38716   1.38887   1.39389   1.39659   1.39847
 Alpha virt. eigenvalues --    1.39991   1.40219   1.40245   1.40532   1.40631
 Alpha virt. eigenvalues --    1.41590   1.41759   1.41940   1.42075   1.42448
 Alpha virt. eigenvalues --    1.42520   1.42650   1.42750   1.43071   1.43090
 Alpha virt. eigenvalues --    1.43443   1.43616   1.43738   1.44201   1.44327
 Alpha virt. eigenvalues --    1.44487   1.44597   1.44626   1.44670   1.44765
 Alpha virt. eigenvalues --    1.45117   1.45166   1.45370   1.45551   1.45753
 Alpha virt. eigenvalues --    1.45856   1.46027   1.46134   1.46193   1.46212
 Alpha virt. eigenvalues --    1.46280   1.47325   1.47463   1.47670   1.47815
 Alpha virt. eigenvalues --    1.47900   1.48127   1.48194   1.48255   1.49071
 Alpha virt. eigenvalues --    1.49686   1.49731   1.49803   1.50150   1.50247
 Alpha virt. eigenvalues --    1.50312   1.50392   1.51133   1.51212   1.51280
 Alpha virt. eigenvalues --    1.51422   1.51553   1.51638   1.51685   1.51730
 Alpha virt. eigenvalues --    1.51753   1.51787   1.51848   1.51903   1.52106
 Alpha virt. eigenvalues --    1.52175   1.52205   1.52281   1.52385   1.52437
 Alpha virt. eigenvalues --    1.52480   1.52566   1.53271   1.53361   1.53367
 Alpha virt. eigenvalues --    1.53512   1.53603   1.53668   1.53729   1.53780
 Alpha virt. eigenvalues --    1.54491   1.54802   1.55289   1.55487   1.55572
 Alpha virt. eigenvalues --    1.55616   1.55653   1.55763   1.55836   1.55886
 Alpha virt. eigenvalues --    1.56011   1.56036   1.56168   1.56345   1.56368
 Alpha virt. eigenvalues --    1.56455   1.56463   1.56854   1.56962   1.57066
 Alpha virt. eigenvalues --    1.57130   1.57228   1.57255   1.57389   1.57527
 Alpha virt. eigenvalues --    1.57600   1.57766   1.57806   1.57841   1.57866
 Alpha virt. eigenvalues --    1.57892   1.57925   1.58133   1.58209   1.58231
 Alpha virt. eigenvalues --    1.58274   1.58331   1.58376   1.58506   1.58580
 Alpha virt. eigenvalues --    1.58624   1.58655   1.58787   1.58802   1.59040
 Alpha virt. eigenvalues --    1.59321   1.59559   1.59725   1.60415   1.60510
 Alpha virt. eigenvalues --    1.60629   1.60687   1.61717   1.61948   1.62050
 Alpha virt. eigenvalues --    1.62188   1.62383   1.63081   1.63481   1.63674
 Alpha virt. eigenvalues --    1.63971   1.64184   1.64367   1.64805   1.64955
 Alpha virt. eigenvalues --    1.65282   1.65914   1.66144   1.66560   1.66700
 Alpha virt. eigenvalues --    1.67349   1.67415   1.68561   1.68919   1.69148
 Alpha virt. eigenvalues --    1.69213   1.69667   1.69864   1.70016   1.70136
 Alpha virt. eigenvalues --    1.70530   1.70667   1.70927   1.70988   1.71122
 Alpha virt. eigenvalues --    1.71173   1.71295   1.71615   1.71763   1.71909
 Alpha virt. eigenvalues --    1.72144   1.72426   1.73057   1.73118   1.73359
 Alpha virt. eigenvalues --    1.73366   1.73553   1.73728   1.73778   1.73991
 Alpha virt. eigenvalues --    1.74045   1.74206   1.74481   1.74911   1.75054
 Alpha virt. eigenvalues --    1.75247   1.75808   1.75914   1.76423   1.76707
 Alpha virt. eigenvalues --    1.76983   1.77298   1.77376   1.77825   1.77882
 Alpha virt. eigenvalues --    1.78271   1.78569   1.79123   1.79362   1.79555
 Alpha virt. eigenvalues --    1.79701   1.79956   1.80437   1.80663   1.80872
 Alpha virt. eigenvalues --    1.80886   1.82098   1.82797   1.83384   1.83919
 Alpha virt. eigenvalues --    1.84084   1.84131   1.84200   1.84329   1.84406
 Alpha virt. eigenvalues --    1.84557   1.84631   1.84909   1.85680   1.85867
 Alpha virt. eigenvalues --    1.86148   1.86244   1.86283   1.86351   1.86480
 Alpha virt. eigenvalues --    1.86549   1.87245   1.87349   1.87373   1.87392
 Alpha virt. eigenvalues --    1.87466   1.87616   1.87890   1.88437   1.88610
 Alpha virt. eigenvalues --    1.88702   1.88754   1.88848   1.88946   1.89170
 Alpha virt. eigenvalues --    1.89246   1.89458   1.89527   1.89553   1.89651
 Alpha virt. eigenvalues --    1.89759   1.89907   1.90051   1.90433   1.90476
 Alpha virt. eigenvalues --    1.90570   1.90707   1.90964   1.91147   1.91300
 Alpha virt. eigenvalues --    1.91437   1.91526   1.91827   1.92320   1.92838
 Alpha virt. eigenvalues --    1.93109   1.93223   1.93359   1.93757   1.93949
 Alpha virt. eigenvalues --    1.94140   1.94238   1.94373   1.94500   1.94587
 Alpha virt. eigenvalues --    1.94697   1.94838   1.95257   1.95284   1.95371
 Alpha virt. eigenvalues --    1.95478   1.95855   1.95893   1.95978   1.96042
 Alpha virt. eigenvalues --    1.96267   1.96382   1.96693   1.96826   1.96953
 Alpha virt. eigenvalues --    1.97026   1.97041   1.97197   1.97361   1.97491
 Alpha virt. eigenvalues --    1.97587   1.97810   1.97907   1.98079   1.98166
 Alpha virt. eigenvalues --    1.98347   1.98389   1.98450   1.98613   1.98774
 Alpha virt. eigenvalues --    1.99054   1.99186   1.99269   1.99328   1.99518
 Alpha virt. eigenvalues --    1.99560   1.99779   1.99851   2.00058   2.00334
 Alpha virt. eigenvalues --    2.00593   2.00809   2.01009   2.01105   2.01149
 Alpha virt. eigenvalues --    2.01214   2.01289   2.01309   2.01365   2.01461
 Alpha virt. eigenvalues --    2.01476   2.01520   2.01535   2.01896   2.02056
 Alpha virt. eigenvalues --    2.02104   2.02230   2.02363   2.02429   2.02599
 Alpha virt. eigenvalues --    2.02638   2.02674   2.02748   2.02801   2.02925
 Alpha virt. eigenvalues --    2.02957   2.03061   2.03157   2.03218   2.03271
 Alpha virt. eigenvalues --    2.03429   2.03449   2.03905   2.04186   2.04389
 Alpha virt. eigenvalues --    2.04633   2.04944   2.05053   2.05249   2.05399
 Alpha virt. eigenvalues --    2.05473   2.05911   2.06054   2.06163   2.06214
 Alpha virt. eigenvalues --    2.06320   2.06338   2.06362   2.06550   2.06751
 Alpha virt. eigenvalues --    2.06923   2.07084   2.07109   2.07385   2.07893
 Alpha virt. eigenvalues --    2.07925   2.07958   2.08030   2.08047   2.08412
 Alpha virt. eigenvalues --    2.08618   2.08641   2.08757   2.09126   2.09747
 Alpha virt. eigenvalues --    2.09870   2.09896   2.09960   2.10013   2.10144
 Alpha virt. eigenvalues --    2.10305   2.10356   2.10489   2.10828   2.10989
 Alpha virt. eigenvalues --    2.11043   2.11116   2.11157   2.11313   2.11523
 Alpha virt. eigenvalues --    2.11746   2.11903   2.12102   2.12326   2.12990
 Alpha virt. eigenvalues --    2.13706   2.13722   2.14149   2.14300   2.14349
 Alpha virt. eigenvalues --    2.14477   2.14626   2.14671   2.14782   2.14986
 Alpha virt. eigenvalues --    2.15039   2.15089   2.15146   2.15481   2.15564
 Alpha virt. eigenvalues --    2.15670   2.15809   2.16104   2.16418   2.17737
 Alpha virt. eigenvalues --    2.17852   2.18263   2.18363   2.18380   2.18428
 Alpha virt. eigenvalues --    2.18533   2.18808   2.19145   2.19393   2.19523
 Alpha virt. eigenvalues --    2.19712   2.19828   2.20210   2.20355   2.20465
 Alpha virt. eigenvalues --    2.20863   2.20873   2.21040   2.21150   2.21299
 Alpha virt. eigenvalues --    2.21421   2.21745   2.21837   2.22038   2.22169
 Alpha virt. eigenvalues --    2.22208   2.22354   2.22356   2.22800   2.22886
 Alpha virt. eigenvalues --    2.22968   2.23093   2.23237   2.23469   2.23881
 Alpha virt. eigenvalues --    2.24298   2.24375   2.24423   2.24478   2.24651
 Alpha virt. eigenvalues --    2.25009   2.25186   2.25291   2.25418   2.25455
 Alpha virt. eigenvalues --    2.25534   2.25594   2.25642   2.25679   2.25864
 Alpha virt. eigenvalues --    2.26374   2.26538   2.26777   2.27233   2.27804
 Alpha virt. eigenvalues --    2.28114   2.28426   2.28783   2.28995   2.29260
 Alpha virt. eigenvalues --    2.29275   2.29355   2.29399   2.29459   2.29525
 Alpha virt. eigenvalues --    2.29621   2.29678   2.29793   2.29815   2.29968
 Alpha virt. eigenvalues --    2.30035   2.30194   2.30363   2.30514   2.30725
 Alpha virt. eigenvalues --    2.30790   2.31205   2.31628   2.31972   2.32088
 Alpha virt. eigenvalues --    2.32313   2.32368   2.32543   2.32667   2.32760
 Alpha virt. eigenvalues --    2.33077   2.33286   2.33369   2.33400   2.33507
 Alpha virt. eigenvalues --    2.33577   2.34000   2.34160   2.34545   2.34704
 Alpha virt. eigenvalues --    2.34741   2.34813   2.34832   2.34887   2.34978
 Alpha virt. eigenvalues --    2.35056   2.35087   2.35505   2.35631   2.35697
 Alpha virt. eigenvalues --    2.35772   2.35795   2.36128   2.36165   2.36499
 Alpha virt. eigenvalues --    2.36547   2.36643   2.36686   2.36826   2.36943
 Alpha virt. eigenvalues --    2.37014   2.37222   2.37339   2.37419   2.37479
 Alpha virt. eigenvalues --    2.37586   2.37929   2.38065   2.38226   2.38338
 Alpha virt. eigenvalues --    2.38674   2.39041   2.39291   2.39434   2.39515
 Alpha virt. eigenvalues --    2.39569   2.39639   2.39923   2.40013   2.40143
 Alpha virt. eigenvalues --    2.40228   2.40425   2.40612   2.40745   2.40789
 Alpha virt. eigenvalues --    2.40900   2.41013   2.41238   2.41572   2.41796
 Alpha virt. eigenvalues --    2.42297   2.42424   2.42632   2.42761   2.43270
 Alpha virt. eigenvalues --    2.43442   2.43514   2.43613   2.44264   2.44662
 Alpha virt. eigenvalues --    2.44687   2.44903   2.45094   2.45261   2.45354
 Alpha virt. eigenvalues --    2.45677   2.46556   2.46781   2.46914   2.47054
 Alpha virt. eigenvalues --    2.47441   2.47552   2.47668   2.47768   2.47901
 Alpha virt. eigenvalues --    2.47948   2.48061   2.48299   2.48358   2.48529
 Alpha virt. eigenvalues --    2.48761   2.48814   2.49000   2.49123   2.49224
 Alpha virt. eigenvalues --    2.49288   2.49635   2.49689   2.49778   2.49882
 Alpha virt. eigenvalues --    2.50190   2.50334   2.50576   2.50974   2.51030
 Alpha virt. eigenvalues --    2.51701   2.51930   2.52182   2.52193   2.52275
 Alpha virt. eigenvalues --    2.52315   2.52431   2.53264   2.53284   2.53400
 Alpha virt. eigenvalues --    2.53839   2.53919   2.54041   2.54065   2.54148
 Alpha virt. eigenvalues --    2.54338   2.54501   2.54755   2.55066   2.55661
 Alpha virt. eigenvalues --    2.55970   2.56391   2.56731   2.56945   2.57471
 Alpha virt. eigenvalues --    2.57639   2.57712   2.58099   2.58388   2.58578
 Alpha virt. eigenvalues --    2.59182   2.59482   2.59965   2.60212   2.60374
 Alpha virt. eigenvalues --    2.60753   2.61146   2.61221   2.61412   2.61516
 Alpha virt. eigenvalues --    2.61835   2.62044   2.62180   2.62194   2.62288
 Alpha virt. eigenvalues --    2.62479   2.62667   2.62759   2.63031   2.63190
 Alpha virt. eigenvalues --    2.63784   2.64664   2.64806   2.64814   2.64938
 Alpha virt. eigenvalues --    2.64977   2.65533   2.65809   2.65835   2.65927
 Alpha virt. eigenvalues --    2.65940   2.66007   2.66106   2.66262   2.66326
 Alpha virt. eigenvalues --    2.66703   2.66801   2.67159   2.67232   2.67810
 Alpha virt. eigenvalues --    2.68248   2.68473   2.69048   2.69216   2.69937
 Alpha virt. eigenvalues --    2.70151   2.70347   2.70574   2.70664   2.70765
 Alpha virt. eigenvalues --    2.71423   2.71748   2.71875   2.72018   2.72913
 Alpha virt. eigenvalues --    2.72935   2.72963   2.73077   2.73088   2.73090
 Alpha virt. eigenvalues --    2.73569   2.73866   2.74697   2.74840   2.75130
 Alpha virt. eigenvalues --    2.75278   2.75310   2.75363   2.75394   2.75501
 Alpha virt. eigenvalues --    2.75579   2.75709   2.75744   2.75886   2.76056
 Alpha virt. eigenvalues --    2.76137   2.76165   2.76283   2.77173   2.77289
 Alpha virt. eigenvalues --    2.77300   2.77462   2.78240   2.78290   2.78579
 Alpha virt. eigenvalues --    2.78727   2.79114   2.79205   2.79232   2.79353
 Alpha virt. eigenvalues --    2.79390   2.79449   2.79534   2.79697   2.81069
 Alpha virt. eigenvalues --    2.81449   2.82042   2.82141   2.82215   2.82410
 Alpha virt. eigenvalues --    2.82479   2.82543   2.82700   2.82996   2.83014
 Alpha virt. eigenvalues --    2.83062   2.83180   2.83193   2.83968   2.84589
 Alpha virt. eigenvalues --    2.84703   2.84778   2.85000   2.85370   2.85463
 Alpha virt. eigenvalues --    2.85690   2.85859   2.86232   2.86824   2.86932
 Alpha virt. eigenvalues --    2.87024   2.87031   2.87786   2.87909   2.87964
 Alpha virt. eigenvalues --    2.87985   2.88020   2.88121   2.88160   2.88177
 Alpha virt. eigenvalues --    2.90788   2.90857   2.91227   2.91899   2.92980
 Alpha virt. eigenvalues --    2.93035   2.93293   2.93464   2.93500   2.93671
 Alpha virt. eigenvalues --    2.94041   2.94112   2.94381   2.94501   2.94767
 Alpha virt. eigenvalues --    2.94973   2.96552   2.96600   2.96994   2.97246
 Alpha virt. eigenvalues --    2.97287   2.97398   2.97761   2.97937   2.98013
 Alpha virt. eigenvalues --    2.98350   2.98394   2.99007   2.99143   2.99944
 Alpha virt. eigenvalues --    3.00167   3.00741   3.01962   3.04834   3.04907
 Alpha virt. eigenvalues --    3.04963   3.05013   3.05855   3.05951   3.06000
 Alpha virt. eigenvalues --    3.06124   3.06254   3.07334   3.07528   3.07723
 Alpha virt. eigenvalues --    3.07812   3.07866   3.08080   3.08998   3.10292
 Alpha virt. eigenvalues --    3.10786   3.11563   3.12558   3.12623   3.12724
 Alpha virt. eigenvalues --    3.12879   3.13019   3.13100   3.13127   3.13194
 Alpha virt. eigenvalues --    3.14202   3.15150   3.15173   3.15259   3.15339
 Alpha virt. eigenvalues --    3.16129   3.17520   3.20010   3.20602   3.23987
 Alpha virt. eigenvalues --    3.25278   3.25961   3.26156   3.26262   3.26334
 Alpha virt. eigenvalues --    3.26362   3.26403   3.26563   3.26674   3.26856
 Alpha virt. eigenvalues --    3.28237   3.28932   3.29227   3.29765   3.30261
 Alpha virt. eigenvalues --    3.31909   3.32005   3.32054   3.32173   3.36621
 Alpha virt. eigenvalues --    3.37544   3.38596   3.40270   3.40347   3.40398
 Alpha virt. eigenvalues --    3.40452   3.40497   3.42205   3.43945   3.45004
 Alpha virt. eigenvalues --    3.49520   3.49999   3.50351   3.50513   3.51021
 Alpha virt. eigenvalues --    3.51255   3.51866   3.52624   3.55595   3.55640
 Alpha virt. eigenvalues --    3.55676   3.55756   3.62327   3.62423   3.62477
 Alpha virt. eigenvalues --    3.62610   3.90440   3.90587   3.90858   3.91309
 Alpha virt. eigenvalues --    4.19004   4.19093   4.19148   4.19279   4.19626
 Alpha virt. eigenvalues --    4.19688   4.19729   4.19766   4.19811   4.19845
 Alpha virt. eigenvalues --    4.19888   4.20010   4.20201   4.20245   4.21235
 Alpha virt. eigenvalues --    4.21279   4.21320   4.21474   4.22658   4.22757
 Alpha virt. eigenvalues --    4.22818   4.22870   4.23054   4.23140   4.23260
 Alpha virt. eigenvalues --    4.23355   4.23612   4.24090   4.24994   4.25118
 Alpha virt. eigenvalues --    4.25342   4.25469   4.25659   4.25681   4.25797
 Alpha virt. eigenvalues --    4.26384   4.27230   4.28119   4.28196   4.28405
 Alpha virt. eigenvalues --    4.28582   4.29171   4.29430   4.29597   4.30026
 Alpha virt. eigenvalues --    4.30824   4.31445   4.31978   4.33550   4.33635
 Alpha virt. eigenvalues --    4.33684   4.33802   4.34653   4.34723   4.36298
 Alpha virt. eigenvalues --    4.36480   4.36679   4.36948   4.37039   4.37140
 Alpha virt. eigenvalues --    4.37375   4.37741   4.38329   4.38861   4.39199
 Alpha virt. eigenvalues --    4.40001   4.40454   4.41004   4.41503   4.42493
 Alpha virt. eigenvalues --    4.42537   4.42579   4.42707   4.42855   4.43310
 Alpha virt. eigenvalues --    4.43423   4.43469   4.43722   4.44351   4.44981
 Alpha virt. eigenvalues --    4.46576   4.46718   4.47284   4.47610   4.47954
 Alpha virt. eigenvalues --    4.48173   4.48228   4.48401   4.49562   4.49622
 Alpha virt. eigenvalues --    4.50089   4.50182   4.50655   4.52289   4.52618
 Alpha virt. eigenvalues --    4.52794   4.53037   4.53542   4.54269   4.55338
 Alpha virt. eigenvalues --    4.56226   4.56687   4.57025   4.57909   4.58858
 Alpha virt. eigenvalues --    4.59370   4.59553   4.59692   4.65136   4.65414
 Alpha virt. eigenvalues --    4.66400   4.67144   4.67391   4.67517   4.69235
 Alpha virt. eigenvalues --    4.69559   4.69663   4.69872   4.70115   4.70327
 Alpha virt. eigenvalues --    4.71590   4.71981   4.72968   4.74457   4.75350
 Alpha virt. eigenvalues --    4.76045   4.76071   4.76428   4.76936   4.81832
 Alpha virt. eigenvalues --    4.81974   4.82001   4.82142   4.84970   4.86292
 Alpha virt. eigenvalues --    4.88650   4.92232   4.94515   4.96748   4.98209
 Alpha virt. eigenvalues --    5.02943   5.03038   5.03059   5.03174   5.99466
 Alpha virt. eigenvalues --    5.99709   6.00985   6.01192
          Condensed to atoms (all electrons):
 Mulliken charges:
               1
     1  C    0.357149
     2  C   -0.146671
     3  C    0.132561
     4  C    0.201130
     5  N   -0.609228
     6  C   -0.072552
     7  C    0.201175
     8  C    0.132034
     9  N   -0.609188
    10  C   -0.146054
    11  C    0.356864
    12  B    0.728256
    13  F   -0.332056
    14  F   -0.331880
    15  C   -0.116876
    16  C    0.091146
    17  C    0.091344
    18  C   -0.205724
    19  C    0.072836
    20  C    0.072946
    21  C   -0.205877
    22  C   -0.176195
    23  H    0.193221
    24  C   -0.206537
    25  C   -0.064097
    26  C   -0.206525
    27  H    0.192981
    28  C   -0.175880
    29  C   -0.173173
    30  H    0.175021
    31  H    0.183845
    32  C   -0.172996
    33  H    0.183926
    34  H    0.175484
    35  H    0.171038
    36  H    0.171685
    37  C   -0.014334
    38  C   -0.176159
    39  C   -0.175951
    40  C   -0.170026
    41  H    0.178164
    42  C   -0.170035
    43  H    0.177725
    44  C   -0.164038
    45  H    0.172144
    46  H    0.171871
    47  H    0.170777
    48  C   -0.571019
    49  H    0.191498
    50  H    0.190518
    51  H    0.185223
    52  C   -0.571022
    53  H    0.190904
    54  H    0.190858
    55  H    0.186003
    56  C   -0.146853
    57  C    0.356694
    58  C    0.132843
    59  N   -0.609050
    60  C    0.201352
    61  C   -0.571119
    62  B    0.728240
    63  C   -0.070880
    64  H    0.191278
    65  H    0.191665
    66  H    0.185034
    67  N   -0.609559
    68  F   -0.332677
    69  F   -0.332248
    70  C    0.200203
    71  C   -0.119221
    72  C    0.358746
    73  C    0.130903
    74  C    0.093154
    75  C    0.090935
    76  C   -0.146379
    77  C   -0.572602
    78  C   -0.207102
    79  C    0.072304
    80  C    0.072539
    81  C   -0.205741
    82  H    0.192446
    83  H    0.191356
    84  H    0.186729
    85  C   -0.175576
    86  H    0.192408
    87  C   -0.206382
    88  C   -0.063404
    89  C   -0.206196
    90  H    0.192070
    91  C   -0.176109
    92  C   -0.173051
    93  H    0.177569
    94  H    0.184845
    95  C   -0.014569
    96  C   -0.173376
    97  H    0.184205
    98  H    0.173554
    99  H    0.173917
   100  C   -0.176490
   101  C   -0.175948
   102  H    0.170607
   103  C   -0.169999
   104  H    0.178966
   105  C   -0.170011
   106  H    0.177449
   107  C   -0.163991
   108  H    0.173134
   109  H    0.171940
   110  H    0.170914
   111  C   -0.580812
   112  H    0.209837
   113  H    0.220597
   114  H    0.186633
   115  C   -0.581328
   116  H    0.187044
   117  H    0.209662
   118  H    0.220890
   119  C   -0.580779
   120  H    0.210126
   121  H    0.219552
   122  H    0.186519
   123  C   -0.579493
   124  H    0.207667
   125  H    0.220212
   126  H    0.186069
   127  C   -0.147443
   128  C    0.359325
   129  C    0.130502
   130  N   -0.608869
   131  C    0.205831
   132  C   -0.573879
   133  B    0.727837
   134  C   -0.082926
   135  H    0.191979
   136  H    0.192893
   137  H    0.186255
   138  N   -0.593112
   139  F   -0.333930
   140  F   -0.332473
   141  C    0.218698
   142  C   -0.112442
   143  C    0.358007
   144  C    0.133747
   145  C    0.084796
   146  C    0.089819
   147  C   -0.323255
   148  C   -0.573446
   149  C   -0.205218
   150  C    0.073608
   151  C    0.072843
   152  C   -0.206238
   153  H    0.165996
   154  H    0.195444
   155  H    0.193033
   156  H    0.177596
   157  C   -0.175479
   158  H    0.191968
   159  C   -0.206528
   160  C   -0.064996
   161  C   -0.206622
   162  H    0.193124
   163  C   -0.176023
   164  C   -0.173859
   165  H    0.174871
   166  H    0.184367
   167  C   -0.015267
   168  C   -0.173284
   169  H    0.184725
   170  H    0.176955
   171  H    0.171700
   172  C   -0.175848
   173  C   -0.175560
   174  H    0.173341
   175  C   -0.169909
   176  H    0.176843
   177  C   -0.169993
   178  H    0.179160
   179  C   -0.164017
   180  H    0.172240
   181  H    0.173143
   182  H    0.170847
   183  C   -0.578881
   184  H    0.207466
   185  H    0.220034
   186  H    0.184752
   187  C   -0.584300
   188  H    0.217059
   189  H    0.216169
   190  H    0.177882
   191  C   -0.147102
   192  C    0.356801
   193  C    0.132214
   194  N   -0.608518
   195  C    0.205940
   196  C   -0.571641
   197  B    0.728133
   198  C   -0.082594
   199  H    0.190638
   200  H    0.192147
   201  H    0.184907
   202  N   -0.593194
   203  F   -0.334065
   204  F   -0.331742
   205  C    0.218236
   206  C   -0.113072
   207  C    0.357948
   208  C    0.133658
   209  C    0.085514
   210  C    0.089649
   211  C   -0.323197
   212  C   -0.573403
   213  C   -0.205464
   214  C    0.073732
   215  C    0.072841
   216  C   -0.205229
   217  H    0.166073
   218  H    0.195842
   219  H    0.191995
   220  H    0.177724
   221  C   -0.175254
   222  H    0.192763
   223  C   -0.207015
   224  C   -0.065037
   225  C   -0.206594
   226  H    0.193757
   227  C   -0.176562
   228  C   -0.173489
   229  H    0.176808
   230  H    0.184245
   231  C   -0.014664
   232  C   -0.173413
   233  H    0.183924
   234  H    0.174634
   235  H    0.172883
   236  C   -0.176049
   237  C   -0.175413
   238  H    0.170964
   239  C   -0.169944
   240  H    0.177315
   241  C   -0.169945
   242  H    0.177814
   243  C   -0.164021
   244  H    0.172592
   245  H    0.171995
   246  H    0.170961
   247  C   -0.580851
   248  H    0.209364
   249  H    0.220383
   250  H    0.186491
   251  C   -0.584330
   252  H    0.216910
   253  H    0.216935
   254  H    0.177926
 Sum of Mulliken charges =  -0.00000
 Mulliken charges with hydrogens summed into heavy atoms:
               1
     1  C    0.357149
     2  C   -0.146671
     3  C    0.132561
     4  C    0.201130
     5  N   -0.609228
     6  C   -0.072552
     7  C    0.201175
     8  C    0.132034
     9  N   -0.609188
    10  C   -0.146054
    11  C    0.356864
    12  B    0.728256
    13  F   -0.332056
    14  F   -0.331880
    15  C   -0.116876
    16  C    0.091146
    17  C    0.091344
    18  C   -0.012503
    19  C    0.072836
    20  C    0.072946
    21  C   -0.012896
    22  C   -0.001174
    24  C   -0.022692
    25  C   -0.064097
    26  C   -0.022600
    28  C   -0.000396
    29  C   -0.002135
    32  C   -0.001311
    37  C   -0.014334
    38  C    0.002005
    39  C    0.001774
    40  C    0.002118
    42  C    0.001836
    44  C    0.006738
    48  C   -0.003779
    52  C   -0.003257
    56  C   -0.146853
    57  C    0.356694
    58  C    0.132843
    59  N   -0.609050
    60  C    0.201352
    61  C   -0.003142
    62  B    0.728240
    63  C   -0.070880
    67  N   -0.609559
    68  F   -0.332677
    69  F   -0.332248
    70  C    0.200203
    71  C   -0.119221
    72  C    0.358746
    73  C    0.130903
    74  C    0.093154
    75  C    0.090935
    76  C   -0.146379
    77  C   -0.002072
    78  C   -0.014694
    79  C    0.072304
    80  C    0.072539
    81  C   -0.013672
    85  C    0.001993
    87  C   -0.021537
    88  C   -0.063404
    89  C   -0.021991
    91  C   -0.002555
    92  C    0.000865
    95  C   -0.014569
    96  C   -0.002770
   100  C    0.002476
   101  C    0.001501
   103  C    0.003135
   105  C    0.001929
   107  C    0.006923
   111  C    0.036254
   115  C    0.036268
   119  C    0.035417
   123  C    0.034454
   127  C   -0.147443
   128  C    0.359325
   129  C    0.130502
   130  N   -0.608869
   131  C    0.205831
   132  C   -0.002753
   133  B    0.727837
   134  C   -0.082926
   138  N   -0.593112
   139  F   -0.333930
   140  F   -0.332473
   141  C    0.218698
   142  C   -0.112442
   143  C    0.358007
   144  C    0.133747
   145  C    0.084796
   146  C    0.089819
   147  C   -0.157259
   148  C   -0.007373
   149  C   -0.013250
   150  C    0.073608
   151  C    0.072843
   152  C   -0.013114
   157  C   -0.000609
   159  C   -0.022161
   160  C   -0.064996
   161  C   -0.021898
   163  C    0.000932
   164  C   -0.002159
   167  C   -0.015267
   168  C    0.000057
   172  C    0.000995
   173  C    0.003600
   175  C    0.002330
   177  C    0.003150
   179  C    0.006831
   183  C    0.033371
   187  C    0.026809
   191  C   -0.147102
   192  C    0.356801
   193  C    0.132214
   194  N   -0.608518
   195  C    0.205940
   196  C   -0.003949
   197  B    0.728133
   198  C   -0.082594
   202  N   -0.593194
   203  F   -0.334065
   204  F   -0.331742
   205  C    0.218236
   206  C   -0.113072
   207  C    0.357948
   208  C    0.133658
   209  C    0.085514
   210  C    0.089649
   211  C   -0.157123
   212  C   -0.007842
   213  C   -0.012702
   214  C    0.073732
   215  C    0.072841
   216  C   -0.011472
   221  C    0.001554
   223  C   -0.022770
   224  C   -0.065037
   225  C   -0.022669
   227  C   -0.001928
   228  C   -0.000606
   231  C   -0.014664
   232  C   -0.002449
   236  C    0.001266
   237  C    0.002401
   239  C    0.002647
   241  C    0.002051
   243  C    0.006940
   247  C    0.035386
   251  C    0.027441
 Electronic spatial extent (au):  <R**2>=         401950.5076
 Charge=              0.0000 electrons
 Dipole moment (field-independent basis, Debye):
    X=              0.4834    Y=              5.6325    Z=             11.8266  Tot=             13.1083
 Quadrupole moment (field-independent basis, Debye-Ang):
   XX=           -777.7213   YY=           -780.1386   ZZ=           -826.0452
   XY=             16.2836   XZ=             14.0454   YZ=            -13.0453
 Traceless Quadrupole moment (field-independent basis, Debye-Ang):
   XX=             16.9137   YY=             14.4964   ZZ=            -31.4102
   XY=             16.2836   XZ=             14.0454   YZ=            -13.0453
 Octapole moment (field-independent basis, Debye-Ang**2):
  XXX=            138.8879  YYY=            123.5840  ZZZ=            181.3387  XYY=           -188.2976
  XXY=           1281.4537  XXZ=            515.5940  XZZ=             18.5060  YZZ=             -2.7590
  YYZ=            160.0628  XYZ=              2.1851
 Hexadecapole moment (field-independent basis, Debye-Ang**3):
 XXXX=        -414778.8821 YYYY=         -56125.4063 ZZZZ=         -36096.1308 XXXY=           -819.3901
 XXXZ=           -107.1252 YYYX=           -154.2155 YYYZ=            169.6735 ZZZX=            567.6116
 ZZZY=           -400.0034 XXYY=         -78466.1518 XXZZ=         -79409.6586 YYZZ=         -15623.9561
 XXYZ=            -19.9601 YYXZ=           -140.0175 ZZXY=            544.0340
 N-N= 3.332612417466D+04 E-N=-8.159932504553D+04  KE= 6.369312063771D+03
 1\1\GINC-VERA-LUX1\SP\RwB97XD TD-FC\6-31G(d)\C132H102B4F8N8\RAHMMA\13-
 May-2023\0\\# td rwb97xd/6-31g(d)\\BODIPY_Tri_S0surface\\0,1\C,0,1.464
 69,-0.898157,-2.671008\C,0,0.664677,-0.749232,-1.512747\C,0,1.524951,-
 0.636824,-0.421216\C,0,2.845097,-0.734278,-0.944025\N,0,2.755803,-0.88
 5222,-2.326135\C,0,4.090742,-0.722201,-0.313176\C,0,5.274742,-0.825869
 ,-1.045692\C,0,6.63679,-0.848827,-0.633272\N,0,5.239451,-0.906719,-2.4
 35906\C,0,7.39566,-0.927402,-1.800251\C,0,6.494441,-0.963498,-2.891507
 \B,0,3.955802,-0.969897,-3.312597\F,0,3.927274,-2.17374,-4.008389\F,0,
 3.914098,0.109336,-4.188899\C,0,4.157185,-0.594619,1.167651\C,0,4.4117
 85,0.659231,1.741788\C,0,3.962192,-1.728769,1.968889\C,0,4.60847,1.829
 969,0.940019\C,0,4.48295,0.780803,3.168677\C,0,4.011814,-1.601541,3.39
 6166\C,0,3.707143,-3.018687,1.400482\C,0,4.881296,3.034562,1.514601\H,
 0,4.541092,1.744434,-0.139403\C,0,4.773973,2.067625,3.727947\C,0,4.276
 464,-0.349673,3.978459\C,0,3.777365,-2.770179,4.191567\H,0,3.683073,-3
 .120723,0.320628\C,0,3.491722,-4.103873,2.195214\C,0,4.969641,3.154278
 ,2.930104\H,0,5.030796,3.910817,0.891238\H,0,4.839744,2.16264,4.806349
 \C,0,3.522992,-3.976656,3.612518\H,0,3.802699,-2.67709,5.271837\H,0,3.
 296587,-5.073454,1.747408\H,0,5.192251,4.120266,3.373035\H,0,3.344512,
 -4.849868,4.232572\C,0,4.337357,-0.22,5.464131\C,0,5.511744,-0.528431,
 6.155162\C,0,3.220147,0.21135,6.183628\C,0,5.568129,-0.407932,7.540484
 \H,0,6.381791,-0.864641,5.598123\C,0,3.275993,0.331987,7.568924\H,0,2.
 305869,0.452353,5.648553\C,0,4.450218,0.022509,8.250089\H,0,6.487025,-
 0.650385,8.06604\H,0,2.400514,0.667675,8.116885\H,0,4.493977,0.116439,
 9.331027\C,0,1.088182,-0.434783,0.995886\H,0,1.228624,-1.342127,1.5940
 01\H,0,1.649837,0.366471,1.483659\H,0,0.025347,-0.178183,1.019514\C,0,
 7.198417,-0.819645,0.753609\H,0,7.103238,0.173726,1.206215\H,0,6.68838
 ,-1.5272,1.412932\H,0,8.261204,-1.075777,0.724639\C,0,-0.800197,-0.743
 547,-1.472878\C,0,-1.64621,0.188381,-2.120258\C,0,-1.614864,-1.633107,
 -0.773159\N,0,-2.92143,-0.096698,-1.839549\C,0,-2.954111,-1.210079,-1.
 002952\C,0,-1.121668,-2.797735,0.026949\B,0,-4.160366,0.666307,-2.3893
 17\C,0,-4.171671,-1.705089,-0.531169\H,0,-1.226077,-2.620188,1.103197\
 H,0,-1.672556,-3.712915,-0.206232\H,0,-0.062256,-2.966911,-0.185179\N,
 0,-5.406734,-0.054172,-1.799888\F,0,-4.142971,1.989996,-1.960719\F,0,-
 4.170992,0.596974,-3.778173\C,0,-5.384274,-1.126169,-0.910236\C,0,-4.1
 74475,-2.871391,0.392403\C,0,-6.679105,0.29038,-2.019507\C,0,-6.727308
 ,-1.441628,-0.560004\C,0,-4.419616,-4.155138,-0.115931\C,0,-3.925558,-
 2.671311,1.757932\C,0,-7.533658,-0.551701,-1.267262\C,0,-7.230916,-2.4
 87704,0.384221\C,0,-4.670416,-4.380185,-1.508236\C,0,-4.423784,-5.2780
 51,0.775644\C,0,-3.908692,-3.797881,2.644623\C,0,-3.679161,-1.366945,2
 .296482\H,0,-7.147252,-3.492484,-0.044909\H,0,-6.672597,-2.489069,1.32
 4228\H,0,-8.285528,-2.302909,0.607516\C,0,-4.932139,-5.631299,-1.97931
 9\H,0,-4.65359,-3.535031,-2.188254\C,0,-4.705737,-6.574831,0.23511\C,0
 ,-4.162057,-5.086737,2.143596\C,0,-3.619734,-3.569097,4.029356\H,0,-3.
 705131,-0.510876,1.630471\C,0,-3.410328,-1.195431,3.620882\C,0,-4.9545
 24,-6.745018,-1.09331\H,0,-5.124049,-5.783188,-3.037013\H,0,-4.721552,
 -7.425549,0.907635\C,0,-4.150912,-6.258489,3.068014\C,0,-3.375892,-2.3
 14236,4.500021\H,0,-3.594824,-4.419338,4.702179\H,0,-3.222411,-0.19989
 6,4.011266\H,0,-5.17009,-7.735013,-1.483325\C,0,-5.283876,-6.579864,3.
 819642\C,0,-3.006475,-7.050085,3.193101\H,0,-3.155482,-2.162096,5.5522
 37\C,0,-5.272942,-7.673221,4.680631\H,0,-6.175272,-5.966187,3.724305\C
 ,0,-2.995051,-8.143432,4.053963\H,0,-2.124515,-6.802883,2.608836\C,0,-
 4.128422,-8.45714,4.799419\H,0,-6.160573,-7.913564,5.258266\H,0,-2.099
 341,-8.751148,4.142206\H,0,-4.119989,-9.310692,5.470612\C,0,6.819782,-
 1.052399,-4.343341\H,0,6.574564,-2.047482,-4.728961\H,0,6.225809,-0.33
 1182,-4.909629\H,0,7.883182,-0.861565,-4.504369\C,0,1.010479,-1.048149
 ,-4.082697\H,0,-0.061613,-1.254889,-4.114606\H,0,1.213424,-0.132414,-4
 .647831\H,0,1.556401,-1.857641,-4.572834\C,0,-1.251067,1.330634,-2.992
 542\H,0,-1.496914,1.115308,-4.037608\H,0,-1.801706,2.231153,-2.710397\
 H,0,-0.177518,1.514873,-2.9106\C,0,-7.064829,1.406851,-2.928639\H,0,-6
 .821799,2.371425,-2.470574\H,0,-6.505663,1.343547,-3.864992\H,0,-8.137
 15,1.373031,-3.133902\C,0,-8.998237,-0.494678,-1.269809\C,0,-9.854641,
 -1.543955,-1.682315\C,0,-9.803236,0.580675,-0.89704\N,0,-11.126923,-1.
 149001,-1.576672\C,0,-11.147591,0.160158,-1.100709\C,0,-9.297329,1.887
 601,-0.371708\B,0,-12.373122,-2.014949,-1.918452\C,0,-12.361408,0.8268
 12,-0.917098\H,0,-9.455166,2.700331,-1.089263\H,0,-9.798554,2.172829,0
 .557264\H,0,-8.224512,1.813462,-0.173292\N,0,-13.611511,-1.119453,-1.6
 33003\F,0,-12.35296,-2.372969,-3.263938\F,0,-12.397794,-3.145238,-1.10
 8979\C,0,-13.579232,0.199883,-1.18433\C,0,-12.350875,2.236636,-0.43968
 2\C,0,-14.889011,-1.475408,-1.81468\C,0,-14.923201,0.669492,-1.090739\
 C,0,-12.489075,2.505815,0.929307\C,0,-12.18812,3.276133,-1.366359\C,0,
 -15.722704,-0.390529,-1.486332\C,0,-15.419236,2.01402,-0.65771\C,0,-12
 .646647,1.456289,1.891143\C,0,-12.468123,3.864395,1.387496\C,0,-12.158
 077,4.633917,-0.905888\C,0,-12.043425,3.020507,-2.768456\H,0,-16.80357
 9,-0.396075,-1.540559\H,0,-15.187493,2.208138,0.394694\H,0,-14.967396,
 2.821651,-1.241862\H,0,-16.504432,2.065788,-0.782525\C,0,-12.786526,1.
 737002,3.216853\H,0,-12.655731,0.427155,1.547318\C,0,-12.619905,4.1112
 56,2.790696\C,0,-12.300346,4.911436,0.464656\C,0,-11.974185,5.676029,-
 1.872026\H,0,-12.072383,1.994701,-3.120812\C,0,-11.868782,4.042719,-3.
 651808\C,0,-12.775074,3.085121,3.673262\H,0,-12.90671,0.929305,3.93233
 9\H,0,-12.60932,5.137455,3.141731\C,0,-12.26859,6.325165,0.942946\C,0,
 -11.832166,5.390851,-3.196466\H,0,-11.946758,6.7043,-1.528058\H,0,-11.
 757575,3.830996,-4.71081\H,0,-12.889428,3.292567,4.732867\C,0,-13.4406
 15,7.083871,0.990657\C,0,-11.065441,6.90819,1.34824\H,0,-11.690444,6.1
 94058,-3.913073\C,0,-13.410426,8.402223,1.43562\H,0,-14.377497,6.63308
 1,0.675469\C,0,-11.034732,8.226542,1.793059\H,0,-10.152441,6.320521,1.
 311724\C,0,-12.207258,8.97605,1.837627\H,0,-14.328301,8.981739,1.46794
 3\H,0,-10.093018,8.668653,2.104579\H,0,-12.183348,10.004827,2.184345\C
 ,0,-9.470343,-2.900134,-2.167327\H,0,-9.708016,-3.656118,-1.41158\H,0,
 -10.033709,-3.15427,-3.068187\H,0,-8.399204,-2.935786,-2.378572\C,0,-1
 5.281178,-2.829932,-2.299548\H,0,-14.857737,-3.014447,-3.29126\H,0,-14
 .883294,-3.601476,-1.634123\H,0,-16.368615,-2.918124,-2.348559\C,0,8.8
 58238,-0.945893,-1.892256\C,0,9.641312,-1.985523,-2.448384\C,0,9.73373
 4,0.035868,-1.42907\N,0,10.936768,-1.675449,-2.33961\C,0,11.046055,-0.
 437776,-1.70975\C,0,9.317316,1.322892,-0.788577\B,0,12.121291,-2.55582
 1,-2.831395\C,0,12.302178,0.112919,-1.444972\H,0,9.55671,1.336604,0.28
 0606\H,0,9.816009,2.182624,-1.244163\H,0,8.236924,1.454247,-0.894403\N
 ,0,13.416548,-1.768453,-2.484416\F,0,12.120626,-3.775832,-2.159448\F,0
 ,12.026947,-2.749813,-4.204256\C,0,13.474528,-0.543376,-1.822045\C,0,1
 2.385816,1.416302,-0.730985\C,0,14.666906,-2.179618,-2.727635\C,0,14.8
 47684,-0.194358,-1.654334\C,0,12.502155,2.604568,-1.465767\C,0,12.3276
 75,1.437338,0.66982\C,0,15.572956,-1.226237,-2.227418\C,0,15.434323,1.
 02233,-1.008638\C,0,12.553185,2.602665,-2.897097\C,0,12.566487,3.85911
 5,-0.774259\C,0,12.37997,2.693329,1.359813\C,0,12.207598,0.233868,1.43
 7627\H,0,16.651117,-1.300206,-2.285502\H,0,15.194173,1.930735,-1.57097
 7\H,0,15.058777,1.164169,0.009401\H,0,16.522933,0.928575,-0.963267\C,0
 ,12.6749,3.766477,-3.594657\H,0,12.495916,1.654987,-3.422435\C,0,12.69
 7607,5.056803,-1.549746\C,0,12.500661,3.888369,0.629668\C,0,12.295477,
 2.687785,2.790219\H,0,12.176023,-0.718771,0.919335\C,0,12.130701,0.275
 578,2.797056\C,0,12.75123,5.012159,-2.910281\H,0,12.713501,3.74693,-4.
 679437\H,0,12.754604,6.007925,-1.031636\C,0,12.553971,5.19541,1.348673
 \C,0,12.172958,1.521683,3.483688\H,0,12.328009,3.63592,3.315964\H,0,12
 .037811,-0.64627,3.363025\H,0,12.851357,5.930732,-3.480352\C,0,13.7675
 47,5.689603,1.832986\C,0,11.389729,5.941851,1.546794\H,0,12.107761,1.5
 38475,4.567369\C,0,13.816469,6.908206,2.503452\H,0,14.674422,5.111143,
 1.680514\C,0,11.438089,7.16047,2.217123\H,0,10.444814,5.559915,1.17057
 \C,0,12.651666,7.645991,2.696777\H,0,14.766168,7.281887,2.874603\H,0,1
 0.526148,7.731366,2.364882\H,0,12.689612,8.596953,3.219639\C,0,9.16795
 1,-3.254406,-3.071176\H,0,9.317452,-3.226813,-4.155532\H,0,9.741476,-4
 .101442,-2.687344\H,0,8.1064,-3.404844,-2.862479\C,0,14.96602,-3.46578
 7,-3.420379\H,0,14.553122,-4.305721,-2.853893\H,0,14.495115,-3.484574,
 -4.407431\H,0,16.044413,-3.598746,-3.530225\\Version=ES64L-G16RevB.01\
 State=1-A\HF=-6426.6411973\RMSD=3.921e-09\PG=C01 [X(C132H102B4F8N8)]\\
 @


 THE VALUE OF PHILOSOPHY IS, IN FACT, TO BE SOUGHT LARGELY IN ITS
 VERY UNCERTAINTY.  THE MAN WHO HAS NO TINCTURE OF PHILOSOPHY GOES
 THROUGH LIFE IMPRISONED IN THE PREJUDICES DERIVED FROM COMMON SENSE,
 FROM THE HABITUAL BELIEFS OF HIS AGE OR HIS NATION, AND FROM
 CONVICTIONS WHICH HAVE GROWN UP IN HIS MIND WITHOUT THE CO-OPERATION
 OR CONSENT OF HIS DELIBERATE REASON.  TO SUCH A MAN THE WORLD TENDS
 TO BE DEFINITE, FINITE, OBVIOUS; COMMON OBJECTS ROUSE NO QUESTIONS,
 AND UNFAMILIAR POSSIBILITIES ARE CONTEMPTUOUSLY REJECTED.

                             -- BERTRAND RUSSELL
 Job cpu time:       1 days 19 hours 11 minutes 54.7 seconds.
 Elapsed time:       0 days  1 hours 50 minutes  7.5 seconds.
 File lengths (MBytes):  RWF=  29876 Int=      0 D2E=      0 Chk=   1048 Scr=      8
 Normal termination of Gaussian 16 at Sat May 13 16:36:05 2023.
