# Supplementary material for: Lowering of the singlet-triplet energy gap via intramolecular exciton-exciton coupling
Source: Nat Commun. 2024 Oct 8;15:8705. doi: 10.1038/s41467-024-53122-7 (PMC11461719; doi:10.1038/s41467-024-53122-7)
Supplement: Supplementary file 5 — Supplementary Dataset 2 [file 41467_2024_53122_MOESM5_ESM.zip › BOPIDY_TET-s-WB97XD-631Gd-freq.log]

 Entering Gaussian System, Link 0=g16
 Input=BOPIDY_TET-s-WB97XD-631Gd-freq.com
 Output=BOPIDY_TET-s-WB97XD-631Gd-freq.log
 Initial command:
 /apps/Common/software/gaussian/16.B.01-AVX2/g16/l1.exe "/cephyr/NOBACKUP/groups/snic2020-6-11/rahmma/jobs/Gaussian/Karl/Gau-1868633.inp" -scrdir="/cephyr/NOBACKUP/groups/snic2020-6-11/rahmma/jobs/Gaussian/Karl/"
 Entering Link 1 = /apps/Common/software/gaussian/16.B.01-AVX2/g16/l1.exe PID=   1868634.
  
 Copyright (c) 1988-2017, Gaussian, Inc.  All Rights Reserved.
  
 This is part of the Gaussian(R) 16 program.  It is based on
 the Gaussian(R) 09 system (copyright 2009, Gaussian, Inc.),
 the Gaussian(R) 03 system (copyright 2003, Gaussian, Inc.),
 the Gaussian(R) 98 system (copyright 1998, Gaussian, Inc.),
 the Gaussian(R) 94 system (copyright 1995, Gaussian, Inc.),
 the Gaussian 92(TM) system (copyright 1992, Gaussian, Inc.),
 the Gaussian 90(TM) system (copyright 1990, Gaussian, Inc.),
 the Gaussian 88(TM) system (copyright 1988, Gaussian, Inc.),
 the Gaussian 86(TM) system (copyright 1986, Carnegie Mellon
 University), and the Gaussian 82(TM) system (copyright 1983,
 Carnegie Mellon University). Gaussian is a federally registered
 trademark of Gaussian, Inc.
  
 This software contains proprietary and confidential information,
 including trade secrets, belonging to Gaussian, Inc.
  
 This software is provided under written license and may be
 used, copied, transmitted, or stored only in accord with that
 written license.
  
 The following legend is applicable only to US Government
 contracts under FAR:
  
                    RESTRICTED RIGHTS LEGEND
  
 Use, reproduction and disclosure by the US Government is
 subject to restrictions as set forth in subparagraphs (a)
 and (c) of the Commercial Computer Software - Restricted
 Rights clause in FAR 52.227-19.
  
 Gaussian, Inc.
 340 Quinnipiac St., Bldg. 40, Wallingford CT 06492
  
  
 ---------------------------------------------------------------
 Warning -- This program may not be used in any manner that
 competes with the business of Gaussian, Inc. or will provide
 assistance to any competitor of Gaussian, Inc.  The licensee
 of this program is prohibited from giving any competitor of
 Gaussian, Inc. access to this program.  By using this program,
 the user acknowledges that Gaussian, Inc. is engaged in the
 business of creating and licensing software in the field of
 computational chemistry and represents and warrants to the
 licensee that it is not a competitor of Gaussian, Inc. and that
 it will not use this program in any manner prohibited above.
 ---------------------------------------------------------------
  

 Cite this work as:
 Gaussian 16, Revision B.01,
 M. J. Frisch, G. W. Trucks, H. B. Schlegel, G. E. Scuseria, 
 M. A. Robb, J. R. Cheeseman, G. Scalmani, V. Barone, 
 G. A. Petersson, H. Nakatsuji, X. Li, M. Caricato, A. V. Marenich, 
 J. Bloino, B. G. Janesko, R. Gomperts, B. Mennucci, H. P. Hratchian, 
 J. V. Ortiz, A. F. Izmaylov, J. L. Sonnenberg, D. Williams-Young, 
 F. Ding, F. Lipparini, F. Egidi, J. Goings, B. Peng, A. Petrone, 
 T. Henderson, D. Ranasinghe, V. G. Zakrzewski, J. Gao, N. Rega, 
 G. Zheng, W. Liang, M. Hada, M. Ehara, K. Toyota, R. Fukuda, 
 J. Hasegawa, M. Ishida, T. Nakajima, Y. Honda, O. Kitao, H. Nakai, 
 T. Vreven, K. Throssell, J. A. Montgomery, Jr., J. E. Peralta, 
 F. Ogliaro, M. J. Bearpark, J. J. Heyd, E. N. Brothers, K. N. Kudin, 
 V. N. Staroverov, T. A. Keith, R. Kobayashi, J. Normand, 
 K. Raghavachari, A. P. Rendell, J. C. Burant, S. S. Iyengar, 
 J. Tomasi, M. Cossi, J. M. Millam, M. Klene, C. Adamo, R. Cammi, 
 J. W. Ochterski, R. L. Martin, K. Morokuma, O. Farkas, 
 J. B. Foresman, and D. J. Fox, Gaussian, Inc., Wallingford CT, 2016.
 
 ******************************************
 Gaussian 16:  ES64L-G16RevB.01 20-Dec-2017
                 4-Mar-2023 
 ******************************************
 %chk=BOPIDY_TET-s-WB97XD-631Gd-freq.chk
 %mem=20GB
 %nprocshared=24
 Will use up to   24 processors via shared memory.
 ----------------------
 # wb97xd/6-31g(d) freq
 ----------------------
 1/10=4,30=1,38=1/1,3;
 2/12=2,17=6,18=5,40=1/2;
 3/5=1,6=6,7=1,11=2,25=1,30=1,71=2,74=-58,140=1/1,2,3;
 4//1;
 5/5=2,38=5,98=1/2;
 8/6=4,10=90,11=11/1;
 11/6=1,8=1,9=11,15=111,16=1/1,2,10;
 10/6=1/2;
 6/7=2,8=2,9=2,10=2,28=1/1;
 7/8=1,10=1,25=1/1,2,3,16;
 1/10=4,30=1/3;
 99//99;
 --------------------
 BODIPY_Tri_S0surface
 --------------------
 Symbolic Z-matrix:
 Charge =  0 Multiplicity = 1
 C                     1.46469  -0.89816  -2.67101 
 C                     0.66468  -0.74923  -1.51275 
 C                     1.52495  -0.63682  -0.42122 
 C                     2.8451   -0.73428  -0.94403 
 N                     2.7558   -0.88522  -2.32614 
 C                     4.09074  -0.7222   -0.31318 
 C                     5.27474  -0.82587  -1.04569 
 C                     6.63679  -0.84883  -0.63327 
 N                     5.23945  -0.90672  -2.43591 
 C                     7.39566  -0.9274   -1.80025 
 C                     6.49444  -0.9635   -2.89151 
 B                     3.9558   -0.9699   -3.3126 
 F                     3.92727  -2.17374  -4.00839 
 F                     3.9141    0.10934  -4.1889 
 C                     4.15719  -0.59462   1.16765 
 C                     4.41179   0.65923   1.74179 
 C                     3.96219  -1.72877   1.96889 
 C                     4.60847   1.82997   0.94002 
 C                     4.48295   0.7808    3.16868 
 C                     4.01181  -1.60154   3.39617 
 C                     3.70714  -3.01869   1.40048 
 C                     4.8813    3.03456   1.5146 
 H                     4.54109   1.74443  -0.1394 
 C                     4.77397   2.06763   3.72795 
 C                     4.27646  -0.34967   3.97846 
 C                     3.77737  -2.77018   4.19157 
 H                     3.68307  -3.12072   0.32063 
 C                     3.49172  -4.10387   2.19521 
 C                     4.96964   3.15428   2.9301 
 H                     5.0308    3.91082   0.89124 
 H                     4.83974   2.16264   4.80635 
 C                     3.52299  -3.97666   3.61252 
 H                     3.8027   -2.67709   5.27184 
 H                     3.29659  -5.07345   1.74741 
 H                     5.19225   4.12027   3.37304 
 H                     3.34451  -4.84987   4.23257 
 C                     4.33736  -0.22      5.46413 
 C                     5.51174  -0.52843   6.15516 
 C                     3.22015   0.21135   6.18363 
 C                     5.56813  -0.40793   7.54048 
 H                     6.38179  -0.86464   5.59812 
 C                     3.27599   0.33199   7.56892 
 H                     2.30587   0.45235   5.64855 
 C                     4.45022   0.02251   8.25009 
 H                     6.48703  -0.65039   8.06604 
 H                     2.40051   0.66768   8.11688 
 H                     4.49398   0.11644   9.33103 
 C                     1.08818  -0.43478   0.99589 
 H                     1.22862  -1.34213   1.594 
 H                     1.64984   0.36647   1.48366 
 H                     0.02535  -0.17818   1.01951 
 C                     7.19842  -0.81965   0.75361 
 H                     7.10324   0.17373   1.20622 
 H                     6.68838  -1.5272    1.41293 
 H                     8.2612   -1.07578   0.72464 
 C                    -0.8002   -0.74355  -1.47288 
 C                    -1.64621   0.18838  -2.12026 
 C                    -1.61486  -1.63311  -0.77316 
 N                    -2.92143  -0.0967   -1.83955 
 C                    -2.95411  -1.21008  -1.00295 
 C                    -1.12167  -2.79774   0.02695 
 B                    -4.16037   0.66631  -2.38932 
 C                    -4.17167  -1.70509  -0.53117 
 H                    -1.22608  -2.62019   1.1032 
 H                    -1.67256  -3.71292  -0.20623 
 H                    -0.06226  -2.96691  -0.18518 
 N                    -5.40673  -0.05417  -1.79989 
 F                    -4.14297   1.99     -1.96072 
 F                    -4.17099   0.59697  -3.77817 
 C                    -5.38427  -1.12617  -0.91024 
 C                    -4.17448  -2.87139   0.3924 
 C                    -6.67911   0.29038  -2.01951 
 C                    -6.72731  -1.44163  -0.56 
 C                    -4.41962  -4.15514  -0.11593 
 C                    -3.92556  -2.67131   1.75793 
 C                    -7.53366  -0.5517   -1.26726 
 C                    -7.23092  -2.4877    0.38422 
 C                    -4.67042  -4.38018  -1.50824 
 C                    -4.42378  -5.27805   0.77564 
 C                    -3.90869  -3.79788   2.64462 
 C                    -3.67916  -1.36695   2.29648 
 H                    -7.14725  -3.49248  -0.04491 
 H                    -6.6726   -2.48907   1.32423 
 H                    -8.28553  -2.30291   0.60752 
 C                    -4.93214  -5.6313   -1.97932 
 H                    -4.65359  -3.53503  -2.18825 
 C                    -4.70574  -6.57483   0.23511 
 C                    -4.16206  -5.08674   2.1436 
 C                    -3.61973  -3.5691    4.02936 
 H                    -3.70513  -0.51088   1.63047 
 C                    -3.41033  -1.19543   3.62088 
 C                    -4.95452  -6.74502  -1.09331 
 H                    -5.12405  -5.78319  -3.03701 
 H                    -4.72155  -7.42555   0.90764 
 C                    -4.15091  -6.25849   3.06801 
 C                    -3.37589  -2.31424   4.50002 
 H                    -3.59482  -4.41934   4.70218 
 H                    -3.22241  -0.1999    4.01127 
 H                    -5.17009  -7.73501  -1.48333 
 C                    -5.28388  -6.57986   3.81964 
 C                    -3.00648  -7.05009   3.1931 
 H                    -3.15548  -2.1621    5.55224 
 C                    -5.27294  -7.67322   4.68063 
 H                    -6.17527  -5.96619   3.72431 
 C                    -2.99505  -8.14343   4.05396 
 H                    -2.12452  -6.80288   2.60884 
 C                    -4.12842  -8.45714   4.79942 
 H                    -6.16057  -7.91356   5.25827 
 H                    -2.09934  -8.75115   4.14221 
 H                    -4.11999  -9.31069   5.47061 
 C                     6.81978  -1.0524   -4.34334 
 H                     6.57456  -2.04748  -4.72896 
 H                     6.22581  -0.33118  -4.90963 
 H                     7.88318  -0.86157  -4.50437 
 C                     1.01048  -1.04815  -4.0827 
 H                    -0.06161  -1.25489  -4.11461 
 H                     1.21342  -0.13241  -4.64783 
 H                     1.5564   -1.85764  -4.57283 
 C                    -1.25107   1.33063  -2.99254 
 H                    -1.49691   1.11531  -4.03761 
 H                    -1.80171   2.23115  -2.7104 
 H                    -0.17752   1.51487  -2.9106 
 C                    -7.06483   1.40685  -2.92864 
 H                    -6.8218    2.37143  -2.47057 
 H                    -6.50566   1.34355  -3.86499 
 H                    -8.13715   1.37303  -3.1339 
 C                    -8.99824  -0.49468  -1.26981 
 C                    -9.85464  -1.54396  -1.68232 
 C                    -9.80324   0.58068  -0.89704 
 N                    -11.12692  -1.149    -1.57667 
 C                    -11.14759   0.16016  -1.10071 
 C                    -9.29733   1.8876   -0.37171 
 B                    -12.37312  -2.01495  -1.91845 
 C                    -12.36141   0.82681  -0.9171 
 H                    -9.45517   2.70033  -1.08926 
 H                    -9.79855   2.17283   0.55726 
 H                    -8.22451   1.81346  -0.17329 
 N                    -13.61151  -1.11945  -1.633 
 F                    -12.35296  -2.37297  -3.26394 
 F                    -12.39779  -3.14524  -1.10898 
 C                    -13.57923   0.19988  -1.18433 
 C                    -12.35088   2.23664  -0.43968 
 C                    -14.88901  -1.47541  -1.81468 
 C                    -14.9232   0.66949  -1.09074 
 C                    -12.48907   2.50582   0.92931 
 C                    -12.18812   3.27613  -1.36636 
 C                    -15.7227  -0.39053  -1.48633 
 C                    -15.41924   2.01402  -0.65771 
 C                    -12.64665   1.45629   1.89114 
 C                    -12.46812   3.8644    1.3875 
 C                    -12.15808   4.63392  -0.90589 
 C                    -12.04342   3.02051  -2.76846 
 H                    -16.80358  -0.39608  -1.54056 
 H                    -15.18749   2.20814   0.39469 
 H                    -14.9674   2.82165  -1.24186 
 H                    -16.50443   2.06579  -0.78253 
 C                    -12.78653   1.737     3.21685 
 H                    -12.65573   0.42716   1.54732 
 C                    -12.61991   4.11126   2.7907 
 C                    -12.30035   4.91144   0.46466 
 C                    -11.97419   5.67603  -1.87203 
 H                    -12.07238   1.9947   -3.12081 
 C                    -11.86878   4.04272  -3.65181 
 C                    -12.77507   3.08512   3.67326 
 H                    -12.90671   0.92931   3.93234 
 H                    -12.60932   5.13746   3.14173 
 C                    -12.26859   6.32517   0.94295 
 C                    -11.83217   5.39085  -3.19647 
 H                    -11.94676   6.7043   -1.52806 
 H                    -11.75758   3.831    -4.71081 
 H                    -12.88943   3.29257   4.73287 
 C                    -13.44062   7.08387   0.99066 
 C                    -11.06544   6.90819   1.34824 
 H                    -11.69044   6.19406  -3.91307 
 C                    -13.41043   8.40222   1.43562 
 H                    -14.3775   6.63308   0.67547 
 C                    -11.03473   8.22654   1.79306 
 H                    -10.15244   6.32052   1.31172 
 C                    -12.20726   8.97605   1.83763 
 H                    -14.3283   8.98174   1.46794 
 H                    -10.09302   8.66865   2.10458 
 H                    -12.18335   10.00483   2.18434 
 C                    -9.47034  -2.90013  -2.16733 
 H                    -9.70802  -3.65612  -1.41158 
 H                    -10.03371  -3.15427  -3.06819 
 H                    -8.3992   -2.93579  -2.37857 
 C                    -15.28118  -2.82993  -2.29955 
 H                    -14.85774  -3.01445  -3.29126 
 H                    -14.88329  -3.60148  -1.63412 
 H                    -16.36862  -2.91812  -2.34856 
 C                     8.85824  -0.94589  -1.89226 
 C                     9.64131  -1.98552  -2.44838 
 C                     9.73373   0.03587  -1.42907 
 N                     10.93677  -1.67545  -2.33961 
 C                     11.04606  -0.43778  -1.70975 
 C                     9.31732   1.32289  -0.78858 
 B                     12.12129  -2.55582  -2.8314 
 C                     12.30218   0.11292  -1.44497 
 H                     9.55671   1.3366    0.28061 
 H                     9.81601   2.18262  -1.24416 
 H                     8.23692   1.45425  -0.8944 
 N                     13.41655  -1.76845  -2.48442 
 F                     12.12063  -3.77583  -2.15945 
 F                     12.02695  -2.74981  -4.20426 
 C                     13.47453  -0.54338  -1.82205 
 C                     12.38582   1.4163   -0.73099 
 C                     14.66691  -2.17962  -2.72764 
 C                     14.84768  -0.19436  -1.65433 
 C                     12.50216   2.60457  -1.46577 
 C                     12.32767   1.43734   0.66982 
 C                     15.57296  -1.22624  -2.22742 
 C                     15.43432   1.02233  -1.00864 
 C                     12.55319   2.60267  -2.8971 
 C                     12.56649   3.85912  -0.77426 
 C                     12.37997   2.69333   1.35981 
 C                     12.2076   0.23387   1.43763 
 H                     16.65112  -1.30021  -2.2855 
 H                     15.19417   1.93074  -1.57098 
 H                     15.05878   1.16417   0.0094 
 H                     16.52293   0.92858  -0.96327 
 C                     12.6749   3.76648  -3.59466 
 H                     12.49592   1.65499  -3.42244 
 C                     12.69761   5.0568   -1.54975 
 C                     12.50066   3.88837   0.62967 
 C                     12.29548   2.68779   2.79022 
 H                     12.17602  -0.71877   0.91934 
 C                     12.1307   0.27558   2.79706 
 C                     12.75123   5.01216  -2.91028 
 H                     12.7135   3.74693  -4.67944 
 H                     12.7546   6.00793  -1.03164 
 C                     12.55397   5.19541   1.34867 
 C                     12.17296   1.52168   3.48369 
 H                     12.32801   3.63592   3.31596 
 H                     12.03781  -0.64627   3.36303 
 H                     12.85136   5.93073  -3.48035 
 C                     13.76755   5.6896    1.83299 
 C                     11.38973   5.94185   1.54679 
 H                     12.10776   1.53848   4.56737 
 C                     13.81647   6.90821   2.50345 
 H                     14.67442   5.11114   1.68051 
 C                     11.43809   7.16047   2.21712 
 H                     10.44481   5.55992   1.17057 
 C                     12.65167   7.64599   2.69678 
 H                     14.76617   7.28189   2.8746 
 H                     10.52615   7.73137   2.36488 
 H                     12.68961   8.59695   3.21964 
 C                     9.16795  -3.25441  -3.07118 
 H                     9.31745  -3.22681  -4.15553 
 H                     9.74148  -4.10144  -2.68734 
 H                     8.1064   -3.40484  -2.86248 
 C                     14.96602  -3.46579  -3.42038 
 H                     14.55312  -4.30572  -2.85389 
 H                     14.49512  -3.48457  -4.40743 
 H                     16.04441  -3.59875  -3.53023 
 

 GradGradGradGradGradGradGradGradGradGradGradGradGradGradGradGradGradGrad
 Berny optimization.
 Initialization pass.
 Trust Radius=3.00D-01 FncErr=1.00D-07 GrdErr=1.00D-07 EigMax=2.50D+02 EigMin=1.00D-04
 Number of steps in this run=      2 maximum allowed number of steps=      2.
 GradGradGradGradGradGradGradGradGradGradGradGradGradGradGradGradGradGrad

 Stoichiometry    C132H102B4F8N8
 Framework group  C1[X(C132H102B4F8N8)]
 Deg. of freedom   756
 Full point group                 C1      NOp   1
 Largest Abelian subgroup         C1      NOp   1
 Largest concise Abelian subgroup C1      NOp   1
                         Standard orientation:                         
 ---------------------------------------------------------------------
 Center     Atomic      Atomic             Coordinates (Angstroms)
 Number     Number       Type             X           Y           Z
 ---------------------------------------------------------------------
      1          6           0        1.464690   -0.898157   -2.671008
      2          6           0        0.664677   -0.749232   -1.512747
      3          6           0        1.524951   -0.636824   -0.421216
      4          6           0        2.845097   -0.734278   -0.944025
      5          7           0        2.755803   -0.885222   -2.326135
      6          6           0        4.090742   -0.722201   -0.313176
      7          6           0        5.274742   -0.825869   -1.045692
      8          6           0        6.636790   -0.848827   -0.633272
      9          7           0        5.239451   -0.906719   -2.435906
     10          6           0        7.395660   -0.927402   -1.800251
     11          6           0        6.494441   -0.963498   -2.891507
     12          5           0        3.955802   -0.969897   -3.312597
     13          9           0        3.927274   -2.173740   -4.008389
     14          9           0        3.914098    0.109336   -4.188899
     15          6           0        4.157185   -0.594619    1.167651
     16          6           0        4.411785    0.659231    1.741788
     17          6           0        3.962192   -1.728769    1.968889
     18          6           0        4.608470    1.829969    0.940019
     19          6           0        4.482950    0.780803    3.168677
     20          6           0        4.011814   -1.601541    3.396166
     21          6           0        3.707143   -3.018687    1.400482
     22          6           0        4.881296    3.034562    1.514601
     23          1           0        4.541092    1.744434   -0.139403
     24          6           0        4.773973    2.067625    3.727947
     25          6           0        4.276464   -0.349673    3.978459
     26          6           0        3.777365   -2.770179    4.191567
     27          1           0        3.683073   -3.120723    0.320628
     28          6           0        3.491722   -4.103873    2.195214
     29          6           0        4.969641    3.154278    2.930104
     30          1           0        5.030796    3.910817    0.891238
     31          1           0        4.839744    2.162640    4.806349
     32          6           0        3.522992   -3.976656    3.612518
     33          1           0        3.802699   -2.677090    5.271837
     34          1           0        3.296587   -5.073454    1.747408
     35          1           0        5.192251    4.120266    3.373035
     36          1           0        3.344512   -4.849868    4.232572
     37          6           0        4.337357   -0.220000    5.464131
     38          6           0        5.511744   -0.528431    6.155162
     39          6           0        3.220147    0.211350    6.183628
     40          6           0        5.568129   -0.407932    7.540484
     41          1           0        6.381791   -0.864641    5.598123
     42          6           0        3.275993    0.331987    7.568924
     43          1           0        2.305869    0.452353    5.648553
     44          6           0        4.450218    0.022509    8.250089
     45          1           0        6.487025   -0.650385    8.066040
     46          1           0        2.400514    0.667675    8.116885
     47          1           0        4.493977    0.116439    9.331027
     48          6           0        1.088182   -0.434783    0.995886
     49          1           0        1.228624   -1.342127    1.594001
     50          1           0        1.649837    0.366471    1.483659
     51          1           0        0.025347   -0.178183    1.019514
     52          6           0        7.198417   -0.819645    0.753609
     53          1           0        7.103238    0.173726    1.206215
     54          1           0        6.688380   -1.527200    1.412932
     55          1           0        8.261204   -1.075777    0.724639
     56          6           0       -0.800197   -0.743547   -1.472878
     57          6           0       -1.646210    0.188381   -2.120258
     58          6           0       -1.614864   -1.633107   -0.773159
     59          7           0       -2.921430   -0.096698   -1.839549
     60          6           0       -2.954111   -1.210079   -1.002952
     61          6           0       -1.121668   -2.797735    0.026949
     62          5           0       -4.160366    0.666307   -2.389317
     63          6           0       -4.171671   -1.705089   -0.531169
     64          1           0       -1.226077   -2.620188    1.103197
     65          1           0       -1.672556   -3.712915   -0.206232
     66          1           0       -0.062256   -2.966911   -0.185179
     67          7           0       -5.406734   -0.054172   -1.799888
     68          9           0       -4.142971    1.989996   -1.960719
     69          9           0       -4.170992    0.596974   -3.778173
     70          6           0       -5.384274   -1.126169   -0.910236
     71          6           0       -4.174475   -2.871391    0.392403
     72          6           0       -6.679105    0.290380   -2.019507
     73          6           0       -6.727308   -1.441628   -0.560004
     74          6           0       -4.419616   -4.155138   -0.115931
     75          6           0       -3.925558   -2.671311    1.757932
     76          6           0       -7.533658   -0.551701   -1.267262
     77          6           0       -7.230916   -2.487704    0.384221
     78          6           0       -4.670416   -4.380185   -1.508236
     79          6           0       -4.423784   -5.278051    0.775644
     80          6           0       -3.908692   -3.797881    2.644623
     81          6           0       -3.679161   -1.366945    2.296482
     82          1           0       -7.147252   -3.492484   -0.044909
     83          1           0       -6.672597   -2.489069    1.324228
     84          1           0       -8.285528   -2.302909    0.607516
     85          6           0       -4.932139   -5.631299   -1.979319
     86          1           0       -4.653590   -3.535031   -2.188254
     87          6           0       -4.705737   -6.574831    0.235110
     88          6           0       -4.162057   -5.086737    2.143596
     89          6           0       -3.619734   -3.569097    4.029356
     90          1           0       -3.705131   -0.510876    1.630471
     91          6           0       -3.410328   -1.195431    3.620882
     92          6           0       -4.954524   -6.745018   -1.093310
     93          1           0       -5.124049   -5.783188   -3.037013
     94          1           0       -4.721552   -7.425549    0.907635
     95          6           0       -4.150912   -6.258489    3.068014
     96          6           0       -3.375892   -2.314236    4.500021
     97          1           0       -3.594824   -4.419338    4.702179
     98          1           0       -3.222411   -0.199896    4.011266
     99          1           0       -5.170090   -7.735013   -1.483325
    100          6           0       -5.283876   -6.579864    3.819642
    101          6           0       -3.006475   -7.050085    3.193101
    102          1           0       -3.155482   -2.162096    5.552237
    103          6           0       -5.272942   -7.673221    4.680631
    104          1           0       -6.175272   -5.966187    3.724305
    105          6           0       -2.995051   -8.143432    4.053963
    106          1           0       -2.124515   -6.802883    2.608836
    107          6           0       -4.128422   -8.457140    4.799419
    108          1           0       -6.160573   -7.913564    5.258266
    109          1           0       -2.099341   -8.751148    4.142206
    110          1           0       -4.119989   -9.310692    5.470612
    111          6           0        6.819782   -1.052399   -4.343341
    112          1           0        6.574564   -2.047482   -4.728961
    113          1           0        6.225809   -0.331182   -4.909629
    114          1           0        7.883182   -0.861565   -4.504369
    115          6           0        1.010479   -1.048149   -4.082697
    116          1           0       -0.061613   -1.254889   -4.114606
    117          1           0        1.213424   -0.132414   -4.647831
    118          1           0        1.556401   -1.857641   -4.572834
    119          6           0       -1.251067    1.330634   -2.992542
    120          1           0       -1.496914    1.115308   -4.037608
    121          1           0       -1.801706    2.231153   -2.710397
    122          1           0       -0.177518    1.514873   -2.910600
    123          6           0       -7.064829    1.406851   -2.928639
    124          1           0       -6.821799    2.371425   -2.470574
    125          1           0       -6.505663    1.343547   -3.864992
    126          1           0       -8.137150    1.373031   -3.133902
    127          6           0       -8.998237   -0.494678   -1.269809
    128          6           0       -9.854641   -1.543955   -1.682315
    129          6           0       -9.803236    0.580675   -0.897040
    130          7           0      -11.126923   -1.149001   -1.576672
    131          6           0      -11.147591    0.160158   -1.100709
    132          6           0       -9.297329    1.887601   -0.371708
    133          5           0      -12.373122   -2.014949   -1.918452
    134          6           0      -12.361408    0.826812   -0.917098
    135          1           0       -9.455166    2.700331   -1.089263
    136          1           0       -9.798554    2.172829    0.557264
    137          1           0       -8.224512    1.813462   -0.173292
    138          7           0      -13.611511   -1.119453   -1.633003
    139          9           0      -12.352960   -2.372969   -3.263938
    140          9           0      -12.397794   -3.145238   -1.108979
    141          6           0      -13.579232    0.199883   -1.184330
    142          6           0      -12.350875    2.236636   -0.439682
    143          6           0      -14.889011   -1.475408   -1.814680
    144          6           0      -14.923201    0.669492   -1.090739
    145          6           0      -12.489075    2.505815    0.929307
    146          6           0      -12.188120    3.276133   -1.366359
    147          6           0      -15.722704   -0.390529   -1.486332
    148          6           0      -15.419236    2.014020   -0.657710
    149          6           0      -12.646647    1.456289    1.891143
    150          6           0      -12.468123    3.864395    1.387496
    151          6           0      -12.158077    4.633917   -0.905888
    152          6           0      -12.043425    3.020507   -2.768456
    153          1           0      -16.803579   -0.396075   -1.540559
    154          1           0      -15.187493    2.208138    0.394694
    155          1           0      -14.967396    2.821651   -1.241862
    156          1           0      -16.504432    2.065788   -0.782525
    157          6           0      -12.786526    1.737002    3.216853
    158          1           0      -12.655731    0.427155    1.547318
    159          6           0      -12.619905    4.111256    2.790696
    160          6           0      -12.300346    4.911436    0.464656
    161          6           0      -11.974185    5.676029   -1.872026
    162          1           0      -12.072383    1.994701   -3.120812
    163          6           0      -11.868782    4.042719   -3.651808
    164          6           0      -12.775074    3.085121    3.673262
    165          1           0      -12.906710    0.929305    3.932339
    166          1           0      -12.609320    5.137455    3.141731
    167          6           0      -12.268590    6.325165    0.942946
    168          6           0      -11.832166    5.390851   -3.196466
    169          1           0      -11.946758    6.704300   -1.528058
    170          1           0      -11.757575    3.830996   -4.710810
    171          1           0      -12.889428    3.292567    4.732867
    172          6           0      -13.440615    7.083871    0.990657
    173          6           0      -11.065441    6.908190    1.348240
    174          1           0      -11.690444    6.194058   -3.913073
    175          6           0      -13.410426    8.402223    1.435620
    176          1           0      -14.377497    6.633081    0.675469
    177          6           0      -11.034732    8.226542    1.793059
    178          1           0      -10.152441    6.320521    1.311724
    179          6           0      -12.207258    8.976050    1.837627
    180          1           0      -14.328301    8.981739    1.467943
    181          1           0      -10.093018    8.668653    2.104579
    182          1           0      -12.183348   10.004827    2.184345
    183          6           0       -9.470343   -2.900134   -2.167327
    184          1           0       -9.708016   -3.656118   -1.411580
    185          1           0      -10.033709   -3.154270   -3.068187
    186          1           0       -8.399204   -2.935786   -2.378572
    187          6           0      -15.281178   -2.829932   -2.299548
    188          1           0      -14.857737   -3.014447   -3.291260
    189          1           0      -14.883294   -3.601476   -1.634123
    190          1           0      -16.368615   -2.918124   -2.348559
    191          6           0        8.858238   -0.945893   -1.892256
    192          6           0        9.641312   -1.985523   -2.448384
    193          6           0        9.733734    0.035868   -1.429070
    194          7           0       10.936768   -1.675449   -2.339610
    195          6           0       11.046055   -0.437776   -1.709750
    196          6           0        9.317316    1.322892   -0.788577
    197          5           0       12.121291   -2.555821   -2.831395
    198          6           0       12.302178    0.112919   -1.444972
    199          1           0        9.556710    1.336604    0.280606
    200          1           0        9.816009    2.182624   -1.244163
    201          1           0        8.236924    1.454247   -0.894403
    202          7           0       13.416548   -1.768453   -2.484416
    203          9           0       12.120626   -3.775832   -2.159448
    204          9           0       12.026947   -2.749813   -4.204256
    205          6           0       13.474528   -0.543376   -1.822045
    206          6           0       12.385816    1.416302   -0.730985
    207          6           0       14.666906   -2.179618   -2.727635
    208          6           0       14.847684   -0.194358   -1.654334
    209          6           0       12.502155    2.604568   -1.465767
    210          6           0       12.327675    1.437338    0.669820
    211          6           0       15.572956   -1.226237   -2.227418
    212          6           0       15.434323    1.022330   -1.008638
    213          6           0       12.553185    2.602665   -2.897097
    214          6           0       12.566487    3.859115   -0.774259
    215          6           0       12.379970    2.693329    1.359813
    216          6           0       12.207598    0.233868    1.437627
    217          1           0       16.651117   -1.300206   -2.285502
    218          1           0       15.194173    1.930735   -1.570977
    219          1           0       15.058777    1.164169    0.009401
    220          1           0       16.522933    0.928575   -0.963267
    221          6           0       12.674900    3.766477   -3.594657
    222          1           0       12.495916    1.654987   -3.422435
    223          6           0       12.697607    5.056803   -1.549746
    224          6           0       12.500661    3.888369    0.629668
    225          6           0       12.295477    2.687785    2.790219
    226          1           0       12.176023   -0.718771    0.919335
    227          6           0       12.130701    0.275578    2.797056
    228          6           0       12.751230    5.012159   -2.910281
    229          1           0       12.713501    3.746930   -4.679437
    230          1           0       12.754604    6.007925   -1.031636
    231          6           0       12.553971    5.195410    1.348673
    232          6           0       12.172958    1.521683    3.483688
    233          1           0       12.328009    3.635920    3.315964
    234          1           0       12.037811   -0.646270    3.363025
    235          1           0       12.851357    5.930732   -3.480352
    236          6           0       13.767547    5.689603    1.832986
    237          6           0       11.389729    5.941851    1.546794
    238          1           0       12.107761    1.538475    4.567369
    239          6           0       13.816469    6.908206    2.503452
    240          1           0       14.674422    5.111143    1.680514
    241          6           0       11.438089    7.160470    2.217123
    242          1           0       10.444814    5.559915    1.170570
    243          6           0       12.651666    7.645991    2.696777
    244          1           0       14.766168    7.281887    2.874603
    245          1           0       10.526148    7.731366    2.364882
    246          1           0       12.689612    8.596953    3.219639
    247          6           0        9.167951   -3.254406   -3.071176
    248          1           0        9.317452   -3.226813   -4.155532
    249          1           0        9.741476   -4.101442   -2.687344
    250          1           0        8.106400   -3.404844   -2.862479
    251          6           0       14.966020   -3.465787   -3.420379
    252          1           0       14.553122   -4.305721   -2.853893
    253          1           0       14.495115   -3.484574   -4.407431
    254          1           0       16.044413   -3.598746   -3.530225
 ---------------------------------------------------------------------
 Rotational constants (GHZ):           0.0132217           0.0026677           0.0025492
 Standard basis: 6-31G(d) (6D, 7F)
 There are  2484 symmetry adapted cartesian basis functions of A   symmetry.
 There are  2484 symmetry adapted basis functions of A   symmetry.
  2484 basis functions,  4664 primitive gaussians,  2484 cartesian basis functions
   521 alpha electrons      521 beta electrons
       nuclear repulsion energy     33326.4299835160 Hartrees.
 NAtoms=  254 NActive=  254 NUniq=  254 SFac= 1.00D+00 NAtFMM=   60 NAOKFM=T Big=T
 Integral buffers will be    131072 words long.
 Raffenetti 2 integral format.
 Two-electron integral symmetry is turned on.
 Nuclear repulsion after empirical dispersion term =    33326.1241746634 Hartrees.
 One-electron integrals computed using PRISM.
 NBasis=  2484 RedAO= T EigKep=  1.32D-04  NBF=  2484
 NBsUse=  2484 1.00D-06 EigRej= -1.00D+00 NBFU=  2484
 ExpMin= 1.27D-01 ExpMax= 7.00D+03 ExpMxC= 1.05D+03 IAcc=3 IRadAn=         5 AccDes= 0.00D+00
 Harris functional with IExCor= 4639 and IRadAn=       5 diagonalized for initial guess.
 HarFok:  IExCor= 4639 AccDes= 0.00D+00 IRadAn=         5 IDoV= 1 UseB2=F ITyADJ=14
 ICtDFT=  3500011 ScaDFX=  1.000000  1.000000  1.000000  1.000000
 FoFCou: FMM=F IPFlag=           0 FMFlag=      100000 FMFlg1=        2001
         NFxFlg=           0 DoJE=T BraDBF=F KetDBF=T FulRan=T
         wScrn=  0.000000 ICntrl=       500 IOpCl=  0 I1Cent=   200000004 NGrid=           0
         NMat0=    1 NMatS0=      1 NMatT0=    0 NMatD0=    1 NMtDS0=    0 NMtDT0=    0
 Petite list used in FoFCou.
 Requested convergence on RMS density matrix=1.00D-08 within 128 cycles.
 Requested convergence on MAX density matrix=1.00D-06.
 Requested convergence on             energy=1.00D-06.
 No special actions if energy rises.
 Integral accuracy reduced to 1.0D-05 until final iterations.
 Initial convergence to 1.0D-05 achieved.  Increase integral accuracy.
 SCF Done:  E(RwB97XD) =  -6426.64119730     A.U. after   18 cycles
            NFock= 18  Conv=0.39D-08     -V/T= 2.0090
 DoSCS=F DFT=T ScalE2(SS,OS)=  1.000000  1.000000
 Range of M.O.s used for correlation:     1  2484
 NBasis=  2484 NAE=   521 NBE=   521 NFC=     0 NFV=     0
 NROrb=   2484 NOA=   521 NOB=   521 NVA=  1963 NVB=  1963

 **** Warning!!: The largest alpha MO coefficient is  0.11186475D+02

 PrsmSu:  requested number of processors reduced to:   1 ShMem   1 Linda.
 Symmetrizing basis deriv contribution to polar:
 IMax=3 JMax=2 DiffMx= 0.00D+00
 G2DrvN: will do    10 centers at a time, making   26 passes.
 Calling FoFCou, ICntrl=  3107 FMM=T I1Cent=   0 AccDes= 0.00D+00.
 Calling FoFCou, ICntrl=  3107 FMM=T I1Cent=   0 AccDes= 0.00D+00.
 Calling FoFCou, ICntrl=  3107 FMM=T I1Cent=   0 AccDes= 0.00D+00.
 Calling FoFCou, ICntrl=  3107 FMM=T I1Cent=   0 AccDes= 0.00D+00.
 Calling FoFCou, ICntrl=  3107 FMM=T I1Cent=   0 AccDes= 0.00D+00.
 Calling FoFCou, ICntrl=  3107 FMM=T I1Cent=   0 AccDes= 0.00D+00.
 Calling FoFCou, ICntrl=  3107 FMM=T I1Cent=   0 AccDes= 0.00D+00.
 Calling FoFCou, ICntrl=  3107 FMM=T I1Cent=   0 AccDes= 0.00D+00.
 Calling FoFCou, ICntrl=  3107 FMM=T I1Cent=   0 AccDes= 0.00D+00.
 Calling FoFCou, ICntrl=  3107 FMM=T I1Cent=   0 AccDes= 0.00D+00.
 Calling FoFCou, ICntrl=  3107 FMM=T I1Cent=   0 AccDes= 0.00D+00.
 Calling FoFCou, ICntrl=  3107 FMM=T I1Cent=   0 AccDes= 0.00D+00.
 Calling FoFCou, ICntrl=  3107 FMM=T I1Cent=   0 AccDes= 0.00D+00.
 Calling FoFCou, ICntrl=  3107 FMM=T I1Cent=   0 AccDes= 0.00D+00.
 Calling FoFCou, ICntrl=  3107 FMM=T I1Cent=   0 AccDes= 0.00D+00.
 Calling FoFCou, ICntrl=  3107 FMM=T I1Cent=   0 AccDes= 0.00D+00.
 Calling FoFCou, ICntrl=  3107 FMM=T I1Cent=   0 AccDes= 0.00D+00.
 Calling FoFCou, ICntrl=  3107 FMM=T I1Cent=   0 AccDes= 0.00D+00.
 Calling FoFCou, ICntrl=  3107 FMM=T I1Cent=   0 AccDes= 0.00D+00.
 Calling FoFCou, ICntrl=  3107 FMM=T I1Cent=   0 AccDes= 0.00D+00.
 Calling FoFCou, ICntrl=  3107 FMM=T I1Cent=   0 AccDes= 0.00D+00.
 Calling FoFCou, ICntrl=  3107 FMM=T I1Cent=   0 AccDes= 0.00D+00.
 Calling FoFCou, ICntrl=  3107 FMM=T I1Cent=   0 AccDes= 0.00D+00.
 Calling FoFCou, ICntrl=  3107 FMM=T I1Cent=   0 AccDes= 0.00D+00.
 Calling FoFCou, ICntrl=  3107 FMM=T I1Cent=   0 AccDes= 0.00D+00.
 Calling FoFCou, ICntrl=  3107 FMM=T I1Cent=   0 AccDes= 0.00D+00.
 End of G2Drv F.D. properties file   721 does not exist.
 End of G2Drv F.D. properties file   722 does not exist.
 End of G2Drv F.D. properties file   788 does not exist.
          IDoAtm=11111111111111111111111111111111111111111111111111
          IDoAtm=11111111111111111111111111111111111111111111111111
          IDoAtm=11111111111111111111111111111111111111111111111111
          IDoAtm=11111111111111111111111111111111111111111111111111
          IDoAtm=11111111111111111111111111111111111111111111111111
          IDoAtm=1111
          Differentiating once with respect to electric field.
                with respect to dipole field.
          Differentiating once with respect to nuclear coordinates.
 CalDSu exits because no D1Ps are significant.
          There are   765 degrees of freedom in the 1st order CPHF.  IDoFFX=6 NUNeed=     3.
    765 vectors produced by pass  0 Test12= 1.02D-12 1.00D-09 XBig12= 1.16D+03 1.28D+01.
 AX will form    15 AO Fock derivatives at one time.
    765 vectors produced by pass  1 Test12= 1.02D-12 1.00D-09 XBig12= 1.38D+02 1.57D+00.
    765 vectors produced by pass  2 Test12= 1.02D-12 1.00D-09 XBig12= 3.20D+00 1.60D-01.
    762 vectors produced by pass  3 Test12= 1.02D-12 1.00D-09 XBig12= 3.74D-02 1.25D-02.
    762 vectors produced by pass  4 Test12= 1.02D-12 1.00D-09 XBig12= 2.65D-04 8.41D-04.
    762 vectors produced by pass  5 Test12= 1.02D-12 1.00D-09 XBig12= 1.34D-06 4.87D-05.
    683 vectors produced by pass  6 Test12= 1.02D-12 1.00D-09 XBig12= 6.45D-09 4.45D-06.
    176 vectors produced by pass  7 Test12= 1.02D-12 1.00D-09 XBig12= 3.08D-11 3.04D-07.
     39 vectors produced by pass  8 Test12= 1.02D-12 1.00D-09 XBig12= 1.59D-13 2.73D-08.
     26 vectors produced by pass  9 Test12= 1.02D-12 1.00D-09 XBig12= 7.38D-15 3.30D-09.
      4 vectors produced by pass 10 Test12= 1.02D-12 1.00D-09 XBig12= 5.64D-15 1.56D-09.
      4 vectors produced by pass 11 Test12= 1.02D-12 1.00D-09 XBig12= 1.02D-14 1.86D-09.
      4 vectors produced by pass 12 Test12= 1.02D-12 1.00D-09 XBig12= 9.59D-15 1.84D-09.
      3 vectors produced by pass 13 Test12= 1.02D-12 1.00D-09 XBig12= 8.26D-15 1.79D-09.
      1 vectors produced by pass 14 Test12= 1.02D-12 1.00D-09 XBig12= 1.01D-15 1.01D-09.
      1 vectors produced by pass 15 Test12= 1.02D-12 1.00D-09 XBig12= 1.33D-15 1.27D-09.
 InvSVY:  IOpt=1 It=  1 EMax= 1.42D-14
 Solved reduced A of dimension  5522 with   765 vectors.
 Isotropic polarizability for W=    0.000000     1812.21 Bohr**3.
 End of Minotr F.D. properties file   721 does not exist.
 End of Minotr F.D. properties file   722 does not exist.
 End of Minotr F.D. properties file   788 does not exist.
 Hyperfine terms turned off by default for NAtoms > 100.

 **********************************************************************

            Population analysis using the SCF Density.

 **********************************************************************

 Orbital symmetries:
       Occupied  (A) (A) (A) (A) (A) (A) (A) (A) (A) (A) (A) (A)
                 (A) (A) (A) (A) (A) (A) (A) (A) (A) (A) (A) (A)
                 (A) (A) (A) (A) (A) (A) (A) (A) (A) (A) (A) (A)
                 (A) (A) (A) (A) (A) (A) (A) (A) (A) (A) (A) (A)
                 (A) (A) (A) (A) (A) (A) (A) (A) (A) (A) (A) (A)
                 (A) (A) (A) (A) (A) (A) (A) (A) (A) (A) (A) (A)
                 (A) (A) (A) (A) (A) (A) (A) (A) (A) (A) (A) (A)
                 (A) (A) (A) (A) (A) (A) (A) (A) (A) (A) (A) (A)
                 (A) (A) (A) (A) (A) (A) (A) (A) (A) (A) (A) (A)
                 (A) (A) (A) (A) (A) (A) (A) (A) (A) (A) (A) (A)
                 (A) (A) (A) (A) (A) (A) (A) (A) (A) (A) (A) (A)
                 (A) (A) (A) (A) (A) (A) (A) (A) (A) (A) (A) (A)
                 (A) (A) (A) (A) (A) (A) (A) (A) (A) (A) (A) (A)
                 (A) (A) (A) (A) (A) (A) (A) (A) (A) (A) (A) (A)
                 (A) (A) (A) (A) (A) (A) (A) (A) (A) (A) (A) (A)
                 (A) (A) (A) (A) (A) (A) (A) (A) (A) (A) (A) (A)
                 (A) (A) (A) (A) (A) (A) (A) (A) (A) (A) (A) (A)
                 (A) (A) (A) (A) (A) (A) (A) (A) (A) (A) (A) (A)
                 (A) (A) (A) (A) (A) (A) (A) (A) (A) (A) (A) (A)
                 (A) (A) (A) (A) (A) (A) (A) (A) (A) (A) (A) (A)
                 (A) (A) (A) (A) (A) (A) (A) (A) (A) (A) (A) (A)
                 (A) (A) (A) (A) (A) (A) (A) (A) (A) (A) (A) (A)
                 (A) (A) (A) (A) (A) (A) (A) (A) (A) (A) (A) (A)
                 (A) (A) (A) (A) (A) (A) (A) (A) (A) (A) (A) (A)
                 (A) (A) (A) (A) (A) (A) (A) (A) (A) (A) (A) (A)
                 (A) (A) (A) (A) (A) (A) (A) (A) (A) (A) (A) (A)
                 (A) (A) (A) (A) (A) (A) (A) (A) (A) (A) (A) (A)
                 (A) (A) (A) (A) (A) (A) (A) (A) (A) (A) (A) (A)
                 (A) (A) (A) (A) (A) (A) (A) (A) (A) (A) (A) (A)
                 (A) (A) (A) (A) (A) (A) (A) (A) (A) (A) (A) (A)
                 (A) (A) (A) (A) (A) (A) (A) (A) (A) (A) (A) (A)
                 (A) (A) (A) (A) (A) (A) (A) (A) (A) (A) (A) (A)
                 (A) (A) (A) (A) (A) (A) (A) (A) (A) (A) (A) (A)
                 (A) (A) (A) (A) (A) (A) (A) (A) (A) (A) (A) (A)
                 (A) (A) (A) (A) (A) (A) (A) (A) (A) (A) (A) (A)
                 (A) (A) (A) (A) (A) (A) (A) (A) (A) (A) (A) (A)
                 (A) (A) (A) (A) (A) (A) (A) (A) (A) (A) (A) (A)
                 (A) (A) (A) (A) (A) (A) (A) (A) (A) (A) (A) (A)
                 (A) (A) (A) (A) (A) (A) (A) (A) (A) (A) (A) (A)
                 (A) (A) (A) (A) (A) (A) (A) (A) (A) (A) (A) (A)
                 (A) (A) (A) (A) (A) (A) (A) (A) (A) (A) (A) (A)
                 (A) (A) (A) (A) (A) (A) (A) (A) (A) (A) (A) (A)
                 (A) (A) (A) (A) (A) (A) (A) (A) (A) (A) (A) (A)
                 (A) (A) (A) (A) (A)
       Virtual   (A) (A) (A) (A) (A) (A) (A) (A) (A) (A) (A) (A)
                 (A) (A) (A) (A) (A) (A) (A) (A) (A) (A) (A) (A)
                 (A) (A) (A) (A) (A) (A) (A) (A) (A) (A) (A) (A)
                 (A) (A) (A) (A) (A) (A) (A) (A) (A) (A) (A) (A)
                 (A) (A) (A) (A) (A) (A) (A) (A) (A) (A) (A) (A)
                 (A) (A) (A) (A) (A) (A) (A) (A) (A) (A) (A) (A)
                 (A) (A) (A) (A) (A) (A) (A) (A) (A) (A) (A) (A)
                 (A) (A) (A) (A) (A) (A) (A) (A) (A) (A) (A) (A)
                 (A) (A) (A) (A) (A) (A) (A) (A) (A) (A) (A) (A)
                 (A) (A) (A) (A) (A) (A) (A) (A) (A) (A) (A) (A)
                 (A) (A) (A) (A) (A) (A) (A) (A) (A) (A) (A) (A)
                 (A) (A) (A) (A) (A) (A) (A) (A) (A) (A) (A) (A)
                 (A) (A) (A) (A) (A) (A) (A) (A) (A) (A) (A) (A)
                 (A) (A) (A) (A) (A) (A) (A) (A) (A) (A) (A) (A)
                 (A) (A) (A) (A) (A) (A) (A) (A) (A) (A) (A) (A)
                 (A) (A) (A) (A) (A) (A) (A) (A) (A) (A) (A) (A)
                 (A) (A) (A) (A) (A) (A) (A) (A) (A) (A) (A) (A)
                 (A) (A) (A) (A) (A) (A) (A) (A) (A) (A) (A) (A)
                 (A) (A) (A) (A) (A) (A) (A) (A) (A) (A) (A) (A)
                 (A) (A) (A) (A) (A) (A) (A) (A) (A) (A) (A) (A)
                 (A) (A) (A) (A) (A) (A) (A) (A) (A) (A) (A) (A)
                 (A) (A) (A) (A) (A) (A) (A) (A) (A) (A) (A) (A)
                 (A) (A) (A) (A) (A) (A) (A) (A) (A) (A) (A) (A)
                 (A) (A) (A) (A) (A) (A) (A) (A) (A) (A) (A) (A)
                 (A) (A) (A) (A) (A) (A) (A) (A) (A) (A) (A) (A)
                 (A) (A) (A) (A) (A) (A) (A) (A) (A) (A) (A) (A)
                 (A) (A) (A) (A) (A) (A) (A) (A) (A) (A) (A) (A)
                 (A) (A) (A) (A) (A) (A) (A) (A) (A) (A) (A) (A)
                 (A) (A) (A) (A) (A) (A) (A) (A) (A) (A) (A) (A)
                 (A) (A) (A) (A) (A) (A) (A) (A) (A) (A) (A) (A)
                 (A) (A) (A) (A) (A) (A) (A) (A) (A) (A) (A) (A)
                 (A) (A) (A) (A) (A) (A) (A) (A) (A) (A) (A) (A)
                 (A) (A) (A) (A) (A) (A) (A) (A) (A) (A) (A) (A)
                 (A) (A) (A) (A) (A) (A) (A) (A) (A) (A) (A) (A)
                 (A) (A) (A) (A) (A) (A) (A) (A) (A) (A) (A) (A)
                 (A) (A) (A) (A) (A) (A) (A) (A) (A) (A) (A) (A)
                 (A) (A) (A) (A) (A) (A) (A) (A) (A) (A) (A) (A)
                 (A) (A) (A) (A) (A) (A) (A) (A) (A) (A) (A) (A)
                 (A) (A) (A) (A) (A) (A) (A) (A) (A) (A) (A) (A)
                 (A) (A) (A) (A) (A) (A) (A) (A) (A) (A) (A) (A)
                 (A) (A) (A) (A) (A) (A) (A) (A) (A) (A) (A) (A)
                 (A) (A) (A) (A) (A) (A) (A) (A) (A) (A) (A) (A)
                 (A) (A) (A) (A) (A) (A) (A) (A) (A) (A) (A) (A)
                 (A) (A) (A) (A) (A) (A) (A) (A) (A) (A) (A) (A)
                 (A) (A) (A) (A) (A) (A) (A) (A) (A) (A) (A) (A)
                 (A) (A) (A) (A) (A) (A) (A) (A) (A) (A) (A) (A)
                 (A) (A) (A) (A) (A) (A) (A) (A) (A) (A) (A) (A)
                 (A) (A) (A) (A) (A) (A) (A) (A) (A) (A) (A) (A)
                 (A) (A) (A) (A) (A) (A) (A) (A) (A) (A) (A) (A)
                 (A) (A) (A) (A) (A) (A) (A) (A) (A) (A) (A) (A)
                 (A) (A) (A) (A) (A) (A) (A) (A) (A) (A) (A) (A)
                 (A) (A) (A) (A) (A) (A) (A) (A) (A) (A) (A) (A)
                 (A) (A) (A) (A) (A) (A) (A) (A) (A) (A) (A) (A)
                 (A) (A) (A) (A) (A) (A) (A) (A) (A) (A) (A) (A)
                 (A) (A) (A) (A) (A) (A) (A) (A) (A) (A) (A) (A)
                 (A) (A) (A) (A) (A) (A) (A) (A) (A) (A) (A) (A)
                 (A) (A) (A) (A) (A) (A) (A) (A) (A) (A) (A) (A)
                 (A) (A) (A) (A) (A) (A) (A) (A) (A) (A) (A) (A)
                 (A) (A) (A) (A) (A) (A) (A) (A) (A) (A) (A) (A)
                 (A) (A) (A) (A) (A) (A) (A) (A) (A) (A) (A) (A)
                 (A) (A) (A) (A) (A) (A) (A) (A) (A) (A) (A) (A)
                 (A) (A) (A) (A) (A) (A) (A) (A) (A) (A) (A) (A)
                 (A) (A) (A) (A) (A) (A) (A) (A) (A) (A) (A) (A)
                 (A) (A) (A) (A) (A) (A) (A) (A) (A) (A) (A) (A)
                 (A) (A) (A) (A) (A) (A) (A) (A) (A) (A) (A) (A)
                 (A) (A) (A) (A) (A) (A) (A) (A) (A) (A) (A) (A)
                 (A) (A) (A) (A) (A) (A) (A) (A) (A) (A) (A) (A)
                 (A) (A) (A) (A) (A) (A) (A) (A) (A) (A) (A) (A)
                 (A) (A) (A) (A) (A) (A) (A) (A) (A) (A) (A) (A)
                 (A) (A) (A) (A) (A) (A) (A) (A) (A) (A) (A) (A)
                 (A) (A) (A) (A) (A) (A) (A) (A) (A) (A) (A) (A)
                 (A) (A) (A) (A) (A) (A) (A) (A) (A) (A) (A) (A)
                 (A) (A) (A) (A) (A) (A) (A) (A) (A) (A) (A) (A)
                 (A) (A) (A) (A) (A) (A) (A) (A) (A) (A) (A) (A)
                 (A) (A) (A) (A) (A) (A) (A) (A) (A) (A) (A) (A)
                 (A) (A) (A) (A) (A) (A) (A) (A) (A) (A) (A) (A)
                 (A) (A) (A) (A) (A) (A) (A) (A) (A) (A) (A) (A)
                 (A) (A) (A) (A) (A) (A) (A) (A) (A) (A) (A) (A)
                 (A) (A) (A) (A) (A) (A) (A) (A) (A) (A) (A) (A)
                 (A) (A) (A) (A) (A) (A) (A) (A) (A) (A) (A) (A)
                 (A) (A) (A) (A) (A) (A) (A) (A) (A) (A) (A) (A)
                 (A) (A) (A) (A) (A) (A) (A) (A) (A) (A) (A) (A)
                 (A) (A) (A) (A) (A) (A) (A) (A) (A) (A) (A) (A)
                 (A) (A) (A) (A) (A) (A) (A) (A) (A) (A) (A) (A)
                 (A) (A) (A) (A) (A) (A) (A) (A) (A) (A) (A) (A)
                 (A) (A) (A) (A) (A) (A) (A) (A) (A) (A) (A) (A)
                 (A) (A) (A) (A) (A) (A) (A) (A) (A) (A) (A) (A)
                 (A) (A) (A) (A) (A) (A) (A) (A) (A) (A) (A) (A)
                 (A) (A) (A) (A) (A) (A) (A) (A) (A) (A) (A) (A)
                 (A) (A) (A) (A) (A) (A) (A) (A) (A) (A) (A) (A)
                 (A) (A) (A) (A) (A) (A) (A) (A) (A) (A) (A) (A)
                 (A) (A) (A) (A) (A) (A) (A) (A) (A) (A) (A) (A)
                 (A) (A) (A) (A) (A) (A) (A) (A) (A) (A) (A) (A)
                 (A) (A) (A) (A) (A) (A) (A) (A) (A) (A) (A) (A)
                 (A) (A) (A) (A) (A) (A) (A) (A) (A) (A) (A) (A)
                 (A) (A) (A) (A) (A) (A) (A) (A) (A) (A) (A) (A)
                 (A) (A) (A) (A) (A) (A) (A) (A) (A) (A) (A) (A)
                 (A) (A) (A) (A) (A) (A) (A) (A) (A) (A) (A) (A)
                 (A) (A) (A) (A) (A) (A) (A) (A) (A) (A) (A) (A)
                 (A) (A) (A) (A) (A) (A) (A) (A) (A) (A) (A) (A)
                 (A) (A) (A) (A) (A) (A) (A) (A) (A) (A) (A) (A)
                 (A) (A) (A) (A) (A) (A) (A) (A) (A) (A) (A) (A)
                 (A) (A) (A) (A) (A) (A) (A) (A) (A) (A) (A) (A)
                 (A) (A) (A) (A) (A) (A) (A) (A) (A) (A) (A) (A)
                 (A) (A) (A) (A) (A) (A) (A) (A) (A) (A) (A) (A)
                 (A) (A) (A) (A) (A) (A) (A) (A) (A) (A) (A) (A)
                 (A) (A) (A) (A) (A) (A) (A) (A) (A) (A) (A) (A)
                 (A) (A) (A) (A) (A) (A) (A) (A) (A) (A) (A) (A)
                 (A) (A) (A) (A) (A) (A) (A) (A) (A) (A) (A) (A)
                 (A) (A) (A) (A) (A) (A) (A) (A) (A) (A) (A) (A)
                 (A) (A) (A) (A) (A) (A) (A) (A) (A) (A) (A) (A)
                 (A) (A) (A) (A) (A) (A) (A) (A) (A) (A) (A) (A)
                 (A) (A) (A) (A) (A) (A) (A) (A) (A) (A) (A) (A)
                 (A) (A) (A) (A) (A) (A) (A) (A) (A) (A) (A) (A)
                 (A) (A) (A) (A) (A) (A) (A) (A) (A) (A) (A) (A)
                 (A) (A) (A) (A) (A) (A) (A) (A) (A) (A) (A) (A)
                 (A) (A) (A) (A) (A) (A) (A) (A) (A) (A) (A) (A)
                 (A) (A) (A) (A) (A) (A) (A) (A) (A) (A) (A) (A)
                 (A) (A) (A) (A) (A) (A) (A) (A) (A) (A) (A) (A)
                 (A) (A) (A) (A) (A) (A) (A) (A) (A) (A) (A) (A)
                 (A) (A) (A) (A) (A) (A) (A) (A) (A) (A) (A) (A)
                 (A) (A) (A) (A) (A) (A) (A) (A) (A) (A) (A) (A)
                 (A) (A) (A) (A) (A) (A) (A) (A) (A) (A) (A) (A)
                 (A) (A) (A) (A) (A) (A) (A) (A) (A) (A) (A) (A)
                 (A) (A) (A) (A) (A) (A) (A) (A) (A) (A) (A) (A)
                 (A) (A) (A) (A) (A) (A) (A) (A) (A) (A) (A) (A)
                 (A) (A) (A) (A) (A) (A) (A) (A) (A) (A) (A) (A)
                 (A) (A) (A) (A) (A) (A) (A) (A) (A) (A) (A) (A)
                 (A) (A) (A) (A) (A) (A) (A) (A) (A) (A) (A) (A)
                 (A) (A) (A) (A) (A) (A) (A) (A) (A) (A) (A) (A)
                 (A) (A) (A) (A) (A) (A) (A) (A) (A) (A) (A) (A)
                 (A) (A) (A) (A) (A) (A) (A) (A) (A) (A) (A) (A)
                 (A) (A) (A) (A) (A) (A) (A) (A) (A) (A) (A) (A)
                 (A) (A) (A) (A) (A) (A) (A) (A) (A) (A) (A) (A)
                 (A) (A) (A) (A) (A) (A) (A) (A) (A) (A) (A) (A)
                 (A) (A) (A) (A) (A) (A) (A) (A) (A) (A) (A) (A)
                 (A) (A) (A) (A) (A) (A) (A) (A) (A) (A) (A) (A)
                 (A) (A) (A) (A) (A) (A) (A) (A) (A) (A) (A) (A)
                 (A) (A) (A) (A) (A) (A) (A) (A) (A) (A) (A) (A)
                 (A) (A) (A) (A) (A) (A) (A) (A) (A) (A) (A) (A)
                 (A) (A) (A) (A) (A) (A) (A) (A) (A) (A) (A) (A)
                 (A) (A) (A) (A) (A) (A) (A) (A) (A) (A) (A) (A)
                 (A) (A) (A) (A) (A) (A) (A) (A) (A) (A) (A) (A)
                 (A) (A) (A) (A) (A) (A) (A) (A) (A) (A) (A) (A)
                 (A) (A) (A) (A) (A) (A) (A) (A) (A) (A) (A) (A)
                 (A) (A) (A) (A) (A) (A) (A) (A) (A) (A) (A) (A)
                 (A) (A) (A) (A) (A) (A) (A) (A) (A) (A) (A) (A)
                 (A) (A) (A) (A) (A) (A) (A) (A) (A) (A) (A) (A)
                 (A) (A) (A) (A) (A) (A) (A) (A) (A) (A) (A) (A)
                 (A) (A) (A) (A) (A) (A) (A) (A) (A) (A) (A) (A)
                 (A) (A) (A) (A) (A) (A) (A) (A) (A) (A) (A) (A)
                 (A) (A) (A) (A) (A) (A) (A) (A) (A) (A) (A) (A)
                 (A) (A) (A) (A) (A) (A) (A) (A) (A) (A) (A) (A)
                 (A) (A) (A) (A) (A) (A) (A) (A) (A) (A) (A) (A)
                 (A) (A) (A) (A) (A) (A) (A) (A) (A) (A) (A) (A)
                 (A) (A) (A) (A) (A) (A) (A) (A) (A) (A) (A) (A)
                 (A) (A) (A) (A) (A) (A) (A) (A) (A) (A) (A) (A)
                 (A) (A) (A) (A) (A) (A) (A) (A) (A) (A) (A) (A)
                 (A) (A) (A) (A) (A) (A) (A) (A) (A) (A) (A) (A)
                 (A) (A) (A) (A) (A) (A) (A) (A) (A) (A) (A) (A)
                 (A) (A) (A) (A) (A) (A) (A) (A) (A) (A) (A) (A)
                 (A) (A) (A) (A) (A) (A) (A) (A) (A) (A) (A) (A)
                 (A) (A) (A) (A) (A) (A) (A) (A) (A) (A) (A) (A)
                 (A) (A) (A) (A) (A) (A) (A)
 The electronic state is 1-A.
 Alpha  occ. eigenvalues --  -24.75235 -24.75230 -24.75214 -24.75213 -24.75207
 Alpha  occ. eigenvalues --  -24.75205 -24.75175 -24.75167 -14.46984 -14.46980
 Alpha  occ. eigenvalues --  -14.46975 -14.46971 -14.46950 -14.46938 -14.46879
 Alpha  occ. eigenvalues --  -14.46864 -10.34959 -10.34951 -10.34931 -10.34922
 Alpha  occ. eigenvalues --  -10.34314 -10.34300 -10.34300 -10.34297 -10.34295
 Alpha  occ. eigenvalues --  -10.34290 -10.34254 -10.34238 -10.32701 -10.32699
 Alpha  occ. eigenvalues --  -10.32697 -10.32686 -10.32676 -10.32673 -10.32655
 Alpha  occ. eigenvalues --  -10.32642 -10.32388 -10.32366 -10.32289 -10.32287
 Alpha  occ. eigenvalues --  -10.32281 -10.32257 -10.32194 -10.32183 -10.32182
 Alpha  occ. eigenvalues --  -10.32172 -10.32156 -10.32155 -10.32104 -10.32102
 Alpha  occ. eigenvalues --  -10.32092 -10.32091 -10.32081 -10.32077 -10.32072
 Alpha  occ. eigenvalues --  -10.32065 -10.31996 -10.31984 -10.31961 -10.31959
 Alpha  occ. eigenvalues --  -10.31894 -10.31854 -10.31725 -10.31712 -10.31550
 Alpha  occ. eigenvalues --  -10.31525 -10.31408 -10.31406 -10.31389 -10.31387
 Alpha  occ. eigenvalues --  -10.31386 -10.31372 -10.31128 -10.31110 -10.31081
 Alpha  occ. eigenvalues --  -10.31064 -10.31038 -10.31022 -10.31012 -10.30994
 Alpha  occ. eigenvalues --  -10.30980 -10.30967 -10.30944 -10.30932 -10.30930
 Alpha  occ. eigenvalues --  -10.30921 -10.30917 -10.30912 -10.30908 -10.30876
 Alpha  occ. eigenvalues --  -10.30858 -10.30858 -10.30850 -10.30849 -10.30842
 Alpha  occ. eigenvalues --  -10.30838 -10.30836 -10.30830 -10.30827 -10.30826
 Alpha  occ. eigenvalues --  -10.30812 -10.30776 -10.30772 -10.30755 -10.30741
 Alpha  occ. eigenvalues --  -10.30739 -10.30713 -10.30704 -10.30698 -10.30688
 Alpha  occ. eigenvalues --  -10.30674 -10.30668 -10.30660 -10.30656 -10.30654
 Alpha  occ. eigenvalues --  -10.30638 -10.30627 -10.30626 -10.30605 -10.30582
 Alpha  occ. eigenvalues --  -10.30558 -10.30544 -10.30511 -10.30492 -10.29434
 Alpha  occ. eigenvalues --  -10.29434 -10.29417 -10.29399 -10.29391 -10.29375
 Alpha  occ. eigenvalues --  -10.29362 -10.29316 -10.28969 -10.28959 -10.28941
 Alpha  occ. eigenvalues --  -10.28934 -10.28931 -10.28919 -10.28916 -10.28892
 Alpha  occ. eigenvalues --  -10.28685 -10.28658 -10.28657 -10.28649 -10.28647
 Alpha  occ. eigenvalues --  -10.28642 -10.28547 -10.28527  -6.90972  -6.90962
 Alpha  occ. eigenvalues --   -6.90920  -6.90918  -1.24394  -1.24379  -1.24348
 Alpha  occ. eigenvalues --   -1.24345  -1.21169  -1.21155  -1.21118  -1.21117
 Alpha  occ. eigenvalues --   -1.08733  -1.08638  -1.08531  -1.08488  -1.07099
 Alpha  occ. eigenvalues --   -1.06949  -1.06812  -1.06752  -1.00243  -1.00218
 Alpha  occ. eigenvalues --   -1.00133  -1.00124  -0.96880  -0.96839  -0.96718
 Alpha  occ. eigenvalues --   -0.96703  -0.95887  -0.95859  -0.95771  -0.95762
 Alpha  occ. eigenvalues --   -0.93960  -0.93857  -0.93822  -0.93782  -0.92239
 Alpha  occ. eigenvalues --   -0.91875  -0.91479  -0.91208  -0.91174  -0.91079
 Alpha  occ. eigenvalues --   -0.91068  -0.89561  -0.89508  -0.88951  -0.88912
 Alpha  occ. eigenvalues --   -0.88821  -0.88708  -0.88674  -0.88522  -0.88311
 Alpha  occ. eigenvalues --   -0.86779  -0.85888  -0.85745  -0.85716  -0.85628
 Alpha  occ. eigenvalues --   -0.85617  -0.85271  -0.85231  -0.85146  -0.85090
 Alpha  occ. eigenvalues --   -0.85080  -0.84995  -0.84912  -0.84848  -0.84813
 Alpha  occ. eigenvalues --   -0.84563  -0.84535  -0.84446  -0.84439  -0.84326
 Alpha  occ. eigenvalues --   -0.83534  -0.83317  -0.83231  -0.83067  -0.80917
 Alpha  occ. eigenvalues --   -0.80883  -0.80806  -0.80099  -0.80081  -0.79953
 Alpha  occ. eigenvalues --   -0.79902  -0.79839  -0.79825  -0.79363  -0.79108
 Alpha  occ. eigenvalues --   -0.78737  -0.76734  -0.76446  -0.76324  -0.75927
 Alpha  occ. eigenvalues --   -0.74915  -0.74882  -0.74802  -0.74787  -0.72739
 Alpha  occ. eigenvalues --   -0.72555  -0.72528  -0.72479  -0.72355  -0.72044
 Alpha  occ. eigenvalues --   -0.72010  -0.71927  -0.71909  -0.70954  -0.70683
 Alpha  occ. eigenvalues --   -0.70645  -0.70500  -0.70498  -0.69572  -0.69453
 Alpha  occ. eigenvalues --   -0.69426  -0.69272  -0.68976  -0.68945  -0.68860
 Alpha  occ. eigenvalues --   -0.68850  -0.68581  -0.66880  -0.66777  -0.66719
 Alpha  occ. eigenvalues --   -0.66589  -0.66060  -0.65042  -0.64873  -0.64698
 Alpha  occ. eigenvalues --   -0.64519  -0.64350  -0.64299  -0.64237  -0.63959
 Alpha  occ. eigenvalues --   -0.63659  -0.63174  -0.63105  -0.63078  -0.63023
 Alpha  occ. eigenvalues --   -0.62573  -0.62527  -0.62475  -0.62437  -0.62265
 Alpha  occ. eigenvalues --   -0.62080  -0.62012  -0.61610  -0.61600  -0.61557
 Alpha  occ. eigenvalues --   -0.61444  -0.61429  -0.60592  -0.59103  -0.58690
 Alpha  occ. eigenvalues --   -0.58510  -0.58422  -0.58192  -0.57966  -0.57456
 Alpha  occ. eigenvalues --   -0.57357  -0.56799  -0.55906  -0.55872  -0.55848
 Alpha  occ. eigenvalues --   -0.55762  -0.55749  -0.55602  -0.55502  -0.55489
 Alpha  occ. eigenvalues --   -0.55466  -0.55451  -0.55439  -0.55367  -0.55351
 Alpha  occ. eigenvalues --   -0.55180  -0.55162  -0.55085  -0.55081  -0.54974
 Alpha  occ. eigenvalues --   -0.54819  -0.54802  -0.54766  -0.54718  -0.54661
 Alpha  occ. eigenvalues --   -0.54630  -0.54618  -0.54224  -0.54201  -0.54117
 Alpha  occ. eigenvalues --   -0.54112  -0.53303  -0.53207  -0.52952  -0.52747
 Alpha  occ. eigenvalues --   -0.52567  -0.52547  -0.52480  -0.52467  -0.52421
 Alpha  occ. eigenvalues --   -0.52391  -0.52361  -0.52315  -0.51832  -0.51766
 Alpha  occ. eigenvalues --   -0.51734  -0.51664  -0.51598  -0.51522  -0.51444
 Alpha  occ. eigenvalues --   -0.51361  -0.51252  -0.51220  -0.51190  -0.51163
 Alpha  occ. eigenvalues --   -0.51122  -0.51082  -0.51073  -0.51068  -0.50902
 Alpha  occ. eigenvalues --   -0.50848  -0.50767  -0.50506  -0.50352  -0.50232
 Alpha  occ. eigenvalues --   -0.50129  -0.50112  -0.50066  -0.49957  -0.49920
 Alpha  occ. eigenvalues --   -0.49885  -0.49853  -0.49845  -0.49808  -0.49773
 Alpha  occ. eigenvalues --   -0.49746  -0.49728  -0.49577  -0.49502  -0.49463
 Alpha  occ. eigenvalues --   -0.49401  -0.49355  -0.49313  -0.49210  -0.49159
 Alpha  occ. eigenvalues --   -0.48761  -0.48454  -0.48384  -0.48326  -0.48220
 Alpha  occ. eigenvalues --   -0.48083  -0.48018  -0.47467  -0.47415  -0.47364
 Alpha  occ. eigenvalues --   -0.47309  -0.47253  -0.47216  -0.47118  -0.47087
 Alpha  occ. eigenvalues --   -0.46708  -0.46620  -0.46596  -0.46538  -0.46515
 Alpha  occ. eigenvalues --   -0.46460  -0.46421  -0.46365  -0.46305  -0.46267
 Alpha  occ. eigenvalues --   -0.46076  -0.45929  -0.45888  -0.45816  -0.45760
 Alpha  occ. eigenvalues --   -0.45743  -0.45652  -0.45629  -0.45577  -0.45546
 Alpha  occ. eigenvalues --   -0.45462  -0.45159  -0.45044  -0.44944  -0.44847
 Alpha  occ. eigenvalues --   -0.44805  -0.44638  -0.44429  -0.44331  -0.44274
 Alpha  occ. eigenvalues --   -0.44261  -0.44157  -0.44151  -0.44051  -0.43912
 Alpha  occ. eigenvalues --   -0.43755  -0.43605  -0.43525  -0.43460  -0.43407
 Alpha  occ. eigenvalues --   -0.43354  -0.43321  -0.43258  -0.43233  -0.43208
 Alpha  occ. eigenvalues --   -0.43123  -0.43097  -0.43082  -0.43062  -0.42973
 Alpha  occ. eigenvalues --   -0.42969  -0.42884  -0.42728  -0.42682  -0.42552
 Alpha  occ. eigenvalues --   -0.42430  -0.42263  -0.42233  -0.42161  -0.42148
 Alpha  occ. eigenvalues --   -0.41730  -0.41717  -0.41698  -0.41687  -0.40150
 Alpha  occ. eigenvalues --   -0.40124  -0.40035  -0.40023  -0.39748  -0.39648
 Alpha  occ. eigenvalues --   -0.39567  -0.39492  -0.38865  -0.38827  -0.38749
 Alpha  occ. eigenvalues --   -0.38736  -0.37757  -0.37727  -0.37659  -0.37639
 Alpha  occ. eigenvalues --   -0.35835  -0.35672  -0.35368  -0.35119  -0.34254
 Alpha  occ. eigenvalues --   -0.34226  -0.34120  -0.34109  -0.33301  -0.33252
 Alpha  occ. eigenvalues --   -0.33172  -0.33122  -0.33074  -0.33056  -0.33027
 Alpha  occ. eigenvalues --   -0.32983  -0.32895  -0.32881  -0.32870  -0.31973
 Alpha  occ. eigenvalues --   -0.31930  -0.31763  -0.31644  -0.31557  -0.31482
 Alpha  occ. eigenvalues --   -0.30262  -0.30156  -0.30020  -0.26670  -0.26647
 Alpha  occ. eigenvalues --   -0.26594  -0.26550  -0.26492  -0.26093  -0.25458
 Alpha  occ. eigenvalues --   -0.24989
 Alpha virt. eigenvalues --   -0.03356  -0.03061  -0.02904  -0.02544  -0.00985
 Alpha virt. eigenvalues --   -0.00945  -0.00894  -0.00832   0.03997   0.04030
 Alpha virt. eigenvalues --    0.04120   0.04131   0.05896   0.05953   0.06071
 Alpha virt. eigenvalues --    0.06072   0.06108   0.06114   0.06232   0.06249
 Alpha virt. eigenvalues --    0.07603   0.07648   0.07733   0.07757   0.10560
 Alpha virt. eigenvalues --    0.10640   0.10666   0.10756   0.10799   0.11036
 Alpha virt. eigenvalues --    0.11267   0.11466   0.11617   0.11773   0.12543
 Alpha virt. eigenvalues --    0.13504   0.13513   0.13607   0.13626   0.14480
 Alpha virt. eigenvalues --    0.14711   0.16047   0.16663   0.16742   0.16920
 Alpha virt. eigenvalues --    0.16927   0.17029   0.17088   0.17620   0.17786
 Alpha virt. eigenvalues --    0.17850   0.17963   0.18266   0.18381   0.18497
 Alpha virt. eigenvalues --    0.18559   0.18662   0.18678   0.18763   0.19025
 Alpha virt. eigenvalues --    0.19100   0.19126   0.19229   0.19693   0.19847
 Alpha virt. eigenvalues --    0.20157   0.20507   0.20574   0.20640   0.20823
 Alpha virt. eigenvalues --    0.21026   0.21325   0.21542   0.21766   0.22047
 Alpha virt. eigenvalues --    0.22107   0.22181   0.22205   0.22341   0.22403
 Alpha virt. eigenvalues --    0.22457   0.22493   0.22542   0.22656   0.22697
 Alpha virt. eigenvalues --    0.22762   0.22873   0.23092   0.23133   0.23140
 Alpha virt. eigenvalues --    0.23265   0.23332   0.23359   0.23411   0.23436
 Alpha virt. eigenvalues --    0.23503   0.23574   0.23695   0.23792   0.23853
 Alpha virt. eigenvalues --    0.24023   0.24081   0.24153   0.24252   0.24305
 Alpha virt. eigenvalues --    0.24341   0.24387   0.24422   0.24619   0.24644
 Alpha virt. eigenvalues --    0.24859   0.24967   0.24992   0.25125   0.25214
 Alpha virt. eigenvalues --    0.25377   0.25435   0.25525   0.25785   0.25998
 Alpha virt. eigenvalues --    0.26069   0.26098   0.26161   0.26221   0.26282
 Alpha virt. eigenvalues --    0.26322   0.26363   0.26479   0.26488   0.26560
 Alpha virt. eigenvalues --    0.26579   0.26700   0.26715   0.26730   0.26840
 Alpha virt. eigenvalues --    0.26877   0.26925   0.26986   0.27069   0.27101
 Alpha virt. eigenvalues --    0.27185   0.27221   0.27304   0.27420   0.27513
 Alpha virt. eigenvalues --    0.27571   0.27677   0.27689   0.27809   0.28021
 Alpha virt. eigenvalues --    0.28249   0.28340   0.28428   0.28535   0.28595
 Alpha virt. eigenvalues --    0.28651   0.28671   0.28743   0.28762   0.28812
 Alpha virt. eigenvalues --    0.28875   0.29005   0.29083   0.29208   0.29302
 Alpha virt. eigenvalues --    0.29491   0.29637   0.29703   0.29860   0.30301
 Alpha virt. eigenvalues --    0.30376   0.30470   0.30597   0.30646   0.30701
 Alpha virt. eigenvalues --    0.30935   0.31352   0.31428   0.31493   0.31940
 Alpha virt. eigenvalues --    0.32314   0.32625   0.33169   0.33227   0.33243
 Alpha virt. eigenvalues --    0.33267   0.33486   0.33637   0.33769   0.33784
 Alpha virt. eigenvalues --    0.33818   0.33904   0.33937   0.33967   0.34025
 Alpha virt. eigenvalues --    0.34047   0.34487   0.34645   0.34795   0.34873
 Alpha virt. eigenvalues --    0.35002   0.35035   0.35092   0.35119   0.35137
 Alpha virt. eigenvalues --    0.35234   0.35825   0.35986   0.36049   0.36211
 Alpha virt. eigenvalues --    0.36295   0.36378   0.36479   0.36621   0.37196
 Alpha virt. eigenvalues --    0.37236   0.37298   0.37324   0.37391   0.37399
 Alpha virt. eigenvalues --    0.37462   0.37982   0.37990   0.38010   0.38035
 Alpha virt. eigenvalues --    0.38114   0.38157   0.38179   0.38190   0.38459
 Alpha virt. eigenvalues --    0.38512   0.38859   0.39016   0.39099   0.39191
 Alpha virt. eigenvalues --    0.39219   0.39306   0.39499   0.39627   0.39793
 Alpha virt. eigenvalues --    0.40028   0.40104   0.40878   0.41034   0.41075
 Alpha virt. eigenvalues --    0.41113   0.41205   0.41309   0.41353   0.41390
 Alpha virt. eigenvalues --    0.41475   0.41537   0.41920   0.42219   0.42240
 Alpha virt. eigenvalues --    0.42334   0.42410   0.42865   0.42947   0.43061
 Alpha virt. eigenvalues --    0.43117   0.43247   0.43542   0.44395   0.44667
 Alpha virt. eigenvalues --    0.44996   0.45040   0.45258   0.45586   0.45847
 Alpha virt. eigenvalues --    0.46045   0.46211   0.46743   0.46930   0.46953
 Alpha virt. eigenvalues --    0.47517   0.47632   0.47706   0.47793   0.47860
 Alpha virt. eigenvalues --    0.47923   0.47942   0.48030   0.48184   0.49157
 Alpha virt. eigenvalues --    0.49910   0.50416   0.50969   0.51214   0.51432
 Alpha virt. eigenvalues --    0.51503   0.51643   0.51791   0.52059   0.52114
 Alpha virt. eigenvalues --    0.52191   0.52470   0.52782   0.52926   0.53043
 Alpha virt. eigenvalues --    0.53159   0.53497   0.53631   0.53709   0.53872
 Alpha virt. eigenvalues --    0.54185   0.54442   0.54519   0.54710   0.54781
 Alpha virt. eigenvalues --    0.54881   0.54938   0.54960   0.55171   0.55250
 Alpha virt. eigenvalues --    0.55268   0.55304   0.55372   0.55437   0.55822
 Alpha virt. eigenvalues --    0.56047   0.56332   0.56509   0.56866   0.57093
 Alpha virt. eigenvalues --    0.57275   0.57391   0.57537   0.57818   0.57945
 Alpha virt. eigenvalues --    0.57978   0.58100   0.58281   0.58307   0.58378
 Alpha virt. eigenvalues --    0.58550   0.58712   0.58770   0.58845   0.58941
 Alpha virt. eigenvalues --    0.58976   0.59046   0.59072   0.59112   0.59203
 Alpha virt. eigenvalues --    0.59207   0.59270   0.59452   0.59635   0.59666
 Alpha virt. eigenvalues --    0.60026   0.60348   0.60565   0.60630   0.60756
 Alpha virt. eigenvalues --    0.60856   0.60887   0.60933   0.60989   0.61023
 Alpha virt. eigenvalues --    0.61068   0.61151   0.61319   0.61389   0.61507
 Alpha virt. eigenvalues --    0.61560   0.61577   0.61782   0.61852   0.62045
 Alpha virt. eigenvalues --    0.62121   0.62233   0.62416   0.62459   0.62538
 Alpha virt. eigenvalues --    0.62586   0.62639   0.62685   0.62752   0.62791
 Alpha virt. eigenvalues --    0.62891   0.62946   0.62973   0.63127   0.63212
 Alpha virt. eigenvalues --    0.63351   0.63482   0.63554   0.63567   0.63639
 Alpha virt. eigenvalues --    0.63691   0.63768   0.63782   0.63940   0.63954
 Alpha virt. eigenvalues --    0.64165   0.64389   0.64494   0.64677   0.64698
 Alpha virt. eigenvalues --    0.64831   0.64917   0.65011   0.65142   0.65176
 Alpha virt. eigenvalues --    0.65296   0.65427   0.65467   0.65534   0.65553
 Alpha virt. eigenvalues --    0.65623   0.65776   0.65877   0.65972   0.66024
 Alpha virt. eigenvalues --    0.66044   0.66081   0.66140   0.66212   0.66362
 Alpha virt. eigenvalues --    0.66412   0.66468   0.66521   0.66609   0.66707
 Alpha virt. eigenvalues --    0.66788   0.66835   0.66872   0.66939   0.66962
 Alpha virt. eigenvalues --    0.66971   0.67204   0.67377   0.67661   0.67746
 Alpha virt. eigenvalues --    0.67821   0.67881   0.67931   0.67961   0.67993
 Alpha virt. eigenvalues --    0.68033   0.68084   0.68108   0.68216   0.68246
 Alpha virt. eigenvalues --    0.68294   0.68334   0.68399   0.68512   0.68668
 Alpha virt. eigenvalues --    0.68717   0.68736   0.68767   0.68923   0.68951
 Alpha virt. eigenvalues --    0.69034   0.69058   0.69326   0.69403   0.69587
 Alpha virt. eigenvalues --    0.69723   0.69784   0.69831   0.69922   0.69951
 Alpha virt. eigenvalues --    0.69998   0.70084   0.70130   0.70255   0.70275
 Alpha virt. eigenvalues --    0.70353   0.70413   0.70539   0.70711   0.70820
 Alpha virt. eigenvalues --    0.70844   0.70882   0.70961   0.70995   0.71038
 Alpha virt. eigenvalues --    0.71144   0.71193   0.71235   0.71262   0.71358
 Alpha virt. eigenvalues --    0.71566   0.71623   0.71721   0.71793   0.71825
 Alpha virt. eigenvalues --    0.71936   0.71987   0.72033   0.72102   0.72185
 Alpha virt. eigenvalues --    0.72264   0.72305   0.72488   0.72644   0.72673
 Alpha virt. eigenvalues --    0.72873   0.72944   0.73085   0.73196   0.73985
 Alpha virt. eigenvalues --    0.74014   0.74135   0.74651   0.75139   0.75369
 Alpha virt. eigenvalues --    0.75469   0.75587   0.75617   0.75700   0.75835
 Alpha virt. eigenvalues --    0.75919   0.76323   0.77051   0.77193   0.77589
 Alpha virt. eigenvalues --    0.77835   0.77992   0.78109   0.78277   0.78519
 Alpha virt. eigenvalues --    0.78795   0.78868   0.79005   0.79054   0.79257
 Alpha virt. eigenvalues --    0.79357   0.79481   0.79607   0.79632   0.79729
 Alpha virt. eigenvalues --    0.79840   0.79898   0.79915   0.80067   0.80245
 Alpha virt. eigenvalues --    0.80335   0.80653   0.80903   0.81003   0.81342
 Alpha virt. eigenvalues --    0.81580   0.81862   0.82241   0.82729   0.83018
 Alpha virt. eigenvalues --    0.83125   0.83269   0.83333   0.83440   0.83486
 Alpha virt. eigenvalues --    0.83870   0.83991   0.84142   0.84233   0.84342
 Alpha virt. eigenvalues --    0.84704   0.84925   0.84987   0.85188   0.85255
 Alpha virt. eigenvalues --    0.85333   0.85451   0.85571   0.85776   0.85965
 Alpha virt. eigenvalues --    0.86121   0.86175   0.86220   0.86262   0.86685
 Alpha virt. eigenvalues --    0.86846   0.86989   0.87124   0.87255   0.87409
 Alpha virt. eigenvalues --    0.87580   0.87616   0.87676   0.87729   0.87867
 Alpha virt. eigenvalues --    0.88133   0.88290   0.88743   0.88842   0.88982
 Alpha virt. eigenvalues --    0.89033   0.89564   0.89601   0.89812   0.90023
 Alpha virt. eigenvalues --    0.90128   0.90370   0.90865   0.90880   0.90933
 Alpha virt. eigenvalues --    0.90997   0.91025   0.91056   0.91064   0.91190
 Alpha virt. eigenvalues --    0.91236   0.91451   0.91509   0.91630   0.91751
 Alpha virt. eigenvalues --    0.91807   0.91827   0.91964   0.91994   0.92120
 Alpha virt. eigenvalues --    0.92406   0.92622   0.92694   0.92744   0.92774
 Alpha virt. eigenvalues --    0.92805   0.92859   0.92866   0.92895   0.92987
 Alpha virt. eigenvalues --    0.93047   0.93090   0.93152   0.93288   0.93307
 Alpha virt. eigenvalues --    0.93385   0.93410   0.93502   0.93576   0.93793
 Alpha virt. eigenvalues --    0.94229   0.94397   0.94460   0.94600   0.94687
 Alpha virt. eigenvalues --    0.94737   0.94833   0.94870   0.94910   0.94977
 Alpha virt. eigenvalues --    0.95214   0.95284   0.95352   0.95434   0.95525
 Alpha virt. eigenvalues --    0.95581   0.95663   0.95699   0.95854   0.95934
 Alpha virt. eigenvalues --    0.95992   0.96127   0.96260   0.96288   0.96349
 Alpha virt. eigenvalues --    0.96372   0.96423   0.96526   0.96568   0.96683
 Alpha virt. eigenvalues --    0.96695   0.96789   0.97009   0.97160   0.97265
 Alpha virt. eigenvalues --    0.97337   0.97622   0.97759   0.97861   0.97938
 Alpha virt. eigenvalues --    0.98182   0.98194   0.98306   0.98362   0.98416
 Alpha virt. eigenvalues --    0.98570   0.98798   0.98968   0.99209   0.99329
 Alpha virt. eigenvalues --    0.99338   0.99449   0.99534   0.99571   0.99629
 Alpha virt. eigenvalues --    0.99765   1.00163   1.00264   1.00295   1.00357
 Alpha virt. eigenvalues --    1.00420   1.00525   1.00643   1.00694   1.00877
 Alpha virt. eigenvalues --    1.00999   1.01084   1.01193   1.01429   1.01486
 Alpha virt. eigenvalues --    1.01700   1.01729   1.01801   1.01886   1.02117
 Alpha virt. eigenvalues --    1.02238   1.02403   1.02548   1.02614   1.02651
 Alpha virt. eigenvalues --    1.02782   1.02856   1.03042   1.03072   1.03150
 Alpha virt. eigenvalues --    1.03248   1.03329   1.03397   1.03530   1.03591
 Alpha virt. eigenvalues --    1.03631   1.03886   1.03962   1.04233   1.04555
 Alpha virt. eigenvalues --    1.04641   1.04885   1.05043   1.05199   1.05337
 Alpha virt. eigenvalues --    1.05407   1.05431   1.05561   1.05746   1.05815
 Alpha virt. eigenvalues --    1.06019   1.06146   1.06318   1.06434   1.06731
 Alpha virt. eigenvalues --    1.06926   1.07118   1.07371   1.07731   1.07934
 Alpha virt. eigenvalues --    1.08022   1.08215   1.08294   1.08430   1.08585
 Alpha virt. eigenvalues --    1.08757   1.08847   1.09041   1.09138   1.09293
 Alpha virt. eigenvalues --    1.09701   1.10102   1.10199   1.10436   1.10632
 Alpha virt. eigenvalues --    1.10751   1.10855   1.11009   1.11109   1.11284
 Alpha virt. eigenvalues --    1.11380   1.11631   1.11705   1.11816   1.11951
 Alpha virt. eigenvalues --    1.12058   1.12161   1.12356   1.12399   1.12506
 Alpha virt. eigenvalues --    1.12523   1.12570   1.12625   1.12703   1.12812
 Alpha virt. eigenvalues --    1.13074   1.13272   1.13729   1.13830   1.13896
 Alpha virt. eigenvalues --    1.13999   1.14072   1.14396   1.14889   1.15328
 Alpha virt. eigenvalues --    1.15530   1.16087   1.16212   1.16334   1.16446
 Alpha virt. eigenvalues --    1.16512   1.16882   1.16900   1.17068   1.17106
 Alpha virt. eigenvalues --    1.17488   1.18147   1.18178   1.18665   1.18751
 Alpha virt. eigenvalues --    1.18916   1.19055   1.19215   1.19399   1.19774
 Alpha virt. eigenvalues --    1.19934   1.19985   1.20142   1.20313   1.20353
 Alpha virt. eigenvalues --    1.20554   1.20918   1.21095   1.21277   1.21479
 Alpha virt. eigenvalues --    1.21771   1.21908   1.22054   1.22096   1.22128
 Alpha virt. eigenvalues --    1.22447   1.22522   1.22573   1.22711   1.22822
 Alpha virt. eigenvalues --    1.23073   1.23184   1.23412   1.23443   1.23563
 Alpha virt. eigenvalues --    1.23627   1.23735   1.23967   1.24124   1.24319
 Alpha virt. eigenvalues --    1.24537   1.24730   1.24767   1.24838   1.24902
 Alpha virt. eigenvalues --    1.25003   1.25164   1.25199   1.25371   1.25528
 Alpha virt. eigenvalues --    1.25727   1.25990   1.26185   1.26301   1.26669
 Alpha virt. eigenvalues --    1.26825   1.26892   1.27067   1.27197   1.27267
 Alpha virt. eigenvalues --    1.27341   1.27958   1.27961   1.28126   1.28228
 Alpha virt. eigenvalues --    1.28309   1.28498   1.28617   1.28848   1.28991
 Alpha virt. eigenvalues --    1.29037   1.29493   1.29494   1.29791   1.29828
 Alpha virt. eigenvalues --    1.30104   1.30259   1.30351   1.30540   1.30833
 Alpha virt. eigenvalues --    1.30922   1.31080   1.31195   1.31385   1.31574
 Alpha virt. eigenvalues --    1.31837   1.31896   1.32158   1.32329   1.32576
 Alpha virt. eigenvalues --    1.32644   1.32804   1.32872   1.32962   1.33133
 Alpha virt. eigenvalues --    1.33283   1.33345   1.33587   1.33884   1.34018
 Alpha virt. eigenvalues --    1.34185   1.34258   1.34365   1.34504   1.34578
 Alpha virt. eigenvalues --    1.34670   1.34765   1.34867   1.34927   1.34999
 Alpha virt. eigenvalues --    1.35316   1.35445   1.35813   1.35998   1.36796
 Alpha virt. eigenvalues --    1.36828   1.38384   1.38467   1.38533   1.38622
 Alpha virt. eigenvalues --    1.38716   1.38887   1.39389   1.39659   1.39847
 Alpha virt. eigenvalues --    1.39991   1.40219   1.40245   1.40532   1.40631
 Alpha virt. eigenvalues --    1.41590   1.41759   1.41940   1.42075   1.42448
 Alpha virt. eigenvalues --    1.42520   1.42650   1.42750   1.43071   1.43090
 Alpha virt. eigenvalues --    1.43443   1.43616   1.43738   1.44201   1.44327
 Alpha virt. eigenvalues --    1.44487   1.44597   1.44626   1.44670   1.44765
 Alpha virt. eigenvalues --    1.45117   1.45166   1.45370   1.45551   1.45753
 Alpha virt. eigenvalues --    1.45856   1.46027   1.46134   1.46193   1.46212
 Alpha virt. eigenvalues --    1.46280   1.47325   1.47463   1.47670   1.47815
 Alpha virt. eigenvalues --    1.47900   1.48127   1.48194   1.48255   1.49071
 Alpha virt. eigenvalues --    1.49686   1.49731   1.49803   1.50150   1.50247
 Alpha virt. eigenvalues --    1.50312   1.50392   1.51133   1.51212   1.51280
 Alpha virt. eigenvalues --    1.51422   1.51553   1.51638   1.51685   1.51730
 Alpha virt. eigenvalues --    1.51753   1.51787   1.51848   1.51903   1.52106
 Alpha virt. eigenvalues --    1.52175   1.52205   1.52281   1.52385   1.52437
 Alpha virt. eigenvalues --    1.52480   1.52566   1.53271   1.53361   1.53367
 Alpha virt. eigenvalues --    1.53512   1.53603   1.53668   1.53729   1.53780
 Alpha virt. eigenvalues --    1.54491   1.54802   1.55289   1.55487   1.55572
 Alpha virt. eigenvalues --    1.55616   1.55653   1.55763   1.55836   1.55886
 Alpha virt. eigenvalues --    1.56011   1.56036   1.56168   1.56345   1.56368
 Alpha virt. eigenvalues --    1.56455   1.56463   1.56854   1.56962   1.57066
 Alpha virt. eigenvalues --    1.57130   1.57228   1.57255   1.57389   1.57527
 Alpha virt. eigenvalues --    1.57600   1.57766   1.57806   1.57841   1.57866
 Alpha virt. eigenvalues --    1.57892   1.57925   1.58133   1.58209   1.58231
 Alpha virt. eigenvalues --    1.58274   1.58331   1.58376   1.58506   1.58580
 Alpha virt. eigenvalues --    1.58624   1.58655   1.58787   1.58802   1.59040
 Alpha virt. eigenvalues --    1.59321   1.59559   1.59725   1.60415   1.60510
 Alpha virt. eigenvalues --    1.60629   1.60687   1.61717   1.61948   1.62050
 Alpha virt. eigenvalues --    1.62188   1.62383   1.63081   1.63481   1.63674
 Alpha virt. eigenvalues --    1.63971   1.64184   1.64367   1.64805   1.64955
 Alpha virt. eigenvalues --    1.65282   1.65914   1.66144   1.66560   1.66700
 Alpha virt. eigenvalues --    1.67349   1.67415   1.68561   1.68919   1.69148
 Alpha virt. eigenvalues --    1.69213   1.69667   1.69864   1.70016   1.70136
 Alpha virt. eigenvalues --    1.70530   1.70667   1.70927   1.70988   1.71122
 Alpha virt. eigenvalues --    1.71173   1.71295   1.71615   1.71763   1.71909
 Alpha virt. eigenvalues --    1.72144   1.72426   1.73057   1.73118   1.73359
 Alpha virt. eigenvalues --    1.73366   1.73553   1.73728   1.73778   1.73991
 Alpha virt. eigenvalues --    1.74045   1.74206   1.74481   1.74911   1.75054
 Alpha virt. eigenvalues --    1.75247   1.75808   1.75914   1.76423   1.76707
 Alpha virt. eigenvalues --    1.76983   1.77298   1.77376   1.77825   1.77882
 Alpha virt. eigenvalues --    1.78271   1.78569   1.79123   1.79362   1.79555
 Alpha virt. eigenvalues --    1.79701   1.79956   1.80437   1.80663   1.80872
 Alpha virt. eigenvalues --    1.80886   1.82098   1.82797   1.83384   1.83919
 Alpha virt. eigenvalues --    1.84084   1.84131   1.84200   1.84329   1.84406
 Alpha virt. eigenvalues --    1.84557   1.84631   1.84909   1.85680   1.85867
 Alpha virt. eigenvalues --    1.86148   1.86244   1.86283   1.86351   1.86480
 Alpha virt. eigenvalues --    1.86549   1.87245   1.87349   1.87373   1.87392
 Alpha virt. eigenvalues --    1.87466   1.87616   1.87890   1.88437   1.88610
 Alpha virt. eigenvalues --    1.88702   1.88754   1.88848   1.88946   1.89170
 Alpha virt. eigenvalues --    1.89246   1.89458   1.89527   1.89553   1.89651
 Alpha virt. eigenvalues --    1.89759   1.89907   1.90051   1.90433   1.90476
 Alpha virt. eigenvalues --    1.90570   1.90707   1.90964   1.91147   1.91300
 Alpha virt. eigenvalues --    1.91437   1.91526   1.91827   1.92320   1.92838
 Alpha virt. eigenvalues --    1.93109   1.93223   1.93359   1.93757   1.93949
 Alpha virt. eigenvalues --    1.94140   1.94238   1.94373   1.94500   1.94587
 Alpha virt. eigenvalues --    1.94697   1.94838   1.95257   1.95284   1.95371
 Alpha virt. eigenvalues --    1.95478   1.95855   1.95893   1.95978   1.96042
 Alpha virt. eigenvalues --    1.96267   1.96382   1.96693   1.96826   1.96953
 Alpha virt. eigenvalues --    1.97026   1.97041   1.97197   1.97361   1.97491
 Alpha virt. eigenvalues --    1.97587   1.97810   1.97907   1.98079   1.98166
 Alpha virt. eigenvalues --    1.98347   1.98389   1.98450   1.98613   1.98774
 Alpha virt. eigenvalues --    1.99054   1.99186   1.99269   1.99328   1.99518
 Alpha virt. eigenvalues --    1.99560   1.99779   1.99851   2.00058   2.00334
 Alpha virt. eigenvalues --    2.00593   2.00809   2.01009   2.01105   2.01149
 Alpha virt. eigenvalues --    2.01214   2.01289   2.01309   2.01365   2.01461
 Alpha virt. eigenvalues --    2.01476   2.01520   2.01535   2.01896   2.02056
 Alpha virt. eigenvalues --    2.02104   2.02230   2.02363   2.02429   2.02599
 Alpha virt. eigenvalues --    2.02638   2.02674   2.02748   2.02801   2.02925
 Alpha virt. eigenvalues --    2.02957   2.03061   2.03157   2.03218   2.03271
 Alpha virt. eigenvalues --    2.03429   2.03449   2.03905   2.04186   2.04389
 Alpha virt. eigenvalues --    2.04633   2.04944   2.05053   2.05249   2.05399
 Alpha virt. eigenvalues --    2.05473   2.05911   2.06054   2.06163   2.06214
 Alpha virt. eigenvalues --    2.06320   2.06338   2.06362   2.06550   2.06751
 Alpha virt. eigenvalues --    2.06923   2.07084   2.07109   2.07385   2.07893
 Alpha virt. eigenvalues --    2.07925   2.07958   2.08030   2.08047   2.08412
 Alpha virt. eigenvalues --    2.08618   2.08641   2.08757   2.09126   2.09747
 Alpha virt. eigenvalues --    2.09870   2.09896   2.09960   2.10013   2.10144
 Alpha virt. eigenvalues --    2.10305   2.10356   2.10489   2.10828   2.10989
 Alpha virt. eigenvalues --    2.11043   2.11116   2.11157   2.11313   2.11523
 Alpha virt. eigenvalues --    2.11746   2.11903   2.12102   2.12326   2.12990
 Alpha virt. eigenvalues --    2.13706   2.13722   2.14149   2.14300   2.14349
 Alpha virt. eigenvalues --    2.14477   2.14626   2.14671   2.14782   2.14986
 Alpha virt. eigenvalues --    2.15039   2.15089   2.15146   2.15481   2.15564
 Alpha virt. eigenvalues --    2.15670   2.15809   2.16104   2.16418   2.17737
 Alpha virt. eigenvalues --    2.17852   2.18263   2.18363   2.18380   2.18428
 Alpha virt. eigenvalues --    2.18533   2.18808   2.19145   2.19393   2.19523
 Alpha virt. eigenvalues --    2.19712   2.19828   2.20210   2.20355   2.20465
 Alpha virt. eigenvalues --    2.20863   2.20873   2.21040   2.21150   2.21299
 Alpha virt. eigenvalues --    2.21421   2.21745   2.21837   2.22038   2.22169
 Alpha virt. eigenvalues --    2.22208   2.22354   2.22356   2.22800   2.22886
 Alpha virt. eigenvalues --    2.22968   2.23093   2.23237   2.23469   2.23881
 Alpha virt. eigenvalues --    2.24298   2.24375   2.24423   2.24478   2.24651
 Alpha virt. eigenvalues --    2.25009   2.25186   2.25291   2.25418   2.25455
 Alpha virt. eigenvalues --    2.25534   2.25594   2.25642   2.25679   2.25864
 Alpha virt. eigenvalues --    2.26374   2.26538   2.26777   2.27233   2.27804
 Alpha virt. eigenvalues --    2.28114   2.28426   2.28783   2.28995   2.29260
 Alpha virt. eigenvalues --    2.29275   2.29355   2.29399   2.29459   2.29525
 Alpha virt. eigenvalues --    2.29621   2.29678   2.29793   2.29815   2.29968
 Alpha virt. eigenvalues --    2.30035   2.30194   2.30363   2.30514   2.30725
 Alpha virt. eigenvalues --    2.30790   2.31205   2.31628   2.31972   2.32088
 Alpha virt. eigenvalues --    2.32313   2.32368   2.32543   2.32667   2.32760
 Alpha virt. eigenvalues --    2.33077   2.33286   2.33369   2.33400   2.33507
 Alpha virt. eigenvalues --    2.33577   2.34000   2.34160   2.34545   2.34704
 Alpha virt. eigenvalues --    2.34741   2.34813   2.34832   2.34887   2.34978
 Alpha virt. eigenvalues --    2.35056   2.35087   2.35505   2.35631   2.35697
 Alpha virt. eigenvalues --    2.35772   2.35795   2.36128   2.36165   2.36499
 Alpha virt. eigenvalues --    2.36547   2.36643   2.36686   2.36826   2.36943
 Alpha virt. eigenvalues --    2.37014   2.37222   2.37339   2.37419   2.37479
 Alpha virt. eigenvalues --    2.37586   2.37929   2.38065   2.38226   2.38338
 Alpha virt. eigenvalues --    2.38674   2.39041   2.39291   2.39434   2.39515
 Alpha virt. eigenvalues --    2.39569   2.39639   2.39923   2.40013   2.40143
 Alpha virt. eigenvalues --    2.40228   2.40425   2.40612   2.40745   2.40789
 Alpha virt. eigenvalues --    2.40900   2.41013   2.41238   2.41572   2.41796
 Alpha virt. eigenvalues --    2.42297   2.42424   2.42632   2.42761   2.43270
 Alpha virt. eigenvalues --    2.43442   2.43514   2.43613   2.44264   2.44662
 Alpha virt. eigenvalues --    2.44687   2.44903   2.45094   2.45261   2.45354
 Alpha virt. eigenvalues --    2.45677   2.46556   2.46781   2.46914   2.47054
 Alpha virt. eigenvalues --    2.47441   2.47552   2.47668   2.47768   2.47901
 Alpha virt. eigenvalues --    2.47948   2.48061   2.48299   2.48358   2.48529
 Alpha virt. eigenvalues --    2.48761   2.48814   2.49000   2.49123   2.49224
 Alpha virt. eigenvalues --    2.49288   2.49635   2.49689   2.49778   2.49882
 Alpha virt. eigenvalues --    2.50190   2.50334   2.50576   2.50974   2.51030
 Alpha virt. eigenvalues --    2.51701   2.51930   2.52182   2.52193   2.52275
 Alpha virt. eigenvalues --    2.52315   2.52431   2.53264   2.53284   2.53400
 Alpha virt. eigenvalues --    2.53839   2.53919   2.54041   2.54065   2.54148
 Alpha virt. eigenvalues --    2.54338   2.54501   2.54755   2.55066   2.55661
 Alpha virt. eigenvalues --    2.55970   2.56391   2.56731   2.56945   2.57471
 Alpha virt. eigenvalues --    2.57639   2.57712   2.58099   2.58388   2.58578
 Alpha virt. eigenvalues --    2.59182   2.59482   2.59965   2.60212   2.60374
 Alpha virt. eigenvalues --    2.60753   2.61146   2.61221   2.61412   2.61516
 Alpha virt. eigenvalues --    2.61835   2.62044   2.62180   2.62194   2.62288
 Alpha virt. eigenvalues --    2.62479   2.62667   2.62759   2.63031   2.63190
 Alpha virt. eigenvalues --    2.63784   2.64664   2.64806   2.64814   2.64938
 Alpha virt. eigenvalues --    2.64977   2.65533   2.65809   2.65835   2.65927
 Alpha virt. eigenvalues --    2.65940   2.66007   2.66106   2.66262   2.66326
 Alpha virt. eigenvalues --    2.66703   2.66801   2.67159   2.67232   2.67810
 Alpha virt. eigenvalues --    2.68248   2.68473   2.69048   2.69216   2.69937
 Alpha virt. eigenvalues --    2.70151   2.70347   2.70574   2.70664   2.70765
 Alpha virt. eigenvalues --    2.71423   2.71748   2.71875   2.72018   2.72913
 Alpha virt. eigenvalues --    2.72935   2.72963   2.73077   2.73088   2.73090
 Alpha virt. eigenvalues --    2.73569   2.73866   2.74697   2.74840   2.75130
 Alpha virt. eigenvalues --    2.75278   2.75310   2.75363   2.75394   2.75501
 Alpha virt. eigenvalues --    2.75579   2.75709   2.75744   2.75886   2.76056
 Alpha virt. eigenvalues --    2.76137   2.76165   2.76283   2.77173   2.77289
 Alpha virt. eigenvalues --    2.77300   2.77462   2.78240   2.78290   2.78579
 Alpha virt. eigenvalues --    2.78727   2.79114   2.79205   2.79232   2.79353
 Alpha virt. eigenvalues --    2.79390   2.79449   2.79534   2.79697   2.81069
 Alpha virt. eigenvalues --    2.81449   2.82042   2.82141   2.82215   2.82410
 Alpha virt. eigenvalues --    2.82479   2.82543   2.82700   2.82996   2.83014
 Alpha virt. eigenvalues --    2.83062   2.83180   2.83193   2.83968   2.84589
 Alpha virt. eigenvalues --    2.84703   2.84778   2.85000   2.85370   2.85463
 Alpha virt. eigenvalues --    2.85690   2.85859   2.86232   2.86824   2.86932
 Alpha virt. eigenvalues --    2.87024   2.87031   2.87786   2.87909   2.87964
 Alpha virt. eigenvalues --    2.87985   2.88020   2.88121   2.88160   2.88177
 Alpha virt. eigenvalues --    2.90788   2.90857   2.91227   2.91899   2.92980
 Alpha virt. eigenvalues --    2.93035   2.93293   2.93464   2.93500   2.93671
 Alpha virt. eigenvalues --    2.94041   2.94112   2.94381   2.94501   2.94767
 Alpha virt. eigenvalues --    2.94973   2.96552   2.96600   2.96994   2.97246
 Alpha virt. eigenvalues --    2.97287   2.97398   2.97761   2.97937   2.98013
 Alpha virt. eigenvalues --    2.98350   2.98394   2.99007   2.99143   2.99944
 Alpha virt. eigenvalues --    3.00167   3.00741   3.01962   3.04834   3.04907
 Alpha virt. eigenvalues --    3.04963   3.05013   3.05855   3.05951   3.06000
 Alpha virt. eigenvalues --    3.06124   3.06254   3.07334   3.07528   3.07723
 Alpha virt. eigenvalues --    3.07812   3.07866   3.08080   3.08998   3.10292
 Alpha virt. eigenvalues --    3.10786   3.11563   3.12558   3.12623   3.12724
 Alpha virt. eigenvalues --    3.12879   3.13019   3.13100   3.13127   3.13194
 Alpha virt. eigenvalues --    3.14202   3.15150   3.15173   3.15259   3.15339
 Alpha virt. eigenvalues --    3.16129   3.17520   3.20010   3.20602   3.23987
 Alpha virt. eigenvalues --    3.25278   3.25961   3.26156   3.26262   3.26334
 Alpha virt. eigenvalues --    3.26362   3.26403   3.26563   3.26674   3.26856
 Alpha virt. eigenvalues --    3.28237   3.28932   3.29227   3.29765   3.30261
 Alpha virt. eigenvalues --    3.31909   3.32005   3.32054   3.32173   3.36621
 Alpha virt. eigenvalues --    3.37544   3.38596   3.40270   3.40347   3.40398
 Alpha virt. eigenvalues --    3.40452   3.40497   3.42205   3.43945   3.45004
 Alpha virt. eigenvalues --    3.49520   3.49999   3.50351   3.50513   3.51021
 Alpha virt. eigenvalues --    3.51255   3.51866   3.52624   3.55595   3.55640
 Alpha virt. eigenvalues --    3.55676   3.55756   3.62327   3.62423   3.62477
 Alpha virt. eigenvalues --    3.62610   3.90440   3.90587   3.90858   3.91309
 Alpha virt. eigenvalues --    4.19004   4.19093   4.19148   4.19279   4.19626
 Alpha virt. eigenvalues --    4.19688   4.19729   4.19766   4.19811   4.19845
 Alpha virt. eigenvalues --    4.19888   4.20010   4.20201   4.20245   4.21235
 Alpha virt. eigenvalues --    4.21279   4.21320   4.21474   4.22658   4.22757
 Alpha virt. eigenvalues --    4.22818   4.22870   4.23054   4.23140   4.23260
 Alpha virt. eigenvalues --    4.23355   4.23612   4.24090   4.24994   4.25118
 Alpha virt. eigenvalues --    4.25342   4.25469   4.25659   4.25681   4.25797
 Alpha virt. eigenvalues --    4.26384   4.27230   4.28119   4.28196   4.28405
 Alpha virt. eigenvalues --    4.28582   4.29171   4.29430   4.29597   4.30026
 Alpha virt. eigenvalues --    4.30824   4.31445   4.31978   4.33550   4.33635
 Alpha virt. eigenvalues --    4.33684   4.33802   4.34653   4.34723   4.36298
 Alpha virt. eigenvalues --    4.36480   4.36679   4.36948   4.37039   4.37140
 Alpha virt. eigenvalues --    4.37375   4.37741   4.38329   4.38861   4.39199
 Alpha virt. eigenvalues --    4.40001   4.40454   4.41004   4.41503   4.42493
 Alpha virt. eigenvalues --    4.42537   4.42579   4.42707   4.42855   4.43310
 Alpha virt. eigenvalues --    4.43423   4.43469   4.43722   4.44351   4.44981
 Alpha virt. eigenvalues --    4.46576   4.46718   4.47284   4.47610   4.47954
 Alpha virt. eigenvalues --    4.48173   4.48228   4.48401   4.49562   4.49622
 Alpha virt. eigenvalues --    4.50089   4.50182   4.50655   4.52289   4.52618
 Alpha virt. eigenvalues --    4.52794   4.53037   4.53542   4.54269   4.55338
 Alpha virt. eigenvalues --    4.56226   4.56687   4.57025   4.57909   4.58858
 Alpha virt. eigenvalues --    4.59370   4.59553   4.59692   4.65136   4.65414
 Alpha virt. eigenvalues --    4.66400   4.67144   4.67391   4.67517   4.69235
 Alpha virt. eigenvalues --    4.69559   4.69663   4.69872   4.70115   4.70327
 Alpha virt. eigenvalues --    4.71590   4.71981   4.72968   4.74457   4.75350
 Alpha virt. eigenvalues --    4.76045   4.76071   4.76428   4.76936   4.81832
 Alpha virt. eigenvalues --    4.81974   4.82001   4.82142   4.84970   4.86292
 Alpha virt. eigenvalues --    4.88650   4.92232   4.94515   4.96748   4.98209
 Alpha virt. eigenvalues --    5.02943   5.03038   5.03059   5.03174   5.99466
 Alpha virt. eigenvalues --    5.99709   6.00985   6.01192
          Condensed to atoms (all electrons):
 Mulliken charges:
               1
     1  C    0.357149
     2  C   -0.146671
     3  C    0.132561
     4  C    0.201130
     5  N   -0.609228
     6  C   -0.072552
     7  C    0.201175
     8  C    0.132034
     9  N   -0.609188
    10  C   -0.146054
    11  C    0.356864
    12  B    0.728256
    13  F   -0.332056
    14  F   -0.331880
    15  C   -0.116876
    16  C    0.091146
    17  C    0.091344
    18  C   -0.205724
    19  C    0.072836
    20  C    0.072946
    21  C   -0.205877
    22  C   -0.176195
    23  H    0.193221
    24  C   -0.206537
    25  C   -0.064097
    26  C   -0.206525
    27  H    0.192981
    28  C   -0.175880
    29  C   -0.173173
    30  H    0.175021
    31  H    0.183845
    32  C   -0.172996
    33  H    0.183926
    34  H    0.175484
    35  H    0.171038
    36  H    0.171685
    37  C   -0.014334
    38  C   -0.176159
    39  C   -0.175951
    40  C   -0.170026
    41  H    0.178164
    42  C   -0.170035
    43  H    0.177725
    44  C   -0.164038
    45  H    0.172144
    46  H    0.171871
    47  H    0.170777
    48  C   -0.571019
    49  H    0.191498
    50  H    0.190518
    51  H    0.185223
    52  C   -0.571022
    53  H    0.190904
    54  H    0.190858
    55  H    0.186003
    56  C   -0.146853
    57  C    0.356694
    58  C    0.132843
    59  N   -0.609050
    60  C    0.201352
    61  C   -0.571119
    62  B    0.728240
    63  C   -0.070880
    64  H    0.191278
    65  H    0.191665
    66  H    0.185034
    67  N   -0.609559
    68  F   -0.332677
    69  F   -0.332248
    70  C    0.200203
    71  C   -0.119221
    72  C    0.358746
    73  C    0.130903
    74  C    0.093154
    75  C    0.090935
    76  C   -0.146379
    77  C   -0.572602
    78  C   -0.207102
    79  C    0.072304
    80  C    0.072539
    81  C   -0.205741
    82  H    0.192446
    83  H    0.191356
    84  H    0.186729
    85  C   -0.175576
    86  H    0.192408
    87  C   -0.206382
    88  C   -0.063404
    89  C   -0.206196
    90  H    0.192070
    91  C   -0.176109
    92  C   -0.173051
    93  H    0.177569
    94  H    0.184845
    95  C   -0.014569
    96  C   -0.173376
    97  H    0.184205
    98  H    0.173554
    99  H    0.173917
   100  C   -0.176490
   101  C   -0.175948
   102  H    0.170607
   103  C   -0.169999
   104  H    0.178966
   105  C   -0.170011
   106  H    0.177449
   107  C   -0.163991
   108  H    0.173134
   109  H    0.171940
   110  H    0.170914
   111  C   -0.580812
   112  H    0.209837
   113  H    0.220597
   114  H    0.186633
   115  C   -0.581328
   116  H    0.187044
   117  H    0.209662
   118  H    0.220890
   119  C   -0.580779
   120  H    0.210126
   121  H    0.219552
   122  H    0.186519
   123  C   -0.579493
   124  H    0.207667
   125  H    0.220212
   126  H    0.186069
   127  C   -0.147443
   128  C    0.359325
   129  C    0.130502
   130  N   -0.608869
   131  C    0.205831
   132  C   -0.573879
   133  B    0.727837
   134  C   -0.082926
   135  H    0.191979
   136  H    0.192893
   137  H    0.186255
   138  N   -0.593112
   139  F   -0.333930
   140  F   -0.332473
   141  C    0.218698
   142  C   -0.112442
   143  C    0.358007
   144  C    0.133747
   145  C    0.084796
   146  C    0.089819
   147  C   -0.323255
   148  C   -0.573446
   149  C   -0.205218
   150  C    0.073608
   151  C    0.072843
   152  C   -0.206238
   153  H    0.165996
   154  H    0.195444
   155  H    0.193033
   156  H    0.177596
   157  C   -0.175479
   158  H    0.191968
   159  C   -0.206528
   160  C   -0.064996
   161  C   -0.206622
   162  H    0.193124
   163  C   -0.176023
   164  C   -0.173859
   165  H    0.174871
   166  H    0.184367
   167  C   -0.015267
   168  C   -0.173284
   169  H    0.184725
   170  H    0.176955
   171  H    0.171700
   172  C   -0.175848
   173  C   -0.175560
   174  H    0.173341
   175  C   -0.169909
   176  H    0.176843
   177  C   -0.169993
   178  H    0.179160
   179  C   -0.164017
   180  H    0.172240
   181  H    0.173143
   182  H    0.170847
   183  C   -0.578881
   184  H    0.207466
   185  H    0.220034
   186  H    0.184752
   187  C   -0.584300
   188  H    0.217059
   189  H    0.216169
   190  H    0.177882
   191  C   -0.147102
   192  C    0.356801
   193  C    0.132214
   194  N   -0.608518
   195  C    0.205940
   196  C   -0.571641
   197  B    0.728133
   198  C   -0.082594
   199  H    0.190638
   200  H    0.192147
   201  H    0.184907
   202  N   -0.593194
   203  F   -0.334065
   204  F   -0.331742
   205  C    0.218236
   206  C   -0.113072
   207  C    0.357948
   208  C    0.133658
   209  C    0.085514
   210  C    0.089649
   211  C   -0.323197
   212  C   -0.573403
   213  C   -0.205464
   214  C    0.073732
   215  C    0.072841
   216  C   -0.205229
   217  H    0.166073
   218  H    0.195842
   219  H    0.191995
   220  H    0.177724
   221  C   -0.175254
   222  H    0.192763
   223  C   -0.207015
   224  C   -0.065037
   225  C   -0.206594
   226  H    0.193757
   227  C   -0.176562
   228  C   -0.173489
   229  H    0.176808
   230  H    0.184245
   231  C   -0.014664
   232  C   -0.173413
   233  H    0.183924
   234  H    0.174634
   235  H    0.172883
   236  C   -0.176049
   237  C   -0.175413
   238  H    0.170964
   239  C   -0.169944
   240  H    0.177315
   241  C   -0.169945
   242  H    0.177814
   243  C   -0.164021
   244  H    0.172592
   245  H    0.171995
   246  H    0.170961
   247  C   -0.580851
   248  H    0.209364
   249  H    0.220383
   250  H    0.186491
   251  C   -0.584330
   252  H    0.216910
   253  H    0.216935
   254  H    0.177926
 Sum of Mulliken charges =  -0.00000
 Mulliken charges with hydrogens summed into heavy atoms:
               1
     1  C    0.357149
     2  C   -0.146671
     3  C    0.132561
     4  C    0.201130
     5  N   -0.609228
     6  C   -0.072552
     7  C    0.201175
     8  C    0.132034
     9  N   -0.609188
    10  C   -0.146054
    11  C    0.356864
    12  B    0.728256
    13  F   -0.332056
    14  F   -0.331880
    15  C   -0.116876
    16  C    0.091146
    17  C    0.091344
    18  C   -0.012503
    19  C    0.072836
    20  C    0.072946
    21  C   -0.012896
    22  C   -0.001174
    24  C   -0.022692
    25  C   -0.064097
    26  C   -0.022600
    28  C   -0.000396
    29  C   -0.002135
    32  C   -0.001311
    37  C   -0.014334
    38  C    0.002005
    39  C    0.001774
    40  C    0.002118
    42  C    0.001836
    44  C    0.006738
    48  C   -0.003779
    52  C   -0.003257
    56  C   -0.146853
    57  C    0.356694
    58  C    0.132843
    59  N   -0.609050
    60  C    0.201352
    61  C   -0.003142
    62  B    0.728240
    63  C   -0.070880
    67  N   -0.609559
    68  F   -0.332677
    69  F   -0.332248
    70  C    0.200203
    71  C   -0.119221
    72  C    0.358746
    73  C    0.130903
    74  C    0.093154
    75  C    0.090935
    76  C   -0.146379
    77  C   -0.002072
    78  C   -0.014694
    79  C    0.072304
    80  C    0.072539
    81  C   -0.013672
    85  C    0.001993
    87  C   -0.021537
    88  C   -0.063404
    89  C   -0.021991
    91  C   -0.002555
    92  C    0.000865
    95  C   -0.014569
    96  C   -0.002770
   100  C    0.002476
   101  C    0.001501
   103  C    0.003135
   105  C    0.001929
   107  C    0.006923
   111  C    0.036254
   115  C    0.036268
   119  C    0.035417
   123  C    0.034454
   127  C   -0.147443
   128  C    0.359325
   129  C    0.130502
   130  N   -0.608869
   131  C    0.205831
   132  C   -0.002753
   133  B    0.727837
   134  C   -0.082926
   138  N   -0.593112
   139  F   -0.333930
   140  F   -0.332473
   141  C    0.218698
   142  C   -0.112442
   143  C    0.358007
   144  C    0.133747
   145  C    0.084796
   146  C    0.089819
   147  C   -0.157259
   148  C   -0.007373
   149  C   -0.013250
   150  C    0.073608
   151  C    0.072843
   152  C   -0.013114
   157  C   -0.000609
   159  C   -0.022161
   160  C   -0.064996
   161  C   -0.021898
   163  C    0.000932
   164  C   -0.002159
   167  C   -0.015267
   168  C    0.000057
   172  C    0.000995
   173  C    0.003600
   175  C    0.002330
   177  C    0.003150
   179  C    0.006831
   183  C    0.033371
   187  C    0.026809
   191  C   -0.147102
   192  C    0.356801
   193  C    0.132214
   194  N   -0.608518
   195  C    0.205940
   196  C   -0.003949
   197  B    0.728133
   198  C   -0.082594
   202  N   -0.593194
   203  F   -0.334065
   204  F   -0.331742
   205  C    0.218236
   206  C   -0.113072
   207  C    0.357948
   208  C    0.133658
   209  C    0.085514
   210  C    0.089649
   211  C   -0.157123
   212  C   -0.007842
   213  C   -0.012702
   214  C    0.073732
   215  C    0.072841
   216  C   -0.011472
   221  C    0.001554
   223  C   -0.022770
   224  C   -0.065037
   225  C   -0.022669
   227  C   -0.001928
   228  C   -0.000606
   231  C   -0.014664
   232  C   -0.002449
   236  C    0.001266
   237  C    0.002401
   239  C    0.002647
   241  C    0.002051
   243  C    0.006940
   247  C    0.035386
   251  C    0.027441
 APT charges:
               1
     1  C   -0.216265
     2  C   -0.046601
     3  C    1.094748
     4  C   -1.614974
     5  N   -0.470845
     6  C    2.264154
     7  C   -1.605069
     8  C    1.090168
     9  N   -0.440517
    10  C   -0.066600
    11  C   -0.224800
    12  B    1.364336
    13  F   -0.575504
    14  F   -0.571770
    15  C    0.017581
    16  C   -0.036899
    17  C   -0.036906
    18  C   -0.072713
    19  C   -0.059864
    20  C   -0.059028
    21  C   -0.073806
    22  C    0.002570
    23  H    0.041166
    24  C   -0.034508
    25  C    0.126251
    26  C   -0.036519
    27  H    0.041563
    28  C    0.001857
    29  C   -0.007768
    30  H    0.022391
    31  H    0.039687
    32  C   -0.007853
    33  H    0.041190
    34  H    0.023923
    35  H    0.016611
    36  H    0.017947
    37  C    0.104544
    38  C   -0.080603
    39  C   -0.080149
    40  C   -0.004929
    41  H    0.039383
    42  C   -0.006881
    43  H    0.036848
    44  C   -0.024838
    45  H    0.011790
    46  H    0.013659
    47  H    0.014393
    48  C    0.028620
    49  H    0.001475
    50  H   -0.031164
    51  H   -0.008698
    52  C    0.028716
    53  H   -0.003453
    54  H   -0.031584
    55  H   -0.005345
    56  C   -0.017339
    57  C   -0.234028
    58  C    1.101948
    59  N   -0.486965
    60  C   -1.607334
    61  C    0.030070
    62  B    1.330770
    63  C    2.296957
    64  H   -0.000281
    65  H   -0.034735
    66  H   -0.006694
    67  N   -0.397099
    68  F   -0.552833
    69  F   -0.570624
    70  C   -1.656291
    71  C    0.017517
    72  C   -0.259199
    73  C    1.142113
    74  C   -0.033736
    75  C   -0.045905
    76  C   -0.101938
    77  C    0.025623
    78  C   -0.079094
    79  C   -0.061395
    80  C   -0.064709
    81  C   -0.073000
    82  H    0.001172
    83  H   -0.032817
    84  H   -0.003552
    85  C    0.011611
    86  H    0.042213
    87  C   -0.036607
    88  C    0.133623
    89  C   -0.034001
    90  H    0.039129
    91  C    0.001323
    92  C    0.001750
    93  H    0.024617
    94  H    0.039223
    95  C    0.109372
    96  C   -0.012300
    97  H    0.041750
    98  H    0.022449
    99  H    0.015410
   100  C   -0.084066
   101  C   -0.083390
   102  H    0.017666
   103  C   -0.003720
   104  H    0.041018
   105  C   -0.007330
   106  H    0.038071
   107  C   -0.026030
   108  H    0.010995
   109  H    0.013321
   110  H    0.013650
   111  C    0.021095
   112  H    0.002083
   113  H    0.005246
   114  H    0.002969
   115  C    0.024279
   116  H    0.002664
   117  H    0.003032
   118  H    0.001365
   119  C    0.028424
   120  H    0.004588
   121  H    0.001061
   122  H   -0.001202
   123  C    0.018206
   124  H   -0.004874
   125  H    0.009276
   126  H   -0.001873
   127  C   -0.094377
   128  C   -0.131256
   129  C    0.970450
   130  N   -0.458134
   131  C   -1.365753
   132  C    0.034026
   133  B    1.311272
   134  C    1.904083
   135  H    0.004864
   136  H   -0.033231
   137  H   -0.004065
   138  N   -0.344133
   139  F   -0.572659
   140  F   -0.557488
   141  C   -1.279894
   142  C    0.030562
   143  C   -0.120190
   144  C    0.947134
   145  C   -0.040416
   146  C   -0.040624
   147  C   -0.305666
   148  C    0.065974
   149  C   -0.068659
   150  C   -0.062940
   151  C   -0.060656
   152  C   -0.075480
   153  H    0.028466
   154  H   -0.020648
   155  H   -0.022482
   156  H   -0.031823
   157  C    0.012123
   158  H    0.033890
   159  C   -0.036202
   160  C    0.132514
   161  C   -0.038940
   162  H    0.038571
   163  C    0.010536
   164  C   -0.006984
   165  H    0.019589
   166  H    0.038795
   167  C    0.114666
   168  C   -0.004982
   169  H    0.038752
   170  H    0.023609
   171  H    0.014440
   172  C   -0.084782
   173  C   -0.088612
   174  H    0.017212
   175  C   -0.001166
   176  H    0.045200
   177  C   -0.007571
   178  H    0.035552
   179  C   -0.028820
   180  H    0.007273
   181  H    0.015590
   182  H    0.015329
   183  C    0.012926
   184  H   -0.000324
   185  H    0.008192
   186  H    0.004519
   187  C    0.045396
   188  H    0.004930
   189  H    0.005091
   190  H   -0.012090
   191  C   -0.069579
   192  C   -0.088979
   193  C    0.916469
   194  N   -0.499288
   195  C   -1.316733
   196  C    0.031809
   197  B    1.337820
   198  C    1.871533
   199  H    0.002694
   200  H   -0.026243
   201  H   -0.005916
   202  N   -0.332315
   203  F   -0.570696
   204  F   -0.578802
   205  C   -1.280945
   206  C    0.027868
   207  C   -0.104873
   208  C    0.939859
   209  C   -0.033099
   210  C   -0.043723
   211  C   -0.329864
   212  C    0.064251
   213  C   -0.071719
   214  C   -0.057796
   215  C   -0.060384
   216  C   -0.069406
   217  H    0.028537
   218  H   -0.018607
   219  H   -0.019053
   220  H   -0.030486
   221  C    0.013639
   222  H    0.039320
   223  C   -0.037528
   224  C    0.126310
   225  C   -0.037534
   226  H    0.037085
   227  C    0.002441
   228  C   -0.002284
   229  H    0.020836
   230  H    0.038735
   231  C    0.108896
   232  C   -0.014150
   233  H    0.039843
   234  H    0.022214
   235  H    0.014441
   236  C   -0.082078
   237  C   -0.083789
   238  H    0.019026
   239  C   -0.000902
   240  H    0.044514
   241  C   -0.009451
   242  H    0.033943
   243  C   -0.027248
   244  H    0.008157
   245  H    0.016474
   246  H    0.015603
   247  C    0.015188
   248  H    0.004464
   249  H    0.003524
   250  H    0.005254
   251  C    0.041835
   252  H    0.004631
   253  H    0.006156
   254  H   -0.012181
 Sum of APT charges =   0.00001
 APT charges with hydrogens summed into heavy atoms:
               1
     1  C   -0.216265
     2  C   -0.046601
     3  C    1.094748
     4  C   -1.614974
     5  N   -0.470845
     6  C    2.264154
     7  C   -1.605069
     8  C    1.090168
     9  N   -0.440517
    10  C   -0.066600
    11  C   -0.224800
    12  B    1.364336
    13  F   -0.575504
    14  F   -0.571770
    15  C    0.017581
    16  C   -0.036899
    17  C   -0.036906
    18  C   -0.031546
    19  C   -0.059864
    20  C   -0.059028
    21  C   -0.032243
    22  C    0.024961
    24  C    0.005180
    25  C    0.126251
    26  C    0.004671
    28  C    0.025779
    29  C    0.008843
    32  C    0.010094
    37  C    0.104544
    38  C   -0.041220
    39  C   -0.043301
    40  C    0.006861
    42  C    0.006779
    44  C   -0.010445
    48  C   -0.009767
    52  C   -0.011666
    56  C   -0.017339
    57  C   -0.234028
    58  C    1.101948
    59  N   -0.486965
    60  C   -1.607334
    61  C   -0.011640
    62  B    1.330770
    63  C    2.296957
    67  N   -0.397099
    68  F   -0.552833
    69  F   -0.570624
    70  C   -1.656291
    71  C    0.017517
    72  C   -0.259199
    73  C    1.142113
    74  C   -0.033736
    75  C   -0.045905
    76  C   -0.101938
    77  C   -0.009573
    78  C   -0.036880
    79  C   -0.061395
    80  C   -0.064709
    81  C   -0.033871
    85  C    0.036228
    87  C    0.002616
    88  C    0.133623
    89  C    0.007749
    91  C    0.023772
    92  C    0.017160
    95  C    0.109372
    96  C    0.005366
   100  C   -0.043048
   101  C   -0.045320
   103  C    0.007275
   105  C    0.005991
   107  C   -0.012380
   111  C    0.031392
   115  C    0.031340
   119  C    0.032871
   123  C    0.020736
   127  C   -0.094377
   128  C   -0.131256
   129  C    0.970450
   130  N   -0.458134
   131  C   -1.365753
   132  C    0.001594
   133  B    1.311272
   134  C    1.904083
   138  N   -0.344133
   139  F   -0.572659
   140  F   -0.557488
   141  C   -1.279894
   142  C    0.030562
   143  C   -0.120190
   144  C    0.947134
   145  C   -0.040416
   146  C   -0.040624
   147  C   -0.277200
   148  C   -0.008979
   149  C   -0.034769
   150  C   -0.062940
   151  C   -0.060656
   152  C   -0.036908
   157  C    0.031712
   159  C    0.002593
   160  C    0.132514
   161  C   -0.000188
   163  C    0.034145
   164  C    0.007456
   167  C    0.114666
   168  C    0.012230
   172  C   -0.039582
   173  C   -0.053059
   175  C    0.006107
   177  C    0.008019
   179  C   -0.013491
   183  C    0.025314
   187  C    0.043327
   191  C   -0.069579
   192  C   -0.088979
   193  C    0.916469
   194  N   -0.499288
   195  C   -1.316733
   196  C    0.002344
   197  B    1.337820
   198  C    1.871533
   202  N   -0.332315
   203  F   -0.570696
   204  F   -0.578802
   205  C   -1.280945
   206  C    0.027868
   207  C   -0.104873
   208  C    0.939859
   209  C   -0.033099
   210  C   -0.043723
   211  C   -0.301327
   212  C   -0.003894
   213  C   -0.032399
   214  C   -0.057796
   215  C   -0.060384
   216  C   -0.032322
   221  C    0.034475
   223  C    0.001207
   224  C    0.126310
   225  C    0.002309
   227  C    0.024656
   228  C    0.012157
   231  C    0.108896
   232  C    0.004876
   236  C   -0.037565
   237  C   -0.049845
   239  C    0.007255
   241  C    0.007022
   243  C   -0.011645
   247  C    0.028431
   251  C    0.040442
 Electronic spatial extent (au):  <R**2>=         401950.5076
 Charge=              0.0000 electrons
 Dipole moment (field-independent basis, Debye):
    X=              0.4834    Y=              5.6325    Z=             11.8266  Tot=             13.1083
 Quadrupole moment (field-independent basis, Debye-Ang):
   XX=           -777.7213   YY=           -780.1386   ZZ=           -826.0452
   XY=             16.2836   XZ=             14.0454   YZ=            -13.0453
 Traceless Quadrupole moment (field-independent basis, Debye-Ang):
   XX=             16.9137   YY=             14.4964   ZZ=            -31.4102
   XY=             16.2836   XZ=             14.0454   YZ=            -13.0453
 Octapole moment (field-independent basis, Debye-Ang**2):
  XXX=            138.8879  YYY=            123.5840  ZZZ=            181.3387  XYY=           -188.2976
  XXY=           1281.4537  XXZ=            515.5940  XZZ=             18.5060  YZZ=             -2.7590
  YYZ=            160.0628  XYZ=              2.1851
 Hexadecapole moment (field-independent basis, Debye-Ang**3):
 XXXX=        -414778.8821 YYYY=         -56125.4063 ZZZZ=         -36096.1308 XXXY=           -819.3901
 XXXZ=           -107.1252 YYYX=           -154.2155 YYYZ=            169.6735 ZZZX=            567.6116
 ZZZY=           -400.0034 XXYY=         -78466.1518 XXZZ=         -79409.6586 YYZZ=         -15623.9561
 XXYZ=            -19.9601 YYXZ=           -140.0175 ZZXY=            544.0340
 N-N= 3.332612417466D+04 E-N=-8.159932504553D+04  KE= 6.369312063771D+03
  Exact polarizability:2373.259  25.7461594.626 -17.733  39.5651468.759
 Approx polarizability:1846.599  37.6741807.400  -6.642  24.3621761.334
 Calling FoFJK, ICntrl=    100127 FMM=F ISym2X=0 I1Cent= 0 IOpClX= 0 NMat=1 NMatS=1 NMatT=0.
 Full mass-weighted force constant matrix:
 Low frequencies ---   -3.3228   -0.7499   -0.0037   -0.0013    0.0008    1.3043
 Low frequencies ---    2.6874    3.6254    4.6004
 Diagonal vibrational polarizability:
      901.8594783     306.8972936     322.8878189
 Harmonic frequencies (cm**-1), IR intensities (KM/Mole), Raman scattering
 activities (A**4/AMU), depolarization ratios for plane and unpolarized
 incident light, reduced masses (AMU), force constants (mDyne/A),
 and normal coordinates:
                      1                      2                      3
                      A                      A                      A
 Frequencies --      1.1726                 2.9653                 4.5844
 Red. masses --      6.5765                 6.8877                 7.0273
 Frc consts  --      0.0000                 0.0000                 0.0001
 IR Inten    --      0.0041                 0.0501                 0.0228
  Atom  AN      X      Y      Z        X      Y      Z        X      Y      Z
     1   6     0.00   0.00   0.02     0.01  -0.06  -0.01     0.00  -0.03   0.04
     2   6     0.00   0.01   0.02     0.00  -0.05  -0.02     0.01  -0.03   0.04
     3   6     0.00   0.02   0.02    -0.00  -0.04  -0.02     0.01  -0.04   0.04
     4   6     0.00   0.01   0.02    -0.00  -0.04  -0.01     0.01  -0.04   0.03
     5   7     0.00   0.00   0.02     0.00  -0.05  -0.01     0.00  -0.04   0.03
     6   6     0.00   0.01   0.01    -0.00  -0.03  -0.01     0.01  -0.04   0.03
     7   6     0.00   0.00   0.01    -0.00  -0.03  -0.00     0.01  -0.04   0.02
     8   6     0.00   0.00   0.01    -0.00  -0.02   0.00     0.01  -0.03   0.01
     9   7     0.00  -0.01   0.02     0.00  -0.04  -0.00     0.00  -0.03   0.02
    10   6     0.00  -0.01   0.01     0.00  -0.02   0.00     0.01  -0.02   0.01
    11   6     0.00  -0.01   0.01     0.01  -0.04   0.00     0.00  -0.02   0.01
    12   5     0.00  -0.01   0.02     0.01  -0.06  -0.01    -0.00  -0.04   0.03
    13   9    -0.00  -0.01   0.02     0.01  -0.06   0.01    -0.00  -0.04   0.03
    14   9     0.00  -0.01   0.01     0.01  -0.07  -0.02    -0.01  -0.04   0.03
    15   6     0.01   0.02   0.01    -0.01  -0.02  -0.01     0.02  -0.05   0.03
    16   6     0.01   0.03   0.00    -0.02  -0.01  -0.02     0.03  -0.05   0.03
    17   6     0.01   0.03   0.02    -0.00  -0.01   0.00     0.03  -0.05   0.02
    18   6     0.00   0.02  -0.01    -0.03  -0.02  -0.03     0.02  -0.05   0.04
    19   6     0.01   0.04   0.00    -0.03   0.01  -0.02     0.04  -0.06   0.03
    20   6     0.01   0.04   0.02    -0.01   0.01   0.00     0.04  -0.06   0.02
    21   6     0.01   0.03   0.03     0.01  -0.02   0.02     0.02  -0.05   0.02
    22   6     0.00   0.03  -0.02    -0.04  -0.01  -0.05     0.03  -0.05   0.04
    23   1     0.00   0.01  -0.01    -0.02  -0.03  -0.03     0.01  -0.04   0.04
    24   6     0.01   0.05  -0.01    -0.04   0.02  -0.04     0.05  -0.06   0.04
    25   6     0.01   0.05   0.01    -0.02   0.02  -0.01     0.05  -0.07   0.03
    26   6     0.01   0.05   0.03    -0.00   0.01   0.02     0.05  -0.07   0.02
    27   1     0.01   0.02   0.04     0.01  -0.03   0.02     0.01  -0.05   0.02
    28   6     0.01   0.03   0.04     0.02  -0.01   0.03     0.03  -0.06   0.01
    29   6     0.00   0.04  -0.02    -0.04   0.01  -0.05     0.04  -0.06   0.04
    30   1     0.00   0.02  -0.03    -0.04  -0.01  -0.06     0.02  -0.05   0.04
    31   1     0.01   0.06  -0.01    -0.04   0.03  -0.04     0.06  -0.07   0.04
    32   6     0.01   0.05   0.04     0.01   0.01   0.03     0.05  -0.06   0.01
    33   1     0.01   0.06   0.03    -0.00   0.03   0.01     0.06  -0.07   0.02
    34   1     0.01   0.03   0.05     0.03  -0.02   0.04     0.03  -0.05   0.01
    35   1     0.00   0.04  -0.03    -0.05   0.02  -0.06     0.04  -0.06   0.04
    36   1     0.01   0.05   0.05     0.02   0.01   0.04     0.05  -0.07   0.01
    37   6     0.01   0.06   0.01    -0.03   0.03  -0.01     0.07  -0.08   0.03
    38   6     0.01   0.07   0.01    -0.03   0.05  -0.00     0.07  -0.08   0.01
    39   6     0.01   0.07   0.01    -0.03   0.03  -0.02     0.07  -0.08   0.04
    40   6     0.01   0.08   0.01    -0.03   0.07  -0.01     0.09  -0.09   0.01
    41   1     0.01   0.07   0.01    -0.02   0.06   0.00     0.07  -0.08   0.00
    42   6     0.01   0.08   0.01    -0.04   0.05  -0.02     0.09  -0.09   0.04
    43   1     0.01   0.06   0.01    -0.03   0.02  -0.03     0.07  -0.07   0.05
    44   6     0.01   0.09   0.01    -0.04   0.07  -0.01     0.10  -0.09   0.03
    45   1     0.01   0.09   0.01    -0.03   0.08   0.00     0.09  -0.10   0.00
    46   1     0.01   0.08   0.00    -0.04   0.05  -0.03     0.10  -0.09   0.05
    47   1     0.01   0.10   0.01    -0.04   0.08  -0.01     0.11  -0.10   0.03
    48   6     0.00   0.02   0.02    -0.01  -0.04  -0.02     0.02  -0.04   0.04
    49   1     0.01   0.03   0.02    -0.01  -0.03  -0.01     0.02  -0.04   0.04
    50   1     0.00   0.03   0.01    -0.01  -0.03  -0.02     0.03  -0.05   0.04
    51   1     0.00   0.02   0.01    -0.01  -0.04  -0.02     0.02  -0.04   0.05
    52   6     0.00   0.01   0.01    -0.01  -0.00   0.00     0.02  -0.03   0.01
    53   1     0.01   0.02   0.01    -0.02  -0.00  -0.00     0.02  -0.03   0.01
    54   1     0.00   0.02   0.02    -0.00  -0.00   0.01     0.03  -0.03   0.01
    55   1     0.00   0.01   0.01    -0.00   0.01   0.01     0.02  -0.03   0.00
    56   6     0.00   0.01   0.02     0.00  -0.05  -0.02     0.01  -0.02   0.05
    57   6     0.01   0.01   0.01     0.00  -0.05  -0.03     0.02  -0.01   0.05
    58   6     0.00   0.02   0.02    -0.00  -0.05  -0.02     0.00  -0.01   0.05
    59   7     0.00   0.02   0.01     0.00  -0.04  -0.03     0.01  -0.00   0.05
    60   6     0.00   0.02   0.01    -0.00  -0.04  -0.03     0.00  -0.00   0.04
    61   6    -0.00   0.02   0.02    -0.01  -0.04  -0.02    -0.01  -0.02   0.04
    62   5     0.01   0.02   0.01     0.01  -0.04  -0.03     0.02   0.01   0.05
    63   6    -0.00   0.01   0.00    -0.00  -0.04  -0.03    -0.00   0.00   0.04
    64   1    -0.01   0.02   0.02    -0.01  -0.04  -0.02    -0.01  -0.02   0.04
    65   1     0.00   0.02   0.02    -0.01  -0.04  -0.02    -0.01  -0.02   0.04
    66   1    -0.00   0.02   0.03    -0.01  -0.05  -0.01    -0.01  -0.03   0.05
    67   7     0.00   0.02   0.00     0.00  -0.03  -0.03     0.01   0.01   0.03
    68   9     0.01   0.02   0.02     0.02  -0.04  -0.04     0.02   0.00   0.06
    69   9     0.01   0.03   0.01     0.00  -0.05  -0.03     0.03   0.02   0.05
    70   6     0.00   0.01  -0.01    -0.00  -0.03  -0.03     0.00   0.01   0.03
    71   6    -0.01   0.01   0.00    -0.01  -0.03  -0.02    -0.01  -0.00   0.04
    72   6     0.01   0.02  -0.01     0.01  -0.02  -0.02     0.02   0.01   0.03
    73   6    -0.00   0.01  -0.02    -0.00  -0.02  -0.02     0.00   0.01   0.02
    74   6     0.01   0.01  -0.00    -0.01  -0.03  -0.02    -0.02   0.00   0.03
    75   6    -0.02   0.01   0.00    -0.01  -0.03  -0.02    -0.02  -0.01   0.04
    76   6     0.00   0.01  -0.02     0.00  -0.02  -0.02     0.01   0.01   0.02
    77   6    -0.01  -0.00  -0.03    -0.01  -0.02  -0.02    -0.01   0.01   0.02
    78   6     0.02   0.01  -0.01    -0.01  -0.04  -0.02    -0.01   0.01   0.03
    79   6     0.00   0.01  -0.00    -0.02  -0.03  -0.02    -0.03  -0.00   0.03
    80   6    -0.03   0.01   0.00    -0.02  -0.03  -0.02    -0.03  -0.01   0.04
    81   6    -0.03   0.01   0.01    -0.00  -0.03  -0.03    -0.01  -0.01   0.04
    82   1     0.00   0.00  -0.03    -0.01  -0.02  -0.02    -0.01   0.01   0.01
    83   1    -0.02  -0.00  -0.02    -0.01  -0.02  -0.02    -0.02   0.01   0.02
    84   1    -0.01  -0.01  -0.04    -0.01  -0.01  -0.02    -0.01   0.01   0.01
    85   6     0.04   0.01  -0.01    -0.02  -0.04  -0.02    -0.01   0.01   0.02
    86   1     0.03   0.01  -0.00    -0.01  -0.04  -0.02     0.00   0.01   0.03
    87   6     0.02   0.01  -0.01    -0.03  -0.03  -0.02    -0.03   0.00   0.02
    88   6    -0.01   0.01  -0.00    -0.02  -0.03  -0.02    -0.04  -0.00   0.03
    89   6    -0.05   0.01   0.01    -0.02  -0.03  -0.02    -0.04  -0.01   0.04
    90   1    -0.03   0.01   0.01    -0.00  -0.03  -0.03    -0.00  -0.01   0.04
    91   6    -0.05   0.01   0.01    -0.00  -0.03  -0.03    -0.02  -0.01   0.04
    92   6     0.03   0.01  -0.01    -0.03  -0.03  -0.02    -0.03   0.01   0.02
    93   1     0.05   0.01  -0.01    -0.02  -0.04  -0.02    -0.01   0.01   0.02
    94   1     0.02   0.01  -0.01    -0.03  -0.03  -0.01    -0.04   0.00   0.02
    95   6    -0.02   0.01  -0.00    -0.03  -0.03  -0.02    -0.06  -0.01   0.03
    96   6    -0.06   0.01   0.01    -0.01  -0.03  -0.02    -0.04  -0.01   0.04
    97   1    -0.05   0.01   0.01    -0.02  -0.03  -0.02    -0.06  -0.01   0.04
    98   1    -0.06   0.02   0.01    -0.00  -0.03  -0.03    -0.02  -0.01   0.05
    99   1     0.04   0.01  -0.01    -0.03  -0.03  -0.01    -0.03   0.01   0.02
   100   6    -0.03  -0.00  -0.03    -0.03  -0.02  -0.01    -0.07  -0.00   0.01
   101   6    -0.01   0.03   0.03    -0.03  -0.04  -0.02    -0.06  -0.01   0.04
   102   1    -0.07   0.02   0.01    -0.01  -0.03  -0.02    -0.05  -0.02   0.04
   103   6    -0.04  -0.00  -0.03    -0.03  -0.02  -0.01    -0.08  -0.00   0.01
   104   1    -0.04  -0.02  -0.05    -0.02  -0.01  -0.01    -0.06   0.00   0.00
   105   6    -0.02   0.03   0.03    -0.04  -0.03  -0.01    -0.08  -0.01   0.04
   106   1    -0.00   0.04   0.05    -0.03  -0.04  -0.02    -0.05  -0.01   0.06
   107   6    -0.03   0.01  -0.00    -0.04  -0.02  -0.01    -0.09  -0.01   0.03
   108   1    -0.05  -0.02  -0.05    -0.04  -0.01  -0.01    -0.09  -0.00  -0.00
   109   1    -0.01   0.04   0.05    -0.04  -0.04  -0.01    -0.08  -0.02   0.05
   110   1    -0.03   0.01  -0.00    -0.04  -0.02  -0.01    -0.10  -0.01   0.02
   111   6    -0.00  -0.03   0.01     0.01  -0.05   0.00    -0.01  -0.02   0.01
   112   1    -0.00  -0.03   0.02     0.02  -0.05   0.01    -0.01  -0.02   0.01
   113   1     0.00  -0.03   0.01     0.01  -0.06  -0.00    -0.01  -0.02   0.02
   114   1     0.00  -0.03   0.01     0.01  -0.05   0.01    -0.01  -0.01   0.00
   115   6     0.00  -0.00   0.02     0.01  -0.07  -0.01    -0.01  -0.02   0.04
   116   1    -0.00   0.00   0.02     0.01  -0.07  -0.02    -0.00  -0.03   0.05
   117   1     0.00  -0.01   0.01     0.01  -0.07  -0.02    -0.01  -0.02   0.04
   118   1    -0.00  -0.01   0.02     0.01  -0.07  -0.01    -0.01  -0.02   0.04
   119   6     0.01   0.01   0.01     0.01  -0.05  -0.03     0.02  -0.01   0.05
   120   1     0.01   0.01   0.01     0.01  -0.06  -0.03     0.03  -0.01   0.05
   121   1     0.01   0.02   0.01     0.01  -0.05  -0.03     0.03  -0.01   0.05
   122   1     0.01   0.01   0.01     0.01  -0.06  -0.03     0.02  -0.02   0.06
   123   6     0.01   0.02  -0.00     0.01  -0.02  -0.02     0.03   0.02   0.02
   124   1     0.01   0.02   0.00     0.02  -0.02  -0.02     0.03   0.01   0.03
   125   1     0.01   0.03  -0.00     0.01  -0.02  -0.02     0.03   0.02   0.03
   126   1     0.01   0.02  -0.00     0.01  -0.01  -0.02     0.03   0.02   0.02
   127   6     0.00   0.01  -0.03     0.00  -0.00  -0.01     0.01   0.02   0.00
   128   6     0.01   0.01  -0.05    -0.01   0.01  -0.01     0.01   0.02  -0.01
   129   6    -0.00  -0.00  -0.02     0.01   0.00  -0.01     0.01   0.02  -0.00
   130   7     0.01   0.01  -0.06    -0.00   0.02  -0.01     0.01   0.02  -0.02
   131   6    -0.00  -0.00  -0.04     0.01   0.02  -0.00     0.01   0.02  -0.02
   132   6    -0.01  -0.01   0.00     0.03  -0.00  -0.00     0.00   0.01   0.00
   133   5     0.01   0.01  -0.08    -0.01   0.03  -0.01     0.01   0.02  -0.04
   134   6    -0.00  -0.01  -0.03     0.02   0.03   0.01     0.01   0.02  -0.03
   135   1    -0.01   0.00   0.01     0.04  -0.00  -0.00     0.01   0.02   0.01
   136   1    -0.02  -0.02   0.00     0.03  -0.00  -0.00    -0.01   0.01   0.00
   137   1    -0.01  -0.01   0.01     0.03  -0.02  -0.01    -0.00   0.01   0.02
   138   7     0.01   0.00  -0.08    -0.00   0.04   0.00     0.01   0.02  -0.05
   139   9     0.02   0.03  -0.08    -0.02   0.03  -0.01     0.03   0.02  -0.04
   140   9     0.01  -0.00  -0.09    -0.02   0.03  -0.01     0.00   0.02  -0.04
   141   6    -0.00  -0.01  -0.06     0.01   0.04   0.01     0.01   0.02  -0.05
   142   6    -0.01  -0.02  -0.00     0.03   0.02   0.02     0.00   0.02  -0.03
   143   6     0.01   0.00  -0.10    -0.01   0.05   0.00     0.01   0.03  -0.07
   144   6    -0.00  -0.01  -0.06     0.01   0.05   0.02     0.01   0.02  -0.07
   145   6    -0.02  -0.05   0.00     0.04   0.01   0.02    -0.02   0.02  -0.03
   146   6    -0.01   0.00   0.02     0.04   0.03   0.03     0.01   0.02  -0.03
   147   6     0.00  -0.00  -0.09     0.00   0.06   0.01     0.01   0.03  -0.08
   148   6    -0.01  -0.02  -0.04     0.03   0.05   0.03     0.00   0.02  -0.07
   149   6    -0.03  -0.07  -0.02     0.04   0.00   0.01    -0.03   0.01  -0.04
   150   6    -0.03  -0.06   0.03     0.07   0.01   0.03    -0.02   0.01  -0.03
   151   6    -0.02  -0.01   0.05     0.06   0.02   0.04     0.01   0.02  -0.02
   152   6     0.00   0.04   0.02     0.03   0.04   0.02     0.03   0.02  -0.03
   153   1     0.00  -0.01  -0.09     0.00   0.07   0.02     0.01   0.03  -0.09
   154   1    -0.02  -0.04  -0.03     0.04   0.05   0.03    -0.01   0.02  -0.07
   155   1    -0.01  -0.01  -0.02     0.03   0.05   0.03     0.01   0.03  -0.06
   156   1    -0.01  -0.02  -0.05     0.03   0.06   0.04     0.01   0.03  -0.08
   157   6    -0.04  -0.10  -0.02     0.05  -0.01   0.02    -0.05   0.01  -0.04
   158   1    -0.02  -0.06  -0.05     0.02   0.01   0.00    -0.02   0.01  -0.04
   159   6    -0.05  -0.09   0.04     0.08  -0.00   0.04    -0.04   0.01  -0.03
   160   6    -0.03  -0.04   0.06     0.07   0.01   0.04    -0.01   0.02  -0.02
   161   6    -0.01   0.02   0.08     0.07   0.03   0.05     0.02   0.02  -0.02
   162   1     0.01   0.04  -0.01     0.01   0.04   0.01     0.04   0.02  -0.03
   163   6     0.01   0.06   0.04     0.03   0.04   0.03     0.04   0.03  -0.02
   164   6    -0.05  -0.11   0.01     0.07  -0.01   0.03    -0.05   0.01  -0.03
   165   1    -0.04  -0.12  -0.04     0.04  -0.01   0.01    -0.05   0.01  -0.04
   166   1    -0.05  -0.10   0.06     0.09  -0.01   0.05    -0.05   0.01  -0.03
   167   6    -0.04  -0.05   0.09     0.10   0.01   0.06    -0.02   0.02  -0.02
   168   6    -0.00   0.05   0.07     0.05   0.04   0.04     0.04   0.02  -0.02
   169   1    -0.02   0.01   0.10     0.08   0.03   0.06     0.02   0.02  -0.02
   170   1     0.01   0.08   0.04     0.02   0.05   0.03     0.06   0.03  -0.02
   171   1    -0.06  -0.14   0.02     0.08  -0.02   0.03    -0.07   0.01  -0.04
   172   6    -0.04  -0.05   0.08     0.12   0.03   0.07    -0.02   0.02  -0.04
   173   6    -0.05  -0.06   0.13     0.12  -0.02   0.05    -0.03   0.02   0.00
   174   1     0.00   0.06   0.09     0.06   0.04   0.05     0.05   0.03  -0.01
   175   6    -0.05  -0.06   0.11     0.14   0.02   0.08    -0.03   0.02  -0.04
   176   1    -0.03  -0.04   0.04     0.11   0.05   0.07    -0.01   0.02  -0.06
   177   6    -0.06  -0.07   0.16     0.14  -0.02   0.07    -0.04   0.01   0.01
   178   1    -0.05  -0.06   0.14     0.10  -0.04   0.04    -0.03   0.01   0.02
   179   6    -0.06  -0.07   0.15     0.16  -0.00   0.08    -0.04   0.01  -0.02
   180   1    -0.05  -0.06   0.10     0.16   0.04   0.09    -0.03   0.02  -0.06
   181   1    -0.06  -0.08   0.20     0.15  -0.05   0.07    -0.04   0.01   0.03
   182   1    -0.06  -0.08   0.17     0.18  -0.01   0.09    -0.04   0.01  -0.01
   183   6     0.02   0.02  -0.06    -0.02   0.00  -0.02     0.02   0.02  -0.01
   184   1     0.01   0.01  -0.08    -0.03   0.00  -0.02     0.01   0.02  -0.01
   185   1     0.03   0.03  -0.08    -0.03   0.01  -0.02     0.02   0.02  -0.01
   186   1     0.02   0.02  -0.05    -0.02  -0.00  -0.02     0.02   0.02   0.00
   187   6     0.02   0.01  -0.13    -0.02   0.06  -0.00     0.02   0.03  -0.08
   188   1     0.02   0.03  -0.13    -0.03   0.06  -0.01     0.02   0.03  -0.08
   189   1     0.02  -0.00  -0.14    -0.03   0.05  -0.01     0.01   0.03  -0.08
   190   1     0.02   0.01  -0.13    -0.02   0.07   0.00     0.02   0.03  -0.09
   191   6     0.00  -0.02   0.01     0.00  -0.01   0.01     0.01  -0.01  -0.00
   192   6    -0.00  -0.02   0.02     0.01  -0.01   0.02     0.01   0.00  -0.01
   193   6     0.01  -0.02   0.00    -0.01  -0.00   0.01    -0.00   0.00  -0.01
   194   7    -0.00  -0.03   0.01     0.01   0.00   0.02     0.01   0.01  -0.02
   195   6     0.00  -0.02   0.00    -0.00   0.01   0.01     0.00   0.02  -0.02
   196   6     0.01  -0.01  -0.01    -0.02   0.00  -0.01    -0.01  -0.01  -0.00
   197   5    -0.01  -0.04   0.02     0.02   0.01   0.04     0.02   0.03  -0.03
   198   6     0.01  -0.03  -0.00    -0.01   0.02   0.02    -0.00   0.03  -0.03
   199   1     0.02   0.00  -0.01    -0.03   0.01  -0.01    -0.01  -0.01  -0.00
   200   1     0.01  -0.01  -0.02    -0.03   0.00  -0.01    -0.02   0.00  -0.00
   201   1     0.01  -0.01  -0.01    -0.02  -0.01  -0.01    -0.01  -0.02   0.00
   202   7    -0.00  -0.04   0.01     0.01   0.02   0.03     0.01   0.04  -0.04
   203   9    -0.01  -0.03   0.03     0.03   0.02   0.04     0.04   0.03  -0.03
   204   9    -0.01  -0.05   0.02     0.03  -0.00   0.04     0.01   0.03  -0.03
   205   6     0.00  -0.03  -0.00    -0.00   0.03   0.03     0.00   0.04  -0.04
   206   6     0.01  -0.02  -0.01    -0.02   0.03   0.01    -0.01   0.03  -0.03
   207   6    -0.00  -0.05   0.01     0.02   0.03   0.04     0.01   0.06  -0.05
   208   6     0.01  -0.04  -0.01    -0.00   0.04   0.03    -0.00   0.06  -0.05
   209   6     0.02  -0.03  -0.02    -0.03   0.02  -0.00    -0.03   0.03  -0.03
   210   6     0.02  -0.01  -0.01    -0.03   0.04   0.01    -0.00   0.03  -0.03
   211   6     0.00  -0.05   0.00     0.01   0.05   0.04     0.01   0.07  -0.05
   212   6     0.01  -0.03  -0.02    -0.02   0.05   0.02    -0.01   0.06  -0.05
   213   6     0.01  -0.04  -0.02    -0.02   0.02  -0.00    -0.04   0.03  -0.03
   214   6     0.02  -0.02  -0.04    -0.04   0.03  -0.01    -0.04   0.03  -0.03
   215   6     0.02  -0.00  -0.03    -0.04   0.04  -0.00    -0.01   0.03  -0.03
   216   6     0.02  -0.00  -0.00    -0.02   0.04   0.01     0.02   0.03  -0.03
   217   1    -0.00  -0.05  -0.00     0.01   0.05   0.04     0.01   0.08  -0.06
   218   1     0.01  -0.04  -0.03    -0.02   0.05   0.01    -0.02   0.06  -0.05
   219   1     0.01  -0.02  -0.02    -0.03   0.06   0.02    -0.00   0.06  -0.05
   220   1     0.01  -0.04  -0.02    -0.02   0.06   0.03    -0.01   0.08  -0.06
   221   6     0.02  -0.04  -0.03    -0.03   0.01  -0.01    -0.06   0.03  -0.03
   222   1     0.01  -0.04  -0.02    -0.01   0.01   0.01    -0.03   0.03  -0.03
   223   6     0.03  -0.03  -0.05    -0.05   0.03  -0.02    -0.06   0.03  -0.04
   224   6     0.03  -0.01  -0.04    -0.05   0.04  -0.01    -0.03   0.03  -0.03
   225   6     0.03   0.01  -0.02    -0.05   0.05  -0.00    -0.01   0.04  -0.03
   226   1     0.01  -0.01   0.00    -0.01   0.04   0.02     0.02   0.03  -0.02
   227   6     0.02   0.01  -0.00    -0.03   0.05   0.01     0.02   0.03  -0.03
   228   6     0.02  -0.04  -0.04    -0.04   0.02  -0.02    -0.07   0.03  -0.04
   229   1     0.01  -0.05  -0.03    -0.02   0.00  -0.01    -0.06   0.03  -0.03
   230   1     0.03  -0.02  -0.05    -0.06   0.03  -0.02    -0.07   0.04  -0.04
   231   6     0.03  -0.00  -0.05    -0.06   0.04  -0.02    -0.04   0.04  -0.04
   232   6     0.02   0.01  -0.02    -0.05   0.05   0.01     0.01   0.04  -0.03
   233   1     0.03   0.01  -0.03    -0.06   0.05  -0.01    -0.02   0.04  -0.03
   234   1     0.02   0.01   0.00    -0.03   0.05   0.02     0.04   0.03  -0.02
   235   1     0.02  -0.04  -0.05    -0.05   0.01  -0.02    -0.08   0.03  -0.04
   236   6     0.04  -0.01  -0.05    -0.07   0.06  -0.02    -0.05   0.05  -0.04
   237   6     0.04   0.00  -0.05    -0.07   0.03  -0.03    -0.05   0.03  -0.04
   238   1     0.03   0.02  -0.02    -0.05   0.06   0.00     0.02   0.04  -0.03
   239   6     0.04  -0.00  -0.06    -0.08   0.06  -0.03    -0.06   0.05  -0.04
   240   1     0.03  -0.01  -0.04    -0.06   0.06  -0.01    -0.04   0.06  -0.04
   241   6     0.04   0.01  -0.06    -0.08   0.04  -0.03    -0.06   0.03  -0.04
   242   1     0.04   0.01  -0.05    -0.07   0.02  -0.03    -0.05   0.02  -0.03
   243   6     0.05   0.01  -0.07    -0.09   0.05  -0.03    -0.07   0.04  -0.04
   244   1     0.04  -0.00  -0.06    -0.09   0.07  -0.03    -0.06   0.06  -0.04
   245   1     0.05   0.02  -0.07    -0.09   0.03  -0.04    -0.07   0.02  -0.04
   246   1     0.05   0.01  -0.07    -0.10   0.06  -0.04    -0.07   0.04  -0.04
   247   6    -0.01  -0.03   0.03     0.03  -0.02   0.03     0.02  -0.00  -0.01
   248   1    -0.01  -0.04   0.03     0.03  -0.03   0.03     0.02  -0.00  -0.01
   249   1    -0.01  -0.03   0.04     0.03  -0.01   0.04     0.03   0.00  -0.01
   250   1    -0.01  -0.02   0.03     0.03  -0.03   0.03     0.02  -0.01  -0.00
   251   6    -0.01  -0.05   0.02     0.03   0.03   0.05     0.02   0.06  -0.05
   252   1    -0.02  -0.05   0.03     0.04   0.03   0.06     0.04   0.05  -0.04
   253   1    -0.01  -0.06   0.02     0.03   0.02   0.06     0.01   0.05  -0.04
   254   1    -0.01  -0.06   0.02     0.03   0.04   0.06     0.02   0.07  -0.06
                      4                      5                      6
                      A                      A                      A
 Frequencies --      6.4407                 7.2261                 7.3658
 Red. masses --      6.6054                 6.3965                 5.3084
 Frc consts  --      0.0002                 0.0002                 0.0002
 IR Inten    --      0.0911                 0.0310                 0.0489
  Atom  AN      X      Y      Z        X      Y      Z        X      Y      Z
     1   6     0.00  -0.03  -0.02    -0.01  -0.00   0.03    -0.01   0.01   0.00
     2   6     0.01  -0.01  -0.02    -0.01  -0.00   0.03    -0.01   0.01   0.00
     3   6     0.01  -0.01  -0.02    -0.00   0.00   0.03    -0.01   0.01   0.00
     4   6     0.01  -0.02  -0.03    -0.01   0.00   0.02    -0.01   0.02   0.00
     5   7     0.00  -0.03  -0.02    -0.01   0.00   0.02    -0.01   0.02   0.00
     6   6     0.01  -0.02  -0.03    -0.00   0.01   0.02    -0.01   0.01   0.00
     7   6     0.01  -0.03  -0.03    -0.01   0.01   0.01    -0.01   0.01  -0.00
     8   6     0.01  -0.03  -0.03    -0.00   0.02   0.00    -0.01   0.01  -0.00
     9   7     0.00  -0.03  -0.03    -0.01   0.01   0.01    -0.01   0.02  -0.00
    10   6     0.01  -0.03  -0.04    -0.01   0.01  -0.00    -0.01   0.02  -0.00
    11   6     0.00  -0.03  -0.03    -0.01   0.01   0.00    -0.01   0.02  -0.00
    12   5     0.00  -0.04  -0.03    -0.02   0.00   0.02    -0.01   0.02  -0.00
    13   9    -0.00  -0.04  -0.02    -0.02   0.00   0.02    -0.01   0.02  -0.00
    14   9    -0.00  -0.04  -0.03    -0.02   0.00   0.02    -0.02   0.02   0.00
    15   6     0.02  -0.00  -0.03     0.01   0.03   0.01    -0.01   0.00   0.00
    16   6     0.03   0.00  -0.05     0.01   0.04  -0.01    -0.00  -0.00   0.01
    17   6     0.01   0.01  -0.02     0.02   0.04   0.03    -0.01  -0.00  -0.01
    18   6     0.03  -0.01  -0.06    -0.01   0.03  -0.02    -0.00   0.00   0.02
    19   6     0.04   0.02  -0.05     0.02   0.06  -0.01    -0.00  -0.01   0.01
    20   6     0.02   0.02  -0.02     0.04   0.06   0.03    -0.01  -0.01  -0.01
    21   6     0.00   0.00  -0.00     0.02   0.03   0.05    -0.02   0.00  -0.02
    22   6     0.04  -0.00  -0.08    -0.01   0.04  -0.04     0.00  -0.00   0.03
    23   1     0.02  -0.02  -0.06    -0.02   0.02  -0.02    -0.00   0.01   0.02
    24   6     0.05   0.02  -0.07     0.02   0.07  -0.03     0.00  -0.02   0.02
    25   6     0.04   0.03  -0.03     0.04   0.07   0.01    -0.01  -0.02   0.00
    26   6     0.02   0.04  -0.00     0.06   0.07   0.04    -0.02  -0.02  -0.01
    27   1    -0.01  -0.01   0.00     0.01   0.02   0.05    -0.02   0.01  -0.02
    28   6    -0.00   0.01   0.01     0.04   0.04   0.06    -0.02  -0.00  -0.02
    29   6     0.06   0.01  -0.08     0.00   0.06  -0.04     0.00  -0.01   0.03
    30   1     0.05  -0.01  -0.09    -0.02   0.03  -0.05     0.01   0.00   0.04
    31   1     0.06   0.03  -0.07     0.03   0.08  -0.03     0.00  -0.03   0.02
    32   6     0.01   0.03   0.01     0.06   0.06   0.06    -0.02  -0.01  -0.02
    33   1     0.03   0.05  -0.00     0.07   0.08   0.04    -0.02  -0.03  -0.01
    34   1    -0.01   0.01   0.03     0.04   0.03   0.08    -0.02   0.00  -0.03
    35   1     0.07   0.02  -0.09     0.00   0.07  -0.06     0.01  -0.02   0.04
    36   1     0.01   0.04   0.02     0.07   0.06   0.08    -0.02  -0.02  -0.03
    37   6     0.05   0.04  -0.04     0.06   0.08   0.01    -0.01  -0.03   0.00
    38   6     0.06   0.04  -0.05     0.08   0.11  -0.01    -0.01  -0.04   0.00
    39   6     0.07   0.06  -0.03     0.07   0.08   0.02    -0.01  -0.04   0.01
    40   6     0.07   0.06  -0.05     0.10   0.12  -0.01    -0.01  -0.05   0.00
    41   1     0.05   0.03  -0.05     0.07   0.11  -0.02    -0.01  -0.03  -0.00
    42   6     0.08   0.08  -0.03     0.09   0.10   0.02    -0.01  -0.05   0.01
    43   1     0.06   0.07  -0.02     0.06   0.06   0.03    -0.01  -0.03   0.01
    44   6     0.08   0.08  -0.04     0.11   0.12   0.00    -0.01  -0.05   0.01
    45   1     0.08   0.05  -0.05     0.11   0.14  -0.02    -0.01  -0.05   0.00
    46   1     0.09   0.09  -0.03     0.10   0.10   0.03    -0.01  -0.05   0.01
    47   1     0.10   0.09  -0.04     0.12   0.13  -0.00    -0.01  -0.06   0.01
    48   6     0.01   0.00  -0.02     0.00   0.00   0.03    -0.01   0.02   0.00
    49   1     0.01   0.01  -0.02     0.01   0.00   0.03    -0.01   0.02   0.00
    50   1     0.02   0.00  -0.03    -0.00   0.00   0.03    -0.01   0.02   0.00
    51   1     0.02   0.01  -0.02    -0.00  -0.01   0.03    -0.01   0.02   0.00
    52   6     0.01  -0.03  -0.04     0.00   0.02   0.00    -0.01   0.00  -0.00
    53   1     0.02  -0.02  -0.04     0.00   0.02  -0.00    -0.00   0.00   0.00
    54   1     0.01  -0.02  -0.03     0.01   0.02   0.00    -0.01   0.00  -0.01
    55   1     0.01  -0.03  -0.04     0.00   0.02  -0.00    -0.01   0.00  -0.00
    56   6     0.01  -0.01  -0.02    -0.01  -0.00   0.04    -0.01   0.01   0.00
    57   6     0.01  -0.01  -0.02    -0.01  -0.00   0.04    -0.01   0.00  -0.01
    58   6     0.01  -0.00  -0.01    -0.01  -0.01   0.03    -0.01   0.01   0.01
    59   7     0.01  -0.01  -0.01    -0.01  -0.00   0.03    -0.01  -0.00  -0.01
    60   6     0.01   0.00  -0.01    -0.01  -0.01   0.03    -0.01   0.00   0.00
    61   6     0.00   0.00   0.00    -0.01  -0.01   0.03    -0.01   0.02   0.02
    62   5     0.01  -0.00  -0.01    -0.01  -0.00   0.03    -0.01  -0.01  -0.01
    63   6     0.01   0.01   0.00    -0.01  -0.02   0.02    -0.01  -0.00  -0.00
    64   1     0.01   0.01   0.00    -0.02  -0.01   0.03    -0.02   0.02   0.02
    65   1     0.00   0.00   0.01    -0.00  -0.01   0.02     0.00   0.01   0.02
    66   1     0.00  -0.00  -0.00    -0.01  -0.00   0.03    -0.00   0.03   0.03
    67   7     0.01   0.00  -0.01    -0.01  -0.01   0.03    -0.01  -0.01  -0.02
    68   9     0.01  -0.00  -0.02    -0.01  -0.01   0.04    -0.02  -0.01  -0.02
    69   9     0.00  -0.01  -0.01    -0.00   0.00   0.03    -0.01  -0.02  -0.01
    70   6     0.01   0.01  -0.00    -0.01  -0.02   0.02    -0.01  -0.01  -0.01
    71   6     0.01   0.02   0.01    -0.01  -0.03   0.00    -0.01   0.01   0.01
    72   6     0.01   0.00  -0.01    -0.01  -0.01   0.03    -0.01  -0.02  -0.02
    73   6     0.01   0.01   0.00    -0.01  -0.02   0.01    -0.01  -0.02  -0.02
    74   6     0.00   0.01   0.03    -0.00  -0.02  -0.02     0.02  -0.00   0.02
    75   6     0.01   0.03   0.01    -0.03  -0.05   0.01    -0.03   0.03   0.01
    76   6     0.01   0.01  -0.00    -0.01  -0.02   0.02    -0.01  -0.02  -0.02
    77   6     0.01   0.02   0.01    -0.01  -0.03   0.00    -0.01  -0.02  -0.02
    78   6    -0.00   0.00   0.03     0.01  -0.00  -0.03     0.04  -0.02   0.02
    79   6    -0.00   0.02   0.04    -0.01  -0.03  -0.04     0.03   0.01   0.04
    80   6     0.01   0.04   0.02    -0.04  -0.06  -0.01    -0.03   0.04   0.03
    81   6     0.01   0.04  -0.00    -0.04  -0.06   0.03    -0.05   0.04  -0.00
    82   1     0.00   0.02   0.01    -0.00  -0.02  -0.00     0.01  -0.02  -0.01
    83   1     0.01   0.02   0.01    -0.02  -0.03   0.01    -0.02  -0.01  -0.01
    84   1     0.01   0.02   0.01    -0.01  -0.03  -0.00    -0.01  -0.03  -0.03
    85   6    -0.01  -0.00   0.04     0.02   0.00  -0.05     0.08  -0.03   0.03
    86   1    -0.00  -0.01   0.02     0.02   0.01  -0.01     0.03  -0.03   0.01
    87   6    -0.01   0.02   0.05     0.00  -0.03  -0.06     0.07  -0.00   0.05
    88   6     0.00   0.04   0.04    -0.03  -0.05  -0.03     0.00   0.03   0.04
    89   6     0.01   0.05   0.02    -0.06  -0.08   0.00    -0.07   0.06   0.03
    90   1     0.01   0.03  -0.01    -0.03  -0.05   0.04    -0.05   0.03  -0.01
    91   6     0.02   0.05  -0.01    -0.06  -0.07   0.04    -0.08   0.06   0.00
    92   6    -0.01   0.01   0.05     0.02  -0.01  -0.06     0.09  -0.02   0.04
    93   1    -0.01  -0.01   0.04     0.04   0.02  -0.05     0.09  -0.05   0.03
    94   1    -0.01   0.03   0.06     0.00  -0.04  -0.07     0.08   0.00   0.06
    95   6     0.00   0.04   0.05    -0.04  -0.07  -0.05     0.01   0.04   0.05
    96   6     0.02   0.06   0.00    -0.07  -0.09   0.02    -0.09   0.07   0.02
    97   1     0.01   0.06   0.03    -0.08  -0.09  -0.01    -0.07   0.07   0.04
    98   1     0.02   0.05  -0.02    -0.07  -0.08   0.05    -0.10   0.07  -0.01
    99   1    -0.02   0.00   0.07     0.03  -0.01  -0.08     0.13  -0.03   0.05
   100   6     0.01   0.07   0.07    -0.07  -0.11  -0.10    -0.04  -0.04  -0.05
   101   6    -0.01   0.03   0.04    -0.03  -0.04  -0.00     0.06   0.13   0.17
   102   1     0.02   0.07   0.00    -0.09  -0.10   0.03    -0.12   0.09   0.02
   103   6     0.01   0.07   0.08    -0.08  -0.12  -0.12    -0.04  -0.03  -0.04
   104   1     0.01   0.07   0.07    -0.08  -0.13  -0.14    -0.08  -0.11  -0.14
   105   6    -0.01   0.04   0.05    -0.04  -0.05  -0.02     0.06   0.15   0.18
   106   1    -0.01   0.02   0.03    -0.01  -0.01   0.04     0.09   0.20   0.25
   107   6    -0.00   0.06   0.07    -0.07  -0.09  -0.08     0.01   0.07   0.08
   108   1     0.01   0.09   0.09    -0.10  -0.15  -0.16    -0.07  -0.09  -0.12
   109   1    -0.01   0.03   0.05    -0.03  -0.03   0.01     0.10   0.22   0.28
   110   1    -0.00   0.07   0.08    -0.08  -0.10  -0.09     0.02   0.07   0.09
   111   6    -0.00  -0.03  -0.04    -0.02   0.01   0.00    -0.01   0.03  -0.00
   112   1    -0.00  -0.03  -0.03    -0.02   0.00   0.01    -0.01   0.03  -0.01
   113   1    -0.00  -0.03  -0.03    -0.03   0.00   0.00    -0.01   0.03   0.00
   114   1    -0.00  -0.03  -0.04    -0.02   0.01  -0.00    -0.01   0.03  -0.00
   115   6    -0.00  -0.04  -0.02    -0.02  -0.01   0.03    -0.01   0.01   0.00
   116   1    -0.00  -0.03  -0.01    -0.02  -0.01   0.04    -0.01   0.01   0.00
   117   1    -0.00  -0.04  -0.03    -0.02  -0.01   0.03    -0.02   0.01   0.00
   118   1    -0.00  -0.04  -0.01    -0.02  -0.01   0.03    -0.01   0.01   0.00
   119   6     0.01  -0.02  -0.03    -0.01   0.00   0.04    -0.02  -0.00  -0.01
   120   1     0.01  -0.03  -0.03    -0.01   0.01   0.04    -0.01  -0.01  -0.01
   121   1     0.01  -0.02  -0.04    -0.01   0.00   0.05    -0.02  -0.00  -0.02
   122   1     0.01  -0.02  -0.03    -0.01   0.00   0.04    -0.02   0.01  -0.01
   123   6     0.01  -0.00  -0.02    -0.01  -0.00   0.03    -0.01  -0.02  -0.03
   124   1     0.01  -0.00  -0.02    -0.01  -0.01   0.04    -0.02  -0.02  -0.03
   125   1     0.00  -0.01  -0.02    -0.00   0.00   0.03    -0.01  -0.03  -0.02
   126   1     0.01  -0.00  -0.01    -0.01  -0.01   0.02    -0.01  -0.03  -0.03
   127   6     0.01   0.01  -0.01    -0.01  -0.01   0.01    -0.01  -0.02  -0.02
   128   6     0.01   0.01  -0.01    -0.01  -0.01   0.01    -0.01  -0.02  -0.02
   129   6     0.00   0.01  -0.01    -0.01  -0.01   0.01    -0.01  -0.02  -0.02
   130   7     0.01   0.00  -0.01    -0.01  -0.01   0.01    -0.01  -0.01  -0.02
   131   6     0.01   0.00  -0.01    -0.01  -0.01   0.01    -0.01  -0.01  -0.02
   132   6     0.00   0.01  -0.01    -0.01  -0.01   0.02    -0.00  -0.02  -0.02
   133   5     0.01   0.00  -0.01    -0.01  -0.01   0.01    -0.02  -0.01  -0.02
   134   6     0.00  -0.00  -0.01    -0.01  -0.00   0.01    -0.01  -0.01  -0.02
   135   1    -0.00   0.01  -0.01    -0.00  -0.01   0.02    -0.00  -0.02  -0.02
   136   1     0.00   0.01  -0.01    -0.01  -0.01   0.02    -0.00  -0.02  -0.02
   137   1     0.00   0.01  -0.01    -0.01  -0.02   0.02    -0.00  -0.02  -0.02
   138   7     0.01  -0.00  -0.01    -0.01  -0.00   0.01    -0.01  -0.01  -0.02
   139   9     0.01   0.00  -0.01    -0.01  -0.01   0.01    -0.02  -0.01  -0.02
   140   9     0.01   0.00  -0.01    -0.02  -0.01   0.01    -0.02  -0.01  -0.02
   141   6     0.01  -0.00  -0.01    -0.01  -0.00   0.01    -0.01  -0.01  -0.02
   142   6    -0.00  -0.00  -0.00    -0.00  -0.00  -0.01    -0.00  -0.01  -0.01
   143   6     0.01  -0.00  -0.02    -0.01   0.00   0.01    -0.02  -0.00  -0.02
   144   6     0.00  -0.01  -0.01    -0.01   0.00   0.00    -0.01  -0.00  -0.02
   145   6    -0.00  -0.01   0.00    -0.00   0.01  -0.01     0.01  -0.02  -0.01
   146   6    -0.01   0.00   0.00     0.01  -0.01  -0.01     0.01  -0.01  -0.01
   147   6     0.01  -0.01  -0.02    -0.01   0.00   0.00    -0.01   0.00  -0.02
   148   6     0.00  -0.01  -0.01    -0.00   0.01  -0.01    -0.00  -0.00  -0.02
   149   6     0.00  -0.02  -0.01    -0.02   0.02   0.00    -0.00  -0.02  -0.02
   150   6    -0.01  -0.01   0.01     0.01   0.02  -0.02     0.03  -0.02  -0.01
   151   6    -0.01   0.00   0.01     0.02  -0.01  -0.03     0.03  -0.01  -0.01
   152   6    -0.00   0.01   0.00     0.01  -0.02  -0.01    -0.00  -0.01  -0.01
   153   1     0.01  -0.01  -0.02    -0.01   0.01   0.00    -0.01   0.00  -0.02
   154   1    -0.00  -0.01  -0.01    -0.01   0.01  -0.01     0.00  -0.00  -0.02
   155   1    -0.00  -0.00  -0.01     0.00   0.00  -0.01    -0.00  -0.00  -0.02
   156   1     0.00  -0.01  -0.01    -0.00   0.01  -0.01    -0.00   0.00  -0.01
   157   6    -0.00  -0.03  -0.00    -0.02   0.03  -0.00     0.01  -0.02  -0.01
   158   1     0.01  -0.02  -0.01    -0.02   0.02   0.01    -0.02  -0.02  -0.02
   159   6    -0.02  -0.02   0.01     0.01   0.03  -0.02     0.04  -0.02  -0.00
   160   6    -0.02  -0.01   0.01     0.02   0.01  -0.03     0.04  -0.02  -0.00
   161   6    -0.02   0.01   0.02     0.03  -0.01  -0.03     0.04  -0.01  -0.00
   162   1     0.00   0.01  -0.00     0.00  -0.02  -0.00    -0.02  -0.01  -0.02
   163   6    -0.01   0.02   0.01     0.02  -0.03  -0.02     0.01  -0.01  -0.01
   164   6    -0.01  -0.03   0.00    -0.01   0.04  -0.01     0.03  -0.02  -0.01
   165   1     0.00  -0.03  -0.01    -0.02   0.04   0.00     0.00  -0.02  -0.02
   166   1    -0.02  -0.02   0.01     0.01   0.03  -0.03     0.06  -0.02  -0.00
   167   6    -0.03  -0.01   0.02     0.03   0.01  -0.04     0.08  -0.02   0.00
   168   6    -0.01   0.02   0.02     0.03  -0.03  -0.03     0.03  -0.01  -0.00
   169   1    -0.02   0.01   0.02     0.03  -0.01  -0.04     0.05  -0.01   0.00
   170   1    -0.00   0.02   0.01     0.02  -0.04  -0.02    -0.00  -0.00  -0.01
   171   1    -0.01  -0.03   0.00    -0.01   0.05  -0.02     0.04  -0.03  -0.01
   172   6    -0.03  -0.01   0.01     0.03   0.02  -0.03     0.09  -0.00   0.04
   173   6    -0.04  -0.01   0.04     0.04   0.01  -0.06     0.10  -0.04  -0.02
   174   1    -0.02   0.02   0.02     0.03  -0.03  -0.04     0.03  -0.01  -0.00
   175   6    -0.05  -0.02   0.02     0.05   0.02  -0.04     0.12  -0.00   0.04
   176   1    -0.03  -0.02  -0.01     0.03   0.02  -0.01     0.07   0.02   0.06
   177   6    -0.05  -0.01   0.05     0.05   0.01  -0.07     0.13  -0.05  -0.02
   178   1    -0.03  -0.00   0.05     0.04   0.00  -0.07     0.08  -0.06  -0.05
   179   6    -0.05  -0.01   0.04     0.06   0.02  -0.06     0.14  -0.03   0.02
   180   1    -0.05  -0.02   0.01     0.05   0.03  -0.03     0.13   0.01   0.07
   181   1    -0.06  -0.01   0.06     0.06   0.01  -0.09     0.14  -0.06  -0.04
   182   1    -0.06  -0.02   0.04     0.07   0.02  -0.07     0.17  -0.03   0.02
   183   6     0.01   0.01  -0.00    -0.01  -0.01   0.01    -0.02  -0.02  -0.02
   184   1     0.01   0.01  -0.00    -0.01  -0.01   0.01    -0.02  -0.02  -0.02
   185   1     0.02   0.00  -0.00    -0.02  -0.01   0.01    -0.02  -0.02  -0.02
   186   1     0.01   0.01   0.00    -0.01  -0.01   0.01    -0.02  -0.02  -0.02
   187   6     0.01  -0.00  -0.02    -0.01  -0.00   0.01    -0.02   0.00  -0.02
   188   1     0.01   0.00  -0.02    -0.01  -0.00   0.01    -0.02   0.00  -0.02
   189   1     0.01  -0.00  -0.02    -0.02   0.00   0.02    -0.02  -0.00  -0.03
   190   1     0.01  -0.01  -0.02    -0.01   0.00   0.01    -0.02   0.00  -0.02
   191   6     0.01  -0.02  -0.04    -0.01   0.01  -0.01    -0.01   0.01  -0.01
   192   6     0.01  -0.01  -0.04    -0.01   0.01  -0.01    -0.01   0.02  -0.01
   193   6    -0.00  -0.01  -0.03    -0.01   0.01  -0.01    -0.01   0.01  -0.00
   194   7     0.01  -0.00  -0.03    -0.01   0.01  -0.02    -0.01   0.01  -0.02
   195   6     0.00  -0.01  -0.02    -0.01   0.01  -0.02    -0.01   0.01  -0.01
   196   6    -0.01  -0.02  -0.02    -0.00   0.01  -0.00    -0.00   0.01   0.01
   197   5     0.02   0.01  -0.04    -0.02   0.01  -0.03    -0.02   0.02  -0.03
   198   6    -0.00  -0.00  -0.01    -0.01   0.00  -0.02    -0.01   0.01  -0.01
   199   1    -0.03  -0.03  -0.02     0.00   0.00  -0.00    -0.00   0.00   0.01
   200   1    -0.01  -0.02  -0.01     0.00   0.01  -0.00    -0.00   0.01   0.01
   201   1    -0.01  -0.02  -0.03    -0.00   0.01  -0.00    -0.00   0.01   0.01
   202   7     0.01   0.01  -0.02    -0.01   0.01  -0.03    -0.01   0.01  -0.03
   203   9     0.02   0.00  -0.05    -0.02   0.01  -0.04    -0.01   0.01  -0.03
   204   9     0.03   0.03  -0.04    -0.03   0.02  -0.03    -0.02   0.02  -0.03
   205   6     0.00   0.01  -0.01    -0.01   0.00  -0.03    -0.01   0.01  -0.02
   206   6    -0.02  -0.01   0.02     0.00  -0.00  -0.01    -0.00   0.00  -0.00
   207   6     0.02   0.02  -0.02    -0.02   0.00  -0.04    -0.02   0.01  -0.03
   208   6    -0.00   0.01   0.01    -0.01  -0.00  -0.03    -0.01   0.01  -0.02
   209   6    -0.01  -0.00   0.04     0.00   0.00   0.01    -0.00   0.01   0.00
   210   6    -0.04  -0.04   0.02     0.00  -0.02  -0.00     0.00  -0.01  -0.00
   211   6     0.01   0.02   0.00    -0.01  -0.00  -0.04    -0.01   0.01  -0.03
   212   6    -0.01   0.00   0.03    -0.00  -0.01  -0.02    -0.00   0.00  -0.02
   213   6     0.01   0.02   0.04     0.00   0.02   0.01    -0.01   0.02   0.00
   214   6    -0.03  -0.01   0.06     0.01  -0.01   0.02     0.00   0.00   0.01
   215   6    -0.05  -0.05   0.04     0.01  -0.03   0.01     0.01  -0.01   0.00
   216   6    -0.04  -0.05  -0.01    -0.00  -0.02  -0.02     0.00  -0.01  -0.01
   217   1     0.01   0.03   0.01    -0.01  -0.00  -0.04    -0.01   0.01  -0.04
   218   1    -0.01   0.01   0.04     0.00  -0.00  -0.02    -0.01   0.00  -0.01
   219   1    -0.02  -0.01   0.03     0.00  -0.01  -0.02    -0.00  -0.01  -0.01
   220   1    -0.01   0.01   0.04    -0.00  -0.01  -0.03    -0.00  -0.00  -0.02
   221   6     0.01   0.03   0.06     0.00   0.02   0.02    -0.01   0.02   0.01
   222   1     0.02   0.03   0.02    -0.00   0.02  -0.00    -0.01   0.02  -0.00
   223   6    -0.03   0.00   0.08     0.01   0.00   0.03     0.00   0.01   0.02
   224   6    -0.05  -0.04   0.06     0.01  -0.02   0.02     0.01  -0.01   0.01
   225   6    -0.07  -0.07   0.04     0.01  -0.04   0.01     0.01  -0.02   0.00
   226   1    -0.02  -0.04  -0.02    -0.01  -0.02  -0.02    -0.00  -0.01  -0.01
   227   6    -0.06  -0.07  -0.01     0.00  -0.04  -0.02     0.01  -0.02  -0.01
   228   6    -0.01   0.02   0.08     0.01   0.01   0.03    -0.01   0.01   0.02
   229   1     0.02   0.05   0.06     0.00   0.03   0.02    -0.02   0.03   0.01
   230   1    -0.05  -0.01   0.10     0.02  -0.00   0.04     0.00   0.00   0.02
   231   6    -0.08  -0.05   0.08     0.02  -0.03   0.03     0.01  -0.01   0.02
   232   6    -0.08  -0.09   0.01     0.01  -0.04  -0.00     0.01  -0.02  -0.00
   233   1    -0.09  -0.08   0.05     0.02  -0.04   0.02     0.02  -0.02   0.01
   234   1    -0.06  -0.08  -0.02    -0.00  -0.04  -0.02     0.01  -0.02  -0.01
   235   1    -0.01   0.03   0.10     0.01   0.02   0.04    -0.01   0.02   0.02
   236   6    -0.08  -0.03   0.09     0.03  -0.03   0.03     0.02  -0.02   0.02
   237   6    -0.09  -0.07   0.10     0.02  -0.02   0.05     0.02  -0.01   0.03
   238   1    -0.09  -0.10   0.01     0.01  -0.05  -0.00     0.02  -0.03  -0.00
   239   6    -0.11  -0.05   0.11     0.03  -0.04   0.04     0.02  -0.02   0.02
   240   1    -0.07  -0.02   0.08     0.02  -0.04   0.02     0.01  -0.02   0.01
   241   6    -0.11  -0.08   0.12     0.03  -0.03   0.06     0.02  -0.01   0.03
   242   1    -0.08  -0.08   0.09     0.02  -0.02   0.05     0.01  -0.00   0.03
   243   6    -0.12  -0.07   0.13     0.04  -0.04   0.06     0.02  -0.02   0.03
   244   1    -0.11  -0.04   0.12     0.04  -0.05   0.04     0.02  -0.02   0.02
   245   1    -0.12  -0.10   0.13     0.03  -0.03   0.07     0.02  -0.01   0.04
   246   1    -0.14  -0.08   0.14     0.04  -0.05   0.07     0.03  -0.02   0.04
   247   6     0.02  -0.01  -0.05    -0.02   0.01  -0.01    -0.02   0.02  -0.02
   248   1     0.03   0.00  -0.05    -0.03   0.02  -0.02    -0.02   0.03  -0.02
   249   1     0.03  -0.01  -0.06    -0.02   0.01  -0.02    -0.02   0.02  -0.03
   250   1     0.02  -0.01  -0.06    -0.02   0.01  -0.01    -0.02   0.02  -0.02
   251   6     0.03   0.03  -0.03    -0.02   0.01  -0.05    -0.02   0.02  -0.04
   252   1     0.03   0.02  -0.04    -0.02   0.01  -0.06    -0.02   0.01  -0.05
   253   1     0.03   0.04  -0.03    -0.03   0.02  -0.05    -0.02   0.02  -0.04
   254   1     0.03   0.04  -0.03    -0.02   0.01  -0.06    -0.02   0.01  -0.05
                      7                      8                      9
                      A                      A                      A
 Frequencies --      8.1850                 8.7157                 9.5447
 Red. masses --      4.0279                 5.0059                 5.5627
 Frc consts  --      0.0002                 0.0002                 0.0003
 IR Inten    --      0.0090                 0.0213                 0.0448
  Atom  AN      X      Y      Z        X      Y      Z        X      Y      Z
     1   6     0.01  -0.00   0.00    -0.00  -0.01   0.01    -0.02   0.02   0.02
     2   6     0.01   0.00  -0.00    -0.00  -0.01   0.01    -0.02   0.02   0.02
     3   6     0.01  -0.00  -0.00    -0.00  -0.01   0.01    -0.01   0.02   0.02
     4   6     0.01  -0.00   0.00    -0.00  -0.00   0.01    -0.02   0.02   0.01
     5   7     0.01  -0.00   0.00    -0.00  -0.00   0.01    -0.02   0.02   0.01
     6   6     0.00  -0.00   0.00    -0.00   0.00   0.01    -0.01   0.01   0.01
     7   6     0.01  -0.01   0.00    -0.00   0.01   0.00    -0.02   0.01   0.01
     8   6     0.00  -0.01   0.00    -0.00   0.01   0.00    -0.02   0.00   0.01
     9   7     0.01  -0.01   0.00    -0.00   0.01   0.00    -0.02   0.01   0.01
    10   6     0.01  -0.01   0.00    -0.00   0.02   0.00    -0.02  -0.00   0.00
    11   6     0.01  -0.01   0.00    -0.00   0.02   0.00    -0.02   0.00   0.01
    12   5     0.01  -0.01   0.00    -0.00   0.01   0.01    -0.02   0.02   0.01
    13   9     0.00  -0.01   0.00     0.00   0.01   0.00    -0.03   0.02   0.01
    14   9     0.01  -0.01  -0.00    -0.01   0.01   0.01    -0.02   0.02   0.01
    15   6     0.01  -0.00   0.00    -0.00   0.00   0.01    -0.01   0.01   0.01
    16   6     0.01  -0.00   0.00    -0.01   0.01   0.01     0.00   0.01   0.01
    17   6     0.00  -0.00   0.00     0.00   0.00   0.01    -0.01   0.01   0.01
    18   6     0.01  -0.01   0.00    -0.02   0.01   0.00     0.01   0.01   0.01
    19   6     0.01  -0.01   0.00    -0.02   0.01   0.01     0.02   0.00   0.01
    20   6     0.01  -0.00   0.00    -0.00   0.01   0.01     0.00   0.01   0.01
    21   6     0.00  -0.00   0.00     0.01   0.00   0.01    -0.03   0.01   0.01
    22   6     0.01  -0.01  -0.00    -0.03   0.01   0.00     0.02   0.00   0.01
    23   1     0.01  -0.00   0.00    -0.01   0.01   0.00    -0.01   0.01   0.01
    24   6     0.02  -0.01  -0.00    -0.03   0.01   0.01     0.04   0.00   0.01
    25   6     0.01  -0.00   0.00    -0.02   0.01   0.01     0.02   0.01   0.01
    26   6     0.01  -0.00   0.00     0.00   0.00   0.01    -0.00   0.01   0.01
    27   1    -0.00  -0.00   0.00     0.02  -0.00   0.01    -0.04   0.02   0.01
    28   6     0.00  -0.00   0.00     0.02   0.00   0.01    -0.03   0.01   0.01
    29   6     0.02  -0.01  -0.00    -0.04   0.01   0.01     0.04   0.00   0.01
    30   1     0.01  -0.01  -0.00    -0.03   0.01   0.00     0.03   0.00   0.01
    31   1     0.02  -0.01  -0.00    -0.04   0.01   0.01     0.05  -0.00   0.01
    32   6     0.00  -0.00   0.00     0.01   0.00   0.01    -0.02   0.01   0.01
    33   1     0.01  -0.00   0.00    -0.00   0.01   0.01     0.00   0.01   0.01
    34   1    -0.00  -0.00   0.00     0.03  -0.00   0.01    -0.05   0.02   0.01
    35   1     0.02  -0.01  -0.00    -0.05   0.01   0.00     0.06  -0.00   0.01
    36   1     0.00  -0.00   0.00     0.02   0.00   0.01    -0.03   0.01   0.01
    37   6     0.02  -0.01   0.00    -0.03   0.01   0.01     0.04   0.00   0.01
    38   6     0.02  -0.01  -0.00    -0.02   0.03   0.01     0.04  -0.03  -0.01
    39   6     0.02  -0.00   0.00    -0.04  -0.01  -0.00     0.06   0.03   0.02
    40   6     0.02  -0.01  -0.00    -0.03   0.03   0.01     0.06  -0.04  -0.01
    41   1     0.02  -0.01  -0.01    -0.02   0.04   0.02     0.02  -0.06  -0.02
    42   6     0.03  -0.00   0.00    -0.05  -0.00  -0.00     0.08   0.03   0.02
    43   1     0.02   0.00   0.01    -0.04  -0.02  -0.01     0.06   0.06   0.04
    44   6     0.03  -0.01   0.00    -0.05   0.02   0.01     0.08  -0.01   0.01
    45   1     0.03  -0.02  -0.01    -0.03   0.05   0.02     0.06  -0.06  -0.02
    46   1     0.03   0.00   0.01    -0.06  -0.02  -0.01     0.10   0.05   0.03
    47   1     0.03  -0.01   0.00    -0.05   0.02   0.01     0.10  -0.01   0.01
    48   6     0.01   0.00  -0.00    -0.00  -0.01   0.01    -0.01   0.02   0.02
    49   1     0.00   0.00   0.00     0.00  -0.01   0.01    -0.01   0.02   0.01
    50   1     0.01   0.00  -0.00    -0.01  -0.01   0.01    -0.01   0.01   0.02
    51   1     0.01   0.00  -0.00    -0.00  -0.02   0.01    -0.01   0.02   0.02
    52   6     0.00  -0.01   0.00    -0.00   0.01   0.00    -0.01  -0.00   0.00
    53   1     0.01  -0.01   0.00    -0.01   0.01   0.01    -0.00  -0.00   0.00
    54   1     0.00  -0.00   0.00     0.00   0.01   0.00    -0.01  -0.00   0.01
    55   1     0.00  -0.01   0.00    -0.00   0.02   0.00    -0.01  -0.01   0.00
    56   6     0.01   0.00  -0.00    -0.00  -0.01   0.01    -0.02   0.02   0.02
    57   6     0.01   0.00  -0.00    -0.00  -0.01   0.00    -0.02   0.02   0.02
    58   6     0.00   0.00  -0.00    -0.00  -0.01   0.01    -0.01   0.02   0.02
    59   7     0.01   0.01  -0.00    -0.00  -0.01   0.00    -0.02   0.02   0.02
    60   6     0.00   0.01  -0.00    -0.00  -0.01   0.00    -0.01   0.01   0.02
    61   6     0.00   0.00  -0.00    -0.00  -0.01   0.01    -0.01   0.02   0.01
    62   5     0.01   0.01  -0.01    -0.00  -0.02  -0.00    -0.02   0.02   0.03
    63   6     0.00   0.01  -0.01    -0.00  -0.01   0.01    -0.01   0.01   0.02
    64   1    -0.00   0.00  -0.00     0.00  -0.01   0.01    -0.00   0.01   0.01
    65   1     0.00   0.00  -0.00    -0.01  -0.01   0.01    -0.01   0.01   0.01
    66   1     0.00   0.00   0.00    -0.01  -0.02   0.00    -0.01   0.02   0.01
    67   7     0.01   0.01  -0.01    -0.00  -0.01  -0.00    -0.02   0.01   0.02
    68   9     0.01   0.01  -0.01    -0.00  -0.01  -0.00    -0.03   0.01   0.04
    69   9     0.01   0.01  -0.01     0.00  -0.02  -0.00    -0.02   0.02   0.03
    70   6     0.00   0.01  -0.01    -0.00  -0.01   0.00    -0.02   0.00   0.02
    71   6    -0.00   0.01  -0.01    -0.01  -0.01   0.01    -0.01   0.00   0.01
    72   6     0.01   0.01  -0.01    -0.00  -0.02  -0.01    -0.02   0.00   0.02
    73   6     0.00   0.01  -0.01    -0.00  -0.01   0.00    -0.01  -0.00   0.01
    74   6     0.00   0.01  -0.01    -0.03  -0.01   0.02     0.00   0.00   0.01
    75   6    -0.01   0.01  -0.01     0.00   0.00   0.01     0.01   0.00   0.01
    76   6     0.01   0.01  -0.01    -0.00  -0.01  -0.00    -0.02  -0.00   0.01
    77   6     0.00   0.01  -0.01    -0.01  -0.00   0.01    -0.01  -0.01   0.01
    78   6     0.01   0.01  -0.01    -0.03  -0.01   0.02    -0.01   0.01   0.01
    79   6    -0.01   0.01  -0.01    -0.04   0.00   0.03     0.03  -0.00   0.00
    80   6    -0.01   0.01  -0.01    -0.01   0.01   0.02     0.04  -0.00   0.00
    81   6    -0.01   0.00  -0.00     0.02   0.00  -0.00    -0.00   0.00   0.01
    82   1     0.00   0.01  -0.01    -0.02  -0.00   0.01    -0.01  -0.01   0.00
    83   1    -0.00   0.01  -0.01    -0.00  -0.01   0.00    -0.01  -0.01   0.01
    84   1     0.00   0.01  -0.01    -0.01   0.01   0.01    -0.01  -0.02   0.01
    85   6     0.01   0.01  -0.01    -0.07  -0.01   0.03    -0.01   0.01   0.01
    86   1     0.01   0.01  -0.01    -0.02  -0.02   0.02    -0.03   0.01   0.02
    87   6    -0.00   0.01  -0.01    -0.08   0.00   0.04     0.03  -0.00   0.00
    88   6    -0.01   0.01  -0.01    -0.03   0.01   0.03     0.05  -0.01   0.00
    89   6    -0.02   0.00  -0.00     0.02   0.01   0.01     0.07  -0.01  -0.00
    90   1     0.00   0.00  -0.00     0.02  -0.00  -0.01    -0.03   0.00   0.02
    91   6    -0.02   0.00  -0.00     0.04   0.01  -0.01     0.02  -0.00   0.01
    92   6     0.00   0.01  -0.01    -0.09   0.00   0.04     0.01   0.00   0.00
    93   1     0.01   0.01  -0.01    -0.07  -0.01   0.04    -0.02   0.01   0.01
    94   1    -0.01   0.01  -0.01    -0.10   0.01   0.05     0.05  -0.00  -0.00
    95   6    -0.02   0.01  -0.01    -0.05   0.01   0.04     0.09  -0.01  -0.01
    96   6    -0.03   0.00  -0.00     0.04   0.01  -0.00     0.06  -0.01   0.00
    97   1    -0.03   0.00  -0.00     0.02   0.01   0.02     0.10  -0.01  -0.01
    98   1    -0.02   0.00   0.00     0.06   0.01  -0.01     0.01  -0.00   0.01
    99   1     0.01   0.01  -0.01    -0.12   0.00   0.05     0.01   0.00   0.00
   100   6    -0.04  -0.01  -0.03    -0.01   0.12   0.15     0.15   0.01   0.08
   101   6    -0.02   0.02   0.02    -0.11  -0.09  -0.07     0.09  -0.04  -0.10
   102   1    -0.03   0.00   0.00     0.06   0.01  -0.00     0.08  -0.01  -0.00
   103   6    -0.05  -0.01  -0.03    -0.02   0.13   0.15     0.19   0.00   0.07
   104   1    -0.04  -0.01  -0.05     0.04   0.20   0.23     0.15   0.03   0.15
   105   6    -0.03   0.02   0.02    -0.13  -0.08  -0.06     0.13  -0.05  -0.11
   106   1    -0.01   0.03   0.04    -0.14  -0.18  -0.15     0.05  -0.06  -0.17
   107   6    -0.04   0.01  -0.01    -0.08   0.02   0.05     0.18  -0.02  -0.02
   108   1    -0.06  -0.01  -0.06     0.01   0.21   0.24     0.23   0.02   0.14
   109   1    -0.03   0.02   0.04    -0.17  -0.17  -0.14     0.12  -0.07  -0.19
   110   1    -0.05   0.00  -0.01    -0.10   0.03   0.06     0.21  -0.03  -0.03
   111   6     0.01  -0.01   0.00    -0.00   0.02   0.00    -0.02   0.00   0.01
   112   1     0.01  -0.01   0.00     0.00   0.02   0.00    -0.03   0.00   0.01
   113   1     0.01  -0.01   0.00    -0.01   0.02   0.01    -0.02   0.00   0.01
   114   1     0.01  -0.01   0.00    -0.00   0.03   0.00    -0.02  -0.00   0.00
   115   6     0.01  -0.00   0.00    -0.00  -0.01   0.01    -0.02   0.03   0.02
   116   1     0.01  -0.00  -0.00    -0.00  -0.01   0.01    -0.02   0.03   0.02
   117   1     0.01  -0.00  -0.00    -0.01  -0.01   0.01    -0.02   0.03   0.02
   118   1     0.01  -0.00   0.00     0.00  -0.01   0.01    -0.02   0.03   0.01
   119   6     0.01   0.00  -0.00    -0.00  -0.02   0.00    -0.02   0.03   0.03
   120   1     0.01   0.00  -0.00     0.00  -0.02   0.00    -0.03   0.03   0.03
   121   1     0.01   0.00  -0.00    -0.00  -0.02  -0.00    -0.02   0.02   0.03
   122   1     0.01   0.00  -0.00    -0.00  -0.01   0.01    -0.02   0.03   0.03
   123   6     0.01   0.01  -0.01     0.00  -0.02  -0.01    -0.02   0.00   0.02
   124   1     0.01   0.01  -0.01     0.00  -0.02  -0.01    -0.03   0.00   0.03
   125   1     0.01   0.01  -0.01     0.00  -0.02  -0.01    -0.02   0.01   0.02
   126   1     0.01   0.01  -0.01     0.00  -0.02  -0.01    -0.02  -0.00   0.02
   127   6     0.01   0.01  -0.01    -0.00  -0.01  -0.01    -0.02  -0.01   0.01
   128   6     0.01   0.01  -0.01    -0.00  -0.01  -0.01    -0.02  -0.00  -0.00
   129   6     0.00   0.01  -0.01    -0.00  -0.01  -0.01    -0.02  -0.01   0.01
   130   7     0.01   0.00  -0.01    -0.00  -0.01  -0.02    -0.02  -0.00  -0.01
   131   6     0.00   0.00  -0.01    -0.00  -0.01  -0.02    -0.02  -0.00  -0.01
   132   6     0.00   0.01  -0.01    -0.00  -0.01  -0.01    -0.02  -0.01   0.02
   133   5     0.01   0.00  -0.00    -0.00  -0.01  -0.02    -0.01   0.00  -0.03
   134   6     0.00   0.00   0.00    -0.00  -0.01  -0.02    -0.02   0.00  -0.02
   135   1    -0.01   0.01  -0.01    -0.00  -0.01  -0.01    -0.01  -0.01   0.02
   136   1     0.01   0.00  -0.01    -0.00  -0.01  -0.01    -0.03  -0.01   0.01
   137   1     0.00   0.02  -0.02    -0.00  -0.01  -0.01    -0.02  -0.02   0.03
   138   7     0.01  -0.00   0.01    -0.00  -0.01  -0.03    -0.02   0.01  -0.04
   139   9     0.00   0.01  -0.01     0.01  -0.01  -0.02     0.00   0.00  -0.03
   140   9     0.01  -0.00  -0.01    -0.01  -0.01  -0.02    -0.03   0.00  -0.03
   141   6     0.00  -0.00   0.01    -0.00  -0.01  -0.03    -0.02   0.01  -0.04
   142   6     0.00  -0.00   0.00    -0.00  -0.01  -0.02    -0.02  -0.00  -0.02
   143   6     0.01  -0.01   0.02    -0.00  -0.01  -0.04    -0.01   0.01  -0.06
   144   6     0.00  -0.01   0.02    -0.00  -0.01  -0.03    -0.02   0.01  -0.06
   145   6     0.02  -0.00   0.00    -0.00  -0.02  -0.01    -0.03  -0.00  -0.02
   146   6    -0.02   0.00   0.00     0.00  -0.01  -0.01     0.01  -0.00  -0.01
   147   6     0.00  -0.01   0.02    -0.00  -0.00  -0.04    -0.01   0.02  -0.07
   148   6     0.00  -0.01   0.03    -0.00  -0.01  -0.03    -0.01   0.01  -0.06
   149   6     0.04  -0.00   0.01    -0.01  -0.02  -0.02    -0.05  -0.00  -0.02
   150   6     0.01  -0.00   0.01     0.01  -0.02  -0.01    -0.01  -0.00  -0.01
   151   6    -0.03   0.00   0.00     0.01  -0.01  -0.00     0.02  -0.00  -0.01
   152   6    -0.04   0.00  -0.00     0.00  -0.00  -0.01     0.02   0.00  -0.01
   153   1     0.00  -0.02   0.03    -0.00  -0.00  -0.04    -0.01   0.02  -0.09
   154   1     0.01  -0.01   0.02    -0.00  -0.01  -0.03    -0.02   0.01  -0.06
   155   1    -0.01  -0.01   0.02    -0.00  -0.01  -0.03    -0.01   0.01  -0.06
   156   1    -0.00  -0.02   0.04    -0.00  -0.01  -0.03    -0.01   0.02  -0.07
   157   6     0.06  -0.01   0.01    -0.00  -0.03  -0.02    -0.06  -0.00  -0.02
   158   1     0.03  -0.00   0.00    -0.02  -0.02  -0.02    -0.07  -0.00  -0.03
   159   6     0.05  -0.01   0.01     0.02  -0.03  -0.01    -0.01  -0.01  -0.01
   160   6    -0.01  -0.00   0.00     0.02  -0.02  -0.00     0.02  -0.00  -0.01
   161   6    -0.07   0.01  -0.00     0.01  -0.01   0.00     0.04  -0.00  -0.00
   162   1    -0.02   0.00  -0.00    -0.00  -0.00  -0.02     0.01   0.00  -0.02
   163   6    -0.07   0.01  -0.00     0.00   0.00  -0.01     0.04   0.00  -0.01
   164   6     0.07  -0.01   0.01     0.01  -0.03  -0.01    -0.04  -0.01  -0.02
   165   1     0.08  -0.01   0.01    -0.01  -0.03  -0.02    -0.08  -0.01  -0.03
   166   1     0.06  -0.01   0.01     0.03  -0.03  -0.00     0.01  -0.01  -0.01
   167   6    -0.02  -0.00   0.00     0.03  -0.02   0.01     0.05  -0.01  -0.00
   168   6    -0.09   0.01  -0.00     0.01  -0.00  -0.00     0.05   0.00  -0.00
   169   1    -0.09   0.01  -0.00     0.01  -0.01   0.00     0.05  -0.00  -0.00
   170   1    -0.08   0.01  -0.00     0.00   0.01  -0.01     0.05   0.00  -0.01
   171   1     0.10  -0.01   0.02     0.02  -0.03  -0.01    -0.04  -0.01  -0.02
   172   6    -0.06  -0.08   0.21     0.03  -0.03   0.07     0.05  -0.01   0.08
   173   6     0.01   0.08  -0.20     0.05  -0.02  -0.05     0.07  -0.01  -0.08
   174   1    -0.13   0.01  -0.01     0.01   0.00   0.00     0.06   0.00  -0.00
   175   6    -0.07  -0.08   0.21     0.05  -0.03   0.08     0.08  -0.01   0.09
   176   1    -0.09  -0.14   0.37     0.02  -0.03   0.12     0.03  -0.01   0.15
   177   6     0.00   0.08  -0.20     0.07  -0.02  -0.05     0.10  -0.01  -0.08
   178   1     0.04   0.13  -0.36     0.05  -0.01  -0.11     0.07  -0.01  -0.15
   179   6    -0.04  -0.00   0.00     0.07  -0.02   0.02     0.10  -0.01   0.01
   180   1    -0.10  -0.14   0.37     0.05  -0.03   0.13     0.08  -0.01   0.15
   181   1     0.03   0.14  -0.36     0.08  -0.02  -0.09     0.12  -0.01  -0.14
   182   1    -0.05   0.00   0.00     0.08  -0.03   0.03     0.12  -0.01   0.01
   183   6     0.01   0.01  -0.01    -0.00  -0.01  -0.01    -0.01  -0.00  -0.00
   184   1     0.01   0.01  -0.01    -0.00  -0.01  -0.01    -0.02  -0.01  -0.01
   185   1     0.01   0.01  -0.01     0.00  -0.01  -0.01    -0.01   0.00  -0.01
   186   1     0.01   0.01  -0.01     0.00  -0.01  -0.00    -0.01  -0.00   0.01
   187   6     0.01  -0.01   0.02    -0.00  -0.00  -0.04    -0.01   0.02  -0.08
   188   1     0.01  -0.01   0.02     0.00  -0.00  -0.04    -0.01   0.02  -0.07
   189   1     0.01  -0.01   0.02    -0.00  -0.01  -0.04    -0.02   0.01  -0.08
   190   1     0.01  -0.01   0.02    -0.00  -0.00  -0.04    -0.01   0.02  -0.08
   191   6     0.01  -0.01   0.00    -0.00   0.02  -0.00    -0.02  -0.01   0.00
   192   6     0.01  -0.01   0.01    -0.01   0.02  -0.01    -0.02  -0.01   0.00
   193   6     0.00  -0.01   0.00     0.00   0.02   0.00    -0.02  -0.01   0.00
   194   7     0.01  -0.01   0.01    -0.00   0.02  -0.02    -0.02  -0.01   0.00
   195   6     0.00  -0.00   0.01    -0.00   0.02  -0.01    -0.02  -0.01   0.00
   196   6     0.00  -0.00  -0.00     0.01   0.01   0.01    -0.01  -0.01  -0.00
   197   5     0.01  -0.01   0.01    -0.01   0.02  -0.03    -0.02  -0.02   0.01
   198   6     0.00  -0.00   0.01     0.00   0.01  -0.02    -0.02  -0.01   0.00
   199   1     0.00  -0.00  -0.00     0.01   0.01   0.01    -0.02  -0.00  -0.00
   200   1     0.00  -0.01  -0.00     0.01   0.01   0.01    -0.01  -0.01  -0.00
   201   1     0.00  -0.01  -0.00     0.01   0.01   0.02    -0.01  -0.00  -0.00
   202   7     0.01  -0.00   0.01    -0.01   0.02  -0.04    -0.02  -0.02   0.01
   203   9     0.01  -0.01   0.02    -0.00   0.02  -0.04    -0.03  -0.01   0.01
   204   9     0.01  -0.01   0.01    -0.02   0.03  -0.03    -0.02  -0.02   0.01
   205   6     0.00  -0.00   0.01    -0.00   0.02  -0.03    -0.02  -0.02   0.01
   206   6     0.00  -0.00   0.00     0.01   0.01  -0.01    -0.02  -0.01  -0.00
   207   6     0.01  -0.00   0.02    -0.01   0.02  -0.05    -0.02  -0.02   0.01
   208   6     0.00  -0.00   0.01     0.00   0.02  -0.04    -0.02  -0.02   0.01
   209   6     0.00  -0.00  -0.00     0.01   0.01   0.00    -0.02  -0.01  -0.00
   210   6    -0.00   0.00   0.00     0.03  -0.00  -0.01    -0.02  -0.01  -0.00
   211   6     0.01  -0.00   0.02    -0.00   0.02  -0.05    -0.02  -0.02   0.01
   212   6     0.00   0.00   0.01     0.01   0.01  -0.04    -0.02  -0.02   0.01
   213   6     0.00  -0.01  -0.00    -0.01   0.03   0.00    -0.01  -0.02  -0.00
   214   6    -0.00  -0.00  -0.00     0.02   0.01   0.01    -0.02  -0.01  -0.01
   215   6    -0.01   0.01  -0.00     0.04  -0.01   0.00    -0.03  -0.00  -0.01
   216   6    -0.00   0.01   0.01     0.03  -0.01  -0.01    -0.02  -0.00   0.00
   217   1     0.01  -0.00   0.02    -0.00   0.02  -0.06    -0.02  -0.03   0.01
   218   1     0.00  -0.00   0.01     0.00   0.02  -0.03    -0.01  -0.02   0.00
   219   1    -0.00   0.00   0.01     0.02   0.00  -0.03    -0.02  -0.02   0.01
   220   1     0.00   0.00   0.01     0.01   0.01  -0.05    -0.02  -0.02   0.01
   221   6     0.00  -0.01  -0.00    -0.01   0.03   0.01    -0.01  -0.02  -0.01
   222   1     0.01  -0.01   0.00    -0.02   0.03  -0.01    -0.00  -0.02  -0.00
   223   6    -0.00  -0.00  -0.01     0.02   0.01   0.02    -0.02  -0.01  -0.01
   224   6    -0.01   0.00  -0.00     0.04  -0.00   0.01    -0.03  -0.01  -0.01
   225   6    -0.01   0.01  -0.00     0.06  -0.02   0.00    -0.03   0.00  -0.01
   226   1     0.00   0.00   0.01     0.02  -0.00  -0.02    -0.02  -0.01   0.01
   227   6    -0.00   0.01   0.01     0.04  -0.02  -0.01    -0.03   0.00   0.00
   228   6    -0.00  -0.01  -0.01     0.00   0.02   0.02    -0.02  -0.02  -0.01
   229   1     0.01  -0.01  -0.00    -0.02   0.04   0.01    -0.00  -0.02  -0.01
   230   1    -0.01  -0.00  -0.01     0.03   0.01   0.03    -0.03  -0.01  -0.02
   231   6    -0.01   0.01  -0.01     0.06  -0.01   0.02    -0.04  -0.00  -0.01
   232   6    -0.01   0.01   0.00     0.06  -0.02  -0.00    -0.04   0.00  -0.00
   233   1    -0.01   0.01  -0.00     0.07  -0.02   0.01    -0.04   0.00  -0.01
   234   1    -0.00   0.01   0.01     0.05  -0.02  -0.02    -0.03   0.00   0.00
   235   1    -0.00  -0.01  -0.01     0.00   0.03   0.02    -0.02  -0.02  -0.01
   236   6    -0.01   0.01  -0.01     0.07  -0.03   0.02    -0.04   0.01  -0.01
   237   6    -0.01   0.00  -0.01     0.07   0.00   0.04    -0.05  -0.01  -0.02
   238   1    -0.01   0.01   0.00     0.07  -0.03  -0.00    -0.04   0.01  -0.00
   239   6    -0.02   0.01  -0.01     0.09  -0.03   0.03    -0.06   0.01  -0.02
   240   1    -0.01   0.01  -0.00     0.06  -0.04   0.00    -0.04   0.01  -0.01
   241   6    -0.02   0.01  -0.02     0.09  -0.00   0.05    -0.06  -0.01  -0.03
   242   1    -0.01  -0.00  -0.01     0.06   0.02   0.04    -0.04  -0.02  -0.02
   243   6    -0.02   0.01  -0.02     0.10  -0.02   0.04    -0.06   0.00  -0.02
   244   1    -0.02   0.02  -0.01     0.10  -0.05   0.02    -0.06   0.02  -0.01
   245   1    -0.02   0.00  -0.02     0.10   0.00   0.06    -0.06  -0.01  -0.03
   246   1    -0.02   0.01  -0.02     0.11  -0.03   0.05    -0.07   0.01  -0.03
   247   6     0.01  -0.01   0.01    -0.01   0.02  -0.01    -0.02  -0.01   0.01
   248   1     0.01  -0.01   0.01    -0.02   0.03  -0.02    -0.02  -0.01   0.01
   249   1     0.01  -0.01   0.01    -0.01   0.02  -0.02    -0.03  -0.01   0.01
   250   1     0.01  -0.01   0.01    -0.01   0.02  -0.01    -0.02  -0.00   0.00
   251   6     0.01  -0.01   0.02    -0.01   0.03  -0.06    -0.02  -0.02   0.02
   252   1     0.01  -0.00   0.02    -0.01   0.03  -0.07    -0.03  -0.02   0.02
   253   1     0.01  -0.01   0.02    -0.02   0.04  -0.06    -0.02  -0.03   0.02
   254   1     0.01  -0.01   0.02    -0.01   0.03  -0.07    -0.02  -0.03   0.02
                     10                     11                     12
                      A                      A                      A
 Frequencies --      9.8939                11.3798                12.7304
 Red. masses --      5.8753                 4.9346                 5.5151
 Frc consts  --      0.0003                 0.0004                 0.0005
 IR Inten    --      0.0202                 0.0150                 0.0954
  Atom  AN      X      Y      Z        X      Y      Z        X      Y      Z
     1   6    -0.01   0.03  -0.01     0.01   0.02   0.01    -0.01  -0.04  -0.01
     2   6    -0.01   0.02  -0.01     0.01   0.03   0.01    -0.01  -0.04  -0.01
     3   6    -0.01   0.02  -0.01     0.01   0.03   0.01    -0.02  -0.03  -0.01
     4   6    -0.01   0.03  -0.01     0.01   0.02   0.01    -0.02  -0.03  -0.00
     5   7    -0.01   0.03  -0.01     0.01   0.02   0.01    -0.01  -0.04  -0.00
     6   6    -0.01   0.02  -0.01     0.01   0.01   0.01    -0.02  -0.02   0.00
     7   6    -0.01   0.03  -0.01     0.01  -0.01   0.02    -0.01  -0.02   0.01
     8   6    -0.01   0.03  -0.01     0.01  -0.02   0.02    -0.01  -0.01   0.01
     9   7    -0.01   0.03  -0.01     0.01  -0.00   0.02    -0.01  -0.02   0.01
    10   6    -0.01   0.03  -0.01     0.01  -0.02   0.02    -0.01  -0.01   0.01
    11   6    -0.01   0.03  -0.01     0.01  -0.01   0.02    -0.01  -0.01   0.01
    12   5    -0.01   0.03  -0.01     0.01   0.01   0.01    -0.01  -0.04   0.00
    13   9    -0.01   0.04  -0.02     0.00   0.01   0.01     0.00  -0.04   0.01
    14   9    -0.01   0.04  -0.01     0.02   0.01   0.02    -0.01  -0.04  -0.00
    15   6    -0.01   0.02  -0.01     0.01   0.01   0.01    -0.02  -0.01   0.00
    16   6     0.00   0.01  -0.00     0.04   0.00   0.01    -0.00  -0.01  -0.01
    17   6     0.00   0.01  -0.02    -0.03   0.01   0.02    -0.03  -0.01   0.01
    18   6    -0.01   0.02   0.01     0.07  -0.01   0.01     0.00  -0.02  -0.01
    19   6     0.04  -0.00  -0.00     0.03   0.00   0.01     0.02  -0.01  -0.01
    20   6     0.03  -0.01  -0.02    -0.04   0.02   0.02    -0.02  -0.00   0.01
    21   6    -0.01   0.01  -0.02    -0.06   0.02   0.02    -0.04  -0.01   0.02
    22   6     0.01   0.01   0.01     0.11  -0.01   0.01     0.03  -0.02  -0.02
    23   1    -0.03   0.03   0.01     0.07  -0.01   0.01    -0.02  -0.02  -0.01
    24   6     0.05  -0.01   0.00     0.08  -0.01   0.01     0.05  -0.01  -0.02
    25   6     0.05  -0.01  -0.01    -0.01   0.01   0.02     0.01  -0.00   0.00
    26   6     0.04  -0.01  -0.02    -0.10   0.03   0.02    -0.04   0.01   0.01
    27   1    -0.03   0.03  -0.02    -0.04   0.02   0.02    -0.05  -0.01   0.02
    28   6    -0.00   0.01  -0.03    -0.10   0.03   0.02    -0.06  -0.00   0.02
    29   6     0.04  -0.00   0.01     0.12  -0.02   0.01     0.06  -0.02  -0.02
    30   1    -0.00   0.02   0.02     0.14  -0.02   0.01     0.03  -0.03  -0.03
    31   1     0.08  -0.02   0.00     0.08  -0.01   0.01     0.07  -0.01  -0.02
    32   6     0.03  -0.01  -0.03    -0.13   0.03   0.02    -0.06   0.01   0.02
    33   1     0.06  -0.02  -0.02    -0.11   0.03   0.02    -0.04   0.01   0.01
    34   1    -0.01   0.01  -0.04    -0.13   0.03   0.02    -0.07   0.00   0.03
    35   1     0.05  -0.01   0.02     0.15  -0.02   0.01     0.08  -0.02  -0.03
    36   1     0.03  -0.01  -0.03    -0.17   0.04   0.02    -0.07   0.02   0.03
    37   6     0.10  -0.03  -0.01    -0.02   0.01   0.02     0.03   0.00  -0.00
    38   6     0.11  -0.06  -0.05    -0.07  -0.12   0.04     0.00  -0.13  -0.01
    39   6     0.13  -0.02   0.03     0.02   0.16  -0.01     0.09   0.14   0.01
    40   6     0.16  -0.08  -0.05    -0.09  -0.12   0.04     0.03  -0.13  -0.01
    41   1     0.09  -0.07  -0.08    -0.10  -0.24   0.06    -0.04  -0.24  -0.01
    42   6     0.17  -0.04   0.03     0.00   0.16  -0.01     0.12   0.14   0.00
    43   1     0.12   0.00   0.06     0.06   0.27  -0.03     0.11   0.24   0.01
    44   6     0.19  -0.07  -0.01    -0.05   0.02   0.02     0.09   0.01  -0.00
    45   1     0.17  -0.10  -0.08    -0.13  -0.23   0.06     0.01  -0.23  -0.02
    46   1     0.20  -0.03   0.06     0.03   0.27  -0.03     0.16   0.25   0.01
    47   1     0.22  -0.08  -0.01    -0.06   0.02   0.02     0.11   0.01  -0.00
    48   6    -0.01   0.02  -0.01     0.01   0.04   0.01    -0.02  -0.02  -0.01
    49   1    -0.01   0.01  -0.01    -0.01   0.03   0.01    -0.03  -0.02  -0.01
    50   1    -0.01   0.02  -0.01     0.02   0.03   0.01    -0.02  -0.02  -0.01
    51   1    -0.01   0.02  -0.01     0.01   0.05   0.00    -0.02  -0.02  -0.02
    52   6    -0.01   0.02  -0.01     0.01  -0.03   0.02    -0.02  -0.01   0.01
    53   1    -0.00   0.02  -0.01     0.02  -0.03   0.02    -0.01  -0.01   0.01
    54   1    -0.01   0.02  -0.01    -0.01  -0.02   0.02    -0.02  -0.01   0.01
    55   1    -0.01   0.02  -0.01     0.00  -0.05   0.02    -0.02  -0.02   0.01
    56   6    -0.01   0.02  -0.01     0.01   0.03   0.01    -0.01  -0.04  -0.02
    57   6    -0.01   0.01  -0.02     0.01   0.03   0.01    -0.01  -0.04  -0.03
    58   6    -0.01   0.01  -0.02     0.01   0.03   0.01    -0.02  -0.03  -0.01
    59   7    -0.01   0.01  -0.02     0.01   0.03   0.01    -0.01  -0.04  -0.03
    60   6    -0.01   0.01  -0.02     0.01   0.03   0.01    -0.02  -0.03  -0.02
    61   6    -0.01   0.02  -0.01     0.01   0.03   0.01    -0.02  -0.03  -0.00
    62   5    -0.01   0.00  -0.02     0.01   0.02   0.00    -0.01  -0.04  -0.04
    63   6    -0.01   0.01  -0.02     0.01   0.02   0.00    -0.02  -0.03  -0.02
    64   1    -0.00   0.02  -0.01     0.01   0.03   0.01    -0.02  -0.02  -0.01
    65   1    -0.00   0.02  -0.01     0.01   0.03   0.01    -0.02  -0.03   0.00
    66   1    -0.01   0.02  -0.01     0.01   0.03   0.01    -0.02  -0.03  -0.00
    67   7    -0.01  -0.00  -0.02     0.01   0.02  -0.00    -0.01  -0.03  -0.03
    68   9    -0.02   0.00  -0.03     0.00   0.02   0.00    -0.00  -0.04  -0.06
    69   9    -0.01  -0.00  -0.02     0.01   0.02   0.00    -0.01  -0.06  -0.04
    70   6    -0.01   0.00  -0.02     0.01   0.02  -0.00    -0.02  -0.03  -0.02
    71   6    -0.01   0.01  -0.02     0.01   0.02  -0.01    -0.02  -0.02  -0.01
    72   6    -0.01  -0.01  -0.03     0.01   0.01  -0.01    -0.01  -0.02  -0.02
    73   6    -0.01  -0.00  -0.02     0.01   0.01  -0.01    -0.02  -0.02  -0.02
    74   6    -0.01   0.01  -0.01     0.01   0.02  -0.01    -0.01  -0.03  -0.00
    75   6    -0.01   0.01  -0.02    -0.00   0.01  -0.00    -0.01  -0.02  -0.01
    76   6    -0.01  -0.01  -0.02     0.01   0.01  -0.01    -0.01  -0.02  -0.02
    77   6    -0.01   0.00  -0.02     0.01   0.01  -0.01    -0.02  -0.01  -0.01
    78   6    -0.01   0.00  -0.01     0.02   0.03  -0.02    -0.02  -0.04  -0.00
    79   6    -0.03   0.01  -0.01    -0.00   0.01  -0.02    -0.00  -0.02   0.00
    80   6    -0.02   0.01  -0.01    -0.01   0.00  -0.01     0.00  -0.01  -0.01
    81   6    -0.00   0.01  -0.02    -0.00   0.01   0.01    -0.02  -0.01  -0.02
    82   1    -0.01   0.00  -0.01     0.01   0.01  -0.01    -0.02  -0.02  -0.01
    83   1    -0.00   0.00  -0.02     0.01   0.01  -0.01    -0.02  -0.01  -0.01
    84   1    -0.01   0.00  -0.01     0.01   0.01  -0.01    -0.02  -0.01  -0.01
    85   6    -0.02   0.01  -0.01     0.02   0.03  -0.02    -0.01  -0.04   0.01
    86   1     0.01   0.00  -0.02     0.03   0.03  -0.01    -0.03  -0.04  -0.01
    87   6    -0.05   0.01  -0.00    -0.01   0.02  -0.03     0.01  -0.03   0.01
    88   6    -0.04   0.01  -0.01    -0.01   0.01  -0.02     0.01  -0.01  -0.00
    89   6    -0.02   0.02  -0.01    -0.02  -0.00  -0.01     0.01  -0.00  -0.01
    90   1     0.01   0.01  -0.02     0.00   0.01   0.01    -0.03  -0.01  -0.03
    91   6    -0.00   0.01  -0.02    -0.01  -0.00   0.01    -0.01  -0.00  -0.02
    92   6    -0.04   0.01  -0.00     0.00   0.03  -0.03    -0.00  -0.04   0.01
    93   1    -0.02   0.00  -0.01     0.03   0.03  -0.03    -0.02  -0.05   0.01
    94   1    -0.06   0.02   0.00    -0.02   0.02  -0.03     0.02  -0.03   0.01
    95   6    -0.06   0.02  -0.00    -0.03   0.00  -0.02     0.03  -0.01   0.00
    96   6    -0.01   0.02  -0.02    -0.02  -0.01   0.00    -0.00   0.00  -0.02
    97   1    -0.03   0.02  -0.01    -0.02  -0.01  -0.01     0.02   0.00  -0.01
    98   1     0.00   0.01  -0.02    -0.01  -0.00   0.01    -0.02   0.00  -0.03
    99   1    -0.05   0.01  -0.00     0.00   0.03  -0.03     0.01  -0.04   0.02
   100   6    -0.05   0.07   0.03    -0.03   0.03  -0.01     0.04  -0.03   0.01
   101   6    -0.09  -0.03  -0.03    -0.05  -0.03  -0.04     0.05   0.01   0.00
   102   1    -0.01   0.02  -0.02    -0.02  -0.01   0.00     0.00   0.01  -0.02
   103   6    -0.08   0.08   0.04    -0.05   0.03  -0.01     0.06  -0.03   0.01
   104   1    -0.03   0.11   0.05    -0.01   0.05   0.01     0.03  -0.05   0.01
   105   6    -0.11  -0.02  -0.02    -0.07  -0.03  -0.04     0.07   0.01   0.01
   106   1    -0.09  -0.07  -0.05    -0.05  -0.05  -0.05     0.04   0.03   0.00
   107   6    -0.11   0.03   0.01    -0.06  -0.00  -0.03     0.08  -0.00   0.01
   108   1    -0.07   0.12   0.06    -0.04   0.05   0.00     0.07  -0.04   0.01
   109   1    -0.14  -0.06  -0.04    -0.08  -0.05  -0.06     0.08   0.03   0.01
   110   1    -0.13   0.03   0.02    -0.08  -0.01  -0.03     0.09  -0.00   0.02
   111   6    -0.01   0.03  -0.01     0.01  -0.01   0.02    -0.00  -0.01   0.01
   112   1    -0.01   0.03  -0.01     0.01  -0.00   0.01     0.00  -0.01   0.01
   113   1    -0.00   0.03  -0.01     0.01  -0.00   0.02    -0.01  -0.01   0.01
   114   1    -0.00   0.02  -0.01     0.01  -0.01   0.02    -0.00  -0.00   0.01
   115   6    -0.01   0.03  -0.01     0.01   0.02   0.01    -0.00  -0.05  -0.01
   116   1    -0.01   0.03  -0.01     0.01   0.03   0.01    -0.00  -0.05  -0.01
   117   1    -0.01   0.03  -0.01     0.01   0.02   0.01    -0.00  -0.06  -0.01
   118   1    -0.00   0.03  -0.01     0.01   0.02   0.01     0.00  -0.05   0.00
   119   6    -0.01   0.01  -0.02     0.01   0.03   0.01    -0.01  -0.05  -0.03
   120   1    -0.01   0.01  -0.02     0.01   0.03   0.01    -0.00  -0.06  -0.03
   121   1    -0.02   0.01  -0.02     0.01   0.03   0.01    -0.01  -0.05  -0.04
   122   1    -0.02   0.02  -0.01     0.01   0.03   0.01    -0.01  -0.05  -0.03
   123   6    -0.02  -0.01  -0.03     0.01   0.01  -0.01    -0.01  -0.03  -0.03
   124   1    -0.02  -0.01  -0.03     0.00   0.01  -0.01    -0.00  -0.03  -0.03
   125   1    -0.02  -0.01  -0.03     0.01   0.01  -0.01    -0.01  -0.03  -0.03
   126   1    -0.02  -0.01  -0.03     0.01   0.01  -0.01    -0.01  -0.02  -0.02
   127   6    -0.01  -0.01  -0.02     0.01   0.00  -0.01    -0.01  -0.00  -0.01
   128   6    -0.01  -0.01  -0.01     0.01  -0.00  -0.01    -0.02   0.00  -0.01
   129   6    -0.01  -0.01  -0.02     0.00  -0.00  -0.01    -0.00   0.00  -0.01
   130   7    -0.01  -0.02  -0.00     0.01  -0.01  -0.00    -0.02   0.01  -0.01
   131   6    -0.01  -0.01  -0.01     0.00  -0.01  -0.00    -0.01   0.01  -0.01
   132   6    -0.01  -0.01  -0.02    -0.00   0.00  -0.01     0.01  -0.00  -0.02
   133   5    -0.01  -0.02   0.01     0.01  -0.02   0.00    -0.03   0.02  -0.00
   134   6    -0.01  -0.02   0.00     0.00  -0.02   0.00    -0.00   0.02  -0.00
   135   1    -0.02  -0.01  -0.02    -0.01   0.00  -0.01     0.01  -0.00  -0.02
   136   1    -0.00  -0.01  -0.02     0.00  -0.00  -0.01     0.01   0.01  -0.02
   137   1    -0.01  -0.00  -0.03     0.00   0.01  -0.02     0.01  -0.01  -0.02
   138   7    -0.01  -0.02   0.02     0.01  -0.03   0.02    -0.02   0.03  -0.00
   139   9    -0.02  -0.02   0.01     0.01  -0.01   0.00    -0.03   0.02  -0.00
   140   9     0.00  -0.02   0.01     0.03  -0.02  -0.00    -0.03   0.02  -0.00
   141   6    -0.01  -0.02   0.02     0.00  -0.03   0.01    -0.01   0.03  -0.00
   142   6    -0.01  -0.02   0.00    -0.00  -0.02   0.00     0.01   0.02   0.00
   143   6    -0.01  -0.03   0.03     0.01  -0.04   0.03    -0.02   0.04  -0.00
   144   6    -0.01  -0.03   0.03     0.00  -0.03   0.03    -0.00   0.04   0.00
   145   6     0.01  -0.02   0.01     0.01  -0.01   0.00     0.01   0.01   0.00
   146   6    -0.02  -0.02   0.00    -0.01  -0.02  -0.00     0.00   0.02   0.00
   147   6    -0.01  -0.03   0.04     0.01  -0.04   0.04    -0.01   0.05   0.00
   148   6    -0.01  -0.03   0.04    -0.00  -0.04   0.03     0.01   0.04   0.00
   149   6     0.01  -0.02   0.01     0.02  -0.01   0.00     0.02   0.01  -0.00
   150   6     0.02  -0.02   0.00     0.02  -0.01  -0.00    -0.00   0.01   0.00
   151   6    -0.01  -0.02   0.00    -0.01  -0.02  -0.01    -0.01   0.02   0.01
   152   6    -0.04  -0.02  -0.00    -0.03  -0.02  -0.00     0.00   0.03   0.00
   153   1    -0.01  -0.04   0.05     0.00  -0.05   0.05    -0.01   0.05   0.00
   154   1    -0.00  -0.03   0.03     0.00  -0.04   0.03     0.01   0.04   0.00
   155   1    -0.02  -0.03   0.03    -0.01  -0.04   0.03     0.01   0.04   0.00
   156   1    -0.01  -0.03   0.04    -0.00  -0.04   0.04     0.01   0.05   0.01
   157   6     0.03  -0.02   0.01     0.04  -0.01   0.01     0.02   0.01  -0.00
   158   1     0.01  -0.02   0.01     0.02  -0.01   0.01     0.02   0.01  -0.00
   159   6     0.03  -0.02   0.01     0.03  -0.01   0.00    -0.00   0.01   0.01
   160   6     0.01  -0.02   0.00     0.01  -0.01  -0.00    -0.01   0.02   0.01
   161   6    -0.01  -0.02  -0.00    -0.01  -0.02  -0.01    -0.02   0.03   0.01
   162   1    -0.05  -0.02  -0.00    -0.04  -0.02  -0.00     0.01   0.03   0.00
   163   6    -0.04  -0.02  -0.00    -0.04  -0.02  -0.01    -0.01   0.03   0.00
   164   6     0.03  -0.02   0.01     0.04  -0.01   0.00     0.01   0.01   0.00
   165   1     0.03  -0.02   0.01     0.04  -0.01   0.01     0.02   0.00  -0.00
   166   1     0.03  -0.02   0.01     0.04  -0.01  -0.00    -0.01   0.01   0.01
   167   6     0.03  -0.02   0.00     0.03  -0.01  -0.01    -0.03   0.02   0.01
   168   6    -0.03  -0.02  -0.00    -0.03  -0.02  -0.01    -0.02   0.03   0.01
   169   1     0.00  -0.02  -0.00    -0.00  -0.02  -0.01    -0.02   0.02   0.01
   170   1    -0.06  -0.02  -0.00    -0.05  -0.02  -0.01    -0.01   0.03   0.00
   171   1     0.04  -0.02   0.01     0.05  -0.01   0.00     0.01   0.00   0.00
   172   6     0.05   0.01  -0.05     0.04   0.01  -0.03    -0.04  -0.00   0.00
   173   6     0.03  -0.05   0.06     0.03  -0.04   0.02    -0.04   0.03   0.02
   174   1    -0.03  -0.02  -0.00    -0.03  -0.02  -0.01    -0.02   0.03   0.01
   175   6     0.07   0.01  -0.05     0.06   0.01  -0.04    -0.07  -0.00   0.01
   176   1     0.05   0.04  -0.09     0.04   0.03  -0.06    -0.04  -0.01  -0.00
   177   6     0.05  -0.05   0.06     0.04  -0.04   0.02    -0.07   0.03   0.02
   178   1     0.01  -0.08   0.10     0.02  -0.05   0.04    -0.03   0.05   0.02
   179   6     0.07  -0.02   0.01     0.06  -0.01  -0.01    -0.08   0.02   0.01
   180   1     0.08   0.04  -0.09     0.07   0.03  -0.06    -0.08  -0.01   0.00
   181   1     0.05  -0.08   0.10     0.04  -0.05   0.04    -0.07   0.05   0.02
   182   1     0.08  -0.02   0.01     0.07  -0.01  -0.01    -0.09   0.02   0.02
   183   6    -0.01  -0.01  -0.01     0.02  -0.00  -0.01    -0.03  -0.00  -0.01
   184   1    -0.00  -0.01  -0.01     0.02  -0.00  -0.01    -0.04   0.00  -0.01
   185   1    -0.01  -0.01  -0.01     0.01  -0.00  -0.01    -0.04   0.00  -0.01
   186   1    -0.01  -0.01  -0.02     0.02   0.00  -0.01    -0.03  -0.01  -0.01
   187   6    -0.01  -0.03   0.04     0.01  -0.04   0.04    -0.03   0.04  -0.00
   188   1    -0.01  -0.04   0.04     0.02  -0.04   0.04    -0.04   0.04  -0.00
   189   1    -0.01  -0.03   0.04     0.02  -0.03   0.04    -0.04   0.04  -0.01
   190   1    -0.01  -0.03   0.04     0.01  -0.04   0.04    -0.03   0.05  -0.00
   191   6    -0.01   0.02  -0.00     0.01  -0.02   0.02    -0.01   0.00   0.02
   192   6    -0.01   0.01   0.01     0.01  -0.02   0.01    -0.01   0.01   0.01
   193   6    -0.01   0.02   0.00     0.01  -0.02   0.01    -0.02   0.01   0.02
   194   7    -0.01   0.00   0.02     0.01  -0.01   0.00    -0.01   0.01   0.01
   195   6    -0.01   0.01   0.01     0.01  -0.01   0.00    -0.01   0.01   0.02
   196   6    -0.00   0.02  -0.01     0.01  -0.02   0.02    -0.02   0.00   0.02
   197   5    -0.01  -0.01   0.04     0.01  -0.01  -0.01    -0.00   0.02   0.01
   198   6    -0.01  -0.00   0.03     0.01  -0.01  -0.01    -0.02   0.02   0.01
   199   1    -0.01   0.02  -0.01     0.02  -0.03   0.02    -0.02   0.00   0.02
   200   1     0.00   0.02  -0.01    -0.00  -0.02   0.02    -0.02   0.01   0.02
   201   1    -0.00   0.03  -0.02     0.01  -0.03   0.03    -0.02  -0.00   0.03
   202   7    -0.01  -0.02   0.05     0.01  -0.00  -0.02    -0.01   0.03   0.01
   203   9    -0.03  -0.01   0.04     0.02  -0.01  -0.01     0.01   0.02   0.01
   204   9     0.01  -0.01   0.04    -0.00  -0.01  -0.01    -0.01   0.02   0.01
   205   6    -0.01  -0.01   0.05     0.01  -0.00  -0.02    -0.01   0.03   0.01
   206   6    -0.00   0.00   0.02     0.01  -0.01  -0.01    -0.02   0.02   0.01
   207   6    -0.01  -0.03   0.07     0.01   0.01  -0.03    -0.01   0.04  -0.00
   208   6    -0.01  -0.03   0.06     0.01   0.01  -0.03    -0.01   0.04  -0.00
   209   6     0.02  -0.00   0.01    -0.02  -0.01  -0.01    -0.02   0.02   0.01
   210   6    -0.02   0.02   0.02     0.02  -0.01  -0.01     0.00   0.02   0.01
   211   6    -0.01  -0.04   0.08     0.01   0.01  -0.04    -0.01   0.05  -0.01
   212   6    -0.00  -0.03   0.06     0.01   0.01  -0.04    -0.02   0.04  -0.00
   213   6     0.04  -0.02   0.01    -0.03  -0.01  -0.01    -0.04   0.02   0.01
   214   6     0.02   0.00  -0.00    -0.03  -0.01  -0.01     0.00   0.02   0.01
   215   6    -0.02   0.02   0.01     0.01  -0.01  -0.01     0.03   0.02   0.01
   216   6    -0.04   0.02   0.02     0.05  -0.01  -0.00     0.01   0.02   0.01
   217   1    -0.01  -0.05   0.10     0.01   0.02  -0.05    -0.01   0.05  -0.01
   218   1     0.01  -0.03   0.06    -0.01   0.01  -0.03    -0.03   0.04  -0.00
   219   1    -0.02  -0.02   0.06     0.02   0.00  -0.03    -0.01   0.04  -0.00
   220   1    -0.01  -0.04   0.08     0.01   0.02  -0.05    -0.02   0.05  -0.01
   221   6     0.06  -0.02   0.00    -0.06  -0.00  -0.01    -0.05   0.02   0.01
   222   1     0.03  -0.02   0.02    -0.02  -0.01  -0.01    -0.06   0.03   0.01
   223   6     0.05  -0.01  -0.01    -0.06  -0.00  -0.01     0.01   0.02   0.01
   224   6     0.01   0.01  -0.00    -0.02  -0.01  -0.01     0.03   0.02   0.01
   225   6    -0.04   0.03   0.01     0.03  -0.01  -0.00     0.05   0.02   0.02
   226   1    -0.05   0.02   0.03     0.05  -0.01  -0.00    -0.01   0.02   0.01
   227   6    -0.06   0.03   0.02     0.06  -0.01  -0.00     0.03   0.02   0.01
   228   6     0.06  -0.02  -0.01    -0.07  -0.00  -0.01    -0.02   0.02   0.01
   229   1     0.07  -0.03   0.00    -0.07  -0.00  -0.01    -0.06   0.03   0.01
   230   1     0.05  -0.00  -0.02    -0.07  -0.00  -0.01     0.03   0.02   0.01
   231   6     0.01   0.02  -0.01    -0.03  -0.01  -0.01     0.07   0.02   0.02
   232   6    -0.06   0.04   0.01     0.05  -0.01  -0.00     0.05   0.02   0.02
   233   1    -0.04   0.04  -0.00     0.02  -0.01  -0.00     0.07   0.02   0.02
   234   1    -0.08   0.04   0.03     0.08  -0.01  -0.00     0.03   0.02   0.01
   235   1     0.08  -0.03  -0.01    -0.09  -0.00  -0.01    -0.02   0.02   0.01
   236   6     0.01   0.00   0.01    -0.03   0.02  -0.04     0.09  -0.02   0.02
   237   6     0.02   0.04  -0.04    -0.05  -0.04   0.02     0.10   0.05   0.02
   238   1    -0.08   0.05   0.01     0.07  -0.01  -0.00     0.07   0.02   0.02
   239   6     0.01   0.01  -0.00    -0.05   0.03  -0.04     0.13  -0.03   0.02
   240   1     0.00  -0.01   0.03    -0.02   0.05  -0.06     0.07  -0.05   0.02
   241   6     0.02   0.05  -0.05    -0.06  -0.04   0.02     0.13   0.05   0.02
   242   1     0.02   0.05  -0.06    -0.04  -0.06   0.04     0.08   0.08   0.02
   243   6     0.02   0.03  -0.03    -0.06  -0.01  -0.01     0.15   0.01   0.02
   244   1     0.01  -0.00   0.01    -0.05   0.05  -0.06     0.14  -0.06   0.02
   245   1     0.03   0.06  -0.08    -0.07  -0.06   0.04     0.15   0.08   0.02
   246   1     0.03   0.03  -0.04    -0.08  -0.00  -0.01     0.18   0.01   0.02
   247   6    -0.01   0.01   0.01     0.01  -0.01   0.01     0.00   0.01   0.01
   248   1    -0.00   0.01   0.01     0.00  -0.01   0.01    -0.00   0.01   0.01
   249   1    -0.02   0.01   0.02     0.01  -0.01   0.00     0.01   0.01   0.01
   250   1    -0.02   0.02   0.00     0.01  -0.02   0.01     0.00  -0.00   0.02
   251   6    -0.01  -0.04   0.09     0.01   0.01  -0.04    -0.00   0.04  -0.00
   252   1    -0.02  -0.03   0.09     0.01   0.01  -0.04     0.01   0.04  -0.00
   253   1     0.00  -0.04   0.08    -0.00   0.01  -0.04    -0.00   0.04  -0.00
   254   1    -0.01  -0.05   0.10     0.00   0.01  -0.05     0.00   0.05  -0.01
                     13                     14                     15
                      A                      A                      A
 Frequencies --     12.8203                14.5624                16.9319
 Red. masses --      4.9576                 4.5687                 5.1691
 Frc consts  --      0.0005                 0.0006                 0.0009
 IR Inten    --      0.0017                 0.0406                 0.0864
  Atom  AN      X      Y      Z        X      Y      Z        X      Y      Z
     1   6    -0.00   0.00   0.01    -0.00  -0.01   0.02     0.01   0.02  -0.01
     2   6    -0.00   0.00   0.01     0.00  -0.00   0.02     0.00   0.02  -0.02
     3   6    -0.01   0.00   0.01     0.00  -0.01   0.02    -0.00   0.03  -0.01
     4   6    -0.01  -0.00   0.01     0.00  -0.01   0.02    -0.00   0.02  -0.01
     5   7    -0.00  -0.00   0.01    -0.00  -0.02   0.02     0.01   0.02  -0.01
     6   6    -0.01  -0.00   0.02     0.00  -0.02   0.02    -0.00   0.02   0.00
     7   6    -0.01  -0.01   0.02     0.00  -0.02   0.01    -0.00   0.01   0.01
     8   6    -0.01  -0.01   0.03     0.00  -0.02   0.01    -0.00  -0.01   0.02
     9   7    -0.00  -0.01   0.02    -0.00  -0.02   0.02     0.01   0.01   0.01
    10   6    -0.00  -0.01   0.03    -0.00  -0.02   0.01     0.00  -0.01   0.02
    11   6    -0.00  -0.01   0.03    -0.00  -0.02   0.01     0.01   0.00   0.02
    12   5     0.00  -0.01   0.02    -0.01  -0.03   0.02     0.01   0.03   0.00
    13   9     0.00  -0.01   0.02    -0.01  -0.03   0.03     0.01   0.03  -0.01
    14   9     0.01  -0.01   0.02    -0.01  -0.03   0.01     0.02   0.04   0.01
    15   6    -0.01  -0.00   0.02     0.01  -0.01   0.02    -0.01   0.01   0.00
    16   6    -0.02   0.00   0.02     0.01  -0.01   0.01     0.01   0.01   0.00
    17   6     0.00  -0.00   0.02     0.00  -0.01   0.02    -0.03   0.02   0.00
    18   6    -0.03   0.00   0.01     0.01  -0.01   0.01     0.03   0.01   0.01
    19   6    -0.01   0.00   0.02     0.00  -0.01   0.01     0.01   0.01   0.00
    20   6     0.02  -0.00   0.02     0.00  -0.00   0.02    -0.02   0.01   0.00
    21   6     0.00  -0.00   0.02     0.00  -0.01   0.03    -0.05   0.02   0.00
    22   6    -0.04   0.01   0.01     0.01  -0.01   0.01     0.04   0.00   0.01
    23   1    -0.03  -0.00   0.01     0.01  -0.02   0.01     0.02   0.01   0.01
    24   6    -0.02   0.01   0.01    -0.00  -0.00   0.01     0.03   0.00   0.01
    25   6     0.01   0.00   0.02    -0.00  -0.00   0.02     0.00   0.01   0.00
    26   6     0.04  -0.00   0.02     0.00  -0.00   0.02    -0.03   0.02   0.00
    27   1    -0.01  -0.00   0.02     0.00  -0.02   0.03    -0.06   0.02   0.00
    28   6     0.02  -0.01   0.03     0.00  -0.01   0.03    -0.07   0.02   0.00
    29   6    -0.04   0.01   0.01     0.00  -0.01   0.01     0.04   0.00   0.01
    30   1    -0.05   0.01   0.01     0.01  -0.01   0.00     0.06   0.00   0.01
    31   1    -0.02   0.01   0.01    -0.01  -0.00   0.01     0.03  -0.00   0.01
    32   6     0.05  -0.01   0.03     0.00  -0.00   0.03    -0.05   0.02   0.00
    33   1     0.06  -0.01   0.02    -0.00   0.00   0.02    -0.02   0.01   0.00
    34   1     0.03  -0.01   0.03     0.00  -0.01   0.03    -0.08   0.03   0.00
    35   1    -0.05   0.01   0.01     0.00  -0.01   0.00     0.05  -0.00   0.01
    36   1     0.07  -0.01   0.03     0.00  -0.00   0.03    -0.06   0.02   0.00
    37   6     0.03  -0.00   0.02    -0.01   0.00   0.02     0.01   0.00   0.00
    38   6     0.08   0.10  -0.01    -0.00   0.03   0.02     0.04   0.07  -0.02
    39   6     0.01  -0.10   0.04    -0.02  -0.02   0.01    -0.00  -0.07   0.02
    40   6     0.10   0.10  -0.01    -0.01   0.04   0.02     0.06   0.07  -0.02
    41   1     0.09   0.18  -0.03     0.00   0.05   0.03     0.05   0.13  -0.03
    42   6     0.03  -0.10   0.04    -0.03  -0.01   0.01     0.01  -0.07   0.02
    43   1    -0.02  -0.18   0.07    -0.02  -0.04   0.01    -0.02  -0.12   0.04
    44   6     0.08  -0.00   0.01    -0.03   0.02   0.02     0.04  -0.01   0.00
    45   1     0.13   0.18  -0.03    -0.01   0.06   0.03     0.08   0.12  -0.03
    46   1     0.02  -0.18   0.06    -0.04  -0.03   0.01     0.00  -0.13   0.04
    47   1     0.09  -0.00   0.01    -0.03   0.02   0.02     0.05  -0.01   0.00
    48   6    -0.01  -0.00   0.01     0.01  -0.00   0.02    -0.01   0.03  -0.02
    49   1    -0.01  -0.00   0.01     0.00  -0.00   0.02    -0.02   0.03  -0.02
    50   1    -0.02   0.00   0.01     0.01  -0.00   0.02    -0.01   0.03  -0.01
    51   1    -0.01  -0.01   0.01     0.01  -0.00   0.02    -0.01   0.04  -0.02
    52   6    -0.01  -0.01   0.03     0.01  -0.01   0.01    -0.01  -0.02   0.02
    53   1    -0.02  -0.01   0.03     0.01  -0.01   0.01    -0.00  -0.02   0.03
    54   1    -0.01  -0.01   0.03     0.01  -0.01   0.01    -0.02  -0.02   0.02
    55   1    -0.01  -0.01   0.03     0.01  -0.01   0.01    -0.01  -0.03   0.03
    56   6    -0.01   0.01  -0.00     0.00   0.00   0.02     0.00   0.01  -0.02
    57   6    -0.00   0.00  -0.01     0.01   0.01   0.02    -0.00   0.00  -0.03
    58   6    -0.01   0.01  -0.01    -0.00   0.01   0.02     0.01   0.01  -0.02
    59   7    -0.00   0.00  -0.02     0.00   0.01   0.02    -0.00  -0.00  -0.03
    60   6    -0.01   0.00  -0.02    -0.00   0.01   0.02     0.01  -0.00  -0.03
    61   6    -0.01   0.01  -0.00    -0.01   0.01   0.02     0.01   0.02  -0.02
    62   5    -0.00   0.00  -0.03     0.01   0.01   0.01    -0.01  -0.02  -0.04
    63   6    -0.01   0.00  -0.02    -0.01   0.01   0.01     0.01  -0.01  -0.03
    64   1    -0.02   0.01  -0.00    -0.02   0.01   0.02     0.01   0.02  -0.02
    65   1    -0.01   0.01  -0.01    -0.01   0.01   0.02     0.02   0.01  -0.02
    66   1    -0.01   0.01   0.00    -0.01   0.00   0.03     0.02   0.02  -0.01
    67   7    -0.00   0.00  -0.03     0.00   0.01  -0.00    -0.00  -0.02  -0.03
    68   9    -0.00   0.00  -0.03     0.01   0.01   0.02    -0.01  -0.01  -0.07
    69   9     0.01  -0.00  -0.03     0.02   0.02   0.01    -0.01  -0.04  -0.04
    70   6    -0.01   0.00  -0.03    -0.00   0.01  -0.00     0.00  -0.01  -0.03
    71   6    -0.01   0.01  -0.02    -0.01   0.01   0.01     0.01  -0.01  -0.02
    72   6    -0.00   0.00  -0.04     0.00   0.01  -0.01    -0.00  -0.02  -0.02
    73   6    -0.01   0.01  -0.03    -0.01   0.01  -0.01     0.01  -0.02  -0.02
    74   6    -0.00   0.01  -0.01    -0.00   0.01   0.00     0.02  -0.01  -0.02
    75   6    -0.01   0.01  -0.02    -0.02   0.01   0.01     0.00   0.00  -0.02
    76   6    -0.01   0.01  -0.04    -0.00   0.01  -0.02     0.00  -0.02  -0.01
    77   6    -0.01   0.01  -0.03    -0.01   0.01  -0.02     0.01  -0.02  -0.01
    78   6    -0.01   0.00  -0.01     0.00   0.01   0.00     0.03  -0.01  -0.02
    79   6     0.01   0.01  -0.01     0.01   0.01  -0.00     0.01  -0.00  -0.02
    80   6    -0.00   0.02  -0.02    -0.01   0.01   0.00    -0.00   0.00  -0.02
    81   6    -0.02   0.02  -0.02    -0.03   0.01   0.01    -0.00   0.00  -0.03
    82   1    -0.01   0.01  -0.03    -0.01   0.01  -0.02     0.02  -0.02  -0.01
    83   1    -0.02   0.01  -0.03    -0.02   0.01  -0.01     0.02  -0.01  -0.01
    84   1    -0.01   0.01  -0.04    -0.01   0.01  -0.02     0.01  -0.02  -0.01
    85   6     0.00  -0.00  -0.01     0.01   0.01  -0.00     0.04  -0.02  -0.02
    86   1    -0.01  -0.00  -0.01    -0.00   0.01   0.00     0.04  -0.02  -0.03
    87   6     0.01   0.00  -0.01     0.02   0.01  -0.01     0.02  -0.01  -0.01
    88   6     0.01   0.01  -0.01     0.00   0.00  -0.00     0.00   0.00  -0.01
    89   6     0.00   0.02  -0.02    -0.01   0.00   0.01    -0.01   0.01  -0.02
    90   1    -0.03   0.01  -0.02    -0.04   0.01   0.01     0.00   0.00  -0.03
    91   6    -0.02   0.02  -0.02    -0.03   0.01   0.01    -0.01   0.01  -0.03
    92   6     0.01  -0.00  -0.01     0.02   0.01  -0.01     0.03  -0.01  -0.01
    93   1     0.00  -0.01  -0.01     0.02   0.01  -0.00     0.05  -0.02  -0.02
    94   1     0.02   0.01  -0.01     0.02   0.00  -0.01     0.01  -0.00  -0.01
    95   6     0.03   0.01  -0.01     0.02   0.00  -0.01    -0.01   0.01  -0.01
    96   6    -0.01   0.02  -0.02    -0.02   0.01   0.01    -0.02   0.01  -0.02
    97   1     0.01   0.02  -0.02    -0.00   0.00   0.00    -0.02   0.01  -0.01
    98   1    -0.03   0.02  -0.03    -0.04   0.01   0.02    -0.02   0.01  -0.03
    99   1     0.01  -0.00  -0.00     0.03   0.01  -0.01     0.04  -0.01  -0.01
   100   6     0.05   0.02   0.02     0.04   0.00   0.02    -0.01   0.03   0.00
   101   6     0.03   0.01  -0.04     0.02  -0.01  -0.04    -0.03  -0.01  -0.01
   102   1    -0.00   0.03  -0.02    -0.03   0.00   0.01    -0.02   0.02  -0.02
   103   6     0.07   0.02   0.02     0.06   0.00   0.02    -0.03   0.04   0.01
   104   1     0.05   0.02   0.04     0.04   0.01   0.05    -0.00   0.05   0.00
   105   6     0.05   0.01  -0.04     0.04  -0.01  -0.04    -0.04  -0.01  -0.00
   106   1     0.01   0.00  -0.07     0.01  -0.01  -0.06    -0.03  -0.03  -0.02
   107   6     0.07   0.02  -0.01     0.06  -0.01  -0.01    -0.04   0.02   0.01
   108   1     0.08   0.02   0.05     0.07   0.00   0.04    -0.03   0.06   0.01
   109   1     0.05   0.01  -0.06     0.04  -0.01  -0.07    -0.05  -0.02  -0.00
   110   1     0.08   0.02  -0.01     0.07  -0.01  -0.02    -0.05   0.02   0.01
   111   6     0.00  -0.01   0.03    -0.01  -0.02   0.01     0.02   0.01   0.02
   112   1     0.01  -0.01   0.03    -0.01  -0.03   0.01     0.02   0.01   0.02
   113   1     0.00  -0.01   0.03    -0.01  -0.03   0.01     0.02   0.01   0.02
   114   1     0.00  -0.01   0.03    -0.01  -0.02   0.01     0.02   0.01   0.03
   115   6     0.00   0.00   0.01    -0.01  -0.01   0.02     0.02   0.02  -0.02
   116   1     0.00   0.00   0.00    -0.01  -0.01   0.03     0.02   0.02  -0.02
   117   1     0.01   0.00   0.01    -0.01  -0.01   0.02     0.02   0.02  -0.02
   118   1     0.01   0.00   0.01    -0.01  -0.01   0.02     0.02   0.02  -0.01
   119   6     0.00   0.00  -0.01     0.01   0.00   0.02    -0.01   0.00  -0.04
   120   1     0.01   0.00  -0.01     0.02   0.01   0.02    -0.01  -0.00  -0.03
   121   1     0.00   0.00  -0.01     0.01   0.01   0.02    -0.01   0.00  -0.04
   122   1     0.00   0.00  -0.00     0.01   0.00   0.03    -0.01   0.01  -0.04
   123   6     0.00   0.00  -0.04     0.01   0.01  -0.01    -0.01  -0.02  -0.02
   124   1     0.00   0.00  -0.04     0.01   0.01  -0.01    -0.01  -0.02  -0.02
   125   1     0.00  -0.00  -0.04     0.02   0.01  -0.01    -0.02  -0.02  -0.02
   126   1     0.00   0.00  -0.04     0.01   0.01  -0.02    -0.01  -0.02  -0.01
   127   6    -0.01   0.01  -0.04    -0.00   0.01  -0.02     0.00  -0.02   0.00
   128   6    -0.01   0.01  -0.03     0.00   0.01  -0.02    -0.00  -0.01   0.01
   129   6    -0.00   0.01  -0.04    -0.00   0.01  -0.03     0.01  -0.01   0.01
   130   7    -0.01   0.01  -0.02     0.00   0.01  -0.02    -0.00  -0.01   0.02
   131   6    -0.01   0.01  -0.02    -0.00   0.01  -0.02     0.01  -0.01   0.02
   132   6    -0.00   0.01  -0.04    -0.01   0.01  -0.03     0.02  -0.02   0.01
   133   5    -0.01   0.01  -0.02     0.00   0.01  -0.03    -0.01  -0.01   0.04
   134   6    -0.01   0.00  -0.01    -0.00   0.00  -0.01     0.01  -0.00   0.01
   135   1    -0.02   0.01  -0.04    -0.03   0.01  -0.02     0.04  -0.02  -0.00
   136   1     0.01   0.01  -0.03     0.01   0.00  -0.02     0.01  -0.00  -0.00
   137   1     0.00   0.02  -0.06    -0.00   0.02  -0.05     0.01  -0.03   0.02
   138   7    -0.01   0.00   0.01    -0.00  -0.00  -0.00    -0.00   0.00   0.02
   139   9    -0.02   0.02  -0.02    -0.01   0.03  -0.04    -0.01  -0.04   0.05
   140   9     0.00  -0.00  -0.03     0.01  -0.01  -0.05    -0.01   0.01   0.07
   141   6    -0.01  -0.00   0.01    -0.00  -0.01   0.00     0.01   0.01   0.01
   142   6    -0.00   0.00  -0.01    -0.01   0.00  -0.01     0.01  -0.00   0.01
   143   6    -0.01  -0.01   0.03    -0.00  -0.01   0.02    -0.00   0.01   0.01
   144   6    -0.01  -0.01   0.04    -0.00  -0.02   0.03     0.01   0.02  -0.00
   145   6     0.03   0.00  -0.00     0.03  -0.00  -0.01    -0.02   0.00   0.01
   146   6    -0.03   0.01  -0.01    -0.04   0.00  -0.01     0.04  -0.00   0.02
   147   6    -0.01  -0.01   0.05    -0.00  -0.02   0.04     0.00   0.02   0.00
   148   6    -0.01  -0.01   0.05    -0.01  -0.02   0.04     0.01   0.02  -0.01
   149   6     0.06  -0.00  -0.00     0.06  -0.00  -0.00    -0.04   0.00   0.01
   150   6     0.03   0.00  -0.00     0.03  -0.00  -0.01    -0.02   0.00   0.01
   151   6    -0.03   0.01  -0.01    -0.03   0.00  -0.01     0.04  -0.00   0.02
   152   6    -0.06   0.01  -0.01    -0.07   0.00  -0.02     0.08  -0.00   0.02
   153   1    -0.01  -0.01   0.07    -0.00  -0.03   0.05     0.00   0.03  -0.01
   154   1     0.01  -0.01   0.04     0.01  -0.02   0.04    -0.00   0.03  -0.01
   155   1    -0.02  -0.01   0.04    -0.02  -0.02   0.04     0.03   0.02  -0.01
   156   1    -0.01  -0.02   0.07    -0.01  -0.03   0.06     0.02   0.03  -0.03
   157   6     0.08  -0.01   0.00     0.09  -0.01   0.00    -0.08   0.01   0.00
   158   1     0.06  -0.00  -0.00     0.06  -0.00  -0.00    -0.04   0.00   0.01
   159   6     0.05  -0.00   0.00     0.06  -0.00  -0.00    -0.05   0.00   0.00
   160   6    -0.00   0.00  -0.00     0.00   0.00  -0.01     0.00  -0.00   0.01
   161   6    -0.06   0.01  -0.01    -0.06   0.00  -0.02     0.07  -0.00   0.02
   162   1    -0.07   0.01  -0.01    -0.08   0.00  -0.02     0.08  -0.00   0.02
   163   6    -0.09   0.01  -0.02    -0.10   0.01  -0.02     0.11  -0.01   0.02
   164   6     0.08  -0.01   0.00     0.09  -0.01   0.00    -0.08   0.01   0.00
   165   1     0.11  -0.01   0.00     0.12  -0.01   0.00    -0.10   0.01   0.00
   166   1     0.05  -0.00   0.00     0.06  -0.00  -0.00    -0.06   0.00   0.00
   167   6    -0.00   0.00  -0.00     0.01  -0.00  -0.01    -0.01   0.00   0.01
   168   6    -0.09   0.01  -0.01    -0.10   0.01  -0.02     0.10  -0.01   0.02
   169   1    -0.05   0.01  -0.01    -0.06   0.00  -0.02     0.06  -0.00   0.02
   170   1    -0.12   0.01  -0.02    -0.13   0.01  -0.02     0.14  -0.01   0.03
   171   1     0.10  -0.01   0.01     0.12  -0.01   0.00    -0.10   0.01  -0.00
   172   6     0.00   0.02  -0.04     0.02   0.02  -0.04    -0.02  -0.02   0.03
   173   6    -0.01  -0.01   0.04     0.00  -0.02   0.03    -0.01   0.02  -0.01
   174   1    -0.11   0.01  -0.02    -0.12   0.01  -0.02     0.13  -0.01   0.03
   175   6     0.01   0.02  -0.04     0.02   0.02  -0.04    -0.04  -0.02   0.03
   176   1     0.01   0.03  -0.08     0.02   0.03  -0.07    -0.02  -0.04   0.05
   177   6    -0.01  -0.01   0.04     0.01  -0.02   0.03    -0.03   0.02  -0.02
   178   1    -0.02  -0.02   0.07    -0.00  -0.03   0.05    -0.00   0.04  -0.03
   179   6    -0.00   0.00  -0.00     0.02  -0.00  -0.01    -0.04   0.00   0.01
   180   1     0.01   0.03  -0.07     0.03   0.03  -0.07    -0.05  -0.04   0.05
   181   1    -0.01  -0.02   0.07     0.01  -0.03   0.05    -0.03   0.04  -0.03
   182   1    -0.00   0.00  -0.00     0.03  -0.00  -0.01    -0.05   0.00   0.01
   183   6    -0.01   0.01  -0.03     0.00   0.01  -0.03    -0.01  -0.02   0.01
   184   1    -0.01   0.01  -0.03     0.01   0.01  -0.03    -0.01  -0.01   0.01
   185   1    -0.02   0.01  -0.03     0.00   0.01  -0.03    -0.02  -0.02   0.01
   186   1    -0.01   0.01  -0.04     0.00   0.01  -0.03    -0.01  -0.02   0.01
   187   6    -0.01  -0.01   0.04     0.00  -0.01   0.02    -0.01   0.01   0.02
   188   1    -0.01  -0.01   0.04     0.01  -0.02   0.02    -0.02   0.01   0.01
   189   1    -0.01  -0.00   0.04    -0.00  -0.01   0.02    -0.00   0.01   0.01
   190   1    -0.01  -0.01   0.04     0.00  -0.01   0.01    -0.01   0.01   0.03
   191   6    -0.00  -0.01   0.03    -0.00  -0.01   0.00     0.00  -0.01   0.03
   192   6    -0.01  -0.01   0.03     0.00  -0.01  -0.00     0.00  -0.01   0.02
   193   6    -0.00  -0.01   0.03    -0.00  -0.01  -0.00     0.01  -0.02   0.03
   194   7    -0.01  -0.01   0.02    -0.00  -0.00  -0.01     0.00  -0.01   0.02
   195   6    -0.00  -0.01   0.02    -0.00  -0.00  -0.01     0.00  -0.01   0.02
   196   6     0.00  -0.01   0.03    -0.01  -0.01   0.00     0.01  -0.02   0.04
   197   5    -0.01  -0.01   0.02     0.00   0.01  -0.02    -0.00  -0.01   0.02
   198   6    -0.00  -0.01   0.00    -0.00   0.00  -0.01     0.01  -0.01   0.01
   199   1     0.02  -0.01   0.03    -0.01  -0.02   0.00     0.03  -0.02   0.03
   200   1    -0.01  -0.01   0.02    -0.01  -0.01   0.01    -0.00  -0.02   0.03
   201   1    -0.00  -0.02   0.05    -0.01  -0.01  -0.00     0.01  -0.02   0.05
   202   7    -0.01  -0.00  -0.01    -0.00   0.01  -0.03     0.00  -0.01  -0.01
   203   9     0.00  -0.01   0.03     0.01   0.00  -0.03     0.01  -0.01   0.03
   204   9    -0.02  -0.03   0.02    -0.01   0.02  -0.02    -0.02  -0.03   0.02
   205   6    -0.00  -0.00  -0.01    -0.00   0.01  -0.02     0.00  -0.00  -0.01
   206   6    -0.00  -0.01   0.00    -0.01   0.00  -0.01     0.01  -0.01   0.01
   207   6    -0.01   0.00  -0.03    -0.00   0.02  -0.04    -0.00   0.00  -0.03
   208   6    -0.00   0.01  -0.03    -0.00   0.02  -0.03     0.00   0.01  -0.04
   209   6    -0.03  -0.00   0.00     0.00   0.00  -0.01    -0.03  -0.01   0.00
   210   6     0.03  -0.01   0.01    -0.02  -0.00  -0.01     0.04  -0.01   0.01
   211   6    -0.01   0.01  -0.04    -0.00   0.02  -0.04     0.00   0.01  -0.05
   212   6    -0.00   0.01  -0.04    -0.01   0.02  -0.03     0.01   0.01  -0.05
   213   6    -0.06  -0.00   0.00     0.01   0.01  -0.01    -0.06  -0.01   0.00
   214   6    -0.04  -0.00   0.00     0.01   0.00  -0.00    -0.04  -0.01   0.00
   215   6     0.03  -0.01   0.01    -0.02  -0.00  -0.01     0.03  -0.01   0.01
   216   6     0.07  -0.01   0.01    -0.03  -0.00  -0.01     0.08  -0.01   0.01
   217   1    -0.01   0.02  -0.06    -0.00   0.03  -0.04     0.00   0.02  -0.07
   218   1    -0.02   0.01  -0.04    -0.00   0.02  -0.03    -0.02   0.01  -0.04
   219   1     0.02   0.01  -0.03    -0.01   0.02  -0.03     0.03   0.01  -0.04
   220   1     0.00   0.02  -0.07    -0.01   0.02  -0.02     0.01   0.02  -0.08
   221   6    -0.10   0.00   0.00     0.03   0.01  -0.00    -0.09  -0.01  -0.00
   222   1    -0.06  -0.00   0.00    -0.00   0.01  -0.01    -0.06  -0.01   0.00
   223   6    -0.08  -0.00   0.00     0.03   0.00   0.00    -0.06  -0.01  -0.00
   224   6    -0.00  -0.01   0.00    -0.01  -0.00  -0.00    -0.01  -0.01   0.00
   225   6     0.08  -0.01   0.01    -0.05  -0.01  -0.01     0.05  -0.01   0.01
   226   1     0.06  -0.01   0.01    -0.02  -0.00  -0.02     0.09  -0.01   0.01
   227   6     0.11  -0.02   0.01    -0.05  -0.01  -0.02     0.11  -0.02   0.01
   228   6    -0.11   0.00   0.00     0.04   0.00   0.00    -0.09  -0.00  -0.00
   229   1    -0.13   0.00  -0.00     0.03   0.01  -0.00    -0.12  -0.01  -0.00
   230   1    -0.09  -0.00   0.00     0.05  -0.00   0.00    -0.06  -0.00  -0.00
   231   6    -0.01  -0.01   0.01    -0.00  -0.00   0.00    -0.02  -0.01   0.00
   232   6     0.11  -0.02   0.01    -0.06  -0.01  -0.01     0.09  -0.02   0.01
   233   1     0.08  -0.01   0.01    -0.06  -0.01  -0.01     0.03  -0.01   0.01
   234   1     0.13  -0.02   0.01    -0.06  -0.01  -0.02     0.14  -0.02   0.01
   235   1    -0.15   0.00  -0.00     0.07   0.00   0.00    -0.11  -0.00  -0.00
   236   6     0.01   0.05  -0.09    -0.03  -0.10   0.16    -0.05  -0.06   0.13
   237   6    -0.03  -0.06   0.10     0.03   0.09  -0.16    -0.01   0.05  -0.13
   238   1     0.15  -0.02   0.01    -0.09  -0.01  -0.01     0.10  -0.02   0.01
   239   6     0.00   0.05  -0.08    -0.02  -0.10   0.17    -0.06  -0.06   0.13
   240   1     0.02   0.09  -0.16    -0.05  -0.17   0.29    -0.06  -0.11   0.24
   241   6    -0.03  -0.06   0.10     0.04   0.09  -0.16    -0.02   0.05  -0.13
   242   1    -0.04  -0.11   0.17     0.05   0.16  -0.29     0.01   0.10  -0.23
   243   6    -0.02  -0.01   0.01     0.01  -0.01   0.01    -0.05  -0.00   0.00
   244   1     0.01   0.09  -0.15    -0.04  -0.17   0.29    -0.09  -0.11   0.23
   245   1    -0.05  -0.11   0.17     0.06   0.16  -0.28    -0.01   0.10  -0.23
   246   1    -0.02  -0.01   0.01     0.01  -0.01   0.01    -0.06  -0.00  -0.00
   247   6    -0.01  -0.02   0.03     0.00  -0.01  -0.00    -0.00  -0.01   0.02
   248   1    -0.02  -0.02   0.03    -0.00  -0.01  -0.00    -0.01  -0.01   0.02
   249   1    -0.00  -0.01   0.03     0.01  -0.01  -0.00     0.00  -0.01   0.02
   250   1    -0.01  -0.02   0.04     0.01  -0.02   0.00    -0.00  -0.01   0.03
   251   6    -0.01   0.00  -0.03     0.00   0.03  -0.04    -0.01   0.00  -0.03
   252   1    -0.01   0.00  -0.02     0.01   0.02  -0.04    -0.00   0.00  -0.03
   253   1    -0.02   0.00  -0.02    -0.01   0.03  -0.04    -0.01   0.01  -0.03
   254   1    -0.01   0.00  -0.03     0.00   0.03  -0.05    -0.01   0.00  -0.04
                     16                     17                     18
                      A                      A                      A
 Frequencies --     17.2267                18.2120                20.3827
 Red. masses --      5.5522                 5.2450                 5.7751
 Frc consts  --      0.0010                 0.0010                 0.0014
 IR Inten    --      0.0856                 0.0219                 0.0332
  Atom  AN      X      Y      Z        X      Y      Z        X      Y      Z
     1   6     0.00   0.01   0.02    -0.01  -0.01  -0.00     0.00   0.01   0.02
     2   6     0.00   0.00   0.02    -0.00   0.01  -0.00    -0.00   0.00   0.02
     3   6     0.01   0.01   0.02     0.00   0.01  -0.01    -0.00   0.01   0.02
     4   6     0.01   0.02   0.02    -0.00  -0.01  -0.01    -0.00   0.02   0.02
     5   7     0.00   0.02   0.02    -0.01  -0.02  -0.01     0.00   0.01   0.02
     6   6     0.01   0.03   0.01     0.00  -0.02  -0.01     0.00   0.01   0.02
     7   6     0.01   0.04   0.01    -0.00  -0.04  -0.01     0.00   0.02   0.02
     8   6     0.01   0.04   0.00    -0.00  -0.04  -0.02     0.00   0.01   0.01
     9   7     0.00   0.04   0.01    -0.01  -0.04  -0.01    -0.00   0.03   0.01
    10   6     0.00   0.03   0.00    -0.00  -0.04  -0.02    -0.00   0.02   0.01
    11   6     0.00   0.04   0.00    -0.01  -0.04  -0.02    -0.00   0.03   0.01
    12   5     0.00   0.03   0.01    -0.01  -0.05  -0.01    -0.00   0.04   0.01
    13   9     0.01   0.04   0.01    -0.02  -0.06   0.02     0.01   0.05  -0.01
    14   9    -0.01   0.04   0.02    -0.01  -0.07  -0.03    -0.01   0.06   0.03
    15   6     0.01   0.02   0.01     0.00  -0.02  -0.01     0.00   0.01   0.02
    16   6    -0.00   0.02   0.02     0.04  -0.02  -0.02     0.05   0.00   0.02
    17   6     0.02   0.01   0.00    -0.03  -0.01  -0.01    -0.04   0.02   0.02
    18   6    -0.01   0.03   0.03     0.08  -0.03  -0.02     0.09  -0.00   0.02
    19   6    -0.00   0.01   0.02     0.04  -0.02  -0.02     0.05   0.00   0.02
    20   6     0.01   0.01   0.01    -0.03  -0.01  -0.01    -0.04   0.02   0.02
    21   6     0.03   0.02  -0.00    -0.07  -0.01  -0.00    -0.09   0.03   0.02
    22   6    -0.02   0.02   0.04     0.12  -0.04  -0.02     0.14  -0.01   0.02
    23   1    -0.01   0.03   0.03     0.09  -0.03  -0.02     0.09   0.00   0.02
    24   6    -0.01   0.01   0.03     0.07  -0.03  -0.02     0.09  -0.01   0.02
    25   6     0.00   0.00   0.01     0.00  -0.01  -0.01     0.00   0.01   0.02
    26   6     0.02  -0.00  -0.00    -0.07   0.00  -0.00    -0.08   0.03   0.02
    27   1     0.03   0.02  -0.00    -0.07  -0.01  -0.00    -0.09   0.03   0.02
    28   6     0.03   0.01  -0.01    -0.11   0.01   0.00    -0.13   0.04   0.02
    29   6    -0.02   0.02   0.04     0.11  -0.04  -0.02     0.14  -0.02   0.02
    30   1    -0.02   0.03   0.04     0.15  -0.05  -0.02     0.17  -0.02   0.02
    31   1    -0.01   0.00   0.03     0.06  -0.03  -0.02     0.08  -0.01   0.02
    32   6     0.03   0.00  -0.01    -0.10   0.01   0.00    -0.13   0.04   0.02
    33   1     0.01  -0.01  -0.00    -0.06   0.01  -0.00    -0.08   0.03   0.02
    34   1     0.04   0.01  -0.02    -0.14   0.01   0.01    -0.17   0.04   0.02
    35   1    -0.03   0.01   0.04     0.13  -0.04  -0.02     0.17  -0.03   0.02
    36   1     0.03  -0.00  -0.02    -0.13   0.02   0.01    -0.16   0.04   0.02
    37   6    -0.01  -0.00   0.02    -0.01  -0.01  -0.01     0.00   0.01   0.02
    38   6    -0.02  -0.04   0.02     0.02   0.10  -0.02     0.03   0.10   0.01
    39   6     0.00   0.03   0.01    -0.04  -0.11  -0.01    -0.03  -0.08   0.02
    40   6    -0.03  -0.05   0.03     0.02   0.11  -0.02     0.03   0.10   0.01
    41   1    -0.03  -0.07   0.03     0.05   0.18  -0.02     0.05   0.17   0.00
    42   6    -0.01   0.02   0.01    -0.05  -0.10  -0.01    -0.03  -0.08   0.02
    43   1     0.01   0.06   0.00    -0.07  -0.19  -0.01    -0.05  -0.15   0.03
    44   6    -0.02  -0.02   0.02    -0.02   0.00  -0.01    -0.00   0.01   0.02
    45   1    -0.04  -0.09   0.03     0.04   0.19  -0.02     0.05   0.17   0.00
    46   1    -0.00   0.04   0.00    -0.08  -0.18  -0.01    -0.05  -0.15   0.03
    47   1    -0.03  -0.03   0.02    -0.02   0.01  -0.01    -0.00   0.01   0.02
    48   6     0.01   0.01   0.02     0.01   0.03  -0.01    -0.00   0.01   0.01
    49   1     0.02   0.01   0.02    -0.01   0.04   0.00    -0.03   0.01   0.01
    50   1     0.00   0.01   0.02     0.02   0.03  -0.02     0.01  -0.00   0.02
    51   1     0.01  -0.00   0.02     0.01   0.06  -0.01     0.00   0.04   0.01
    52   6     0.01   0.04   0.00     0.00  -0.04  -0.02     0.00  -0.02   0.01
    53   1     0.01   0.04   0.00     0.02  -0.04  -0.02     0.03  -0.02   0.02
    54   1     0.01   0.04   0.00    -0.01  -0.03  -0.01    -0.01  -0.01   0.01
    55   1     0.01   0.04  -0.00    -0.00  -0.06  -0.02    -0.00  -0.04   0.01
    56   6     0.00  -0.01   0.02    -0.00   0.01   0.00    -0.00  -0.01   0.01
    57   6     0.00  -0.02   0.01    -0.00   0.01  -0.00    -0.00  -0.02   0.01
    58   6     0.01  -0.01   0.02    -0.00   0.02   0.01     0.00  -0.01   0.01
    59   7     0.00  -0.03  -0.00    -0.00   0.02   0.00    -0.00  -0.02   0.00
    60   6     0.00  -0.02   0.00    -0.00   0.02   0.01     0.00  -0.02   0.01
    61   6     0.01   0.00   0.03    -0.00   0.03   0.03     0.01  -0.00   0.02
    62   5     0.00  -0.04  -0.02    -0.00   0.02   0.01    -0.00  -0.04  -0.02
    63   6     0.00  -0.03  -0.01    -0.00   0.02   0.01     0.00  -0.02   0.01
    64   1    -0.02   0.00   0.03    -0.02   0.03   0.02     0.03   0.01   0.02
    65   1     0.03  -0.01   0.02     0.01   0.02   0.02    -0.00  -0.00   0.04
    66   1     0.01   0.02   0.06     0.00   0.04   0.04     0.00  -0.01   0.00
    67   7     0.00  -0.04  -0.02    -0.00   0.02   0.01    -0.00  -0.03  -0.01
    68   9    -0.01  -0.04  -0.03    -0.00   0.02   0.01    -0.01  -0.03  -0.06
    69   9     0.01  -0.06  -0.02    -0.01   0.02   0.01     0.00  -0.08  -0.02
    70   6     0.00  -0.04  -0.02    -0.00   0.01   0.01    -0.00  -0.02   0.00
    71   6     0.00  -0.03  -0.00    -0.00   0.01   0.00     0.00  -0.02   0.01
    72   6     0.00  -0.04  -0.02    -0.00   0.01   0.01    -0.00  -0.04  -0.01
    73   6     0.00  -0.05  -0.03    -0.00   0.01   0.00    -0.00  -0.02   0.01
    74   6     0.05  -0.04  -0.00     0.03   0.01  -0.01    -0.03  -0.02   0.01
    75   6    -0.04  -0.02   0.00    -0.03   0.01   0.01     0.03  -0.03   0.00
    76   6     0.00  -0.04  -0.02    -0.00   0.01   0.00    -0.00  -0.03   0.00
    77   6     0.00  -0.06  -0.04     0.00  -0.00  -0.01    -0.00  -0.00   0.03
    78   6     0.10  -0.05  -0.01     0.07   0.02  -0.01    -0.06  -0.01   0.02
    79   6     0.05  -0.03   0.00     0.03   0.01  -0.01    -0.03  -0.02   0.01
    80   6    -0.04  -0.01   0.01    -0.04   0.01   0.01     0.03  -0.03   0.00
    81   6    -0.09  -0.01   0.00    -0.07   0.02   0.02     0.06  -0.03   0.00
    82   1     0.03  -0.06  -0.04     0.02  -0.00  -0.01    -0.02  -0.01   0.03
    83   1    -0.02  -0.05  -0.03    -0.01   0.01   0.00     0.01  -0.00   0.02
    84   1    -0.01  -0.08  -0.06    -0.00  -0.02  -0.02     0.00   0.01   0.04
    85   6     0.14  -0.06  -0.01     0.10   0.01  -0.03    -0.09  -0.01   0.02
    86   1     0.10  -0.05  -0.01     0.07   0.02  -0.01    -0.06  -0.02   0.02
    87   6     0.09  -0.04  -0.00     0.07   0.01  -0.02    -0.06  -0.01   0.02
    88   6     0.00  -0.02   0.01    -0.00   0.01  -0.00    -0.00  -0.02   0.01
    89   6    -0.08   0.00   0.02    -0.07   0.01   0.01     0.06  -0.03  -0.00
    90   1    -0.09  -0.01  -0.01    -0.07   0.02   0.02     0.06  -0.03   0.00
    91   6    -0.14   0.01   0.01    -0.11   0.02   0.03     0.09  -0.04  -0.00
    92   6     0.14  -0.05  -0.01     0.10   0.01  -0.03    -0.09  -0.01   0.02
    93   1     0.18  -0.07  -0.02     0.13   0.01  -0.03    -0.11  -0.01   0.03
    94   1     0.08  -0.04   0.00     0.06   0.00  -0.03    -0.06  -0.01   0.02
    95   6    -0.00  -0.01   0.02    -0.00   0.00  -0.01    -0.00  -0.02   0.00
    96   6    -0.13   0.01   0.01    -0.10   0.01   0.02     0.09  -0.04  -0.00
    97   1    -0.08   0.01   0.02    -0.06   0.01   0.01     0.05  -0.04  -0.00
    98   1    -0.17   0.02   0.01    -0.13   0.02   0.04     0.11  -0.04  -0.00
    99   1     0.17  -0.06  -0.01     0.13   0.01  -0.04    -0.11  -0.01   0.03
   100   6     0.03   0.05   0.09     0.02   0.04   0.04    -0.02  -0.05  -0.03
   101   6    -0.04  -0.08  -0.05    -0.02  -0.04  -0.06     0.01   0.00   0.04
   102   1    -0.16   0.03   0.02    -0.13   0.01   0.03     0.11  -0.04  -0.01
   103   6     0.03   0.06   0.10     0.02   0.03   0.03    -0.02  -0.05  -0.03
   104   1     0.06   0.10   0.15     0.04   0.07   0.08    -0.03  -0.07  -0.06
   105   6    -0.04  -0.07  -0.05    -0.02  -0.04  -0.07     0.01   0.00   0.04
   106   1    -0.06  -0.13  -0.11    -0.04  -0.07  -0.10     0.03   0.03   0.07
   107   6    -0.01  -0.00   0.03    -0.00  -0.01  -0.02    -0.00  -0.03  -0.00
   108   1     0.05   0.11   0.16     0.04   0.06   0.07    -0.03  -0.08  -0.06
   109   1    -0.07  -0.12  -0.10    -0.04  -0.07  -0.11     0.02   0.02   0.06
   110   1    -0.01   0.00   0.04    -0.00  -0.01  -0.03    -0.01  -0.03  -0.00
   111   6    -0.00   0.04   0.00    -0.01  -0.04  -0.02    -0.00   0.05   0.01
   112   1    -0.00   0.04   0.00    -0.02  -0.04  -0.02     0.00   0.05  -0.00
   113   1    -0.01   0.03   0.00    -0.01  -0.04  -0.02    -0.01   0.05   0.02
   114   1    -0.01   0.04  -0.00    -0.01  -0.05  -0.02    -0.00   0.06   0.01
   115   6     0.00  -0.00   0.02    -0.01  -0.02  -0.00     0.00   0.00   0.02
   116   1     0.00  -0.01   0.02    -0.01  -0.02   0.00     0.00  -0.01   0.02
   117   1    -0.01  -0.00   0.02    -0.01  -0.03  -0.01    -0.00   0.00   0.02
   118   1     0.01   0.00   0.02    -0.02  -0.03   0.00     0.01   0.01   0.02
   119   6    -0.00  -0.02   0.00    -0.00   0.00  -0.01    -0.01  -0.02   0.00
   120   1     0.01  -0.03   0.00    -0.01  -0.00  -0.01     0.00  -0.03   0.00
   121   1    -0.01  -0.02  -0.01     0.00   0.01  -0.01    -0.02  -0.02  -0.01
   122   1    -0.00  -0.01   0.01    -0.00  -0.00  -0.02    -0.01  -0.01   0.01
   123   6     0.00  -0.04  -0.02    -0.00   0.02   0.01    -0.00  -0.05  -0.03
   124   1     0.00  -0.04  -0.01    -0.00   0.02   0.02    -0.00  -0.04  -0.04
   125   1     0.01  -0.03  -0.01    -0.01   0.02   0.01     0.00  -0.06  -0.02
   126   1     0.00  -0.04  -0.02    -0.01   0.02   0.02    -0.00  -0.05  -0.03
   127   6     0.00  -0.03  -0.02    -0.00   0.00   0.00    -0.00  -0.02   0.00
   128   6    -0.01  -0.02  -0.02    -0.00   0.00   0.00    -0.01  -0.02   0.01
   129   6     0.02  -0.02  -0.01    -0.00   0.00   0.01     0.01  -0.01  -0.01
   130   7    -0.01  -0.00  -0.01    -0.00  -0.00   0.01    -0.00  -0.01   0.00
   131   6     0.01  -0.00  -0.00    -0.00  -0.00   0.01     0.00  -0.00  -0.01
   132   6     0.03  -0.03  -0.00    -0.01  -0.00   0.02     0.01  -0.01  -0.03
   133   5    -0.02   0.02  -0.01     0.00  -0.00   0.01    -0.01   0.00   0.01
   134   6     0.02   0.01   0.01    -0.01  -0.01   0.01     0.01   0.01  -0.02
   135   1     0.04  -0.02  -0.00    -0.00   0.00   0.02     0.00  -0.01  -0.03
   136   1     0.04  -0.03  -0.00    -0.01  -0.00   0.01     0.03   0.00  -0.02
   137   1     0.03  -0.04  -0.01    -0.01  -0.00   0.02     0.02  -0.00  -0.04
   138   7    -0.01   0.03   0.00    -0.00  -0.01   0.02    -0.00   0.02  -0.03
   139   9    -0.03   0.03  -0.01    -0.00  -0.00   0.01     0.00  -0.04   0.02
   140   9    -0.03   0.01  -0.02     0.01  -0.01   0.01    -0.03   0.02   0.04
   141   6     0.01   0.03   0.01    -0.00  -0.01   0.01     0.01   0.02  -0.03
   142   6     0.04   0.01   0.01    -0.01  -0.00   0.01     0.02   0.01  -0.02
   143   6    -0.01   0.05   0.01    -0.00  -0.01   0.02    -0.01   0.04  -0.05
   144   6     0.02   0.05   0.02    -0.01  -0.01   0.02     0.01   0.04  -0.05
   145   6     0.04   0.01   0.01    -0.02   0.00   0.01     0.04  -0.00  -0.01
   146   6     0.03   0.01   0.01     0.00  -0.01   0.01    -0.01   0.02  -0.01
   147   6     0.00   0.06   0.02    -0.00  -0.02   0.02     0.00   0.05  -0.06
   148   6     0.04   0.05   0.03    -0.01  -0.01   0.01     0.02   0.05  -0.06
   149   6     0.05   0.01   0.01    -0.03   0.00   0.01     0.06  -0.01  -0.02
   150   6     0.03   0.01   0.01    -0.02   0.00   0.00     0.04  -0.00  -0.00
   151   6     0.02   0.01   0.00     0.01  -0.01   0.00    -0.01   0.01  -0.00
   152   6     0.03   0.01   0.01     0.01  -0.01   0.01    -0.03   0.02  -0.02
   153   1     0.00   0.07   0.02    -0.00  -0.02   0.02     0.00   0.06  -0.07
   154   1     0.05   0.04   0.03    -0.02  -0.02   0.02     0.04   0.06  -0.06
   155   1     0.04   0.05   0.03    -0.00  -0.01   0.02     0.01   0.04  -0.08
   156   1     0.03   0.06   0.04    -0.01  -0.01   0.01     0.02   0.05  -0.04
   157   6     0.06   0.01   0.01    -0.04   0.01   0.01     0.09  -0.02  -0.01
   158   1     0.06   0.01   0.01    -0.03   0.00   0.01     0.06  -0.01  -0.02
   159   6     0.03   0.01   0.01    -0.03   0.01   0.00     0.06  -0.01   0.00
   160   6     0.01   0.01   0.00    -0.00  -0.00   0.00     0.01   0.00  -0.00
   161   6     0.01   0.01   0.00     0.02  -0.01   0.00    -0.04   0.02  -0.00
   162   1     0.04   0.01   0.01     0.01  -0.01   0.01    -0.02   0.03  -0.02
   163   6     0.03   0.01   0.01     0.03  -0.01   0.01    -0.05   0.03  -0.01
   164   6     0.04   0.01   0.01    -0.04   0.01   0.00     0.09  -0.02  -0.00
   165   1     0.07   0.01   0.01    -0.05   0.01   0.01     0.11  -0.02  -0.01
   166   1     0.02   0.01   0.01    -0.03   0.01  -0.00     0.06  -0.01   0.01
   167   6    -0.02   0.02  -0.00     0.00  -0.00  -0.00    -0.00   0.00   0.01
   168   6     0.02   0.01   0.00     0.03  -0.01   0.00    -0.06   0.03  -0.01
   169   1     0.00   0.01   0.00     0.02  -0.01   0.00    -0.04   0.02   0.00
   170   1     0.03   0.01   0.01     0.04  -0.02   0.01    -0.07   0.04  -0.02
   171   1     0.05   0.01   0.01    -0.05   0.01   0.00     0.10  -0.03   0.00
   172   6    -0.04  -0.01  -0.02     0.00   0.00   0.01    -0.01  -0.00  -0.01
   173   6    -0.04   0.05   0.01     0.01  -0.00  -0.01    -0.01   0.00   0.03
   174   1     0.01   0.01   0.00     0.04  -0.02   0.00    -0.08   0.03  -0.00
   175   6    -0.07  -0.01  -0.02     0.01   0.00   0.00    -0.02  -0.01  -0.00
   176   1    -0.02  -0.03  -0.02    -0.00   0.00   0.02    -0.00  -0.01  -0.03
   177   6    -0.07   0.05   0.01     0.01  -0.00  -0.02    -0.03   0.00   0.04
   178   1    -0.02   0.07   0.02     0.00  -0.00  -0.02    -0.01   0.01   0.04
   179   6    -0.09   0.02  -0.01     0.01   0.00  -0.01    -0.03  -0.00   0.02
   180   1    -0.09  -0.03  -0.03     0.01   0.00   0.01    -0.02  -0.01  -0.01
   181   1    -0.09   0.07   0.01     0.01  -0.00  -0.03    -0.03   0.00   0.06
   182   1    -0.12   0.02  -0.01     0.02   0.00  -0.01    -0.04  -0.00   0.03
   183   6    -0.03  -0.02  -0.03     0.00   0.01  -0.01    -0.01  -0.03   0.03
   184   1    -0.04  -0.02  -0.03     0.00   0.00  -0.01    -0.02  -0.01   0.04
   185   1    -0.04  -0.01  -0.03     0.00   0.01  -0.01    -0.01  -0.03   0.03
   186   1    -0.03  -0.03  -0.03     0.00   0.01  -0.01    -0.01  -0.04   0.04
   187   6    -0.03   0.06   0.00     0.00  -0.01   0.02    -0.02   0.04  -0.05
   188   1    -0.04   0.05   0.00     0.00  -0.01   0.02    -0.02   0.04  -0.05
   189   1    -0.04   0.05  -0.00     0.00  -0.01   0.02    -0.01   0.04  -0.05
   190   1    -0.03   0.07   0.01     0.00  -0.02   0.02    -0.02   0.05  -0.04
   191   6     0.00   0.03  -0.01    -0.00  -0.02  -0.02    -0.00   0.01   0.01
   192   6    -0.01   0.02  -0.01     0.01  -0.01  -0.02    -0.01   0.02  -0.01
   193   6     0.01   0.02  -0.01    -0.02  -0.01  -0.01     0.00   0.00   0.01
   194   7    -0.00   0.01  -0.01     0.01   0.00  -0.01    -0.01   0.01  -0.01
   195   6     0.01   0.01  -0.01    -0.01   0.00  -0.01     0.00   0.00   0.00
   196   6     0.02   0.02  -0.01    -0.03  -0.02  -0.01     0.01  -0.00   0.03
   197   5    -0.01   0.00  -0.02     0.02   0.01  -0.00    -0.01   0.02  -0.04
   198   6     0.01  -0.00  -0.01    -0.02   0.01   0.01     0.00  -0.00   0.00
   199   1     0.02   0.02  -0.01    -0.04  -0.02  -0.01     0.00  -0.02   0.03
   200   1     0.03   0.02  -0.01    -0.03  -0.01  -0.01     0.02   0.00   0.05
   201   1     0.02   0.03  -0.01    -0.03  -0.02  -0.03     0.01   0.01   0.03
   202   7    -0.01  -0.01  -0.02     0.01   0.02   0.02    -0.01  -0.00  -0.02
   203   9    -0.02  -0.00  -0.03     0.02   0.01  -0.01    -0.02  -0.00  -0.08
   204   9    -0.02   0.02  -0.03     0.03   0.03  -0.01    -0.02   0.07  -0.05
   205   6     0.01  -0.02  -0.01    -0.01   0.02   0.02     0.00  -0.01  -0.00
   206   6     0.02  -0.01  -0.01    -0.03   0.01   0.01     0.01  -0.00   0.00
   207   6    -0.01  -0.02  -0.02     0.02   0.03   0.03    -0.01  -0.01  -0.02
   208   6     0.01  -0.03  -0.01    -0.01   0.03   0.04     0.00  -0.02   0.01
   209   6     0.04  -0.01  -0.01    -0.02   0.01   0.00     0.03  -0.01  -0.00
   210   6     0.00  -0.01  -0.01    -0.04   0.02   0.00    -0.01   0.00   0.00
   211   6     0.00  -0.04  -0.01     0.00   0.04   0.05    -0.00  -0.02  -0.00
   212   6     0.02  -0.04  -0.00    -0.03   0.03   0.04     0.01  -0.03   0.03
   213   6     0.07  -0.01  -0.01    -0.01   0.01   0.00     0.05  -0.01  -0.00
   214   6     0.03  -0.01  -0.01    -0.00   0.01   0.00     0.03  -0.01  -0.01
   215   6    -0.01  -0.01  -0.01    -0.02   0.02   0.00    -0.01   0.01  -0.00
   216   6    -0.01  -0.01  -0.01    -0.06   0.02   0.01    -0.02   0.01   0.01
   217   1    -0.00  -0.05  -0.01     0.00   0.04   0.06    -0.00  -0.03   0.00
   218   1     0.04  -0.04  -0.00    -0.02   0.03   0.04     0.02  -0.03   0.03
   219   1     0.01  -0.04  -0.01    -0.04   0.03   0.04     0.00  -0.04   0.02
   220   1     0.02  -0.05   0.00    -0.03   0.04   0.06     0.01  -0.05   0.04
   221   6     0.08  -0.01  -0.01     0.00   0.01   0.00     0.07  -0.02  -0.00
   222   1     0.07  -0.01  -0.01    -0.02   0.01   0.00     0.05  -0.02   0.00
   223   6     0.04  -0.01  -0.00     0.01   0.01   0.00     0.04  -0.01  -0.01
   224   6    -0.00  -0.01  -0.01     0.00   0.01   0.00     0.01   0.00  -0.01
   225   6    -0.03  -0.01  -0.01    -0.02   0.02   0.00    -0.03   0.01  -0.00
   226   1    -0.00  -0.01  -0.01    -0.07   0.02   0.01    -0.02   0.00   0.01
   227   6    -0.04  -0.01  -0.02    -0.06   0.02   0.01    -0.04   0.01   0.00
   228   6     0.07  -0.01  -0.00     0.01   0.01   0.00     0.06  -0.01  -0.01
   229   1     0.10  -0.01  -0.00     0.00   0.01   0.00     0.08  -0.02  -0.00
   230   1     0.03  -0.01  -0.00     0.02   0.01   0.00     0.04  -0.01  -0.01
   231   6    -0.02  -0.01  -0.01     0.04   0.01   0.00    -0.00   0.01  -0.01
   232   6    -0.05  -0.01  -0.01    -0.04   0.02   0.00    -0.04   0.02  -0.00
   233   1    -0.04  -0.01  -0.01    -0.00   0.02   0.00    -0.03   0.02  -0.01
   234   1    -0.05  -0.01  -0.02    -0.08   0.03   0.01    -0.06   0.02   0.01
   235   1     0.08  -0.01  -0.00     0.02   0.01   0.00     0.08  -0.02  -0.01
   236   6    -0.03   0.03  -0.03     0.06   0.01  -0.06    -0.00   0.03  -0.04
   237   6    -0.04  -0.04   0.01     0.05   0.01   0.07    -0.01  -0.01   0.00
   238   1    -0.06  -0.01  -0.02    -0.04   0.03   0.00    -0.06   0.02  -0.00
   239   6    -0.06   0.03  -0.03     0.10   0.01  -0.06    -0.01   0.04  -0.05
   240   1    -0.02   0.06  -0.05     0.05   0.02  -0.11     0.00   0.05  -0.05
   241   6    -0.07  -0.04   0.01     0.08   0.01   0.06    -0.02  -0.01  -0.00
   242   1    -0.04  -0.07   0.03     0.03   0.01   0.12    -0.01  -0.03   0.02
   243   6    -0.08  -0.00  -0.01     0.11   0.01  -0.00    -0.02   0.01  -0.03
   244   1    -0.06   0.06  -0.04     0.12   0.01  -0.12    -0.01   0.06  -0.07
   245   1    -0.08  -0.07   0.03     0.09   0.01   0.11    -0.03  -0.03   0.01
   246   1    -0.10  -0.00  -0.01     0.13   0.01  -0.00    -0.03   0.02  -0.04
   247   6    -0.02   0.02  -0.01     0.03  -0.02  -0.02    -0.01   0.03  -0.02
   248   1    -0.02   0.02  -0.01     0.04  -0.01  -0.02    -0.02   0.04  -0.02
   249   1    -0.02   0.02  -0.01     0.03  -0.01  -0.02    -0.02   0.02  -0.04
   250   1    -0.02   0.03  -0.00     0.03  -0.02  -0.03    -0.01   0.03  -0.02
   251   6    -0.02  -0.03  -0.02     0.03   0.03   0.04    -0.02   0.00  -0.03
   252   1    -0.03  -0.02  -0.03     0.05   0.03   0.04    -0.01  -0.01  -0.04
   253   1    -0.02  -0.02  -0.02     0.03   0.02   0.04    -0.03   0.01  -0.03
   254   1    -0.02  -0.03  -0.03     0.03   0.05   0.04    -0.02   0.00  -0.05
                     19                     20                     21
                      A                      A                      A
 Frequencies --     22.2167                23.1164                24.7228
 Red. masses --      7.8184                 6.2408                 7.6170
 Frc consts  --      0.0023                 0.0020                 0.0027
 IR Inten    --      0.9803                 0.4968                 0.3568
  Atom  AN      X      Y      Z        X      Y      Z        X      Y      Z
     1   6     0.01  -0.01   0.02    -0.01   0.00  -0.02    -0.00   0.00  -0.01
     2   6     0.00   0.02   0.01    -0.00  -0.00  -0.01    -0.00   0.02  -0.01
     3   6     0.00   0.02   0.02     0.01   0.00  -0.02    -0.00   0.04  -0.01
     4   6     0.00   0.01   0.02     0.00   0.01  -0.03    -0.00   0.04  -0.01
     5   7     0.00  -0.01   0.02    -0.01   0.01  -0.02    -0.00   0.01  -0.01
     6   6     0.00   0.01   0.02     0.00   0.01  -0.03    -0.00   0.05  -0.01
     7   6     0.00  -0.00   0.02     0.00   0.01  -0.04    -0.00   0.04  -0.01
     8   6     0.00   0.01   0.02     0.00   0.01  -0.04     0.00   0.05  -0.01
     9   7     0.00  -0.02   0.02    -0.00   0.01  -0.04    -0.00   0.01  -0.01
    10   6     0.00  -0.01   0.02    -0.00   0.01  -0.05    -0.00   0.03  -0.01
    11   6     0.00  -0.03   0.03    -0.01   0.01  -0.04    -0.00  -0.00  -0.01
    12   5     0.00  -0.06   0.03    -0.01   0.01  -0.03    -0.00  -0.02  -0.01
    13   9     0.00  -0.09   0.08    -0.01   0.02  -0.04    -0.00  -0.05   0.04
    14   9     0.01  -0.10  -0.02    -0.02   0.02  -0.03    -0.00  -0.05  -0.05
    15   6    -0.00   0.01   0.02     0.01   0.00  -0.03    -0.00   0.04  -0.01
    16   6    -0.02   0.01   0.03     0.01   0.00  -0.03     0.01   0.03   0.00
    17   6     0.01   0.00   0.02     0.01   0.00  -0.04    -0.02   0.03  -0.02
    18   6    -0.03   0.01   0.03     0.01   0.01  -0.03     0.03   0.04   0.02
    19   6    -0.02   0.00   0.03     0.00   0.00  -0.03     0.01   0.01   0.00
    20   6     0.01  -0.01   0.02     0.01  -0.00  -0.04    -0.02   0.02  -0.02
    21   6     0.03   0.00   0.01     0.02   0.00  -0.04    -0.04   0.04  -0.04
    22   6    -0.05   0.02   0.04     0.00   0.01  -0.03     0.05   0.03   0.03
    23   1    -0.03   0.02   0.03     0.01   0.01  -0.03     0.03   0.05   0.01
    24   6    -0.04   0.00   0.03     0.00   0.00  -0.03     0.03   0.00   0.02
    25   6    -0.00  -0.00   0.02     0.01  -0.00  -0.03    -0.00   0.01  -0.01
    26   6     0.03  -0.01   0.01     0.01  -0.00  -0.04    -0.04   0.02  -0.03
    27   1     0.03   0.01   0.01     0.02   0.01  -0.04    -0.04   0.05  -0.04
    28   6     0.04  -0.01   0.01     0.02  -0.00  -0.04    -0.06   0.04  -0.05
    29   6    -0.05   0.01   0.04    -0.00   0.00  -0.02     0.05   0.01   0.03
    30   1    -0.06   0.02   0.04     0.00   0.01  -0.02     0.06   0.03   0.04
    31   1    -0.03   0.00   0.03    -0.00  -0.00  -0.03     0.03  -0.01   0.02
    32   6     0.04  -0.01   0.01     0.02  -0.00  -0.04    -0.06   0.03  -0.05
    33   1     0.03  -0.02   0.01     0.01  -0.01  -0.04    -0.04   0.00  -0.03
    34   1     0.05  -0.01   0.00     0.03  -0.00  -0.05    -0.08   0.05  -0.06
    35   1    -0.07   0.01   0.04    -0.00   0.00  -0.02     0.06   0.00   0.04
    36   1     0.05  -0.02   0.00     0.02  -0.01  -0.04    -0.08   0.02  -0.06
    37   6     0.00  -0.01   0.02    -0.00  -0.00  -0.03    -0.00  -0.01  -0.01
    38   6    -0.01  -0.04   0.02    -0.01  -0.01  -0.02     0.01  -0.00  -0.02
    39   6     0.01   0.01   0.03    -0.01   0.00  -0.04    -0.01  -0.05   0.00
    40   6    -0.00  -0.05   0.02    -0.02  -0.01  -0.02     0.01  -0.02  -0.02
    41   1    -0.01  -0.06   0.02    -0.01  -0.01  -0.02     0.01   0.03  -0.03
    42   6     0.01  -0.00   0.03    -0.02   0.00  -0.04    -0.01  -0.07   0.01
    43   1     0.01   0.03   0.03    -0.00   0.01  -0.05    -0.02  -0.06   0.01
    44   6     0.01  -0.03   0.03    -0.02  -0.01  -0.03     0.00  -0.06  -0.00
    45   1    -0.01  -0.08   0.02    -0.03  -0.02  -0.02     0.02  -0.02  -0.02
    46   1     0.02   0.01   0.03    -0.02   0.01  -0.05    -0.01  -0.10   0.01
    47   1     0.01  -0.04   0.03    -0.03  -0.01  -0.03     0.00  -0.08  -0.00
    48   6     0.00   0.04   0.01     0.01   0.01  -0.01    -0.00   0.06  -0.01
    49   1     0.01   0.05   0.03     0.02   0.01  -0.01    -0.01   0.07  -0.00
    50   1    -0.00   0.06  -0.00     0.02   0.01  -0.02     0.00   0.07  -0.03
    51   1     0.00   0.04   0.01     0.01   0.01  -0.01     0.00   0.07  -0.02
    52   6     0.00   0.04   0.02     0.00   0.00  -0.04     0.00   0.09  -0.02
    53   1    -0.01   0.05   0.01     0.01   0.00  -0.04     0.01   0.10  -0.04
    54   1     0.01   0.04   0.04     0.01   0.00  -0.05     0.00   0.11   0.01
    55   1     0.01   0.05   0.03     0.00   0.00  -0.05     0.00   0.08  -0.01
    56   6     0.00   0.02   0.01    -0.00  -0.00   0.00    -0.00   0.01  -0.00
    57   6     0.01   0.01  -0.01    -0.01  -0.00   0.01    -0.01  -0.00  -0.01
    58   6    -0.00   0.03   0.02     0.00   0.00   0.01     0.01   0.01   0.01
    59   7     0.01   0.02  -0.02    -0.00   0.00   0.02    -0.01  -0.01   0.00
    60   6     0.00   0.03  -0.00     0.00   0.00   0.03     0.00  -0.00   0.01
    61   6    -0.01   0.05   0.04     0.01   0.01   0.02     0.02   0.02   0.02
    62   5     0.01  -0.01  -0.06    -0.01   0.00   0.04    -0.01  -0.02   0.00
    63   6    -0.00   0.04  -0.00     0.01   0.00   0.03     0.01  -0.01   0.02
    64   1    -0.01   0.06   0.03     0.00   0.00   0.02     0.03   0.03   0.02
    65   1    -0.00   0.04   0.05     0.02   0.00   0.01     0.02   0.01   0.04
    66   1    -0.00   0.04   0.04     0.01   0.01   0.02     0.02   0.02   0.01
    67   7     0.00   0.02  -0.03    -0.00  -0.00   0.04    -0.00  -0.01   0.02
    68   9     0.00   0.01  -0.12    -0.01   0.00   0.05    -0.01  -0.01  -0.02
    69   9     0.01  -0.07  -0.06    -0.01   0.02   0.04    -0.02  -0.04   0.00
    70   6     0.00   0.03  -0.01     0.00   0.00   0.04     0.00  -0.01   0.02
    71   6    -0.01   0.03  -0.00     0.01  -0.00   0.03     0.01  -0.01   0.02
    72   6     0.00   0.01  -0.04    -0.00  -0.01   0.04    -0.01  -0.01   0.03
    73   6     0.00   0.04  -0.01     0.00  -0.00   0.04     0.01  -0.01   0.03
    74   6    -0.00   0.04  -0.02     0.03  -0.00   0.02     0.01  -0.01   0.01
    75   6    -0.02   0.03  -0.00    -0.01  -0.01   0.03     0.02  -0.01   0.02
    76   6     0.00   0.03  -0.03     0.00  -0.01   0.04     0.00  -0.02   0.04
    77   6     0.00   0.07   0.02     0.01  -0.00   0.05     0.01  -0.02   0.03
    78   6    -0.00   0.05  -0.02     0.05   0.01   0.01     0.00  -0.00   0.01
    79   6    -0.00   0.03  -0.02     0.03  -0.01   0.01     0.00  -0.01   0.01
    80   6    -0.01   0.02  -0.01    -0.01  -0.01   0.03     0.02  -0.02   0.01
    81   6    -0.02   0.02   0.01    -0.02  -0.01   0.04     0.04  -0.02   0.02
    82   1     0.00   0.05   0.05     0.03  -0.01   0.06     0.01  -0.02   0.02
    83   1     0.00   0.09   0.02     0.01   0.01   0.05     0.02  -0.02   0.03
    84   1     0.00   0.07   0.01     0.01  -0.01   0.04     0.01  -0.02   0.04
    85   6     0.00   0.05  -0.03     0.07   0.01   0.00    -0.01   0.00   0.01
    86   1    -0.00   0.05  -0.01     0.05   0.01   0.02     0.00  -0.00   0.02
    87   6     0.00   0.03  -0.03     0.05  -0.01  -0.00    -0.01  -0.01   0.01
    88   6    -0.01   0.02  -0.02     0.01  -0.01   0.02     0.01  -0.01   0.01
    89   6    -0.02   0.01  -0.01    -0.03  -0.02   0.03     0.03  -0.02   0.01
    90   1    -0.02   0.03   0.01    -0.02  -0.01   0.05     0.04  -0.02   0.02
    91   6    -0.03   0.01   0.01    -0.05  -0.01   0.05     0.05  -0.02   0.02
    92   6     0.00   0.04  -0.04     0.07  -0.00  -0.01    -0.01  -0.00   0.01
    93   1     0.01   0.06  -0.03     0.09   0.01  -0.00    -0.01   0.00   0.01
    94   1     0.00   0.03  -0.04     0.04  -0.01  -0.01    -0.01  -0.01   0.01
    95   6     0.00   0.01  -0.03    -0.00  -0.02   0.01    -0.00  -0.02   0.01
    96   6    -0.03   0.01   0.00    -0.05  -0.02   0.04     0.04  -0.03   0.01
    97   1    -0.02   0.01  -0.01    -0.03  -0.02   0.03     0.03  -0.02   0.01
    98   1    -0.04   0.01   0.02    -0.06  -0.01   0.06     0.06  -0.03   0.02
    99   1     0.01   0.05  -0.04     0.08   0.00  -0.02    -0.02   0.00   0.01
   100   6     0.01   0.00  -0.03     0.00  -0.00   0.02    -0.01  -0.02  -0.01
   101   6     0.00   0.01  -0.05    -0.01  -0.04  -0.01    -0.00  -0.02   0.02
   102   1    -0.04   0.00   0.00    -0.07  -0.02   0.05     0.05  -0.03   0.01
   103   6     0.02  -0.01  -0.04    -0.01  -0.01   0.02    -0.02  -0.02  -0.01
   104   1     0.01   0.00  -0.01     0.01   0.01   0.04    -0.01  -0.01  -0.02
   105   6     0.01   0.00  -0.07    -0.02  -0.05  -0.02    -0.02  -0.02   0.02
   106   1    -0.00   0.02  -0.06    -0.02  -0.05  -0.02     0.00  -0.02   0.03
   107   6     0.02  -0.01  -0.06    -0.02  -0.03  -0.00    -0.03  -0.02   0.00
   108   1     0.02  -0.02  -0.04    -0.00   0.00   0.03    -0.03  -0.02  -0.02
   109   1     0.01  -0.00  -0.08    -0.03  -0.06  -0.03    -0.02  -0.02   0.03
   110   1     0.03  -0.02  -0.07    -0.03  -0.04  -0.01    -0.04  -0.02   0.00
   111   6     0.00  -0.06   0.03    -0.01   0.02  -0.04    -0.00  -0.05  -0.01
   112   1     0.00  -0.07   0.05    -0.02   0.02  -0.05    -0.01  -0.06   0.02
   113   1     0.00  -0.08   0.01    -0.01   0.02  -0.04    -0.00  -0.06  -0.03
   114   1     0.00  -0.07   0.02    -0.01   0.01  -0.05    -0.00  -0.06  -0.01
   115   6     0.01  -0.03   0.02    -0.02   0.00  -0.01    -0.00  -0.03  -0.00
   116   1     0.01  -0.03   0.02    -0.02  -0.00  -0.01    -0.00  -0.03   0.00
   117   1     0.01  -0.04   0.00    -0.02  -0.00  -0.02     0.00  -0.04  -0.02
   118   1     0.01  -0.04   0.03    -0.02   0.00  -0.02    -0.01  -0.04   0.02
   119   6     0.01  -0.00  -0.03    -0.01  -0.00   0.00    -0.02  -0.01  -0.02
   120   1     0.02  -0.03  -0.03    -0.02  -0.01   0.00    -0.03  -0.02  -0.02
   121   1     0.01   0.00  -0.06    -0.01  -0.00   0.00    -0.02  -0.01  -0.03
   122   1     0.01  -0.00  -0.03    -0.01  -0.00  -0.00    -0.02  -0.01  -0.04
   123   6     0.01  -0.01  -0.07    -0.01  -0.01   0.04    -0.01  -0.01   0.03
   124   1     0.01  -0.00  -0.10    -0.01  -0.01   0.03    -0.01  -0.01   0.03
   125   1     0.01  -0.04  -0.07    -0.01  -0.01   0.04    -0.02  -0.01   0.03
   126   1     0.01  -0.02  -0.08    -0.01  -0.02   0.03    -0.01  -0.02   0.04
   127   6     0.00   0.02  -0.03    -0.00  -0.01   0.04     0.00  -0.02   0.04
   128   6     0.01   0.00   0.01     0.00  -0.01   0.05     0.00  -0.01   0.02
   129   6    -0.00   0.03  -0.05    -0.00  -0.00   0.02     0.00  -0.02   0.04
   130   7     0.00  -0.00   0.01     0.00  -0.01   0.03     0.00  -0.00   0.01
   131   6    -0.00   0.01  -0.02     0.00  -0.00   0.01     0.00  -0.01   0.02
   132   6    -0.00   0.04  -0.09    -0.01   0.00   0.01     0.00  -0.02   0.05
   133   5     0.00  -0.04   0.12    -0.00  -0.01   0.05     0.00   0.02  -0.05
   134   6    -0.00   0.01  -0.03     0.00   0.01  -0.02     0.00  -0.00   0.01
   135   1    -0.01   0.02  -0.12    -0.03   0.00   0.02    -0.00  -0.01   0.06
   136   1    -0.00   0.08  -0.10     0.01  -0.01   0.02     0.01  -0.03   0.06
   137   1    -0.00   0.05  -0.09    -0.00   0.02  -0.01     0.00  -0.02   0.05
   138   7     0.00  -0.01   0.01     0.00   0.02  -0.05     0.00   0.01  -0.02
   139   9    -0.00  -0.21   0.16     0.03  -0.10   0.07     0.02   0.09  -0.07
   140   9     0.01   0.06   0.26    -0.04   0.04   0.12    -0.01  -0.02  -0.11
   141   6    -0.00   0.00  -0.03     0.00   0.02  -0.05     0.00   0.00   0.00
   142   6    -0.01   0.01  -0.03     0.00   0.01  -0.01     0.01  -0.00   0.01
   143   6     0.00  -0.01   0.00     0.00   0.04  -0.09     0.00   0.02  -0.03
   144   6    -0.00   0.01  -0.06     0.01   0.04  -0.10     0.00   0.00   0.00
   145   6    -0.02  -0.01  -0.02     0.03   0.00  -0.01     0.02   0.00   0.01
   146   6    -0.01   0.02  -0.02    -0.04   0.01  -0.01    -0.00  -0.01   0.01
   147   6     0.00  -0.00  -0.05     0.01   0.05  -0.13     0.00   0.01  -0.02
   148   6    -0.00   0.02  -0.12     0.01   0.05  -0.12     0.01  -0.00   0.03
   149   6    -0.02  -0.02  -0.04     0.07  -0.01  -0.01     0.02   0.01   0.02
   150   6    -0.02  -0.01  -0.01     0.04  -0.00  -0.00     0.02   0.00   0.01
   151   6    -0.01   0.01  -0.00    -0.04   0.01  -0.01    -0.00  -0.00   0.00
   152   6    -0.01   0.03  -0.02    -0.07   0.02  -0.02    -0.01  -0.01   0.01
   153   1     0.00   0.00  -0.07     0.01   0.07  -0.17     0.00   0.02  -0.02
   154   1    -0.01   0.07  -0.13     0.03   0.08  -0.13     0.01  -0.02   0.03
   155   1    -0.00   0.00  -0.15    -0.00   0.03  -0.15     0.00   0.01   0.04
   156   1    -0.00   0.02  -0.13     0.01   0.04  -0.10     0.00  -0.00   0.03
   157   6    -0.03  -0.03  -0.03     0.11  -0.01  -0.00     0.03   0.01   0.02
   158   1    -0.02  -0.01  -0.04     0.06  -0.00  -0.01     0.02   0.00   0.02
   159   6    -0.02  -0.03  -0.01     0.08  -0.01   0.00     0.03   0.01   0.01
   160   6    -0.01  -0.00   0.00    -0.00   0.00  -0.00     0.01   0.00   0.00
   161   6    -0.01   0.02   0.01    -0.08   0.02  -0.01    -0.01  -0.01  -0.00
   162   1    -0.01   0.03  -0.03    -0.07   0.02  -0.02    -0.01  -0.01   0.01
   163   6    -0.01   0.04  -0.01    -0.12   0.02  -0.02    -0.02  -0.02   0.00
   164   6    -0.03  -0.03  -0.02     0.11  -0.02   0.00     0.04   0.01   0.01
   165   1    -0.03  -0.04  -0.04     0.14  -0.02  -0.00     0.04   0.01   0.02
   166   1    -0.02  -0.03   0.00     0.08  -0.01   0.01     0.03   0.01   0.00
   167   6    -0.00  -0.01   0.02     0.00   0.00   0.00     0.00   0.00  -0.01
   168   6    -0.01   0.03   0.01    -0.12   0.02  -0.02    -0.02  -0.01  -0.00
   169   1    -0.01   0.02   0.02    -0.08   0.02  -0.01    -0.01  -0.01  -0.01
   170   1    -0.01   0.05  -0.01    -0.15   0.03  -0.02    -0.02  -0.02   0.00
   171   1    -0.03  -0.04  -0.02     0.15  -0.02   0.01     0.04   0.02   0.01
   172   6     0.00  -0.00   0.04     0.01   0.01  -0.02     0.00   0.00  -0.02
   173   6     0.00  -0.02   0.02    -0.00  -0.01   0.03    -0.00   0.01  -0.00
   174   1    -0.01   0.04   0.01    -0.15   0.03  -0.02    -0.02  -0.02  -0.01
   175   6     0.02  -0.01   0.06     0.01   0.01  -0.01    -0.00   0.01  -0.03
   176   1    -0.00   0.01   0.03     0.01   0.02  -0.04     0.00  -0.00  -0.02
   177   6     0.02  -0.03   0.04    -0.00  -0.01   0.04    -0.01   0.01  -0.01
   178   1    -0.00  -0.03   0.01    -0.01  -0.02   0.05    -0.00   0.01   0.01
   179   6     0.02  -0.02   0.06     0.00  -0.00   0.01    -0.01   0.01  -0.03
   180   1     0.02  -0.00   0.07     0.01   0.02  -0.03    -0.01   0.00  -0.04
   181   1     0.02  -0.04   0.05    -0.00  -0.02   0.06    -0.01   0.02  -0.01
   182   1     0.03  -0.03   0.08     0.01  -0.00   0.02    -0.01   0.01  -0.03
   183   6     0.01  -0.01   0.06     0.00  -0.02   0.07    -0.00  -0.00   0.01
   184   1     0.02   0.02   0.09    -0.01  -0.01   0.08    -0.01  -0.01  -0.00
   185   1     0.00  -0.05   0.07     0.01  -0.03   0.07     0.01   0.01  -0.00
   186   1     0.01  -0.01   0.05     0.00  -0.03   0.08     0.00  -0.00   0.02
   187   6     0.01  -0.03   0.04     0.00   0.04  -0.11     0.00   0.03  -0.06
   188   1    -0.04  -0.04   0.02    -0.02   0.06  -0.12     0.03   0.04  -0.05
   189   1     0.06  -0.01   0.04     0.02   0.03  -0.13    -0.02   0.01  -0.06
   190   1     0.01  -0.05   0.10     0.00   0.04  -0.09     0.00   0.04  -0.09
   191   6     0.00  -0.01   0.02    -0.00   0.01  -0.04    -0.00   0.02  -0.01
   192   6     0.00  -0.01   0.03     0.00   0.01  -0.03    -0.00  -0.00   0.02
   193   6     0.00   0.00  -0.00    -0.00   0.01  -0.03     0.00   0.03  -0.04
   194   7     0.00  -0.01   0.01     0.00   0.00  -0.01    -0.00   0.00   0.01
   195   6     0.00   0.00  -0.01    -0.00   0.01  -0.01    -0.00   0.02  -0.03
   196   6     0.00   0.01  -0.02    -0.01   0.01  -0.04     0.00   0.05  -0.09
   197   5     0.00  -0.01   0.01     0.01  -0.01   0.03    -0.00  -0.05   0.11
   198   6     0.00   0.01  -0.02    -0.00   0.00   0.01     0.00   0.03  -0.05
   199   1    -0.01   0.02  -0.02     0.01   0.02  -0.04     0.00   0.09  -0.09
   200   1     0.01   0.00  -0.02    -0.02   0.01  -0.05     0.01   0.04  -0.12
   201   1     0.00   0.01  -0.03    -0.01   0.01  -0.02     0.00   0.05  -0.09
   202   7     0.00   0.01  -0.04     0.00  -0.01   0.04    -0.01   0.01  -0.01
   203   9     0.03   0.01   0.04    -0.02   0.00   0.05     0.01   0.04   0.27
   204   9    -0.02  -0.04   0.01     0.04  -0.04   0.03    -0.02  -0.23   0.14
   205   6     0.00   0.01  -0.04    -0.00  -0.01   0.03    -0.00   0.03  -0.05
   206   6     0.00   0.01  -0.02    -0.01   0.00   0.01     0.00   0.02  -0.04
   207   6    -0.00   0.02  -0.06     0.01  -0.02   0.07    -0.01   0.01  -0.04
   208   6     0.00   0.02  -0.06    -0.00  -0.01   0.05    -0.00   0.05  -0.10
   209   6     0.03   0.01  -0.01    -0.04   0.00   0.00     0.01   0.03  -0.02
   210   6    -0.02  -0.00  -0.02     0.02  -0.00   0.01    -0.01   0.00  -0.04
   211   6     0.00   0.03  -0.07     0.00  -0.02   0.07    -0.01   0.04  -0.09
   212   6     0.01   0.03  -0.07    -0.01  -0.00   0.04     0.00   0.08  -0.16
   213   6     0.05   0.02  -0.01    -0.07   0.01   0.00     0.03   0.05  -0.02
   214   6     0.03   0.00  -0.00    -0.04   0.00   0.00     0.02   0.02  -0.00
   215   6    -0.02  -0.00  -0.01     0.03  -0.00   0.01    -0.01  -0.01  -0.02
   216   6    -0.05  -0.00  -0.03     0.05  -0.00   0.01    -0.03  -0.01  -0.05
   217   1     0.00   0.04  -0.09     0.00  -0.03   0.09    -0.01   0.05  -0.12
   218   1     0.02   0.02  -0.09    -0.03  -0.00   0.05     0.01   0.05  -0.21
   219   1    -0.01   0.05  -0.08     0.01  -0.01   0.05     0.00   0.13  -0.17
   220   1     0.00   0.02  -0.06    -0.01   0.01   0.02     0.00   0.07  -0.15
   221   6     0.08   0.02  -0.00    -0.11   0.01   0.00     0.04   0.06  -0.00
   222   1     0.05   0.02  -0.02    -0.07   0.00   0.00     0.03   0.06  -0.03
   223   6     0.06   0.01   0.01    -0.08   0.01   0.00     0.03   0.03   0.02
   224   6     0.00  -0.00  -0.00    -0.01   0.00   0.01     0.00   0.00  -0.00
   225   6    -0.05  -0.01  -0.01     0.06  -0.01   0.01    -0.03  -0.02  -0.02
   226   1    -0.04  -0.00  -0.03     0.05  -0.00   0.00    -0.02  -0.00  -0.07
   227   6    -0.08  -0.01  -0.03     0.09  -0.01   0.01    -0.04  -0.02  -0.05
   228   6     0.08   0.01   0.01    -0.11   0.01   0.00     0.05   0.05   0.02
   229   1     0.10   0.03  -0.00    -0.14   0.01   0.00     0.05   0.07  -0.00
   230   1     0.06   0.00   0.01    -0.07   0.01   0.00     0.03   0.02   0.03
   231   6     0.00  -0.01   0.00     0.00  -0.00   0.01    -0.00  -0.01   0.02
   232   6    -0.08  -0.01  -0.02     0.09  -0.01   0.01    -0.05  -0.03  -0.04
   233   1    -0.05  -0.01  -0.01     0.06  -0.01   0.01    -0.03  -0.03  -0.01
   234   1    -0.10  -0.01  -0.04     0.11  -0.01   0.01    -0.06  -0.03  -0.07
   235   1     0.11   0.02   0.01    -0.14   0.01  -0.00     0.06   0.06   0.03
   236   6     0.01   0.01  -0.02    -0.00  -0.02   0.04     0.00  -0.01   0.02
   237   6    -0.00  -0.02   0.04     0.01   0.02  -0.02    -0.00  -0.02   0.04
   238   1    -0.10  -0.02  -0.02     0.12  -0.01   0.01    -0.06  -0.05  -0.04
   239   6     0.00   0.00  -0.01     0.00  -0.03   0.04    -0.00  -0.03   0.05
   240   1     0.01   0.02  -0.04    -0.01  -0.04   0.06     0.00  -0.00   0.00
   241   6    -0.01  -0.03   0.05     0.02   0.02  -0.02    -0.01  -0.04   0.07
   242   1    -0.01  -0.03   0.05     0.01   0.04  -0.05    -0.00  -0.02   0.04
   243   6    -0.00  -0.02   0.02     0.01  -0.00   0.01    -0.00  -0.04   0.07
   244   1     0.01   0.01  -0.02     0.00  -0.04   0.07    -0.00  -0.03   0.05
   245   1    -0.01  -0.04   0.07     0.02   0.04  -0.04    -0.01  -0.04   0.09
   246   1    -0.00  -0.02   0.03     0.02  -0.00   0.01    -0.01  -0.05   0.10
   247   6     0.00  -0.03   0.05     0.01   0.01  -0.03    -0.01  -0.03   0.08
   248   1    -0.01  -0.04   0.05     0.02   0.01  -0.03    -0.02  -0.07   0.08
   249   1     0.01  -0.02   0.06    -0.00   0.01  -0.02    -0.00  -0.01   0.11
   250   1     0.01  -0.03   0.07     0.00   0.01  -0.05    -0.00  -0.02   0.10
   251   6    -0.00   0.02  -0.06     0.01  -0.04   0.10    -0.02  -0.01   0.00
   252   1     0.00   0.02  -0.05    -0.01  -0.02   0.10    -0.06   0.01   0.01
   253   1    -0.01   0.02  -0.06     0.04  -0.05   0.09     0.02  -0.02  -0.02
   254   1    -0.00   0.02  -0.07     0.01  -0.04   0.12    -0.01  -0.04   0.05
                     22                     23                     24
                      A                      A                      A
 Frequencies --     27.4702                29.8431                31.3801
 Red. masses --      7.2173                 5.9333                 8.3361
 Frc consts  --      0.0032                 0.0031                 0.0048
 IR Inten    --      1.1668                 0.0501                 0.1138
  Atom  AN      X      Y      Z        X      Y      Z        X      Y      Z
     1   6     0.00   0.04  -0.01    -0.01   0.00   0.04     0.01  -0.04  -0.01
     2   6    -0.00   0.02  -0.01    -0.00  -0.01   0.05     0.00  -0.07  -0.01
     3   6    -0.01  -0.02  -0.01     0.01  -0.02   0.04     0.00  -0.08  -0.01
     4   6    -0.01  -0.01  -0.00     0.01  -0.01   0.02     0.00  -0.05  -0.01
     5   7     0.00   0.02  -0.01    -0.01   0.00   0.02     0.01  -0.02  -0.01
     6   6    -0.01  -0.03   0.01     0.02  -0.00   0.00     0.00  -0.04  -0.01
     7   6    -0.01  -0.04   0.01     0.01   0.01  -0.02     0.01  -0.02  -0.01
     8   6    -0.01  -0.06   0.02     0.01   0.02  -0.04     0.01  -0.03  -0.00
     9   7     0.00  -0.03   0.01    -0.01   0.02  -0.02     0.01   0.02  -0.01
    10   6    -0.00  -0.06   0.02    -0.00   0.03  -0.05     0.01  -0.00  -0.00
    11   6     0.00  -0.04   0.02    -0.02   0.03  -0.04     0.01   0.03  -0.01
    12   5     0.01   0.05  -0.00    -0.02   0.02   0.00     0.01   0.11  -0.02
    13   9    -0.02   0.10  -0.08    -0.03   0.03  -0.01     0.03   0.21  -0.18
    14   9     0.04   0.11   0.06    -0.04   0.03   0.02     0.01   0.23   0.12
    15   6    -0.01  -0.03   0.01     0.04  -0.00   0.00     0.01  -0.04  -0.01
    16   6    -0.01  -0.02  -0.00     0.05  -0.01   0.00     0.01  -0.03  -0.02
    17   6    -0.01  -0.02   0.02     0.04  -0.00   0.00     0.01  -0.03   0.00
    18   6    -0.02  -0.03  -0.01     0.07  -0.01   0.00     0.02  -0.04  -0.03
    19   6    -0.01  -0.01  -0.01     0.05  -0.01   0.00     0.02  -0.02  -0.02
    20   6    -0.01  -0.01   0.01     0.03  -0.00   0.00     0.01  -0.02   0.00
    21   6    -0.01  -0.03   0.03     0.04  -0.00   0.00     0.01  -0.04   0.01
    22   6    -0.02  -0.02  -0.02     0.09  -0.01   0.00     0.03  -0.04  -0.04
    23   1    -0.02  -0.04  -0.01     0.07  -0.01   0.00     0.01  -0.05  -0.03
    24   6    -0.01  -0.01  -0.02     0.07  -0.01   0.00     0.02  -0.02  -0.03
    25   6    -0.01  -0.01   0.00     0.03  -0.01   0.00     0.01  -0.02  -0.01
    26   6    -0.00  -0.00   0.02     0.03  -0.00   0.00     0.01  -0.01   0.01
    27   1    -0.01  -0.03   0.03     0.04  -0.01   0.00     0.01  -0.04   0.01
    28   6    -0.01  -0.02   0.03     0.03  -0.00  -0.00     0.01  -0.03   0.02
    29   6    -0.02  -0.01  -0.03     0.09  -0.02   0.00     0.03  -0.03  -0.04
    30   1    -0.02  -0.03  -0.03     0.10  -0.02   0.00     0.03  -0.05  -0.05
    31   1    -0.01   0.00  -0.02     0.07  -0.01   0.00     0.03  -0.01  -0.03
    32   6    -0.00  -0.01   0.03     0.03  -0.00  -0.00     0.01  -0.02   0.02
    33   1     0.00   0.00   0.02     0.02  -0.00   0.00     0.01  -0.00   0.01
    34   1    -0.01  -0.02   0.04     0.03  -0.00  -0.00     0.01  -0.03   0.03
    35   1    -0.02  -0.01  -0.03     0.10  -0.02   0.00     0.04  -0.03  -0.05
    36   1     0.00  -0.01   0.04     0.03  -0.00  -0.00     0.01  -0.01   0.03
    37   6     0.00   0.01   0.00     0.01   0.00   0.00     0.00   0.00  -0.01
    38   6     0.00   0.01  -0.00    -0.01   0.01   0.03     0.00   0.02  -0.00
    39   6     0.00   0.02   0.00    -0.02  -0.01  -0.03    -0.00   0.01  -0.02
    40   6     0.01   0.03  -0.00    -0.04   0.02   0.03    -0.01   0.04  -0.00
    41   1     0.00   0.01  -0.00     0.01   0.02   0.05     0.00   0.01   0.01
    42   6     0.01   0.04   0.00    -0.05   0.00  -0.03    -0.01   0.03  -0.03
    43   1     0.00   0.01   0.01    -0.00  -0.02  -0.05    -0.00  -0.00  -0.03
    44   6     0.02   0.04  -0.00    -0.06   0.02   0.00    -0.01   0.05  -0.02
    45   1     0.01   0.04  -0.00    -0.05   0.03   0.05    -0.01   0.06   0.01
    46   1     0.02   0.04   0.00    -0.06  -0.00  -0.05    -0.01   0.04  -0.04
    47   1     0.02   0.06  -0.00    -0.09   0.02   0.00    -0.02   0.07  -0.02
    48   6    -0.01  -0.06  -0.00     0.03  -0.03   0.04     0.00  -0.10  -0.00
    49   1    -0.01  -0.07  -0.03     0.03  -0.04   0.03    -0.01  -0.12  -0.02
    50   1    -0.02  -0.07   0.02     0.04  -0.04   0.05     0.00  -0.12   0.01
    51   1    -0.02  -0.06   0.00     0.03  -0.03   0.06     0.00  -0.10  -0.00
    52   6    -0.02  -0.07   0.02     0.03   0.02  -0.05     0.00  -0.07  -0.00
    53   1    -0.02  -0.08   0.03     0.05   0.02  -0.05     0.01  -0.08   0.02
    54   1    -0.02  -0.08   0.01     0.04   0.02  -0.04    -0.00  -0.08  -0.02
    55   1    -0.01  -0.07   0.03     0.03   0.01  -0.06     0.00  -0.08  -0.01
    56   6    -0.00   0.02  -0.02     0.00  -0.00   0.05     0.00  -0.07  -0.01
    57   6    -0.00   0.04   0.02     0.01   0.00   0.05     0.01  -0.06  -0.01
    58   6     0.00  -0.01  -0.05    -0.01  -0.00   0.04    -0.01  -0.05  -0.00
    59   7    -0.00   0.02   0.00     0.01   0.00   0.03     0.01  -0.04  -0.01
    60   6     0.00  -0.01  -0.03    -0.01  -0.00   0.03    -0.00  -0.03  -0.00
    61   6     0.00  -0.04  -0.09    -0.02  -0.01   0.04    -0.02  -0.06   0.00
    62   5    -0.01   0.06   0.06     0.02   0.01   0.02     0.02  -0.04  -0.03
    63   6     0.00  -0.02  -0.04    -0.02  -0.00   0.00    -0.01  -0.01   0.01
    64   1     0.00  -0.08  -0.08    -0.01  -0.01   0.04    -0.04  -0.06  -0.00
    65   1     0.00  -0.03  -0.12    -0.03  -0.00   0.04    -0.03  -0.05  -0.01
    66   1     0.00  -0.03  -0.10    -0.02  -0.02   0.04    -0.02  -0.06   0.02
    67   7    -0.00  -0.01  -0.01     0.01  -0.02  -0.03     0.01   0.01   0.02
    68   9    -0.02   0.02   0.19    -0.01  -0.00   0.06     0.05  -0.02  -0.11
    69   9     0.01   0.19   0.06     0.06   0.05   0.02     0.00  -0.12  -0.03
    70   6     0.00  -0.02  -0.03    -0.01  -0.01  -0.03    -0.00   0.02   0.03
    71   6     0.01  -0.02  -0.04    -0.03  -0.00   0.00    -0.02  -0.01   0.02
    72   6    -0.01  -0.01  -0.01     0.01  -0.02  -0.06     0.01   0.03   0.02
    73   6     0.00  -0.04  -0.05    -0.02  -0.01  -0.05    -0.00   0.04   0.04
    74   6     0.02  -0.02  -0.02    -0.04  -0.00   0.01    -0.01  -0.01   0.01
    75   6     0.02  -0.00  -0.04    -0.02  -0.00   0.00    -0.04  -0.00   0.02
    76   6    -0.00  -0.03  -0.03    -0.00  -0.02  -0.08     0.01   0.05   0.04
    77   6     0.01  -0.06  -0.07    -0.03  -0.00  -0.05    -0.01   0.06   0.05
    78   6     0.02  -0.04  -0.02    -0.06  -0.00   0.01    -0.00  -0.00   0.01
    79   6     0.02  -0.01  -0.01    -0.04  -0.00   0.01    -0.01  -0.01   0.01
    80   6     0.02   0.01  -0.03    -0.02  -0.00   0.00    -0.05  -0.01   0.02
    81   6     0.02   0.00  -0.05    -0.02  -0.00   0.00    -0.06  -0.00   0.02
    82   1     0.01  -0.05  -0.09    -0.05  -0.01  -0.05    -0.01   0.05   0.07
    83   1     0.01  -0.08  -0.07    -0.04  -0.01  -0.05    -0.02   0.08   0.06
    84   1     0.01  -0.07  -0.06    -0.03   0.01  -0.06    -0.01   0.06   0.04
    85   6     0.02  -0.04  -0.01    -0.08  -0.00   0.02     0.01  -0.01   0.01
    86   1     0.02  -0.05  -0.03    -0.06  -0.01   0.01    -0.01  -0.00   0.01
    87   6     0.02  -0.02   0.00    -0.06   0.00   0.02     0.01  -0.01   0.01
    88   6     0.01   0.00  -0.01    -0.03  -0.00   0.01    -0.02  -0.01   0.01
    89   6     0.03   0.02  -0.03    -0.01  -0.00   0.00    -0.08  -0.00   0.02
    90   1     0.02  -0.00  -0.06    -0.03  -0.00   0.00    -0.06  -0.00   0.02
    91   6     0.03   0.01  -0.06    -0.01  -0.00   0.00    -0.10   0.00   0.03
    92   6     0.02  -0.04   0.00    -0.08   0.00   0.02     0.02  -0.01   0.00
    93   1     0.03  -0.06  -0.01    -0.09  -0.00   0.02     0.02  -0.00   0.00
    94   1     0.02  -0.01   0.01    -0.06   0.00   0.02     0.01  -0.01   0.00
    95   6     0.00   0.01   0.00    -0.00  -0.00   0.00    -0.00  -0.01   0.01
    96   6     0.03   0.02  -0.05    -0.01  -0.00   0.00    -0.10   0.00   0.03
    97   1     0.03   0.03  -0.02    -0.01  -0.00   0.00    -0.08  -0.00   0.03
    98   1     0.03   0.02  -0.07    -0.01  -0.00  -0.00    -0.12   0.00   0.03
    99   1     0.03  -0.04   0.01    -0.09   0.00   0.02     0.03  -0.01  -0.00
   100   6    -0.01   0.04   0.00     0.01  -0.03   0.01     0.01  -0.02   0.03
   101   6    -0.01   0.01   0.03     0.01   0.02  -0.00     0.00  -0.01  -0.02
   102   1     0.04   0.03  -0.05    -0.00  -0.00  -0.00    -0.13   0.00   0.03
   103   6    -0.02   0.06   0.03     0.03  -0.03   0.01     0.04  -0.03   0.02
   104   1    -0.00   0.04  -0.01    -0.01  -0.04   0.01     0.01  -0.03   0.05
   105   6    -0.02   0.03   0.05     0.04   0.02  -0.01     0.03  -0.01  -0.03
   106   1     0.00  -0.01   0.03     0.00   0.04  -0.01    -0.01  -0.00  -0.04
   107   6    -0.03   0.05   0.05     0.05  -0.01  -0.00     0.04  -0.02  -0.00
   108   1    -0.02   0.07   0.02     0.04  -0.05   0.01     0.05  -0.03   0.04
   109   1    -0.02   0.02   0.07     0.05   0.03  -0.01     0.03  -0.01  -0.05
   110   1    -0.04   0.06   0.07     0.07  -0.01  -0.00     0.06  -0.03  -0.01
   111   6     0.01  -0.02   0.02    -0.04   0.04  -0.04     0.02   0.08  -0.01
   112   1     0.01  -0.02   0.01    -0.05   0.04  -0.04     0.04   0.09  -0.04
   113   1     0.02  -0.02   0.02    -0.04   0.04  -0.03     0.01   0.09   0.01
   114   1     0.01  -0.02   0.03    -0.04   0.03  -0.05     0.02   0.11   0.00
   115   6     0.01   0.10  -0.02    -0.03   0.01   0.04     0.01  -0.01  -0.02
   116   1     0.01   0.11  -0.03    -0.03  -0.00   0.05     0.01  -0.02  -0.02
   117   1     0.02   0.12   0.01    -0.05   0.02   0.05    -0.00   0.01   0.01
   118   1     0.00   0.11  -0.05    -0.03   0.02   0.03     0.02   0.02  -0.04
   119   6    -0.01   0.07   0.06     0.02   0.01   0.07     0.02  -0.07  -0.02
   120   1    -0.02   0.13   0.06     0.04   0.02   0.06     0.05  -0.09  -0.02
   121   1     0.00   0.07   0.12     0.01   0.01   0.07     0.01  -0.07  -0.05
   122   1    -0.01   0.06   0.06     0.02   0.02   0.09     0.02  -0.06   0.00
   123   6    -0.01   0.01   0.02     0.02  -0.03  -0.08     0.03   0.03   0.01
   124   1    -0.02   0.00   0.05     0.01  -0.03  -0.08     0.04   0.03   0.00
   125   1     0.00   0.05   0.02     0.04  -0.03  -0.07     0.02   0.01   0.01
   126   1    -0.01   0.01   0.01     0.03  -0.03  -0.10     0.03   0.04   0.02
   127   6    -0.00  -0.03  -0.02    -0.00  -0.01  -0.09     0.01   0.05   0.03
   128   6    -0.01  -0.02  -0.02    -0.01  -0.01  -0.06     0.02   0.04   0.03
   129   6     0.01  -0.03  -0.01     0.01   0.00  -0.09    -0.01   0.05   0.01
   130   7    -0.01  -0.02  -0.01    -0.01  -0.00  -0.05     0.01   0.03   0.01
   131   6     0.00  -0.02   0.00     0.00   0.01  -0.07    -0.00   0.03  -0.00
   132   6     0.02  -0.04   0.01     0.02   0.00  -0.11    -0.03   0.06  -0.01
   133   5    -0.02  -0.02   0.04    -0.02  -0.01   0.01     0.03   0.01   0.00
   134   6     0.01  -0.01   0.00     0.01   0.01  -0.04    -0.02   0.02  -0.01
   135   1     0.02  -0.03   0.02     0.04  -0.01  -0.13    -0.03   0.05  -0.02
   136   1     0.02  -0.05   0.01     0.02   0.03  -0.12    -0.03   0.07  -0.01
   137   1     0.02  -0.05  -0.00     0.02  -0.01  -0.10    -0.03   0.08  -0.00
   138   7    -0.01   0.01  -0.01    -0.01  -0.00   0.03     0.02  -0.01   0.01
   139   9    -0.03  -0.09   0.06    -0.07  -0.04   0.02     0.04   0.03  -0.00
   140   9    -0.03   0.02   0.10     0.01   0.01   0.04     0.05   0.00  -0.01
   141   6     0.00   0.01  -0.00     0.00   0.01  -0.00    -0.01  -0.01  -0.01
   142   6     0.02  -0.01   0.00     0.02   0.01  -0.04    -0.04   0.02  -0.01
   143   6    -0.01   0.03  -0.03    -0.02  -0.01   0.09     0.02  -0.04   0.02
   144   6     0.01   0.03  -0.02     0.00   0.01   0.04    -0.01  -0.03  -0.01
   145   6     0.04  -0.01   0.01     0.01  -0.00  -0.03    -0.05   0.01  -0.01
   146   6     0.02  -0.01   0.00     0.04   0.02  -0.03    -0.05   0.02  -0.01
   147   6    -0.00   0.04  -0.04    -0.01  -0.00   0.09     0.00  -0.05   0.01
   148   6     0.03   0.04  -0.03     0.02   0.02   0.02    -0.04  -0.03  -0.02
   149   6     0.05  -0.01   0.01     0.01  -0.01  -0.04    -0.06   0.01  -0.02
   150   6     0.04  -0.01   0.00     0.01  -0.01  -0.02    -0.05   0.01  -0.01
   151   6     0.02  -0.01   0.00     0.04   0.01  -0.01    -0.05   0.02  -0.01
   152   6     0.02  -0.01   0.00     0.05   0.03  -0.03    -0.05   0.03  -0.01
   153   1     0.00   0.06  -0.05    -0.01  -0.01   0.13     0.00  -0.07   0.02
   154   1     0.04   0.05  -0.03     0.02   0.03   0.01    -0.05  -0.02  -0.02
   155   1     0.03   0.03  -0.04     0.02   0.01   0.00    -0.04  -0.03  -0.02
   156   1     0.03   0.05  -0.02     0.02   0.03   0.02    -0.04  -0.05  -0.03
   157   6     0.06  -0.01   0.01    -0.01  -0.02  -0.04    -0.08   0.01  -0.02
   158   1     0.05  -0.01   0.01     0.01  -0.01  -0.05    -0.06   0.01  -0.02
   159   6     0.05  -0.01   0.01    -0.00  -0.02  -0.02    -0.07   0.01  -0.01
   160   6     0.02  -0.01   0.00     0.02  -0.00  -0.01    -0.04   0.02  -0.00
   161   6     0.01  -0.01  -0.00     0.06   0.02   0.00    -0.06   0.02  -0.00
   162   1     0.02  -0.01   0.00     0.05   0.03  -0.04    -0.05   0.03  -0.01
   163   6     0.01  -0.01   0.00     0.07   0.04  -0.01    -0.06   0.03  -0.01
   164   6     0.06  -0.01   0.01    -0.01  -0.03  -0.03    -0.08   0.01  -0.01
   165   1     0.07  -0.01   0.01    -0.01  -0.03  -0.05    -0.09   0.01  -0.02
   166   1     0.05  -0.01   0.00    -0.01  -0.02  -0.01    -0.07   0.01  -0.01
   167   6     0.00  -0.01  -0.00     0.00  -0.01   0.00    -0.01   0.01   0.00
   168   6     0.01  -0.01  -0.00     0.08   0.03   0.00    -0.06   0.03  -0.01
   169   1     0.01  -0.01  -0.00     0.06   0.02   0.01    -0.06   0.02  -0.00
   170   1     0.01  -0.01   0.00     0.09   0.04  -0.01    -0.07   0.03  -0.01
   171   1     0.07  -0.01   0.01    -0.02  -0.04  -0.03    -0.09   0.01  -0.01
   172   6    -0.01  -0.02  -0.02    -0.01  -0.02   0.02     0.01   0.04   0.02
   173   6    -0.01   0.01   0.01    -0.01   0.01   0.01     0.01  -0.02  -0.00
   174   1     0.00  -0.01  -0.00     0.09   0.04   0.01    -0.07   0.03  -0.00
   175   6    -0.03  -0.02  -0.02    -0.03  -0.03   0.03     0.05   0.04   0.04
   176   1     0.00  -0.03  -0.02    -0.00  -0.04   0.01    -0.01   0.07   0.03
   177   6    -0.03   0.01  -0.00    -0.03   0.00   0.03     0.04  -0.03   0.01
   178   1     0.00   0.02   0.02     0.00   0.02  -0.00    -0.01  -0.04  -0.02
   179   6    -0.04  -0.00  -0.01    -0.04  -0.02   0.04     0.06   0.00   0.03
   180   1    -0.04  -0.03  -0.03    -0.04  -0.05   0.05     0.06   0.06   0.05
   181   1    -0.04   0.03   0.01    -0.03   0.01   0.03     0.06  -0.05   0.01
   182   1    -0.06   0.00  -0.02    -0.05  -0.02   0.06     0.09  -0.00   0.04
   183   6    -0.02  -0.02  -0.03    -0.03  -0.02  -0.04     0.04   0.04   0.04
   184   1    -0.03  -0.03  -0.04    -0.02  -0.01  -0.03     0.05   0.05   0.05
   185   1    -0.03  -0.01  -0.03    -0.04  -0.03  -0.03     0.04   0.02   0.05
   186   1    -0.03  -0.03  -0.04    -0.03  -0.03  -0.06     0.04   0.05   0.04
   187   6    -0.03   0.04  -0.04    -0.04  -0.03   0.15     0.04  -0.05   0.04
   188   1    -0.07   0.06  -0.05    -0.04  -0.08   0.16     0.07  -0.07   0.06
   189   1    -0.00   0.03  -0.06    -0.04  -0.00   0.18     0.04  -0.03   0.07
   190   1    -0.03   0.04   0.00    -0.04  -0.02   0.17     0.05  -0.06   0.02
   191   6    -0.00  -0.05   0.03    -0.00   0.03  -0.06     0.01  -0.00   0.00
   192   6     0.01  -0.04   0.03    -0.00   0.02  -0.04     0.01   0.00  -0.00
   193   6    -0.01  -0.04   0.03    -0.00   0.03  -0.06     0.01  -0.01   0.02
   194   7     0.00  -0.03   0.02    -0.00   0.02  -0.04     0.01  -0.00   0.01
   195   6    -0.01  -0.03   0.02    -0.00   0.02  -0.05     0.01  -0.01   0.02
   196   6    -0.03  -0.05   0.03    -0.00   0.04  -0.08     0.01  -0.02   0.03
   197   5     0.01  -0.02   0.03    -0.00  -0.01   0.03     0.01  -0.02   0.05
   198   6    -0.01  -0.00   0.00    -0.00   0.02  -0.03     0.01  -0.00   0.01
   199   1    -0.04  -0.05   0.03     0.01   0.06  -0.08     0.00  -0.03   0.03
   200   1    -0.02  -0.04   0.04    -0.01   0.04  -0.09     0.01  -0.01   0.05
   201   1    -0.03  -0.05   0.01    -0.00   0.03  -0.07     0.01  -0.02   0.03
   202   7     0.00   0.02  -0.02    -0.00  -0.01   0.03     0.01   0.01  -0.01
   203   9     0.05   0.00   0.08    -0.03   0.02   0.09     0.02   0.02   0.12
   204   9    -0.01  -0.08   0.04     0.03  -0.08   0.04     0.00  -0.11   0.06
   205   6    -0.01   0.02  -0.02    -0.00   0.00  -0.00     0.01   0.01  -0.01
   206   6    -0.03  -0.00   0.00    -0.01   0.02  -0.03     0.01  -0.00   0.01
   207   6     0.01   0.05  -0.06     0.00  -0.03   0.07     0.01   0.02  -0.04
   208   6    -0.01   0.05  -0.05    -0.00  -0.01   0.02     0.01   0.02  -0.04
   209   6    -0.01  -0.00   0.00    -0.02   0.02  -0.02     0.02  -0.00   0.01
   210   6    -0.05  -0.00   0.00     0.00   0.00  -0.03    -0.00   0.00   0.01
   211   6    -0.00   0.07  -0.08    -0.00  -0.03   0.06     0.01   0.03  -0.06
   212   6    -0.02   0.06  -0.07    -0.01   0.01  -0.00     0.01   0.03  -0.05
   213   6     0.00  -0.01   0.00    -0.02   0.03  -0.02     0.03  -0.01   0.01
   214   6    -0.00  -0.00  -0.00    -0.02   0.02  -0.01     0.02  -0.00   0.00
   215   6    -0.05   0.00  -0.00     0.00  -0.00  -0.02    -0.00   0.00   0.00
   216   6    -0.08   0.00   0.00     0.01  -0.00  -0.04    -0.01   0.00   0.01
   217   1    -0.00   0.09  -0.11    -0.00  -0.04   0.08     0.01   0.04  -0.08
   218   1    -0.01   0.05  -0.09    -0.01  -0.00  -0.02     0.01   0.02  -0.07
   219   1    -0.04   0.08  -0.08    -0.00   0.02  -0.00     0.01   0.05  -0.06
   220   1    -0.02   0.06  -0.05    -0.01   0.01  -0.01     0.01   0.03  -0.05
   221   6     0.03  -0.01   0.00    -0.04   0.04  -0.01     0.04  -0.01   0.01
   222   1    -0.01  -0.01   0.00    -0.02   0.03  -0.02     0.03  -0.01   0.01
   223   6     0.02  -0.01  -0.00    -0.03   0.02  -0.00     0.03  -0.00   0.00
   224   6    -0.02  -0.00  -0.00    -0.00   0.00  -0.01     0.01   0.00   0.00
   225   6    -0.08   0.01  -0.00     0.02  -0.01  -0.02    -0.02   0.01   0.00
   226   1    -0.07   0.00   0.00     0.01   0.00  -0.04    -0.01   0.00   0.01
   227   6    -0.11   0.01  -0.00     0.02  -0.01  -0.03    -0.02   0.01   0.01
   228   6     0.04  -0.01   0.00    -0.04   0.03  -0.00     0.05  -0.01   0.00
   229   1     0.04  -0.01   0.00    -0.05   0.05  -0.01     0.05  -0.01   0.01
   230   1     0.02  -0.01  -0.00    -0.03   0.02   0.01     0.03  -0.00   0.00
   231   6     0.00  -0.00  -0.00    -0.00  -0.00   0.00     0.00   0.00  -0.00
   232   6    -0.11   0.01  -0.00     0.02  -0.02  -0.02    -0.03   0.01   0.01
   233   1    -0.07   0.01  -0.00     0.02  -0.02  -0.01    -0.02   0.01   0.00
   234   1    -0.13   0.01  -0.00     0.03  -0.02  -0.04    -0.03   0.01   0.01
   235   1     0.05  -0.01   0.00    -0.05   0.04   0.00     0.06  -0.01   0.00
   236   6     0.02  -0.01  -0.03    -0.00  -0.02   0.02     0.00   0.01  -0.01
   237   6     0.01   0.00   0.03     0.00   0.00   0.01    -0.00  -0.00   0.00
   238   1    -0.13   0.01  -0.00     0.03  -0.03  -0.02    -0.04   0.01   0.00
   239   6     0.04  -0.01  -0.04     0.00  -0.03   0.03    -0.00   0.01  -0.01
   240   1     0.01  -0.01  -0.06    -0.00  -0.02   0.01     0.00   0.02  -0.01
   241   6     0.03   0.00   0.03     0.01  -0.01   0.02    -0.01  -0.00  -0.00
   242   1    -0.00   0.01   0.05     0.00   0.01  -0.00    -0.00  -0.01   0.01
   243   6     0.05  -0.00  -0.01     0.01  -0.02   0.04    -0.01   0.01  -0.01
   244   1     0.05  -0.01  -0.06     0.00  -0.04   0.04    -0.00   0.02  -0.02
   245   1     0.04   0.01   0.05     0.01  -0.00   0.03    -0.01  -0.01   0.00
   246   1     0.07  -0.00  -0.01     0.01  -0.03   0.05    -0.01   0.01  -0.01
   247   6     0.02  -0.05   0.03    -0.01   0.02  -0.04     0.01   0.01  -0.02
   248   1     0.01  -0.05   0.03     0.01   0.01  -0.03    -0.00   0.02  -0.02
   249   1     0.03  -0.04   0.03    -0.02   0.02  -0.02     0.01   0.00  -0.03
   250   1     0.02  -0.06   0.04    -0.01   0.03  -0.04     0.01   0.00  -0.01
   251   6     0.02   0.06  -0.07     0.00  -0.06   0.11     0.01   0.03  -0.04
   252   1     0.02   0.05  -0.08    -0.03  -0.03   0.12    -0.03   0.03  -0.07
   253   1     0.02   0.06  -0.07     0.03  -0.08   0.10     0.04   0.05  -0.06
   254   1     0.02   0.07  -0.07     0.00  -0.08   0.15     0.01   0.01  -0.01
                     25                     26                     27
                      A                      A                      A
 Frequencies --     31.7790                38.1806                40.7891
 Red. masses --      7.3124                 5.1532                 5.1517
 Frc consts  --      0.0044                 0.0044                 0.0050
 IR Inten    --      0.4817                 0.2718                 1.0491
  Atom  AN      X      Y      Z        X      Y      Z        X      Y      Z
     1   6     0.01  -0.08  -0.03     0.00  -0.02  -0.02     0.01  -0.01   0.00
     2   6    -0.00  -0.08  -0.04    -0.00  -0.01  -0.03     0.01  -0.01  -0.00
     3   6    -0.01  -0.06  -0.03    -0.00   0.02  -0.03    -0.00  -0.01   0.00
     4   6    -0.01  -0.05  -0.02    -0.00   0.02  -0.03     0.00  -0.00   0.01
     5   7     0.01  -0.06  -0.02     0.00   0.00  -0.02     0.01   0.00   0.01
     6   6    -0.01  -0.01  -0.01    -0.01   0.02  -0.02    -0.00   0.01   0.02
     7   6    -0.00   0.03  -0.00    -0.01   0.01  -0.01     0.00   0.01   0.02
     8   6    -0.00   0.06   0.01    -0.01   0.00  -0.00     0.00   0.01   0.02
     9   7     0.01   0.03  -0.00     0.00   0.00  -0.01     0.01  -0.01   0.02
    10   6     0.01   0.08   0.01    -0.00  -0.01   0.01     0.00  -0.02   0.03
    11   6     0.01   0.06   0.01     0.00  -0.01  -0.00     0.01  -0.03   0.03
    12   5     0.02  -0.05  -0.01     0.01   0.01  -0.02     0.01   0.02   0.02
    13   9     0.06  -0.08   0.04     0.01   0.02  -0.03     0.01   0.04  -0.02
    14   9    -0.02  -0.09  -0.05     0.01   0.02  -0.01     0.03   0.04   0.04
    15   6    -0.02  -0.00  -0.01    -0.02   0.02  -0.02    -0.01   0.01   0.02
    16   6    -0.01  -0.01  -0.01    -0.03   0.02  -0.01    -0.02   0.01   0.02
    17   6    -0.05   0.00  -0.01    -0.03   0.02  -0.02    -0.02   0.01   0.02
    18   6    -0.00  -0.01  -0.01    -0.04   0.03  -0.01    -0.02   0.01   0.02
    19   6    -0.01  -0.00  -0.01    -0.04   0.02  -0.01    -0.02   0.01   0.02
    20   6    -0.05   0.00  -0.01    -0.04   0.02  -0.02    -0.03   0.01   0.02
    21   6    -0.07   0.00  -0.00    -0.04   0.03  -0.03    -0.03   0.01   0.02
    22   6     0.01  -0.01  -0.02    -0.07   0.03  -0.01    -0.02   0.01   0.02
    23   1    -0.01  -0.01  -0.01    -0.04   0.03  -0.01    -0.01   0.01   0.02
    24   6     0.01  -0.01  -0.01    -0.06   0.02  -0.01    -0.03   0.01   0.02
    25   6    -0.02  -0.00  -0.01    -0.03   0.02  -0.02    -0.02   0.01   0.02
    26   6    -0.08   0.01  -0.00    -0.05   0.02  -0.03    -0.05   0.02   0.02
    27   1    -0.06  -0.00  -0.00    -0.03   0.03  -0.03    -0.02   0.01   0.02
    28   6    -0.10   0.01  -0.00    -0.05   0.03  -0.03    -0.05   0.02   0.02
    29   6     0.02  -0.01  -0.02    -0.08   0.03  -0.01    -0.03   0.01   0.03
    30   1     0.02  -0.01  -0.02    -0.08   0.03  -0.00    -0.03   0.01   0.03
    31   1     0.01  -0.01  -0.02    -0.07   0.02  -0.01    -0.03   0.01   0.02
    32   6    -0.11   0.02  -0.00    -0.05   0.02  -0.03    -0.06   0.02   0.02
    33   1    -0.08   0.02  -0.00    -0.05   0.01  -0.03    -0.05   0.02   0.02
    34   1    -0.12   0.01   0.00    -0.06   0.03  -0.04    -0.06   0.02   0.02
    35   1     0.04  -0.01  -0.02    -0.09   0.03  -0.00    -0.03   0.01   0.03
    36   1    -0.13   0.02   0.00    -0.07   0.02  -0.04    -0.08   0.02   0.02
    37   6    -0.01  -0.00  -0.01    -0.01   0.00  -0.02    -0.01   0.00   0.02
    38   6     0.01   0.01  -0.03    -0.00  -0.01  -0.04     0.00   0.00   0.00
    39   6     0.00  -0.02   0.01     0.00  -0.00   0.01     0.00  -0.00   0.04
    40   6     0.03   0.01  -0.03     0.03  -0.03  -0.04     0.02  -0.01   0.00
    41   1     0.01   0.03  -0.05    -0.01  -0.01  -0.07    -0.00   0.01  -0.01
    42   6     0.02  -0.02   0.01     0.03  -0.02   0.01     0.02  -0.01   0.04
    43   1    -0.01  -0.03   0.02    -0.01   0.01   0.03    -0.01  -0.00   0.05
    44   6     0.04  -0.01  -0.01     0.04  -0.04  -0.02     0.03  -0.02   0.02
    45   1     0.05   0.02  -0.05     0.04  -0.04  -0.07     0.03  -0.01  -0.01
    46   1     0.03  -0.03   0.02     0.04  -0.03   0.03     0.03  -0.02   0.05
    47   1     0.06  -0.01  -0.01     0.06  -0.05  -0.02     0.04  -0.03   0.02
    48   6    -0.03  -0.06  -0.04    -0.01   0.05  -0.03    -0.01  -0.02   0.00
    49   1    -0.05  -0.06  -0.04    -0.01   0.06  -0.01    -0.02  -0.03  -0.00
    50   1    -0.03  -0.07  -0.03    -0.01   0.06  -0.05    -0.02  -0.03   0.01
    51   1    -0.03  -0.05  -0.05    -0.01   0.05  -0.04    -0.02  -0.03  -0.01
    52   6    -0.01   0.07   0.01    -0.02   0.00   0.00     0.00   0.04   0.02
    53   1    -0.01   0.07   0.00    -0.03   0.00   0.00    -0.00   0.05   0.00
    54   1    -0.02   0.08   0.01    -0.03   0.00   0.00     0.01   0.05   0.04
    55   1    -0.01   0.06   0.02    -0.02   0.01   0.01     0.01   0.05   0.03
    56   6    -0.00  -0.08  -0.04    -0.00  -0.01  -0.02     0.01  -0.02  -0.01
    57   6     0.01  -0.06  -0.03    -0.01  -0.02  -0.02     0.01  -0.01  -0.00
    58   6    -0.01  -0.07  -0.04     0.01   0.00   0.01     0.01  -0.03  -0.03
    59   7     0.01  -0.04  -0.02    -0.00  -0.01   0.01     0.01  -0.02  -0.01
    60   6    -0.01  -0.04  -0.03     0.01   0.01   0.03     0.01  -0.03  -0.03
    61   6    -0.03  -0.08  -0.05     0.02   0.02   0.03     0.01  -0.04  -0.04
    62   5     0.02   0.04   0.07    -0.00   0.01   0.04     0.01  -0.01   0.00
    63   6    -0.01  -0.02  -0.02     0.01   0.01   0.05     0.01  -0.03  -0.03
    64   1    -0.04  -0.09  -0.05     0.02   0.03   0.02     0.00  -0.06  -0.04
    65   1    -0.03  -0.07  -0.07     0.02   0.01   0.04     0.01  -0.04  -0.06
    66   1    -0.03  -0.08  -0.04     0.02   0.02   0.02     0.01  -0.03  -0.04
    67   7     0.01   0.01   0.01     0.00  -0.01   0.02     0.01  -0.00   0.00
    68   9     0.05   0.00   0.20    -0.00  -0.00   0.08     0.02  -0.01   0.01
    69   9     0.01   0.18   0.06    -0.01   0.05   0.04     0.00   0.00   0.00
    70   6    -0.01  -0.00  -0.01     0.01   0.01   0.04     0.01  -0.02  -0.01
    71   6    -0.02  -0.02  -0.02     0.02   0.01   0.04     0.01  -0.03  -0.02
    72   6     0.01   0.03   0.01     0.00  -0.03   0.01     0.01   0.01   0.02
    73   6    -0.01   0.01  -0.02     0.01   0.00   0.04     0.01  -0.01  -0.00
    74   6    -0.02  -0.02  -0.01     0.02   0.01   0.03     0.02  -0.03  -0.02
    75   6    -0.03  -0.01  -0.02     0.02  -0.00   0.05     0.02  -0.02  -0.03
    76   6    -0.00   0.02  -0.01     0.00  -0.02   0.02     0.01   0.01   0.02
    77   6    -0.02  -0.00  -0.03     0.01   0.02   0.06     0.01  -0.01  -0.01
    78   6    -0.02  -0.03  -0.01     0.03   0.02   0.03     0.03  -0.04  -0.02
    79   6    -0.02  -0.02  -0.00     0.02   0.00   0.02     0.03  -0.03  -0.01
    80   6    -0.03  -0.00  -0.01     0.02  -0.01   0.04     0.03  -0.02  -0.02
    81   6    -0.04  -0.00  -0.02     0.02  -0.01   0.06     0.02  -0.02  -0.04
    82   1    -0.02   0.00  -0.04     0.02   0.01   0.08     0.01  -0.01  -0.01
    83   1    -0.03  -0.01  -0.03     0.01   0.04   0.06     0.01  -0.02  -0.01
    84   1    -0.02  -0.00  -0.04     0.01   0.02   0.06     0.01  -0.02  -0.00
    85   6    -0.01  -0.04  -0.00     0.04   0.03   0.02     0.06  -0.05  -0.02
    86   1    -0.02  -0.03  -0.01     0.03   0.03   0.04     0.02  -0.04  -0.02
    87   6    -0.01  -0.02   0.01     0.03   0.01   0.01     0.05  -0.03  -0.01
    88   6    -0.02  -0.01  -0.00     0.02  -0.01   0.03     0.03  -0.02  -0.01
    89   6    -0.04   0.01  -0.01     0.01  -0.02   0.04     0.04  -0.01  -0.02
    90   1    -0.04  -0.01  -0.03     0.02  -0.00   0.06     0.02  -0.02  -0.04
    91   6    -0.06   0.01  -0.02     0.02  -0.02   0.06     0.04  -0.01  -0.04
    92   6    -0.01  -0.03   0.01     0.04   0.02   0.01     0.07  -0.04  -0.01
    93   1    -0.01  -0.04   0.00     0.05   0.03   0.01     0.06  -0.05  -0.02
    94   1    -0.00  -0.02   0.01     0.03   0.00   0.00     0.06  -0.03  -0.01
    95   6    -0.00  -0.00   0.00     0.01  -0.02   0.01     0.01  -0.01  -0.00
    96   6    -0.06   0.01  -0.01     0.02  -0.03   0.05     0.04  -0.01  -0.03
    97   1    -0.04   0.01  -0.00     0.01  -0.03   0.03     0.04  -0.01  -0.02
    98   1    -0.06   0.01  -0.03     0.02  -0.02   0.07     0.04  -0.01  -0.05
    99   1    -0.00  -0.03   0.01     0.05   0.02  -0.00     0.09  -0.05  -0.01
   100   6     0.01  -0.00   0.02    -0.00  -0.02   0.00    -0.00   0.02  -0.00
   101   6     0.00   0.01  -0.00    -0.00  -0.03   0.01    -0.00  -0.02   0.02
   102   1    -0.07   0.02  -0.01     0.02  -0.04   0.05     0.06  -0.00  -0.04
   103   6     0.03   0.00   0.03    -0.02  -0.03  -0.01    -0.02   0.04   0.02
   104   1     0.00  -0.01   0.03     0.00  -0.01   0.01     0.01   0.03  -0.02
   105   6     0.02   0.01   0.01    -0.02  -0.04  -0.01    -0.02  -0.00   0.04
   106   1    -0.01   0.01  -0.02     0.00  -0.03   0.02     0.01  -0.04   0.03
   107   6     0.03   0.01   0.03    -0.03  -0.04  -0.02    -0.03   0.02   0.04
   108   1     0.04   0.00   0.05    -0.02  -0.03  -0.02    -0.03   0.06   0.02
   109   1     0.03   0.02   0.00    -0.03  -0.05  -0.02    -0.03  -0.01   0.06
   110   1     0.05   0.02   0.03    -0.04  -0.06  -0.04    -0.05   0.04   0.06
   111   6     0.02   0.07   0.01     0.01  -0.02   0.00     0.01  -0.06   0.03
   112   1     0.04   0.07   0.00     0.02  -0.03   0.01     0.01  -0.06   0.05
   113   1     0.02   0.06   0.00     0.01  -0.03  -0.01     0.01  -0.07   0.02
   114   1     0.02   0.08   0.01     0.01  -0.02   0.01     0.01  -0.06   0.03
   115   6     0.02  -0.10  -0.03     0.00  -0.04  -0.02     0.02   0.00   0.00
   116   1     0.02  -0.09  -0.04     0.00  -0.03  -0.02     0.02   0.01  -0.01
   117   1     0.03  -0.11  -0.04     0.01  -0.05  -0.04     0.03  -0.00   0.00
   118   1     0.03  -0.11  -0.01    -0.00  -0.05  -0.01     0.02  -0.00   0.00
   119   6     0.02  -0.05  -0.02    -0.01  -0.03  -0.04     0.01   0.00   0.02
   120   1     0.01  -0.03  -0.02    -0.02  -0.05  -0.03     0.00   0.02   0.01
   121   1     0.04  -0.05   0.00    -0.01  -0.03  -0.05     0.02  -0.00   0.03
   122   1     0.03  -0.08  -0.02    -0.01  -0.03  -0.05     0.01  -0.01   0.01
   123   6     0.02   0.06   0.04    -0.00  -0.05  -0.02     0.01   0.03   0.04
   124   1     0.03   0.04   0.06    -0.01  -0.04  -0.04     0.01   0.02   0.06
   125   1     0.03   0.08   0.04     0.01  -0.06  -0.01     0.02   0.05   0.04
   126   1     0.02   0.07   0.03     0.00  -0.06  -0.03     0.02   0.03   0.03
   127   6    -0.00   0.03  -0.01     0.01  -0.02   0.01     0.01   0.02   0.02
   128   6     0.00   0.02  -0.02     0.00  -0.02   0.03     0.01   0.02   0.02
   129   6    -0.01   0.02  -0.01     0.01   0.00  -0.04     0.00   0.02   0.00
   130   7     0.00   0.01  -0.01     0.00  -0.01  -0.00     0.01   0.02   0.01
   131   6    -0.00   0.01  -0.01     0.01   0.01  -0.05     0.01   0.02  -0.00
   132   6    -0.01   0.02   0.00     0.02   0.02  -0.07    -0.00   0.03   0.00
   133   5     0.01  -0.01   0.03     0.00   0.01  -0.02     0.02   0.01   0.00
   134   6    -0.01   0.01  -0.00     0.01   0.02  -0.07     0.00   0.02  -0.02
   135   1    -0.02   0.02   0.01     0.02  -0.00  -0.09    -0.01   0.02  -0.00
   136   1    -0.02   0.01   0.00     0.02   0.04  -0.08    -0.01   0.03  -0.00
   137   1    -0.01   0.02   0.00     0.01   0.02  -0.07    -0.00   0.03   0.01
   138   7     0.00  -0.01   0.01     0.00  -0.01   0.03     0.01  -0.00   0.01
   139   9    -0.00  -0.05   0.04    -0.01   0.06  -0.03     0.02   0.02   0.00
   140   9     0.02   0.02   0.07     0.01  -0.02  -0.06     0.03   0.00  -0.00
   141   6    -0.01  -0.00  -0.00     0.01   0.02  -0.04     0.01   0.01  -0.01
   142   6    -0.02   0.01  -0.00     0.02   0.02  -0.07    -0.01   0.02  -0.02
   143   6     0.00  -0.01   0.01    -0.00  -0.03   0.09     0.01  -0.02   0.03
   144   6    -0.01  -0.01  -0.01     0.01   0.01  -0.02     0.00  -0.00  -0.02
   145   6    -0.02   0.00  -0.00     0.02   0.00  -0.06    -0.02   0.01  -0.02
   146   6    -0.02   0.01  -0.00     0.02   0.03  -0.05    -0.02   0.02  -0.02
   147   6    -0.00  -0.02  -0.00     0.00  -0.01   0.07     0.01  -0.02   0.01
   148   6    -0.02  -0.01  -0.02     0.02   0.03  -0.08    -0.01   0.01  -0.05
   149   6    -0.02   0.00  -0.01     0.03  -0.01  -0.08    -0.03   0.01  -0.02
   150   6    -0.02   0.00  -0.00     0.02  -0.00  -0.04    -0.03   0.01  -0.01
   151   6    -0.02   0.01  -0.00     0.02   0.03  -0.03    -0.03   0.02  -0.01
   152   6    -0.03   0.01  -0.00     0.03   0.05  -0.05    -0.03   0.03  -0.02
   153   1    -0.00  -0.02  -0.00     0.00  -0.03   0.11     0.01  -0.02   0.02
   154   1    -0.02   0.00  -0.02     0.03   0.08  -0.09    -0.01   0.03  -0.05
   155   1    -0.02  -0.01  -0.02     0.02   0.00  -0.12    -0.01  -0.00  -0.06
   156   1    -0.02  -0.01  -0.02     0.02   0.03  -0.07    -0.01  -0.00  -0.05
   157   6    -0.03   0.00  -0.01     0.03  -0.03  -0.07    -0.04   0.01  -0.02
   158   1    -0.02   0.00  -0.01     0.03  -0.01  -0.09    -0.02   0.01  -0.02
   159   6    -0.03   0.00  -0.00     0.03  -0.02  -0.04    -0.04   0.01  -0.02
   160   6    -0.02   0.01  -0.00     0.02   0.01  -0.03    -0.03   0.02  -0.01
   161   6    -0.03   0.01  -0.00     0.03   0.04  -0.02    -0.05   0.03  -0.01
   162   1    -0.03   0.01  -0.00     0.03   0.06  -0.07    -0.02   0.03  -0.02
   163   6    -0.03   0.01  -0.00     0.04   0.06  -0.04    -0.05   0.03  -0.02
   164   6    -0.03   0.00  -0.00     0.03  -0.04  -0.05    -0.05   0.01  -0.02
   165   1    -0.03   0.00  -0.01     0.04  -0.04  -0.08    -0.05   0.00  -0.03
   166   1    -0.03   0.00  -0.00     0.02  -0.03  -0.02    -0.05   0.01  -0.01
   167   6    -0.01   0.00   0.00     0.01   0.00  -0.00    -0.01   0.01   0.00
   168   6    -0.03   0.01  -0.00     0.04   0.06  -0.02    -0.06   0.03  -0.01
   169   1    -0.03   0.01  -0.00     0.03   0.04  -0.00    -0.06   0.03  -0.01
   170   1    -0.04   0.01  -0.01     0.05   0.08  -0.04    -0.05   0.04  -0.02
   171   1    -0.03   0.00  -0.01     0.04  -0.05  -0.05    -0.06   0.00  -0.02
   172   6     0.00   0.02   0.01    -0.00  -0.02   0.01     0.00   0.03   0.01
   173   6     0.00  -0.01  -0.00    -0.00   0.00   0.02    -0.00  -0.01   0.00
   174   1    -0.04   0.01  -0.00     0.05   0.07  -0.01    -0.07   0.04  -0.01
   175   6     0.02   0.02   0.01    -0.02  -0.03   0.06     0.02   0.02   0.03
   176   1    -0.00   0.03   0.01     0.00  -0.02  -0.00    -0.01   0.05   0.01
   177   6     0.02  -0.01   0.00    -0.02  -0.01   0.06     0.02  -0.02   0.02
   178   1    -0.00  -0.02  -0.01     0.01   0.02   0.00    -0.01  -0.03  -0.01
   179   6     0.03   0.00   0.01    -0.03  -0.03   0.08     0.03  -0.00   0.04
   180   1     0.03   0.03   0.01    -0.03  -0.04   0.07     0.03   0.04   0.04
   181   1     0.02  -0.02  -0.00    -0.03  -0.01   0.08     0.03  -0.04   0.02
   182   1     0.04  -0.00   0.01    -0.04  -0.04   0.11     0.05  -0.01   0.05
   183   6     0.01   0.03  -0.02    -0.00  -0.04   0.08     0.01   0.01   0.02
   184   1     0.02   0.02  -0.02     0.01  -0.01   0.11     0.03   0.02   0.03
   185   1     0.00   0.03  -0.02    -0.01  -0.08   0.10     0.00   0.00   0.03
   186   1     0.01   0.03  -0.03    -0.01  -0.05   0.07     0.01   0.02   0.01
   187   6     0.01  -0.02   0.02    -0.01  -0.06   0.20     0.02  -0.03   0.07
   188   1    -0.01  -0.02   0.01     0.06  -0.17   0.25     0.04  -0.07   0.09
   189   1     0.03  -0.01   0.01    -0.08  -0.01   0.31     0.00  -0.01   0.11
   190   1     0.01  -0.03   0.04    -0.01  -0.03   0.13     0.02  -0.03   0.05
   191   6     0.01   0.07   0.02    -0.00  -0.02   0.02     0.00  -0.02   0.02
   192   6    -0.01   0.06   0.01     0.00  -0.02   0.01     0.00  -0.03   0.03
   193   6     0.03   0.05   0.02    -0.00  -0.02   0.02     0.00   0.01  -0.03
   194   7    -0.01   0.04   0.01    -0.00  -0.02   0.02     0.00  -0.01  -0.00
   195   6     0.02   0.03   0.02    -0.00  -0.02   0.03     0.00   0.01  -0.04
   196   6     0.05   0.06   0.03    -0.01  -0.02   0.03    -0.00   0.02  -0.07
   197   5    -0.03   0.01   0.01     0.00  -0.00  -0.00     0.00   0.01  -0.03
   198   6     0.03   0.01   0.01    -0.00  -0.02   0.03    -0.00   0.03  -0.06
   199   1     0.06   0.05   0.03    -0.01  -0.03   0.03     0.01   0.06  -0.07
   200   1     0.05   0.05   0.03    -0.00  -0.02   0.03    -0.01   0.01  -0.10
   201   1     0.05   0.07   0.04    -0.00  -0.02   0.02    -0.00   0.01  -0.07
   202   7    -0.01  -0.01  -0.01    -0.00   0.01  -0.01     0.00  -0.02   0.02
   203   9    -0.04   0.02   0.03     0.02  -0.01  -0.01    -0.01  -0.03  -0.09
   204   9    -0.04  -0.00   0.01    -0.01   0.01  -0.00     0.02   0.08  -0.04
   205   6     0.02  -0.01  -0.01    -0.00  -0.01   0.01     0.00   0.01  -0.04
   206   6     0.06   0.01   0.01    -0.01  -0.01   0.02    -0.01   0.03  -0.06
   207   6    -0.02  -0.02  -0.03    -0.00   0.02  -0.04     0.01  -0.05   0.09
   208   6     0.02  -0.03  -0.02    -0.00   0.00  -0.00    -0.00   0.00  -0.01
   209   6     0.07   0.01   0.01    -0.01  -0.02   0.02    -0.01   0.03  -0.05
   210   6     0.07   0.01   0.01    -0.01  -0.01   0.02    -0.01   0.01  -0.06
   211   6     0.00  -0.04  -0.03    -0.00   0.02  -0.03     0.00  -0.04   0.07
   212   6     0.05  -0.04  -0.02    -0.01  -0.00   0.01    -0.01   0.03  -0.06
   213   6     0.09   0.01   0.01    -0.01  -0.03   0.02    -0.02   0.05  -0.05
   214   6     0.07   0.01   0.01    -0.01  -0.01   0.01    -0.02   0.03  -0.04
   215   6     0.06   0.01   0.01    -0.01  -0.00   0.02    -0.02   0.00  -0.05
   216   6     0.08   0.01   0.01    -0.01  -0.00   0.03    -0.01  -0.00  -0.08
   217   1    -0.00  -0.06  -0.05    -0.00   0.03  -0.05     0.01  -0.06   0.11
   218   1     0.06  -0.04  -0.02    -0.01   0.00   0.03    -0.00   0.01  -0.10
   219   1     0.07  -0.04  -0.02    -0.01  -0.02   0.02    -0.02   0.08  -0.07
   220   1     0.05  -0.06  -0.04    -0.01  -0.00   0.01    -0.01   0.03  -0.04
   221   6     0.10   0.01   0.01    -0.02  -0.03   0.01    -0.03   0.06  -0.04
   222   1     0.09   0.01   0.01    -0.01  -0.03   0.02    -0.01   0.06  -0.06
   223   6     0.08   0.01   0.01    -0.01  -0.02   0.00    -0.03   0.04  -0.02
   224   6     0.05   0.01   0.01    -0.01  -0.01   0.01    -0.01   0.01  -0.03
   225   6     0.07   0.01   0.01    -0.02   0.01   0.02    -0.02  -0.02  -0.05
   226   1     0.08   0.01   0.01    -0.01  -0.01   0.03    -0.01   0.01  -0.09
   227   6     0.09   0.01   0.01    -0.02   0.01   0.03    -0.02  -0.02  -0.08
   228   6     0.10   0.01   0.01    -0.02  -0.03   0.00    -0.03   0.05  -0.02
   229   1     0.12   0.01   0.01    -0.02  -0.04   0.01    -0.03   0.07  -0.04
   230   1     0.08   0.01   0.01    -0.01  -0.02  -0.00    -0.03   0.03  -0.01
   231   6     0.01   0.01   0.01    -0.00  -0.00   0.00    -0.00  -0.01  -0.01
   232   6     0.09   0.01   0.01    -0.02   0.01   0.02    -0.03  -0.03  -0.06
   233   1     0.07   0.01   0.01    -0.02   0.01   0.01    -0.03  -0.02  -0.04
   234   1     0.10   0.00   0.01    -0.02   0.01   0.03    -0.03  -0.02  -0.09
   235   1     0.11   0.01   0.01    -0.02  -0.03  -0.00    -0.04   0.06  -0.01
   236   6    -0.02   0.05   0.03     0.00  -0.00  -0.01     0.00  -0.03   0.00
   237   6    -0.02  -0.02  -0.02     0.00   0.01  -0.00     0.00  -0.00   0.02
   238   1     0.09   0.00   0.01    -0.02   0.02   0.02    -0.04  -0.04  -0.06
   239   6    -0.07   0.05   0.03     0.01   0.01  -0.02     0.01  -0.06   0.05
   240   1     0.00   0.08   0.05    -0.00  -0.01  -0.01    -0.00  -0.03  -0.02
   241   6    -0.07  -0.02  -0.02     0.01   0.01  -0.02     0.01  -0.03   0.06
   242   1     0.00  -0.05  -0.04    -0.00   0.01   0.01    -0.00   0.02   0.01
   243   6    -0.09   0.02   0.00     0.01   0.01  -0.03     0.02  -0.06   0.08
   244   1    -0.09   0.08   0.04     0.01   0.01  -0.03     0.01  -0.08   0.06
   245   1    -0.09  -0.05  -0.04     0.01   0.02  -0.02     0.02  -0.03   0.08
   246   1    -0.13   0.02  -0.00     0.02   0.02  -0.04     0.02  -0.08   0.12
   247   6    -0.03   0.07   0.01     0.00  -0.01   0.01     0.00  -0.05   0.08
   248   1    -0.05   0.07   0.01    -0.00  -0.00   0.01     0.02  -0.09   0.08
   249   1    -0.03   0.06   0.00     0.01  -0.01  -0.00    -0.01  -0.04   0.12
   250   1    -0.03   0.08   0.03     0.01  -0.02   0.01    -0.00  -0.03   0.06
   251   6    -0.05  -0.03  -0.04     0.00   0.04  -0.07     0.01  -0.10   0.18
   252   1    -0.08  -0.02  -0.05     0.00   0.03  -0.10     0.10  -0.07   0.29
   253   1    -0.04  -0.00  -0.04     0.00   0.07  -0.07    -0.06  -0.21   0.22
   254   1    -0.05  -0.05  -0.03     0.00   0.05  -0.08     0.01  -0.06   0.11
                     28                     29                     30
                      A                      A                      A
 Frequencies --     41.6751                45.7841                49.0328
 Red. masses --      5.6125                 5.7097                 5.7175
 Frc consts  --      0.0057                 0.0071                 0.0081
 IR Inten    --      0.2758                 0.1300                 0.2510
  Atom  AN      X      Y      Z        X      Y      Z        X      Y      Z
     1   6    -0.01   0.05   0.01    -0.01   0.03  -0.01     0.00   0.03  -0.01
     2   6    -0.01   0.04   0.01    -0.01   0.01  -0.01    -0.00   0.04  -0.02
     3   6    -0.00   0.00   0.01    -0.01  -0.04   0.00     0.00   0.04  -0.02
     4   6    -0.00  -0.01   0.01    -0.01  -0.06   0.00     0.00   0.02  -0.02
     5   7    -0.01   0.02   0.01    -0.01  -0.02  -0.00     0.00   0.02  -0.01
     6   6    -0.00  -0.02   0.00    -0.02  -0.09   0.01     0.00   0.00  -0.01
     7   6    -0.00  -0.01  -0.00    -0.02  -0.06   0.01     0.01  -0.03  -0.00
     8   6    -0.00  -0.01  -0.01    -0.01  -0.04   0.01     0.01  -0.04   0.01
     9   7    -0.01   0.01  -0.01    -0.01  -0.02   0.00     0.01  -0.05  -0.00
    10   6    -0.01   0.02  -0.01    -0.01   0.01   0.00     0.02  -0.07   0.01
    11   6    -0.01   0.03  -0.01    -0.01   0.03   0.00     0.02  -0.08   0.01
    12   5    -0.01  -0.03   0.01    -0.01  -0.02   0.00     0.01   0.01  -0.01
    13   9    -0.02  -0.07   0.07    -0.01  -0.01  -0.01    -0.02   0.02  -0.04
    14   9    -0.02  -0.08  -0.05    -0.01  -0.01   0.01     0.05   0.03   0.02
    15   6     0.01  -0.02   0.00    -0.02  -0.09   0.01     0.00   0.01  -0.01
    16   6     0.03  -0.02  -0.00    -0.03  -0.08  -0.01     0.01   0.00  -0.01
    17   6     0.03  -0.02   0.01    -0.03  -0.08   0.02     0.01   0.00  -0.02
    18   6     0.04  -0.03  -0.00    -0.05  -0.09  -0.03     0.01   0.00  -0.01
    19   6     0.04  -0.02  -0.00    -0.04  -0.06  -0.01     0.01   0.00  -0.01
    20   6     0.04  -0.02   0.01    -0.04  -0.05   0.02     0.02  -0.00  -0.02
    21   6     0.04  -0.03   0.01    -0.05  -0.08   0.04     0.02   0.00  -0.02
    22   6     0.06  -0.03  -0.01    -0.07  -0.07  -0.04     0.02   0.00  -0.01
    23   1     0.03  -0.03  -0.00    -0.05  -0.10  -0.02     0.01   0.00  -0.01
    24   6     0.06  -0.03  -0.01    -0.06  -0.04  -0.03     0.02  -0.00  -0.01
    25   6     0.04  -0.02   0.00    -0.03  -0.05   0.00     0.01   0.00  -0.01
    26   6     0.06  -0.02   0.01    -0.05  -0.04   0.04     0.03  -0.01  -0.02
    27   1     0.03  -0.03   0.01    -0.05  -0.10   0.04     0.01   0.01  -0.02
    28   6     0.06  -0.03   0.01    -0.07  -0.07   0.06     0.03  -0.00  -0.02
    29   6     0.07  -0.03  -0.01    -0.08  -0.05  -0.05     0.02  -0.00  -0.01
    30   1     0.07  -0.04  -0.01    -0.09  -0.08  -0.06     0.03   0.00  -0.01
    31   1     0.07  -0.02  -0.01    -0.06  -0.03  -0.03     0.02  -0.00  -0.01
    32   6     0.08  -0.03   0.01    -0.07  -0.04   0.06     0.04  -0.01  -0.02
    33   1     0.07  -0.02   0.01    -0.05  -0.02   0.04     0.04  -0.01  -0.02
    34   1     0.07  -0.03   0.02    -0.08  -0.07   0.07     0.04  -0.00  -0.02
    35   1     0.09  -0.03  -0.01    -0.09  -0.04  -0.06     0.03  -0.00  -0.01
    36   1     0.10  -0.03   0.02    -0.08  -0.03   0.07     0.06  -0.01  -0.02
    37   6     0.01  -0.00   0.00    -0.02  -0.02   0.00     0.01  -0.00  -0.01
    38   6     0.00   0.01   0.03     0.00   0.01  -0.01    -0.00  -0.00  -0.00
    39   6    -0.00   0.01  -0.03     0.00   0.01   0.01     0.00  -0.00  -0.02
    40   6    -0.03   0.04   0.03     0.03   0.06  -0.02    -0.01  -0.01  -0.00
    41   1     0.01   0.00   0.06    -0.01  -0.01  -0.02     0.00  -0.00   0.00
    42   6    -0.03   0.03  -0.03     0.04   0.07   0.00    -0.01  -0.01  -0.02
    43   1     0.01  -0.01  -0.05    -0.01  -0.01   0.02     0.01   0.00  -0.03
    44   6    -0.04   0.05   0.00     0.05   0.10  -0.01    -0.02  -0.01  -0.01
    45   1    -0.04   0.05   0.05     0.05   0.09  -0.03    -0.02  -0.01   0.00
    46   1    -0.04   0.04  -0.05     0.05   0.09   0.01    -0.02  -0.01  -0.03
    47   1    -0.07   0.07  -0.00     0.08   0.15  -0.02    -0.03  -0.01  -0.01
    48   6     0.01  -0.03   0.02    -0.01  -0.07   0.01     0.01   0.05  -0.02
    49   1     0.01  -0.04   0.00    -0.03  -0.08  -0.01     0.01   0.06  -0.01
    50   1     0.01  -0.04   0.04    -0.00  -0.09   0.02     0.01   0.05  -0.03
    51   1     0.01  -0.03   0.03    -0.01  -0.05   0.01     0.01   0.05  -0.01
    52   6     0.01  -0.03  -0.01    -0.02  -0.07   0.01    -0.00  -0.02   0.01
    53   1     0.01  -0.03   0.00    -0.02  -0.08   0.03    -0.01  -0.02  -0.00
    54   1     0.01  -0.04  -0.02    -0.02  -0.09  -0.01    -0.00  -0.02   0.01
    55   1     0.00  -0.03  -0.02    -0.02  -0.07   0.00     0.00  -0.02   0.02
    56   6    -0.01   0.04   0.01    -0.01   0.03  -0.00    -0.01   0.03  -0.01
    57   6    -0.01   0.04   0.03    -0.01   0.04   0.01    -0.02   0.02  -0.01
    58   6    -0.00   0.01  -0.02    -0.01   0.03  -0.00    -0.00   0.03   0.01
    59   7    -0.01   0.02   0.01    -0.01   0.04   0.02    -0.02   0.01  -0.00
    60   6    -0.01  -0.00  -0.02    -0.01   0.04   0.01    -0.01   0.02   0.01
    61   6     0.01  -0.01  -0.05    -0.01   0.02  -0.02     0.01   0.04   0.02
    62   5    -0.02  -0.01  -0.01    -0.02   0.01  -0.01    -0.03   0.00   0.01
    63   6    -0.00  -0.02  -0.02    -0.00   0.04   0.03    -0.00   0.00   0.01
    64   1     0.02  -0.04  -0.04    -0.00  -0.00  -0.02     0.01   0.06   0.02
    65   1     0.02  -0.01  -0.07    -0.01   0.02  -0.03     0.01   0.04   0.03
    66   1     0.01   0.00  -0.06    -0.01   0.02  -0.03     0.01   0.04   0.01
    67   7    -0.02  -0.01   0.00    -0.01   0.02   0.01    -0.03  -0.03  -0.01
    68   9    -0.04  -0.00  -0.03    -0.03   0.03  -0.06    -0.06  -0.01   0.04
    69   9    -0.02  -0.03  -0.01    -0.02  -0.04  -0.01    -0.03   0.03   0.01
    70   6    -0.01  -0.02  -0.01    -0.00   0.03   0.03    -0.01  -0.02   0.00
    71   6     0.02  -0.02  -0.03     0.01   0.04   0.02    -0.00   0.01   0.01
    72   6    -0.02  -0.01   0.02    -0.02  -0.00  -0.00    -0.03  -0.05  -0.02
    73   6    -0.01  -0.03   0.00     0.00   0.02   0.03    -0.01  -0.03   0.00
    74   6     0.04  -0.03  -0.02     0.02   0.04   0.01    -0.01   0.01   0.01
    75   6     0.04  -0.02  -0.03     0.02   0.03   0.02    -0.01   0.01   0.01
    76   6    -0.01  -0.02   0.02    -0.01  -0.00   0.01    -0.03  -0.05  -0.01
    77   6     0.01  -0.04  -0.01     0.01   0.04   0.05    -0.01  -0.03   0.01
    78   6     0.05  -0.04  -0.02     0.03   0.05   0.01    -0.02   0.01   0.01
    79   6     0.06  -0.03  -0.02     0.03   0.04   0.00    -0.02   0.01   0.01
    80   6     0.06  -0.02  -0.03     0.02   0.02   0.02    -0.02   0.01   0.01
    81   6     0.05  -0.02  -0.04     0.02   0.03   0.03    -0.02   0.01   0.02
    82   1     0.02  -0.04  -0.02     0.02   0.03   0.07    -0.01  -0.03   0.02
    83   1     0.02  -0.04  -0.01     0.01   0.05   0.05    -0.00  -0.02   0.01
    84   1     0.01  -0.05   0.00     0.01   0.03   0.05    -0.00  -0.02   0.02
    85   6     0.09  -0.04  -0.02     0.05   0.05  -0.00    -0.05   0.01   0.02
    86   1     0.04  -0.04  -0.02     0.02   0.06   0.02    -0.01   0.01   0.01
    87   6     0.09  -0.03  -0.02     0.04   0.04  -0.01    -0.05   0.01   0.02
    88   6     0.05  -0.02  -0.02     0.02   0.03   0.01    -0.02   0.01   0.01
    89   6     0.08  -0.01  -0.03     0.03   0.01   0.02    -0.04   0.01   0.02
    90   1     0.04  -0.02  -0.04     0.02   0.03   0.04    -0.01   0.01   0.02
    91   6     0.09  -0.02  -0.04     0.03   0.02   0.03    -0.04   0.01   0.02
    92   6     0.11  -0.04  -0.02     0.05   0.05  -0.01    -0.06   0.01   0.02
    93   1     0.11  -0.05  -0.03     0.06   0.06  -0.01    -0.06   0.01   0.02
    94   1     0.10  -0.03  -0.02     0.05   0.03  -0.02    -0.06   0.01   0.02
    95   6     0.02  -0.01  -0.00     0.01   0.02  -0.00    -0.01   0.00   0.01
    96   6     0.10  -0.01  -0.04     0.03   0.01   0.02    -0.05   0.01   0.02
    97   1     0.10  -0.01  -0.03     0.03   0.01   0.01    -0.05   0.01   0.02
    98   1     0.10  -0.02  -0.05     0.03   0.01   0.04    -0.05   0.01   0.02
    99   1     0.14  -0.05  -0.02     0.07   0.05  -0.02    -0.08   0.02   0.02
   100   6    -0.00   0.04  -0.02    -0.00   0.02  -0.02    -0.00  -0.02   0.01
   101   6    -0.00  -0.03   0.03    -0.00   0.01  -0.01    -0.00   0.01  -0.01
   102   1     0.13  -0.01  -0.05     0.04   0.00   0.02    -0.07   0.01   0.02
   103   6    -0.04   0.06   0.01    -0.02   0.01  -0.04     0.01  -0.03  -0.01
   104   1     0.01   0.06  -0.05     0.01   0.03  -0.02    -0.01  -0.03   0.02
   105   6    -0.04  -0.01   0.06    -0.02  -0.01  -0.03     0.01  -0.00  -0.03
   106   1     0.01  -0.06   0.05     0.01   0.00   0.00    -0.01   0.03  -0.01
   107   6    -0.07   0.03   0.05    -0.03  -0.01  -0.04     0.02  -0.02  -0.03
   108   1    -0.06   0.09  -0.00    -0.03   0.01  -0.05     0.02  -0.05  -0.01
   109   1    -0.06  -0.03   0.09    -0.03  -0.02  -0.03     0.02   0.00  -0.04
   110   1    -0.10   0.05   0.07    -0.05  -0.02  -0.06     0.03  -0.03  -0.04
   111   6    -0.02   0.05  -0.01    -0.01   0.09  -0.00     0.02  -0.12   0.01
   112   1    -0.04   0.06  -0.03    -0.02   0.11  -0.04     0.03  -0.13   0.04
   113   1    -0.01   0.06  -0.00    -0.00   0.12   0.03     0.03  -0.13  -0.01
   114   1    -0.01   0.03  -0.02    -0.01   0.08   0.01     0.03  -0.12   0.01
   115   6    -0.01   0.08   0.01    -0.01   0.08  -0.01     0.00   0.03  -0.02
   116   1    -0.01   0.07   0.01    -0.01   0.07  -0.02     0.00   0.04  -0.02
   117   1    -0.02   0.10   0.03    -0.02   0.11   0.03     0.01   0.03  -0.01
   118   1    -0.01   0.10  -0.01     0.00   0.11  -0.05    -0.00   0.03  -0.02
   119   6    -0.02   0.07   0.06    -0.01   0.04   0.01    -0.04   0.01  -0.02
   120   1    -0.03   0.10   0.05    -0.01   0.04   0.01    -0.05   0.01  -0.02
   121   1    -0.02   0.06   0.09    -0.02   0.04   0.00    -0.04   0.01  -0.02
   122   1    -0.02   0.06   0.05    -0.02   0.05   0.01    -0.04   0.02  -0.04
   123   6    -0.02  -0.01   0.03    -0.03  -0.03  -0.03    -0.05  -0.07  -0.03
   124   1    -0.05  -0.01   0.04    -0.03  -0.01  -0.05    -0.05  -0.06  -0.05
   125   1    -0.01   0.02   0.04    -0.03  -0.05  -0.03    -0.05  -0.08  -0.04
   126   1    -0.02  -0.02   0.01    -0.03  -0.04  -0.02    -0.05  -0.08  -0.03
   127   6    -0.02  -0.01   0.03    -0.01  -0.01   0.01    -0.03  -0.05   0.00
   128   6    -0.02  -0.01   0.03    -0.00  -0.02   0.02    -0.04  -0.04   0.02
   129   6    -0.01   0.00   0.00    -0.01  -0.01   0.00    -0.02  -0.03  -0.00
   130   7    -0.02   0.00   0.01    -0.00  -0.02   0.01    -0.04  -0.02   0.02
   131   6    -0.01   0.01  -0.01    -0.00  -0.01   0.00    -0.02  -0.02   0.01
   132   6    -0.01   0.01  -0.01    -0.00  -0.01  -0.01    -0.00  -0.03  -0.02
   133   5    -0.02   0.01  -0.00    -0.00  -0.01  -0.01    -0.05   0.00  -0.00
   134   6    -0.01   0.02  -0.03    -0.00  -0.01  -0.01    -0.01  -0.00   0.00
   135   1    -0.01  -0.00  -0.02    -0.00  -0.01  -0.01     0.00  -0.04  -0.03
   136   1    -0.02   0.02  -0.01     0.00   0.00  -0.01    -0.00  -0.02  -0.02
   137   1    -0.01   0.01  -0.00    -0.00  -0.01  -0.01    -0.01  -0.04  -0.02
   138   7    -0.02   0.01   0.02    -0.00  -0.01  -0.00    -0.04   0.02   0.01
   139   9    -0.02   0.04  -0.01     0.00   0.01  -0.01    -0.05   0.03  -0.01
   140   9    -0.02  -0.01  -0.03    -0.01  -0.02  -0.03    -0.08  -0.01  -0.03
   141   6    -0.02   0.02  -0.02    -0.00  -0.01  -0.01    -0.02   0.02   0.00
   142   6    -0.02   0.02  -0.03     0.01  -0.01  -0.01    -0.01  -0.00   0.00
   143   6    -0.02  -0.00   0.05    -0.01  -0.01  -0.00    -0.05   0.03   0.01
   144   6    -0.01   0.02  -0.02    -0.00  -0.00  -0.01    -0.02   0.04   0.00
   145   6    -0.03   0.02  -0.03     0.02  -0.01  -0.00    -0.02   0.00   0.00
   146   6    -0.03   0.03  -0.02     0.02  -0.01  -0.00    -0.02  -0.00   0.00
   147   6    -0.02   0.01   0.02    -0.00  -0.00  -0.01    -0.03   0.05   0.01
   148   6    -0.01   0.04  -0.06     0.00  -0.00  -0.01    -0.00   0.04  -0.00
   149   6    -0.04   0.01  -0.03     0.03  -0.01  -0.00    -0.03   0.00   0.00
   150   6    -0.04   0.01  -0.02     0.04  -0.01  -0.00    -0.03   0.00  -0.00
   151   6    -0.05   0.03  -0.02     0.04  -0.01  -0.00    -0.03  -0.00  -0.00
   152   6    -0.04   0.04  -0.03     0.03  -0.01  -0.00    -0.03  -0.00  -0.00
   153   1    -0.02   0.01   0.04    -0.00  -0.00  -0.01    -0.03   0.06   0.01
   154   1    -0.01   0.07  -0.07     0.01   0.00  -0.01     0.00   0.05  -0.00
   155   1    -0.02   0.02  -0.09     0.01  -0.00  -0.02     0.00   0.04  -0.01
   156   1    -0.01   0.03  -0.06     0.00   0.00  -0.00    -0.00   0.05   0.00
   157   6    -0.06   0.01  -0.04     0.06  -0.02  -0.00    -0.05   0.00  -0.00
   158   1    -0.03   0.01  -0.04     0.02  -0.01  -0.01    -0.02   0.00   0.00
   159   6    -0.06   0.01  -0.02     0.07  -0.02   0.00    -0.05   0.00  -0.00
   160   6    -0.04   0.02  -0.02     0.04  -0.01  -0.00    -0.03   0.00  -0.00
   161   6    -0.07   0.03  -0.02     0.07  -0.01   0.00    -0.05  -0.00  -0.01
   162   1    -0.03   0.04  -0.03     0.02  -0.01  -0.00    -0.02  -0.00   0.00
   163   6    -0.07   0.04  -0.02     0.06  -0.01   0.00    -0.05  -0.00  -0.00
   164   6    -0.07   0.00  -0.03     0.08  -0.02   0.00    -0.06   0.01  -0.00
   165   1    -0.07   0.00  -0.04     0.08  -0.02   0.00    -0.07   0.01  -0.00
   166   1    -0.07   0.01  -0.02     0.08  -0.02   0.00    -0.06   0.00  -0.01
   167   6    -0.02   0.01  -0.00     0.02  -0.01  -0.00    -0.01  -0.00  -0.00
   168   6    -0.08   0.04  -0.02     0.08  -0.01   0.00    -0.06  -0.00  -0.01
   169   1    -0.08   0.03  -0.01     0.08  -0.01   0.00    -0.05   0.00  -0.01
   170   1    -0.08   0.05  -0.03     0.08  -0.01   0.00    -0.06  -0.00  -0.01
   171   1    -0.09  -0.00  -0.03     0.11  -0.02   0.01    -0.08   0.01  -0.01
   172   6    -0.00   0.04   0.02     0.00  -0.04  -0.01    -0.00   0.01   0.01
   173   6    -0.00  -0.02   0.00     0.00   0.01   0.01    -0.00  -0.02  -0.00
   174   1    -0.11   0.05  -0.02     0.10  -0.01   0.01    -0.08  -0.00  -0.01
   175   6     0.03   0.03   0.05    -0.03  -0.04  -0.01     0.02   0.01   0.01
   176   1    -0.01   0.06   0.02     0.01  -0.06  -0.02    -0.01   0.03   0.01
   177   6     0.03  -0.03   0.03    -0.03   0.01   0.00     0.02  -0.02   0.00
   178   1    -0.02  -0.04  -0.01     0.01   0.03   0.01    -0.01  -0.03  -0.01
   179   6     0.04  -0.01   0.05    -0.04  -0.01  -0.00     0.03  -0.00   0.01
   180   1     0.04   0.04   0.07    -0.04  -0.05  -0.02     0.02   0.02   0.02
   181   1     0.04  -0.05   0.04    -0.04   0.03   0.01     0.02  -0.03  -0.00
   182   1     0.06  -0.01   0.08    -0.07  -0.01  -0.01     0.04  -0.01   0.01
   183   6    -0.03  -0.02   0.05    -0.00  -0.02   0.04    -0.06  -0.05   0.04
   184   1    -0.01  -0.00   0.07    -0.01  -0.01   0.04    -0.07  -0.04   0.05
   185   1    -0.05  -0.03   0.06     0.01  -0.03   0.03    -0.07  -0.05   0.04
   186   1    -0.03  -0.02   0.03     0.00  -0.03   0.05    -0.06  -0.07   0.04
   187   6    -0.03  -0.02   0.11    -0.01  -0.01   0.00    -0.07   0.04   0.01
   188   1     0.02  -0.09   0.14     0.01  -0.02   0.01    -0.05   0.02   0.02
   189   1    -0.07   0.01   0.17    -0.03  -0.00   0.01    -0.10   0.04   0.03
   190   1    -0.03  -0.00   0.06    -0.01   0.00  -0.02    -0.07   0.06  -0.01
   191   6    -0.01   0.02  -0.01    -0.01   0.03  -0.00     0.02  -0.06   0.02
   192   6    -0.01   0.03  -0.02    -0.02   0.03  -0.01     0.04  -0.05   0.04
   193   6    -0.00   0.01   0.01    -0.01   0.03  -0.00     0.01  -0.04   0.01
   194   7    -0.01   0.02  -0.01    -0.02   0.03  -0.02     0.04  -0.03   0.03
   195   6    -0.00   0.01   0.01    -0.01   0.03  -0.02     0.02  -0.02   0.01
   196   6     0.00   0.00   0.03    -0.00   0.02   0.02    -0.00  -0.03  -0.01
   197   5    -0.01  -0.00   0.02    -0.02   0.01   0.01     0.05   0.01  -0.00
   198   6    -0.00  -0.00   0.02    -0.01   0.03  -0.03     0.01   0.01  -0.01
   199   1     0.00  -0.02   0.03     0.01  -0.00   0.02    -0.01  -0.02  -0.01
   200   1     0.00   0.01   0.04    -0.01   0.02   0.03     0.00  -0.03  -0.01
   201   1     0.00   0.01   0.03    -0.01   0.01   0.04    -0.00  -0.04  -0.02
   202   7    -0.01   0.01  -0.01    -0.02  -0.00   0.01     0.04   0.01   0.02
   203   9    -0.01   0.02   0.05    -0.05   0.02   0.02     0.07  -0.02  -0.05
   204   9    -0.01  -0.04   0.02    -0.01  -0.01   0.01     0.05   0.05  -0.01
   205   6    -0.00  -0.00   0.01    -0.01   0.01  -0.02     0.02   0.03  -0.01
   206   6     0.01  -0.01   0.02     0.01   0.03  -0.03     0.01   0.01  -0.01
   207   6    -0.01   0.01  -0.03    -0.02  -0.03   0.05     0.05   0.02   0.03
   208   6    -0.00  -0.01   0.00    -0.01   0.00  -0.02     0.02   0.05  -0.01
   209   6     0.01  -0.01   0.02     0.03   0.03  -0.02     0.04   0.01  -0.01
   210   6     0.01  -0.00   0.02     0.02   0.02  -0.03     0.03   0.01  -0.01
   211   6    -0.01   0.01  -0.02    -0.01  -0.03   0.03     0.03   0.05   0.02
   212   6     0.00  -0.02   0.02     0.00   0.02  -0.06     0.01   0.07  -0.03
   213   6     0.01  -0.01   0.02     0.04   0.04  -0.02     0.06   0.02  -0.01
   214   6     0.02  -0.01   0.01     0.04   0.03  -0.01     0.06   0.01  -0.00
   215   6     0.01   0.00   0.02     0.03   0.01  -0.02     0.06   0.01  -0.01
   216   6     0.01   0.00   0.03     0.03   0.01  -0.03     0.06   0.01  -0.01
   217   1    -0.01   0.01  -0.04    -0.01  -0.04   0.04     0.03   0.06   0.03
   218   1     0.00  -0.01   0.04     0.01   0.00  -0.09     0.01   0.05  -0.07
   219   1     0.01  -0.04   0.03     0.00   0.05  -0.06    -0.01   0.10  -0.04
   220   1     0.00  -0.02   0.02     0.00   0.01  -0.05     0.01   0.07  -0.02
   221   6     0.02  -0.02   0.01     0.07   0.04  -0.01     0.12   0.02  -0.00
   222   1     0.01  -0.01   0.02     0.03   0.04  -0.03     0.04   0.02  -0.01
   223   6     0.02  -0.01   0.01     0.07   0.03  -0.00     0.11   0.01   0.00
   224   6     0.01  -0.00   0.01     0.03   0.02  -0.01     0.05   0.01  -0.00
   225   6     0.02   0.01   0.02     0.05   0.00  -0.02     0.10  -0.00  -0.00
   226   1     0.01   0.00   0.03     0.02   0.02  -0.04     0.04   0.01  -0.01
   227   6     0.02   0.01   0.03     0.05   0.00  -0.03     0.11  -0.00  -0.01
   228   6     0.03  -0.01   0.01     0.09   0.04  -0.00     0.15   0.01   0.00
   229   1     0.03  -0.02   0.02     0.09   0.05  -0.01     0.14   0.02   0.00
   230   1     0.03  -0.01   0.01     0.08   0.02   0.00     0.13   0.01   0.01
   231   6     0.00   0.00   0.01     0.01   0.01  -0.00     0.02   0.01   0.00
   232   6     0.03   0.01   0.02     0.06  -0.00  -0.03     0.13  -0.00  -0.00
   233   1     0.02   0.01   0.02     0.05   0.00  -0.01     0.11  -0.00  -0.00
   234   1     0.02   0.01   0.03     0.06   0.00  -0.04     0.13  -0.00  -0.01
   235   1     0.03  -0.02   0.01     0.11   0.04   0.00     0.19   0.01   0.01
   236   6    -0.00   0.02   0.00    -0.00   0.03   0.02     0.00   0.04   0.02
   237   6    -0.00  -0.00  -0.01    -0.00  -0.01  -0.00    -0.00  -0.03  -0.01
   238   1     0.03   0.01   0.02     0.07  -0.01  -0.02     0.16  -0.01  -0.00
   239   6    -0.01   0.03  -0.01    -0.03   0.02   0.04    -0.05   0.03   0.04
   240   1     0.00   0.02   0.01     0.01   0.05   0.02     0.02   0.07   0.04
   241   6    -0.01   0.01  -0.02    -0.03  -0.02   0.02    -0.05  -0.03  -0.00
   242   1     0.00  -0.01  -0.01     0.01  -0.02  -0.02     0.02  -0.05  -0.03
   243   6    -0.02   0.02  -0.03    -0.05  -0.01   0.04    -0.07  -0.00   0.02
   244   1    -0.01   0.04  -0.02    -0.04   0.03   0.06    -0.06   0.06   0.06
   245   1    -0.02   0.00  -0.03    -0.04  -0.04   0.02    -0.07  -0.06  -0.01
   246   1    -0.02   0.03  -0.04    -0.07  -0.02   0.06    -0.11  -0.01   0.04
   247   6    -0.01   0.04  -0.04    -0.02   0.04  -0.02     0.06  -0.07   0.06
   248   1    -0.02   0.05  -0.04    -0.02   0.04  -0.02     0.08  -0.09   0.06
   249   1    -0.01   0.03  -0.06    -0.03   0.03  -0.02     0.06  -0.06   0.09
   250   1    -0.01   0.03  -0.04    -0.02   0.04  -0.02     0.06  -0.08   0.05
   251   6    -0.02   0.03  -0.06    -0.03  -0.06   0.10     0.07   0.01   0.07
   252   1    -0.07   0.02  -0.11    -0.02  -0.04   0.15     0.16   0.01   0.14
   253   1     0.02   0.08  -0.08    -0.04  -0.11   0.11    -0.00  -0.06   0.11
   254   1    -0.02   0.00  -0.02    -0.03  -0.07   0.10     0.07   0.06   0.00
                     31                     32                     33
                      A                      A                      A
 Frequencies --     51.8070                54.0374                58.4878
 Red. masses --      4.9098                 5.2084                 5.0378
 Frc consts  --      0.0078                 0.0090                 0.0102
 IR Inten    --      0.5074                 0.3434                 0.2243
  Atom  AN      X      Y      Z        X      Y      Z        X      Y      Z
     1   6    -0.00  -0.06   0.01     0.01  -0.04  -0.03     0.03   0.06  -0.01
     2   6     0.00  -0.03   0.02    -0.01  -0.03  -0.05     0.02   0.03  -0.01
     3   6     0.01  -0.01   0.01    -0.03  -0.01  -0.04     0.02   0.00  -0.00
     4   6     0.00  -0.02   0.00    -0.02  -0.01  -0.02     0.02   0.01  -0.00
     5   7    -0.00  -0.04   0.01     0.00  -0.02  -0.02     0.03   0.05  -0.01
     6   6     0.01  -0.01   0.00    -0.03   0.01   0.00     0.02  -0.01   0.00
     7   6     0.00  -0.01  -0.00    -0.02   0.02   0.02     0.02   0.01   0.00
     8   6     0.00  -0.01  -0.01    -0.02   0.02   0.04     0.02  -0.00   0.01
     9   7    -0.00  -0.01  -0.00     0.00   0.02   0.02     0.03   0.05   0.00
    10   6     0.00   0.00  -0.01    -0.01   0.03   0.05     0.03   0.03   0.01
    11   6    -0.00  -0.00  -0.01     0.01   0.03   0.04     0.03   0.06   0.00
    12   5    -0.01   0.01  -0.00     0.02   0.00   0.00     0.03   0.00   0.00
    13   9     0.01   0.03  -0.04     0.05   0.01  -0.01     0.04  -0.04   0.07
    14   9    -0.02   0.04   0.04     0.01   0.01   0.01     0.03  -0.05  -0.06
    15   6     0.00  -0.01   0.00    -0.02   0.00   0.00     0.01  -0.02   0.00
    16   6    -0.01  -0.00  -0.00     0.01  -0.00   0.01    -0.00  -0.02   0.01
    17   6    -0.00  -0.00   0.00     0.01  -0.00  -0.00    -0.00  -0.02   0.00
    18   6    -0.01  -0.00  -0.00     0.03  -0.00   0.01    -0.01  -0.01   0.01
    19   6    -0.02   0.00  -0.00     0.05  -0.02   0.00    -0.02  -0.02   0.01
    20   6    -0.01   0.00   0.00     0.05  -0.02  -0.00    -0.02  -0.02   0.00
    21   6    -0.01  -0.00   0.00     0.03  -0.01  -0.00    -0.01  -0.02  -0.00
    22   6    -0.03   0.00  -0.00     0.10  -0.02   0.01    -0.03  -0.01   0.01
    23   1    -0.00  -0.01  -0.00    -0.01   0.01   0.01     0.01  -0.01   0.01
    24   6    -0.03   0.01  -0.00     0.12  -0.03   0.01    -0.04  -0.01   0.01
    25   6    -0.01   0.00   0.00     0.05  -0.02   0.00    -0.02  -0.02   0.01
    26   6    -0.03   0.00   0.00     0.12  -0.03  -0.00    -0.04  -0.02   0.00
    27   1    -0.00  -0.01   0.00    -0.00   0.00  -0.00     0.01  -0.02  -0.00
    28   6    -0.02   0.00   0.01     0.11  -0.02  -0.01    -0.03  -0.01  -0.00
    29   6    -0.05   0.01  -0.00     0.15  -0.04   0.01    -0.05  -0.01   0.02
    30   1    -0.04   0.00  -0.01     0.13  -0.02   0.01    -0.04  -0.01   0.02
    31   1    -0.04   0.01  -0.00     0.15  -0.04   0.01    -0.06  -0.01   0.01
    32   6    -0.03   0.01   0.01     0.15  -0.04  -0.01    -0.05  -0.01  -0.00
    33   1    -0.03   0.01   0.00     0.15  -0.04  -0.00    -0.05  -0.01   0.00
    34   1    -0.03   0.00   0.01     0.13  -0.03  -0.01    -0.04  -0.01  -0.01
    35   1    -0.06   0.01  -0.01     0.21  -0.05   0.01    -0.07  -0.01   0.02
    36   1    -0.05   0.01   0.01     0.21  -0.05  -0.01    -0.07  -0.01  -0.00
    37   6    -0.01   0.00   0.00     0.03  -0.01   0.00    -0.01  -0.01   0.01
    38   6    -0.00  -0.00  -0.01     0.00   0.01   0.04    -0.00   0.00  -0.01
    39   6    -0.00  -0.00   0.01     0.00  -0.00  -0.04    -0.00   0.01   0.01
    40   6     0.01  -0.01  -0.01    -0.04   0.03   0.05     0.02   0.04  -0.01
    41   1    -0.01  -0.00  -0.02     0.02   0.00   0.08    -0.01  -0.01  -0.01
    42   6     0.01  -0.01   0.01    -0.04   0.02  -0.04     0.02   0.04   0.01
    43   1    -0.00   0.00   0.02     0.02  -0.01  -0.07    -0.01  -0.00   0.02
    44   6     0.02  -0.01   0.00    -0.07   0.04   0.00     0.04   0.06  -0.00
    45   1     0.01  -0.01  -0.02    -0.06   0.04   0.08     0.03   0.05  -0.02
    46   1     0.02  -0.01   0.02    -0.06   0.03  -0.07     0.03   0.06   0.02
    47   1     0.03  -0.02   0.00    -0.10   0.06   0.00     0.06   0.10  -0.01
    48   6     0.01   0.03   0.01    -0.03   0.00  -0.04     0.02  -0.03  -0.00
    49   1     0.01   0.04   0.03    -0.04   0.01  -0.03     0.01  -0.04  -0.02
    50   1     0.02   0.04  -0.02    -0.03   0.01  -0.05     0.02  -0.04   0.02
    51   1     0.01   0.03   0.00    -0.03   0.01  -0.05     0.02  -0.02  -0.00
    52   6     0.01  -0.01  -0.01    -0.03   0.01   0.04     0.02  -0.04   0.01
    53   1     0.01  -0.01  -0.01    -0.03   0.01   0.04     0.02  -0.05   0.03
    54   1     0.01  -0.01  -0.01    -0.03   0.01   0.04     0.01  -0.06  -0.01
    55   1     0.01  -0.01  -0.01    -0.03   0.01   0.04     0.02  -0.04   0.01
    56   6     0.00  -0.02   0.02    -0.01  -0.03  -0.06     0.02   0.02  -0.01
    57   6     0.01  -0.03  -0.01    -0.01  -0.05  -0.08     0.01   0.02  -0.01
    58   6    -0.00   0.01   0.05    -0.01  -0.01  -0.03     0.03   0.01  -0.02
    59   7     0.01  -0.01   0.01    -0.01  -0.03  -0.05     0.02  -0.00  -0.01
    60   6    -0.00   0.01   0.04    -0.01  -0.00  -0.02     0.03  -0.00  -0.02
    61   6    -0.00   0.03   0.09    -0.01   0.00  -0.01     0.03   0.00  -0.03
    62   5     0.02  -0.00   0.01    -0.01   0.01  -0.00     0.01  -0.01  -0.00
    63   6    -0.01   0.02   0.04    -0.01   0.02   0.01     0.03  -0.01  -0.01
    64   1     0.00   0.07   0.08    -0.01   0.02  -0.01     0.03  -0.01  -0.03
    65   1    -0.01   0.02   0.12    -0.01   0.00   0.01     0.03   0.00  -0.04
    66   1    -0.00   0.02   0.09    -0.01   0.00  -0.01     0.03   0.00  -0.03
    67   7     0.01  -0.01  -0.03    -0.01  -0.00  -0.01     0.01  -0.05  -0.04
    68   9     0.01  -0.01   0.04     0.01  -0.01   0.06    -0.02  -0.02   0.05
    69   9     0.04   0.03   0.01    -0.03   0.08  -0.00     0.03   0.04  -0.00
    70   6    -0.00   0.01  -0.00    -0.01   0.02   0.01     0.03  -0.02  -0.01
    71   6    -0.00   0.03   0.04    -0.00   0.03   0.01     0.03  -0.00  -0.00
    72   6     0.01  -0.03  -0.06    -0.02  -0.01  -0.02     0.01  -0.06  -0.05
    73   6    -0.01   0.00  -0.03    -0.00   0.02   0.02     0.03  -0.02   0.01
    74   6     0.02   0.02   0.03     0.01   0.03   0.01     0.01  -0.00   0.01
    75   6     0.03   0.01   0.04     0.01   0.03   0.01     0.01   0.00   0.00
    76   6    -0.00  -0.02  -0.06    -0.01   0.00   0.01     0.02  -0.04  -0.01
    77   6    -0.02   0.01  -0.02     0.00   0.04   0.05     0.04   0.01   0.05
    78   6     0.04   0.03   0.03     0.01   0.03   0.01    -0.00  -0.01   0.01
    79   6     0.05   0.02   0.02     0.02   0.02   0.01    -0.02   0.00   0.02
    80   6     0.06   0.01   0.03     0.01   0.02   0.01    -0.02   0.01   0.01
    81   6     0.05   0.01   0.04     0.01   0.02   0.01    -0.00   0.01  -0.00
    82   1    -0.02   0.01  -0.02     0.01   0.03   0.08     0.03  -0.00   0.08
    83   1    -0.02   0.02  -0.02     0.01   0.07   0.05     0.05   0.04   0.04
    84   1    -0.02   0.01  -0.03     0.00   0.04   0.05     0.04   0.02   0.05
    85   6     0.09   0.03   0.01     0.03   0.03   0.00    -0.04  -0.00   0.02
    86   1     0.03   0.04   0.03     0.00   0.03   0.01     0.02  -0.02   0.00
    87   6     0.09   0.01   0.01     0.03   0.02   0.00    -0.05   0.01   0.03
    88   6     0.05   0.01   0.02     0.02   0.02   0.01    -0.02   0.01   0.02
    89   6     0.11  -0.01   0.02     0.02   0.02   0.01    -0.07   0.02   0.02
    90   1     0.02   0.02   0.05     0.01   0.02   0.01     0.02   0.00  -0.01
    91   6     0.11  -0.01   0.03     0.02   0.02   0.01    -0.05   0.02   0.01
    92   6     0.12   0.02   0.00     0.04   0.02  -0.00    -0.07   0.00   0.03
    93   1     0.11   0.03   0.01     0.04   0.03   0.00    -0.05  -0.01   0.02
    94   1     0.11   0.01  -0.00     0.04   0.02  -0.00    -0.07   0.01   0.03
    95   6     0.03   0.00   0.01     0.01   0.02  -0.00    -0.01   0.00   0.01
    96   6     0.14  -0.02   0.02     0.02   0.02   0.01    -0.09   0.03   0.02
    97   1     0.13  -0.02   0.01     0.02   0.02   0.01    -0.09   0.03   0.03
    98   1     0.13  -0.01   0.03     0.03   0.02   0.01    -0.07   0.02   0.01
    99   1     0.15   0.01  -0.01     0.06   0.02  -0.00    -0.10   0.01   0.04
   100   6     0.00   0.02  -0.02     0.00   0.01  -0.01    -0.00  -0.02   0.01
   101   6     0.00  -0.03   0.02     0.00   0.00  -0.01    -0.00   0.01  -0.01
   102   1     0.19  -0.03   0.01     0.03   0.02   0.01    -0.13   0.03   0.03
   103   6    -0.05  -0.01  -0.05    -0.02  -0.01  -0.04     0.02  -0.04  -0.01
   104   1     0.02   0.04  -0.03     0.01   0.02  -0.01    -0.01  -0.03   0.03
   105   6    -0.05  -0.05  -0.00    -0.02  -0.02  -0.04     0.02  -0.01  -0.04
   106   1     0.02  -0.04   0.04     0.01   0.01  -0.00    -0.01   0.03  -0.02
   107   6    -0.07  -0.04  -0.04    -0.03  -0.03  -0.06     0.02  -0.03  -0.04
   108   1    -0.07   0.00  -0.07    -0.02  -0.01  -0.06     0.02  -0.06  -0.01
   109   1    -0.06  -0.08   0.00    -0.03  -0.03  -0.05     0.02  -0.00  -0.06
   110   1    -0.11  -0.06  -0.06    -0.04  -0.04  -0.08     0.04  -0.05  -0.06
   111   6    -0.01   0.01  -0.01     0.03   0.04   0.04     0.04   0.11   0.00
   112   1     0.00   0.01  -0.01     0.05   0.04   0.03     0.01   0.13  -0.04
   113   1    -0.02   0.01  -0.00     0.03   0.03   0.03     0.05   0.14   0.02
   114   1    -0.01   0.03  -0.01     0.03   0.05   0.06     0.04   0.09   0.01
   115   6    -0.01  -0.09   0.02     0.03  -0.07  -0.04     0.04   0.10  -0.02
   116   1    -0.01  -0.09   0.03     0.03  -0.07  -0.05     0.04   0.08  -0.03
   117   1    -0.01  -0.11  -0.00     0.04  -0.09  -0.05     0.02   0.13   0.02
   118   1    -0.01  -0.10   0.04     0.04  -0.08  -0.01     0.06   0.13  -0.05
   119   6     0.02  -0.07  -0.04    -0.01  -0.08  -0.13     0.00   0.03   0.01
   120   1     0.04  -0.11  -0.04    -0.00  -0.13  -0.12     0.02   0.04   0.00
   121   1     0.01  -0.06  -0.09    -0.02  -0.07  -0.17    -0.02   0.02   0.01
   122   1     0.01  -0.05  -0.03    -0.02  -0.07  -0.12    -0.00   0.05   0.02
   123   6     0.02  -0.05  -0.10    -0.02  -0.03  -0.04    -0.00  -0.10  -0.09
   124   1     0.04  -0.04  -0.13    -0.00  -0.02  -0.07    -0.00  -0.08  -0.13
   125   1     0.02  -0.09  -0.10    -0.04  -0.06  -0.05    -0.01  -0.14  -0.09
   126   1     0.02  -0.04  -0.09    -0.03  -0.03  -0.02    -0.00  -0.12  -0.08
   127   6    -0.00  -0.00  -0.07    -0.01  -0.00   0.01     0.02  -0.04   0.01
   128   6    -0.02   0.00  -0.07    -0.01  -0.01   0.03     0.01  -0.04   0.05
   129   6     0.00  -0.00  -0.06    -0.01  -0.00  -0.00     0.03  -0.02  -0.01
   130   7    -0.01   0.01  -0.05    -0.01  -0.01   0.02     0.01  -0.02   0.04
   131   6    -0.00   0.00  -0.04    -0.01  -0.00   0.01     0.03  -0.01   0.01
   132   6     0.02  -0.00  -0.07    -0.01   0.01  -0.02     0.04  -0.00  -0.06
   133   5    -0.02   0.01  -0.00    -0.01  -0.00  -0.00     0.00   0.00   0.00
   134   6     0.00   0.00   0.01    -0.01  -0.00   0.00     0.03  -0.00   0.02
   135   1     0.03  -0.01  -0.09    -0.01  -0.00  -0.03     0.05  -0.03  -0.10
   136   1     0.01   0.02  -0.08    -0.00   0.02  -0.02     0.04   0.04  -0.08
   137   1     0.01  -0.01  -0.07    -0.01   0.01  -0.02     0.04  -0.01  -0.06
   138   7    -0.02   0.02  -0.02    -0.01  -0.00  -0.00     0.01   0.01   0.00
   139   9    -0.05  -0.04   0.01     0.00   0.02  -0.01     0.02   0.04  -0.01
   140   9    -0.02   0.03   0.04    -0.02  -0.01  -0.02    -0.03  -0.02  -0.03
   141   6    -0.01   0.00   0.03    -0.01  -0.00   0.00     0.02   0.01   0.02
   142   6     0.00  -0.00   0.02    -0.01  -0.00   0.00     0.03  -0.00   0.01
   143   6    -0.02   0.04  -0.03    -0.01   0.00  -0.01     0.01   0.03  -0.01
   144   6    -0.00   0.01   0.07    -0.01  -0.00  -0.00     0.03   0.02   0.02
   145   6    -0.01   0.00   0.01     0.00  -0.00   0.00     0.00   0.00   0.01
   146   6    -0.01  -0.00   0.01     0.00  -0.01   0.00     0.00  -0.00   0.01
   147   6    -0.01   0.03   0.03    -0.01   0.00  -0.01     0.02   0.04   0.00
   148   6    -0.00  -0.02   0.15    -0.01  -0.00  -0.00     0.03   0.02   0.04
   149   6    -0.03   0.00   0.02     0.00  -0.00   0.00    -0.01   0.01   0.01
   150   6    -0.04   0.00   0.01     0.01  -0.00   0.00    -0.03   0.01   0.00
   151   6    -0.03   0.00   0.01     0.01  -0.01   0.00    -0.03   0.00   0.00
   152   6    -0.02  -0.00   0.01     0.00  -0.01   0.00    -0.01  -0.00   0.01
   153   1    -0.01   0.03   0.04    -0.01   0.00  -0.01     0.02   0.05  -0.01
   154   1    -0.01  -0.09   0.16    -0.01  -0.00  -0.00     0.03  -0.00   0.05
   155   1     0.00   0.02   0.20    -0.01  -0.00  -0.00     0.04   0.03   0.06
   156   1    -0.00  -0.01   0.14    -0.01  -0.00   0.00     0.03   0.02   0.04
   157   6    -0.07   0.01   0.01     0.02  -0.00   0.00    -0.07   0.01   0.00
   158   1    -0.01   0.00   0.02    -0.00  -0.00   0.00     0.02   0.00   0.02
   159   6    -0.07   0.01   0.01     0.02  -0.00   0.00    -0.08   0.01  -0.00
   160   6    -0.03   0.00   0.01     0.01  -0.01   0.00    -0.03   0.01   0.00
   161   6    -0.04   0.00   0.01     0.02  -0.01   0.00    -0.07   0.00  -0.00
   162   1    -0.01  -0.00   0.01    -0.00  -0.01   0.00     0.02  -0.01   0.01
   163   6    -0.05  -0.00   0.01     0.02  -0.01   0.00    -0.05  -0.00   0.00
   164   6    -0.10   0.01   0.00     0.03  -0.01   0.00    -0.10   0.02  -0.00
   165   1    -0.09   0.01   0.01     0.02  -0.00   0.00    -0.08   0.02   0.00
   166   1    -0.09   0.01   0.00     0.03  -0.01   0.00    -0.11   0.01  -0.01
   167   6    -0.02   0.00   0.01     0.01  -0.00   0.00    -0.02   0.00   0.00
   168   6    -0.06   0.00   0.01     0.03  -0.01   0.00    -0.08   0.00  -0.01
   169   1    -0.05   0.00   0.01     0.03  -0.01   0.00    -0.09   0.01  -0.01
   170   1    -0.06  -0.00   0.01     0.02  -0.01   0.00    -0.07  -0.00  -0.00
   171   1    -0.13   0.01   0.00     0.04  -0.01   0.01    -0.15   0.02  -0.01
   172   6    -0.00   0.02   0.01     0.00  -0.01  -0.00    -0.00   0.03   0.01
   173   6    -0.00  -0.01  -0.01     0.00   0.00   0.00    -0.00  -0.02  -0.01
   174   1    -0.08   0.00   0.00     0.04  -0.01   0.01    -0.12   0.00  -0.01
   175   6     0.02   0.03  -0.01    -0.01  -0.01  -0.01     0.03   0.02   0.02
   176   1    -0.01   0.04   0.02     0.00  -0.02  -0.00    -0.01   0.04   0.02
   177   6     0.02  -0.01  -0.03    -0.01   0.01  -0.00     0.02  -0.02  -0.00
   178   1    -0.01  -0.03  -0.01     0.01   0.01   0.00    -0.01  -0.03  -0.01
   179   6     0.04   0.01  -0.03    -0.01  -0.00  -0.00     0.04   0.00   0.01
   180   1     0.03   0.05  -0.01    -0.01  -0.02  -0.01     0.04   0.04   0.02
   181   1     0.04  -0.02  -0.04    -0.01   0.01   0.00     0.03  -0.04  -0.01
   182   1     0.06   0.02  -0.04    -0.02  -0.00  -0.01     0.06  -0.00   0.01
   183   6    -0.03   0.00  -0.07    -0.01  -0.02   0.05    -0.01  -0.06   0.09
   184   1    -0.05  -0.00  -0.08    -0.01  -0.01   0.06    -0.01  -0.03   0.12
   185   1    -0.02   0.02  -0.08    -0.00  -0.03   0.05    -0.02  -0.09   0.10
   186   1    -0.03  -0.01  -0.06    -0.01  -0.02   0.06    -0.01  -0.08   0.08
   187   6    -0.03   0.07  -0.10    -0.01   0.00  -0.02    -0.00   0.05  -0.04
   188   1    -0.10   0.15  -0.14     0.01   0.00  -0.01     0.01   0.06  -0.04
   189   1     0.03   0.02  -0.18    -0.02   0.00  -0.01    -0.02   0.03  -0.05
   190   1    -0.03   0.05  -0.02    -0.01   0.01  -0.03    -0.00   0.06  -0.06
   191   6     0.00   0.00  -0.02    -0.01   0.01   0.06     0.03   0.02   0.00
   192   6     0.00   0.01  -0.02    -0.03   0.00   0.07     0.02   0.02  -0.02
   193   6    -0.00   0.00  -0.01    -0.00   0.01   0.05     0.03   0.01   0.02
   194   7     0.00   0.01  -0.02    -0.02  -0.00   0.05     0.02   0.01  -0.01
   195   6     0.00   0.00  -0.01    -0.01   0.00   0.04     0.03   0.00   0.00
   196   6    -0.00  -0.00  -0.00     0.00   0.02   0.05     0.04  -0.01   0.04
   197   5     0.00  -0.00   0.00    -0.04   0.00   0.00     0.01  -0.01  -0.00
   198   6     0.00  -0.00  -0.00    -0.00   0.00   0.00     0.03  -0.01  -0.00
   199   1    -0.00  -0.01  -0.00     0.01   0.02   0.04     0.04  -0.03   0.04
   200   1    -0.00   0.00   0.00     0.00   0.01   0.04     0.03   0.00   0.06
   201   1    -0.00  -0.00  -0.00     0.00   0.02   0.05     0.04  -0.01   0.05
   202   7     0.00   0.00  -0.00    -0.03  -0.02   0.01     0.02  -0.02  -0.00
   203   9    -0.00   0.01   0.02    -0.04  -0.02  -0.04    -0.00   0.00   0.01
   204   9     0.01  -0.02   0.00    -0.07   0.06  -0.00     0.02  -0.01  -0.00
   205   6     0.00  -0.00   0.00    -0.01  -0.00  -0.02     0.03  -0.01  -0.01
   206   6    -0.00  -0.00   0.00     0.00   0.01  -0.00     0.03  -0.01  -0.00
   207   6     0.00   0.00  -0.00    -0.04  -0.04   0.01     0.02  -0.03   0.00
   208   6     0.00  -0.00   0.01    -0.01  -0.01  -0.04     0.03  -0.02  -0.02
   209   6     0.00  -0.00   0.00    -0.01   0.01  -0.00     0.00  -0.01  -0.01
   210   6     0.00  -0.00   0.00    -0.01   0.01  -0.00     0.00  -0.00  -0.01
   211   6     0.00   0.00   0.01    -0.02  -0.03  -0.03     0.02  -0.03  -0.01
   212   6    -0.00  -0.01   0.02     0.00   0.01  -0.09     0.03  -0.01  -0.03
   213   6     0.00  -0.00   0.00    -0.02   0.01  -0.00    -0.01  -0.01  -0.01
   214   6     0.00  -0.00   0.00    -0.01   0.01  -0.01    -0.03  -0.00  -0.01
   215   6     0.00  -0.00   0.00    -0.02   0.01  -0.01    -0.03  -0.00  -0.01
   216   6     0.00  -0.00   0.00    -0.02   0.01  -0.00    -0.01  -0.00  -0.01
   217   1     0.00   0.00   0.01    -0.03  -0.04  -0.04     0.02  -0.03  -0.01
   218   1    -0.00  -0.00   0.03     0.01  -0.01  -0.12     0.03  -0.02  -0.04
   219   1    -0.00  -0.02   0.02     0.01   0.05  -0.09     0.04   0.00  -0.03
   220   1    -0.00  -0.01   0.02     0.00  -0.00  -0.09     0.03  -0.01  -0.04
   221   6     0.00  -0.00   0.00    -0.03   0.01  -0.01    -0.06  -0.00  -0.01
   222   1     0.00  -0.00   0.00    -0.01   0.00  -0.00     0.02  -0.01  -0.01
   223   6     0.00  -0.00   0.00    -0.03   0.01  -0.01    -0.07  -0.00  -0.01
   224   6     0.00  -0.00   0.00    -0.02   0.01  -0.01    -0.03  -0.00  -0.01
   225   6     0.01  -0.00   0.00    -0.04   0.01  -0.01    -0.08   0.00  -0.01
   226   1     0.00  -0.00   0.00    -0.00   0.01   0.00     0.02  -0.00  -0.00
   227   6     0.00  -0.00   0.00    -0.04   0.01  -0.00    -0.06   0.00  -0.01
   228   6     0.00  -0.00   0.00    -0.04   0.01  -0.01    -0.09  -0.00  -0.02
   229   1     0.00  -0.00   0.00    -0.04   0.01  -0.01    -0.07  -0.01  -0.01
   230   1     0.00  -0.00   0.00    -0.04   0.01  -0.01    -0.09   0.00  -0.02
   231   6     0.00  -0.00   0.00    -0.01   0.01  -0.00    -0.02  -0.00  -0.01
   232   6     0.01  -0.00   0.00    -0.06   0.02  -0.01    -0.10   0.01  -0.01
   233   1     0.01  -0.00   0.00    -0.05   0.01  -0.01    -0.10   0.01  -0.01
   234   1     0.01  -0.00   0.00    -0.06   0.02  -0.00    -0.08   0.01  -0.01
   235   1     0.00  -0.00   0.00    -0.06   0.01  -0.01    -0.13   0.00  -0.02
   236   6    -0.00   0.00  -0.00    -0.00  -0.01  -0.00    -0.00  -0.03  -0.02
   237   6    -0.00  -0.00  -0.00    -0.00   0.01   0.01    -0.00   0.01   0.01
   238   1     0.01  -0.00   0.00    -0.08   0.02  -0.01    -0.14   0.01  -0.01
   239   6    -0.00   0.00  -0.00     0.01  -0.02   0.01     0.03  -0.03  -0.01
   240   1     0.00   0.00   0.00    -0.01  -0.01  -0.01    -0.01  -0.04  -0.03
   241   6    -0.00   0.00  -0.01     0.01   0.00   0.03     0.03   0.01   0.02
   242   1     0.00  -0.00  -0.00    -0.01   0.02   0.02    -0.01   0.03   0.02
   243   6    -0.00   0.00  -0.01     0.02  -0.01   0.03     0.04  -0.02   0.01
   244   1    -0.00   0.01  -0.00     0.02  -0.03   0.01     0.04  -0.05  -0.01
   245   1    -0.00   0.00  -0.01     0.02   0.01   0.04     0.04   0.02   0.04
   246   1    -0.00   0.01  -0.01     0.03  -0.02   0.05     0.06  -0.02   0.02
   247   6     0.00   0.01  -0.03    -0.04   0.00   0.08     0.00   0.04  -0.04
   248   1    -0.00   0.02  -0.03    -0.05  -0.01   0.08     0.00   0.06  -0.04
   249   1     0.01   0.01  -0.04    -0.05  -0.00   0.09    -0.00   0.03  -0.06
   250   1     0.00   0.01  -0.03    -0.05   0.02   0.09     0.00   0.05  -0.04
   251   6     0.00   0.01  -0.01    -0.06  -0.06   0.04     0.01  -0.03   0.01
   252   1    -0.02   0.01  -0.03     0.02  -0.05   0.12    -0.01  -0.02   0.01
   253   1     0.03   0.03  -0.02    -0.15  -0.12   0.09     0.02  -0.03   0.01
   254   1     0.01  -0.00   0.02    -0.06  -0.03  -0.05     0.01  -0.05   0.03
                     34                     35                     36
                      A                      A                      A
 Frequencies --     62.7169                63.7325                64.4806
 Red. masses --      3.4969                 4.0180                 4.7549
 Frc consts  --      0.0081                 0.0096                 0.0116
 IR Inten    --      0.0402                 0.0462                 0.0445
  Atom  AN      X      Y      Z        X      Y      Z        X      Y      Z
     1   6    -0.00   0.01  -0.00     0.01  -0.01  -0.00     0.00   0.01  -0.01
     2   6    -0.01  -0.01  -0.00     0.00  -0.00  -0.00     0.00   0.01  -0.01
     3   6    -0.01  -0.04   0.00     0.00  -0.01  -0.00     0.00   0.02  -0.01
     4   6    -0.01  -0.02   0.00     0.00  -0.01   0.00     0.00   0.02  -0.01
     5   7    -0.00   0.00   0.00     0.01  -0.01   0.00     0.00   0.01  -0.01
     6   6    -0.01  -0.00   0.00     0.00  -0.00   0.00    -0.00   0.01  -0.00
     7   6    -0.00   0.01   0.00     0.01   0.01   0.01     0.00   0.01  -0.00
     8   6    -0.00   0.04  -0.00     0.01   0.02   0.00     0.00   0.01   0.00
     9   7    -0.01  -0.03   0.00     0.00  -0.01   0.01     0.00   0.00  -0.00
    10   6    -0.01   0.00  -0.00     0.01   0.01   0.00     0.00   0.00   0.00
    11   6    -0.01  -0.04   0.00     0.00  -0.02   0.01     0.00  -0.00   0.00
    12   5    -0.01  -0.00   0.00     0.01   0.00   0.00     0.00   0.01  -0.00
    13   9    -0.02   0.01  -0.02     0.00   0.01  -0.02     0.00   0.01  -0.00
    14   9     0.01   0.01   0.02     0.01   0.02   0.02     0.01   0.01  -0.01
    15   6    -0.00   0.00   0.00    -0.00  -0.01   0.01    -0.01  -0.01  -0.00
    16   6    -0.00   0.00   0.00    -0.00  -0.02   0.02    -0.01  -0.02   0.01
    17   6    -0.00   0.00   0.01    -0.00  -0.02  -0.00    -0.01  -0.02  -0.02
    18   6    -0.00  -0.00   0.00    -0.00  -0.01   0.03    -0.00  -0.01   0.03
    19   6     0.01   0.00   0.00    -0.00  -0.03   0.02    -0.01  -0.04   0.02
    20   6    -0.00   0.00   0.01    -0.01  -0.03   0.00    -0.01  -0.04  -0.02
    21   6    -0.00  -0.00   0.01    -0.00  -0.01  -0.01    -0.01  -0.01  -0.04
    22   6     0.02  -0.00  -0.00    -0.00  -0.02   0.03     0.00  -0.01   0.05
    23   1    -0.01   0.00   0.00    -0.00  -0.00   0.03    -0.00   0.01   0.03
    24   6     0.02  -0.00   0.00    -0.00  -0.03   0.03    -0.00  -0.05   0.03
    25   6     0.00   0.00   0.00    -0.01  -0.03   0.01    -0.01  -0.05   0.00
    26   6    -0.01   0.01   0.01    -0.01  -0.03  -0.01    -0.01  -0.05  -0.03
    27   1     0.00  -0.00   0.01    -0.00  -0.01  -0.01    -0.01   0.00  -0.04
    28   6    -0.01   0.00   0.01    -0.01  -0.02  -0.02    -0.00  -0.02  -0.05
    29   6     0.03  -0.00  -0.00    -0.00  -0.03   0.04     0.00  -0.03   0.05
    30   1     0.02  -0.00  -0.00    -0.00  -0.01   0.04     0.00  -0.01   0.06
    31   1     0.03  -0.00  -0.00    -0.00  -0.04   0.03    -0.00  -0.06   0.03
    32   6    -0.01   0.00   0.01    -0.01  -0.03  -0.02    -0.00  -0.04  -0.05
    33   1    -0.01   0.01   0.01    -0.01  -0.04  -0.01    -0.01  -0.07  -0.03
    34   1    -0.01   0.00   0.01    -0.01  -0.02  -0.02    -0.00  -0.02  -0.07
    35   1     0.04  -0.01  -0.00     0.00  -0.03   0.04     0.00  -0.04   0.06
    36   1    -0.01   0.01   0.01    -0.02  -0.03  -0.02    -0.00  -0.05  -0.07
    37   6     0.00   0.00   0.00    -0.01  -0.03   0.01    -0.01  -0.04  -0.00
    38   6     0.00   0.00   0.01    -0.00  -0.00   0.01    -0.00  -0.00  -0.00
    39   6    -0.00  -0.00   0.00    -0.00  -0.00   0.01    -0.00  -0.00  -0.01
    40   6    -0.00  -0.00   0.01     0.01   0.06   0.00     0.02   0.08  -0.01
    41   1     0.00   0.01   0.01    -0.01  -0.02   0.01    -0.01  -0.03   0.01
    42   6    -0.01  -0.01   0.00     0.01   0.05  -0.00     0.02   0.08  -0.02
    43   1     0.00  -0.00   0.00    -0.01  -0.02   0.00    -0.01  -0.03  -0.01
    44   6    -0.01  -0.01   0.01     0.02   0.09  -0.00     0.03   0.13  -0.02
    45   1    -0.00  -0.00   0.01     0.02   0.08   0.00     0.03   0.12  -0.01
    46   1    -0.01  -0.02   0.00     0.02   0.08  -0.00     0.03   0.12  -0.02
    47   1    -0.01  -0.02   0.01     0.04   0.13  -0.01     0.05   0.21  -0.02
    48   6    -0.01  -0.08   0.01     0.00  -0.00  -0.00     0.00   0.03  -0.01
    49   1    -0.02  -0.10  -0.02    -0.00  -0.00  -0.00     0.00   0.03  -0.00
    50   1    -0.02  -0.10   0.04     0.00  -0.00  -0.00     0.00   0.03  -0.02
    51   1    -0.01  -0.08   0.01     0.00  -0.00  -0.00     0.00   0.03  -0.01
    52   6     0.01   0.10  -0.01     0.01   0.06   0.00    -0.00   0.03   0.00
    53   1     0.00   0.11  -0.05     0.01   0.07  -0.02    -0.00   0.03  -0.01
    54   1     0.01   0.12   0.03     0.02   0.07   0.02     0.00   0.03   0.01
    55   1     0.01   0.10  -0.00     0.01   0.06   0.00    -0.00   0.03   0.01
    56   6    -0.00  -0.01  -0.01     0.00  -0.00  -0.01     0.00   0.01  -0.00
    57   6    -0.00   0.01   0.02     0.00  -0.01  -0.01    -0.00  -0.00  -0.01
    58   6    -0.01  -0.03  -0.03     0.00   0.00  -0.00     0.00   0.01   0.01
    59   7    -0.00   0.00   0.00     0.00  -0.00  -0.01    -0.00  -0.00   0.00
    60   6    -0.01  -0.01  -0.02     0.00   0.00  -0.01     0.00   0.00   0.01
    61   6    -0.02  -0.05  -0.07     0.00   0.01   0.01     0.01   0.02   0.02
    62   5    -0.00   0.00  -0.00    -0.00  -0.00  -0.01    -0.00  -0.00   0.00
    63   6    -0.00   0.00  -0.00     0.00   0.00  -0.01     0.00  -0.00   0.00
    64   1    -0.02  -0.09  -0.06     0.00   0.01   0.00     0.01   0.03   0.02
    65   1    -0.02  -0.04  -0.10     0.00   0.01   0.01     0.01   0.02   0.03
    66   1    -0.02  -0.05  -0.07     0.00   0.01   0.01     0.01   0.02   0.02
    67   7    -0.00  -0.01  -0.02    -0.00   0.00  -0.00     0.00   0.01   0.03
    68   9    -0.02  -0.00   0.01     0.00  -0.00  -0.00     0.01   0.00  -0.02
    69   9     0.02   0.02  -0.00    -0.01   0.00  -0.01    -0.02  -0.03   0.00
    70   6    -0.00   0.01   0.01     0.00  -0.01  -0.01     0.00  -0.01   0.00
    71   6    -0.01  -0.00  -0.01     0.00   0.01   0.00     0.01  -0.00   0.01
    72   6    -0.00  -0.02  -0.03    -0.00   0.00   0.00     0.00   0.02   0.03
    73   6     0.00   0.03   0.03     0.00  -0.01  -0.02    -0.00  -0.02  -0.01
    74   6    -0.00   0.00  -0.01     0.01   0.01   0.01     0.01  -0.00   0.02
    75   6    -0.00  -0.00  -0.01     0.00   0.02   0.00     0.00   0.01   0.01
    76   6    -0.00   0.01   0.01    -0.00  -0.01  -0.01    -0.00  -0.00   0.01
    77   6     0.01   0.07   0.08    -0.00  -0.03  -0.03    -0.01  -0.05  -0.05
    78   6    -0.00   0.00  -0.01     0.00  -0.01   0.02     0.00  -0.01   0.02
    79   6     0.01  -0.00  -0.01     0.00   0.02   0.02     0.00   0.00   0.02
    80   6    -0.00  -0.00  -0.01     0.01   0.03   0.01     0.00   0.01   0.01
    81   6    -0.00  -0.00  -0.01     0.00   0.03  -0.01     0.00   0.01   0.00
    82   1     0.01   0.05   0.13     0.00  -0.02  -0.05    -0.00  -0.04  -0.09
    83   1     0.02   0.12   0.08    -0.00  -0.04  -0.03    -0.01  -0.08  -0.05
    84   1     0.01   0.08   0.08    -0.00  -0.03  -0.03    -0.01  -0.06  -0.05
    85   6     0.01   0.00  -0.02    -0.00  -0.01   0.03    -0.01  -0.01   0.03
    86   1    -0.01   0.01  -0.01     0.01  -0.01   0.01     0.01  -0.02   0.01
    87   6     0.02  -0.00  -0.02    -0.00   0.01   0.04    -0.01   0.00   0.03
    88   6     0.00  -0.00  -0.01     0.01   0.03   0.02     0.00   0.01   0.02
    89   6    -0.01  -0.00  -0.01     0.01   0.04   0.01     0.00   0.02   0.01
    90   1     0.00  -0.00  -0.01     0.00   0.02  -0.02     0.00   0.01  -0.00
    91   6    -0.01  -0.00  -0.01     0.00   0.04  -0.01     0.00   0.02   0.00
    92   6     0.03  -0.00  -0.02    -0.01   0.00   0.04    -0.02  -0.01   0.03
    93   1     0.02   0.00  -0.02    -0.00  -0.02   0.03    -0.01  -0.02   0.03
    94   1     0.03  -0.01  -0.02    -0.00   0.02   0.04    -0.02   0.01   0.04
    95   6    -0.00  -0.00  -0.01     0.01   0.02   0.02     0.00   0.01   0.02
    96   6    -0.01  -0.00  -0.01     0.01   0.05  -0.00     0.00   0.02   0.01
    97   1    -0.01  -0.00  -0.01     0.01   0.05   0.02     0.00   0.02   0.02
    98   1    -0.01  -0.00  -0.00     0.00   0.04  -0.02    -0.00   0.02  -0.00
    99   1     0.04  -0.00  -0.02    -0.01  -0.00   0.05    -0.03  -0.01   0.04
   100   6     0.00   0.01  -0.00     0.00   0.00  -0.00     0.00  -0.01   0.01
   101   6    -0.00  -0.00  -0.00     0.00   0.01  -0.01     0.00  -0.00   0.00
   102   1    -0.02  -0.00  -0.00     0.01   0.06  -0.00     0.00   0.03   0.01
   103   6     0.00   0.02   0.01    -0.01  -0.03  -0.05    -0.01  -0.03  -0.02
   104   1     0.00   0.01  -0.01     0.01   0.01   0.01     0.00  -0.01   0.02
   105   6    -0.00   0.01   0.01    -0.01  -0.03  -0.05    -0.01  -0.02  -0.02
   106   1    -0.00  -0.01  -0.01     0.01   0.02   0.01     0.00   0.01   0.01
   107   6     0.00   0.02   0.02    -0.02  -0.05  -0.08    -0.01  -0.04  -0.04
   108   1     0.00   0.03   0.01    -0.02  -0.05  -0.07    -0.01  -0.04  -0.03
   109   1    -0.00   0.01   0.01    -0.02  -0.04  -0.07    -0.01  -0.03  -0.04
   110   1     0.00   0.03   0.03    -0.04  -0.08  -0.12    -0.02  -0.06  -0.06
   111   6    -0.01  -0.10   0.01     0.00  -0.04   0.01     0.01  -0.02   0.00
   112   1    -0.01  -0.11   0.05     0.01  -0.05   0.03     0.01  -0.02   0.02
   113   1    -0.02  -0.12  -0.02    -0.00  -0.06  -0.01     0.01  -0.03  -0.00
   114   1    -0.01  -0.10  -0.01     0.00  -0.04   0.00     0.01  -0.02   0.01
   115   6    -0.00   0.05  -0.01     0.01  -0.01  -0.00     0.00  -0.00  -0.01
   116   1    -0.00   0.05  -0.01     0.01  -0.00  -0.00     0.00  -0.00  -0.01
   117   1     0.00   0.06   0.02     0.01  -0.01  -0.00     0.00  -0.00  -0.01
   118   1    -0.00   0.06  -0.03     0.01  -0.01   0.00     0.00  -0.00  -0.00
   119   6     0.00   0.03   0.05     0.00  -0.01  -0.02    -0.01  -0.01  -0.02
   120   1     0.00   0.07   0.04     0.01  -0.02  -0.02    -0.01  -0.02  -0.02
   121   1     0.01   0.03   0.08    -0.00  -0.01  -0.03    -0.01  -0.01  -0.03
   122   1     0.01   0.03   0.06     0.00  -0.01  -0.02    -0.01  -0.01  -0.02
   123   6    -0.01  -0.06  -0.07    -0.00   0.01   0.02     0.00   0.05   0.07
   124   1    -0.01  -0.04  -0.12     0.00   0.01   0.03    -0.00   0.03   0.10
   125   1    -0.01  -0.10  -0.07    -0.01   0.02   0.01     0.01   0.08   0.07
   126   1    -0.01  -0.07  -0.07    -0.01   0.02   0.02     0.01   0.05   0.06
   127   6    -0.00   0.01   0.01    -0.00  -0.01  -0.00    -0.00  -0.00  -0.00
   128   6     0.00  -0.01   0.06    -0.00  -0.00  -0.02     0.00   0.01  -0.04
   129   6    -0.00   0.02  -0.03    -0.00  -0.02   0.02    -0.00  -0.01   0.02
   130   7     0.00  -0.01   0.04    -0.00  -0.00  -0.01     0.00   0.01  -0.03
   131   6    -0.00   0.01  -0.01    -0.00  -0.01   0.02     0.00  -0.00   0.00
   132   6     0.00   0.05  -0.10     0.00  -0.03   0.05    -0.00  -0.03   0.07
   133   5     0.01  -0.00   0.00    -0.01  -0.00  -0.00    -0.00  -0.00   0.00
   134   6    -0.00   0.00   0.00     0.00  -0.00   0.00     0.00  -0.00   0.01
   135   1     0.00   0.01  -0.14     0.00  -0.01   0.07    -0.00  -0.00   0.10
   136   1     0.01   0.10  -0.11     0.00  -0.05   0.06    -0.01  -0.07   0.08
   137   1     0.00   0.06  -0.10     0.00  -0.03   0.05    -0.00  -0.04   0.07
   138   7     0.00   0.00  -0.02    -0.01  -0.00   0.02    -0.00   0.00  -0.00
   139   9     0.04   0.01  -0.00    -0.02   0.02  -0.01    -0.02  -0.04   0.01
   140   9    -0.02  -0.01  -0.01     0.00  -0.01  -0.02     0.01   0.02   0.03
   141   6    -0.00  -0.01   0.02     0.00   0.01  -0.02    -0.00  -0.00   0.01
   142   6    -0.01   0.00  -0.00     0.00  -0.01   0.02     0.01   0.01  -0.02
   143   6     0.01   0.00  -0.03    -0.01  -0.00   0.03    -0.00   0.01  -0.00
   144   6    -0.01  -0.02   0.04     0.00   0.03  -0.05    -0.00  -0.01   0.03
   145   6     0.00   0.01  -0.00    -0.00  -0.02   0.02     0.01   0.04  -0.03
   146   6    -0.00   0.00  -0.01    -0.00   0.00   0.03     0.01  -0.01  -0.04
   147   6    -0.00  -0.01   0.00    -0.00   0.02  -0.02    -0.00  -0.00   0.02
   148   6    -0.02  -0.05   0.09     0.02   0.06  -0.13    -0.00  -0.02   0.08
   149   6     0.00   0.01  -0.00    -0.01  -0.03   0.01     0.01   0.06  -0.00
   150   6     0.00   0.01  -0.01    -0.01  -0.03   0.03     0.01   0.04  -0.06
   151   6     0.01   0.00  -0.01    -0.01  -0.00   0.04     0.01  -0.00  -0.07
   152   6    -0.00  -0.00  -0.01    -0.00   0.02   0.03     0.00  -0.04  -0.04
   153   1    -0.00  -0.02  -0.00    -0.00   0.03  -0.03    -0.00  -0.00   0.03
   154   1    -0.02  -0.10   0.11     0.03   0.12  -0.15    -0.01  -0.06   0.08
   155   1    -0.02  -0.01   0.14     0.02   0.01  -0.19    -0.00  -0.00   0.11
   156   1    -0.02  -0.04   0.09     0.02   0.05  -0.13    -0.00  -0.02   0.07
   157   6     0.01   0.01  -0.00    -0.01  -0.05   0.01     0.00   0.09  -0.01
   158   1     0.00   0.01   0.00    -0.01  -0.03  -0.00     0.01   0.05   0.02
   159   6     0.01   0.01  -0.01    -0.01  -0.04   0.04     0.01   0.08  -0.06
   160   6     0.01   0.00  -0.01    -0.01  -0.02   0.05     0.01   0.03  -0.08
   161   6     0.03  -0.00  -0.01    -0.02   0.01   0.05     0.00  -0.02  -0.10
   162   1    -0.01  -0.00  -0.00     0.01   0.02   0.02     0.00  -0.05  -0.02
   163   6     0.02  -0.01  -0.01    -0.02   0.03   0.03    -0.00  -0.06  -0.06
   164   6     0.01   0.01  -0.00    -0.01  -0.05   0.03     0.00   0.10  -0.04
   165   1     0.01   0.01   0.00    -0.01  -0.05   0.00     0.00   0.10   0.01
   166   1     0.01   0.01  -0.01    -0.01  -0.04   0.05     0.01   0.08  -0.08
   167   6     0.01   0.00  -0.01    -0.01  -0.01   0.04     0.01   0.02  -0.07
   168   6     0.04  -0.01  -0.01    -0.03   0.02   0.05    -0.00  -0.05  -0.09
   169   1     0.04  -0.00  -0.01    -0.03   0.01   0.06     0.00  -0.02  -0.11
   170   1     0.03  -0.01  -0.00    -0.02   0.04   0.03    -0.00  -0.09  -0.06
   171   1     0.01   0.02  -0.01    -0.01  -0.06   0.03     0.00   0.12  -0.05
   172   6     0.00  -0.00   0.00    -0.00  -0.00   0.00     0.00   0.00  -0.00
   173   6     0.00   0.01  -0.00    -0.00  -0.01   0.00     0.00  -0.00  -0.01
   174   1     0.05  -0.01  -0.01    -0.04   0.03   0.05    -0.01  -0.07  -0.11
   175   6    -0.01  -0.01   0.02     0.01   0.03  -0.08    -0.02  -0.04   0.14
   176   1     0.00  -0.01  -0.00    -0.01  -0.01   0.02     0.01   0.02  -0.04
   177   6    -0.01  -0.00   0.02     0.01   0.02  -0.08    -0.02  -0.05   0.13
   178   1     0.00   0.01  -0.01    -0.01  -0.01   0.03     0.01   0.01  -0.05
   179   6    -0.01  -0.01   0.03     0.02   0.04  -0.12    -0.03  -0.07   0.21
   180   1    -0.01  -0.02   0.03     0.02   0.04  -0.11    -0.03  -0.06   0.20
   181   1    -0.01   0.00   0.03     0.02   0.03  -0.11    -0.03  -0.07   0.19
   182   1    -0.02  -0.01   0.05     0.04   0.06  -0.19    -0.05  -0.11   0.33
   183   6     0.00  -0.04   0.13    -0.01   0.01  -0.05     0.00   0.03  -0.08
   184   1     0.02   0.00   0.17    -0.01  -0.01  -0.07    -0.01  -0.00  -0.11
   185   1    -0.01  -0.09   0.15    -0.00   0.03  -0.06     0.01   0.06  -0.10
   186   1    -0.00  -0.04   0.12    -0.01   0.01  -0.05     0.00   0.03  -0.07
   187   6     0.02   0.02  -0.09    -0.02  -0.02   0.09    -0.00   0.02  -0.03
   188   1     0.01   0.07  -0.10     0.02  -0.09   0.12    -0.05   0.06  -0.06
   189   1     0.02  -0.01  -0.13    -0.06   0.01   0.15     0.04  -0.00  -0.08
   190   1     0.02   0.01  -0.09    -0.02  -0.00   0.06    -0.01   0.00   0.02
   191   6    -0.01   0.00  -0.01     0.01   0.01  -0.00     0.00   0.00   0.01
   192   6    -0.00  -0.01   0.03     0.00  -0.00   0.01     0.00  -0.01   0.02
   193   6    -0.01   0.02  -0.04     0.01   0.02  -0.03     0.00   0.01  -0.00
   194   7    -0.01  -0.00   0.01     0.00   0.00  -0.00     0.00  -0.01   0.02
   195   6    -0.01   0.01  -0.03     0.01   0.01  -0.02     0.00   0.00   0.00
   196   6    -0.01   0.05  -0.10     0.01   0.04  -0.07     0.00   0.01  -0.02
   197   5    -0.01   0.00  -0.00     0.00   0.00  -0.00     0.00  -0.00   0.00
   198   6    -0.01   0.00  -0.00     0.01   0.00  -0.00     0.00  -0.00   0.00
   199   1    -0.00   0.10  -0.10     0.02   0.07  -0.07     0.01   0.03  -0.02
   200   1    -0.01   0.03  -0.14     0.00   0.03  -0.10     0.00   0.01  -0.04
   201   1    -0.01   0.04  -0.10     0.01   0.03  -0.06     0.00   0.01  -0.02
   202   7    -0.01   0.01  -0.02     0.00   0.01  -0.02     0.00   0.00  -0.00
   203   9     0.01   0.01   0.01     0.01   0.01   0.02     0.01  -0.00  -0.00
   204   9    -0.02  -0.01   0.00    -0.01  -0.02   0.00    -0.01   0.00   0.00
   205   6    -0.01  -0.01   0.02     0.01  -0.01   0.02     0.00  -0.01   0.01
   206   6    -0.01   0.01  -0.01     0.01   0.01  -0.01     0.00   0.00  -0.00
   207   6    -0.01   0.02  -0.03     0.00   0.01  -0.03     0.00   0.00  -0.01
   208   6    -0.01  -0.03   0.05     0.01  -0.03   0.06     0.00  -0.01   0.02
   209   6     0.00   0.00  -0.01     0.01   0.00  -0.02     0.00  -0.00  -0.01
   210   6    -0.00   0.01  -0.01     0.00   0.02  -0.01     0.00   0.01  -0.00
   211   6    -0.01  -0.01   0.02     0.01  -0.02   0.02     0.00  -0.00   0.00
   212   6    -0.01  -0.06   0.13     0.01  -0.08   0.14     0.00  -0.02   0.04
   213   6     0.00   0.00  -0.01     0.01  -0.01  -0.02     0.00  -0.01  -0.01
   214   6     0.00   0.00  -0.01    -0.00   0.01  -0.03    -0.00   0.00  -0.02
   215   6     0.01   0.01  -0.01     0.00   0.02  -0.02     0.00   0.01  -0.01
   216   6    -0.00   0.01  -0.01     0.00   0.02  -0.01     0.00   0.01   0.00
   217   1    -0.01  -0.01   0.03     0.01  -0.03   0.04     0.00  -0.00   0.00
   218   1    -0.01  -0.03   0.19     0.00  -0.04   0.21     0.00  -0.01   0.06
   219   1    -0.00  -0.13   0.14     0.01  -0.16   0.15     0.01  -0.05   0.04
   220   1    -0.01  -0.07   0.12     0.01  -0.08   0.13     0.00  -0.02   0.04
   221   6     0.00   0.00  -0.01    -0.01  -0.01  -0.03    -0.01  -0.01  -0.02
   222   1     0.00   0.00  -0.01     0.02  -0.01  -0.02     0.00  -0.01  -0.00
   223   6    -0.00   0.00  -0.01    -0.02   0.00  -0.04    -0.01  -0.00  -0.02
   224   6     0.01   0.01  -0.01     0.00   0.02  -0.03     0.00   0.01  -0.02
   225   6     0.03   0.01  -0.01     0.01   0.03  -0.02     0.00   0.02  -0.01
   226   1    -0.01   0.01  -0.01    -0.00   0.02  -0.00     0.00   0.01   0.01
   227   6     0.02   0.01  -0.00     0.00   0.03  -0.01    -0.00   0.02   0.00
   228   6    -0.00   0.00  -0.01    -0.03  -0.01  -0.04    -0.01  -0.01  -0.02
   229   1     0.00   0.00  -0.01    -0.02  -0.02  -0.03    -0.01  -0.02  -0.02
   230   1    -0.00   0.00  -0.01    -0.03   0.01  -0.05    -0.01   0.00  -0.03
   231   6     0.00   0.00  -0.01     0.00   0.01  -0.03     0.00   0.01  -0.01
   232   6     0.03   0.01  -0.00     0.00   0.04  -0.02    -0.00   0.03  -0.00
   233   1     0.04   0.01  -0.01     0.01   0.03  -0.03     0.00   0.02  -0.02
   234   1     0.02   0.01  -0.00     0.00   0.04  -0.00    -0.00   0.03   0.01
   235   1    -0.00   0.00  -0.01    -0.04  -0.01  -0.05    -0.02  -0.01  -0.03
   236   6     0.00   0.00   0.00     0.00  -0.00  -0.00     0.00  -0.00  -0.00
   237   6     0.00   0.00  -0.00     0.00   0.01  -0.00     0.00   0.00  -0.00
   238   1     0.05   0.01  -0.00     0.01   0.04  -0.02    -0.00   0.03  -0.00
   239   6    -0.01  -0.00   0.02    -0.00  -0.03   0.05    -0.00  -0.02   0.03
   240   1     0.00   0.01   0.00     0.00  -0.00  -0.02     0.00   0.00  -0.01
   241   6    -0.01  -0.01   0.01    -0.00  -0.02   0.05    -0.00  -0.01   0.03
   242   1     0.00   0.00  -0.01     0.00   0.02  -0.02     0.00   0.01  -0.01
   243   6    -0.01  -0.01   0.02    -0.00  -0.04   0.08    -0.00  -0.03   0.05
   244   1    -0.01  -0.01   0.03    -0.00  -0.05   0.07    -0.00  -0.03   0.04
   245   1    -0.01  -0.01   0.01    -0.00  -0.03   0.07    -0.00  -0.02   0.05
   246   1    -0.01  -0.02   0.03    -0.01  -0.07   0.13    -0.01  -0.04   0.08
   247   6    -0.00  -0.04   0.08     0.00  -0.02   0.05     0.00  -0.02   0.04
   248   1    -0.00  -0.08   0.08     0.00  -0.05   0.05     0.00  -0.03   0.04
   249   1    -0.00  -0.02   0.11     0.01  -0.01   0.07    -0.00  -0.01   0.05
   250   1    -0.00  -0.03   0.09     0.00  -0.01   0.06     0.00  -0.01   0.04
   251   6    -0.01   0.05  -0.09     0.00   0.05  -0.10    -0.00   0.02  -0.04
   252   1    -0.08   0.03  -0.18    -0.11   0.03  -0.21    -0.02   0.01  -0.06
   253   1     0.06   0.13  -0.13     0.11   0.16  -0.15     0.02   0.05  -0.05
   254   1    -0.00   0.02  -0.03     0.01  -0.01   0.01    -0.00   0.01  -0.02
                     37                     38                     39
                      A                      A                      A
 Frequencies --     65.1044                65.1499                67.4069
 Red. masses --      4.8036                 4.7029                 5.0327
 Frc consts  --      0.0120                 0.0118                 0.0135
 IR Inten    --      0.0784                 0.0872                 0.0754
  Atom  AN      X      Y      Z        X      Y      Z        X      Y      Z
     1   6    -0.00  -0.02   0.01     0.00  -0.01   0.00    -0.01   0.05  -0.02
     2   6     0.00   0.01   0.00     0.00   0.00   0.00    -0.01   0.01  -0.01
     3   6     0.00   0.04  -0.00     0.00   0.01   0.00    -0.00  -0.01  -0.01
     4   6     0.00   0.02  -0.00     0.00  -0.01   0.00    -0.01   0.03  -0.02
     5   7    -0.00  -0.01   0.00     0.00  -0.02   0.00    -0.01   0.06  -0.02
     6   6     0.00   0.01  -0.00     0.00  -0.02   0.00    -0.01   0.03  -0.02
     7   6     0.00   0.00   0.00    -0.00  -0.03   0.00    -0.01   0.03  -0.02
     8   6     0.00  -0.01   0.00    -0.00  -0.04   0.01    -0.01   0.01  -0.01
     9   7     0.00   0.01  -0.00     0.00   0.00   0.00    -0.00   0.03  -0.02
    10   6     0.00  -0.00  -0.00     0.00  -0.01   0.01    -0.01   0.00   0.00
    11   6     0.00   0.00  -0.00     0.00   0.02   0.00     0.00   0.01  -0.01
    12   5    -0.00   0.01   0.00     0.00  -0.01   0.00    -0.00   0.01  -0.02
    13   9     0.01   0.01  -0.01     0.01  -0.01   0.00    -0.02  -0.02   0.03
    14   9    -0.01   0.01   0.01    -0.01  -0.01   0.00     0.01  -0.03  -0.07
    15   6    -0.00  -0.01   0.00     0.00   0.00   0.00    -0.01   0.02  -0.03
    16   6    -0.00  -0.02   0.02     0.01   0.01  -0.02    -0.01   0.01  -0.02
    17   6    -0.01  -0.02  -0.02     0.01   0.02   0.02    -0.00   0.01  -0.04
    18   6    -0.00  -0.00   0.04     0.00   0.00  -0.04    -0.00   0.02  -0.01
    19   6    -0.01  -0.04   0.02     0.01   0.04  -0.02    -0.00  -0.00  -0.02
    20   6    -0.01  -0.04  -0.01     0.01   0.04   0.02    -0.01  -0.01  -0.04
    21   6    -0.01  -0.01  -0.04     0.00   0.01   0.04     0.00   0.01  -0.05
    22   6    -0.01  -0.01   0.06    -0.00   0.01  -0.06     0.01   0.01  -0.00
    23   1     0.01   0.01   0.04     0.00  -0.02  -0.04    -0.01   0.03  -0.01
    24   6    -0.02  -0.05   0.05    -0.00   0.05  -0.04     0.01  -0.01  -0.01
    25   6    -0.02  -0.05   0.01     0.01   0.05  -0.00    -0.00  -0.01  -0.03
    26   6    -0.00  -0.06  -0.04     0.02   0.05   0.04    -0.00  -0.01  -0.05
    27   1    -0.01   0.01  -0.04    -0.00  -0.01   0.04     0.00   0.02  -0.05
    28   6    -0.00  -0.02  -0.06     0.01   0.02   0.06     0.00   0.00  -0.07
    29   6    -0.02  -0.03   0.07    -0.01   0.04  -0.06     0.02  -0.01   0.00
    30   1    -0.01  -0.00   0.08    -0.01   0.00  -0.07     0.02   0.01   0.01
    31   1    -0.02  -0.06   0.05    -0.00   0.07  -0.04     0.02  -0.02  -0.01
    32   6    -0.00  -0.05  -0.06     0.02   0.04   0.06    -0.00  -0.01  -0.06
    33   1    -0.00  -0.08  -0.03     0.03   0.07   0.04    -0.01  -0.03  -0.05
    34   1    -0.00  -0.02  -0.08     0.01   0.01   0.08     0.01   0.01  -0.08
    35   1    -0.02  -0.04   0.08    -0.01   0.05  -0.08     0.03  -0.01   0.01
    36   1     0.00  -0.06  -0.07     0.03   0.05   0.07    -0.00  -0.02  -0.07
    37   6    -0.02  -0.05   0.01     0.01   0.04  -0.00    -0.01  -0.01  -0.03
    38   6    -0.00  -0.01   0.00     0.00   0.00   0.00    -0.00   0.00  -0.03
    39   6    -0.00  -0.00  -0.00     0.00   0.00   0.01    -0.00  -0.00  -0.03
    40   6     0.02   0.09  -0.00    -0.02  -0.09   0.01     0.00   0.03  -0.03
    41   1    -0.01  -0.03   0.01     0.01   0.03  -0.00    -0.00  -0.01  -0.03
    42   6     0.02   0.10  -0.01    -0.02  -0.09   0.02     0.00   0.02  -0.04
    43   1    -0.01  -0.03  -0.00     0.01   0.03   0.01    -0.01  -0.01  -0.03
    44   6     0.04   0.15  -0.01    -0.04  -0.14   0.02     0.01   0.04  -0.04
    45   1     0.03   0.13  -0.01    -0.03  -0.13   0.01     0.01   0.04  -0.03
    46   1     0.04   0.14  -0.02    -0.03  -0.12   0.02     0.01   0.03  -0.04
    47   1     0.06   0.24  -0.02    -0.06  -0.22   0.03     0.01   0.06  -0.04
    48   6     0.01   0.09  -0.01     0.00   0.02  -0.00    -0.00  -0.05  -0.00
    49   1     0.01   0.12   0.03     0.00   0.03   0.01    -0.00  -0.07  -0.03
    50   1     0.01   0.11  -0.04     0.00   0.03  -0.01    -0.01  -0.07   0.02
    51   1     0.01   0.10  -0.01     0.00   0.03  -0.00    -0.01  -0.06   0.00
    52   6    -0.00  -0.01   0.00    -0.01  -0.09   0.01    -0.02   0.01  -0.00
    53   1    -0.00  -0.02   0.01    -0.00  -0.10   0.04    -0.02   0.00   0.00
    54   1    -0.00  -0.02  -0.00    -0.01  -0.10  -0.02    -0.03   0.00  -0.01
    55   1    -0.00  -0.01   0.00    -0.01  -0.09   0.00    -0.02   0.00   0.00
    56   6     0.00   0.01   0.01    -0.00   0.00  -0.00    -0.01  -0.00   0.01
    57   6    -0.00  -0.01  -0.02    -0.00  -0.00  -0.01    -0.01   0.02   0.05
    58   6     0.00   0.03   0.03    -0.00   0.01   0.01    -0.00  -0.02  -0.01
    59   7    -0.00  -0.00  -0.00    -0.00  -0.00  -0.01    -0.00   0.02   0.05
    60   6     0.00   0.02   0.02    -0.00   0.01   0.00    -0.00  -0.01   0.02
    61   6     0.01   0.06   0.08     0.00   0.02   0.02    -0.00  -0.05  -0.05
    62   5     0.00   0.01   0.01    -0.00   0.00  -0.00     0.00  -0.01   0.02
    63   6     0.00   0.01   0.01    -0.00   0.00  -0.00    -0.00  -0.01   0.02
    64   1     0.01   0.10   0.07     0.00   0.03   0.02     0.00  -0.09  -0.04
    65   1     0.01   0.05   0.12     0.00   0.02   0.03    -0.00  -0.04  -0.08
    66   1     0.01   0.05   0.08     0.00   0.02   0.02    -0.00  -0.04  -0.06
    67   7    -0.00   0.00  -0.00    -0.00   0.00  -0.00     0.01   0.01   0.04
    68   9     0.00  -0.00   0.03    -0.00   0.00   0.01    -0.01   0.01  -0.04
    69   9    -0.00   0.03   0.01    -0.01   0.01  -0.00     0.01  -0.07   0.02
    70   6     0.00   0.01   0.01    -0.00   0.00  -0.00    -0.00   0.00   0.03
    71   6    -0.01  -0.01  -0.01    -0.00   0.00  -0.01    -0.00  -0.01   0.02
    72   6    -0.00  -0.01  -0.01    -0.00  -0.00   0.00     0.01   0.01   0.02
    73   6     0.00   0.01   0.01    -0.00  -0.00   0.00    -0.01   0.00   0.01
    74   6    -0.01   0.01  -0.04    -0.00   0.00  -0.01    -0.00  -0.02   0.03
    75   6    -0.01  -0.04  -0.01    -0.00  -0.00  -0.00     0.00  -0.02   0.03
    76   6     0.00   0.00  -0.00    -0.00  -0.00   0.00     0.00   0.01   0.01
    77   6     0.00   0.02   0.02     0.00  -0.00   0.00    -0.02  -0.01  -0.00
    78   6    -0.00   0.04  -0.05    -0.00   0.01  -0.01    -0.00  -0.02   0.03
    79   6    -0.02  -0.02  -0.07    -0.00   0.00  -0.02     0.00  -0.02   0.03
    80   6    -0.02  -0.06  -0.03    -0.00  -0.01  -0.01     0.00  -0.02   0.03
    81   6    -0.00  -0.06   0.03    -0.00  -0.01   0.00     0.00  -0.02   0.03
    82   1    -0.00   0.01   0.03     0.00  -0.00   0.00    -0.02  -0.00  -0.01
    83   1     0.00   0.03   0.02     0.00  -0.00  -0.00    -0.03  -0.02  -0.00
    84   1     0.00   0.02   0.02     0.00  -0.00   0.00    -0.02  -0.01  -0.01
    85   6    -0.01   0.05  -0.08    -0.00   0.01  -0.02     0.01  -0.02   0.03
    86   1     0.01   0.06  -0.03     0.00   0.01  -0.01    -0.01  -0.02   0.03
    87   6    -0.02  -0.00  -0.10    -0.01   0.00  -0.02     0.01  -0.02   0.03
    88   6    -0.03  -0.05  -0.06    -0.00  -0.00  -0.01     0.00  -0.02   0.03
    89   6    -0.01  -0.10  -0.03    -0.00  -0.01  -0.01    -0.00  -0.02   0.03
    90   1     0.00  -0.04   0.05    -0.00  -0.00   0.00     0.01  -0.02   0.03
    91   6     0.00  -0.09   0.03     0.00  -0.01   0.00     0.00  -0.02   0.03
    92   6    -0.01   0.03  -0.11    -0.01   0.01  -0.02     0.02  -0.02   0.03
    93   1     0.00   0.08  -0.09    -0.00   0.02  -0.02     0.01  -0.02   0.03
    94   1    -0.03  -0.02  -0.12    -0.01   0.00  -0.02     0.02  -0.02   0.03
    95   6    -0.03  -0.04  -0.05    -0.00  -0.00  -0.01     0.00  -0.02   0.03
    96   6     0.00  -0.11   0.00     0.00  -0.01  -0.00    -0.00  -0.02   0.03
    97   1    -0.01  -0.11  -0.05    -0.00  -0.01  -0.01    -0.00  -0.02   0.03
    98   1     0.01  -0.10   0.05     0.00  -0.01   0.00     0.00  -0.02   0.03
    99   1    -0.02   0.04  -0.13    -0.01   0.01  -0.03     0.03  -0.02   0.02
   100   6    -0.01   0.00  -0.01    -0.00   0.00  -0.01     0.00  -0.02   0.02
   101   6    -0.01  -0.01  -0.00    -0.00   0.00  -0.00     0.00  -0.03   0.02
   102   1     0.01  -0.14   0.00     0.00  -0.02  -0.00    -0.01  -0.02   0.03
   103   6     0.03   0.09   0.11     0.01   0.02   0.01    -0.00  -0.03   0.02
   104   1    -0.02  -0.02  -0.04    -0.00   0.00  -0.01     0.00  -0.02   0.03
   105   6     0.03   0.08   0.12     0.01   0.02   0.02    -0.00  -0.03   0.02
   106   1    -0.02  -0.04  -0.03    -0.00  -0.00  -0.01     0.00  -0.03   0.02
   107   6     0.06   0.14   0.18     0.01   0.03   0.03    -0.00  -0.03   0.01
   108   1     0.05   0.13   0.15     0.01   0.03   0.02    -0.00  -0.03   0.02
   109   1     0.05   0.12   0.17     0.01   0.03   0.02    -0.01  -0.04   0.01
   110   1     0.10   0.22   0.28     0.02   0.04   0.04    -0.01  -0.04   0.01
   111   6    -0.00   0.01  -0.00     0.00   0.06   0.00     0.02  -0.01  -0.00
   112   1     0.01   0.01  -0.00     0.01   0.08  -0.03    -0.00  -0.00   0.00
   113   1    -0.00   0.00   0.00     0.01   0.08   0.02     0.04   0.00  -0.01
   114   1    -0.00   0.01  -0.00     0.00   0.07   0.01     0.02  -0.03   0.00
   115   6    -0.01  -0.07   0.01     0.00  -0.03   0.00    -0.01   0.10  -0.02
   116   1    -0.01  -0.07   0.02     0.00  -0.03   0.01    -0.01   0.08  -0.03
   117   1     0.00  -0.09  -0.02     0.00  -0.03  -0.00    -0.03   0.12   0.01
   118   1    -0.01  -0.09   0.04     0.00  -0.03   0.01    -0.01   0.12  -0.05
   119   6    -0.01  -0.04  -0.06    -0.00  -0.01  -0.02    -0.01   0.05   0.09
   120   1     0.00  -0.08  -0.05    -0.00  -0.02  -0.02    -0.02   0.10   0.09
   121   1    -0.01  -0.03  -0.09    -0.00  -0.01  -0.03    -0.00   0.04   0.13
   122   1    -0.01  -0.03  -0.06    -0.00  -0.01  -0.03    -0.01   0.04   0.09
   123   6    -0.00  -0.02  -0.02    -0.01   0.00   0.00     0.03   0.02   0.02
   124   1     0.00  -0.01  -0.04    -0.01   0.00   0.00     0.00   0.02   0.04
   125   1    -0.00  -0.03  -0.02    -0.01   0.00   0.00     0.05   0.03   0.04
   126   1    -0.00  -0.02  -0.02    -0.01   0.00   0.01     0.03   0.01  -0.01
   127   6     0.00  -0.00   0.00    -0.00  -0.00   0.01     0.00   0.02  -0.02
   128   6    -0.00  -0.01   0.01    -0.00  -0.01   0.01     0.01   0.02  -0.04
   129   6     0.00   0.00  -0.01    -0.00  -0.01   0.01     0.00   0.03  -0.05
   130   7    -0.00  -0.00   0.01    -0.00  -0.01   0.01     0.01   0.03  -0.07
   131   6     0.00   0.00  -0.00    -0.00  -0.01   0.01     0.00   0.03  -0.07
   132   6     0.00   0.01  -0.03    -0.00  -0.01   0.01    -0.00   0.03  -0.05
   133   5     0.00   0.00   0.00    -0.01  -0.00   0.00     0.01   0.01  -0.02
   134   6    -0.00   0.00  -0.00    -0.00  -0.00   0.01    -0.00   0.02  -0.04
   135   1     0.00   0.00  -0.04    -0.00  -0.00   0.01     0.00   0.02  -0.05
   136   1     0.00   0.03  -0.03    -0.00  -0.01   0.01    -0.01   0.03  -0.05
   137   1     0.00   0.01  -0.03    -0.00  -0.01   0.01    -0.00   0.03  -0.04
   138   7     0.00   0.00  -0.00    -0.00  -0.00   0.00     0.01   0.01  -0.04
   139   9     0.01   0.01  -0.00    -0.00   0.01   0.00    -0.01  -0.06   0.00
   140   9    -0.01  -0.00  -0.01    -0.01  -0.01  -0.00     0.03   0.05   0.04
   141   6    -0.00  -0.00   0.00    -0.00  -0.00   0.00     0.00   0.00  -0.01
   142   6    -0.00  -0.00   0.00    -0.00  -0.00  -0.00    -0.00   0.01  -0.02
   143   6     0.00   0.00  -0.00    -0.00   0.00  -0.00     0.01  -0.01  -0.01
   144   6    -0.00  -0.00   0.00    -0.00   0.00  -0.00    -0.01  -0.02   0.05
   145   6    -0.00  -0.01   0.00     0.00   0.01  -0.00    -0.00  -0.01  -0.02
   146   6    -0.00   0.00   0.01     0.00  -0.01  -0.01    -0.00   0.03  -0.00
   147   6     0.00   0.00  -0.00    -0.00   0.00  -0.00     0.00  -0.03   0.05
   148   6    -0.00  -0.00   0.00    -0.00   0.00  -0.00    -0.02  -0.05   0.12
   149   6    -0.00  -0.01  -0.00    -0.00   0.01   0.00     0.01  -0.03  -0.04
   150   6    -0.00  -0.01   0.01     0.00   0.01  -0.01    -0.00  -0.02   0.01
   151   6    -0.00   0.00   0.01     0.00  -0.00  -0.01     0.00   0.02   0.02
   152   6    -0.00   0.01   0.01    -0.00  -0.01  -0.00     0.00   0.06  -0.01
   153   1     0.00   0.00  -0.00    -0.00   0.01  -0.01    -0.00  -0.05   0.09
   154   1    -0.00  -0.00   0.00     0.00   0.01  -0.00    -0.02  -0.12   0.14
   155   1    -0.00   0.00   0.00     0.00   0.00  -0.01    -0.02  -0.01   0.18
   156   1    -0.00  -0.00   0.00    -0.00   0.01  -0.00    -0.02  -0.05   0.12
   157   6    -0.00  -0.02   0.00     0.00   0.02   0.00     0.01  -0.05  -0.03
   158   1     0.00  -0.01  -0.00    -0.00   0.01   0.01     0.01  -0.02  -0.05
   159   6    -0.00  -0.01   0.01     0.00   0.02  -0.01    -0.01  -0.04   0.01
   160   6    -0.00  -0.00   0.01     0.00   0.00  -0.02    -0.00  -0.00   0.03
   161   6     0.00   0.00   0.02     0.00  -0.01  -0.02     0.01   0.04   0.04
   162   1    -0.00   0.01   0.00    -0.00  -0.02   0.00    -0.00   0.06  -0.03
   163   6     0.00   0.01   0.01    -0.00  -0.02  -0.01     0.01   0.07   0.01
   164   6    -0.00  -0.02   0.01     0.00   0.02  -0.00    -0.00  -0.06  -0.01
   165   1    -0.00  -0.02  -0.00     0.00   0.02   0.01     0.01  -0.07  -0.04
   166   1    -0.00  -0.01   0.01     0.01   0.02  -0.02    -0.01  -0.05   0.03
   167   6    -0.00  -0.00   0.01     0.00   0.00  -0.01    -0.00  -0.00   0.03
   168   6     0.00   0.01   0.02     0.00  -0.02  -0.02     0.02   0.06   0.04
   169   1     0.00   0.00   0.02     0.00  -0.01  -0.02     0.01   0.03   0.06
   170   1     0.00   0.02   0.01    -0.00  -0.03  -0.01     0.02   0.09   0.01
   171   1    -0.00  -0.02   0.01     0.01   0.03  -0.01    -0.00  -0.08  -0.00
   172   6    -0.00  -0.00   0.00     0.00  -0.00  -0.00    -0.00   0.00   0.00
   173   6    -0.00   0.00   0.00     0.00  -0.00  -0.00    -0.00   0.01   0.00
   174   1     0.00   0.01   0.02     0.00  -0.02  -0.02     0.03   0.07   0.05
   175   6     0.00   0.01  -0.02    -0.00  -0.01   0.03     0.01   0.02  -0.06
   176   1    -0.00  -0.00   0.01     0.00   0.00  -0.01    -0.00  -0.00   0.02
   177   6     0.00   0.01  -0.02    -0.00  -0.01   0.03     0.01   0.03  -0.06
   178   1    -0.00  -0.00   0.01     0.00   0.00  -0.01    -0.00   0.00   0.02
   179   6     0.01   0.01  -0.04    -0.01  -0.02   0.04     0.01   0.04  -0.10
   180   1     0.00   0.01  -0.03    -0.01  -0.02   0.04     0.01   0.03  -0.08
   181   1     0.00   0.01  -0.03    -0.01  -0.01   0.04     0.01   0.04  -0.09
   182   1     0.01   0.02  -0.06    -0.01  -0.03   0.07     0.02   0.06  -0.15
   183   6    -0.00  -0.01   0.03    -0.00  -0.01   0.01     0.01   0.02  -0.04
   184   1     0.00  -0.00   0.05    -0.00  -0.01   0.01     0.01   0.03  -0.04
   185   1    -0.00  -0.03   0.04    -0.01  -0.01   0.01     0.02   0.02  -0.04
   186   1    -0.00  -0.02   0.03    -0.01  -0.01   0.01     0.01   0.03  -0.03
   187   6     0.00   0.00  -0.01    -0.01   0.00  -0.00     0.01  -0.00  -0.03
   188   1     0.01   0.00  -0.00    -0.00   0.00  -0.00    -0.04   0.04  -0.06
   189   1    -0.01   0.00  -0.00    -0.01   0.00  -0.00     0.07  -0.01  -0.08
   190   1     0.00   0.00  -0.01    -0.01   0.01  -0.01     0.01  -0.03   0.03
   191   6     0.00  -0.00  -0.00     0.00  -0.01   0.00    -0.00  -0.01   0.03
   192   6     0.00  -0.00  -0.00     0.00   0.01  -0.02    -0.00  -0.02   0.05
   193   6     0.00  -0.00   0.00     0.00  -0.02   0.03    -0.00  -0.02   0.04
   194   7     0.00  -0.00  -0.00     0.00   0.01  -0.01    -0.00  -0.03   0.07
   195   6     0.00  -0.00   0.00     0.00  -0.01   0.02    -0.00  -0.03   0.06
   196   6    -0.00  -0.01   0.01    -0.00  -0.04   0.08    -0.00  -0.02   0.03
   197   5     0.00  -0.00   0.00     0.00  -0.00   0.01    -0.01  -0.01   0.02
   198   6     0.00  -0.00   0.00     0.00  -0.01   0.01    -0.00  -0.02   0.04
   199   1    -0.00  -0.01   0.01    -0.00  -0.09   0.08    -0.01  -0.02   0.04
   200   1    -0.00  -0.01   0.01     0.00  -0.02   0.12     0.01  -0.02   0.04
   201   1    -0.00  -0.01   0.01     0.00  -0.04   0.08    -0.00  -0.01   0.02
   202   7     0.00   0.00  -0.00     0.00  -0.00   0.00    -0.01  -0.01   0.03
   203   9     0.00   0.00   0.01    -0.01   0.01   0.03     0.01  -0.04  -0.04
   204   9     0.01  -0.01   0.00     0.01  -0.03   0.01    -0.03   0.06   0.01
   205   6     0.00  -0.00   0.00     0.00  -0.01   0.01    -0.00  -0.01   0.01
   206   6    -0.00   0.00  -0.00     0.00   0.01  -0.01    -0.00  -0.01   0.02
   207   6     0.00   0.00  -0.00     0.00   0.00  -0.00    -0.01   0.00  -0.00
   208   6     0.00  -0.00   0.01     0.00  -0.01   0.02    -0.00   0.02  -0.04
   209   6     0.00  -0.00  -0.01     0.00  -0.01  -0.04    -0.00  -0.02  -0.00
   210   6     0.00   0.01  -0.00     0.01   0.04  -0.02     0.00   0.02   0.02
   211   6     0.00   0.00   0.00     0.00  -0.01   0.01    -0.01   0.02  -0.04
   212   6    -0.00  -0.00   0.02     0.00  -0.03   0.05    -0.00   0.04  -0.08
   213   6     0.00  -0.01  -0.01     0.00  -0.04  -0.04    -0.01  -0.04  -0.00
   214   6     0.00   0.00  -0.01     0.01   0.01  -0.07     0.01  -0.01  -0.02
   215   6     0.00   0.01  -0.01     0.01   0.06  -0.05     0.01   0.03  -0.00
   216   6     0.00   0.01   0.00     0.00   0.06   0.01    -0.00   0.03   0.04
   217   1     0.00   0.00   0.01     0.00  -0.01   0.02    -0.01   0.04  -0.08
   218   1    -0.00  -0.00   0.02     0.00  -0.01   0.07    -0.00   0.02  -0.12
   219   1    -0.00  -0.01   0.02     0.00  -0.05   0.05     0.00   0.09  -0.09
   220   1    -0.00  -0.00   0.02     0.00  -0.03   0.05    -0.00   0.04  -0.08
   221   6     0.00  -0.01  -0.01    -0.00  -0.06  -0.07    -0.00  -0.06  -0.02
   222   1    -0.00  -0.01  -0.00    -0.00  -0.06  -0.02    -0.02  -0.05   0.01
   223   6     0.00  -0.00  -0.02     0.01  -0.01  -0.10     0.01  -0.02  -0.04
   224   6     0.00   0.01  -0.01     0.01   0.04  -0.08     0.01   0.02  -0.02
   225   6     0.00   0.02  -0.01     0.00   0.09  -0.05     0.00   0.06  -0.00
   226   1    -0.00   0.01   0.01     0.00   0.05   0.04    -0.00   0.02   0.06
   227   6     0.00   0.02   0.00    -0.00   0.09   0.01    -0.00   0.06   0.04
   228   6     0.00  -0.01  -0.02     0.00  -0.04  -0.10     0.01  -0.04  -0.04
   229   1     0.00  -0.02  -0.01    -0.00  -0.09  -0.07    -0.01  -0.08  -0.02
   230   1     0.00  -0.00  -0.02     0.01   0.00  -0.12     0.02  -0.01  -0.06
   231   6     0.00   0.01  -0.01     0.01   0.03  -0.06     0.01   0.02  -0.02
   232   6     0.00   0.02  -0.00    -0.00   0.11  -0.02    -0.00   0.07   0.02
   233   1     0.00   0.02  -0.01     0.00   0.10  -0.07     0.01   0.07  -0.02
   234   1     0.00   0.02   0.01    -0.00   0.11   0.03    -0.01   0.07   0.06
   235   1     0.00  -0.01  -0.02    -0.00  -0.06  -0.13     0.02  -0.06  -0.06
   236   6     0.00  -0.00  -0.00     0.01  -0.00  -0.01     0.00   0.01   0.00
   237   6     0.00   0.00  -0.00     0.01   0.01  -0.01     0.00   0.00   0.00
   238   1     0.00   0.02  -0.00    -0.01   0.14  -0.02    -0.00   0.09   0.02
   239   6    -0.00  -0.01   0.02    -0.01  -0.07   0.13    -0.01  -0.03   0.07
   240   1     0.00   0.00  -0.01     0.01   0.02  -0.05     0.01   0.02  -0.02
   241   6    -0.00  -0.01   0.02    -0.01  -0.07   0.13    -0.01  -0.03   0.06
   242   1     0.00   0.00  -0.01     0.01   0.03  -0.04     0.01   0.01  -0.02
   243   6    -0.01  -0.02   0.04    -0.02  -0.11   0.20    -0.02  -0.05   0.10
   244   1    -0.00  -0.02   0.03    -0.02  -0.11   0.18    -0.01  -0.04   0.09
   245   1    -0.00  -0.02   0.03    -0.02  -0.09   0.19    -0.01  -0.05   0.09
   246   1    -0.01  -0.03   0.06    -0.04  -0.17   0.32    -0.03  -0.08   0.16
   247   6     0.00   0.00  -0.01     0.00   0.03  -0.06    -0.01  -0.02   0.05
   248   1     0.00   0.01  -0.01    -0.00   0.07  -0.06     0.00  -0.03   0.05
   249   1     0.00  -0.00  -0.02     0.01   0.02  -0.10    -0.01  -0.03   0.06
   250   1     0.00  -0.00  -0.01     0.01   0.02  -0.06    -0.01  -0.02   0.04
   251   6     0.01   0.01  -0.01     0.00   0.02  -0.03    -0.01  -0.01   0.01
   252   1    -0.01   0.01  -0.03    -0.08   0.01  -0.11     0.13  -0.01   0.11
   253   1     0.03   0.02  -0.02     0.09   0.09  -0.08    -0.15  -0.08   0.08
   254   1     0.01   0.00   0.01     0.01  -0.02   0.05    -0.02   0.06  -0.13
                     40                     41                     42
                      A                      A                      A
 Frequencies --     71.0300                77.0273                78.5725
 Red. masses --      4.8749                 4.0496                 5.8116
 Frc consts  --      0.0145                 0.0142                 0.0211
 IR Inten    --      0.0257                 0.0176                 0.0631
  Atom  AN      X      Y      Z        X      Y      Z        X      Y      Z
     1   6     0.01   0.01  -0.02     0.01   0.03  -0.02     0.02  -0.03   0.01
     2   6     0.01  -0.01  -0.02     0.00   0.03  -0.03     0.00  -0.05   0.01
     3   6     0.01  -0.06  -0.02    -0.01   0.03  -0.02     0.01  -0.05   0.01
     4   6     0.01  -0.05  -0.01    -0.00   0.02  -0.01     0.02  -0.01   0.01
     5   7     0.01  -0.02  -0.02     0.01   0.02  -0.01     0.02  -0.01   0.01
     6   6     0.00  -0.04  -0.01    -0.01  -0.01   0.01     0.03   0.02   0.00
     7   6     0.01  -0.00  -0.00     0.00  -0.03   0.02     0.04   0.04   0.00
     8   6     0.01   0.03   0.01     0.00  -0.04   0.03     0.04   0.04  -0.00
     9   7     0.02  -0.01  -0.00     0.01  -0.00   0.02     0.04   0.03   0.00
    10   6     0.02   0.04   0.02     0.01  -0.01   0.03     0.05   0.01  -0.00
    11   6     0.03   0.01   0.01     0.01   0.01   0.03     0.04   0.02   0.00
    12   5     0.03  -0.01  -0.01     0.02   0.00   0.01     0.03   0.00   0.01
    13   9     0.03  -0.00  -0.02     0.02  -0.00   0.02     0.05  -0.01   0.03
    14   9     0.04   0.00   0.00     0.04  -0.01  -0.01     0.01  -0.01  -0.00
    15   6    -0.00  -0.03  -0.01    -0.01  -0.01   0.01     0.02   0.02   0.00
    16   6    -0.00  -0.02  -0.03    -0.01  -0.01   0.00     0.01   0.02   0.02
    17   6     0.00  -0.02   0.00    -0.01  -0.01   0.02     0.02   0.02  -0.00
    18   6    -0.01  -0.03  -0.05    -0.01  -0.01  -0.01     0.03   0.03   0.03
    19   6     0.01   0.00  -0.04     0.00  -0.00   0.00    -0.01   0.01   0.02
    20   6     0.00   0.01  -0.00     0.01   0.00   0.02    -0.02   0.01  -0.00
    21   6    -0.00  -0.02   0.02    -0.02  -0.01   0.03     0.04   0.02  -0.02
    22   6    -0.00  -0.02  -0.07    -0.00  -0.01  -0.01     0.02   0.02   0.04
    23   1    -0.03  -0.04  -0.05    -0.02  -0.02  -0.00     0.05   0.03   0.03
    24   6     0.02   0.01  -0.06     0.01   0.00  -0.01    -0.02   0.00   0.03
    25   6     0.01   0.01  -0.02     0.01   0.00   0.01    -0.03   0.01   0.01
    26   6    -0.01   0.02   0.02     0.03   0.00   0.03    -0.04   0.01  -0.01
    27   1     0.00  -0.04   0.02    -0.04  -0.01   0.03     0.07   0.02  -0.02
    28   6    -0.01  -0.01   0.04     0.00  -0.01   0.04     0.02   0.01  -0.03
    29   6     0.02  -0.00  -0.08     0.00  -0.00  -0.02    -0.00   0.01   0.05
    30   1    -0.01  -0.03  -0.09    -0.01  -0.01  -0.02     0.04   0.02   0.05
    31   1     0.03   0.02  -0.06     0.01   0.01  -0.01    -0.04  -0.00   0.04
    32   6    -0.01   0.01   0.04     0.03  -0.00   0.04    -0.03   0.01  -0.03
    33   1    -0.01   0.04   0.02     0.05   0.01   0.03    -0.07   0.00  -0.01
    34   1    -0.02  -0.02   0.06    -0.00  -0.01   0.04     0.03   0.02  -0.04
    35   1     0.03   0.00  -0.09     0.01   0.00  -0.02    -0.01   0.01   0.06
    36   1    -0.02   0.03   0.05     0.05  -0.00   0.04    -0.05   0.01  -0.03
    37   6     0.01   0.02  -0.02     0.01   0.01   0.01    -0.02  -0.00   0.01
    38   6     0.00   0.00  -0.02     0.00   0.00   0.02    -0.01   0.00  -0.01
    39   6     0.00  -0.00  -0.02     0.00   0.00   0.00    -0.01   0.00   0.03
    40   6    -0.01  -0.04  -0.01    -0.01  -0.01   0.02     0.02   0.02  -0.01
    41   1     0.01   0.02  -0.02     0.01   0.00   0.02    -0.02  -0.00  -0.02
    42   6    -0.01  -0.05  -0.02    -0.01  -0.01   0.01     0.02   0.01   0.02
    43   1     0.01   0.01  -0.03     0.01   0.01  -0.00    -0.02  -0.00   0.04
    44   6    -0.02  -0.07  -0.01    -0.02  -0.02   0.01     0.03   0.02   0.01
    45   1    -0.02  -0.06  -0.01    -0.01  -0.02   0.03     0.03   0.02  -0.02
    46   1    -0.02  -0.07  -0.02    -0.01  -0.02   0.00     0.03   0.02   0.04
    47   1    -0.04  -0.11  -0.01    -0.03  -0.04   0.02     0.05   0.04   0.00
    48   6     0.01  -0.09  -0.01    -0.01   0.05  -0.03     0.00  -0.10   0.01
    49   1    -0.01  -0.11  -0.04    -0.02   0.06  -0.01    -0.00  -0.12  -0.02
    50   1     0.02  -0.11   0.01    -0.01   0.05  -0.04     0.00  -0.12   0.05
    51   1     0.01  -0.07  -0.01    -0.01   0.05  -0.03     0.00  -0.10   0.02
    52   6     0.01   0.08   0.01    -0.01  -0.06   0.03     0.04   0.05  -0.00
    53   1     0.00   0.09  -0.02    -0.01  -0.07   0.05     0.04   0.05  -0.01
    54   1     0.01   0.09   0.03    -0.01  -0.08   0.02     0.03   0.06   0.00
    55   1     0.01   0.08   0.02    -0.01  -0.06   0.03     0.04   0.05   0.01
    56   6     0.01   0.00  -0.01    -0.00   0.02  -0.04    -0.01  -0.04   0.00
    57   6     0.01   0.02   0.01    -0.02  -0.01  -0.05    -0.00  -0.02   0.02
    58   6     0.01   0.02   0.01     0.01   0.02  -0.01    -0.03  -0.03  -0.01
    59   7     0.01   0.04   0.04    -0.01  -0.01  -0.03    -0.01   0.00   0.01
    60   6     0.01   0.04   0.04     0.00   0.00  -0.01    -0.03  -0.01  -0.00
    61   6     0.00  -0.00  -0.01     0.03   0.05   0.01    -0.05  -0.06  -0.04
    62   5    -0.00   0.01   0.01    -0.02  -0.00   0.01    -0.02   0.01   0.01
    63   6     0.01   0.04   0.05     0.01  -0.01   0.00    -0.04   0.02   0.01
    64   1     0.01  -0.02  -0.01     0.03   0.07   0.01    -0.06  -0.09  -0.04
    65   1    -0.01   0.01  -0.03     0.03   0.04   0.04    -0.06  -0.05  -0.07
    66   1    -0.00  -0.01  -0.02     0.03   0.05   0.01    -0.05  -0.07  -0.04
    67   7     0.00   0.03   0.04    -0.01   0.01   0.04    -0.04   0.04   0.03
    68   9    -0.01   0.03  -0.05     0.00  -0.00   0.01     0.00   0.01  -0.02
    69   9     0.00  -0.06   0.02    -0.07  -0.00   0.01    -0.04  -0.03   0.01
    70   6     0.00   0.02   0.04    -0.00  -0.01   0.02    -0.04   0.03   0.02
    71   6     0.01   0.03   0.03     0.02  -0.01   0.00    -0.04   0.02   0.00
    72   6    -0.00  -0.00   0.01    -0.01   0.02   0.06    -0.04   0.03   0.03
    73   6     0.00  -0.01   0.00    -0.00  -0.03   0.01    -0.04   0.03   0.02
    74   6     0.00   0.04   0.01     0.01  -0.01   0.00    -0.02   0.02  -0.00
    75   6     0.00  -0.00   0.04     0.01  -0.01   0.00    -0.02   0.02   0.00
    76   6    -0.00  -0.03  -0.02    -0.01  -0.01   0.04    -0.05   0.02   0.01
    77   6    -0.00  -0.03  -0.02     0.01  -0.06  -0.01    -0.04   0.02   0.02
    78   6     0.02   0.07  -0.00     0.01  -0.01   0.00    -0.03   0.02  -0.00
    79   6    -0.02   0.02  -0.02     0.00  -0.01   0.01     0.01   0.01  -0.01
    80   6    -0.01  -0.02   0.01     0.00  -0.01   0.00     0.00   0.01  -0.00
    81   6     0.02  -0.02   0.07     0.00  -0.01   0.00    -0.02   0.02  -0.00
    82   1     0.00  -0.02  -0.05     0.01  -0.04  -0.04    -0.04   0.02   0.02
    83   1    -0.01  -0.05  -0.02     0.01  -0.08  -0.01    -0.04   0.03   0.02
    84   1    -0.01  -0.04  -0.03     0.00  -0.07  -0.01    -0.04   0.02   0.01
    85   6     0.02   0.09  -0.03    -0.02  -0.01   0.01     0.01   0.02  -0.01
    86   1     0.04   0.09   0.01     0.02  -0.01   0.00    -0.06   0.03   0.01
    87   6    -0.02   0.04  -0.05    -0.02  -0.01   0.01     0.04   0.01  -0.02
    88   6    -0.02  -0.01  -0.01     0.00  -0.01   0.01     0.01   0.01  -0.01
    89   6    -0.02  -0.06   0.02    -0.01  -0.01   0.01     0.03   0.01  -0.01
    90   1     0.04  -0.00   0.09     0.01  -0.01   0.00    -0.04   0.02   0.00
    91   6     0.02  -0.05   0.08    -0.01  -0.01   0.01     0.01   0.01  -0.01
    92   6    -0.01   0.07  -0.06    -0.03  -0.01   0.01     0.05   0.01  -0.02
    93   1     0.03   0.11  -0.04    -0.03  -0.01   0.01     0.01   0.02  -0.01
    94   1    -0.04   0.02  -0.07    -0.03  -0.00   0.01     0.07   0.00  -0.02
    95   6    -0.02  -0.01  -0.02    -0.00  -0.01   0.01     0.01   0.01  -0.01
    96   6    -0.00  -0.07   0.05    -0.02  -0.01   0.01     0.04   0.01  -0.01
    97   1    -0.03  -0.07   0.00    -0.02  -0.01   0.01     0.05   0.01  -0.01
    98   1     0.03  -0.06   0.10    -0.02  -0.01   0.01     0.01   0.01  -0.01
    99   1    -0.02   0.08  -0.08    -0.05  -0.00   0.02     0.08   0.01  -0.02
   100   6    -0.01  -0.01   0.00     0.00  -0.01   0.01     0.00   0.02  -0.01
   101   6    -0.01   0.01  -0.01     0.00  -0.01   0.01     0.00   0.01  -0.00
   102   1    -0.01  -0.10   0.06    -0.04  -0.00   0.01     0.06   0.01  -0.02
   103   6     0.02   0.03   0.05     0.00  -0.01   0.01    -0.01   0.02  -0.02
   104   1    -0.02  -0.02  -0.00    -0.00  -0.01   0.01     0.01   0.03  -0.02
   105   6     0.02   0.05   0.04     0.00  -0.01   0.01    -0.01   0.00  -0.00
   106   1    -0.02   0.00  -0.02     0.00  -0.01   0.01     0.01  -0.00   0.00
   107   6     0.04   0.06   0.08     0.01  -0.01   0.01    -0.02   0.01  -0.01
   108   1     0.04   0.04   0.08     0.01  -0.01   0.01    -0.02   0.03  -0.02
   109   1     0.04   0.07   0.06     0.01  -0.01   0.01    -0.02  -0.00   0.00
   110   1     0.07   0.10   0.12     0.01  -0.01   0.01    -0.03   0.01  -0.01
   111   6     0.04  -0.00   0.01     0.03   0.04   0.03     0.03   0.01   0.00
   112   1     0.04  -0.01   0.02     0.02   0.05  -0.00     0.05   0.00   0.01
   113   1     0.05  -0.01   0.00     0.04   0.06   0.04     0.02  -0.00  -0.00
   114   1     0.04  -0.01   0.02     0.03   0.03   0.04     0.03   0.03  -0.00
   115   6     0.02   0.07  -0.03     0.03   0.04  -0.03     0.03  -0.03   0.00
   116   1     0.02   0.05  -0.05     0.04   0.03  -0.05     0.02  -0.02  -0.00
   117   1     0.01   0.09   0.01     0.03   0.05  -0.02     0.04  -0.03   0.00
   118   1     0.03   0.09  -0.07     0.05   0.06  -0.03     0.02  -0.03   0.01
   119   6     0.00   0.02   0.01    -0.04  -0.03  -0.10     0.01  -0.01   0.03
   120   1     0.01   0.01   0.01    -0.03  -0.08  -0.09    -0.01   0.01   0.03
   121   1    -0.00   0.02  -0.00    -0.07  -0.03  -0.14     0.03  -0.00   0.05
   122   1     0.00   0.02   0.01    -0.05  -0.00  -0.10     0.01  -0.03   0.02
   123   6    -0.01  -0.01   0.00    -0.02   0.05   0.11    -0.03   0.04   0.04
   124   1     0.00  -0.01  -0.00    -0.06   0.03   0.16    -0.04   0.04   0.05
   125   1    -0.01  -0.02   0.00     0.01   0.11   0.12    -0.02   0.06   0.04
   126   1    -0.01  -0.01   0.01    -0.01   0.03   0.07    -0.03   0.04   0.02
   127   6    -0.00  -0.03  -0.03    -0.01  -0.01   0.02    -0.06   0.01   0.00
   128   6    -0.01  -0.01  -0.06    -0.01  -0.00   0.00    -0.06  -0.00   0.02
   129   6     0.00  -0.04   0.01    -0.01   0.01  -0.01    -0.07   0.01  -0.01
   130   7    -0.01  -0.01  -0.04    -0.01   0.01  -0.04    -0.07  -0.01   0.01
   131   6     0.00  -0.02  -0.00    -0.01   0.02  -0.05    -0.07   0.00  -0.01
   132   6     0.01  -0.06   0.06    -0.02   0.00   0.00    -0.08   0.02  -0.02
   133   5    -0.03  -0.00  -0.01    -0.01   0.01  -0.02    -0.07  -0.00  -0.00
   134   6     0.01  -0.01   0.00    -0.01   0.02  -0.05    -0.08  -0.00  -0.01
   135   1     0.01  -0.04   0.09    -0.02   0.01   0.01    -0.09   0.01  -0.03
   136   1     0.01  -0.10   0.07    -0.02  -0.01   0.00    -0.07   0.02  -0.02
   137   1     0.01  -0.08   0.06    -0.02   0.00   0.01    -0.08   0.03  -0.03
   138   7    -0.02   0.01   0.01    -0.01   0.02  -0.05    -0.08  -0.00  -0.01
   139   9    -0.06  -0.02  -0.00    -0.01  -0.05   0.00    -0.07   0.01  -0.00
   140   9    -0.03   0.01   0.00    -0.01   0.04   0.04    -0.09  -0.00  -0.01
   141   6     0.00   0.01  -0.00    -0.01   0.01  -0.02    -0.08  -0.00  -0.00
[truncated: 8,576,950 more chars]
