# Supplementary material for: Lowering of the singlet-triplet energy gap via intramolecular exciton-exciton coupling
Source: Nat Commun. 2024 Oct 8;15:8705. doi: 10.1038/s41467-024-53122-7 (PMC11461719; doi:10.1038/s41467-024-53122-7)
Supplement: Supplementary file 5 — Supplementary Dataset 2 [file 41467_2024_53122_MOESM5_ESM.zip › BOPIDY_TET-t-WB97XD-631Gd-freq.log]

 Entering Gaussian System, Link 0=g16
 Input=BOPIDY_TET-t-WB97XD-631Gd-freq.com
 Output=BOPIDY_TET-t-WB97XD-631Gd-freq.log
 Initial command:
 /apps/Common/software/gaussian/16.B.01-AVX2/g16/l1.exe "/cephyr/NOBACKUP/groups/snic2020-6-11/rahmma/jobs/Gaussian/Karl/Gau-1369463.inp" -scrdir="/cephyr/NOBACKUP/groups/snic2020-6-11/rahmma/jobs/Gaussian/Karl/"
 Entering Link 1 = /apps/Common/software/gaussian/16.B.01-AVX2/g16/l1.exe PID=   1369464.
  
 Copyright (c) 1988-2017, Gaussian, Inc.  All Rights Reserved.
  
 This is part of the Gaussian(R) 16 program.  It is based on
 the Gaussian(R) 09 system (copyright 2009, Gaussian, Inc.),
 the Gaussian(R) 03 system (copyright 2003, Gaussian, Inc.),
 the Gaussian(R) 98 system (copyright 1998, Gaussian, Inc.),
 the Gaussian(R) 94 system (copyright 1995, Gaussian, Inc.),
 the Gaussian 92(TM) system (copyright 1992, Gaussian, Inc.),
 the Gaussian 90(TM) system (copyright 1990, Gaussian, Inc.),
 the Gaussian 88(TM) system (copyright 1988, Gaussian, Inc.),
 the Gaussian 86(TM) system (copyright 1986, Carnegie Mellon
 University), and the Gaussian 82(TM) system (copyright 1983,
 Carnegie Mellon University). Gaussian is a federally registered
 trademark of Gaussian, Inc.
  
 This software contains proprietary and confidential information,
 including trade secrets, belonging to Gaussian, Inc.
  
 This software is provided under written license and may be
 used, copied, transmitted, or stored only in accord with that
 written license.
  
 The following legend is applicable only to US Government
 contracts under FAR:
  
                    RESTRICTED RIGHTS LEGEND
  
 Use, reproduction and disclosure by the US Government is
 subject to restrictions as set forth in subparagraphs (a)
 and (c) of the Commercial Computer Software - Restricted
 Rights clause in FAR 52.227-19.
  
 Gaussian, Inc.
 340 Quinnipiac St., Bldg. 40, Wallingford CT 06492
  
  
 ---------------------------------------------------------------
 Warning -- This program may not be used in any manner that
 competes with the business of Gaussian, Inc. or will provide
 assistance to any competitor of Gaussian, Inc.  The licensee
 of this program is prohibited from giving any competitor of
 Gaussian, Inc. access to this program.  By using this program,
 the user acknowledges that Gaussian, Inc. is engaged in the
 business of creating and licensing software in the field of
 computational chemistry and represents and warrants to the
 licensee that it is not a competitor of Gaussian, Inc. and that
 it will not use this program in any manner prohibited above.
 ---------------------------------------------------------------
  

 Cite this work as:
 Gaussian 16, Revision B.01,
 M. J. Frisch, G. W. Trucks, H. B. Schlegel, G. E. Scuseria, 
 M. A. Robb, J. R. Cheeseman, G. Scalmani, V. Barone, 
 G. A. Petersson, H. Nakatsuji, X. Li, M. Caricato, A. V. Marenich, 
 J. Bloino, B. G. Janesko, R. Gomperts, B. Mennucci, H. P. Hratchian, 
 J. V. Ortiz, A. F. Izmaylov, J. L. Sonnenberg, D. Williams-Young, 
 F. Ding, F. Lipparini, F. Egidi, J. Goings, B. Peng, A. Petrone, 
 T. Henderson, D. Ranasinghe, V. G. Zakrzewski, J. Gao, N. Rega, 
 G. Zheng, W. Liang, M. Hada, M. Ehara, K. Toyota, R. Fukuda, 
 J. Hasegawa, M. Ishida, T. Nakajima, Y. Honda, O. Kitao, H. Nakai, 
 T. Vreven, K. Throssell, J. A. Montgomery, Jr., J. E. Peralta, 
 F. Ogliaro, M. J. Bearpark, J. J. Heyd, E. N. Brothers, K. N. Kudin, 
 V. N. Staroverov, T. A. Keith, R. Kobayashi, J. Normand, 
 K. Raghavachari, A. P. Rendell, J. C. Burant, S. S. Iyengar, 
 J. Tomasi, M. Cossi, J. M. Millam, M. Klene, C. Adamo, R. Cammi, 
 J. W. Ochterski, R. L. Martin, K. Morokuma, O. Farkas, 
 J. B. Foresman, and D. J. Fox, Gaussian, Inc., Wallingford CT, 2016.
 
 ******************************************
 Gaussian 16:  ES64L-G16RevB.01 20-Dec-2017
                11-Mar-2023 
 ******************************************
 %chk=BOPIDY_TET-t-WB97XD-631Gd-freq.chk
 %mem=20GB
 %nprocshared=24
 Will use up to   24 processors via shared memory.
 ----------------------
 # wb97xd/6-31g(d) freq
 ----------------------
 1/10=4,30=1,38=1/1,3;
 2/12=2,17=6,18=5,40=1/2;
 3/5=1,6=6,7=1,11=2,25=1,30=1,71=2,74=-58,140=1/1,2,3;
 4//1;
 5/5=2,38=5,98=1/2;
 8/6=4,10=90,11=11/1;
 11/6=1,8=1,9=11,15=111,16=1/1,2,10;
 10/6=1/2;
 6/7=2,8=2,9=2,10=2,28=1/1;
 7/8=1,10=1,25=1/1,2,3,16;
 1/10=4,30=1/3;
 99//99;
 --------------------
 BODIPY_Tri_S0surface
 --------------------
 Symbolic Z-matrix:
 Charge =  0 Multiplicity = 3
 C                     1.46357  -0.65824  -2.77622 
 C                     0.67172  -0.63931  -1.60408 
 C                     1.53802  -0.64497  -0.50977 
 C                     2.85342  -0.67806  -1.04831 
 N                     2.75664  -0.67827  -2.43775 
 C                     4.10435  -0.73023  -0.42626 
 C                     5.28274  -0.74611  -1.17201 
 C                     6.64829  -0.80598  -0.77177 
 N                     5.23999  -0.66869  -2.56268 
 C                     7.40037  -0.74387  -1.94312 
 C                     6.49231  -0.66263  -3.02749 
 B                     3.95102  -0.64504  -3.43417 
 F                     3.92721  -1.76454  -4.25827 
 F                     3.89592   0.5244   -4.1851 
 C                     4.1785   -0.766     1.05906 
 C                     4.43784   0.41743   1.76559 
 C                     3.98297  -1.98053   1.73226 
 C                     4.63421   1.66865   1.09617 
 C                     4.51363   0.38223   3.19691 
 C                     4.03554  -2.00946   3.16477 
 C                     3.72306  -3.20028   1.02758 
 C                     4.9127    2.80241   1.79811 
 H                     4.5622    1.70237   0.01419 
 C                     4.81067   1.59926   3.89257 
 C                     4.30531  -0.82916   3.87919 
 C                     3.79773  -3.25665   3.82901 
 H                     3.69719  -3.18491  -0.05694 
 C                     3.50431  -4.36447   1.7002 
 C                     5.00692   2.76624   3.21782 
 H                     5.0621    3.74132   1.27382 
 H                     4.88056   1.57511   4.97463 
 C                     3.53753  -4.39205   3.12285 
 H                     3.82437  -3.28149   4.91295 
 H                     3.30421  -5.27885   1.15019 
 H                     5.23436   3.67726   3.76294 
 H                     3.35542  -5.32657   3.6446 
 C                     4.36985  -0.86222   5.36996 
 C                     5.54446  -1.24886   6.02003 
 C                     3.256    -0.50754   6.1351 
 C                     5.60444  -1.28034   7.41005 
 H                     6.41177  -1.526     5.42736 
 C                     3.31547  -0.53895   7.52513 
 H                     2.34142  -0.20644   5.63194 
 C                     4.48992  -0.92542   8.16532 
 H                     6.52342  -1.5824    7.90358 
 H                     2.44258  -0.2618    8.10877 
 H                     4.53642  -0.95022   9.24992 
 C                     1.11092  -0.59975   0.92409 
 H                     1.24365  -1.57139   1.41298 
 H                     1.68633   0.13317   1.49582 
 H                     0.05131  -0.33698   0.98724 
 C                     7.21699  -0.93278   0.60653 
 H                     7.12652   0.00426   1.1673 
 H                     6.70786  -1.70811   1.18536 
 H                     8.27913  -1.1854    0.54314 
 C                    -0.79105  -0.64348  -1.54927 
 C                    -1.64524   0.3307   -2.11637 
 C                    -1.58766  -1.58349  -0.9082 
 N                    -2.94569   0.00576  -1.82982 
 C                    -2.96068  -1.13792  -1.0795 
 C                    -1.1015   -2.82777  -0.23961 
 B                    -4.1821    0.7826   -2.33966 
 C                    -4.1649   -1.69518  -0.59449 
 H                    -1.14294  -2.75098   0.8532 
 H                    -1.70108  -3.69737  -0.52403 
 H                    -0.06135  -3.01226  -0.52404 
 N                    -5.4079    0.01524  -1.79066 
 F                    -4.18053   2.08811  -1.84682 
 F                    -4.19206   0.79696  -3.73366 
 C                    -5.3784   -1.07059  -0.95807 
 C                    -4.1502   -2.89315   0.28202 
 C                    -6.71256   0.38308  -1.99201 
 C                    -6.74677  -1.39247  -0.58722 
 C                    -4.5205   -4.14933  -0.23128 
 C                    -3.75935  -2.77378   1.62825 
 C                    -7.55475  -0.48173  -1.25447 
 C                    -7.2203   -2.44234   0.36426 
 C                    -4.90559  -4.31319  -1.60126 
 C                    -4.53048  -5.30101   0.62376 
 C                    -3.71075  -3.93528   2.46853 
 C                    -3.38653  -1.50977   2.19014 
 H                    -7.16919  -3.44711  -0.07106 
 H                    -6.61974  -2.45761   1.27854 
 H                    -8.2615   -2.2449    0.63602 
 C                    -5.31854  -5.52046  -2.07941 
 H                    -4.86468  -3.45042  -2.25742 
 C                    -4.97932  -6.5493    0.08102 
 C                    -4.11179  -5.18356   1.96081 
 C                    -3.23956  -3.78484   3.81381 
 H                    -3.45605  -0.62472   1.56699 
 C                    -2.94949  -1.4096    3.47682 
 C                    -5.36642  -6.65442  -1.22097 
 H                    -5.60996  -5.62202  -3.12045 
 H                    -5.01186  -7.41717   0.73068 
 C                    -4.09344  -6.38639   2.84392 
 C                    -2.86465  -2.56813   4.29867 
 H                    -3.17948  -4.66499   4.44478 
 H                    -2.6678   -0.44181   3.88092 
 H                    -5.70881  -7.60823  -1.61084 
 C                    -5.11887  -6.6029    3.76823 
 C                    -3.05135  -7.31362   2.76043 
 H                    -2.50441  -2.47746   5.31909 
 C                    -5.10309  -7.72381   4.59274 
 H                    -5.93066  -5.8841    3.83627 
 C                    -3.03448  -8.43478   3.5847 
 H                    -2.25329  -7.14955   2.04173 
 C                    -4.0605   -8.64221   4.50279 
 H                    -5.90749  -7.88055   5.30538 
 H                    -2.21823  -9.14728   3.50957 
 H                    -4.04798  -9.51733   5.14566 
 C                     6.81091  -0.58329  -4.48129 
 H                     6.58766  -1.53592  -4.97306 
 H                     6.19729   0.18124  -4.96323 
 H                     7.86853  -0.35043  -4.62393 
 C                     1.00497  -0.66492  -4.19489 
 H                    -0.06667  -0.86975  -4.24658 
 H                     1.20566   0.30268  -4.66649 
 H                     1.5511   -1.42049  -4.7645 
 C                    -1.29014   1.54299  -2.89551 
 H                    -1.608     1.4336   -3.93873 
 H                    -1.81631   2.41492  -2.49617 
 H                    -0.21208   1.71403  -2.86347 
 C                    -7.08462   1.51954  -2.87122 
 H                    -6.74815   2.46589  -2.43229 
 H                    -6.58462   1.427    -3.8397 
 H                    -8.16679   1.55218  -3.01345 
 C                    -9.01782  -0.42501  -1.23891 
 C                    -9.87436  -1.47422  -1.64997 
 C                    -9.82096   0.64509  -0.84512 
 N                    -11.14605  -1.08193  -1.5279 
 C                    -11.16501   0.22158  -1.03728 
 C                    -9.3146    1.9465   -0.30559 
 B                    -12.39377  -1.94494  -1.87303 
 C                    -12.37965   0.88189  -0.82846 
 H                    -9.49264   2.77147  -1.00398 
 H                    -9.80156   2.20975   0.63745 
 H                    -8.2378    1.87891  -0.12771 
 N                    -13.63138  -1.05707  -1.55968 
 F                    -12.38557  -2.27803  -3.22476 
 F                    -12.40895  -3.08884  -1.08355 
 C                    -13.59747   0.25537  -1.09044 
 C                    -12.36673   2.2829   -0.32608 
 C                    -14.90951  -1.41406  -1.73101 
 C                    -14.94247   0.71907  -0.97274 
 C                    -12.48589   2.5259    1.04963 
 C                    -12.21875   3.33977  -1.23532 
 C                    -15.74295  -0.33678  -1.37522 
 C                    -15.43654   2.05491  -0.51198 
 C                    -12.62853   1.45838   1.99387 
 C                    -12.45984   3.87569   1.53293 
 C                    -12.18224   4.68865  -0.74968 
 C                    -12.09383   3.1105   -2.64385 
 H                    -16.82435  -0.34541  -1.41643 
 H                    -15.19337   2.23165   0.54091 
 H                    -14.99247   2.87305  -1.08735 
 H                    -16.52312   2.10637  -0.62388 
 C                    -12.75062   1.71417   3.32635 
 H                    -12.64074   0.43564   1.63165 
 C                    -12.59397   4.09618   2.94231 
 C                    -12.30497   4.94013   0.62782 
 C                    -12.01008   5.74857  -1.69848 
 H                    -12.12849   2.09145  -3.01491 
 C                    -11.9309   4.14914  -3.51014 
 C                    -12.7357   3.05355   3.80761 
 H                    -12.85947   0.89303   4.0282 
 H                    -12.5811   5.11578   3.31196 
 C                    -12.26477   6.3443    1.13278 
 C                    -11.88651   5.48836  -3.02988 
 H                    -11.97617   6.77018  -1.33587 
 H                    -11.83484   3.95745  -4.57443 
 H                    -12.83673   3.24101   4.87226 
 C                    -13.43032   7.11252   1.1865 
 C                    -11.05944   6.90862   1.55766 
 H                    -11.7534   6.30485  -3.73299 
 C                    -13.39157   8.42184   1.65673 
 H                    -14.36889   6.6764    0.85605 
 C                    -11.02021   8.21789   2.02777 
 H                    -10.15149   6.31345   1.51676 
 C                    -12.18632   8.97699   2.07823 
 H                    -14.30448   9.00887   1.6937 
 H                    -10.07689   8.64543   2.35437 
 H                    -12.1558   9.99869   2.44476 
 C                    -9.49338  -2.82572  -2.1508 
 H                    -9.72866  -3.58839  -1.40119 
 H                    -10.06164  -3.06993  -3.05139 
 H                    -8.42334  -2.86306  -2.36685 
 C                    -15.30389  -2.76215  -2.23139 
 H                    -14.88501  -2.93356  -3.22736 
 H                    -14.90238  -3.54199  -1.5779 
 H                    -16.39148  -2.85015  -2.27609 
 C                     8.86236  -0.73384  -2.04375 
 C                     9.65471  -1.688    -2.7253 
 C                     9.72833   0.19728  -1.47036 
 N                     10.94671  -1.3747   -2.58767 
 C                     11.04431  -0.22073  -1.81381 
 C                     9.29952   1.39191  -0.67712 
 B                     12.13908  -2.17237  -3.18946 
 C                     12.29538   0.31142  -1.49124 
 H                     9.54707   1.28039   0.38446 
 H                     9.78258   2.30753  -1.02869 
 H                     8.21662   1.51953  -0.75959 
 N                     13.42626  -1.4132   -2.75923 
 F                     12.16084  -3.46388  -2.66879 
 F                     12.0359  -2.20147  -4.575 
 C                     13.47307  -0.27717  -1.95266 
 C                     12.36599   1.51819  -0.62278 
 C                     14.67991  -1.77307  -3.05939 
 C                     14.84291   0.0689   -1.75301 
 C                     12.45566   2.78993  -1.20587 
 C                     12.31931   1.36504   0.77021 
 C                     15.57716  -0.87435  -2.45282 
 C                     15.41757   1.20576  -0.9665 
 C                     12.4951   2.96552  -2.62674 
 C                     12.50284   3.95058  -0.36508 
 C                     12.35468   2.52705   1.60975 
 C                     12.22658   0.074     1.38413 
 H                     16.65567  -0.92476  -2.52718 
 H                     15.15115   2.1731   -1.40498 
 H                     15.05633   1.20921   0.06654 
 H                     16.50831   1.12925  -0.94852 
 C                     12.58994   4.20859  -3.17597 
 H                     12.45084   2.08887  -3.26464 
 C                     12.6059   5.23703  -0.98752 
 C                     12.44731   3.80513   1.03209 
 C                     12.28187   2.34347   3.02898 
 H                     12.20774  -0.80785   0.75237 
 C                     12.16017  -0.0538    2.73873 
 C                     12.64921   5.36155  -2.34346 
 H                     12.62015   4.32375  -4.25506 
 H                     12.64987   6.11796  -0.35638 
 C                     12.48014   5.01438   1.90657 
 C                     12.18591   1.09863   3.57379 
 H                     12.30171   3.22001   3.6675 
 H                     12.08819  -1.04      3.18705 
 H                     12.72816   6.34516  -2.79633 
 C                     13.68663   5.4691    2.44435 
 C                     11.30288   5.7077    2.19862 
 H                     12.12931   0.98032   4.65161 
 C                     13.71573   6.59679   3.25948 
 H                     14.60361   4.93176   2.21918 
 C                     11.33142   6.83537   3.01361 
 H                     10.36344   5.35628   1.78116 
 C                     12.53808   7.28213   3.54564 
 H                     14.66011   6.94073   3.67081 
 H                     10.40953   7.3657    3.23324 
 H                     12.56061   8.16219   4.18134 
 C                     9.19369  -2.88012  -3.49245 
 H                     9.32833  -2.71894  -4.56709 
 H                     9.7852   -3.75742  -3.22029 
 H                     8.13741  -3.07321  -3.29203 
 C                     14.99095  -2.96075  -3.90563 
 H                     14.60108  -3.87042  -3.43931 
 H                     14.50583  -2.86957  -4.88166 
 H                     16.06974  -3.05929  -4.04404 
 

 GradGradGradGradGradGradGradGradGradGradGradGradGradGradGradGradGradGrad
 Berny optimization.
 Initialization pass.
 Trust Radius=3.00D-01 FncErr=1.00D-07 GrdErr=1.00D-07 EigMax=2.50D+02 EigMin=1.00D-04
 Number of steps in this run=      2 maximum allowed number of steps=      2.
 GradGradGradGradGradGradGradGradGradGradGradGradGradGradGradGradGradGrad

 Stoichiometry    C132H102B4F8N8(3)
 Framework group  C1[X(C132H102B4F8N8)]
 Deg. of freedom   756
 Full point group                 C1      NOp   1
 Largest Abelian subgroup         C1      NOp   1
 Largest concise Abelian subgroup C1      NOp   1
                         Standard orientation:                         
 ---------------------------------------------------------------------
 Center     Atomic      Atomic             Coordinates (Angstroms)
 Number     Number       Type             X           Y           Z
 ---------------------------------------------------------------------
      1          6           0        1.463570   -0.658238   -2.776218
      2          6           0        0.671717   -0.639308   -1.604084
      3          6           0        1.538018   -0.644965   -0.509768
      4          6           0        2.853423   -0.678063   -1.048308
      5          7           0        2.756643   -0.678268   -2.437748
      6          6           0        4.104349   -0.730233   -0.426255
      7          6           0        5.282742   -0.746109   -1.172013
      8          6           0        6.648293   -0.805977   -0.771773
      9          7           0        5.239986   -0.668689   -2.562684
     10          6           0        7.400373   -0.743867   -1.943122
     11          6           0        6.492306   -0.662633   -3.027490
     12          5           0        3.951018   -0.645037   -3.434170
     13          9           0        3.927207   -1.764541   -4.258270
     14          9           0        3.895921    0.524398   -4.185102
     15          6           0        4.178499   -0.765999    1.059065
     16          6           0        4.437840    0.417432    1.765585
     17          6           0        3.982969   -1.980526    1.732259
     18          6           0        4.634207    1.668645    1.096171
     19          6           0        4.513630    0.382234    3.196911
     20          6           0        4.035539   -2.009464    3.164767
     21          6           0        3.723061   -3.200279    1.027580
     22          6           0        4.912704    2.802410    1.798114
     23          1           0        4.562204    1.702369    0.014188
     24          6           0        4.810669    1.599259    3.892566
     25          6           0        4.305308   -0.829163    3.879191
     26          6           0        3.797729   -3.256652    3.829013
     27          1           0        3.697186   -3.184914   -0.056935
     28          6           0        3.504312   -4.364471    1.700203
     29          6           0        5.006924    2.766240    3.217815
     30          1           0        5.062103    3.741321    1.273816
     31          1           0        4.880560    1.575107    4.974626
     32          6           0        3.537526   -4.392046    3.122849
     33          1           0        3.824365   -3.281493    4.912947
     34          1           0        3.304208   -5.278848    1.150185
     35          1           0        5.234359    3.677262    3.762943
     36          1           0        3.355416   -5.326573    3.644602
     37          6           0        4.369853   -0.862217    5.369957
     38          6           0        5.544458   -1.248855    6.020028
     39          6           0        3.255999   -0.507539    6.135101
     40          6           0        5.604442   -1.280335    7.410049
     41          1           0        6.411772   -1.526004    5.427359
     42          6           0        3.315466   -0.538949    7.525129
     43          1           0        2.341424   -0.206440    5.631939
     44          6           0        4.489920   -0.925418    8.165319
     45          1           0        6.523423   -1.582399    7.903583
     46          1           0        2.442577   -0.261799    8.108766
     47          1           0        4.536424   -0.950219    9.249923
     48          6           0        1.110916   -0.599754    0.924091
     49          1           0        1.243654   -1.571389    1.412979
     50          1           0        1.686332    0.133165    1.495821
     51          1           0        0.051313   -0.336984    0.987236
     52          6           0        7.216991   -0.932780    0.606529
     53          1           0        7.126517    0.004264    1.167297
     54          1           0        6.707859   -1.708109    1.185357
     55          1           0        8.279134   -1.185401    0.543141
     56          6           0       -0.791048   -0.643484   -1.549267
     57          6           0       -1.645239    0.330701   -2.116365
     58          6           0       -1.587657   -1.583486   -0.908198
     59          7           0       -2.945690    0.005764   -1.829824
     60          6           0       -2.960683   -1.137915   -1.079501
     61          6           0       -1.101495   -2.827766   -0.239610
     62          5           0       -4.182095    0.782599   -2.339658
     63          6           0       -4.164904   -1.695176   -0.594493
     64          1           0       -1.142940   -2.750977    0.853195
     65          1           0       -1.701083   -3.697373   -0.524026
     66          1           0       -0.061350   -3.012264   -0.524038
     67          7           0       -5.407901    0.015243   -1.790655
     68          9           0       -4.180528    2.088108   -1.846821
     69          9           0       -4.192057    0.796960   -3.733662
     70          6           0       -5.378405   -1.070588   -0.958065
     71          6           0       -4.150196   -2.893145    0.282022
     72          6           0       -6.712560    0.383083   -1.992013
     73          6           0       -6.746770   -1.392469   -0.587224
     74          6           0       -4.520505   -4.149326   -0.231275
     75          6           0       -3.759354   -2.773780    1.628246
     76          6           0       -7.554751   -0.481730   -1.254470
     77          6           0       -7.220301   -2.442343    0.364259
     78          6           0       -4.905592   -4.313193   -1.601260
     79          6           0       -4.530481   -5.301012    0.623756
     80          6           0       -3.710746   -3.935282    2.468526
     81          6           0       -3.386533   -1.509765    2.190143
     82          1           0       -7.169189   -3.447109   -0.071061
     83          1           0       -6.619739   -2.457610    1.278538
     84          1           0       -8.261497   -2.244901    0.636018
     85          6           0       -5.318541   -5.520463   -2.079406
     86          1           0       -4.864682   -3.450416   -2.257421
     87          6           0       -4.979318   -6.549301    0.081020
     88          6           0       -4.111792   -5.183564    1.960809
     89          6           0       -3.239560   -3.784841    3.813807
     90          1           0       -3.456053   -0.624716    1.566992
     91          6           0       -2.949487   -1.409602    3.476817
     92          6           0       -5.366423   -6.654417   -1.220973
     93          1           0       -5.609958   -5.622024   -3.120450
     94          1           0       -5.011864   -7.417170    0.730681
     95          6           0       -4.093435   -6.386385    2.843920
     96          6           0       -2.864646   -2.568129    4.298671
     97          1           0       -3.179475   -4.664992    4.444776
     98          1           0       -2.667796   -0.441809    3.880920
     99          1           0       -5.708806   -7.608232   -1.610837
    100          6           0       -5.118874   -6.602895    3.768225
    101          6           0       -3.051347   -7.313617    2.760434
    102          1           0       -2.504410   -2.477462    5.319085
    103          6           0       -5.103090   -7.723807    4.592742
    104          1           0       -5.930658   -5.884095    3.836268
    105          6           0       -3.034475   -8.434780    3.584698
    106          1           0       -2.253287   -7.149553    2.041727
    107          6           0       -4.060495   -8.642213    4.502794
    108          1           0       -5.907494   -7.880548    5.305380
    109          1           0       -2.218229   -9.147282    3.509569
    110          1           0       -4.047984   -9.517327    5.145657
    111          6           0        6.810909   -0.583285   -4.481290
    112          1           0        6.587658   -1.535920   -4.973064
    113          1           0        6.197291    0.181240   -4.963232
    114          1           0        7.868528   -0.350434   -4.623926
    115          6           0        1.004966   -0.664917   -4.194887
    116          1           0       -0.066672   -0.869747   -4.246584
    117          1           0        1.205655    0.302682   -4.666489
    118          1           0        1.551100   -1.420488   -4.764499
    119          6           0       -1.290141    1.542994   -2.895512
    120          1           0       -1.607999    1.433597   -3.938733
    121          1           0       -1.816313    2.414915   -2.496174
    122          1           0       -0.212079    1.714025   -2.863468
    123          6           0       -7.084615    1.519535   -2.871217
    124          1           0       -6.748150    2.465887   -2.432292
    125          1           0       -6.584615    1.426995   -3.839696
    126          1           0       -8.166791    1.552183   -3.013451
    127          6           0       -9.017821   -0.425005   -1.238907
    128          6           0       -9.874355   -1.474220   -1.649973
    129          6           0       -9.820961    0.645090   -0.845115
    130          7           0      -11.146051   -1.081928   -1.527901
    131          6           0      -11.165008    0.221582   -1.037277
    132          6           0       -9.314601    1.946496   -0.305585
    133          5           0      -12.393766   -1.944938   -1.873033
    134          6           0      -12.379645    0.881890   -0.828461
    135          1           0       -9.492641    2.771469   -1.003983
    136          1           0       -9.801562    2.209748    0.637447
    137          1           0       -8.237804    1.878909   -0.127714
    138          7           0      -13.631384   -1.057071   -1.559677
    139          9           0      -12.385571   -2.278032   -3.224760
    140          9           0      -12.408948   -3.088836   -1.083548
    141          6           0      -13.597470    0.255370   -1.090440
    142          6           0      -12.366733    2.282901   -0.326083
    143          6           0      -14.909507   -1.414057   -1.731006
    144          6           0      -14.942468    0.719066   -0.972740
    145          6           0      -12.485892    2.525901    1.049629
    146          6           0      -12.218745    3.339774   -1.235315
    147          6           0      -15.742945   -0.336776   -1.375223
    148          6           0      -15.436541    2.054913   -0.511984
    149          6           0      -12.628528    1.458381    1.993867
    150          6           0      -12.459836    3.875693    1.532933
    151          6           0      -12.182243    4.688650   -0.749684
    152          6           0      -12.093831    3.110504   -2.643850
    153          1           0      -16.824350   -0.345413   -1.416433
    154          1           0      -15.193375    2.231652    0.540905
    155          1           0      -14.992468    2.873050   -1.087352
    156          1           0      -16.523121    2.106374   -0.623882
    157          6           0      -12.750618    1.714166    3.326349
    158          1           0      -12.640742    0.435635    1.631652
    159          6           0      -12.593973    4.096183    2.942308
    160          6           0      -12.304971    4.940132    0.627818
    161          6           0      -12.010083    5.748574   -1.698478
    162          1           0      -12.128486    2.091447   -3.014914
    163          6           0      -11.930897    4.149135   -3.510142
    164          6           0      -12.735698    3.053552    3.807611
    165          1           0      -12.859467    0.893025    4.028198
    166          1           0      -12.581097    5.115784    3.311958
    167          6           0      -12.264767    6.344298    1.132777
    168          6           0      -11.886510    5.488363   -3.029883
    169          1           0      -11.976171    6.770183   -1.335868
    170          1           0      -11.834838    3.957450   -4.574433
    171          1           0      -12.836734    3.241013    4.872257
    172          6           0      -13.430317    7.112520    1.186500
    173          6           0      -11.059437    6.908619    1.557660
    174          1           0      -11.753395    6.304851   -3.732990
    175          6           0      -13.391574    8.421845    1.656732
    176          1           0      -14.368886    6.676401    0.856049
    177          6           0      -11.020211    8.217894    2.027770
    178          1           0      -10.151492    6.313451    1.516763
    179          6           0      -12.186317    8.976992    2.078230
    180          1           0      -14.304477    9.008874    1.693700
    181          1           0      -10.076893    8.645431    2.354365
    182          1           0      -12.155797    9.998690    2.444756
    183          6           0       -9.493385   -2.825723   -2.150802
    184          1           0       -9.728665   -3.588388   -1.401185
    185          1           0      -10.061641   -3.069933   -3.051389
    186          1           0       -8.423338   -2.863057   -2.366849
    187          6           0      -15.303885   -2.762147   -2.231392
    188          1           0      -14.885007   -2.933555   -3.227360
    189          1           0      -14.902377   -3.541986   -1.577899
    190          1           0      -16.391478   -2.850146   -2.276094
    191          6           0        8.862361   -0.733836   -2.043750
    192          6           0        9.654712   -1.688000   -2.725298
    193          6           0        9.728329    0.197284   -1.470359
    194          7           0       10.946707   -1.374702   -2.587674
    195          6           0       11.044306   -0.220728   -1.813810
    196          6           0        9.299518    1.391907   -0.677122
    197          5           0       12.139079   -2.172365   -3.189464
    198          6           0       12.295381    0.311416   -1.491243
    199          1           0        9.547067    1.280392    0.384461
    200          1           0        9.782583    2.307534   -1.028690
    201          1           0        8.216618    1.519526   -0.759589
    202          7           0       13.426256   -1.413199   -2.759233
    203          9           0       12.160837   -3.463879   -2.668794
    204          9           0       12.035903   -2.201474   -4.574995
    205          6           0       13.473066   -0.277174   -1.952661
    206          6           0       12.365990    1.518189   -0.622780
    207          6           0       14.679911   -1.773071   -3.059388
    208          6           0       14.842906    0.068901   -1.753009
    209          6           0       12.455656    2.789932   -1.205868
    210          6           0       12.319314    1.365041    0.770210
    211          6           0       15.577163   -0.874347   -2.452821
    212          6           0       15.417571    1.205757   -0.966501
    213          6           0       12.495104    2.965522   -2.626741
    214          6           0       12.502838    3.950581   -0.365077
    215          6           0       12.354682    2.527045    1.609749
    216          6           0       12.226584    0.073999    1.384127
    217          1           0       16.655674   -0.924764   -2.527182
    218          1           0       15.151154    2.173096   -1.404978
    219          1           0       15.056326    1.209208    0.066541
    220          1           0       16.508306    1.129248   -0.948522
    221          6           0       12.589943    4.208588   -3.175970
    222          1           0       12.450837    2.088868   -3.264642
    223          6           0       12.605897    5.237027   -0.987523
    224          6           0       12.447310    3.805132    1.032086
    225          6           0       12.281869    2.343474    3.028978
    226          1           0       12.207738   -0.807853    0.752370
    227          6           0       12.160172   -0.053795    2.738728
    228          6           0       12.649205    5.361549   -2.343460
    229          1           0       12.620153    4.323751   -4.255063
    230          1           0       12.649868    6.117962   -0.356381
    231          6           0       12.480137    5.014378    1.906574
    232          6           0       12.185912    1.098628    3.573791
    233          1           0       12.301711    3.220005    3.667503
    234          1           0       12.088187   -1.040002    3.187048
    235          1           0       12.728164    6.345156   -2.796326
    236          6           0       13.686634    5.469095    2.444348
    237          6           0       11.302885    5.707701    2.198619
    238          1           0       12.129311    0.980315    4.651608
    239          6           0       13.715734    6.596788    3.259478
    240          1           0       14.603608    4.931763    2.219176
    241          6           0       11.331424    6.835371    3.013606
    242          1           0       10.363443    5.356283    1.781161
    243          6           0       12.538076    7.282131    3.545643
    244          1           0       14.660112    6.940725    3.670813
    245          1           0       10.409525    7.365703    3.233240
    246          1           0       12.560608    8.162191    4.181337
    247          6           0        9.193690   -2.880119   -3.492449
    248          1           0        9.328326   -2.718938   -4.567086
    249          1           0        9.785203   -3.757421   -3.220287
    250          1           0        8.137409   -3.073207   -3.292033
    251          6           0       14.990951   -2.960753   -3.905633
    252          1           0       14.601081   -3.870419   -3.439311
    253          1           0       14.505831   -2.869570   -4.881657
    254          1           0       16.069744   -3.059294   -4.044037
 ---------------------------------------------------------------------
 Rotational constants (GHZ):           0.0131798           0.0026662           0.0025517
 Standard basis: 6-31G(d) (6D, 7F)
 There are  2484 symmetry adapted cartesian basis functions of A   symmetry.
 There are  2484 symmetry adapted basis functions of A   symmetry.
  2484 basis functions,  4664 primitive gaussians,  2484 cartesian basis functions
   522 alpha electrons      520 beta electrons
       nuclear repulsion energy     33331.7282904813 Hartrees.
 NAtoms=  254 NActive=  254 NUniq=  254 SFac= 1.00D+00 NAtFMM=   60 NAOKFM=T Big=T
 Integral buffers will be    131072 words long.
 Raffenetti 2 integral format.
 Two-electron integral symmetry is turned on.
 Nuclear repulsion after empirical dispersion term =    33331.4221545949 Hartrees.
 One-electron integrals computed using PRISM.
 NBasis=  2484 RedAO= T EigKep=  1.32D-04  NBF=  2484
 NBsUse=  2484 1.00D-06 EigRej= -1.00D+00 NBFU=  2484
 ExpMin= 1.27D-01 ExpMax= 7.00D+03 ExpMxC= 1.05D+03 IAcc=3 IRadAn=         5 AccDes= 0.00D+00
 Harris functional with IExCor= 4639 and IRadAn=       5 diagonalized for initial guess.
 HarFok:  IExCor= 4639 AccDes= 0.00D+00 IRadAn=         5 IDoV= 1 UseB2=F ITyADJ=14
 ICtDFT=  3500011 ScaDFX=  1.000000  1.000000  1.000000  1.000000
 FoFCou: FMM=F IPFlag=           0 FMFlag=      100000 FMFlg1=        2001
         NFxFlg=           0 DoJE=T BraDBF=F KetDBF=T FulRan=T
         wScrn=  0.000000 ICntrl=       500 IOpCl=  0 I1Cent=   200000004 NGrid=           0
         NMat0=    1 NMatS0=      1 NMatT0=    0 NMatD0=    1 NMtDS0=    0 NMtDT0=    0
 Petite list used in FoFCou.
 Initial guess <Sx>= 0.0000 <Sy>= 0.0000 <Sz>= 1.0000 <S**2>= 2.0000 S= 1.0000
 Requested convergence on RMS density matrix=1.00D-08 within 128 cycles.
 Requested convergence on MAX density matrix=1.00D-06.
 Requested convergence on             energy=1.00D-06.
 No special actions if energy rises.
 Integral accuracy reduced to 1.0D-05 until final iterations.
 Initial convergence to 1.0D-05 achieved.  Increase integral accuracy.
 SCF Done:  E(UwB97XD) =  -6426.58698784     A.U. after   29 cycles
            NFock= 29  Conv=0.18D-08     -V/T= 2.0090
 <Sx>= 0.0000 <Sy>= 0.0000 <Sz>= 1.0000 <S**2>= 2.0262 S= 1.0087
 <L.S>=  0.00000000000    
 Annihilation of the first spin contaminant:
 S**2 before annihilation     2.0262,   after     2.0004
 DoSCS=F DFT=T ScalE2(SS,OS)=  1.000000  1.000000
 Range of M.O.s used for correlation:     1  2484
 NBasis=  2484 NAE=   522 NBE=   520 NFC=     0 NFV=     0
 NROrb=   2484 NOA=   522 NOB=   520 NVA=  1962 NVB=  1964

 **** Warning!!: The largest alpha MO coefficient is  0.11309435D+02


 **** Warning!!: The largest beta MO coefficient is  0.11309218D+02

 PrsmSu:  requested number of processors reduced to:   1 ShMem   1 Linda.
 Symmetrizing basis deriv contribution to polar:
 IMax=3 JMax=2 DiffMx= 0.00D+00
 G2DrvN: will do     4 centers at a time, making   64 passes.
 Calling FoFCou, ICntrl=  3107 FMM=T I1Cent=   0 AccDes= 0.00D+00.
 Calling FoFCou, ICntrl=  3107 FMM=T I1Cent=   0 AccDes= 0.00D+00.
 Calling FoFCou, ICntrl=  3107 FMM=T I1Cent=   0 AccDes= 0.00D+00.
 Calling FoFCou, ICntrl=  3107 FMM=T I1Cent=   0 AccDes= 0.00D+00.
 Calling FoFCou, ICntrl=  3107 FMM=T I1Cent=   0 AccDes= 0.00D+00.
 Calling FoFCou, ICntrl=  3107 FMM=T I1Cent=   0 AccDes= 0.00D+00.
 Calling FoFCou, ICntrl=  3107 FMM=T I1Cent=   0 AccDes= 0.00D+00.
 Calling FoFCou, ICntrl=  3107 FMM=T I1Cent=   0 AccDes= 0.00D+00.
 Calling FoFCou, ICntrl=  3107 FMM=T I1Cent=   0 AccDes= 0.00D+00.
 Calling FoFCou, ICntrl=  3107 FMM=T I1Cent=   0 AccDes= 0.00D+00.
 Calling FoFCou, ICntrl=  3107 FMM=T I1Cent=   0 AccDes= 0.00D+00.
 Calling FoFCou, ICntrl=  3107 FMM=T I1Cent=   0 AccDes= 0.00D+00.
 Calling FoFCou, ICntrl=  3107 FMM=T I1Cent=   0 AccDes= 0.00D+00.
 Calling FoFCou, ICntrl=  3107 FMM=T I1Cent=   0 AccDes= 0.00D+00.
 Calling FoFCou, ICntrl=  3107 FMM=T I1Cent=   0 AccDes= 0.00D+00.
 Calling FoFCou, ICntrl=  3107 FMM=T I1Cent=   0 AccDes= 0.00D+00.
 Calling FoFCou, ICntrl=  3107 FMM=T I1Cent=   0 AccDes= 0.00D+00.
 Calling FoFCou, ICntrl=  3107 FMM=T I1Cent=   0 AccDes= 0.00D+00.
 Calling FoFCou, ICntrl=  3107 FMM=T I1Cent=   0 AccDes= 0.00D+00.
 Calling FoFCou, ICntrl=  3107 FMM=T I1Cent=   0 AccDes= 0.00D+00.
 Calling FoFCou, ICntrl=  3107 FMM=T I1Cent=   0 AccDes= 0.00D+00.
 Calling FoFCou, ICntrl=  3107 FMM=T I1Cent=   0 AccDes= 0.00D+00.
 Calling FoFCou, ICntrl=  3107 FMM=T I1Cent=   0 AccDes= 0.00D+00.
 Calling FoFCou, ICntrl=  3107 FMM=T I1Cent=   0 AccDes= 0.00D+00.
 Calling FoFCou, ICntrl=  3107 FMM=T I1Cent=   0 AccDes= 0.00D+00.
 Calling FoFCou, ICntrl=  3107 FMM=T I1Cent=   0 AccDes= 0.00D+00.
 Calling FoFCou, ICntrl=  3107 FMM=T I1Cent=   0 AccDes= 0.00D+00.
 Calling FoFCou, ICntrl=  3107 FMM=T I1Cent=   0 AccDes= 0.00D+00.
 Calling FoFCou, ICntrl=  3107 FMM=T I1Cent=   0 AccDes= 0.00D+00.
 Calling FoFCou, ICntrl=  3107 FMM=T I1Cent=   0 AccDes= 0.00D+00.
 Calling FoFCou, ICntrl=  3107 FMM=T I1Cent=   0 AccDes= 0.00D+00.
 Calling FoFCou, ICntrl=  3107 FMM=T I1Cent=   0 AccDes= 0.00D+00.
 Calling FoFCou, ICntrl=  3107 FMM=T I1Cent=   0 AccDes= 0.00D+00.
 Calling FoFCou, ICntrl=  3107 FMM=T I1Cent=   0 AccDes= 0.00D+00.
 Calling FoFCou, ICntrl=  3107 FMM=T I1Cent=   0 AccDes= 0.00D+00.
 Calling FoFCou, ICntrl=  3107 FMM=T I1Cent=   0 AccDes= 0.00D+00.
 Calling FoFCou, ICntrl=  3107 FMM=T I1Cent=   0 AccDes= 0.00D+00.
 Calling FoFCou, ICntrl=  3107 FMM=T I1Cent=   0 AccDes= 0.00D+00.
 Calling FoFCou, ICntrl=  3107 FMM=T I1Cent=   0 AccDes= 0.00D+00.
 Calling FoFCou, ICntrl=  3107 FMM=T I1Cent=   0 AccDes= 0.00D+00.
 Calling FoFCou, ICntrl=  3107 FMM=T I1Cent=   0 AccDes= 0.00D+00.
 Calling FoFCou, ICntrl=  3107 FMM=T I1Cent=   0 AccDes= 0.00D+00.
 Calling FoFCou, ICntrl=  3107 FMM=T I1Cent=   0 AccDes= 0.00D+00.
 Calling FoFCou, ICntrl=  3107 FMM=T I1Cent=   0 AccDes= 0.00D+00.
 Calling FoFCou, ICntrl=  3107 FMM=T I1Cent=   0 AccDes= 0.00D+00.
 Calling FoFCou, ICntrl=  3107 FMM=T I1Cent=   0 AccDes= 0.00D+00.
 Calling FoFCou, ICntrl=  3107 FMM=T I1Cent=   0 AccDes= 0.00D+00.
 Calling FoFCou, ICntrl=  3107 FMM=T I1Cent=   0 AccDes= 0.00D+00.
 Calling FoFCou, ICntrl=  3107 FMM=T I1Cent=   0 AccDes= 0.00D+00.
 Calling FoFCou, ICntrl=  3107 FMM=T I1Cent=   0 AccDes= 0.00D+00.
 Calling FoFCou, ICntrl=  3107 FMM=T I1Cent=   0 AccDes= 0.00D+00.
 Calling FoFCou, ICntrl=  3107 FMM=T I1Cent=   0 AccDes= 0.00D+00.
 Calling FoFCou, ICntrl=  3107 FMM=T I1Cent=   0 AccDes= 0.00D+00.
 Calling FoFCou, ICntrl=  3107 FMM=T I1Cent=   0 AccDes= 0.00D+00.
 Calling FoFCou, ICntrl=  3107 FMM=T I1Cent=   0 AccDes= 0.00D+00.
 Calling FoFCou, ICntrl=  3107 FMM=T I1Cent=   0 AccDes= 0.00D+00.
 Calling FoFCou, ICntrl=  3107 FMM=T I1Cent=   0 AccDes= 0.00D+00.
 Calling FoFCou, ICntrl=  3107 FMM=T I1Cent=   0 AccDes= 0.00D+00.
 Calling FoFCou, ICntrl=  3107 FMM=T I1Cent=   0 AccDes= 0.00D+00.
 Calling FoFCou, ICntrl=  3107 FMM=T I1Cent=   0 AccDes= 0.00D+00.
 Calling FoFCou, ICntrl=  3107 FMM=T I1Cent=   0 AccDes= 0.00D+00.
 Calling FoFCou, ICntrl=  3107 FMM=T I1Cent=   0 AccDes= 0.00D+00.
 Calling FoFCou, ICntrl=  3107 FMM=T I1Cent=   0 AccDes= 0.00D+00.
 Calling FoFCou, ICntrl=  3107 FMM=T I1Cent=   0 AccDes= 0.00D+00.
 End of G2Drv F.D. properties file   721 does not exist.
 End of G2Drv F.D. properties file   722 does not exist.
 End of G2Drv F.D. properties file   788 does not exist.
          IDoAtm=11111111111111111111111111111111111111111111111111
          IDoAtm=11111111111111111111111111111111111111111111111111
          IDoAtm=11111111111111111111111111111111111111111111111111
          IDoAtm=11111111111111111111111111111111111111111111111111
          IDoAtm=11111111111111111111111111111111111111111111111111
          IDoAtm=1111
          Differentiating once with respect to electric field.
                with respect to dipole field.
          Differentiating once with respect to nuclear coordinates.
 CalDSu exits because no D1Ps are significant.
          There are   765 degrees of freedom in the 1st order CPHF.  IDoFFX=6 NUNeed=     3.
    765 vectors produced by pass  0 Test12= 2.05D-12 1.00D-09 XBig12= 2.19D+03 1.17D+01.
 AX will form     6 AO Fock derivatives at one time.
    765 vectors produced by pass  1 Test12= 2.05D-12 1.00D-09 XBig12= 2.86D+02 3.01D+00.
    765 vectors produced by pass  2 Test12= 2.05D-12 1.00D-09 XBig12= 8.71D+00 3.58D-01.
    762 vectors produced by pass  3 Test12= 2.05D-12 1.00D-09 XBig12= 1.49D-01 3.92D-02.
    762 vectors produced by pass  4 Test12= 2.05D-12 1.00D-09 XBig12= 1.82D-03 6.62D-03.
    762 vectors produced by pass  5 Test12= 2.05D-12 1.00D-09 XBig12= 1.57D-05 2.56D-04.
    743 vectors produced by pass  6 Test12= 2.05D-12 1.00D-09 XBig12= 1.11D-07 1.52D-05.
    402 vectors produced by pass  7 Test12= 2.05D-12 1.00D-09 XBig12= 8.65D-10 1.30D-06.
    120 vectors produced by pass  8 Test12= 2.05D-12 1.00D-09 XBig12= 8.69D-12 1.60D-07.
     34 vectors produced by pass  9 Test12= 2.05D-12 1.00D-09 XBig12= 1.40D-13 5.31D-08.
     16 vectors produced by pass 10 Test12= 2.05D-12 1.00D-09 XBig12= 1.58D-14 1.26D-08.
     10 vectors produced by pass 11 Test12= 2.05D-12 1.00D-09 XBig12= 1.60D-14 3.46D-09.
      8 vectors produced by pass 12 Test12= 2.05D-12 1.00D-09 XBig12= 1.01D-14 2.12D-09.
      3 vectors produced by pass 13 Test12= 2.05D-12 1.00D-09 XBig12= 6.82D-15 1.20D-09.
 InvSVY:  IOpt=1 It=  1 EMax= 5.68D-14
 Solved reduced A of dimension  5917 with   765 vectors.
 Isotropic polarizability for W=    0.000000     1809.34 Bohr**3.
 End of Minotr F.D. properties file   721 does not exist.
 End of Minotr F.D. properties file   722 does not exist.
 End of Minotr F.D. properties file   788 does not exist.
 Hyperfine terms turned off by default for NAtoms > 100.

 **********************************************************************

            Population analysis using the SCF Density.

 **********************************************************************

 Orbital symmetries:
 Alpha Orbitals:
       Occupied  (A) (A) (A) (A) (A) (A) (A) (A) (A) (A) (A) (A)
                 (A) (A) (A) (A) (A) (A) (A) (A) (A) (A) (A) (A)
                 (A) (A) (A) (A) (A) (A) (A) (A) (A) (A) (A) (A)
                 (A) (A) (A) (A) (A) (A) (A) (A) (A) (A) (A) (A)
                 (A) (A) (A) (A) (A) (A) (A) (A) (A) (A) (A) (A)
                 (A) (A) (A) (A) (A) (A) (A) (A) (A) (A) (A) (A)
                 (A) (A) (A) (A) (A) (A) (A) (A) (A) (A) (A) (A)
                 (A) (A) (A) (A) (A) (A) (A) (A) (A) (A) (A) (A)
                 (A) (A) (A) (A) (A) (A) (A) (A) (A) (A) (A) (A)
                 (A) (A) (A) (A) (A) (A) (A) (A) (A) (A) (A) (A)
                 (A) (A) (A) (A) (A) (A) (A) (A) (A) (A) (A) (A)
                 (A) (A) (A) (A) (A) (A) (A) (A) (A) (A) (A) (A)
                 (A) (A) (A) (A) (A) (A) (A) (A) (A) (A) (A) (A)
                 (A) (A) (A) (A) (A) (A) (A) (A) (A) (A) (A) (A)
                 (A) (A) (A) (A) (A) (A) (A) (A) (A) (A) (A) (A)
                 (A) (A) (A) (A) (A) (A) (A) (A) (A) (A) (A) (A)
                 (A) (A) (A) (A) (A) (A) (A) (A) (A) (A) (A) (A)
                 (A) (A) (A) (A) (A) (A) (A) (A) (A) (A) (A) (A)
                 (A) (A) (A) (A) (A) (A) (A) (A) (A) (A) (A) (A)
                 (A) (A) (A) (A) (A) (A) (A) (A) (A) (A) (A) (A)
                 (A) (A) (A) (A) (A) (A) (A) (A) (A) (A) (A) (A)
                 (A) (A) (A) (A) (A) (A) (A) (A) (A) (A) (A) (A)
                 (A) (A) (A) (A) (A) (A) (A) (A) (A) (A) (A) (A)
                 (A) (A) (A) (A) (A) (A) (A) (A) (A) (A) (A) (A)
                 (A) (A) (A) (A) (A) (A) (A) (A) (A) (A) (A) (A)
                 (A) (A) (A) (A) (A) (A) (A) (A) (A) (A) (A) (A)
                 (A) (A) (A) (A) (A) (A) (A) (A) (A) (A) (A) (A)
                 (A) (A) (A) (A) (A) (A) (A) (A) (A) (A) (A) (A)
                 (A) (A) (A) (A) (A) (A) (A) (A) (A) (A) (A) (A)
                 (A) (A) (A) (A) (A) (A) (A) (A) (A) (A) (A) (A)
                 (A) (A) (A) (A) (A) (A) (A) (A) (A) (A) (A) (A)
                 (A) (A) (A) (A) (A) (A) (A) (A) (A) (A) (A) (A)
                 (A) (A) (A) (A) (A) (A) (A) (A) (A) (A) (A) (A)
                 (A) (A) (A) (A) (A) (A) (A) (A) (A) (A) (A) (A)
                 (A) (A) (A) (A) (A) (A) (A) (A) (A) (A) (A) (A)
                 (A) (A) (A) (A) (A) (A) (A) (A) (A) (A) (A) (A)
                 (A) (A) (A) (A) (A) (A) (A) (A) (A) (A) (A) (A)
                 (A) (A) (A) (A) (A) (A) (A) (A) (A) (A) (A) (A)
                 (A) (A) (A) (A) (A) (A) (A) (A) (A) (A) (A) (A)
                 (A) (A) (A) (A) (A) (A) (A) (A) (A) (A) (A) (A)
                 (A) (A) (A) (A) (A) (A) (A) (A) (A) (A) (A) (A)
                 (A) (A) (A) (A) (A) (A) (A) (A) (A) (A) (A) (A)
                 (A) (A) (A) (A) (A) (A) (A) (A) (A) (A) (A) (A)
                 (A) (A) (A) (A) (A) (A)
       Virtual   (A) (A) (A) (A) (A) (A) (A) (A) (A) (A) (A) (A)
                 (A) (A) (A) (A) (A) (A) (A) (A) (A) (A) (A) (A)
                 (A) (A) (A) (A) (A) (A) (A) (A) (A) (A) (A) (A)
                 (A) (A) (A) (A) (A) (A) (A) (A) (A) (A) (A) (A)
                 (A) (A) (A) (A) (A) (A) (A) (A) (A) (A) (A) (A)
                 (A) (A) (A) (A) (A) (A) (A) (A) (A) (A) (A) (A)
                 (A) (A) (A) (A) (A) (A) (A) (A) (A) (A) (A) (A)
                 (A) (A) (A) (A) (A) (A) (A) (A) (A) (A) (A) (A)
                 (A) (A) (A) (A) (A) (A) (A) (A) (A) (A) (A) (A)
                 (A) (A) (A) (A) (A) (A) (A) (A) (A) (A) (A) (A)
                 (A) (A) (A) (A) (A) (A) (A) (A) (A) (A) (A) (A)
                 (A) (A) (A) (A) (A) (A) (A) (A) (A) (A) (A) (A)
                 (A) (A) (A) (A) (A) (A) (A) (A) (A) (A) (A) (A)
                 (A) (A) (A) (A) (A) (A) (A) (A) (A) (A) (A) (A)
                 (A) (A) (A) (A) (A) (A) (A) (A) (A) (A) (A) (A)
                 (A) (A) (A) (A) (A) (A) (A) (A) (A) (A) (A) (A)
                 (A) (A) (A) (A) (A) (A) (A) (A) (A) (A) (A) (A)
                 (A) (A) (A) (A) (A) (A) (A) (A) (A) (A) (A) (A)
                 (A) (A) (A) (A) (A) (A) (A) (A) (A) (A) (A) (A)
                 (A) (A) (A) (A) (A) (A) (A) (A) (A) (A) (A) (A)
                 (A) (A) (A) (A) (A) (A) (A) (A) (A) (A) (A) (A)
                 (A) (A) (A) (A) (A) (A) (A) (A) (A) (A) (A) (A)
                 (A) (A) (A) (A) (A) (A) (A) (A) (A) (A) (A) (A)
                 (A) (A) (A) (A) (A) (A) (A) (A) (A) (A) (A) (A)
                 (A) (A) (A) (A) (A) (A) (A) (A) (A) (A) (A) (A)
                 (A) (A) (A) (A) (A) (A) (A) (A) (A) (A) (A) (A)
                 (A) (A) (A) (A) (A) (A) (A) (A) (A) (A) (A) (A)
                 (A) (A) (A) (A) (A) (A) (A) (A) (A) (A) (A) (A)
                 (A) (A) (A) (A) (A) (A) (A) (A) (A) (A) (A) (A)
                 (A) (A) (A) (A) (A) (A) (A) (A) (A) (A) (A) (A)
                 (A) (A) (A) (A) (A) (A) (A) (A) (A) (A) (A) (A)
                 (A) (A) (A) (A) (A) (A) (A) (A) (A) (A) (A) (A)
                 (A) (A) (A) (A) (A) (A) (A) (A) (A) (A) (A) (A)
                 (A) (A) (A) (A) (A) (A) (A) (A) (A) (A) (A) (A)
                 (A) (A) (A) (A) (A) (A) (A) (A) (A) (A) (A) (A)
                 (A) (A) (A) (A) (A) (A) (A) (A) (A) (A) (A) (A)
                 (A) (A) (A) (A) (A) (A) (A) (A) (A) (A) (A) (A)
                 (A) (A) (A) (A) (A) (A) (A) (A) (A) (A) (A) (A)
                 (A) (A) (A) (A) (A) (A) (A) (A) (A) (A) (A) (A)
                 (A) (A) (A) (A) (A) (A) (A) (A) (A) (A) (A) (A)
                 (A) (A) (A) (A) (A) (A) (A) (A) (A) (A) (A) (A)
                 (A) (A) (A) (A) (A) (A) (A) (A) (A) (A) (A) (A)
                 (A) (A) (A) (A) (A) (A) (A) (A) (A) (A) (A) (A)
                 (A) (A) (A) (A) (A) (A) (A) (A) (A) (A) (A) (A)
                 (A) (A) (A) (A) (A) (A) (A) (A) (A) (A) (A) (A)
                 (A) (A) (A) (A) (A) (A) (A) (A) (A) (A) (A) (A)
                 (A) (A) (A) (A) (A) (A) (A) (A) (A) (A) (A) (A)
                 (A) (A) (A) (A) (A) (A) (A) (A) (A) (A) (A) (A)
                 (A) (A) (A) (A) (A) (A) (A) (A) (A) (A) (A) (A)
                 (A) (A) (A) (A) (A) (A) (A) (A) (A) (A) (A) (A)
                 (A) (A) (A) (A) (A) (A) (A) (A) (A) (A) (A) (A)
                 (A) (A) (A) (A) (A) (A) (A) (A) (A) (A) (A) (A)
                 (A) (A) (A) (A) (A) (A) (A) (A) (A) (A) (A) (A)
                 (A) (A) (A) (A) (A) (A) (A) (A) (A) (A) (A) (A)
                 (A) (A) (A) (A) (A) (A) (A) (A) (A) (A) (A) (A)
                 (A) (A) (A) (A) (A) (A) (A) (A) (A) (A) (A) (A)
                 (A) (A) (A) (A) (A) (A) (A) (A) (A) (A) (A) (A)
                 (A) (A) (A) (A) (A) (A) (A) (A) (A) (A) (A) (A)
                 (A) (A) (A) (A) (A) (A) (A) (A) (A) (A) (A) (A)
                 (A) (A) (A) (A) (A) (A) (A) (A) (A) (A) (A) (A)
                 (A) (A) (A) (A) (A) (A) (A) (A) (A) (A) (A) (A)
                 (A) (A) (A) (A) (A) (A) (A) (A) (A) (A) (A) (A)
                 (A) (A) (A) (A) (A) (A) (A) (A) (A) (A) (A) (A)
                 (A) (A) (A) (A) (A) (A) (A) (A) (A) (A) (A) (A)
                 (A) (A) (A) (A) (A) (A) (A) (A) (A) (A) (A) (A)
                 (A) (A) (A) (A) (A) (A) (A) (A) (A) (A) (A) (A)
                 (A) (A) (A) (A) (A) (A) (A) (A) (A) (A) (A) (A)
                 (A) (A) (A) (A) (A) (A) (A) (A) (A) (A) (A) (A)
                 (A) (A) (A) (A) (A) (A) (A) (A) (A) (A) (A) (A)
                 (A) (A) (A) (A) (A) (A) (A) (A) (A) (A) (A) (A)
                 (A) (A) (A) (A) (A) (A) (A) (A) (A) (A) (A) (A)
                 (A) (A) (A) (A) (A) (A) (A) (A) (A) (A) (A) (A)
                 (A) (A) (A) (A) (A) (A) (A) (A) (A) (A) (A) (A)
                 (A) (A) (A) (A) (A) (A) (A) (A) (A) (A) (A) (A)
                 (A) (A) (A) (A) (A) (A) (A) (A) (A) (A) (A) (A)
                 (A) (A) (A) (A) (A) (A) (A) (A) (A) (A) (A) (A)
                 (A) (A) (A) (A) (A) (A) (A) (A) (A) (A) (A) (A)
                 (A) (A) (A) (A) (A) (A) (A) (A) (A) (A) (A) (A)
                 (A) (A) (A) (A) (A) (A) (A) (A) (A) (A) (A) (A)
                 (A) (A) (A) (A) (A) (A) (A) (A) (A) (A) (A) (A)
                 (A) (A) (A) (A) (A) (A) (A) (A) (A) (A) (A) (A)
                 (A) (A) (A) (A) (A) (A) (A) (A) (A) (A) (A) (A)
                 (A) (A) (A) (A) (A) (A) (A) (A) (A) (A) (A) (A)
                 (A) (A) (A) (A) (A) (A) (A) (A) (A) (A) (A) (A)
                 (A) (A) (A) (A) (A) (A) (A) (A) (A) (A) (A) (A)
                 (A) (A) (A) (A) (A) (A) (A) (A) (A) (A) (A) (A)
                 (A) (A) (A) (A) (A) (A) (A) (A) (A) (A) (A) (A)
                 (A) (A) (A) (A) (A) (A) (A) (A) (A) (A) (A) (A)
                 (A) (A) (A) (A) (A) (A) (A) (A) (A) (A) (A) (A)
                 (A) (A) (A) (A) (A) (A) (A) (A) (A) (A) (A) (A)
                 (A) (A) (A) (A) (A) (A) (A) (A) (A) (A) (A) (A)
                 (A) (A) (A) (A) (A) (A) (A) (A) (A) (A) (A) (A)
                 (A) (A) (A) (A) (A) (A) (A) (A) (A) (A) (A) (A)
                 (A) (A) (A) (A) (A) (A) (A) (A) (A) (A) (A) (A)
                 (A) (A) (A) (A) (A) (A) (A) (A) (A) (A) (A) (A)
                 (A) (A) (A) (A) (A) (A) (A) (A) (A) (A) (A) (A)
                 (A) (A) (A) (A) (A) (A) (A) (A) (A) (A) (A) (A)
                 (A) (A) (A) (A) (A) (A) (A) (A) (A) (A) (A) (A)
                 (A) (A) (A) (A) (A) (A) (A) (A) (A) (A) (A) (A)
                 (A) (A) (A) (A) (A) (A) (A) (A) (A) (A) (A) (A)
                 (A) (A) (A) (A) (A) (A) (A) (A) (A) (A) (A) (A)
                 (A) (A) (A) (A) (A) (A) (A) (A) (A) (A) (A) (A)
                 (A) (A) (A) (A) (A) (A) (A) (A) (A) (A) (A) (A)
                 (A) (A) (A) (A) (A) (A) (A) (A) (A) (A) (A) (A)
                 (A) (A) (A) (A) (A) (A) (A) (A) (A) (A) (A) (A)
                 (A) (A) (A) (A) (A) (A) (A) (A) (A) (A) (A) (A)
                 (A) (A) (A) (A) (A) (A) (A) (A) (A) (A) (A) (A)
                 (A) (A) (A) (A) (A) (A) (A) (A) (A) (A) (A) (A)
                 (A) (A) (A) (A) (A) (A) (A) (A) (A) (A) (A) (A)
                 (A) (A) (A) (A) (A) (A) (A) (A) (A) (A) (A) (A)
                 (A) (A) (A) (A) (A) (A) (A) (A) (A) (A) (A) (A)
                 (A) (A) (A) (A) (A) (A) (A) (A) (A) (A) (A) (A)
                 (A) (A) (A) (A) (A) (A) (A) (A) (A) (A) (A) (A)
                 (A) (A) (A) (A) (A) (A) (A) (A) (A) (A) (A) (A)
                 (A) (A) (A) (A) (A) (A) (A) (A) (A) (A) (A) (A)
                 (A) (A) (A) (A) (A) (A) (A) (A) (A) (A) (A) (A)
                 (A) (A) (A) (A) (A) (A) (A) (A) (A) (A) (A) (A)
                 (A) (A) (A) (A) (A) (A) (A) (A) (A) (A) (A) (A)
                 (A) (A) (A) (A) (A) (A) (A) (A) (A) (A) (A) (A)
                 (A) (A) (A) (A) (A) (A) (A) (A) (A) (A) (A) (A)
                 (A) (A) (A) (A) (A) (A) (A) (A) (A) (A) (A) (A)
                 (A) (A) (A) (A) (A) (A) (A) (A) (A) (A) (A) (A)
                 (A) (A) (A) (A) (A) (A) (A) (A) (A) (A) (A) (A)
                 (A) (A) (A) (A) (A) (A) (A) (A) (A) (A) (A) (A)
                 (A) (A) (A) (A) (A) (A) (A) (A) (A) (A) (A) (A)
                 (A) (A) (A) (A) (A) (A) (A) (A) (A) (A) (A) (A)
                 (A) (A) (A) (A) (A) (A) (A) (A) (A) (A) (A) (A)
                 (A) (A) (A) (A) (A) (A) (A) (A) (A) (A) (A) (A)
                 (A) (A) (A) (A) (A) (A) (A) (A) (A) (A) (A) (A)
                 (A) (A) (A) (A) (A) (A) (A) (A) (A) (A) (A) (A)
                 (A) (A) (A) (A) (A) (A) (A) (A) (A) (A) (A) (A)
                 (A) (A) (A) (A) (A) (A) (A) (A) (A) (A) (A) (A)
                 (A) (A) (A) (A) (A) (A) (A) (A) (A) (A) (A) (A)
                 (A) (A) (A) (A) (A) (A) (A) (A) (A) (A) (A) (A)
                 (A) (A) (A) (A) (A) (A) (A) (A) (A) (A) (A) (A)
                 (A) (A) (A) (A) (A) (A) (A) (A) (A) (A) (A) (A)
                 (A) (A) (A) (A) (A) (A) (A) (A) (A) (A) (A) (A)
                 (A) (A) (A) (A) (A) (A) (A) (A) (A) (A) (A) (A)
                 (A) (A) (A) (A) (A) (A) (A) (A) (A) (A) (A) (A)
                 (A) (A) (A) (A) (A) (A) (A) (A) (A) (A) (A) (A)
                 (A) (A) (A) (A) (A) (A) (A) (A) (A) (A) (A) (A)
                 (A) (A) (A) (A) (A) (A) (A) (A) (A) (A) (A) (A)
                 (A) (A) (A) (A) (A) (A) (A) (A) (A) (A) (A) (A)
                 (A) (A) (A) (A) (A) (A) (A) (A) (A) (A) (A) (A)
                 (A) (A) (A) (A) (A) (A) (A) (A) (A) (A) (A) (A)
                 (A) (A) (A) (A) (A) (A) (A) (A) (A) (A) (A) (A)
                 (A) (A) (A) (A) (A) (A) (A) (A) (A) (A) (A) (A)
                 (A) (A) (A) (A) (A) (A) (A) (A) (A) (A) (A) (A)
                 (A) (A) (A) (A) (A) (A) (A) (A) (A) (A) (A) (A)
                 (A) (A) (A) (A) (A) (A) (A) (A) (A) (A) (A) (A)
                 (A) (A) (A) (A) (A) (A) (A) (A) (A) (A) (A) (A)
                 (A) (A) (A) (A) (A) (A) (A) (A) (A) (A) (A) (A)
                 (A) (A) (A) (A) (A) (A) (A) (A) (A) (A) (A) (A)
                 (A) (A) (A) (A) (A) (A) (A) (A) (A) (A) (A) (A)
                 (A) (A) (A) (A) (A) (A) (A) (A) (A) (A) (A) (A)
                 (A) (A) (A) (A) (A) (A) (A) (A) (A) (A) (A) (A)
                 (A) (A) (A) (A) (A) (A) (A) (A) (A) (A) (A) (A)
                 (A) (A) (A) (A) (A) (A) (A) (A) (A) (A) (A) (A)
                 (A) (A) (A) (A) (A) (A) (A) (A) (A) (A) (A) (A)
                 (A) (A) (A) (A) (A) (A) (A) (A) (A) (A) (A) (A)
                 (A) (A) (A) (A) (A) (A) (A) (A) (A) (A) (A) (A)
                 (A) (A) (A) (A) (A) (A) (A) (A) (A) (A) (A) (A)
                 (A) (A) (A) (A) (A) (A) (A) (A) (A) (A) (A) (A)
                 (A) (A) (A) (A) (A) (A)
 Beta  Orbitals:
       Occupied  (A) (A) (A) (A) (A) (A) (A) (A) (A) (A) (A) (A)
                 (A) (A) (A) (A) (A) (A) (A) (A) (A) (A) (A) (A)
                 (A) (A) (A) (A) (A) (A) (A) (A) (A) (A) (A) (A)
                 (A) (A) (A) (A) (A) (A) (A) (A) (A) (A) (A) (A)
                 (A) (A) (A) (A) (A) (A) (A) (A) (A) (A) (A) (A)
                 (A) (A) (A) (A) (A) (A) (A) (A) (A) (A) (A) (A)
                 (A) (A) (A) (A) (A) (A) (A) (A) (A) (A) (A) (A)
                 (A) (A) (A) (A) (A) (A) (A) (A) (A) (A) (A) (A)
                 (A) (A) (A) (A) (A) (A) (A) (A) (A) (A) (A) (A)
                 (A) (A) (A) (A) (A) (A) (A) (A) (A) (A) (A) (A)
                 (A) (A) (A) (A) (A) (A) (A) (A) (A) (A) (A) (A)
                 (A) (A) (A) (A) (A) (A) (A) (A) (A) (A) (A) (A)
                 (A) (A) (A) (A) (A) (A) (A) (A) (A) (A) (A) (A)
                 (A) (A) (A) (A) (A) (A) (A) (A) (A) (A) (A) (A)
                 (A) (A) (A) (A) (A) (A) (A) (A) (A) (A) (A) (A)
                 (A) (A) (A) (A) (A) (A) (A) (A) (A) (A) (A) (A)
                 (A) (A) (A) (A) (A) (A) (A) (A) (A) (A) (A) (A)
                 (A) (A) (A) (A) (A) (A) (A) (A) (A) (A) (A) (A)
                 (A) (A) (A) (A) (A) (A) (A) (A) (A) (A) (A) (A)
                 (A) (A) (A) (A) (A) (A) (A) (A) (A) (A) (A) (A)
                 (A) (A) (A) (A) (A) (A) (A) (A) (A) (A) (A) (A)
                 (A) (A) (A) (A) (A) (A) (A) (A) (A) (A) (A) (A)
                 (A) (A) (A) (A) (A) (A) (A) (A) (A) (A) (A) (A)
                 (A) (A) (A) (A) (A) (A) (A) (A) (A) (A) (A) (A)
                 (A) (A) (A) (A) (A) (A) (A) (A) (A) (A) (A) (A)
                 (A) (A) (A) (A) (A) (A) (A) (A) (A) (A) (A) (A)
                 (A) (A) (A) (A) (A) (A) (A) (A) (A) (A) (A) (A)
                 (A) (A) (A) (A) (A) (A) (A) (A) (A) (A) (A) (A)
                 (A) (A) (A) (A) (A) (A) (A) (A) (A) (A) (A) (A)
                 (A) (A) (A) (A) (A) (A) (A) (A) (A) (A) (A) (A)
                 (A) (A) (A) (A) (A) (A) (A) (A) (A) (A) (A) (A)
                 (A) (A) (A) (A) (A) (A) (A) (A) (A) (A) (A) (A)
                 (A) (A) (A) (A) (A) (A) (A) (A) (A) (A) (A) (A)
                 (A) (A) (A) (A) (A) (A) (A) (A) (A) (A) (A) (A)
                 (A) (A) (A) (A) (A) (A) (A) (A) (A) (A) (A) (A)
                 (A) (A) (A) (A) (A) (A) (A) (A) (A) (A) (A) (A)
                 (A) (A) (A) (A) (A) (A) (A) (A) (A) (A) (A) (A)
                 (A) (A) (A) (A) (A) (A) (A) (A) (A) (A) (A) (A)
                 (A) (A) (A) (A) (A) (A) (A) (A) (A) (A) (A) (A)
                 (A) (A) (A) (A) (A) (A) (A) (A) (A) (A) (A) (A)
                 (A) (A) (A) (A) (A) (A) (A) (A) (A) (A) (A) (A)
                 (A) (A) (A) (A) (A) (A) (A) (A) (A) (A) (A) (A)
                 (A) (A) (A) (A) (A) (A) (A) (A) (A) (A) (A) (A)
                 (A) (A) (A) (A)
       Virtual   (A) (A) (A) (A) (A) (A) (A) (A) (A) (A) (A) (A)
                 (A) (A) (A) (A) (A) (A) (A) (A) (A) (A) (A) (A)
                 (A) (A) (A) (A) (A) (A) (A) (A) (A) (A) (A) (A)
                 (A) (A) (A) (A) (A) (A) (A) (A) (A) (A) (A) (A)
                 (A) (A) (A) (A) (A) (A) (A) (A) (A) (A) (A) (A)
                 (A) (A) (A) (A) (A) (A) (A) (A) (A) (A) (A) (A)
                 (A) (A) (A) (A) (A) (A) (A) (A) (A) (A) (A) (A)
                 (A) (A) (A) (A) (A) (A) (A) (A) (A) (A) (A) (A)
                 (A) (A) (A) (A) (A) (A) (A) (A) (A) (A) (A) (A)
                 (A) (A) (A) (A) (A) (A) (A) (A) (A) (A) (A) (A)
                 (A) (A) (A) (A) (A) (A) (A) (A) (A) (A) (A) (A)
                 (A) (A) (A) (A) (A) (A) (A) (A) (A) (A) (A) (A)
                 (A) (A) (A) (A) (A) (A) (A) (A) (A) (A) (A) (A)
                 (A) (A) (A) (A) (A) (A) (A) (A) (A) (A) (A) (A)
                 (A) (A) (A) (A) (A) (A) (A) (A) (A) (A) (A) (A)
                 (A) (A) (A) (A) (A) (A) (A) (A) (A) (A) (A) (A)
                 (A) (A) (A) (A) (A) (A) (A) (A) (A) (A) (A) (A)
                 (A) (A) (A) (A) (A) (A) (A) (A) (A) (A) (A) (A)
                 (A) (A) (A) (A) (A) (A) (A) (A) (A) (A) (A) (A)
                 (A) (A) (A) (A) (A) (A) (A) (A) (A) (A) (A) (A)
                 (A) (A) (A) (A) (A) (A) (A) (A) (A) (A) (A) (A)
                 (A) (A) (A) (A) (A) (A) (A) (A) (A) (A) (A) (A)
                 (A) (A) (A) (A) (A) (A) (A) (A) (A) (A) (A) (A)
                 (A) (A) (A) (A) (A) (A) (A) (A) (A) (A) (A) (A)
                 (A) (A) (A) (A) (A) (A) (A) (A) (A) (A) (A) (A)
                 (A) (A) (A) (A) (A) (A) (A) (A) (A) (A) (A) (A)
                 (A) (A) (A) (A) (A) (A) (A) (A) (A) (A) (A) (A)
                 (A) (A) (A) (A) (A) (A) (A) (A) (A) (A) (A) (A)
                 (A) (A) (A) (A) (A) (A) (A) (A) (A) (A) (A) (A)
                 (A) (A) (A) (A) (A) (A) (A) (A) (A) (A) (A) (A)
                 (A) (A) (A) (A) (A) (A) (A) (A) (A) (A) (A) (A)
                 (A) (A) (A) (A) (A) (A) (A) (A) (A) (A) (A) (A)
                 (A) (A) (A) (A) (A) (A) (A) (A) (A) (A) (A) (A)
                 (A) (A) (A) (A) (A) (A) (A) (A) (A) (A) (A) (A)
                 (A) (A) (A) (A) (A) (A) (A) (A) (A) (A) (A) (A)
                 (A) (A) (A) (A) (A) (A) (A) (A) (A) (A) (A) (A)
                 (A) (A) (A) (A) (A) (A) (A) (A) (A) (A) (A) (A)
                 (A) (A) (A) (A) (A) (A) (A) (A) (A) (A) (A) (A)
                 (A) (A) (A) (A) (A) (A) (A) (A) (A) (A) (A) (A)
                 (A) (A) (A) (A) (A) (A) (A) (A) (A) (A) (A) (A)
                 (A) (A) (A) (A) (A) (A) (A) (A) (A) (A) (A) (A)
                 (A) (A) (A) (A) (A) (A) (A) (A) (A) (A) (A) (A)
                 (A) (A) (A) (A) (A) (A) (A) (A) (A) (A) (A) (A)
                 (A) (A) (A) (A) (A) (A) (A) (A) (A) (A) (A) (A)
                 (A) (A) (A) (A) (A) (A) (A) (A) (A) (A) (A) (A)
                 (A) (A) (A) (A) (A) (A) (A) (A) (A) (A) (A) (A)
                 (A) (A) (A) (A) (A) (A) (A) (A) (A) (A) (A) (A)
                 (A) (A) (A) (A) (A) (A) (A) (A) (A) (A) (A) (A)
                 (A) (A) (A) (A) (A) (A) (A) (A) (A) (A) (A) (A)
                 (A) (A) (A) (A) (A) (A) (A) (A) (A) (A) (A) (A)
                 (A) (A) (A) (A) (A) (A) (A) (A) (A) (A) (A) (A)
                 (A) (A) (A) (A) (A) (A) (A) (A) (A) (A) (A) (A)
                 (A) (A) (A) (A) (A) (A) (A) (A) (A) (A) (A) (A)
                 (A) (A) (A) (A) (A) (A) (A) (A) (A) (A) (A) (A)
                 (A) (A) (A) (A) (A) (A) (A) (A) (A) (A) (A) (A)
                 (A) (A) (A) (A) (A) (A) (A) (A) (A) (A) (A) (A)
                 (A) (A) (A) (A) (A) (A) (A) (A) (A) (A) (A) (A)
                 (A) (A) (A) (A) (A) (A) (A) (A) (A) (A) (A) (A)
                 (A) (A) (A) (A) (A) (A) (A) (A) (A) (A) (A) (A)
                 (A) (A) (A) (A) (A) (A) (A) (A) (A) (A) (A) (A)
                 (A) (A) (A) (A) (A) (A) (A) (A) (A) (A) (A) (A)
                 (A) (A) (A) (A) (A) (A) (A) (A) (A) (A) (A) (A)
                 (A) (A) (A) (A) (A) (A) (A) (A) (A) (A) (A) (A)
                 (A) (A) (A) (A) (A) (A) (A) (A) (A) (A) (A) (A)
                 (A) (A) (A) (A) (A) (A) (A) (A) (A) (A) (A) (A)
                 (A) (A) (A) (A) (A) (A) (A) (A) (A) (A) (A) (A)
                 (A) (A) (A) (A) (A) (A) (A) (A) (A) (A) (A) (A)
                 (A) (A) (A) (A) (A) (A) (A) (A) (A) (A) (A) (A)
                 (A) (A) (A) (A) (A) (A) (A) (A) (A) (A) (A) (A)
                 (A) (A) (A) (A) (A) (A) (A) (A) (A) (A) (A) (A)
                 (A) (A) (A) (A) (A) (A) (A) (A) (A) (A) (A) (A)
                 (A) (A) (A) (A) (A) (A) (A) (A) (A) (A) (A) (A)
                 (A) (A) (A) (A) (A) (A) (A) (A) (A) (A) (A) (A)
                 (A) (A) (A) (A) (A) (A) (A) (A) (A) (A) (A) (A)
                 (A) (A) (A) (A) (A) (A) (A) (A) (A) (A) (A) (A)
                 (A) (A) (A) (A) (A) (A) (A) (A) (A) (A) (A) (A)
                 (A) (A) (A) (A) (A) (A) (A) (A) (A) (A) (A) (A)
                 (A) (A) (A) (A) (A) (A) (A) (A) (A) (A) (A) (A)
                 (A) (A) (A) (A) (A) (A) (A) (A) (A) (A) (A) (A)
                 (A) (A) (A) (A) (A) (A) (A) (A) (A) (A) (A) (A)
                 (A) (A) (A) (A) (A) (A) (A) (A) (A) (A) (A) (A)
                 (A) (A) (A) (A) (A) (A) (A) (A) (A) (A) (A) (A)
                 (A) (A) (A) (A) (A) (A) (A) (A) (A) (A) (A) (A)
                 (A) (A) (A) (A) (A) (A) (A) (A) (A) (A) (A) (A)
                 (A) (A) (A) (A) (A) (A) (A) (A) (A) (A) (A) (A)
                 (A) (A) (A) (A) (A) (A) (A) (A) (A) (A) (A) (A)
                 (A) (A) (A) (A) (A) (A) (A) (A) (A) (A) (A) (A)
                 (A) (A) (A) (A) (A) (A) (A) (A) (A) (A) (A) (A)
                 (A) (A) (A) (A) (A) (A) (A) (A) (A) (A) (A) (A)
                 (A) (A) (A) (A) (A) (A) (A) (A) (A) (A) (A) (A)
                 (A) (A) (A) (A) (A) (A) (A) (A) (A) (A) (A) (A)
                 (A) (A) (A) (A) (A) (A) (A) (A) (A) (A) (A) (A)
                 (A) (A) (A) (A) (A) (A) (A) (A) (A) (A) (A) (A)
                 (A) (A) (A) (A) (A) (A) (A) (A) (A) (A) (A) (A)
                 (A) (A) (A) (A) (A) (A) (A) (A) (A) (A) (A) (A)
                 (A) (A) (A) (A) (A) (A) (A) (A) (A) (A) (A) (A)
                 (A) (A) (A) (A) (A) (A) (A) (A) (A) (A) (A) (A)
                 (A) (A) (A) (A) (A) (A) (A) (A) (A) (A) (A) (A)
                 (A) (A) (A) (A) (A) (A) (A) (A) (A) (A) (A) (A)
                 (A) (A) (A) (A) (A) (A) (A) (A) (A) (A) (A) (A)
                 (A) (A) (A) (A) (A) (A) (A) (A) (A) (A) (A) (A)
                 (A) (A) (A) (A) (A) (A) (A) (A) (A) (A) (A) (A)
                 (A) (A) (A) (A) (A) (A) (A) (A) (A) (A) (A) (A)
                 (A) (A) (A) (A) (A) (A) (A) (A) (A) (A) (A) (A)
                 (A) (A) (A) (A) (A) (A) (A) (A) (A) (A) (A) (A)
                 (A) (A) (A) (A) (A) (A) (A) (A) (A) (A) (A) (A)
                 (A) (A) (A) (A) (A) (A) (A) (A) (A) (A) (A) (A)
                 (A) (A) (A) (A) (A) (A) (A) (A) (A) (A) (A) (A)
                 (A) (A) (A) (A) (A) (A) (A) (A) (A) (A) (A) (A)
                 (A) (A) (A) (A) (A) (A) (A) (A) (A) (A) (A) (A)
                 (A) (A) (A) (A) (A) (A) (A) (A) (A) (A) (A) (A)
                 (A) (A) (A) (A) (A) (A) (A) (A) (A) (A) (A) (A)
                 (A) (A) (A) (A) (A) (A) (A) (A) (A) (A) (A) (A)
                 (A) (A) (A) (A) (A) (A) (A) (A) (A) (A) (A) (A)
                 (A) (A) (A) (A) (A) (A) (A) (A) (A) (A) (A) (A)
                 (A) (A) (A) (A) (A) (A) (A) (A) (A) (A) (A) (A)
                 (A) (A) (A) (A) (A) (A) (A) (A) (A) (A) (A) (A)
                 (A) (A) (A) (A) (A) (A) (A) (A) (A) (A) (A) (A)
                 (A) (A) (A) (A) (A) (A) (A) (A) (A) (A) (A) (A)
                 (A) (A) (A) (A) (A) (A) (A) (A) (A) (A) (A) (A)
                 (A) (A) (A) (A) (A) (A) (A) (A) (A) (A) (A) (A)
                 (A) (A) (A) (A) (A) (A) (A) (A) (A) (A) (A) (A)
                 (A) (A) (A) (A) (A) (A) (A) (A) (A) (A) (A) (A)
                 (A) (A) (A) (A) (A) (A) (A) (A) (A) (A) (A) (A)
                 (A) (A) (A) (A) (A) (A) (A) (A) (A) (A) (A) (A)
                 (A) (A) (A) (A) (A) (A) (A) (A) (A) (A) (A) (A)
                 (A) (A) (A) (A) (A) (A) (A) (A) (A) (A) (A) (A)
                 (A) (A) (A) (A) (A) (A) (A) (A) (A) (A) (A) (A)
                 (A) (A) (A) (A) (A) (A) (A) (A) (A) (A) (A) (A)
                 (A) (A) (A) (A) (A) (A) (A) (A) (A) (A) (A) (A)
                 (A) (A) (A) (A) (A) (A) (A) (A) (A) (A) (A) (A)
                 (A) (A) (A) (A) (A) (A) (A) (A) (A) (A) (A) (A)
                 (A) (A) (A) (A) (A) (A) (A) (A) (A) (A) (A) (A)
                 (A) (A) (A) (A) (A) (A) (A) (A) (A) (A) (A) (A)
                 (A) (A) (A) (A) (A) (A) (A) (A) (A) (A) (A) (A)
                 (A) (A) (A) (A) (A) (A) (A) (A) (A) (A) (A) (A)
                 (A) (A) (A) (A) (A) (A) (A) (A) (A) (A) (A) (A)
                 (A) (A) (A) (A) (A) (A) (A) (A) (A) (A) (A) (A)
                 (A) (A) (A) (A) (A) (A) (A) (A) (A) (A) (A) (A)
                 (A) (A) (A) (A) (A) (A) (A) (A) (A) (A) (A) (A)
                 (A) (A) (A) (A) (A) (A) (A) (A) (A) (A) (A) (A)
                 (A) (A) (A) (A) (A) (A) (A) (A) (A) (A) (A) (A)
                 (A) (A) (A) (A) (A) (A) (A) (A) (A) (A) (A) (A)
                 (A) (A) (A) (A) (A) (A) (A) (A) (A) (A) (A) (A)
                 (A) (A) (A) (A) (A) (A) (A) (A) (A) (A) (A) (A)
                 (A) (A) (A) (A) (A) (A) (A) (A) (A) (A) (A) (A)
                 (A) (A) (A) (A) (A) (A) (A) (A) (A) (A) (A) (A)
                 (A) (A) (A) (A) (A) (A) (A) (A) (A) (A) (A) (A)
                 (A) (A) (A) (A) (A) (A) (A) (A) (A) (A) (A) (A)
                 (A) (A) (A) (A) (A) (A) (A) (A) (A) (A) (A) (A)
                 (A) (A) (A) (A) (A) (A) (A) (A) (A) (A) (A) (A)
                 (A) (A) (A) (A) (A) (A) (A) (A) (A) (A) (A) (A)
                 (A) (A) (A) (A) (A) (A) (A) (A) (A) (A) (A) (A)
                 (A) (A) (A) (A) (A) (A) (A) (A) (A) (A) (A) (A)
                 (A) (A) (A) (A) (A) (A) (A) (A) (A) (A) (A) (A)
                 (A) (A) (A) (A) (A) (A) (A) (A) (A) (A) (A) (A)
                 (A) (A) (A) (A) (A) (A) (A) (A) (A) (A) (A) (A)
                 (A) (A) (A) (A) (A) (A) (A) (A) (A) (A) (A) (A)
                 (A) (A) (A) (A) (A) (A) (A) (A) (A) (A) (A) (A)
                 (A) (A) (A) (A) (A) (A) (A) (A) (A) (A) (A) (A)
                 (A) (A) (A) (A) (A) (A) (A) (A) (A) (A) (A) (A)
                 (A) (A) (A) (A) (A) (A) (A) (A) (A) (A) (A) (A)
                 (A) (A) (A) (A) (A) (A) (A) (A) (A) (A) (A) (A)
                 (A) (A) (A) (A) (A) (A) (A) (A)
 The electronic state is 3-A.
 Alpha  occ. eigenvalues --  -24.75375 -24.75370 -24.75347 -24.75315 -24.75274
 Alpha  occ. eigenvalues --  -24.75239 -24.75077 -24.75066 -14.47183 -14.47151
 Alpha  occ. eigenvalues --  -14.47121 -14.47054 -14.47027 -14.46962 -14.46819
 Alpha  occ. eigenvalues --  -14.46797 -10.35960 -10.35958 -10.35226 -10.35196
 Alpha  occ. eigenvalues --  -10.35121 -10.35100 -10.35029 -10.34533 -10.34524
 Alpha  occ. eigenvalues --  -10.34494 -10.34437 -10.34405 -10.34329 -10.32885
 Alpha  occ. eigenvalues --  -10.32876 -10.32848 -10.32826 -10.32783 -10.32728
 Alpha  occ. eigenvalues --  -10.32454 -10.32424 -10.32395 -10.32338 -10.32314
 Alpha  occ. eigenvalues --  -10.32263 -10.32262 -10.32241 -10.32235 -10.32216
 Alpha  occ. eigenvalues --  -10.32203 -10.32193 -10.32153 -10.32136 -10.32127
 Alpha  occ. eigenvalues --  -10.32123 -10.32081 -10.32067 -10.31912 -10.31903
 Alpha  occ. eigenvalues --  -10.31784 -10.31729 -10.31635 -10.31623 -10.31622
 Alpha  occ. eigenvalues --  -10.31593 -10.31471 -10.31337 -10.31277 -10.31258
 Alpha  occ. eigenvalues --  -10.31227 -10.31212 -10.31187 -10.31176 -10.31136
 Alpha  occ. eigenvalues --  -10.31127 -10.31119 -10.31110 -10.31049 -10.31040
 Alpha  occ. eigenvalues --  -10.31035 -10.31027 -10.31022 -10.31012 -10.31007
 Alpha  occ. eigenvalues --  -10.31000 -10.30992 -10.30968 -10.30967 -10.30966
 Alpha  occ. eigenvalues --  -10.30924 -10.30919 -10.30918 -10.30915 -10.30907
 Alpha  occ. eigenvalues --  -10.30892 -10.30888 -10.30872 -10.30872 -10.30833
 Alpha  occ. eigenvalues --  -10.30826 -10.30815 -10.30786 -10.30762 -10.30757
 Alpha  occ. eigenvalues --  -10.30745 -10.30725 -10.30719 -10.30715 -10.30714
 Alpha  occ. eigenvalues --  -10.30685 -10.30677 -10.30675 -10.30662 -10.30616
 Alpha  occ. eigenvalues --  -10.30536 -10.30509 -10.30443 -10.30396 -10.30378
 Alpha  occ. eigenvalues --  -10.30249 -10.30227 -10.30217 -10.30162 -10.30156
 Alpha  occ. eigenvalues --  -10.30084 -10.30019 -10.29957 -10.29894 -10.29844
 Alpha  occ. eigenvalues --  -10.29787 -10.29696 -10.29673 -10.29611 -10.29490
 Alpha  occ. eigenvalues --  -10.29456 -10.29429 -10.29122 -10.29107 -10.29080
 Alpha  occ. eigenvalues --  -10.29048 -10.29041 -10.29025 -10.29009 -10.29001
 Alpha  occ. eigenvalues --  -10.28838 -10.28812 -10.28731 -10.28721 -10.28718
 Alpha  occ. eigenvalues --  -10.28714 -10.28689 -10.28630  -6.91132  -6.91075
 Alpha  occ. eigenvalues --   -6.90993  -6.90772  -1.24542  -1.24494  -1.24417
 Alpha  occ. eigenvalues --   -1.24216  -1.21319  -1.21265  -1.21189  -1.20944
 Alpha  occ. eigenvalues --   -1.09260  -1.08849  -1.08731  -1.08619  -1.07529
 Alpha  occ. eigenvalues --   -1.07165  -1.07023  -1.06901  -1.00299  -1.00276
 Alpha  occ. eigenvalues --   -1.00232  -0.99180  -0.96907  -0.96888  -0.96781
 Alpha  occ. eigenvalues --   -0.96141  -0.95931  -0.95915  -0.95863  -0.95027
 Alpha  occ. eigenvalues --   -0.94057  -0.93949  -0.93908  -0.93262  -0.92443
 Alpha  occ. eigenvalues --   -0.92114  -0.91765  -0.91245  -0.91228  -0.91162
 Alpha  occ. eigenvalues --   -0.90413  -0.89700  -0.89644  -0.89180  -0.88992
 Alpha  occ. eigenvalues --   -0.88898  -0.88842  -0.88733  -0.88534  -0.88482
 Alpha  occ. eigenvalues --   -0.87297  -0.86190  -0.85787  -0.85773  -0.85720
 Alpha  occ. eigenvalues --   -0.85339  -0.85284  -0.85277  -0.85143  -0.85047
 Alpha  occ. eigenvalues --   -0.85006  -0.84930  -0.84920  -0.84690  -0.84618
 Alpha  occ. eigenvalues --   -0.84607  -0.84591  -0.84539  -0.84434  -0.83663
 Alpha  occ. eigenvalues --   -0.83605  -0.83433  -0.83267  -0.83093  -0.81123
 Alpha  occ. eigenvalues --   -0.81015  -0.80989  -0.80242  -0.80174  -0.80015
 Alpha  occ. eigenvalues --   -0.79961  -0.79942  -0.79514  -0.79264  -0.79234
 Alpha  occ. eigenvalues --   -0.78884  -0.76861  -0.76538  -0.76485  -0.76088
 Alpha  occ. eigenvalues --   -0.74969  -0.74939  -0.74890  -0.74147  -0.72971
 Alpha  occ. eigenvalues --   -0.72625  -0.72615  -0.72555  -0.72087  -0.72067
 Alpha  occ. eigenvalues --   -0.72012  -0.71946  -0.71217  -0.71134  -0.70695
 Alpha  occ. eigenvalues --   -0.70691  -0.70559  -0.70029  -0.69698  -0.69554
 Alpha  occ. eigenvalues --   -0.69494  -0.69259  -0.69020  -0.69001  -0.68949
 Alpha  occ. eigenvalues --   -0.68831  -0.68117  -0.66962  -0.66845  -0.66799
 Alpha  occ. eigenvalues --   -0.66512  -0.66272  -0.65397  -0.65143  -0.64844
 Alpha  occ. eigenvalues --   -0.64571  -0.64420  -0.64415  -0.64263  -0.64090
 Alpha  occ. eigenvalues --   -0.63851  -0.63253  -0.63165  -0.63142  -0.62724
 Alpha  occ. eigenvalues --   -0.62624  -0.62583  -0.62548  -0.62472  -0.62345
 Alpha  occ. eigenvalues --   -0.62182  -0.61800  -0.61626  -0.61607  -0.61506
 Alpha  occ. eigenvalues --   -0.61479  -0.60943  -0.60740  -0.59241  -0.58767
 Alpha  occ. eigenvalues --   -0.58602  -0.58439  -0.58080  -0.57942  -0.57675
 Alpha  occ. eigenvalues --   -0.57400  -0.56908  -0.56104  -0.55991  -0.55922
 Alpha  occ. eigenvalues --   -0.55904  -0.55848  -0.55664  -0.55592  -0.55545
 Alpha  occ. eigenvalues --   -0.55526  -0.55505  -0.55446  -0.55260  -0.55224
 Alpha  occ. eigenvalues --   -0.55208  -0.55132  -0.55017  -0.54976  -0.54932
 Alpha  occ. eigenvalues --   -0.54826  -0.54813  -0.54781  -0.54715  -0.54688
 Alpha  occ. eigenvalues --   -0.54457  -0.54275  -0.54258  -0.54215  -0.54151
 Alpha  occ. eigenvalues --   -0.53917  -0.53424  -0.53361  -0.53071  -0.52929
 Alpha  occ. eigenvalues --   -0.52630  -0.52618  -0.52548  -0.52528  -0.52490
 Alpha  occ. eigenvalues --   -0.52481  -0.52331  -0.52006  -0.51931  -0.51865
 Alpha  occ. eigenvalues --   -0.51807  -0.51744  -0.51689  -0.51596  -0.51476
 Alpha  occ. eigenvalues --   -0.51376  -0.51278  -0.51274  -0.51248  -0.51233
 Alpha  occ. eigenvalues --   -0.51221  -0.51143  -0.51073  -0.51011  -0.50907
 Alpha  occ. eigenvalues --   -0.50685  -0.50649  -0.50622  -0.50523  -0.50366
 Alpha  occ. eigenvalues --   -0.50310  -0.50196  -0.50117  -0.50085  -0.50068
 Alpha  occ. eigenvalues --   -0.49994  -0.49968  -0.49908  -0.49879  -0.49855
 Alpha  occ. eigenvalues --   -0.49739  -0.49696  -0.49643  -0.49526  -0.49496
 Alpha  occ. eigenvalues --   -0.49454  -0.49336  -0.49174  -0.49104  -0.48886
 Alpha  occ. eigenvalues --   -0.48810  -0.48539  -0.48501  -0.48419  -0.48315
 Alpha  occ. eigenvalues --   -0.48109  -0.48091  -0.47615  -0.47572  -0.47537
 Alpha  occ. eigenvalues --   -0.47474  -0.47443  -0.47297  -0.47258  -0.47075
 Alpha  occ. eigenvalues --   -0.46935  -0.46735  -0.46662  -0.46605  -0.46584
 Alpha  occ. eigenvalues --   -0.46559  -0.46474  -0.46461  -0.46367  -0.46187
 Alpha  occ. eigenvalues --   -0.46027  -0.45947  -0.45934  -0.45904  -0.45812
 Alpha  occ. eigenvalues --   -0.45793  -0.45744  -0.45704  -0.45673  -0.45578
 Alpha  occ. eigenvalues --   -0.45302  -0.45206  -0.45123  -0.45080  -0.44972
 Alpha  occ. eigenvalues --   -0.44798  -0.44658  -0.44598  -0.44423  -0.44359
 Alpha  occ. eigenvalues --   -0.44325  -0.44239  -0.44204  -0.44029  -0.43921
 Alpha  occ. eigenvalues --   -0.43828  -0.43690  -0.43660  -0.43573  -0.43517
 Alpha  occ. eigenvalues --   -0.43466  -0.43384  -0.43359  -0.43320  -0.43272
 Alpha  occ. eigenvalues --   -0.43164  -0.43136  -0.43120  -0.43077  -0.43066
 Alpha  occ. eigenvalues --   -0.42967  -0.42823  -0.42722  -0.42652  -0.42606
 Alpha  occ. eigenvalues --   -0.42321  -0.42290  -0.42287  -0.42253  -0.41869
 Alpha  occ. eigenvalues --   -0.41826  -0.41769  -0.41716  -0.41279  -0.40204
 Alpha  occ. eigenvalues --   -0.40181  -0.40129  -0.39884  -0.39786  -0.39657
 Alpha  occ. eigenvalues --   -0.39639  -0.39421  -0.38913  -0.38883  -0.38843
 Alpha  occ. eigenvalues --   -0.38206  -0.37819  -0.37787  -0.37756  -0.37394
 Alpha  occ. eigenvalues --   -0.36562  -0.35876  -0.35608  -0.35389  -0.34288
 Alpha  occ. eigenvalues --   -0.34278  -0.34204  -0.33651  -0.33518  -0.33413
 Alpha  occ. eigenvalues --   -0.33316  -0.33283  -0.33183  -0.33096  -0.33080
 Alpha  occ. eigenvalues --   -0.33069  -0.32947  -0.32554  -0.32440  -0.32111
 Alpha  occ. eigenvalues --   -0.32048  -0.31814  -0.31673  -0.31634  -0.31004
 Alpha  occ. eigenvalues --   -0.30823  -0.30639  -0.30292  -0.29414  -0.26722
 Alpha  occ. eigenvalues --   -0.26695  -0.26669  -0.26331  -0.26060  -0.25808
 Alpha  occ. eigenvalues --   -0.25471  -0.20400
 Alpha virt. eigenvalues --   -0.03241  -0.03062  -0.02983  -0.01046  -0.01003
 Alpha virt. eigenvalues --   -0.00989  -0.00181   0.03956   0.03976   0.04032
 Alpha virt. eigenvalues --    0.04754   0.05883   0.05905   0.06039   0.06050
 Alpha virt. eigenvalues --    0.06064   0.06172   0.06483   0.06663   0.07567
 Alpha virt. eigenvalues --    0.07595   0.07664   0.08178   0.08674   0.09448
 Alpha virt. eigenvalues --    0.10493   0.10604   0.10654   0.10766   0.11040
 Alpha virt. eigenvalues --    0.11247   0.11278   0.11530   0.11917   0.13455
 Alpha virt. eigenvalues --    0.13469   0.13508   0.14107   0.14263   0.14438
 Alpha virt. eigenvalues --    0.15503   0.16200   0.16598   0.16826   0.16889
 Alpha virt. eigenvalues --    0.16996   0.17192   0.17391   0.17607   0.17804
 Alpha virt. eigenvalues --    0.17846   0.18022   0.18237   0.18428   0.18471
 Alpha virt. eigenvalues --    0.18590   0.18613   0.18715   0.19034   0.19040
 Alpha virt. eigenvalues --    0.19091   0.19263   0.19647   0.19791   0.20022
 Alpha virt. eigenvalues --    0.20421   0.20455   0.20560   0.20734   0.20996
 Alpha virt. eigenvalues --    0.21260   0.21462   0.21803   0.22016   0.22028
 Alpha virt. eigenvalues --    0.22116   0.22128   0.22248   0.22306   0.22410
 Alpha virt. eigenvalues --    0.22469   0.22596   0.22639   0.22707   0.22720
 Alpha virt. eigenvalues --    0.22856   0.23035   0.23083   0.23144   0.23268
 Alpha virt. eigenvalues --    0.23309   0.23348   0.23399   0.23491   0.23602
 Alpha virt. eigenvalues --    0.23667   0.23728   0.23846   0.23939   0.24022
 Alpha virt. eigenvalues --    0.24049   0.24138   0.24217   0.24260   0.24278
 Alpha virt. eigenvalues --    0.24365   0.24548   0.24607   0.24797   0.24834
 Alpha virt. eigenvalues --    0.24862   0.24974   0.25115   0.25153   0.25302
 Alpha virt. eigenvalues --    0.25380   0.25451   0.25773   0.25971   0.26011
 Alpha virt. eigenvalues --    0.26036   0.26095   0.26139   0.26231   0.26284
 Alpha virt. eigenvalues --    0.26417   0.26446   0.26524   0.26545   0.26638
 Alpha virt. eigenvalues --    0.26683   0.26732   0.26778   0.26861   0.26874
 Alpha virt. eigenvalues --    0.26923   0.27005   0.27080   0.27098   0.27155
 Alpha virt. eigenvalues --    0.27176   0.27414   0.27498   0.27516   0.27591
 Alpha virt. eigenvalues --    0.27615   0.27766   0.27894   0.28036   0.28142
 Alpha virt. eigenvalues --    0.28216   0.28275   0.28431   0.28522   0.28546
 Alpha virt. eigenvalues --    0.28585   0.28644   0.28675   0.28721   0.28772
 Alpha virt. eigenvalues --    0.28860   0.29047   0.29111   0.29278   0.29431
 Alpha virt. eigenvalues --    0.29539   0.29700   0.29990   0.30241   0.30268
 Alpha virt. eigenvalues --    0.30415   0.30545   0.30583   0.30642   0.30860
 Alpha virt. eigenvalues --    0.31245   0.31371   0.31481   0.31704   0.32164
 Alpha virt. eigenvalues --    0.32424   0.33024   0.33076   0.33163   0.33392
 Alpha virt. eigenvalues --    0.33472   0.33657   0.33659   0.33704   0.33767
 Alpha virt. eigenvalues --    0.33863   0.33893   0.33946   0.34080   0.34156
 Alpha virt. eigenvalues --    0.34468   0.34762   0.34796   0.34926   0.34978
 Alpha virt. eigenvalues --    0.34985   0.35049   0.35057   0.35331   0.35527
 Alpha virt. eigenvalues --    0.35750   0.35902   0.35998   0.36078   0.36222
 Alpha virt. eigenvalues --    0.36247   0.36360   0.36650   0.36694   0.37102
 Alpha virt. eigenvalues --    0.37209   0.37235   0.37303   0.37362   0.37467
 Alpha virt. eigenvalues --    0.37938   0.37969   0.37980   0.37990   0.38038
 Alpha virt. eigenvalues --    0.38130   0.38249   0.38406   0.38565   0.38643
 Alpha virt. eigenvalues --    0.38679   0.38873   0.39008   0.39076   0.39147
 Alpha virt. eigenvalues --    0.39220   0.39252   0.39500   0.39691   0.39878
 Alpha virt. eigenvalues --    0.39950   0.40617   0.40950   0.41016   0.41062
 Alpha virt. eigenvalues --    0.41159   0.41288   0.41321   0.41353   0.41441
 Alpha virt. eigenvalues --    0.41630   0.41860   0.42164   0.42221   0.42274
 Alpha virt. eigenvalues --    0.42670   0.42783   0.42997   0.43022   0.43044
 Alpha virt. eigenvalues --    0.43097   0.43341   0.44302   0.44598   0.44901
 Alpha virt. eigenvalues --    0.45037   0.45232   0.45654   0.45816   0.45884
 Alpha virt. eigenvalues --    0.46111   0.46514   0.46723   0.46833   0.47352
 Alpha virt. eigenvalues --    0.47533   0.47697   0.47718   0.47801   0.47819
 Alpha virt. eigenvalues --    0.47882   0.47973   0.48552   0.48920   0.49781
 Alpha virt. eigenvalues --    0.50196   0.50714   0.51135   0.51358   0.51467
 Alpha virt. eigenvalues --    0.51501   0.51706   0.51810   0.51958   0.52080
 Alpha virt. eigenvalues --    0.52348   0.52688   0.52870   0.52996   0.53188
 Alpha virt. eigenvalues --    0.53377   0.53533   0.53660   0.53798   0.54108
 Alpha virt. eigenvalues --    0.54437   0.54446   0.54645   0.54695   0.54771
 Alpha virt. eigenvalues --    0.54877   0.55049   0.55073   0.55174   0.55227
 Alpha virt. eigenvalues --    0.55248   0.55394   0.55607   0.55846   0.56038
 Alpha virt. eigenvalues --    0.56240   0.56517   0.56735   0.57062   0.57206
 Alpha virt. eigenvalues --    0.57447   0.57457   0.57720   0.57906   0.57968
 Alpha virt. eigenvalues --    0.58089   0.58128   0.58210   0.58415   0.58567
 Alpha virt. eigenvalues --    0.58626   0.58750   0.58824   0.58903   0.58916
 Alpha virt. eigenvalues --    0.58980   0.59027   0.59031   0.59087   0.59128
 Alpha virt. eigenvalues --    0.59374   0.59535   0.59649   0.59840   0.59943
 Alpha virt. eigenvalues --    0.60292   0.60481   0.60509   0.60660   0.60814
 Alpha virt. eigenvalues --    0.60848   0.60869   0.60907   0.61021   0.61046
 Alpha virt. eigenvalues --    0.61246   0.61315   0.61345   0.61428   0.61493
 Alpha virt. eigenvalues --    0.61620   0.61764   0.61949   0.61981   0.62060
 Alpha virt. eigenvalues --    0.62197   0.62345   0.62429   0.62511   0.62541
 Alpha virt. eigenvalues --    0.62603   0.62648   0.62773   0.62830   0.62873
 Alpha virt. eigenvalues --    0.62916   0.62993   0.63142   0.63294   0.63453
 Alpha virt. eigenvalues --    0.63475   0.63578   0.63618   0.63649   0.63670
 Alpha virt. eigenvalues --    0.63784   0.63867   0.63900   0.64055   0.64167
 Alpha virt. eigenvalues --    0.64272   0.64422   0.64564   0.64668   0.64840
 Alpha virt. eigenvalues --    0.64911   0.64942   0.65110   0.65206   0.65352
 Alpha virt. eigenvalues --    0.65402   0.65416   0.65478   0.65600   0.65660
 Alpha virt. eigenvalues --    0.65725   0.65840   0.65929   0.65981   0.66055
 Alpha virt. eigenvalues --    0.66083   0.66218   0.66302   0.66352   0.66437
 Alpha virt. eigenvalues --    0.66490   0.66570   0.66628   0.66701   0.66748
 Alpha virt. eigenvalues --    0.66784   0.66898   0.67008   0.67128   0.67164
 Alpha virt. eigenvalues --    0.67379   0.67550   0.67574   0.67666   0.67775
 Alpha virt. eigenvalues --    0.67830   0.67903   0.67904   0.67968   0.68008
 Alpha virt. eigenvalues --    0.68165   0.68217   0.68229   0.68339   0.68388
 Alpha virt. eigenvalues --    0.68501   0.68575   0.68595   0.68607   0.68694
 Alpha virt. eigenvalues --    0.68779   0.68873   0.68896   0.68965   0.69049
 Alpha virt. eigenvalues --    0.69254   0.69280   0.69428   0.69602   0.69650
 Alpha virt. eigenvalues --    0.69722   0.69814   0.69891   0.69911   0.70029
 Alpha virt. eigenvalues --    0.70145   0.70205   0.70252   0.70290   0.70407
 Alpha virt. eigenvalues --    0.70532   0.70602   0.70690   0.70712   0.70787
 Alpha virt. eigenvalues --    0.70875   0.70925   0.70970   0.71062   0.71126
 Alpha virt. eigenvalues --    0.71163   0.71197   0.71346   0.71401   0.71525
 Alpha virt. eigenvalues --    0.71622   0.71681   0.71733   0.71850   0.71885
 Alpha virt. eigenvalues --    0.71940   0.71971   0.72050   0.72084   0.72262
 Alpha virt. eigenvalues --    0.72297   0.72465   0.72575   0.72591   0.72770
 Alpha virt. eigenvalues --    0.72819   0.73084   0.73218   0.73886   0.73916
 Alpha virt. eigenvalues --    0.74235   0.74511   0.74751   0.75047   0.75259
 Alpha virt. eigenvalues --    0.75447   0.75560   0.75628   0.75669   0.75860
 Alpha virt. eigenvalues --    0.76081   0.76727   0.76869   0.77245   0.77682
 Alpha virt. eigenvalues --    0.77712   0.77953   0.78125   0.78362   0.78635
 Alpha virt. eigenvalues --    0.78729   0.78877   0.78901   0.79042   0.79249
 Alpha virt. eigenvalues --    0.79279   0.79508   0.79560   0.79661   0.79696
 Alpha virt. eigenvalues --    0.79776   0.79859   0.80002   0.80235   0.80335
 Alpha virt. eigenvalues --    0.80608   0.80759   0.80984   0.81182   0.81616
 Alpha virt. eigenvalues --    0.81849   0.81995   0.82568   0.82792   0.82992
 Alpha virt. eigenvalues --    0.83081   0.83176   0.83354   0.83445   0.83801
 Alpha virt. eigenvalues --    0.83854   0.83902   0.84158   0.84228   0.84476
 Alpha virt. eigenvalues --    0.84713   0.84876   0.84961   0.85181   0.85346
 Alpha virt. eigenvalues --    0.85388   0.85507   0.85668   0.85840   0.86012
 Alpha virt. eigenvalues --    0.86108   0.86152   0.86370   0.86481   0.86739
 Alpha virt. eigenvalues --    0.86877   0.87027   0.87221   0.87480   0.87546
 Alpha virt. eigenvalues --    0.87572   0.87581   0.87677   0.87918   0.88092
 Alpha virt. eigenvalues --    0.88287   0.88450   0.88539   0.88894   0.89015
 Alpha virt. eigenvalues --    0.89279   0.89369   0.89769   0.89884   0.90212
 Alpha virt. eigenvalues --    0.90390   0.90565   0.90854   0.90870   0.90930
 Alpha virt. eigenvalues --    0.90989   0.91025   0.91125   0.91299   0.91455
 Alpha virt. eigenvalues --    0.91481   0.91555   0.91646   0.91713   0.91840
 Alpha virt. eigenvalues --    0.91917   0.91946   0.92041   0.92225   0.92501
 Alpha virt. eigenvalues --    0.92634   0.92663   0.92722   0.92731   0.92808
 Alpha virt. eigenvalues --    0.92884   0.92932   0.92941   0.93057   0.93097
 Alpha virt. eigenvalues --    0.93183   0.93252   0.93317   0.93349   0.93391
 Alpha virt. eigenvalues --    0.93469   0.93470   0.93614   0.93991   0.94198
 Alpha virt. eigenvalues --    0.94328   0.94385   0.94548   0.94656   0.94749
 Alpha virt. eigenvalues --    0.94784   0.94847   0.94960   0.95069   0.95185
 Alpha virt. eigenvalues --    0.95302   0.95398   0.95479   0.95527   0.95623
 Alpha virt. eigenvalues --    0.95691   0.95812   0.95894   0.95949   0.96064
 Alpha virt. eigenvalues --    0.96206   0.96248   0.96264   0.96314   0.96334
 Alpha virt. eigenvalues --    0.96399   0.96506   0.96559   0.96633   0.96867
 Alpha virt. eigenvalues --    0.96962   0.97029   0.97183   0.97323   0.97466
 Alpha virt. eigenvalues --    0.97615   0.97704   0.97836   0.97905   0.98002
 Alpha virt. eigenvalues --    0.98141   0.98226   0.98267   0.98322   0.98594
 Alpha virt. eigenvalues --    0.98909   0.98919   0.99219   0.99311   0.99422
 Alpha virt. eigenvalues --    0.99455   0.99507   0.99588   0.99622   0.99953
 Alpha virt. eigenvalues --    1.00051   1.00169   1.00219   1.00281   1.00407
 Alpha virt. eigenvalues --    1.00535   1.00648   1.00828   1.00911   1.00987
 Alpha virt. eigenvalues --    1.01118   1.01341   1.01393   1.01478   1.01659
 Alpha virt. eigenvalues --    1.01704   1.01811   1.01943   1.02184   1.02215
 Alpha virt. eigenvalues --    1.02486   1.02550   1.02571   1.02713   1.02894
 Alpha virt. eigenvalues --    1.02936   1.03008   1.03061   1.03245   1.03308
 Alpha virt. eigenvalues --    1.03360   1.03497   1.03564   1.03656   1.03718
 Alpha virt. eigenvalues --    1.03949   1.04036   1.04358   1.04380   1.04709
 Alpha virt. eigenvalues --    1.04881   1.05005   1.05190   1.05250   1.05379
 Alpha virt. eigenvalues --    1.05454   1.05520   1.05667   1.05885   1.05940
 Alpha virt. eigenvalues --    1.06089   1.06227   1.06472   1.06776   1.06933
 Alpha virt. eigenvalues --    1.07051   1.07350   1.07653   1.07764   1.07888
 Alpha virt. eigenvalues --    1.08109   1.08215   1.08274   1.08560   1.08724
 Alpha virt. eigenvalues --    1.08796   1.08939   1.09057   1.09206   1.09667
 Alpha virt. eigenvalues --    1.09979   1.10201   1.10417   1.10627   1.10808
 Alpha virt. eigenvalues --    1.10914   1.10995   1.11158   1.11238   1.11554
 Alpha virt. eigenvalues --    1.11639   1.11667   1.11796   1.11905   1.12059
 Alpha virt. eigenvalues --    1.12336   1.12354   1.12363   1.12480   1.12547
 Alpha virt. eigenvalues --    1.12608   1.12754   1.12885   1.12982   1.13239
 Alpha virt. eigenvalues --    1.13307   1.13717   1.13770   1.13846   1.13960
 Alpha virt. eigenvalues --    1.14127   1.14654   1.14966   1.15092   1.15424
 Alpha virt. eigenvalues --    1.15987   1.16130   1.16232   1.16425   1.16469
 Alpha virt. eigenvalues --    1.16848   1.17005   1.17043   1.17303   1.17614
 Alpha virt. eigenvalues --    1.17894   1.18032   1.18605   1.18679   1.18892
 Alpha virt. eigenvalues --    1.19035   1.19232   1.19449   1.19632   1.19848
 Alpha virt. eigenvalues --    1.19980   1.20096   1.20217   1.20410   1.20451
 Alpha virt. eigenvalues --    1.20783   1.20951   1.21074   1.21302   1.21596
 Alpha virt. eigenvalues --    1.21833   1.21887   1.22020   1.22034   1.22101
 Alpha virt. eigenvalues --    1.22465   1.22515   1.22699   1.22726   1.23029
 Alpha virt. eigenvalues --    1.23221   1.23278   1.23295   1.23480   1.23599
 Alpha virt. eigenvalues --    1.23739   1.23863   1.24155   1.24329   1.24515
 Alpha virt. eigenvalues --    1.24673   1.24710   1.24799   1.24872   1.24999
 Alpha virt. eigenvalues --    1.25149   1.25176   1.25445   1.25546   1.25705
 Alpha virt. eigenvalues --    1.25833   1.26138   1.26238   1.26591   1.26708
 Alpha virt. eigenvalues --    1.26821   1.26960   1.27139   1.27171   1.27232
 Alpha virt. eigenvalues --    1.27892   1.27905   1.28083   1.28174   1.28423
 Alpha virt. eigenvalues --    1.28504   1.28715   1.28815   1.28886   1.29227
 Alpha virt. eigenvalues --    1.29414   1.29590   1.29740   1.29849   1.30023
 Alpha virt. eigenvalues --    1.30308   1.30468   1.30640   1.30815   1.30966
 Alpha virt. eigenvalues --    1.31029   1.31200   1.31328   1.31543   1.31759
 Alpha virt. eigenvalues --    1.31906   1.32084   1.32301   1.32511   1.32553
 Alpha virt. eigenvalues --    1.32694   1.32858   1.32896   1.33227   1.33289
 Alpha virt. eigenvalues --    1.33407   1.33599   1.33891   1.34073   1.34147
 Alpha virt. eigenvalues --    1.34225   1.34306   1.34540   1.34599   1.34686
 Alpha virt. eigenvalues --    1.34766   1.34855   1.34974   1.35313   1.35392
 Alpha virt. eigenvalues --    1.35786   1.35819   1.36198   1.36700   1.36771
 Alpha virt. eigenvalues --    1.38280   1.38382   1.38468   1.38533   1.38588
 Alpha virt. eigenvalues --    1.38934   1.39196   1.39489   1.39712   1.39947
 Alpha virt. eigenvalues --    1.40081   1.40178   1.40392   1.40548   1.41508
 Alpha virt. eigenvalues --    1.41663   1.41774   1.41905   1.42363   1.42426
 Alpha virt. eigenvalues --    1.42457   1.42563   1.42980   1.43102   1.43144
 Alpha virt. eigenvalues --    1.43350   1.43501   1.44067   1.44193   1.44366
 Alpha virt. eigenvalues --    1.44427   1.44570   1.44591   1.44672   1.44943
 Alpha virt. eigenvalues --    1.45011   1.45122   1.45382   1.45674   1.45711
 Alpha virt. eigenvalues --    1.45793   1.46001   1.46044   1.46172   1.46648
 Alpha virt. eigenvalues --    1.46916   1.47358   1.47642   1.47707   1.47802
 Alpha virt. eigenvalues --    1.48020   1.48118   1.48401   1.49008   1.49575
 Alpha virt. eigenvalues --    1.49615   1.49721   1.50080   1.50159   1.50251
 Alpha virt. eigenvalues --    1.50485   1.51064   1.51099   1.51208   1.51325
 Alpha virt. eigenvalues --    1.51512   1.51602   1.51611   1.51699   1.51739
 Alpha virt. eigenvalues --    1.51761   1.52042   1.52088   1.52110   1.52181
 Alpha virt. eigenvalues --    1.52259   1.52326   1.52335   1.52453   1.52599
 Alpha virt. eigenvalues --    1.53207   1.53220   1.53295   1.53361   1.53576
 Alpha virt. eigenvalues --    1.53614   1.53675   1.53999   1.54258   1.54480
 Alpha virt. eigenvalues --    1.54800   1.55207   1.55467   1.55509   1.55572
 Alpha virt. eigenvalues --    1.55620   1.55821   1.55839   1.55967   1.55997
 Alpha virt. eigenvalues --    1.56303   1.56314   1.56363   1.56425   1.56614
 Alpha virt. eigenvalues --    1.56810   1.56943   1.57016   1.57135   1.57150
 Alpha virt. eigenvalues --    1.57201   1.57329   1.57366   1.57487   1.57554
 Alpha virt. eigenvalues --    1.57695   1.57779   1.57786   1.57839   1.58041
 Alpha virt. eigenvalues --    1.58081   1.58148   1.58199   1.58227   1.58301
 Alpha virt. eigenvalues --    1.58499   1.58590   1.58609   1.58626   1.58736
 Alpha virt. eigenvalues --    1.58910   1.59046   1.59165   1.59311   1.59365
 Alpha virt. eigenvalues --    1.59543   1.59715   1.60293   1.60400   1.60563
 Alpha virt. eigenvalues --    1.60957   1.61594   1.61877   1.62108   1.62137
 Alpha virt. eigenvalues --    1.62308   1.62997   1.63307   1.63474   1.63738
 Alpha virt. eigenvalues --    1.64030   1.64136   1.64598   1.64928   1.65370
 Alpha virt. eigenvalues --    1.65777   1.65997   1.66331   1.66628   1.67095
 Alpha virt. eigenvalues --    1.67281   1.68341   1.68783   1.68968   1.69101
 Alpha virt. eigenvalues --    1.69462   1.69745   1.69863   1.70031   1.70416
 Alpha virt. eigenvalues --    1.70487   1.70812   1.70853   1.71012   1.71059
 Alpha virt. eigenvalues --    1.71176   1.71395   1.71629   1.71784   1.72015
 Alpha virt. eigenvalues --    1.72796   1.72912   1.73071   1.73261   1.73389
 Alpha virt. eigenvalues --    1.73494   1.73618   1.73799   1.73987   1.74037
 Alpha virt. eigenvalues --    1.74274   1.74563   1.74812   1.74961   1.75252
 Alpha virt. eigenvalues --    1.75782   1.75905   1.76523   1.76681   1.76887
 Alpha virt. eigenvalues --    1.77244   1.77434   1.77666   1.77897   1.78099
 Alpha virt. eigenvalues --    1.78494   1.79048   1.79242   1.79454   1.79740
 Alpha virt. eigenvalues --    1.79965   1.80337   1.80372   1.80582   1.80791
 Alpha virt. eigenvalues --    1.81946   1.82720   1.82958   1.83485   1.83947
 Alpha virt. eigenvalues --    1.84017   1.84063   1.84166   1.84388   1.84517
 Alpha virt. eigenvalues --    1.84784   1.85338   1.85544   1.85758   1.85941
 Alpha virt. eigenvalues --    1.86121   1.86227   1.86374   1.86402   1.86549
 Alpha virt. eigenvalues --    1.87185   1.87282   1.87307   1.87393   1.87527
 Alpha virt. eigenvalues --    1.87665   1.87978   1.88367   1.88468   1.88584
 Alpha virt. eigenvalues --    1.88644   1.88755   1.88902   1.89002   1.89127
 Alpha virt. eigenvalues --    1.89337   1.89354   1.89491   1.89553   1.89714
 Alpha virt. eigenvalues --    1.89804   1.90125   1.90300   1.90409   1.90556
 Alpha virt. eigenvalues --    1.90809   1.90959   1.90987   1.91135   1.91244
 Alpha virt. eigenvalues --    1.91379   1.91652   1.92009   1.92575   1.92807
 Alpha virt. eigenvalues --    1.93099   1.93163   1.93606   1.93792   1.94078
 Alpha virt. eigenvalues --    1.94233   1.94382   1.94505   1.94529   1.94566
 Alpha virt. eigenvalues --    1.94709   1.94881   1.95138   1.95212   1.95299
 Alpha virt. eigenvalues --    1.95735   1.95786   1.95856   1.95978   1.96104
 Alpha virt. eigenvalues --    1.96143   1.96639   1.96732   1.96778   1.96891
 Alpha virt. eigenvalues --    1.96935   1.97073   1.97103   1.97326   1.97380
 Alpha virt. eigenvalues --    1.97497   1.97743   1.97978   1.98078   1.98283
 Alpha virt. eigenvalues --    1.98303   1.98410   1.98701   1.98732   1.98927
 Alpha virt. eigenvalues --    1.99096   1.99120   1.99233   1.99430   1.99496
 Alpha virt. eigenvalues --    1.99601   1.99799   2.00034   2.00203   2.00735
 Alpha virt. eigenvalues --    2.00783   2.00964   2.01115   2.01180   2.01210
 Alpha virt. eigenvalues --    2.01221   2.01298   2.01350   2.01384   2.01451
 Alpha virt. eigenvalues --    2.01515   2.01814   2.01924   2.01993   2.02035
 Alpha virt. eigenvalues --    2.02166   2.02362   2.02514   2.02547   2.02585
 Alpha virt. eigenvalues --    2.02607   2.02664   2.02746   2.02890   2.02955
 Alpha virt. eigenvalues --    2.03085   2.03144   2.03216   2.03232   2.03375
 Alpha virt. eigenvalues --    2.03658   2.03832   2.04014   2.04468   2.04667
 Alpha virt. eigenvalues --    2.04818   2.05034   2.05162   2.05219   2.05419
 Alpha virt. eigenvalues --    2.05894   2.06042   2.06154   2.06177   2.06270
 Alpha virt. eigenvalues --    2.06375   2.06406   2.06560   2.06764   2.06865
 Alpha virt. eigenvalues --    2.06947   2.07158   2.07192   2.07462   2.07850
 Alpha virt. eigenvalues --    2.07871   2.07933   2.08217   2.08387   2.08578
 Alpha virt. eigenvalues --    2.08588   2.08673   2.08837   2.09693   2.09792
 Alpha virt. eigenvalues --    2.09824   2.09882   2.09941   2.10180   2.10215
 Alpha virt. eigenvalues --    2.10260   2.10622   2.10693   2.10903   2.10915
 Alpha virt. eigenvalues --    2.11026   2.11139   2.11308   2.11443   2.11625
 Alpha virt. eigenvalues --    2.11845   2.12012   2.12354   2.12865   2.13584
 Alpha virt. eigenvalues --    2.13657   2.13989   2.14188   2.14240   2.14443
 Alpha virt. eigenvalues --    2.14528   2.14662   2.14915   2.14981   2.15009
 Alpha virt. eigenvalues --    2.15285   2.15421   2.15503   2.15548   2.15669
 Alpha virt. eigenvalues --    2.15958   2.16326   2.16669   2.17442   2.17654
 Alpha virt. eigenvalues --    2.18196   2.18216   2.18322   2.18346   2.18458
 Alpha virt. eigenvalues --    2.18770   2.19016   2.19155   2.19337   2.19434
 Alpha virt. eigenvalues --    2.19563   2.19687   2.20092   2.20251   2.20349
 Alpha virt. eigenvalues --    2.20611   2.20793   2.21039   2.21131   2.21208
 Alpha virt. eigenvalues --    2.21625   2.21699   2.22001   2.22159   2.22161
 Alpha virt. eigenvalues --    2.22295   2.22565   2.22709   2.22779   2.22852
 Alpha virt. eigenvalues --    2.22963   2.23060   2.23299   2.23642   2.24248
 Alpha virt. eigenvalues --    2.24338   2.24372   2.24609   2.24735   2.25024
 Alpha virt. eigenvalues --    2.25147   2.25248   2.25320   2.25393   2.25450
 Alpha virt. eigenvalues --    2.25539   2.25608   2.25798   2.25870   2.26157
 Alpha virt. eigenvalues --    2.26657   2.26869   2.27236   2.27682   2.28133
 Alpha virt. eigenvalues --    2.28322   2.28680   2.28789   2.29213   2.29236
 Alpha virt. eigenvalues --    2.29257   2.29375   2.29410   2.29581   2.29632
 Alpha virt. eigenvalues --    2.29698   2.29780   2.29881   2.29912   2.30125
 Alpha virt. eigenvalues --    2.30152   2.30260   2.30467   2.30670   2.30869
 Alpha virt. eigenvalues --    2.31081   2.31500   2.31669   2.31972   2.32045
 Alpha virt. eigenvalues --    2.32280   2.32510   2.32593   2.32782   2.33190
 Alpha virt. eigenvalues --    2.33283   2.33334   2.33397   2.33480   2.33810
 Alpha virt. eigenvalues --    2.33888   2.34058   2.34527   2.34602   2.34646
 Alpha virt. eigenvalues --    2.34713   2.34811   2.34840   2.34982   2.35033
 Alpha virt. eigenvalues --    2.35306   2.35482   2.35624   2.35644   2.35698
 Alpha virt. eigenvalues --    2.35822   2.35985   2.36138   2.36422   2.36486
 Alpha virt. eigenvalues --    2.36513   2.36596   2.36626   2.36905   2.36925
 Alpha virt. eigenvalues --    2.37169   2.37261   2.37297   2.37384   2.37440
 Alpha virt. eigenvalues --    2.37882   2.37928   2.38152   2.38236   2.38759
 Alpha virt. eigenvalues --    2.38997   2.39280   2.39390   2.39456   2.39491
 Alpha virt. eigenvalues --    2.39874   2.39941   2.39997   2.40129   2.40247
 Alpha virt. eigenvalues --    2.40303   2.40595   2.40713   2.40774   2.40836
 Alpha virt. eigenvalues --    2.41151   2.41357   2.41431   2.41566   2.41999
 Alpha virt. eigenvalues --    2.42213   2.42498   2.42629   2.43130   2.43296
 Alpha virt. eigenvalues --    2.43385   2.43506   2.43952   2.44360   2.44498
 Alpha virt. eigenvalues --    2.44775   2.45000   2.45106   2.45434   2.45791
 Alpha virt. eigenvalues --    2.45994   2.46216   2.46693   2.46915   2.47216
 Alpha virt. eigenvalues --    2.47374   2.47513   2.47598   2.47776   2.47796
 Alpha virt. eigenvalues --    2.47875   2.48199   2.48254   2.48375   2.48462
 Alpha virt. eigenvalues --    2.48690   2.48811   2.48858   2.49161   2.49288
 Alpha virt. eigenvalues --    2.49430   2.49611   2.49709   2.49730   2.50184
 Alpha virt. eigenvalues --    2.50222   2.50446   2.50890   2.50932   2.51543
 Alpha virt. eigenvalues --    2.51772   2.52111   2.52159   2.52193   2.52405
 Alpha virt. eigenvalues --    2.52754   2.53203   2.53280   2.53526   2.53788
 Alpha virt. eigenvalues --    2.53959   2.53965   2.54108   2.54154   2.54311
 Alpha virt. eigenvalues --    2.54545   2.54824   2.54873   2.55462   2.55702
 Alpha virt. eigenvalues --    2.55893   2.56388   2.56843   2.57174   2.57394
 Alpha virt. eigenvalues --    2.57547   2.58093   2.58272   2.58326   2.58360
 Alpha virt. eigenvalues --    2.59190   2.59477   2.59876   2.60069   2.60601
 Alpha virt. eigenvalues --    2.60731   2.60827   2.61171   2.61324   2.61513
 Alpha virt. eigenvalues --    2.61778   2.62036   2.62044   2.62118   2.62165
 Alpha virt. eigenvalues --    2.62390   2.62593   2.62827   2.62958   2.63631
 Alpha virt. eigenvalues --    2.64604   2.64671   2.64760   2.64870   2.65016
 Alpha virt. eigenvalues --    2.65563   2.65697   2.65767   2.65797   2.65892
 Alpha virt. eigenvalues --    2.65914   2.66043   2.66200   2.66552   2.66701
 Alpha virt. eigenvalues --    2.66720   2.66865   2.67170   2.67592   2.68161
 Alpha virt. eigenvalues --    2.68340   2.68967   2.69090   2.70045   2.70111
 Alpha virt. eigenvalues --    2.70440   2.70529   2.70574   2.70721   2.71019
 Alpha virt. eigenvalues --    2.71401   2.71690   2.71718   2.72561   2.72901
 Alpha virt. eigenvalues --    2.72904   2.72988   2.73002   2.73286   2.73570
 Alpha virt. eigenvalues --    2.73610   2.74630   2.74703   2.75100   2.75220
 Alpha virt. eigenvalues --    2.75268   2.75318   2.75531   2.75589   2.75698
 Alpha virt. eigenvalues --    2.75871   2.75983   2.76033   2.76083   2.76130
 Alpha virt. eigenvalues --    2.76311   2.77118   2.77132   2.77232   2.77338
 Alpha virt. eigenvalues --    2.77565   2.78178   2.78216   2.78514   2.78901
 Alpha virt. eigenvalues --    2.79057   2.79098   2.79193   2.79340   2.79407
 Alpha virt. eigenvalues --    2.79486   2.79523   2.80483   2.80651   2.81264
 Alpha virt. eigenvalues --    2.81876   2.82053   2.82150   2.82350   2.82403
 Alpha virt. eigenvalues --    2.82494   2.82882   2.82958   2.83000   2.83076
 Alpha virt. eigenvalues --    2.83162   2.83717   2.83841   2.84538   2.84648
 Alpha virt. eigenvalues --    2.84706   2.85306   2.85358   2.85465   2.85652
 Alpha virt. eigenvalues --    2.86005   2.86181   2.86384   2.86711   2.86834
 Alpha virt. eigenvalues --    2.86935   2.87731   2.87853   2.87923   2.87959
 Alpha virt. eigenvalues --    2.87979   2.88100   2.88266   2.88541   2.90624
 Alpha virt. eigenvalues --    2.90769   2.91052   2.91758   2.92898   2.92935
 Alpha virt. eigenvalues --    2.93267   2.93384   2.93508   2.93763   2.93980
 Alpha virt. eigenvalues --    2.94111   2.94351   2.94466   2.94611   2.94631
 Alpha virt. eigenvalues --    2.96394   2.96468   2.96614   2.96979   2.97145
 Alpha virt. eigenvalues --    2.97217   2.97510   2.97721   2.97919   2.98061
 Alpha virt. eigenvalues --    2.98185   2.98737   2.98874   2.98966   2.99825
 Alpha virt. eigenvalues --    3.00058   3.01257   3.04786   3.04851   3.04890
 Alpha virt. eigenvalues --    3.05308   3.05404   3.05790   3.05882   3.05944
 Alpha virt. eigenvalues --    3.06121   3.06931   3.07282   3.07653   3.07720
 Alpha virt. eigenvalues --    3.07844   3.08482   3.08726   3.09893   3.10434
 Alpha virt. eigenvalues --    3.11117   3.12437   3.12521   3.12722   3.12906
 Alpha virt. eigenvalues --    3.13012   3.13044   3.13063   3.13529   3.13903
 Alpha virt. eigenvalues --    3.15105   3.15159   3.15199   3.15604   3.15870
 Alpha virt. eigenvalues --    3.16737   3.19631   3.20514   3.23706   3.24804
 Alpha virt. eigenvalues --    3.25300   3.25897   3.26100   3.26184   3.26301
 Alpha virt. eigenvalues --    3.26398   3.26517   3.26628   3.26914   3.27578
 Alpha virt. eigenvalues --    3.28368   3.28961   3.29550   3.30374   3.30623
 Alpha virt. eigenvalues --    3.31832   3.31953   3.31998   3.35691   3.37019
 Alpha virt. eigenvalues --    3.38022   3.39508   3.40223   3.40305   3.40323
 Alpha virt. eigenvalues --    3.41190   3.41797   3.42949   3.44226   3.49065
 Alpha virt. eigenvalues --    3.49859   3.50294   3.50473   3.51046   3.51239
 Alpha virt. eigenvalues --    3.51681   3.52351   3.55538   3.55573   3.55604
 Alpha virt. eigenvalues --    3.56621   3.62275   3.62346   3.62429   3.62918
 Alpha virt. eigenvalues --    3.90345   3.90428   3.90890   3.91549   4.18947
 Alpha virt. eigenvalues --    4.18995   4.19128   4.19573   4.19630   4.19662
 Alpha virt. eigenvalues --    4.19717   4.19784   4.19834   4.19882   4.20042
 Alpha virt. eigenvalues --    4.20170   4.20492   4.20592   4.21194   4.21269
 Alpha virt. eigenvalues --    4.21290   4.22126   4.22608   4.22713   4.22738
 Alpha virt. eigenvalues --    4.22863   4.23064   4.23166   4.23276   4.23596
 Alpha virt. eigenvalues --    4.23913   4.24091   4.24606   4.24918   4.25042
 Alpha virt. eigenvalues --    4.25226   4.25457   4.25588   4.25783   4.26400
 Alpha virt. eigenvalues --    4.27232   4.28052   4.28241   4.28280   4.28529
 Alpha virt. eigenvalues --    4.29144   4.29353   4.29533   4.30160   4.30418
 Alpha virt. eigenvalues --    4.31453   4.32051   4.33500   4.33583   4.33620
 Alpha virt. eigenvalues --    4.34115   4.34522   4.34610   4.35912   4.36255
 Alpha virt. eigenvalues --    4.36529   4.36890   4.36992   4.37229   4.37355
 Alpha virt. eigenvalues --    4.37822   4.38123   4.38571   4.38992   4.39837
 Alpha virt. eigenvalues --    4.40254   4.40929   4.41270   4.42374   4.42452
 Alpha virt. eigenvalues --    4.42524   4.42548   4.43251   4.43345   4.43381
 Alpha virt. eigenvalues --    4.43414   4.43941   4.44500   4.44795   4.46454
 Alpha virt. eigenvalues --    4.46538   4.46726   4.47570   4.48038   4.48086
 Alpha virt. eigenvalues --    4.48219   4.49152   4.49436   4.49788   4.49971
 Alpha virt. eigenvalues --    4.50064   4.50557   4.52184   4.52562   4.52736
 Alpha virt. eigenvalues --    4.52841   4.53248   4.54137   4.55219   4.56075
 Alpha virt. eigenvalues --    4.56684   4.56883   4.57641   4.58804   4.59270
 Alpha virt. eigenvalues --    4.59436   4.59615   4.64538   4.65304   4.65728
 Alpha virt. eigenvalues --    4.66922   4.67291   4.67524   4.68739   4.69074
 Alpha virt. eigenvalues --    4.69513   4.69606   4.69777   4.69956   4.71315
 Alpha virt. eigenvalues --    4.71745   4.72174   4.73585   4.74637   4.75952
 Alpha virt. eigenvalues --    4.75959   4.76518   4.77691   4.81804   4.81927
 Alpha virt. eigenvalues --    4.82051   4.82240   4.84491   4.86002   4.88337
 Alpha virt. eigenvalues --    4.91539   4.94184   4.96148   4.97572   5.02866
 Alpha virt. eigenvalues --    5.03013   5.03064   5.03339   5.99527   6.00816
 Alpha virt. eigenvalues --    6.01042   6.04763
  Beta  occ. eigenvalues --  -24.75375 -24.75370 -24.75347 -24.75315 -24.75274
  Beta  occ. eigenvalues --  -24.75239 -24.75075 -24.75065 -14.47182 -14.47147
  Beta  occ. eigenvalues --  -14.47122 -14.47056 -14.47027 -14.46962 -14.46882
  Beta  occ. eigenvalues --  -14.46860 -10.35726 -10.35725 -10.35122 -10.35100
  Beta  occ. eigenvalues --  -10.35029 -10.34673 -10.34645 -10.34535 -10.34519
  Beta  occ. eigenvalues --  -10.34494 -10.34442 -10.34405 -10.34329 -10.32886
  Beta  occ. eigenvalues --  -10.32873 -10.32847 -10.32825 -10.32783 -10.32728
  Beta  occ. eigenvalues --  -10.32454 -10.32424 -10.32395 -10.32338 -10.32314
  Beta  occ. eigenvalues --  -10.32263 -10.32262 -10.32241 -10.32235 -10.32216
  Beta  occ. eigenvalues --  -10.32203 -10.32193 -10.32153 -10.32136 -10.32127
  Beta  occ. eigenvalues --  -10.32123 -10.32081 -10.32067 -10.31912 -10.31903
  Beta  occ. eigenvalues --  -10.31784 -10.31727 -10.31635 -10.31627 -10.31626
  Beta  occ. eigenvalues --  -10.31594 -10.31471 -10.31317 -10.31232 -10.31229
  Beta  occ. eigenvalues --  -10.31218 -10.31183 -10.31136 -10.31127 -10.31119
  Beta  occ. eigenvalues --  -10.31110 -10.31049 -10.31040 -10.31035 -10.31027
  Beta  occ. eigenvalues --  -10.31022 -10.31012 -10.31000 -10.30992 -10.30973
  Beta  occ. eigenvalues --  -10.30968 -10.30967 -10.30933 -10.30932 -10.30924
  Beta  occ. eigenvalues --  -10.30919 -10.30918 -10.30915 -10.30915 -10.30907
  Beta  occ. eigenvalues --  -10.30892 -10.30888 -10.30872 -10.30871 -10.30833
  Beta  occ. eigenvalues --  -10.30826 -10.30815 -10.30785 -10.30762 -10.30757
  Beta  occ. eigenvalues --  -10.30745 -10.30725 -10.30719 -10.30715 -10.30714
  Beta  occ. eigenvalues --  -10.30685 -10.30677 -10.30675 -10.30662 -10.30616
  Beta  occ. eigenvalues --  -10.30535 -10.30509 -10.30443 -10.30395 -10.30376
  Beta  occ. eigenvalues --  -10.30331 -10.30308 -10.30211 -10.30160 -10.30078
  Beta  occ. eigenvalues --  -10.30023 -10.29948 -10.29899 -10.29835 -10.29792
  Beta  occ. eigenvalues --  -10.29779 -10.29689 -10.29668 -10.29611 -10.29490
  Beta  occ. eigenvalues --  -10.29456 -10.29429 -10.29119 -10.29115 -10.29108
  Beta  occ. eigenvalues --  -10.29076 -10.29048 -10.29025 -10.29009 -10.29001
  Beta  occ. eigenvalues --  -10.28835 -10.28812 -10.28737 -10.28731 -10.28721
  Beta  occ. eigenvalues --  -10.28718 -10.28712 -10.28630  -6.91132  -6.91075
  Beta  occ. eigenvalues --   -6.90993  -6.90772  -1.24541  -1.24494  -1.24417
  Beta  occ. eigenvalues --   -1.24211  -1.21318  -1.21265  -1.21189  -1.20940
  Beta  occ. eigenvalues --   -1.08871  -1.08767  -1.08630  -1.08573  -1.07215
  Beta  occ. eigenvalues --   -1.07077  -1.06910  -1.06744  -1.00299  -1.00276
  Beta  occ. eigenvalues --   -1.00232  -0.99113  -0.96907  -0.96888  -0.96780
  Beta  occ. eigenvalues --   -0.96094  -0.95931  -0.95915  -0.95863  -0.95012
  Beta  occ. eigenvalues --   -0.94050  -0.93943  -0.93908  -0.92703  -0.92185
  Beta  occ. eigenvalues --   -0.91942  -0.91677  -0.91245  -0.91228  -0.91161
  Beta  occ. eigenvalues --   -0.90397  -0.89690  -0.89644  -0.88992  -0.88940
  Beta  occ. eigenvalues --   -0.88886  -0.88694  -0.88585  -0.88262  -0.87960
  Beta  occ. eigenvalues --   -0.86864  -0.86017  -0.85787  -0.85773  -0.85719
  Beta  occ. eigenvalues --   -0.85284  -0.85277  -0.85230  -0.85143  -0.85047
  Beta  occ. eigenvalues --   -0.84976  -0.84922  -0.84904  -0.84612  -0.84607
  Beta  occ. eigenvalues --   -0.84592  -0.84545  -0.84539  -0.84325  -0.83636
  Beta  occ. eigenvalues --   -0.83582  -0.83420  -0.83244  -0.82708  -0.81048
  Beta  occ. eigenvalues --   -0.81007  -0.80900  -0.80237  -0.80174  -0.80014
  Beta  occ. eigenvalues --   -0.79961  -0.79940  -0.79413  -0.79207  -0.79135
  Beta  occ. eigenvalues --   -0.78809  -0.76809  -0.76496  -0.76298  -0.75613
  Beta  occ. eigenvalues --   -0.74968  -0.74939  -0.74890  -0.74052  -0.72846
  Beta  occ. eigenvalues --   -0.72617  -0.72611  -0.72519  -0.72087  -0.72067
  Beta  occ. eigenvalues --   -0.72012  -0.71726  -0.71139  -0.71062  -0.70695
  Beta  occ. eigenvalues --   -0.70691  -0.70559  -0.70022  -0.69644  -0.69551
  Beta  occ. eigenvalues --   -0.69460  -0.69020  -0.69001  -0.68949  -0.68821
  Beta  occ. eigenvalues --   -0.68673  -0.68095  -0.66954  -0.66824  -0.66790
  Beta  occ. eigenvalues --   -0.66230  -0.66183  -0.65142  -0.65029  -0.64748
  Beta  occ. eigenvalues --   -0.64541  -0.64418  -0.64408  -0.64123  -0.63941
  Beta  occ. eigenvalues --   -0.63536  -0.63241  -0.63164  -0.63138  -0.62675
  Beta  occ. eigenvalues --   -0.62614  -0.62580  -0.62533  -0.62297  -0.62206
  Beta  occ. eigenvalues --   -0.62154  -0.61743  -0.61626  -0.61607  -0.61506
  Beta  occ. eigenvalues --   -0.61312  -0.60930  -0.60635  -0.59135  -0.58762
  Beta  occ. eigenvalues --   -0.58589  -0.58391  -0.58052  -0.57812  -0.57559
  Beta  occ. eigenvalues --   -0.57252  -0.56819  -0.55933  -0.55906  -0.55880
  Beta  occ. eigenvalues --   -0.55847  -0.55668  -0.55579  -0.55531  -0.55526
  Beta  occ. eigenvalues --   -0.55505  -0.55446  -0.55273  -0.55230  -0.55223
  Beta  occ. eigenvalues --   -0.55159  -0.55026  -0.54977  -0.54867  -0.54824
  Beta  occ. eigenvalues --   -0.54813  -0.54769  -0.54708  -0.54691  -0.54687
  Beta  occ. eigenvalues --   -0.54373  -0.54273  -0.54257  -0.54214  -0.54134
  Beta  occ. eigenvalues --   -0.53376  -0.53314  -0.53115  -0.53003  -0.52668
  Beta  occ. eigenvalues --   -0.52603  -0.52561  -0.52542  -0.52509  -0.52471
  Beta  occ. eigenvalues --   -0.52369  -0.52025  -0.51911  -0.51839  -0.51801
  Beta  occ. eigenvalues --   -0.51774  -0.51676  -0.51544  -0.51504  -0.51421
  Beta  occ. eigenvalues --   -0.51280  -0.51275  -0.51270  -0.51246  -0.51223
  Beta  occ. eigenvalues --   -0.51148  -0.51134  -0.50988  -0.50909  -0.50676
  Beta  occ. eigenvalues --   -0.50606  -0.50547  -0.50519  -0.50404  -0.50271
  Beta  occ. eigenvalues --   -0.50235  -0.50192  -0.50014  -0.50005  -0.49963
  Beta  occ. eigenvalues --   -0.49948  -0.49919  -0.49883  -0.49827  -0.49723
  Beta  occ. eigenvalues --   -0.49641  -0.49595  -0.49531  -0.49523  -0.49443
  Beta  occ. eigenvalues --   -0.49388  -0.49148  -0.49067  -0.49031  -0.48809
  Beta  occ. eigenvalues --   -0.48740  -0.48531  -0.48435  -0.48395  -0.48289
  Beta  occ. eigenvalues --   -0.48018  -0.47999  -0.47552  -0.47531  -0.47488
  Beta  occ. eigenvalues --   -0.47365  -0.47311  -0.47276  -0.47221  -0.46899
  Beta  occ. eigenvalues --   -0.46753  -0.46660  -0.46624  -0.46586  -0.46552
  Beta  occ. eigenvalues --   -0.46494  -0.46440  -0.46334  -0.46157  -0.45997
  Beta  occ. eigenvalues --   -0.45944  -0.45935  -0.45902  -0.45812  -0.45776
  Beta  occ. eigenvalues --   -0.45714  -0.45694  -0.45658  -0.45531  -0.45292
  Beta  occ. eigenvalues --   -0.45218  -0.45112  -0.45046  -0.44961  -0.44864
  Beta  occ. eigenvalues --   -0.44765  -0.44561  -0.44453  -0.44362  -0.44325
  Beta  occ. eigenvalues --   -0.44273  -0.44233  -0.44154  -0.44010  -0.43863
  Beta  occ. eigenvalues --   -0.43763  -0.43672  -0.43621  -0.43506  -0.43480
  Beta  occ. eigenvalues --   -0.43454  -0.43375  -0.43322  -0.43267  -0.43159
  Beta  occ. eigenvalues --   -0.43135  -0.43120  -0.43068  -0.43034  -0.42962
  Beta  occ. eigenvalues --   -0.42844  -0.42794  -0.42675  -0.42622  -0.42554
  Beta  occ. eigenvalues --   -0.42321  -0.42290  -0.42260  -0.42253  -0.41867
  Beta  occ. eigenvalues --   -0.41823  -0.41769  -0.41559  -0.41179  -0.40204
  Beta  occ. eigenvalues --   -0.40181  -0.40128  -0.39850  -0.39750  -0.39644
  Beta  occ. eigenvalues --   -0.39568  -0.39333  -0.38909  -0.38883  -0.38840
  Beta  occ. eigenvalues --   -0.38118  -0.37814  -0.37786  -0.37753  -0.36866
  Beta  occ. eigenvalues --   -0.35897  -0.35699  -0.35454  -0.34294  -0.34278
  Beta  occ. eigenvalues --   -0.34208  -0.33923  -0.33540  -0.33346  -0.33309
  Beta  occ. eigenvalues --   -0.33263  -0.33178  -0.33091  -0.33079  -0.33068
  Beta  occ. eigenvalues --   -0.32947  -0.32536  -0.32444  -0.32094  -0.32048
  Beta  occ. eigenvalues --   -0.31807  -0.31640  -0.31620  -0.30981  -0.30877
  Beta  occ. eigenvalues --   -0.30301  -0.30165  -0.29778  -0.26722  -0.26694
  Beta  occ. eigenvalues --   -0.26669  -0.26277  -0.25986  -0.25662  -0.25423
  Beta virt. eigenvalues --   -0.08342  -0.03219  -0.03056  -0.02983  -0.01046
  Beta virt. eigenvalues --   -0.01003  -0.00989  -0.00450   0.01087   0.03956
  Beta virt. eigenvalues --    0.03976   0.04032   0.04835   0.05883   0.05905
  Beta virt. eigenvalues --    0.06039   0.06051   0.06064   0.06173   0.06486
  Beta virt. eigenvalues --    0.06730   0.07568   0.07595   0.07665   0.08386
  Beta virt. eigenvalues --    0.10545   0.10608   0.10640   0.10821   0.10966
  Beta virt. eigenvalues --    0.11209   0.11356   0.11567   0.11976   0.12168
  Beta virt. eigenvalues --    0.12875   0.13455   0.13469   0.13508   0.14308
  Beta virt. eigenvalues --    0.14493   0.14717   0.16256   0.16666   0.16833
  Beta virt. eigenvalues --    0.16889   0.16996   0.17290   0.17418   0.17612
  Beta virt. eigenvalues --    0.17804   0.17846   0.18021   0.18245   0.18428
  Beta virt. eigenvalues --    0.18441   0.18587   0.18628   0.18705   0.19024
  Beta virt. eigenvalues --    0.19044   0.19100   0.19261   0.19411   0.19685
  Beta virt. eigenvalues --    0.19881   0.20151   0.20427   0.20457   0.20573
  Beta virt. eigenvalues --    0.20773   0.21011   0.21276   0.21468   0.21812
  Beta virt. eigenvalues --    0.22018   0.22036   0.22118   0.22131   0.22254
  Beta virt. eigenvalues --    0.22348   0.22413   0.22486   0.22604   0.22641
  Beta virt. eigenvalues --    0.22718   0.22738   0.22935   0.23063   0.23094
  Beta virt. eigenvalues --    0.23148   0.23284   0.23318   0.23358   0.23409
  Beta virt. eigenvalues --    0.23515   0.23613   0.23677   0.23736   0.23868
  Beta virt. eigenvalues --    0.23967   0.24032   0.24057   0.24144   0.24220
  Beta virt. eigenvalues --    0.24265   0.24280   0.24458   0.24585   0.24627
  Beta virt. eigenvalues --    0.24833   0.24849   0.24900   0.25019   0.25153
  Beta virt. eigenvalues --    0.25200   0.25360   0.25426   0.25484   0.25800
  Beta virt. eigenvalues --    0.25983   0.26037   0.26065   0.26127   0.26159
  Beta virt. eigenvalues --    0.26233   0.26286   0.26448   0.26488   0.26533
  Beta virt. eigenvalues --    0.26553   0.26650   0.26694   0.26752   0.26787
  Beta virt. eigenvalues --    0.26874   0.26907   0.26957   0.27035   0.27097
  Beta virt. eigenvalues --    0.27117   0.27160   0.27202   0.27459   0.27505
  Beta virt. eigenvalues --    0.27553   0.27608   0.27657   0.27881   0.27954
  Beta virt. eigenvalues --    0.28104   0.28226   0.28281   0.28412   0.28536
  Beta virt. eigenvalues --    0.28572   0.28593   0.28679   0.28704   0.28766
  Beta virt. eigenvalues --    0.28795   0.28992   0.29011   0.29120   0.29213
  Beta virt. eigenvalues --    0.29357   0.29450   0.29578   0.29985   0.30112
  Beta virt. eigenvalues --    0.30243   0.30324   0.30431   0.30583   0.30654
  Beta virt. eigenvalues --    0.30854   0.31102   0.31269   0.31467   0.31651
  Beta virt. eigenvalues --    0.31846   0.32220   0.32491   0.33043   0.33092
  Beta virt. eigenvalues --    0.33175   0.33451   0.33661   0.33684   0.33708
  Beta virt. eigenvalues --    0.33782   0.33863   0.33894   0.33945   0.33973
  Beta virt. eigenvalues --    0.34308   0.34451   0.34767   0.34802   0.34844
  Beta virt. eigenvalues --    0.34951   0.34989   0.34999   0.35063   0.35090
  Beta virt. eigenvalues --    0.35508   0.35697   0.35767   0.35952   0.36032
  Beta virt. eigenvalues --    0.36251   0.36284   0.36362   0.36414   0.36765
  Beta virt. eigenvalues --    0.36904   0.37117   0.37228   0.37237   0.37307
  Beta virt. eigenvalues --    0.37453   0.37542   0.37939   0.37973   0.37980
  Beta virt. eigenvalues --    0.37990   0.38041   0.38131   0.38284   0.38419
  Beta virt. eigenvalues --    0.38568   0.38686   0.38720   0.38893   0.39028
  Beta virt. eigenvalues --    0.39115   0.39159   0.39271   0.39330   0.39574
  Beta virt. eigenvalues --    0.39867   0.39895   0.39993   0.40757   0.40965
  Beta virt. eigenvalues --    0.41019   0.41070   0.41195   0.41291   0.41330
  Beta virt. eigenvalues --    0.41376   0.41483   0.41759   0.42029   0.42167
  Beta virt. eigenvalues --    0.42223   0.42278   0.42797   0.42825   0.43017
  Beta virt. eigenvalues --    0.43086   0.43112   0.43324   0.43588   0.44319
  Beta virt. eigenvalues --    0.44697   0.44981   0.45076   0.45269   0.45739
  Beta virt. eigenvalues --    0.45894   0.45990   0.46161   0.46660   0.46775
  Beta virt. eigenvalues --    0.46879   0.47457   0.47587   0.47704   0.47778
  Beta virt. eigenvalues --    0.47803   0.47828   0.47930   0.48119   0.48854
  Beta virt. eigenvalues --    0.49071   0.49812   0.50288   0.50817   0.51159
  Beta virt. eigenvalues --    0.51380   0.51508   0.51585   0.51736   0.52028
  Beta virt. eigenvalues --    0.52063   0.52099   0.52385   0.52759   0.52943
  Beta virt. eigenvalues --    0.53017   0.53375   0.53431   0.53556   0.53717
  Beta virt. eigenvalues --    0.53855   0.54172   0.54497   0.54537   0.54681
  Beta virt. eigenvalues --    0.54731   0.54781   0.54938   0.55072   0.55091
  Beta virt. eigenvalues --    0.55198   0.55254   0.55326   0.55482   0.55725
  Beta virt. eigenvalues --    0.55897   0.56156   0.56319   0.56574   0.56798
  Beta virt. eigenvalues --    0.57147   0.57250   0.57467   0.57564   0.57777
  Beta virt. eigenvalues --    0.58011   0.58071   0.58161   0.58206   0.58267
  Beta virt. eigenvalues --    0.58494   0.58628   0.58696   0.58822   0.58883
  Beta virt. eigenvalues --    0.58963   0.59001   0.59024   0.59050   0.59135
  Beta virt. eigenvalues --    0.59241   0.59342   0.59524   0.59623   0.59744
  Beta virt. eigenvalues --    0.59944   0.60042   0.60375   0.60521   0.60555
  Beta virt. eigenvalues --    0.60720   0.60826   0.60890   0.60894   0.60927
  Beta virt. eigenvalues --    0.61045   0.61179   0.61291   0.61346   0.61392
  Beta virt. eigenvalues --    0.61447   0.61503   0.61654   0.61817   0.62021
  Beta virt. eigenvalues --    0.62045   0.62104   0.62259   0.62366   0.62442
  Beta virt. eigenvalues --    0.62532   0.62567   0.62629   0.62678   0.62810
  Beta virt. eigenvalues --    0.62857   0.62940   0.62979   0.63058   0.63232
  Beta virt. eigenvalues --    0.63311   0.63463   0.63500   0.63588   0.63638
  Beta virt. eigenvalues --    0.63692   0.63749   0.63830   0.63890   0.63914
  Beta virt. eigenvalues --    0.64174   0.64259   0.64363   0.64441   0.64588
  Beta virt. eigenvalues --    0.64745   0.64890   0.64939   0.65019   0.65194
  Beta virt. eigenvalues --    0.65257   0.65364   0.65417   0.65456   0.65498
  Beta virt. eigenvalues --    0.65664   0.65727   0.65738   0.65878   0.65958
  Beta virt. eigenvalues --    0.65990   0.66064   0.66092   0.66245   0.66304
  Beta virt. eigenvalues --    0.66358   0.66481   0.66517   0.66613   0.66678
  Beta virt. eigenvalues --    0.66753   0.66775   0.66796   0.66906   0.67030
  Beta virt. eigenvalues --    0.67212   0.67237   0.67521   0.67561   0.67699
  Beta virt. eigenvalues --    0.67724   0.67791   0.67830   0.67906   0.67907
  Beta virt. eigenvalues --    0.67973   0.68012   0.68166   0.68222   0.68231
  Beta virt. eigenvalues --    0.68357   0.68463   0.68543   0.68597   0.68599
  Beta virt. eigenvalues --    0.68626   0.68704   0.68874   0.68894   0.68915
  Beta virt. eigenvalues --    0.68968   0.69109   0.69288   0.69358   0.69554
  Beta virt. eigenvalues --    0.69662   0.69672   0.69726   0.69843   0.69892
  Beta virt. eigenvalues --    0.69912   0.70032   0.70205   0.70219   0.70275
  Beta virt. eigenvalues --    0.70300   0.70486   0.70575   0.70628   0.70754
  Beta virt. eigenvalues --    0.70787   0.70800   0.70898   0.70945   0.71039
  Beta virt. eigenvalues --    0.71105   0.71138   0.71185   0.71244   0.71442
  Beta virt. eigenvalues --    0.71511   0.71578   0.71701   0.71729   0.71794
  Beta virt. eigenvalues --    0.71893   0.71919   0.71971   0.72051   0.72103
  Beta virt. eigenvalues --    0.72138   0.72387   0.72456   0.72503   0.72588
  Beta virt. eigenvalues --    0.72607   0.72815   0.72840   0.73129   0.73437
  Beta virt. eigenvalues --    0.73902   0.73916   0.74327   0.74706   0.75020
  Beta virt. eigenvalues --    0.75283   0.75344   0.75492   0.75593   0.75679
  Beta virt. eigenvalues --    0.75716   0.75903   0.76136   0.76818   0.76958
  Beta virt. eigenvalues --    0.77390   0.77740   0.77943   0.78039   0.78136
  Beta virt. eigenvalues --    0.78494   0.78695   0.78806   0.78937   0.79043
  Beta virt. eigenvalues --    0.79263   0.79349   0.79443   0.79550   0.79605
  Beta virt. eigenvalues --    0.79731   0.79790   0.79822   0.79968   0.80016
  Beta virt. eigenvalues --    0.80273   0.80396   0.80653   0.80800   0.81017
  Beta virt. eigenvalues --    0.81237   0.81678   0.81917   0.82081   0.82639
  Beta virt. eigenvalues --    0.82841   0.83053   0.83115   0.83237   0.83363
  Beta virt. eigenvalues --    0.83500   0.83823   0.83881   0.83976   0.84196
  Beta virt. eigenvalues --    0.84262   0.84653   0.84853   0.84964   0.85143
  Beta virt. eigenvalues --    0.85196   0.85361   0.85418   0.85558   0.85817
  Beta virt. eigenvalues --    0.85957   0.86050   0.86117   0.86165   0.86482
  Beta virt. eigenvalues --    0.86528   0.86792   0.86992   0.87042   0.87246
  Beta virt. eigenvalues --    0.87518   0.87554   0.87597   0.87671   0.87798
  Beta virt. eigenvalues --    0.88040   0.88159   0.88320   0.88510   0.88791
  Beta virt. eigenvalues --    0.88943   0.89211   0.89398   0.89611   0.89807
  Beta virt. eigenvalues --    0.89967   0.90260   0.90472   0.90642   0.90856
  Beta virt. eigenvalues --    0.90875   0.90977   0.91007   0.91067   0.91138
  Beta virt. eigenvalues --    0.91349   0.91467   0.91508   0.91583   0.91675
  Beta virt. eigenvalues --    0.91737   0.91888   0.91926   0.91958   0.92103
  Beta virt. eigenvalues --    0.92290   0.92549   0.92651   0.92676   0.92742
  Beta virt. eigenvalues --    0.92756   0.92815   0.92887   0.92936   0.92966
  Beta virt. eigenvalues --    0.93069   0.93137   0.93231   0.93273   0.93334
  Beta virt. eigenvalues --    0.93372   0.93402   0.93476   0.93551   0.93683
  Beta virt. eigenvalues --    0.94030   0.94222   0.94351   0.94434   0.94567
  Beta virt. eigenvalues --    0.94700   0.94777   0.94838   0.94914   0.95011
  Beta virt. eigenvalues --    0.95158   0.95228   0.95313   0.95419   0.95500
  Beta virt. eigenvalues --    0.95542   0.95639   0.95709   0.95842   0.95916
  Beta virt. eigenvalues --    0.95979   0.96086   0.96218   0.96260   0.96276
  Beta virt. eigenvalues --    0.96346   0.96369   0.96416   0.96510   0.96566
  Beta virt. eigenvalues --    0.96650   0.96896   0.96998   0.97057   0.97218
  Beta virt. eigenvalues --    0.97350   0.97529   0.97640   0.97745   0.97909
  Beta virt. eigenvalues --    0.97963   0.98093   0.98174   0.98255   0.98306
  Beta virt. eigenvalues --    0.98354   0.98648   0.98970   0.98989   0.99231
  Beta virt. eigenvalues --    0.99326   0.99455   0.99518   0.99551   0.99659
  Beta virt. eigenvalues --    0.99697   0.99992   1.00122   1.00228   1.00244
  Beta virt. eigenvalues --    1.00325   1.00463   1.00559   1.00657   1.00884
  Beta virt. eigenvalues --    1.00972   1.01007   1.01155   1.01388   1.01427
  Beta virt. eigenvalues --    1.01539   1.01674   1.01741   1.01822   1.01983
  Beta virt. eigenvalues --    1.02205   1.02248   1.02506   1.02572   1.02587
  Beta virt. eigenvalues --    1.02756   1.02908   1.02961   1.03030   1.03097
  Beta virt. eigenvalues --    1.03253   1.03345   1.03413   1.03543   1.03619
  Beta virt. eigenvalues --    1.03701   1.03745   1.03997   1.04100   1.04414
  Beta virt. eigenvalues --    1.04441   1.04779   1.04986   1.05040   1.05220
  Beta virt. eigenvalues --    1.05306   1.05416   1.05497   1.05581   1.05769
  Beta virt. eigenvalues --    1.05974   1.05987   1.06109   1.06269   1.06539
  Beta virt. eigenvalues --    1.06804   1.06960   1.07099   1.07394   1.07692
  Beta virt. eigenvalues --    1.07801   1.07908   1.08152   1.08240   1.08379
  Beta virt. eigenvalues --    1.08622   1.08750   1.08825   1.08963   1.09123
  Beta virt. eigenvalues --    1.09232   1.09764   1.10040   1.10227   1.10479
  Beta virt. eigenvalues --    1.10648   1.10818   1.10972   1.11085   1.11267
  Beta virt. eigenvalues --    1.11308   1.11590   1.11661   1.11703   1.11843
  Beta virt. eigenvalues --    1.11930   1.12082   1.12340   1.12360   1.12453
  Beta virt. eigenvalues --    1.12494   1.12614   1.12647   1.12788   1.12936
  Beta virt. eigenvalues --    1.12996   1.13279   1.13347   1.13753   1.13777
  Beta virt. eigenvalues --    1.13863   1.13986   1.14218   1.14719   1.15070
  Beta virt. eigenvalues --    1.15128   1.15468   1.16022   1.16173   1.16309
  Beta virt. eigenvalues --    1.16441   1.16499   1.16859   1.17022   1.17091
  Beta virt. eigenvalues --    1.17369   1.17710   1.17987   1.18088   1.18631
  Beta virt. eigenvalues --    1.18719   1.18927   1.19052   1.19270   1.19484
  Beta virt. eigenvalues --    1.19690   1.19890   1.20021   1.20123   1.20230
  Beta virt. eigenvalues --    1.20424   1.20496   1.20833   1.21006   1.21197
  Beta virt. eigenvalues --    1.21373   1.21650   1.21849   1.21930   1.22032
  Beta virt. eigenvalues --    1.22056   1.22190   1.22497   1.22520   1.22708
  Beta virt. eigenvalues --    1.22783   1.23078   1.23242   1.23320   1.23360
  Beta virt. eigenvalues --    1.23490   1.23622   1.23838   1.23903   1.24206
  Beta virt. eigenvalues --    1.24388   1.24534   1.24706   1.24767   1.24816
  Beta virt. eigenvalues --    1.24881   1.25066   1.25173   1.25245   1.25463
  Beta virt. eigenvalues --    1.25664   1.25753   1.25871   1.26142   1.26270
  Beta virt. eigenvalues --    1.26627   1.26736   1.26841   1.27012   1.27146
  Beta virt. eigenvalues --    1.27194   1.27251   1.27895   1.27906   1.28098
  Beta virt. eigenvalues --    1.28207   1.28475   1.28558   1.28791   1.28851
  Beta virt. eigenvalues --    1.28985   1.29282   1.29428   1.29626   1.29747
  Beta virt. eigenvalues --    1.29907   1.30040   1.30313   1.30548   1.30719
  Beta virt. eigenvalues --    1.30841   1.31004   1.31072   1.31233   1.31384
  Beta virt. eigenvalues --    1.31608   1.31797   1.31995   1.32146   1.32345
  Beta virt. eigenvalues --    1.32529   1.32621   1.32721   1.32901   1.32974
  Beta virt. eigenvalues --    1.33230   1.33307   1.33510   1.33674   1.33932
  Beta virt. eigenvalues --    1.34112   1.34165   1.34283   1.34387   1.34595
  Beta virt. eigenvalues --    1.34610   1.34703   1.34778   1.34873   1.35020
  Beta virt. eigenvalues --    1.35334   1.35472   1.35885   1.35930   1.36268
  Beta virt. eigenvalues --    1.36722   1.36772   1.38347   1.38419   1.38490
  Beta virt. eigenvalues --    1.38572   1.38664   1.39061   1.39454   1.39701
  Beta virt. eigenvalues --    1.39763   1.40073   1.40152   1.40200   1.40632
  Beta virt. eigenvalues --    1.40950   1.41561   1.41731   1.41866   1.41942
  Beta virt. eigenvalues --    1.42439   1.42525   1.42593   1.42649   1.43150
  Beta virt. eigenvalues --    1.43253   1.43316   1.43516   1.43684   1.44219
  Beta virt. eigenvalues --    1.44384   1.44482   1.44572   1.44591   1.44797
  Beta virt. eigenvalues --    1.44866   1.45004   1.45068   1.45243   1.45490
  Beta virt. eigenvalues --    1.45686   1.45759   1.45889   1.46046   1.46066
  Beta virt. eigenvalues --    1.46184   1.46950   1.47222   1.47405   1.47695
  Beta virt. eigenvalues --    1.47800   1.47907   1.48043   1.48122   1.48900
  Beta virt. eigenvalues --    1.49190   1.49585   1.49634   1.49847   1.50145
  Beta virt. eigenvalues --    1.50254   1.50281   1.50638   1.51072   1.51102
  Beta virt. eigenvalues --    1.51241   1.51388   1.51516   1.51608   1.51612
  Beta virt. eigenvalues --    1.51699   1.51741   1.51763   1.52049   1.52101
  Beta virt. eigenvalues --    1.52114   1.52224   1.52285   1.52326   1.52340
  Beta virt. eigenvalues --    1.52457   1.52638   1.53220   1.53276   1.53296
  Beta virt. eigenvalues --    1.53366   1.53580   1.53615   1.53676   1.54026
  Beta virt. eigenvalues --    1.54313   1.54519   1.54939   1.55212   1.55505
  Beta virt. eigenvalues --    1.55520   1.55583   1.55672   1.55821   1.55839
  Beta virt. eigenvalues --    1.55968   1.56052   1.56304   1.56316   1.56363
  Beta virt. eigenvalues --    1.56430   1.56657   1.56857   1.56945   1.57016
  Beta virt. eigenvalues --    1.57146   1.57171   1.57218   1.57351   1.57386
  Beta virt. eigenvalues --    1.57497   1.57595   1.57699   1.57783   1.57790
  Beta virt. eigenvalues --    1.57856   1.58065   1.58096   1.58159   1.58207
  Beta virt. eigenvalues --    1.58236   1.58338   1.58506   1.58594   1.58609
  Beta virt. eigenvalues --    1.58653   1.58736   1.58944   1.59078   1.59191
  Beta virt. eigenvalues --    1.59349   1.59403   1.59578   1.59768   1.60322
  Beta virt. eigenvalues --    1.60416   1.60574   1.61065   1.61662   1.61906
  Beta virt. eigenvalues --    1.62136   1.62146   1.62318   1.63139   1.63377
  Beta virt. eigenvalues --    1.63590   1.63807   1.64097   1.64230   1.64654
  Beta virt. eigenvalues --    1.64955   1.65447   1.65824   1.66072   1.66416
  Beta virt. eigenvalues --    1.66662   1.67210   1.67312   1.68477   1.68843
  Beta virt. eigenvalues --    1.69036   1.69158   1.69573   1.69788   1.69998
  Beta virt. eigenvalues --    1.70068   1.70433   1.70569   1.70856   1.70873
  Beta virt. eigenvalues --    1.71042   1.71160   1.71218   1.71496   1.71734
  Beta virt. eigenvalues --    1.71830   1.72116   1.72868   1.73119   1.73195
  Beta virt. eigenvalues --    1.73315   1.73427   1.73510   1.73715   1.73864
  Beta virt. eigenvalues --    1.74076   1.74290   1.74306   1.74609   1.74919
  Beta virt. eigenvalues --    1.75120   1.75364   1.75819   1.75951   1.76621
  Beta virt. eigenvalues --    1.76769   1.76901   1.77256   1.77537   1.77777
  Beta virt. eigenvalues --    1.77938   1.78246   1.78517   1.79184   1.79307
  Beta virt. eigenvalues --    1.79645   1.79849   1.80070   1.80397   1.80468
  Beta virt. eigenvalues --    1.80619   1.80807   1.82034   1.82770   1.83096
  Beta virt. eigenvalues --    1.83667   1.83970   1.84060   1.84082   1.84194
  Beta virt. eigenvalues --    1.84430   1.84524   1.84799   1.85479   1.85634
  Beta virt. eigenvalues --    1.85881   1.85983   1.86139   1.86265   1.86390
  Beta virt. eigenvalues --    1.86423   1.86680   1.87197   1.87316   1.87341
  Beta virt. eigenvalues --    1.87411   1.87596   1.87745   1.88057   1.88510
  Beta virt. eigenvalues --    1.88519   1.88625   1.88650   1.88768   1.88945
  Beta virt. eigenvalues --    1.89067   1.89171   1.89394   1.89428   1.89509
  Beta virt. eigenvalues --    1.89581   1.89761   1.89871   1.90181   1.90354
  Beta virt. eigenvalues --    1.90417   1.90633   1.90838   1.91008   1.91152
  Beta virt. eigenvalues --    1.91283   1.91360   1.91395   1.91706   1.92123
  Beta virt. eigenvalues --    1.92659   1.92835   1.93159   1.93211   1.93636
  Beta virt. eigenvalues --    1.93812   1.94082   1.94270   1.94401   1.94516
  Beta virt. eigenvalues --    1.94552   1.94583   1.94757   1.94965   1.95194
  Beta virt. eigenvalues --    1.95272   1.95354   1.95786   1.95797   1.95873
  Beta virt. eigenvalues --    1.96048   1.96210   1.96245   1.96689   1.96776
  Beta virt. eigenvalues --    1.96827   1.96913   1.96992   1.97118   1.97245
  Beta virt. eigenvalues --    1.97396   1.97436   1.97560   1.97797   1.98085
  Beta virt. eigenvalues --    1.98170   1.98293   1.98316   1.98429   1.98754
  Beta virt. eigenvalues --    1.98783   1.98952   1.99122   1.99158   1.99318
  Beta virt. eigenvalues --    1.99457   1.99505   1.99691   1.99900   2.00083
  Beta virt. eigenvalues --    2.00317   2.00737   2.00876   2.00970   2.01124
  Beta virt. eigenvalues --    2.01198   2.01215   2.01260   2.01337   2.01382
  Beta virt. eigenvalues --    2.01397   2.01453   2.01561   2.01849   2.01952
  Beta virt. eigenvalues --    2.02003   2.02081   2.02209   2.02390   2.02560
  Beta virt. eigenvalues --    2.02565   2.02610   2.02628   2.02674   2.02769
  Beta virt. eigenvalues --    2.02914   2.03013   2.03099   2.03156   2.03248
  Beta virt. eigenvalues --    2.03313   2.03440   2.03731   2.03865   2.04059
  Beta virt. eigenvalues --    2.04487   2.04721   2.04846   2.05112   2.05250
  Beta virt. eigenvalues --    2.05325   2.05518   2.05921   2.06085   2.06162
  Beta virt. eigenvalues --    2.06222   2.06272   2.06411   2.06494   2.06611
  Beta virt. eigenvalues --    2.06795   2.06926   2.07035   2.07235   2.07305
  Beta virt. eigenvalues --    2.07729   2.07854   2.07873   2.07936   2.08287
  Beta virt. eigenvalues --    2.08483   2.08582   2.08647   2.08702   2.08939
  Beta virt. eigenvalues --    2.09707   2.09818   2.09833   2.09940   2.09995
  Beta virt. eigenvalues --    2.10230   2.10246   2.10477   2.10695   2.10732
  Beta virt. eigenvalues --    2.10926   2.11012   2.11036   2.11230   2.11349
  Beta virt. eigenvalues --    2.11471   2.11677   2.11925   2.12128   2.12672
  Beta virt. eigenvalues --    2.13026   2.13650   2.13695   2.14026   2.14229
  Beta virt. eigenvalues --    2.14251   2.14468   2.14632   2.14848   2.14919
  Beta virt. eigenvalues --    2.14991   2.15018   2.15388   2.15424   2.15514
  Beta virt. eigenvalues --    2.15581   2.15674   2.15994   2.16460   2.16709
  Beta virt. eigenvalues --    2.17617   2.17732   2.18218   2.18289   2.18342
  Beta virt. eigenvalues --    2.18375   2.18649   2.18851   2.19144   2.19353
  Beta virt. eigenvalues --    2.19445   2.19687   2.19874   2.20079   2.20209
  Beta virt. eigenvalues --    2.20297   2.20487   2.20750   2.20804   2.21082
  Beta virt. eigenvalues --    2.21163   2.21317   2.21677   2.21726   2.22043
  Beta virt. eigenvalues --    2.22160   2.22161   2.22296   2.22637   2.22750
  Beta virt. eigenvalues --    2.22789   2.22913   2.23022   2.23136   2.23384
  Beta virt. eigenvalues --    2.23721   2.24256   2.24340   2.24377   2.24647
  Beta virt. eigenvalues --    2.24884   2.25067   2.25206   2.25251   2.25352
  Beta virt. eigenvalues --    2.25416   2.25472   2.25550   2.25645   2.25858
  Beta virt. eigenvalues --    2.25900   2.26219   2.26709   2.27021   2.27284
  Beta virt. eigenvalues --    2.27722   2.28209   2.28394   2.28770   2.28888
  Beta virt. eigenvalues --    2.29216   2.29241   2.29261   2.29404   2.29440
  Beta virt. eigenvalues --    2.29631   2.29680   2.29738   2.29850   2.29953
  Beta virt. eigenvalues --    2.30041   2.30154   2.30213   2.30320   2.30574
  Beta virt. eigenvalues --    2.30674   2.31160   2.31214   2.31672   2.31907
  Beta virt. eigenvalues --    2.32017   2.32146   2.32303   2.32563   2.32639
  Beta virt. eigenvalues --    2.32860   2.33212   2.33327   2.33350   2.33454
  Beta virt. eigenvalues --    2.33565   2.33846   2.33905   2.34077   2.34598
  Beta virt. eigenvalues --    2.34660   2.34696   2.34773   2.34822   2.34933
  Beta virt. eigenvalues --    2.35014   2.35246   2.35483   2.35566   2.35637
  Beta virt. eigenvalues --    2.35662   2.35742   2.35992   2.36086   2.36193
  Beta virt. eigenvalues --    2.36485   2.36502   2.36589   2.36629   2.36677
  Beta virt. eigenvalues --    2.36915   2.36976   2.37212   2.37287   2.37348
  Beta virt. eigenvalues --    2.37417   2.37499   2.37926   2.38061   2.38161
  Beta virt. eigenvalues --    2.38391   2.38812   2.39050   2.39334   2.39411
  Beta virt. eigenvalues --    2.39486   2.39501   2.39899   2.39975   2.40127
  Beta virt. eigenvalues --    2.40165   2.40282   2.40381   2.40631   2.40734
  Beta virt. eigenvalues --    2.40783   2.40869   2.41423   2.41445   2.41575
  Beta virt. eigenvalues --    2.41652   2.42147   2.42282   2.42583   2.42774
  Beta virt. eigenvalues --    2.43228   2.43325   2.43427   2.43568   2.44257
  Beta virt. eigenvalues --    2.44517   2.44714   2.44807   2.45009   2.45150
  Beta virt. eigenvalues --    2.45574   2.45954   2.46177   2.46495   2.46767
  Beta virt. eigenvalues --    2.46928   2.47348   2.47473   2.47575   2.47650
  Beta virt. eigenvalues --    2.47821   2.47877   2.47918   2.48241   2.48300
  Beta virt. eigenvalues --    2.48424   2.48525   2.48714   2.48876   2.48915
  Beta virt. eigenvalues --    2.49183   2.49344   2.49494   2.49647   2.49737
  Beta virt. eigenvalues --    2.49777   2.50297   2.50333   2.50561   2.51099
  Beta virt. eigenvalues --    2.51179   2.51680   2.51879   2.52129   2.52199
  Beta virt. eigenvalues --    2.52208   2.52524   2.52856   2.53215   2.53326
  Beta virt. eigenvalues --    2.53596   2.53798   2.53968   2.53975   2.54219
  Beta virt. eigenvalues --    2.54274   2.54336   2.54584   2.54843   2.55045
  Beta virt. eigenvalues --    2.55567   2.55867   2.56023   2.56522   2.56953
  Beta virt. eigenvalues --    2.57292   2.57424   2.57630   2.58201   2.58357
  Beta virt. eigenvalues --    2.58483   2.58569   2.59330   2.59657   2.60001
  Beta virt. eigenvalues --    2.60210   2.60711   2.60928   2.60965   2.61336
  Beta virt. eigenvalues --    2.61394   2.61689   2.61875   2.62057   2.62085
  Beta virt. eigenvalues --    2.62159   2.62401   2.62578   2.62681   2.63057
  Beta virt. eigenvalues --    2.63309   2.63889   2.64623   2.64759   2.64806
  Beta virt. eigenvalues --    2.64875   2.65039   2.65652   2.65771   2.65797
  Beta virt. eigenvalues --    2.65892   2.65936   2.65977   2.66119   2.66275
  Beta virt. eigenvalues --    2.66629   2.66723   2.66805   2.66918   2.67213
  Beta virt. eigenvalues --    2.67765   2.68178   2.68584   2.68988   2.69207
  Beta virt. eigenvalues --    2.70125   2.70155   2.70517   2.70558   2.70606
  Beta virt. eigenvalues --    2.70976   2.71337   2.71531   2.71734   2.72296
  Beta virt. eigenvalues --    2.72734   2.72903   2.72905   2.72991   2.73009
  Beta virt. eigenvalues --    2.73423   2.73621   2.73667   2.74631   2.74725
  Beta virt. eigenvalues --    2.75115   2.75220   2.75268   2.75322   2.75537
  Beta virt. eigenvalues --    2.75598   2.75706   2.75980   2.76034   2.76060
  Beta virt. eigenvalues --    2.76116   2.76183   2.76448   2.77128   2.77176
  Beta virt. eigenvalues --    2.77233   2.77340   2.77590   2.78193   2.78217
  Beta virt. eigenvalues --    2.78519   2.79014   2.79058   2.79107   2.79198
  Beta virt. eigenvalues --    2.79340   2.79410   2.79522   2.79674   2.80512
  Beta virt. eigenvalues --    2.80846   2.81317   2.81935   2.82061   2.82244
  Beta virt. eigenvalues --    2.82371   2.82444   2.82549   2.82939   2.82978
  Beta virt. eigenvalues --    2.83000   2.83088   2.83213   2.83844   2.83868
  Beta virt. eigenvalues --    2.84582   2.84648   2.84719   2.85307   2.85360
  Beta virt. eigenvalues --    2.85487   2.85671   2.86106   2.86388   2.86675
  Beta virt. eigenvalues --    2.86823   2.86937   2.86993   2.87733   2.87860
  Beta virt. eigenvalues --    2.87928   2.87960   2.87979   2.88101   2.88355
  Beta virt. eigenvalues --    2.88559   2.90750   2.90777   2.91314   2.91958
  Beta virt. eigenvalues --    2.92918   2.92946   2.93352   2.93474   2.93512
  Beta virt. eigenvalues --    2.93935   2.94017   2.94335   2.94484   2.94601
  Beta virt. eigenvalues --    2.94728   2.94837   2.96442   2.96472   2.96828
  Beta virt. eigenvalues --    2.97038   2.97157   2.97267   2.97594   2.97777
  Beta virt. eigenvalues --    2.97966   2.98172   2.98255   2.98807   2.98952
  Beta virt. eigenvalues --    2.99354   2.99843   3.00125   3.01333   3.04791
  Beta virt. eigenvalues --    3.04852   3.04891   3.05431   3.05650   3.05796
  Beta virt. eigenvalues --    3.05904   3.05949   3.06179   3.07068   3.07347
  Beta virt. eigenvalues --    3.07656   3.07722   3.07864   3.08555   3.08780
  Beta virt. eigenvalues --    3.09960   3.10527   3.11169   3.12451   3.12526
  Beta virt. eigenvalues --    3.12731   3.12918   3.13019   3.13056   3.13078
  Beta virt. eigenvalues --    3.13712   3.14042   3.15105   3.15160   3.15203
  Beta virt. eigenvalues --    3.15766   3.15898   3.16828   3.19721   3.20545
  Beta virt. eigenvalues --    3.23786   3.24980   3.25374   3.25910   3.26103
  Beta virt. eigenvalues --    3.26185   3.26302   3.26410   3.26519   3.26649
  Beta virt. eigenvalues --    3.26954   3.27695   3.28412   3.28970   3.29570
  Beta virt. eigenvalues --    3.30492   3.30727   3.31838   3.31957   3.31999
  Beta virt. eigenvalues --    3.35923   3.37075   3.38104   3.39623   3.40224
  Beta virt. eigenvalues --    3.40305   3.40323   3.41224   3.41848   3.43073
  Beta virt. eigenvalues --    3.44263   3.49201   3.49878   3.50300   3.50517
  Beta virt. eigenvalues --    3.51047   3.51248   3.51729   3.52420   3.55538
  Beta virt. eigenvalues --    3.55573   3.55604   3.56650   3.62275   3.62347
  Beta virt. eigenvalues --    3.62430   3.62994   3.90346   3.90428   3.90898
  Beta virt. eigenvalues --    3.91610   4.18947   4.18996   4.19128   4.19573
  Beta virt. eigenvalues --    4.19632   4.19662   4.19717   4.19790   4.19835
  Beta virt. eigenvalues --    4.19894   4.20055   4.20170   4.20515   4.20615
  Beta virt. eigenvalues --    4.21194   4.21269   4.21290   4.22128   4.22626
  Beta virt. eigenvalues --    4.22727   4.22740   4.22943   4.23065   4.23206
  Beta virt. eigenvalues --    4.23473   4.23669   4.24061   4.24157   4.24804
  Beta virt. eigenvalues --    4.25016   4.25176   4.25296   4.25533   4.25673
  Beta virt. eigenvalues --    4.26011   4.26551   4.27528   4.28127   4.28265
  Beta virt. eigenvalues --    4.28416   4.28556   4.29235   4.29411   4.29569
  Beta virt. eigenvalues --    4.30280   4.30706   4.31520   4.32516   4.33500
  Beta virt. eigenvalues --    4.33586   4.33620   4.34129   4.34526   4.34611
  Beta virt. eigenvalues --    4.35951   4.36281   4.36559   4.36890   4.36995
  Beta virt. eigenvalues --    4.37251   4.37386   4.37871   4.38193   4.38566
  Beta virt. eigenvalues --    4.39066   4.39847   4.40325   4.40929   4.41356
  Beta virt. eigenvalues --    4.42452   4.42524   4.42541   4.42616   4.43251
  Beta virt. eigenvalues --    4.43365   4.43397   4.43435   4.44112   4.44515
  Beta virt. eigenvalues --    4.44900   4.46464   4.46616   4.46953   4.47580
  Beta virt. eigenvalues --    4.48081   4.48103   4.48253   4.49235   4.49505
  Beta virt. eigenvalues --    4.49900   4.49984   4.50096   4.50742   4.52243
  Beta virt. eigenvalues --    4.52600   4.52737   4.52873   4.53355   4.54180
  Beta virt. eigenvalues --    4.55227   4.56166   4.56906   4.57057   4.57738
  Beta virt. eigenvalues --    4.58846   4.59309   4.59551   4.59666   4.64936
  Beta virt. eigenvalues --    4.65311   4.66044   4.67014   4.67298   4.67526
  Beta virt. eigenvalues --    4.68981   4.69280   4.69517   4.69643   4.69865
  Beta virt. eigenvalues --    4.70053   4.71458   4.71851   4.72408   4.73966
  Beta virt. eigenvalues --    4.74803   4.75959   4.75966   4.76549   4.77731
  Beta virt. eigenvalues --    4.81806   4.81927   4.82051   4.82250   4.84916
  Beta virt. eigenvalues --    4.86159   4.88532   4.91930   4.94316   4.96412
  Beta virt. eigenvalues --    4.97745   5.02866   5.03013   5.03064   5.03407
  Beta virt. eigenvalues --    5.99527   6.00816   6.01043   6.04770
          Condensed to atoms (all electrons):
          Atomic-Atomic Spin Densities.
 Mulliken charges and spin densities:
               1          2
     1  C    0.356506   0.001229
     2  C   -0.146653   0.007171
     3  C    0.134041  -0.001814
     4  C    0.200751   0.000353
     5  N   -0.609881   0.002157
     6  C   -0.069908  -0.000872
     7  C    0.201262  -0.000500
     8  C    0.132696  -0.001223
     9  N   -0.609369   0.000372
    10  C   -0.145484   0.000118
    11  C    0.358691  -0.001862
    12  B    0.728848  -0.000086
    13  F   -0.331232   0.000049
    14  F   -0.331943   0.000063
    15  C   -0.120324   0.000162
    16  C    0.092124  -0.000088
    17  C    0.092676  -0.000067
    18  C   -0.206269   0.000025
    19  C    0.072511   0.000032
    20  C    0.072880   0.000036
    21  C   -0.206421   0.000029
    22  C   -0.176120  -0.000014
    23  H    0.192662   0.000001
    24  C   -0.206262  -0.000018
    25  C   -0.063692  -0.000073
    26  C   -0.206264  -0.000033
    27  H    0.192503   0.000003
    28  C   -0.175188  -0.000038
    29  C   -0.173333   0.000019
    30  H    0.174923   0.000001
    31  H    0.184170   0.000001
    32  C   -0.172571   0.000029
    33  H    0.184367   0.000001
    34  H    0.176485   0.000001
    35  H    0.171115  -0.000001
    36  H    0.172817  -0.000001
    37  C   -0.014547   0.000006
    38  C   -0.176148  -0.000002
    39  C   -0.175797  -0.000002
    40  C   -0.169990   0.000000
    41  H    0.178037   0.000000
    42  C   -0.169992   0.000000
    43  H    0.177824   0.000000
    44  C   -0.163962  -0.000000
    45  H    0.172236  -0.000000
    46  H    0.172186  -0.000000
    47  H    0.170996   0.000000
    48  C   -0.569892   0.000411
    49  H    0.194049  -0.000100
    50  H    0.190507  -0.000195
    51  H    0.185066  -0.000907
    52  C   -0.570503   0.000081
    53  H    0.191330  -0.000060
    54  H    0.191453  -0.000029
    55  H    0.186572  -0.000002
    56  C   -0.111993  -0.091302
    57  C    0.348773   0.464292
    58  C    0.092576   0.303264
    59  N   -0.628863  -0.048525
    60  C    0.288094   0.194899
    61  C   -0.568199  -0.021423
    62  B    0.725245   0.002596
    63  C   -0.157578   0.312212
    64  H    0.192283   0.016153
    65  H    0.192496   0.007984
    66  H    0.182630   0.000883
    67  N   -0.629559  -0.048349
    68  F   -0.337592   0.000032
    69  F   -0.336870   0.000044
    70  C    0.288318   0.193106
    71  C   -0.100012  -0.044053
    72  C    0.351074   0.462146
    73  C    0.091022   0.303103
    74  C    0.081099   0.020503
    75  C    0.079668   0.020724
    76  C   -0.112728  -0.090600
    77  C   -0.570474  -0.021574
    78  C   -0.209924  -0.006810
    79  C    0.074669  -0.009917
    80  C    0.074487  -0.009968
    81  C   -0.208050  -0.007006
    82  H    0.193501   0.016047
    83  H    0.192164   0.008129
    84  H    0.184176   0.000918
    85  C   -0.175585   0.008648
    86  H    0.184053  -0.001821
    87  C   -0.207847   0.008316
    88  C   -0.069197   0.021281
    89  C   -0.207297   0.008356
    90  H    0.184636  -0.001743
    91  C   -0.176320   0.008638
    92  C   -0.174276  -0.007179
    93  H    0.172755  -0.000349
    94  H    0.181839  -0.000235
    95  C   -0.010400  -0.001775
    96  C   -0.174371  -0.007220
    97  H    0.181104  -0.000231
    98  H    0.168475  -0.000349
    99  H    0.170457   0.000308
   100  C   -0.176987   0.000629
   101  C   -0.177313   0.000626
   102  H    0.166559   0.000310
   103  C   -0.170174  -0.000140
   104  H    0.177499  -0.000023
   105  C   -0.170282  -0.000141
   106  H    0.176381  -0.000023
   107  C   -0.164444   0.000250
   108  H    0.170988   0.000025
   109  H    0.170078   0.000025
   110  H    0.168918  -0.000012
   111  C   -0.581846   0.000148
   112  H    0.210325  -0.000107
   113  H    0.221391  -0.000064
   114  H    0.187575  -0.000008
   115  C   -0.581347   0.001800
   116  H    0.186565  -0.000488
   117  H    0.209804   0.000056
   118  H    0.222148   0.000411
   119  C   -0.582858  -0.034887
   120  H    0.214541   0.026079
   121  H    0.221474   0.018602
   122  H    0.188750   0.001210
   123  C   -0.581709  -0.034823
   124  H    0.212872   0.025598
   125  H    0.221632   0.019037
   126  H    0.188084   0.001070
   127  C   -0.147765   0.006220
   128  C    0.361547  -0.004136
   129  C    0.129291  -0.003261
   130  N   -0.609705  -0.000090
   131  C    0.206688   0.001002
   132  C   -0.572811   0.002688
   133  B    0.728551  -0.000020
   134  C   -0.081851   0.000329
   135  H    0.192426  -0.000201
   136  H    0.194331   0.000365
   137  H    0.185880  -0.000618
   138  N   -0.593198  -0.000951
   139  F   -0.333310  -0.000014
   140  F   -0.331865  -0.000010
   141  C    0.219115   0.001706
   142  C   -0.113957  -0.000115
   143  C    0.358731   0.003708
   144  C    0.134933   0.002241
   145  C    0.085363   0.000100
   146  C    0.089456   0.000069
   147  C   -0.322930  -0.000134
   148  C   -0.573486  -0.000162
   149  C   -0.205614  -0.000017
   150  C    0.073310  -0.000039
   151  C    0.072661  -0.000034
   152  C   -0.206923  -0.000027
   153  H    0.167076  -0.000013
   154  H    0.196084   0.000100
   155  H    0.193427   0.000074
   156  H    0.178154   0.000000
   157  C   -0.175256   0.000012
   158  H    0.191974  -0.000007
   159  C   -0.206367   0.000016
   160  C   -0.064433   0.000079
   161  C   -0.206549   0.000041
   162  H    0.192757  -0.000008
   163  C   -0.175986   0.000051
   164  C   -0.173795  -0.000018
   165  H    0.175602  -0.000001
   166  H    0.184762  -0.000001
   167  C   -0.015095  -0.000006
   168  C   -0.173400  -0.000031
   169  H    0.185129  -0.000002
   170  H    0.177143  -0.000002
   171  H    0.172317   0.000001
   172  C   -0.176123   0.000002
   173  C   -0.175585   0.000002
   174  H    0.173670   0.000001
   175  C   -0.169894  -0.000000
   176  H    0.176830  -0.000000
   177  C   -0.169968  -0.000000
   178  H    0.179243  -0.000000
   179  C   -0.163960   0.000000
   180  H    0.172450   0.000000
   181  H    0.173472   0.000000
   182  H    0.171131  -0.000000
   183  C   -0.578081   0.000540
   184  H    0.209865  -0.000199
   185  H    0.219785  -0.000188
   186  H    0.184818  -0.000770
   187  C   -0.584652  -0.000297
   188  H    0.217785   0.000185
   189  H    0.217051   0.000177
   190  H    0.178535   0.000006
   191  C   -0.147472   0.000005
   192  C    0.356702  -0.000020
   193  C    0.132468  -0.000016
   194  N   -0.608626  -0.000007
   195  C    0.206153   0.000002
   196  C   -0.571830   0.000001
   197  B    0.728254   0.000000
   198  C   -0.082694   0.000002
   199  H    0.190838  -0.000000
   200  H    0.192461   0.000001
   201  H    0.184374   0.000005
   202  N   -0.593171  -0.000002
   203  F   -0.333822  -0.000000
   204  F   -0.331712  -0.000000
   205  C    0.218384   0.000003
   206  C   -0.112730  -0.000000
   207  C    0.358151   0.000008
   208  C    0.133983   0.000005
   209  C    0.084921   0.000000
   210  C    0.089616   0.000000
   211  C   -0.323113  -0.000001
   212  C   -0.573464  -0.000000
   213  C   -0.205596   0.000000
   214  C    0.073787  -0.000000
   215  C    0.072788  -0.000000
   216  C   -0.205291  -0.000000
   217  H    0.166468  -0.000000
   218  H    0.195900   0.000000
   219  H    0.192263   0.000000
   220  H    0.177950   0.000000
   221  C   -0.175180  -0.000000
   222  H    0.192591  -0.000000
   223  C   -0.207038  -0.000000
   224  C   -0.064958   0.000000
   225  C   -0.206557   0.000000
   226  H    0.193768  -0.000000
   227  C   -0.176593   0.000000
   228  C   -0.173547  -0.000000
   229  H    0.176878   0.000000
   230  H    0.184371   0.000000
   231  C   -0.014548  -0.000000
   232  C   -0.173433  -0.000000
   233  H    0.184026  -0.000000
   234  H    0.174883  -0.000000
   235  H    0.172992  -0.000000
   236  C   -0.176240   0.000000
   237  C   -0.175332   0.000000
   238  H    0.171179   0.000000
   239  C   -0.169923   0.000000
   240  H    0.177374  -0.000000
   241  C   -0.169907   0.000000
   242  H    0.177634  -0.000000
   243  C   -0.164009   0.000000
   244  H    0.172728   0.000000
   245  H    0.171976   0.000000
   246  H    0.171088   0.000000
   247  C   -0.580791  -0.000009
   248  H    0.209222  -0.000000
   249  H    0.220867  -0.000002
   250  H    0.186073   0.000002
   251  C   -0.584421  -0.000001
   252  H    0.217022   0.000000
   253  H    0.217272   0.000000
   254  H    0.178187   0.000000
 Sum of Mulliken charges =  -0.00000   2.00000
 Mulliken charges and spin densities with hydrogens summed into heavy atoms:
               1          2
     1  C    0.356506   0.001229
     2  C   -0.146653   0.007171
     3  C    0.134041  -0.001814
     4  C    0.200751   0.000353
     5  N   -0.609881   0.002157
     6  C   -0.069908  -0.000872
     7  C    0.201262  -0.000500
     8  C    0.132696  -0.001223
     9  N   -0.609369   0.000372
    10  C   -0.145484   0.000118
    11  C    0.358691  -0.001862
    12  B    0.728848  -0.000086
    13  F   -0.331232   0.000049
    14  F   -0.331943   0.000063
    15  C   -0.120324   0.000162
    16  C    0.092124  -0.000088
    17  C    0.092676  -0.000067
    18  C   -0.013607   0.000027
    19  C    0.072511   0.000032
    20  C    0.072880   0.000036
    21  C   -0.013918   0.000032
    22  C   -0.001197  -0.000013
    24  C   -0.022092  -0.000017
    25  C   -0.063692  -0.000073
    26  C   -0.021897  -0.000031
    28  C    0.001296  -0.000037
    29  C   -0.002218   0.000018
    32  C    0.000246   0.000028
    37  C   -0.014547   0.000006
    38  C    0.001889  -0.000002
    39  C    0.002027  -0.000002
    40  C    0.002247   0.000000
    42  C    0.002194   0.000000
    44  C    0.007034  -0.000000
    48  C   -0.000270  -0.000791
    52  C   -0.001148  -0.000010
    56  C   -0.111993  -0.091302
    57  C    0.348773   0.464292
    58  C    0.092576   0.303264
    59  N   -0.628863  -0.048525
    60  C    0.288094   0.194899
    61  C   -0.000791   0.003598
    62  B    0.725245   0.002596
    63  C   -0.157578   0.312212
    67  N   -0.629559  -0.048349
    68  F   -0.337592   0.000032
    69  F   -0.336870   0.000044
    70  C    0.288318   0.193106
    71  C   -0.100012  -0.044053
    72  C    0.351074   0.462146
    73  C    0.091022   0.303103
    74  C    0.081099   0.020503
    75  C    0.079668   0.020724
    76  C   -0.112728  -0.090600
    77  C   -0.000633   0.003520
    78  C   -0.025871  -0.008631
    79  C    0.074669  -0.009917
    80  C    0.074487  -0.009968
    81  C   -0.023414  -0.008749
    85  C   -0.002830   0.008300
    87  C   -0.026008   0.008081
    88  C   -0.069197   0.021281
    89  C   -0.026193   0.008125
    91  C   -0.007845   0.008288
    92  C   -0.003819  -0.006871
    95  C   -0.010400  -0.001775
    96  C   -0.007812  -0.006910
   100  C    0.000512   0.000607
   101  C   -0.000932   0.000603
   103  C    0.000813  -0.000114
   105  C   -0.000204  -0.000116
   107  C    0.004475   0.000238
   111  C    0.037444  -0.000030
   115  C    0.037170   0.001779
   119  C    0.041906   0.011002
   123  C    0.040879   0.010882
   127  C   -0.147765   0.006220
   128  C    0.361547  -0.004136
   129  C    0.129291  -0.003261
   130  N   -0.609705  -0.000090
   131  C    0.206688   0.001002
   132  C   -0.000174   0.002234
   133  B    0.728551  -0.000020
   134  C   -0.081851   0.000329
   138  N   -0.593198  -0.000951
   139  F   -0.333310  -0.000014
   140  F   -0.331865  -0.000010
   141  C    0.219115   0.001706
   142  C   -0.113957  -0.000115
   143  C    0.358731   0.003708
   144  C    0.134933   0.002241
   145  C    0.085363   0.000100
   146  C    0.089456   0.000069
   147  C   -0.155855  -0.000147
   148  C   -0.005821   0.000012
   149  C   -0.013640  -0.000024
   150  C    0.073310  -0.000039
   151  C    0.072661  -0.000034
   152  C   -0.014166  -0.000035
   157  C    0.000347   0.000011
   159  C   -0.021605   0.000016
   160  C   -0.064433   0.000079
   161  C   -0.021420   0.000039
   163  C    0.001157   0.000049
   164  C   -0.001478  -0.000017
   167  C   -0.015095  -0.000006
   168  C    0.000270  -0.000030
   172  C    0.000707   0.000002
   173  C    0.003657   0.000002
   175  C    0.002557  -0.000000
   177  C    0.003505  -0.000000
   179  C    0.007171   0.000000
   183  C    0.036387  -0.000617
   187  C    0.028719   0.000071
   191  C   -0.147472   0.000005
   192  C    0.356702  -0.000020
   193  C    0.132468  -0.000016
   194  N   -0.608626  -0.000007
   195  C    0.206153   0.000002
   196  C   -0.004156   0.000006
   197  B    0.728254   0.000000
   198  C   -0.082694   0.000002
   202  N   -0.593171  -0.000002
   203  F   -0.333822  -0.000000
   204  F   -0.331712  -0.000000
   205  C    0.218384   0.000003
   206  C   -0.112730  -0.000000
   207  C    0.358151   0.000008
   208  C    0.133983   0.000005
   209  C    0.084921   0.000000
   210  C    0.089616   0.000000
   211  C   -0.156646  -0.000001
   212  C   -0.007352   0.000000
   213  C   -0.013005  -0.000000
   214  C    0.073787  -0.000000
   215  C    0.072788  -0.000000
   216  C   -0.011522  -0.000000
   221  C    0.001698  -0.000000
   223  C   -0.022667   0.000000
   224  C   -0.064958   0.000000
   225  C   -0.022532   0.000000
   227  C   -0.001710   0.000000
   228  C   -0.000555  -0.000000
   231  C   -0.014548  -0.000000
   232  C   -0.002254  -0.000000
   236  C    0.001135   0.000000
   237  C    0.002303   0.000000
   239  C    0.002805   0.000000
   241  C    0.002069   0.000000
   243  C    0.007079   0.000000
   247  C    0.035372  -0.000009
   251  C    0.028060   0.000000
 APT charges:
               1
     1  C   -0.173547
     2  C   -0.164262
     3  C    1.115022
     4  C   -1.617351
     5  N   -0.490738
     6  C    2.255143
     7  C   -1.598369
     8  C    1.086883
     9  N   -0.440113
    10  C   -0.065390
    11  C   -0.214197
    12  B    1.368541
    13  F   -0.576024
    14  F   -0.573173
    15  C    0.015450
    16  C   -0.034795
    17  C   -0.033916
    18  C   -0.073344
    19  C   -0.061306
    20  C   -0.059862
    21  C   -0.075960
    22  C    0.003394
    23  H    0.041716
    24  C   -0.033797
    25  C    0.128545
    26  C   -0.037261
    27  H    0.042998
    28  C    0.004721
    29  C   -0.009181
    30  H    0.022433
    31  H    0.040547
    32  C   -0.008289
    33  H    0.041503
    34  H    0.024535
    35  H    0.016798
    36  H    0.019118
    37  C    0.103324
    38  C   -0.080818
    39  C   -0.078657
    40  C   -0.004862
    41  H    0.038983
    42  C   -0.007013
    43  H    0.037090
    44  C   -0.024643
    45  H    0.011904
    46  H    0.014152
    47  H    0.014663
    48  C    0.028913
    49  H    0.004950
    50  H   -0.033926
    51  H   -0.009716
    52  C    0.025125
    53  H   -0.002601
    54  H   -0.032850
    55  H   -0.003422
    56  C    0.117466
    57  C    0.427959
    58  C    0.263124
    59  N   -1.028097
    60  C    1.165457
    61  C    0.007270
    62  B    1.252801
    63  C   -2.015939
    64  H    0.018697
    65  H   -0.003157
    66  H   -0.011919
    67  N   -1.032876
    68  F   -0.541617
    69  F   -0.562525
    70  C    1.237892
    71  C    0.154371
    72  C    0.448567
    73  C    0.317183
    74  C   -0.065650
    75  C   -0.068526
    76  C    0.031251
    77  C   -0.001400
    78  C   -0.075075
    79  C   -0.034892
    80  C   -0.038429
    81  C   -0.068258
    82  H    0.018544
    83  H   -0.004766
    84  H   -0.008765
    85  C   -0.004643
    86  H    0.034965
    87  C   -0.044112
    88  C    0.099852
    89  C   -0.040531
    90  H    0.027899
    91  C   -0.015013
    92  C    0.009132
    93  H    0.024472
    94  H    0.037310
    95  C    0.118700
    96  C   -0.007609
    97  H    0.037802
    98  H    0.022528
    99  H    0.011629
   100  C   -0.087089
   101  C   -0.087374
   102  H    0.013870
   103  C   -0.003212
   104  H    0.040647
   105  C   -0.007193
   106  H    0.039421
   107  C   -0.029852
   108  H    0.009292
   109  H    0.011229
   110  H    0.011645
   111  C    0.017975
   112  H    0.003302
   113  H    0.007370
   114  H    0.000404
   115  C    0.019521
   116  H    0.005944
   117  H    0.007853
   118  H    0.002867
   119  C   -0.003849
   120  H    0.004298
   121  H    0.004025
   122  H    0.001998
   123  C   -0.010752
   124  H   -0.002135
   125  H    0.010893
   126  H   -0.001582
   127  C   -0.204153
   128  C   -0.113405
   129  C    1.005694
   130  N   -0.462977
   131  C   -1.376087
   132  C    0.030535
   133  B    1.305811
   134  C    1.904420
   135  H    0.005893
   136  H   -0.027272
   137  H   -0.005871
   138  N   -0.345060
   139  F   -0.570870
   140  F   -0.553951
   141  C   -1.279864
   142  C    0.026992
   143  C   -0.115902
   144  C    0.952872
   145  C   -0.039951
   146  C   -0.040140
   147  C   -0.306604
   148  C    0.064201
   149  C   -0.069250
   150  C   -0.063569
   151  C   -0.062209
   152  C   -0.076001
   153  H    0.029495
   154  H   -0.020560
   155  H   -0.022093
   156  H   -0.031080
   157  C    0.013858
   158  H    0.032607
   159  C   -0.035547
   160  C    0.134944
   161  C   -0.038433
   162  H    0.038235
   163  C    0.012191
   164  C   -0.007428
   165  H    0.019997
   166  H    0.038068
   167  C    0.113829
   168  C   -0.005849
   169  H    0.039504
   170  H    0.023486
   171  H    0.014915
   172  C   -0.084396
   173  C   -0.088926
   174  H    0.017328
   175  C   -0.001348
   176  H    0.045200
   177  C   -0.007352
   178  H    0.035714
   179  C   -0.028708
   180  H    0.007556
   181  H    0.015842
   182  H    0.015667
   183  C    0.011797
   184  H    0.003938
   185  H    0.009773
   186  H    0.005352
   187  C    0.043869
   188  H    0.005817
   189  H    0.005183
   190  H   -0.011250
   191  C   -0.076090
   192  C   -0.085952
   193  C    0.915231
   194  N   -0.500776
   195  C   -1.315301
   196  C    0.031839
   197  B    1.338630
   198  C    1.870369
   199  H    0.002311
   200  H   -0.028230
   201  H   -0.003917
   202  N   -0.332593
   203  F   -0.571615
   204  F   -0.578816
   205  C   -1.281312
   206  C    0.029821
   207  C   -0.101761
   208  C    0.941111
   209  C   -0.032174
   210  C   -0.043452
   211  C   -0.331979
   212  C    0.064786
   213  C   -0.071378
   214  C   -0.058071
   215  C   -0.060264
   216  C   -0.070502
   217  H    0.028946
   218  H   -0.017863
   219  H   -0.021438
   220  H   -0.030272
   221  C    0.014129
   222  H    0.038946
   223  C   -0.037570
   224  C    0.126458
   225  C   -0.037703
   226  H    0.037228
   227  C    0.002934
   228  C   -0.002797
   229  H    0.020854
   230  H    0.038491
   231  C    0.107758
   232  C   -0.014077
   233  H    0.041040
   234  H    0.022442
   235  H    0.014657
   236  C   -0.081917
   237  C   -0.083131
   238  H    0.019237
   239  C   -0.000837
   240  H    0.044411
   241  C   -0.009337
   242  H    0.033564
   243  C   -0.027096
   244  H    0.008151
   245  H    0.016493
   246  H    0.015647
   247  C    0.015314
   248  H    0.004666
   249  H    0.003843
   250  H    0.005381
   251  C    0.040946
   252  H    0.005701
   253  H    0.006431
   254  H   -0.011674
 Sum of APT charges =   0.00001
 APT charges with hydrogens summed into heavy atoms:
               1
     1  C   -0.173547
     2  C   -0.164262
     3  C    1.115022
     4  C   -1.617351
     5  N   -0.490738
     6  C    2.255143
     7  C   -1.598369
     8  C    1.086883
     9  N   -0.440113
    10  C   -0.065390
    11  C   -0.214197
    12  B    1.368541
    13  F   -0.576024
    14  F   -0.573173
    15  C    0.015450
    16  C   -0.034795
    17  C   -0.033916
    18  C   -0.031628
    19  C   -0.061306
    20  C   -0.059862
    21  C   -0.032962
    22  C    0.025827
    24  C    0.006749
    25  C    0.128545
    26  C    0.004242
    28  C    0.029255
    29  C    0.007617
    32  C    0.010829
    37  C    0.103324
    38  C   -0.041836
    39  C   -0.041566
    40  C    0.007043
    42  C    0.007139
    44  C   -0.009980
    48  C   -0.009780
    52  C   -0.013748
    56  C    0.117466
    57  C    0.427959
    58  C    0.263124
    59  N   -1.028097
    60  C    1.165457
    61  C    0.010892
    62  B    1.252801
    63  C   -2.015939
    67  N   -1.032876
    68  F   -0.541617
    69  F   -0.562525
    70  C    1.237892
    71  C    0.154371
    72  C    0.448567
    73  C    0.317183
    74  C   -0.065650
    75  C   -0.068526
    76  C    0.031251
    77  C    0.003614
    78  C   -0.040110
    79  C   -0.034892
    80  C   -0.038429
    81  C   -0.040359
    85  C    0.019830
    87  C   -0.006802
    88  C    0.099852
    89  C   -0.002728
    91  C    0.007516
    92  C    0.020761
    95  C    0.118700
    96  C    0.006261
   100  C   -0.046442
   101  C   -0.047954
   103  C    0.006080
   105  C    0.004035
   107  C   -0.018207
   111  C    0.029051
   115  C    0.036185
   119  C    0.006472
   123  C   -0.003576
   127  C   -0.204153
   128  C   -0.113405
   129  C    1.005694
   130  N   -0.462977
   131  C   -1.376087
   132  C    0.003285
   133  B    1.305811
   134  C    1.904420
   138  N   -0.345060
   139  F   -0.570870
   140  F   -0.553951
   141  C   -1.279864
   142  C    0.026992
   143  C   -0.115902
   144  C    0.952872
   145  C   -0.039951
   146  C   -0.040140
   147  C   -0.277109
   148  C   -0.009533
   149  C   -0.036644
   150  C   -0.063569
   151  C   -0.062209
   152  C   -0.037766
   157  C    0.033855
   159  C    0.002521
   160  C    0.134944
   161  C    0.001071
   163  C    0.035677
   164  C    0.007487
   167  C    0.113829
   168  C    0.011479
   172  C   -0.039196
   173  C   -0.053212
   175  C    0.006208
   177  C    0.008490
   179  C   -0.013041
   183  C    0.030861
   187  C    0.043619
   191  C   -0.076090
   192  C   -0.085952
   193  C    0.915231
   194  N   -0.500776
   195  C   -1.315301
   196  C    0.002004
   197  B    1.338630
   198  C    1.870369
   202  N   -0.332593
   203  F   -0.571615
   204  F   -0.578816
   205  C   -1.281312
   206  C    0.029821
   207  C   -0.101761
   208  C    0.941111
   209  C   -0.032174
   210  C   -0.043452
   211  C   -0.303033
   212  C   -0.004788
   213  C   -0.032432
   214  C   -0.058071
   215  C   -0.060264
   216  C   -0.033275
   221  C    0.034984
   223  C    0.000921
   224  C    0.126458
   225  C    0.003337
   227  C    0.025376
   228  C    0.011860
   231  C    0.107758
   232  C    0.005159
   236  C   -0.037506
   237  C   -0.049567
   239  C    0.007314
   241  C    0.007156
   243  C   -0.011449
   247  C    0.029204
   251  C    0.041404
 Electronic spatial extent (au):  <R**2>=         401960.3086
 Charge=             -0.0000 electrons
 Dipole moment (field-independent basis, Debye):
    X=              0.6951    Y=              5.9596    Z=             11.4377  Tot=             12.9159
 Quadrupole moment (field-independent basis, Debye-Ang):
   XX=           -763.0266   YY=           -784.5215   ZZ=           -828.6662
   XY=              4.9550   XZ=             23.6040   YZ=             -9.3608
 Traceless Quadrupole moment (field-independent basis, Debye-Ang):
   XX=             29.0448   YY=              7.5500   ZZ=            -36.5948
   XY=              4.9550   XZ=             23.6040   YZ=             -9.3608
 Octapole moment (field-independent basis, Debye-Ang**2):
  XXX=             -4.4001  YYY=            148.7105  ZZZ=            184.9758  XYY=           -160.3767
  XXY=           1266.1757  XXZ=            563.2378  XZZ=             15.7715  YZZ=              8.8136
  YYZ=            154.2247  XYZ=             -8.2909
 Hexadecapole moment (field-independent basis, Debye-Ang**3):
 XXXX=        -411501.2913 YYYY=         -56294.4547 ZZZZ=         -36697.9380 XXXY=          -1268.9639
 XXXZ=            599.0587 YYYX=           -653.2365 YYYZ=            360.8418 ZZZX=            744.1961
 ZZZY=           -465.2340 XXYY=         -78435.5286 XXZZ=         -79311.1116 YYZZ=         -15630.2605
 XXYZ=            308.5123 YYXZ=            -53.1564 ZZXY=            525.3550
 N-N= 3.333142215459D+04 E-N=-8.160981361540D+04  KE= 6.369263793314D+03
  Exact polarizability:2353.449  42.4351593.372  -8.043  25.3451481.186
 Approx polarizability:1794.375  51.2751806.297   9.905  14.2331767.327
 Calling FoFJK, ICntrl=    100127 FMM=F ISym2X=0 I1Cent= 0 IOpClX= 1 NMat=1 NMatS=1 NMatT=0.
 Full mass-weighted force constant matrix:
 Low frequencies ---   -0.0041   -0.0017    0.0008    0.7260    1.5163    1.9490
 Low frequencies ---    3.9257    4.2804    4.7156
 Diagonal vibrational polarizability:
      749.6855658     241.4389051     309.2969432
 Harmonic frequencies (cm**-1), IR intensities (KM/Mole), Raman scattering
 activities (A**4/AMU), depolarization ratios for plane and unpolarized
 incident light, reduced masses (AMU), force constants (mDyne/A),
 and normal coordinates:
                      1                      2                      3
                      A                      A                      A
 Frequencies --      3.9222                 4.1868                 4.6974
 Red. masses --      7.0121                 6.6650                 6.9518
 Frc consts  --      0.0001                 0.0001                 0.0001
 IR Inten    --      0.0243                 0.0243                 0.0364
  Atom  AN      X      Y      Z        X      Y      Z        X      Y      Z
     1   6     0.00  -0.05  -0.01    -0.00   0.03  -0.02    -0.00  -0.01   0.05
     2   6    -0.00  -0.05  -0.01    -0.00   0.02  -0.02     0.01  -0.01   0.06
     3   6    -0.00  -0.05  -0.01    -0.00   0.02  -0.02     0.01  -0.02   0.05
     4   6    -0.00  -0.05  -0.01    -0.00   0.02  -0.02     0.01  -0.02   0.04
     5   7     0.00  -0.05  -0.01    -0.00   0.03  -0.02    -0.00  -0.01   0.04
     6   6    -0.00  -0.04  -0.01    -0.00   0.01  -0.02     0.01  -0.03   0.03
     7   6    -0.00  -0.04  -0.01    -0.00   0.01  -0.02     0.01  -0.02   0.02
     8   6    -0.00  -0.02  -0.01    -0.00   0.01  -0.03     0.01  -0.02   0.01
     9   7     0.00  -0.04  -0.01    -0.00   0.03  -0.02    -0.00  -0.01   0.02
    10   6     0.00  -0.02  -0.01    -0.00   0.02  -0.03     0.00  -0.01   0.01
    11   6     0.00  -0.02  -0.01    -0.00   0.03  -0.02    -0.00  -0.01   0.01
    12   5     0.00  -0.05  -0.01    -0.01   0.03  -0.02    -0.01  -0.01   0.03
    13   9     0.01  -0.05  -0.01    -0.01   0.04  -0.03    -0.01  -0.01   0.03
    14   9    -0.00  -0.05  -0.02    -0.01   0.04  -0.01    -0.01  -0.01   0.03
    15   6    -0.00  -0.04  -0.01     0.00  -0.00  -0.02     0.03  -0.03   0.03
    16   6    -0.01  -0.04  -0.01     0.01  -0.01  -0.01     0.03  -0.04   0.03
    17   6     0.00  -0.04  -0.01    -0.00  -0.01  -0.03     0.03  -0.04   0.03
    18   6    -0.01  -0.04  -0.01     0.02  -0.00  -0.00     0.02  -0.03   0.04
    19   6    -0.01  -0.04  -0.01     0.01  -0.02  -0.01     0.05  -0.04   0.03
    20   6     0.00  -0.04  -0.01    -0.00  -0.02  -0.03     0.05  -0.04   0.03
    21   6     0.01  -0.05  -0.01    -0.01   0.00  -0.04     0.03  -0.03   0.02
    22   6    -0.02  -0.04  -0.01     0.02  -0.01   0.01     0.03  -0.04   0.04
    23   1    -0.01  -0.04  -0.01     0.01   0.01  -0.00     0.01  -0.03   0.04
    24   6    -0.02  -0.04  -0.01     0.02  -0.03  -0.00     0.06  -0.05   0.04
    25   6    -0.01  -0.04  -0.01     0.00  -0.03  -0.02     0.06  -0.05   0.03
    26   6     0.01  -0.04  -0.01    -0.01  -0.02  -0.04     0.06  -0.05   0.02
    27   1     0.01  -0.05  -0.01    -0.01   0.01  -0.04     0.02  -0.03   0.02
    28   6     0.01  -0.05  -0.01    -0.02  -0.00  -0.05     0.04  -0.04   0.02
    29   6    -0.02  -0.04  -0.01     0.02  -0.02   0.01     0.05  -0.04   0.04
    30   1    -0.02  -0.04  -0.01     0.03  -0.01   0.02     0.02  -0.03   0.04
    31   1    -0.02  -0.04  -0.01     0.02  -0.04  -0.00     0.07  -0.05   0.04
    32   6     0.01  -0.05  -0.01    -0.02  -0.02  -0.05     0.05  -0.05   0.02
    33   1     0.01  -0.04  -0.01    -0.01  -0.03  -0.04     0.07  -0.05   0.02
    34   1     0.02  -0.05  -0.01    -0.02   0.00  -0.06     0.03  -0.03   0.02
    35   1    -0.03  -0.04  -0.01     0.03  -0.03   0.01     0.05  -0.05   0.04
    36   1     0.02  -0.05  -0.01    -0.02  -0.02  -0.06     0.06  -0.05   0.01
    37   6    -0.01  -0.04  -0.01     0.01  -0.04  -0.02     0.08  -0.06   0.03
    38   6    -0.01  -0.03  -0.01     0.00  -0.05  -0.03     0.08  -0.07   0.01
    39   6    -0.01  -0.05  -0.01     0.01  -0.04  -0.02     0.09  -0.06   0.04
    40   6    -0.01  -0.03  -0.01     0.01  -0.06  -0.03     0.10  -0.08   0.01
    41   1    -0.00  -0.03  -0.01     0.00  -0.05  -0.03     0.07  -0.07  -0.00
    42   6    -0.01  -0.05  -0.01     0.01  -0.05  -0.02     0.11  -0.06   0.04
    43   1    -0.01  -0.05  -0.01     0.01  -0.03  -0.02     0.08  -0.05   0.06
    44   6    -0.01  -0.04  -0.01     0.01  -0.06  -0.02     0.11  -0.07   0.03
    45   1    -0.01  -0.03  -0.01     0.00  -0.07  -0.03     0.11  -0.08  -0.00
    46   1    -0.01  -0.05  -0.01     0.01  -0.05  -0.02     0.12  -0.06   0.06
    47   1    -0.01  -0.04  -0.01     0.01  -0.07  -0.02     0.13  -0.08   0.02
    48   6    -0.00  -0.05  -0.01     0.00   0.01  -0.02     0.02  -0.03   0.05
    49   1    -0.00  -0.05  -0.01    -0.00   0.01  -0.02     0.03  -0.03   0.05
    50   1    -0.00  -0.05  -0.01     0.01   0.01  -0.01     0.03  -0.03   0.05
    51   1    -0.00  -0.05  -0.02     0.00   0.02  -0.01     0.02  -0.03   0.06
    52   6    -0.00  -0.02  -0.01    -0.00  -0.01  -0.03     0.02  -0.02   0.01
    53   1    -0.01  -0.02  -0.01     0.01  -0.01  -0.02     0.03  -0.02   0.01
    54   1     0.00  -0.02  -0.01    -0.00  -0.01  -0.04     0.03  -0.02   0.01
    55   1     0.00  -0.02  -0.01    -0.00  -0.01  -0.03     0.02  -0.02  -0.00
    56   6    -0.00  -0.05  -0.02    -0.00   0.02  -0.01     0.01  -0.00   0.06
    57   6     0.00  -0.05  -0.02    -0.01   0.01  -0.01     0.01   0.01   0.07
    58   6    -0.00  -0.05  -0.01     0.00   0.02  -0.01     0.00  -0.00   0.06
    59   7     0.00  -0.04  -0.02    -0.01   0.01  -0.01     0.01   0.01   0.07
    60   6    -0.00  -0.04  -0.01     0.00   0.01  -0.00     0.00   0.01   0.06
    61   6    -0.01  -0.05  -0.01     0.01   0.02  -0.01    -0.01  -0.01   0.05
    62   5     0.00  -0.04  -0.02    -0.01   0.00  -0.01     0.01   0.02   0.07
    63   6    -0.00  -0.03  -0.01     0.00   0.01   0.01    -0.00   0.01   0.05
    64   1    -0.00  -0.05  -0.01     0.02   0.02  -0.01    -0.01  -0.01   0.05
    65   1    -0.01  -0.05  -0.01     0.01   0.02  -0.00    -0.01  -0.00   0.05
    66   1    -0.01  -0.05  -0.01     0.01   0.02  -0.02    -0.01  -0.01   0.05
    67   7     0.00  -0.03  -0.01    -0.01   0.00   0.00     0.01   0.02   0.05
    68   9     0.01  -0.04  -0.03    -0.01   0.01  -0.01     0.02   0.02   0.08
    69   9     0.00  -0.05  -0.02    -0.01  -0.00  -0.01     0.02   0.03   0.07
    70   6    -0.00  -0.03  -0.01     0.00   0.01   0.01     0.00   0.01   0.05
    71   6    -0.01  -0.03  -0.00     0.01   0.02   0.02    -0.01   0.00   0.04
    72   6     0.00  -0.02  -0.01    -0.01  -0.00   0.00     0.01   0.02   0.04
    73   6    -0.00  -0.02  -0.00     0.00   0.01   0.02    -0.00   0.01   0.04
    74   6    -0.02  -0.03   0.00     0.01   0.02   0.03    -0.02   0.01   0.03
    75   6    -0.00  -0.03  -0.01     0.03   0.03   0.01    -0.02  -0.02   0.04
    76   6     0.00  -0.02   0.00    -0.00  -0.00   0.01     0.01   0.02   0.03
    77   6    -0.00  -0.01   0.01     0.01   0.01   0.03    -0.01   0.01   0.03
    78   6    -0.02  -0.03   0.00    -0.00   0.00   0.04    -0.01   0.02   0.02
    79   6    -0.02  -0.03   0.01     0.02   0.02   0.04    -0.03  -0.00   0.01
    80   6    -0.00  -0.02  -0.00     0.04   0.04   0.02    -0.03  -0.02   0.03
    81   6     0.01  -0.03  -0.01     0.03   0.04  -0.00    -0.01  -0.02   0.06
    82   1    -0.01  -0.01   0.01     0.01   0.01   0.04    -0.01   0.01   0.03
    83   1    -0.00  -0.01   0.00     0.02   0.02   0.03    -0.01   0.01   0.03
    84   1    -0.00  -0.01   0.01     0.01   0.02   0.03    -0.01   0.02   0.03
    85   6    -0.03  -0.03   0.01    -0.00  -0.00   0.05    -0.02   0.03   0.01
    86   1    -0.02  -0.04   0.00    -0.01  -0.00   0.03     0.00   0.03   0.03
    87   6    -0.03  -0.03   0.01     0.02   0.02   0.06    -0.03   0.01  -0.00
    88   6    -0.01  -0.02   0.00     0.03   0.04   0.04    -0.04  -0.02   0.02
    89   6     0.00  -0.02  -0.00     0.05   0.05   0.02    -0.04  -0.04   0.04
    90   1     0.01  -0.03  -0.02     0.02   0.03  -0.01    -0.00  -0.02   0.07
    91   6     0.01  -0.02  -0.02     0.04   0.05  -0.01    -0.02  -0.04   0.06
    92   6    -0.03  -0.03   0.02     0.00   0.01   0.06    -0.03   0.02  -0.00
    93   1    -0.04  -0.04   0.01    -0.01  -0.01   0.05    -0.01   0.04   0.00
    94   1    -0.03  -0.02   0.02     0.02   0.02   0.07    -0.04   0.00  -0.01
    95   6    -0.01  -0.02   0.01     0.04   0.04   0.05    -0.05  -0.03   0.01
    96   6     0.01  -0.02  -0.01     0.05   0.06   0.00    -0.03  -0.05   0.05
    97   1     0.00  -0.02  -0.00     0.06   0.06   0.02    -0.05  -0.05   0.03
    98   1     0.02  -0.02  -0.02     0.04   0.05  -0.02    -0.02  -0.05   0.07
    99   1    -0.04  -0.03   0.02     0.00   0.00   0.07    -0.03   0.03  -0.02
   100   6    -0.01  -0.01   0.02     0.05   0.05   0.06    -0.06  -0.03  -0.00
   101   6    -0.02  -0.03   0.01     0.04   0.04   0.05    -0.06  -0.03   0.00
   102   1     0.02  -0.02  -0.01     0.06   0.07  -0.00    -0.04  -0.06   0.05
   103   6    -0.01  -0.01   0.02     0.06   0.06   0.07    -0.07  -0.04  -0.01
   104   1    -0.01  -0.01   0.02     0.05   0.05   0.06    -0.05  -0.02   0.00
   105   6    -0.02  -0.02   0.01     0.05   0.05   0.06    -0.07  -0.04  -0.01
   106   1    -0.02  -0.03   0.00     0.03   0.04   0.04    -0.05  -0.03   0.01
   107   6    -0.02  -0.01   0.02     0.06   0.06   0.07    -0.07  -0.04  -0.02
   108   1    -0.01  -0.00   0.02     0.07   0.06   0.08    -0.07  -0.04  -0.02
   109   1    -0.02  -0.03   0.01     0.05   0.05   0.05    -0.07  -0.05  -0.01
   110   1    -0.02  -0.01   0.02     0.07   0.06   0.07    -0.08  -0.05  -0.03
   111   6     0.00  -0.02  -0.01    -0.01   0.05  -0.02    -0.02   0.00   0.01
   112   1     0.02  -0.02  -0.01    -0.01   0.05  -0.03    -0.02   0.00   0.01
   113   1    -0.01  -0.03  -0.01    -0.01   0.05  -0.02    -0.02   0.00   0.02
   114   1     0.00  -0.01  -0.00    -0.01   0.05  -0.02    -0.02   0.00   0.01
   115   6     0.00  -0.06  -0.01    -0.01   0.03  -0.02    -0.01   0.00   0.05
   116   1     0.00  -0.06  -0.02    -0.01   0.03  -0.02    -0.01  -0.00   0.06
   117   1     0.00  -0.06  -0.02    -0.01   0.04  -0.01    -0.02   0.00   0.06
   118   1     0.01  -0.05  -0.01    -0.00   0.04  -0.02    -0.01   0.01   0.04
   119   6     0.01  -0.05  -0.02    -0.01   0.01  -0.01     0.02   0.01   0.08
   120   1     0.01  -0.05  -0.02    -0.01   0.01  -0.01     0.02   0.01   0.07
   121   1     0.01  -0.05  -0.02    -0.02   0.01  -0.02     0.02   0.01   0.08
   122   1     0.01  -0.05  -0.02    -0.01   0.02  -0.02     0.02   0.00   0.08
   123   6     0.01  -0.03  -0.01    -0.01  -0.01  -0.01     0.02   0.02   0.04
   124   1     0.01  -0.03  -0.02    -0.02  -0.01  -0.01     0.01   0.02   0.05
   125   1     0.01  -0.03  -0.01    -0.02  -0.02  -0.01     0.03   0.03   0.05
   126   1     0.01  -0.02  -0.01    -0.01  -0.02  -0.00     0.02   0.02   0.03
   127   6     0.00  -0.00   0.01    -0.00  -0.01   0.02     0.00   0.02   0.02
   128   6    -0.01   0.00   0.02     0.00  -0.02   0.03     0.01   0.01   0.01
   129   6     0.01   0.01   0.01    -0.00  -0.00   0.01    -0.00   0.01   0.01
   130   7    -0.00   0.01   0.02     0.00  -0.02   0.03     0.01   0.01  -0.01
   131   6     0.01   0.02   0.02    -0.00  -0.01   0.02     0.00   0.01  -0.01
   132   6     0.03   0.00  -0.00    -0.01   0.00  -0.01    -0.01   0.01   0.01
   133   5    -0.01   0.02   0.04     0.00  -0.03   0.05     0.01   0.01  -0.03
   134   6     0.02   0.03   0.02    -0.01  -0.01   0.01    -0.00   0.01  -0.03
   135   1     0.03   0.00  -0.01    -0.01  -0.01  -0.02    -0.00   0.01   0.01
   136   1     0.03   0.02  -0.01    -0.01   0.01  -0.01    -0.02   0.01   0.01
   137   1     0.03  -0.01  -0.01    -0.01   0.01  -0.01    -0.01   0.02   0.03
   138   7    -0.00   0.03   0.04    -0.00  -0.03   0.04     0.01   0.01  -0.04
   139   9    -0.02   0.01   0.04    -0.00  -0.04   0.05     0.03   0.01  -0.03
   140   9    -0.02   0.03   0.05     0.01  -0.02   0.06     0.01   0.01  -0.03
   141   6     0.01   0.04   0.03    -0.00  -0.02   0.02     0.00   0.01  -0.04
   142   6     0.03   0.03   0.01    -0.01  -0.01  -0.01    -0.01   0.01  -0.03
   143   6    -0.01   0.04   0.04     0.00  -0.04   0.05     0.01   0.01  -0.06
   144   6     0.01   0.05   0.03    -0.01  -0.03   0.02    -0.00   0.01  -0.06
   145   6     0.04   0.04   0.00    -0.01   0.01  -0.01    -0.03   0.02  -0.04
   146   6     0.04   0.02  -0.00    -0.02  -0.02  -0.03    -0.00   0.01  -0.04
   147   6     0.00   0.05   0.04    -0.00  -0.04   0.04     0.01   0.01  -0.07
   148   6     0.03   0.06   0.02    -0.01  -0.02   0.00    -0.01   0.01  -0.07
   149   6     0.03   0.05   0.01    -0.00   0.03   0.00    -0.04   0.02  -0.03
   150   6     0.06   0.05  -0.01    -0.02   0.02  -0.03    -0.05   0.02  -0.04
   151   6     0.06   0.03  -0.01    -0.02  -0.01  -0.05    -0.02   0.01  -0.04
   152   6     0.03   0.01  -0.00    -0.02  -0.04  -0.02     0.02   0.00  -0.03
   153   1     0.00   0.06   0.05    -0.00  -0.04   0.04     0.01   0.01  -0.09
   154   1     0.03   0.06   0.02    -0.01  -0.01   0.00    -0.02   0.01  -0.07
   155   1     0.03   0.05   0.01    -0.01  -0.03  -0.01    -0.00   0.01  -0.07
   156   1     0.03   0.07   0.03    -0.01  -0.03   0.00    -0.01   0.01  -0.09
   157   6     0.04   0.06   0.01    -0.00   0.05  -0.00    -0.06   0.03  -0.04
   158   1     0.02   0.05   0.02     0.00   0.02   0.02    -0.03   0.02  -0.03
   159   6     0.07   0.06  -0.01    -0.02   0.04  -0.04    -0.07   0.03  -0.05
   160   6     0.07   0.04  -0.01    -0.02   0.01  -0.05    -0.04   0.02  -0.04
   161   6     0.07   0.02  -0.02    -0.03  -0.03  -0.06    -0.01   0.01  -0.04
   162   1     0.02   0.01   0.01    -0.01  -0.05  -0.01     0.03   0.00  -0.03
   163   6     0.04   0.00  -0.01    -0.02  -0.05  -0.04     0.03   0.00  -0.04
   164   6     0.06   0.07   0.00    -0.01   0.05  -0.02    -0.08   0.03  -0.04
   165   1     0.03   0.07   0.02     0.01   0.06   0.01    -0.07   0.03  -0.04
   166   1     0.09   0.06  -0.01    -0.02   0.05  -0.05    -0.08   0.03  -0.05
   167   6     0.10   0.04  -0.02    -0.03   0.02  -0.07    -0.05   0.02  -0.05
   168   6     0.06   0.01  -0.02    -0.03  -0.05  -0.06     0.02   0.00  -0.04
   169   1     0.09   0.02  -0.03    -0.04  -0.02  -0.08    -0.02   0.01  -0.05
   170   1     0.03  -0.01  -0.01    -0.03  -0.07  -0.04     0.05  -0.00  -0.03
   171   1     0.07   0.08   0.00    -0.01   0.07  -0.02    -0.09   0.03  -0.05
   172   6     0.11   0.06  -0.03    -0.04   0.01  -0.08    -0.06   0.01  -0.07
   173   6     0.11   0.02  -0.03    -0.04   0.03  -0.09    -0.06   0.03  -0.04
   174   1     0.07  -0.00  -0.03    -0.04  -0.06  -0.07     0.02   0.00  -0.04
   175   6     0.13   0.06  -0.04    -0.05   0.01  -0.10    -0.08   0.01  -0.07
   176   1     0.10   0.07  -0.02    -0.04  -0.01  -0.07    -0.06  -0.00  -0.07
   177   6     0.13   0.03  -0.04    -0.05   0.04  -0.11    -0.08   0.04  -0.05
   178   1     0.10   0.01  -0.03    -0.03   0.04  -0.08    -0.06   0.04  -0.03
   179   6     0.14   0.05  -0.04    -0.05   0.03  -0.11    -0.09   0.03  -0.06
   180   1     0.14   0.08  -0.04    -0.06   0.01  -0.10    -0.09   0.00  -0.08
   181   1     0.14   0.01  -0.05    -0.05   0.06  -0.12    -0.09   0.05  -0.04
   182   1     0.16   0.05  -0.05    -0.06   0.04  -0.13    -0.10   0.03  -0.07
   183   6    -0.02  -0.01   0.03     0.00  -0.02   0.05     0.02   0.01   0.01
   184   1    -0.02   0.00   0.03     0.01  -0.01   0.06     0.02   0.01   0.01
   185   1    -0.03  -0.01   0.03     0.00  -0.03   0.05     0.03   0.01   0.00
   186   1    -0.03  -0.02   0.02     0.00  -0.02   0.04     0.02   0.02   0.02
   187   6    -0.02   0.04   0.06     0.00  -0.05   0.07     0.02   0.01  -0.06
   188   1    -0.03   0.03   0.06     0.01  -0.06   0.08     0.03   0.01  -0.06
   189   1    -0.03   0.05   0.06     0.00  -0.03   0.08     0.02   0.01  -0.06
   190   1    -0.02   0.05   0.06     0.00  -0.05   0.07     0.02   0.00  -0.07
   191   6     0.00   0.00  -0.00    -0.00   0.02  -0.03     0.00  -0.00  -0.00
   192   6     0.01   0.01  -0.00    -0.00   0.03  -0.04     0.00   0.01  -0.01
   193   6    -0.01   0.01   0.00    -0.00   0.01  -0.01     0.00   0.00  -0.01
   194   7     0.01   0.03  -0.00    -0.00   0.02  -0.04     0.00   0.01  -0.02
   195   6    -0.01   0.03   0.00    -0.00   0.01  -0.02     0.00   0.01  -0.02
   196   6    -0.03   0.00   0.00     0.00  -0.00   0.00     0.00  -0.01   0.00
   197   5     0.02   0.05  -0.00    -0.01   0.03  -0.05     0.00   0.02  -0.04
   198   6    -0.01   0.04   0.01    -0.00   0.00  -0.01     0.00   0.02  -0.03
   199   1    -0.03   0.00   0.00    -0.00  -0.02  -0.00     0.01  -0.01  -0.00
   200   1    -0.04   0.01   0.01     0.00   0.00   0.01    -0.01  -0.00   0.00
   201   1    -0.03  -0.01   0.00     0.00   0.00   0.00    -0.00  -0.01   0.01
   202   7     0.01   0.06   0.00    -0.00   0.02  -0.04     0.00   0.03  -0.05
   203   9     0.04   0.04  -0.01    -0.01   0.02  -0.07     0.02   0.02  -0.04
   204   9     0.02   0.05  -0.00    -0.00   0.05  -0.05    -0.01   0.03  -0.04
   205   6    -0.00   0.06   0.00    -0.00   0.01  -0.02     0.00   0.03  -0.04
   206   6    -0.03   0.04   0.01     0.00  -0.01   0.01    -0.00   0.02  -0.03
   207   6     0.02   0.08   0.00    -0.00   0.02  -0.04     0.00   0.04  -0.06
   208   6    -0.01   0.08   0.01    -0.00   0.00  -0.01    -0.00   0.04  -0.06
   209   6    -0.05   0.04   0.01     0.01  -0.00   0.04    -0.01   0.02  -0.03
   210   6    -0.03   0.04   0.01    -0.00  -0.04   0.01     0.01   0.02  -0.03
   211   6     0.00   0.09   0.01    -0.00   0.01  -0.02    -0.00   0.05  -0.07
   212   6    -0.03   0.08   0.01     0.00  -0.01   0.01    -0.00   0.04  -0.06
   213   6    -0.04   0.05   0.01     0.01   0.02   0.04    -0.03   0.02  -0.03
   214   6    -0.06   0.04   0.02     0.01  -0.02   0.06    -0.02   0.02  -0.03
   215   6    -0.05   0.04   0.01    -0.00  -0.05   0.03     0.01   0.02  -0.03
   216   6    -0.02   0.03   0.00    -0.01  -0.05  -0.01     0.03   0.01  -0.03
   217   1     0.00   0.10   0.01    -0.00   0.01  -0.02    -0.00   0.05  -0.08
   218   1    -0.04   0.08   0.01     0.00  -0.01   0.02    -0.01   0.04  -0.06
   219   1    -0.03   0.07   0.01    -0.00  -0.03   0.01     0.00   0.04  -0.06
   220   1    -0.02   0.09   0.01    -0.00  -0.02   0.01    -0.00   0.05  -0.06
   221   6    -0.06   0.05   0.02     0.02   0.03   0.06    -0.04   0.02  -0.03
   222   1    -0.03   0.05   0.01     0.01   0.03   0.02    -0.03   0.02  -0.03
   223   6    -0.08   0.05   0.02     0.01  -0.01   0.08    -0.03   0.02  -0.03
   224   6    -0.06   0.04   0.01     0.00  -0.04   0.05    -0.00   0.02  -0.03
   225   6    -0.05   0.03   0.01    -0.01  -0.08   0.03     0.03   0.01  -0.03
   226   1    -0.00   0.04   0.00    -0.01  -0.04  -0.03     0.03   0.02  -0.03
   227   6    -0.02   0.03   0.00    -0.02  -0.07  -0.02     0.04   0.01  -0.03
   228   6    -0.08   0.05   0.02     0.02   0.02   0.08    -0.04   0.02  -0.03
   229   1    -0.06   0.05   0.02     0.02   0.05   0.06    -0.05   0.03  -0.03
   230   1    -0.09   0.04   0.02     0.01  -0.02   0.10    -0.03   0.02  -0.02
   231   6    -0.08   0.04   0.02     0.00  -0.06   0.08    -0.00   0.02  -0.02
   232   6    -0.03   0.03   0.01    -0.02  -0.09   0.00     0.04   0.01  -0.03
   233   1    -0.06   0.03   0.01    -0.01  -0.09   0.04     0.03   0.01  -0.03
   234   1    -0.00   0.03   0.00    -0.02  -0.08  -0.03     0.05   0.01  -0.03
   235   1    -0.09   0.05   0.02     0.02   0.03   0.10    -0.05   0.02  -0.03
   236   6    -0.09   0.05   0.02     0.00  -0.07   0.08    -0.00   0.02  -0.03
   237   6    -0.09   0.02   0.02     0.00  -0.07   0.09    -0.01   0.01  -0.02
   238   1    -0.03   0.02   0.01    -0.02  -0.11   0.00     0.05   0.01  -0.03
   239   6    -0.11   0.05   0.02     0.00  -0.08   0.11    -0.00   0.02  -0.03
   240   1    -0.08   0.07   0.01     0.00  -0.06   0.07    -0.00   0.03  -0.04
   241   6    -0.11   0.01   0.03     0.00  -0.08   0.11    -0.01   0.01  -0.02
   242   1    -0.09   0.00   0.02     0.00  -0.06   0.08    -0.01   0.00  -0.01
   243   6    -0.12   0.03   0.02     0.00  -0.09   0.12    -0.01   0.01  -0.02
   244   1    -0.11   0.07   0.02     0.00  -0.09   0.11    -0.00   0.02  -0.04
   245   1    -0.12  -0.00   0.03     0.00  -0.09   0.12    -0.01   0.00  -0.01
   246   1    -0.13   0.03   0.03     0.00  -0.10   0.14    -0.01   0.01  -0.02
   247   6     0.03   0.01  -0.01    -0.01   0.04  -0.06     0.00   0.01  -0.01
   248   1     0.03   0.01  -0.01    -0.01   0.05  -0.05    -0.00   0.01  -0.02
   249   1     0.04   0.02  -0.01    -0.01   0.03  -0.07     0.01   0.01  -0.02
   250   1     0.03  -0.00  -0.01    -0.01   0.03  -0.06     0.01   0.00  -0.01
   251   6     0.03   0.08  -0.00    -0.01   0.03  -0.06     0.00   0.05  -0.07
   252   1     0.04   0.08  -0.01    -0.01   0.03  -0.07     0.01   0.04  -0.07
   253   1     0.03   0.08  -0.00    -0.01   0.05  -0.06    -0.01   0.05  -0.06
   254   1     0.03   0.10   0.00    -0.01   0.04  -0.06     0.00   0.05  -0.08
                      4                      5                      6
                      A                      A                      A
 Frequencies --      6.4355                 6.7543                 8.0852
 Red. masses --      6.6670                 6.6135                 6.3516
 Frc consts  --      0.0002                 0.0002                 0.0002
 IR Inten    --      0.0682                 0.0064                 0.0919
  Atom  AN      X      Y      Z        X      Y      Z        X      Y      Z
     1   6     0.00  -0.03  -0.01    -0.01  -0.01   0.01    -0.02   0.02   0.02
     2   6     0.00  -0.02  -0.01    -0.00  -0.01   0.01    -0.02   0.01   0.02
     3   6     0.01  -0.02  -0.01    -0.00   0.00   0.00    -0.02   0.01   0.02
     4   6     0.01  -0.03  -0.01    -0.00   0.00   0.00    -0.02   0.02   0.02
     5   7     0.00  -0.04  -0.01    -0.01  -0.01   0.00    -0.02   0.02   0.02
     6   6     0.01  -0.02  -0.01     0.00   0.01  -0.00    -0.02   0.02   0.02
     7   6     0.01  -0.03  -0.02    -0.00   0.01  -0.01    -0.02   0.03   0.02
     8   6     0.01  -0.03  -0.02    -0.00   0.01  -0.01    -0.02   0.03   0.01
     9   7     0.00  -0.04  -0.02    -0.01  -0.01  -0.01    -0.02   0.04   0.02
    10   6     0.00  -0.03  -0.02    -0.00   0.00  -0.02    -0.02   0.03   0.01
    11   6     0.00  -0.03  -0.02    -0.01  -0.01  -0.01    -0.02   0.04   0.01
    12   5     0.00  -0.04  -0.01    -0.01  -0.01  -0.00    -0.02   0.03   0.02
    13   9    -0.00  -0.05  -0.00    -0.01  -0.02   0.00    -0.02   0.04   0.01
    14   9    -0.00  -0.05  -0.02    -0.02  -0.02  -0.01    -0.03   0.04   0.03
    15   6     0.01  -0.01  -0.01     0.01   0.04  -0.00    -0.01   0.02   0.02
    16   6     0.02  -0.01  -0.02     0.01   0.05  -0.03    -0.02   0.02   0.02
    17   6     0.01  -0.01  -0.00     0.02   0.05   0.02    -0.01   0.01   0.01
    18   6     0.02  -0.01  -0.04    -0.00   0.04  -0.05    -0.02   0.02   0.03
    19   6     0.03   0.00  -0.02     0.03   0.08  -0.03    -0.02   0.01   0.02
    20   6     0.02   0.01  -0.00     0.04   0.08   0.02    -0.01   0.01   0.01
    21   6     0.01  -0.01   0.01     0.02   0.04   0.05    -0.00   0.02   0.01
    22   6     0.03  -0.01  -0.05     0.00   0.05  -0.08    -0.03   0.02   0.03
    23   1     0.01  -0.02  -0.04    -0.01   0.02  -0.05    -0.02   0.02   0.03
    24   6     0.04   0.01  -0.04     0.03   0.09  -0.05    -0.03   0.01   0.03
    25   6     0.03   0.01  -0.01     0.04   0.09  -0.00    -0.02   0.01   0.02
    26   6     0.02   0.01   0.01     0.05   0.09   0.05    -0.00   0.01   0.01
    27   1    -0.00  -0.02   0.01     0.01   0.02   0.05    -0.00   0.02   0.01
    28   6     0.01  -0.01   0.02     0.03   0.05   0.07     0.00   0.01   0.00
    29   6     0.03   0.00  -0.05     0.02   0.08  -0.08    -0.04   0.01   0.03
    30   1     0.02  -0.01  -0.06    -0.01   0.05  -0.10    -0.04   0.02   0.04
    31   1     0.04   0.02  -0.04     0.05   0.11  -0.05    -0.03   0.01   0.03
    32   6     0.02   0.01   0.02     0.05   0.07   0.07     0.00   0.01   0.00
    33   1     0.03   0.02   0.01     0.06   0.11   0.05    -0.00   0.00   0.01
    34   1     0.00  -0.01   0.03     0.03   0.04   0.09     0.01   0.01   0.00
    35   1     0.04   0.01  -0.06     0.02   0.09  -0.10    -0.04   0.01   0.04
    36   1     0.02   0.01   0.03     0.06   0.08   0.09     0.01   0.00   0.00
    37   6     0.04   0.02  -0.01     0.06   0.12  -0.00    -0.02   0.00   0.02
    38   6     0.05   0.02  -0.02     0.07   0.12  -0.01    -0.02   0.02   0.02
    39   6     0.05   0.03  -0.01     0.08   0.13   0.01    -0.03  -0.02   0.02
    40   6     0.06   0.04  -0.02     0.09   0.15  -0.01    -0.02   0.01   0.02
    41   1     0.04   0.02  -0.03     0.06   0.11  -0.02    -0.01   0.03   0.02
    42   6     0.06   0.04  -0.01     0.10   0.16   0.01    -0.03  -0.02   0.02
    43   1     0.05   0.03  -0.00     0.07   0.13   0.01    -0.03  -0.03   0.01
    44   6     0.07   0.05  -0.01     0.11   0.17  -0.00    -0.03  -0.01   0.02
    45   1     0.06   0.04  -0.03     0.10   0.16  -0.02    -0.02   0.03   0.02
    46   1     0.07   0.05  -0.00     0.11   0.18   0.01    -0.04  -0.04   0.01
    47   1     0.08   0.05  -0.01     0.12   0.19  -0.01    -0.03  -0.01   0.02
    48   6     0.01  -0.00  -0.01     0.01   0.01   0.01    -0.01   0.00   0.02
    49   1     0.01  -0.00   0.00     0.01   0.01   0.01    -0.01   0.00   0.02
    50   1     0.01  -0.00  -0.01     0.00   0.02  -0.00    -0.02   0.01   0.02
    51   1     0.01  -0.00  -0.01     0.00   0.01   0.01    -0.02   0.00   0.03
    52   6     0.01  -0.02  -0.02     0.00   0.02  -0.01    -0.01   0.03   0.01
    53   1     0.01  -0.02  -0.02     0.00   0.02  -0.02    -0.01   0.02   0.01
    54   1     0.01  -0.02  -0.02     0.01   0.02  -0.01    -0.01   0.02   0.01
    55   1     0.01  -0.02  -0.02     0.00   0.02  -0.02    -0.01   0.03   0.01
    56   6     0.00  -0.01  -0.00    -0.00  -0.01   0.01    -0.02   0.00   0.02
    57   6     0.01  -0.02  -0.01    -0.00  -0.01   0.01    -0.02  -0.00   0.02
    58   6     0.00  -0.01   0.01    -0.00  -0.01   0.01    -0.02  -0.00   0.02
    59   7     0.01  -0.01  -0.01    -0.00  -0.01   0.01    -0.02  -0.01   0.02
    60   6     0.00  -0.00  -0.00    -0.00  -0.01   0.01    -0.02  -0.01   0.02
    61   6    -0.01  -0.00   0.02    -0.00  -0.01   0.02    -0.01   0.00   0.03
    62   5     0.01  -0.00  -0.01    -0.00  -0.01   0.01    -0.02  -0.02   0.01
    63   6    -0.00   0.01   0.00    -0.00  -0.01   0.01    -0.02  -0.02   0.01
    64   1    -0.01   0.01   0.02    -0.00  -0.00   0.02    -0.02   0.00   0.03
    65   1    -0.01  -0.00   0.02     0.00  -0.01   0.02    -0.01  -0.00   0.02
    66   1    -0.01  -0.01   0.02     0.00  -0.00   0.02    -0.01   0.01   0.03
    67   7     0.01   0.00  -0.01    -0.00  -0.01   0.01    -0.02  -0.03   0.00
    68   9     0.02  -0.00  -0.01    -0.00  -0.01   0.01    -0.03  -0.02   0.01
    69   9     0.01  -0.00  -0.01    -0.01  -0.01   0.01    -0.02  -0.02   0.01
    70   6     0.00   0.01  -0.01    -0.00  -0.01   0.01    -0.02  -0.03   0.00
    71   6    -0.00   0.02   0.02    -0.01  -0.02  -0.00    -0.01  -0.01   0.02
    72   6     0.01   0.00  -0.02    -0.00  -0.01   0.02    -0.02  -0.03  -0.00
    73   6    -0.00   0.01  -0.02    -0.00  -0.01   0.01    -0.02  -0.03  -0.00
    74   6     0.00   0.01   0.04    -0.01  -0.01  -0.02     0.00  -0.02   0.02
    75   6    -0.01   0.04   0.02    -0.01  -0.04  -0.00    -0.02  -0.00   0.02
    76   6     0.00   0.01  -0.02    -0.00  -0.01   0.01    -0.02  -0.03  -0.01
    77   6    -0.01   0.01  -0.02    -0.00  -0.01   0.01    -0.02  -0.04  -0.01
    78   6     0.01  -0.01   0.04    -0.00   0.00  -0.03     0.01  -0.03   0.02
    79   6     0.00   0.02   0.06    -0.02  -0.03  -0.04     0.00  -0.02   0.03
    80   6    -0.01   0.06   0.04    -0.02  -0.05  -0.01    -0.02   0.00   0.02
    81   6    -0.02   0.05   0.00    -0.01  -0.05   0.02    -0.04   0.00   0.01
    82   1    -0.00   0.01  -0.02    -0.00  -0.01   0.01    -0.01  -0.04  -0.01
    83   1    -0.02   0.01  -0.01    -0.00  -0.02   0.01    -0.02  -0.04  -0.01
    84   1    -0.01   0.01  -0.03    -0.00  -0.01   0.01    -0.02  -0.04  -0.02
    85   6     0.02  -0.02   0.05    -0.00   0.01  -0.04     0.03  -0.04   0.02
    86   1     0.01  -0.02   0.02     0.00   0.01  -0.01     0.01  -0.03   0.01
    87   6     0.01   0.01   0.07    -0.02  -0.02  -0.05     0.02  -0.02   0.03
    88   6    -0.01   0.05   0.06    -0.02  -0.04  -0.03    -0.01  -0.00   0.03
    89   6    -0.02   0.08   0.04    -0.03  -0.07  -0.01    -0.03   0.01   0.03
    90   1    -0.01   0.04  -0.01    -0.01  -0.04   0.03    -0.04  -0.00   0.01
    91   6    -0.03   0.07   0.00    -0.02  -0.06   0.02    -0.05   0.01   0.02
    92   6     0.02  -0.01   0.07    -0.01  -0.00  -0.06     0.03  -0.03   0.03
    93   1     0.03  -0.04   0.05     0.00   0.02  -0.04     0.04  -0.04   0.02
    94   1     0.01   0.02   0.09    -0.02  -0.03  -0.06     0.02  -0.02   0.03
    95   6    -0.01   0.06   0.07    -0.03  -0.05  -0.05    -0.00   0.00   0.03
    96   6    -0.03   0.09   0.02    -0.03  -0.07   0.01    -0.05   0.02   0.02
    97   1    -0.03   0.09   0.05    -0.04  -0.08  -0.02    -0.03   0.02   0.03
    98   1    -0.03   0.08  -0.01    -0.02  -0.07   0.03    -0.06   0.02   0.01
    99   1     0.03  -0.02   0.08    -0.01   0.01  -0.07     0.04  -0.04   0.03
   100   6    -0.01   0.07   0.07    -0.04  -0.06  -0.06    -0.01  -0.01   0.03
   101   6    -0.00   0.06   0.10    -0.03  -0.06  -0.05     0.01   0.01   0.05
   102   1    -0.04   0.10   0.02    -0.04  -0.09   0.01    -0.06   0.03   0.03
   103   6    -0.01   0.08   0.09    -0.05  -0.07  -0.07    -0.01  -0.00   0.03
   104   1    -0.02   0.07   0.06    -0.04  -0.06  -0.05    -0.02  -0.01   0.01
   105   6    -0.00   0.08   0.11    -0.04  -0.07  -0.07     0.01   0.02   0.06
   106   1     0.00   0.06   0.10    -0.03  -0.05  -0.04     0.01   0.02   0.06
   107   6    -0.01   0.09   0.11    -0.05  -0.07  -0.07     0.00   0.01   0.05
   108   1    -0.01   0.09   0.09    -0.05  -0.08  -0.08    -0.01  -0.01   0.02
   109   1     0.00   0.08   0.13    -0.05  -0.07  -0.07     0.02   0.02   0.07
   110   1    -0.01   0.10   0.12    -0.06  -0.08  -0.09     0.01   0.01   0.05
   111   6    -0.00  -0.04  -0.02    -0.01  -0.01  -0.01    -0.03   0.05   0.01
   112   1     0.00  -0.04  -0.01    -0.01  -0.02  -0.01    -0.02   0.05   0.01
   113   1    -0.01  -0.04  -0.02    -0.02  -0.02  -0.02    -0.03   0.05   0.02
   114   1    -0.00  -0.03  -0.02    -0.02  -0.01  -0.02    -0.03   0.05   0.01
   115   6    -0.00  -0.04  -0.01    -0.01  -0.02   0.01    -0.02   0.02   0.02
   116   1    -0.00  -0.04  -0.00    -0.01  -0.02   0.01    -0.02   0.01   0.02
   117   1     0.00  -0.05  -0.01    -0.01  -0.03  -0.00    -0.03   0.02   0.03
   118   1    -0.00  -0.05  -0.00    -0.02  -0.03   0.01    -0.02   0.02   0.02
   119   6     0.02  -0.02  -0.02    -0.01  -0.01   0.01    -0.03  -0.00   0.02
   120   1     0.02  -0.03  -0.02    -0.01  -0.01   0.01    -0.02  -0.00   0.02
   121   1     0.02  -0.02  -0.03    -0.00  -0.01   0.01    -0.03  -0.01   0.02
   122   1     0.02  -0.03  -0.02    -0.00  -0.01   0.01    -0.03   0.01   0.03
   123   6     0.01   0.00  -0.02    -0.00  -0.01   0.02    -0.02  -0.03  -0.00
   124   1     0.02   0.00  -0.03    -0.01  -0.01   0.02    -0.03  -0.03   0.00
   125   1     0.01  -0.00  -0.02    -0.00  -0.00   0.02    -0.02  -0.02   0.00
   126   1     0.02   0.01  -0.02    -0.00  -0.01   0.02    -0.02  -0.04  -0.01
   127   6     0.00   0.01  -0.03    -0.00  -0.01   0.02    -0.02  -0.03  -0.01
   128   6     0.01   0.01  -0.05    -0.01  -0.01   0.02    -0.02  -0.03  -0.02
   129   6     0.00   0.01  -0.03    -0.00  -0.01   0.01    -0.02  -0.03  -0.01
   130   7     0.01   0.01  -0.05    -0.00  -0.01   0.02    -0.02  -0.02  -0.02
   131   6     0.00   0.01  -0.04    -0.00  -0.01   0.02    -0.02  -0.02  -0.02
   132   6     0.00   0.00  -0.02    -0.00  -0.01   0.01    -0.01  -0.04   0.00
   133   5     0.01   0.02  -0.07    -0.01  -0.01   0.02    -0.03  -0.01  -0.03
   134   6     0.00   0.01  -0.04    -0.00  -0.00   0.01    -0.01  -0.01  -0.03
   135   1     0.00   0.01  -0.01     0.00  -0.01   0.01     0.01  -0.03  -0.00
   136   1    -0.00  -0.01  -0.01    -0.00  -0.00   0.01    -0.02  -0.03  -0.00
   137   1     0.00   0.00  -0.02    -0.00  -0.01   0.02    -0.01  -0.05   0.01
   138   7     0.01   0.02  -0.07    -0.00  -0.00   0.02    -0.02  -0.00  -0.04
   139   9     0.02   0.03  -0.08    -0.01  -0.01   0.02    -0.02  -0.01  -0.03
   140   9    -0.00   0.01  -0.08    -0.01  -0.00   0.03    -0.04  -0.01  -0.03
   141   6     0.00   0.01  -0.05    -0.00  -0.00   0.02    -0.02  -0.00  -0.04
   142   6    -0.00  -0.00  -0.01     0.00   0.00   0.01    -0.00  -0.01  -0.02
   143   6     0.01   0.02  -0.09    -0.01  -0.00   0.02    -0.02   0.01  -0.05
   144   6     0.00   0.01  -0.06    -0.00   0.00   0.01    -0.01   0.01  -0.05
   145   6    -0.00  -0.03  -0.01     0.00   0.01   0.00    -0.01  -0.01  -0.02
   146   6     0.00   0.01   0.01     0.01  -0.01  -0.00     0.03  -0.01  -0.02
   147   6     0.01   0.01  -0.08    -0.00   0.00   0.02    -0.02   0.02  -0.06
   148   6     0.00   0.00  -0.04     0.00   0.00   0.01    -0.01   0.01  -0.05
   149   6    -0.01  -0.05  -0.03    -0.01   0.01   0.01    -0.04  -0.01  -0.03
   150   6    -0.01  -0.04   0.02     0.00   0.01  -0.00     0.02  -0.02  -0.02
   151   6    -0.00   0.00   0.03     0.01  -0.00  -0.01     0.06  -0.02  -0.01
   152   6     0.00   0.04   0.00     0.01  -0.01   0.00     0.03  -0.01  -0.02
   153   1     0.01   0.02  -0.09    -0.00   0.00   0.02    -0.02   0.02  -0.07
   154   1    -0.00  -0.01  -0.04    -0.00   0.01   0.01    -0.01   0.01  -0.05
   155   1     0.00   0.01  -0.03     0.00   0.00   0.01     0.00   0.01  -0.05
   156   1     0.00   0.00  -0.04     0.00   0.01   0.01    -0.01   0.02  -0.06
   157   6    -0.01  -0.07  -0.02    -0.01   0.02   0.01    -0.05  -0.02  -0.03
   158   1    -0.00  -0.04  -0.05    -0.01   0.01   0.02    -0.06  -0.01  -0.03
   159   6    -0.01  -0.07   0.02     0.00   0.02  -0.01     0.01  -0.02  -0.02
   160   6    -0.01  -0.02   0.04     0.01   0.01  -0.01     0.05  -0.02  -0.01
   161   6    -0.00   0.02   0.06     0.02  -0.01  -0.02     0.09  -0.02  -0.01
   162   1     0.01   0.05  -0.01     0.00  -0.02   0.01     0.01  -0.01  -0.02
   163   6     0.00   0.06   0.02     0.01  -0.02  -0.01     0.07  -0.01  -0.01
   164   6    -0.01  -0.08   0.00    -0.00   0.03  -0.00    -0.03  -0.02  -0.02
   165   1    -0.01  -0.09  -0.04    -0.01   0.03   0.01    -0.08  -0.01  -0.03
   166   1    -0.01  -0.07   0.04     0.01   0.02  -0.01     0.03  -0.02  -0.02
   167   6    -0.01  -0.03   0.07     0.02   0.01  -0.02     0.10  -0.02  -0.01
   168   6     0.00   0.05   0.05     0.02  -0.02  -0.01     0.10  -0.02  -0.01
   169   1    -0.00   0.02   0.07     0.02  -0.01  -0.02     0.12  -0.02  -0.01
   170   1     0.01   0.08   0.02     0.01  -0.03  -0.00     0.07  -0.01  -0.01
   171   1    -0.01  -0.10   0.01    -0.00   0.03  -0.00    -0.03  -0.02  -0.02
   172   6    -0.01  -0.03   0.08     0.02   0.01  -0.03     0.13   0.03  -0.04
   173   6    -0.01  -0.04   0.08     0.02   0.01  -0.02     0.11  -0.07   0.03
   174   1     0.00   0.06   0.07     0.02  -0.02  -0.02     0.12  -0.02  -0.01
   175   6    -0.01  -0.04   0.10     0.03   0.02  -0.03     0.17   0.02  -0.03
   176   1    -0.01  -0.02   0.06     0.02   0.02  -0.02     0.12   0.07  -0.06
   177   6    -0.01  -0.05   0.11     0.02   0.01  -0.03     0.15  -0.08   0.03
   178   1    -0.01  -0.04   0.08     0.02   0.00  -0.02     0.08  -0.11   0.05
   179   6    -0.01  -0.05   0.12     0.03   0.01  -0.04     0.18  -0.03   0.00
   180   1    -0.01  -0.04   0.11     0.03   0.02  -0.04     0.19   0.06  -0.05
   181   1    -0.01  -0.06   0.13     0.03   0.01  -0.03     0.16  -0.12   0.06
   182   1    -0.01  -0.06   0.14     0.03   0.02  -0.04     0.22  -0.03   0.01
   183   6     0.01   0.02  -0.05    -0.01  -0.01   0.02    -0.03  -0.03  -0.02
   184   1    -0.00   0.01  -0.06    -0.01  -0.01   0.02    -0.04  -0.03  -0.02
   185   1     0.02   0.03  -0.06    -0.01  -0.01   0.02    -0.02  -0.02  -0.02
   186   1     0.01   0.02  -0.04    -0.01  -0.01   0.02    -0.03  -0.03  -0.01
   187   6     0.01   0.03  -0.11    -0.01  -0.00   0.03    -0.03   0.01  -0.06
   188   1     0.01   0.04  -0.11    -0.01  -0.01   0.03    -0.03   0.02  -0.06
   189   1     0.01   0.02  -0.12    -0.01  -0.00   0.03    -0.03   0.01  -0.07
   190   1     0.01   0.03  -0.11    -0.01  -0.00   0.03    -0.03   0.02  -0.06
   191   6     0.00  -0.02  -0.02    -0.01   0.00  -0.02    -0.02   0.03   0.00
   192   6     0.01  -0.01  -0.02    -0.01   0.01  -0.02    -0.03   0.03  -0.01
   193   6    -0.00  -0.01  -0.02    -0.00   0.00  -0.02    -0.01   0.02   0.00
   194   7     0.01  -0.00  -0.02    -0.01   0.00  -0.02    -0.03   0.02  -0.02
   195   6     0.00  -0.00  -0.02    -0.01   0.00  -0.02    -0.02   0.02  -0.01
   196   6    -0.01  -0.02  -0.02    -0.00   0.00  -0.02     0.00   0.02   0.01
   197   5     0.01   0.01  -0.03    -0.01   0.01  -0.02    -0.03   0.02  -0.03
   198   6    -0.00   0.00  -0.01    -0.00  -0.00  -0.01    -0.01   0.01  -0.02
   199   1    -0.01  -0.02  -0.01    -0.01   0.00  -0.02     0.01   0.01   0.01
   200   1    -0.01  -0.01  -0.01    -0.00   0.00  -0.02     0.00   0.02   0.01
   201   1    -0.01  -0.02  -0.02    -0.00   0.01  -0.02     0.00   0.02   0.02
   202   7     0.01   0.02  -0.02    -0.01   0.00  -0.02    -0.03   0.02  -0.05
   203   9     0.02   0.01  -0.03    -0.01   0.00  -0.03    -0.03   0.02  -0.04
   204   9     0.01   0.01  -0.03    -0.00   0.01  -0.02    -0.05   0.03  -0.03
   205   6     0.00   0.01  -0.01    -0.00  -0.00  -0.01    -0.02   0.01  -0.04
   206   6    -0.01  -0.01  -0.00    -0.01  -0.01   0.01     0.00   0.01  -0.01
   207   6     0.01   0.03  -0.02    -0.01   0.00  -0.02    -0.03   0.02  -0.06
   208   6    -0.00   0.02  -0.01    -0.00  -0.01  -0.00    -0.01   0.01  -0.05
   209   6    -0.02   0.00   0.01     0.00  -0.01   0.02     0.01   0.01  -0.01
   210   6    -0.02  -0.02  -0.00    -0.02  -0.03   0.00     0.02  -0.00  -0.01
   211   6     0.00   0.03  -0.02    -0.00  -0.00  -0.01    -0.02   0.01  -0.07
   212   6    -0.01   0.02  -0.00    -0.00  -0.01   0.01    -0.00   0.00  -0.05
   213   6    -0.01   0.01   0.01     0.01   0.01   0.03    -0.01   0.02  -0.01
   214   6    -0.03  -0.01   0.02    -0.00  -0.02   0.04     0.03   0.00   0.00
   215   6    -0.03  -0.03   0.01    -0.02  -0.04   0.02     0.05  -0.01  -0.01
   216   6    -0.01  -0.02  -0.02    -0.02  -0.04  -0.01     0.02  -0.01  -0.02
   217   1     0.01   0.04  -0.01    -0.00  -0.00  -0.01    -0.02   0.01  -0.08
   218   1    -0.01   0.02   0.00     0.00  -0.01   0.01     0.00   0.01  -0.05
   219   1    -0.01   0.01  -0.00    -0.01  -0.02   0.01     0.01   0.00  -0.05
   220   1    -0.01   0.02   0.00    -0.00  -0.02   0.01    -0.00  -0.00  -0.06
   221   6    -0.02   0.02   0.02     0.02   0.02   0.04    -0.01   0.02   0.00
   222   1    -0.00   0.02   0.00     0.02   0.02   0.01    -0.03   0.03  -0.01
   223   6    -0.04   0.00   0.03     0.01  -0.01   0.06     0.03   0.01   0.01
   224   6    -0.04  -0.02   0.02    -0.01  -0.04   0.04     0.05  -0.01   0.00
   225   6    -0.04  -0.04   0.01    -0.03  -0.06   0.02     0.06  -0.02  -0.01
   226   1    -0.00  -0.02  -0.02    -0.02  -0.03  -0.03     0.00  -0.00  -0.03
   227   6    -0.02  -0.04  -0.02    -0.04  -0.06  -0.02     0.04  -0.02  -0.02
   228   6    -0.04   0.01   0.03     0.02   0.01   0.06     0.01   0.02   0.01
   229   1    -0.02   0.03   0.02     0.03   0.03   0.04    -0.03   0.03   0.00
   230   1    -0.05  -0.01   0.04     0.00  -0.02   0.07     0.05   0.00   0.02
   231   6    -0.06  -0.03   0.03    -0.02  -0.05   0.05     0.08  -0.01   0.01
   232   6    -0.03  -0.04  -0.01    -0.04  -0.07  -0.00     0.06  -0.02  -0.01
   233   1    -0.05  -0.04   0.01    -0.03  -0.07   0.03     0.08  -0.02  -0.00
   234   1    -0.01  -0.04  -0.03    -0.04  -0.06  -0.03     0.04  -0.02  -0.03
   235   1    -0.04   0.02   0.04     0.02   0.01   0.07     0.02   0.02   0.02
   236   6    -0.06  -0.01   0.03    -0.02  -0.05   0.06     0.09  -0.04   0.01
   237   6    -0.07  -0.05   0.04    -0.02  -0.06   0.06     0.09   0.01   0.02
   238   1    -0.04  -0.05  -0.01    -0.05  -0.08  -0.00     0.08  -0.03  -0.01
   239   6    -0.08  -0.02   0.04    -0.02  -0.06   0.07     0.12  -0.05   0.01
   240   1    -0.06   0.01   0.02    -0.02  -0.04   0.05     0.08  -0.06  -0.00
   241   6    -0.09  -0.06   0.05    -0.02  -0.07   0.08     0.12   0.00   0.03
   242   1    -0.07  -0.06   0.04    -0.02  -0.05   0.06     0.08   0.03   0.03
   243   6    -0.09  -0.04   0.05    -0.02  -0.07   0.08     0.13  -0.03   0.03
   244   1    -0.09  -0.01   0.04    -0.02  -0.06   0.08     0.12  -0.07   0.01
   245   1    -0.09  -0.07   0.06    -0.03  -0.07   0.09     0.13   0.02   0.04
   246   1    -0.10  -0.05   0.06    -0.03  -0.08   0.10     0.15  -0.03   0.03
   247   6     0.02  -0.01  -0.03    -0.01   0.01  -0.02    -0.04   0.04  -0.01
   248   1     0.02  -0.01  -0.03    -0.01   0.01  -0.02    -0.05   0.04  -0.01
   249   1     0.02  -0.01  -0.03    -0.00   0.01  -0.03    -0.04   0.03  -0.02
   250   1     0.02  -0.02  -0.03    -0.00   0.00  -0.02    -0.04   0.04  -0.00
   251   6     0.02   0.03  -0.03    -0.01   0.01  -0.03    -0.04   0.02  -0.07
   252   1     0.02   0.03  -0.04    -0.01   0.01  -0.03    -0.04   0.02  -0.08
   253   1     0.02   0.04  -0.03    -0.00   0.02  -0.03    -0.05   0.03  -0.07
   254   1     0.02   0.04  -0.03    -0.01   0.01  -0.03    -0.05   0.02  -0.09
                      7                      8                      9
                      A                      A                      A
 Frequencies --      9.6895                10.2307                11.0707
 Red. masses --      5.8195                 5.2798                 4.7376
 Frc consts  --      0.0003                 0.0003                 0.0003
 IR Inten    --      0.0412                 0.0385                 0.0055
  Atom  AN      X      Y      Z        X      Y      Z        X      Y      Z
     1   6    -0.02   0.04   0.00     0.00   0.00   0.00     0.00  -0.02  -0.02
     2   6    -0.01   0.04   0.00     0.00   0.00   0.00     0.00  -0.03  -0.02
     3   6    -0.01   0.03   0.00     0.01   0.00   0.00     0.00  -0.03  -0.02
     4   6    -0.01   0.03  -0.00     0.00  -0.00  -0.00     0.00  -0.02  -0.02
     5   7    -0.02   0.04  -0.00     0.00  -0.00  -0.00     0.00  -0.02  -0.02
     6   6    -0.01   0.02  -0.00     0.01  -0.00  -0.00     0.00  -0.01  -0.02
     7   6    -0.01   0.02  -0.01     0.00  -0.01  -0.00     0.00   0.00  -0.02
     8   6    -0.01   0.01  -0.01     0.00  -0.01  -0.00     0.00   0.02  -0.02
     9   7    -0.02   0.03  -0.01     0.00  -0.01  -0.00     0.00   0.00  -0.02
    10   6    -0.02   0.01  -0.01     0.00  -0.02  -0.00     0.00   0.02  -0.02
    11   6    -0.02   0.02  -0.01     0.00  -0.02  -0.00     0.00   0.01  -0.02
    12   5    -0.02   0.04  -0.00     0.00  -0.01  -0.00     0.00  -0.01  -0.02
    13   9    -0.02   0.05  -0.01    -0.00  -0.01  -0.00     0.01  -0.02  -0.01
    14   9    -0.01   0.05   0.00     0.01  -0.01  -0.00    -0.01  -0.02  -0.02
    15   6    -0.01   0.01  -0.01     0.00  -0.00  -0.00     0.00  -0.01  -0.02
    16   6     0.01   0.00   0.00     0.00   0.00  -0.01    -0.02  -0.00  -0.02
    17   6    -0.01   0.01  -0.01    -0.01   0.00   0.00     0.03  -0.01  -0.02
    18   6     0.01   0.01   0.01     0.01  -0.00  -0.01    -0.04   0.00  -0.02
    19   6     0.04  -0.01  -0.00    -0.02   0.01  -0.00    -0.02  -0.00  -0.02
    20   6     0.02  -0.01  -0.01    -0.02   0.01   0.00     0.03  -0.01  -0.02
    21   6    -0.03   0.02  -0.02    -0.00   0.00   0.00     0.05  -0.02  -0.02
    22   6     0.03   0.00   0.01     0.01   0.00  -0.01    -0.07   0.01  -0.01
    23   1    -0.01   0.02   0.01     0.03  -0.01  -0.01    -0.04   0.00  -0.02
    24   6     0.07  -0.02   0.01    -0.02   0.01  -0.01    -0.05   0.00  -0.02
    25   6     0.05  -0.02  -0.01    -0.03   0.01  -0.00     0.01  -0.01  -0.02
    26   6     0.02  -0.01  -0.02    -0.04   0.01   0.01     0.07  -0.02  -0.02
    27   1    -0.04   0.03  -0.02     0.01  -0.00   0.00     0.04  -0.01  -0.02
    28   6    -0.03   0.01  -0.03    -0.01   0.00   0.01     0.08  -0.02  -0.02
    29   6     0.07  -0.01   0.01    -0.01   0.01  -0.01    -0.08   0.01  -0.01
    30   1     0.03   0.00   0.02     0.02  -0.00  -0.01    -0.09   0.01  -0.01
    31   1     0.09  -0.03   0.00    -0.04   0.02  -0.01    -0.06   0.01  -0.01
    32   6    -0.01  -0.00  -0.03    -0.03   0.01   0.01     0.09  -0.02  -0.02
    33   1     0.03  -0.02  -0.02    -0.05   0.02   0.01     0.08  -0.02  -0.02
    34   1    -0.04   0.02  -0.03    -0.01   0.00   0.01     0.10  -0.03  -0.02
    35   1     0.09  -0.02   0.02    -0.01   0.01  -0.01    -0.10   0.02  -0.01
    36   1    -0.01  -0.00  -0.03    -0.04   0.01   0.01     0.12  -0.03  -0.02
    37   6     0.09  -0.03  -0.01    -0.06   0.02   0.00     0.01  -0.01  -0.02
    38   6     0.09  -0.10  -0.05    -0.07   0.03   0.03     0.04   0.09  -0.02
    39   6     0.12   0.01   0.03    -0.08   0.02  -0.02    -0.02  -0.11  -0.02
    40   6     0.12  -0.11  -0.05    -0.10   0.04   0.03     0.05   0.09  -0.02
    41   1     0.05  -0.13  -0.08    -0.06   0.04   0.05     0.07   0.17  -0.02
    42   6     0.16  -0.00   0.02    -0.10   0.03  -0.02    -0.02  -0.11  -0.02
    43   1     0.12   0.06   0.06    -0.07   0.01  -0.04    -0.05  -0.19  -0.02
    44   6     0.16  -0.07  -0.01    -0.11   0.04   0.00     0.01  -0.01  -0.02
    45   1     0.12  -0.16  -0.08    -0.10   0.05   0.05     0.07   0.17  -0.02
    46   1     0.19   0.03   0.05    -0.12   0.03  -0.04    -0.04  -0.19  -0.02
    47   1     0.19  -0.08  -0.02    -0.13   0.05   0.00     0.02  -0.01  -0.02
    48   6    -0.01   0.02   0.00     0.01   0.00   0.00     0.00  -0.03  -0.02
    49   1    -0.01   0.02  -0.00     0.00   0.00   0.00     0.01  -0.03  -0.02
    50   1    -0.00   0.02   0.00     0.01   0.00   0.00    -0.00  -0.03  -0.02
    51   1    -0.01   0.03   0.01     0.01   0.01  -0.00     0.00  -0.04  -0.01
    52   6    -0.01   0.01  -0.01     0.00  -0.01  -0.00     0.00   0.03  -0.02
    53   1    -0.00   0.01  -0.01     0.00  -0.01  -0.00    -0.01   0.03  -0.02
    54   1    -0.01   0.01  -0.01     0.00  -0.01  -0.00     0.01   0.02  -0.02
    55   1    -0.01  -0.00  -0.02     0.00  -0.01  -0.00     0.01   0.04  -0.02
    56   6    -0.01   0.03   0.00     0.00   0.01   0.00     0.00  -0.03  -0.02
    57   6    -0.02   0.03   0.01     0.00   0.01   0.01     0.00  -0.03  -0.01
    58   6    -0.01   0.02   0.00     0.01   0.00   0.00    -0.00  -0.03  -0.01
    59   7    -0.02   0.02   0.01     0.00   0.01   0.02     0.00  -0.02  -0.01
    60   6    -0.01   0.02   0.00     0.01   0.00   0.01     0.00  -0.02  -0.01
    61   6    -0.00   0.02  -0.00     0.01   0.00  -0.00    -0.00  -0.03  -0.02
    62   5    -0.02   0.01   0.01     0.00   0.01   0.03     0.00  -0.02  -0.01
    63   6    -0.01   0.01   0.00     0.01   0.00   0.02    -0.00  -0.01  -0.00
    64   1    -0.00   0.02  -0.00     0.02  -0.00  -0.00     0.00  -0.03  -0.02
    65   1     0.00   0.02  -0.00     0.01   0.00  -0.00    -0.01  -0.03  -0.01
    66   1    -0.00   0.03  -0.00     0.01   0.00  -0.01    -0.01  -0.03  -0.02
    67   7    -0.02   0.00   0.01     0.00   0.01   0.03     0.00  -0.01   0.00
    68   9    -0.03   0.01   0.01     0.01   0.01   0.04     0.01  -0.02  -0.01
    69   9    -0.02   0.02   0.01    -0.01   0.02   0.03    -0.00  -0.02  -0.01
    70   6    -0.01   0.00   0.00     0.01   0.00   0.03     0.00  -0.01   0.00
    71   6     0.00   0.01  -0.00     0.02  -0.00   0.01    -0.00  -0.01   0.00
    72   6    -0.02  -0.00   0.01     0.00   0.01   0.04     0.00  -0.01   0.00
    73   6    -0.01  -0.01   0.00     0.01   0.00   0.03     0.00  -0.00   0.01
    74   6     0.01   0.00  -0.00     0.02  -0.00   0.01    -0.02  -0.01   0.01
    75   6    -0.00   0.01   0.00     0.03  -0.01   0.01     0.01  -0.01  -0.00
    76   6    -0.01  -0.01   0.00     0.01   0.00   0.04     0.00  -0.00   0.01
    77   6    -0.00  -0.01  -0.00     0.01  -0.01   0.02    -0.00   0.00   0.01
    78   6     0.01   0.00  -0.00     0.01   0.01   0.01    -0.02  -0.01   0.01
    79   6     0.03   0.00  -0.00     0.04  -0.01   0.00    -0.03  -0.01   0.01
    80   6     0.01   0.01  -0.00     0.05  -0.01   0.00    -0.00  -0.01   0.00
    81   6    -0.01   0.01   0.00     0.03  -0.01   0.01     0.02  -0.01  -0.01
    82   1     0.00  -0.01  -0.01     0.02  -0.00   0.02    -0.01   0.00   0.01
    83   1    -0.00  -0.01  -0.00     0.02  -0.01   0.02     0.00   0.00   0.01
    84   1    -0.01  -0.02  -0.00     0.01  -0.01   0.03     0.00   0.01   0.02
    85   6     0.03  -0.00  -0.00     0.01   0.01   0.01    -0.04  -0.01   0.02
    86   1     0.00   0.00  -0.00    -0.01   0.01   0.02    -0.02  -0.02   0.01
    87   6     0.04  -0.00  -0.01     0.04  -0.01  -0.00    -0.04  -0.00   0.02
    88   6     0.02   0.01  -0.00     0.05  -0.01  -0.00    -0.02  -0.00   0.01
    89   6     0.01   0.01  -0.00     0.06  -0.02  -0.00     0.01  -0.01   0.00
    90   1    -0.02   0.01   0.00     0.01  -0.00   0.02     0.03  -0.01  -0.01
    91   6    -0.01   0.02   0.00     0.04  -0.01   0.01     0.03  -0.01  -0.01
    92   6     0.04  -0.00  -0.01     0.03  -0.00  -0.00    -0.05  -0.01   0.02
    93   1     0.03  -0.00  -0.00     0.00   0.01   0.01    -0.05  -0.01   0.02
    94   1     0.05  -0.00  -0.01     0.06  -0.01  -0.01    -0.05   0.00   0.03
    95   6     0.04   0.00  -0.01     0.07  -0.02  -0.01    -0.03  -0.00   0.02
    96   6    -0.00   0.02   0.00     0.06  -0.02   0.00     0.02  -0.01  -0.01
    97   1     0.02   0.01  -0.00     0.07  -0.02  -0.01     0.00  -0.00   0.00
    98   1    -0.02   0.02   0.00     0.04  -0.01   0.01     0.04  -0.01  -0.02
    99   1     0.05  -0.01  -0.01     0.03  -0.00  -0.00    -0.07  -0.00   0.03
   100   6     0.04  -0.01  -0.01     0.09  -0.04  -0.00    -0.03   0.02   0.03
   101   6     0.05   0.02  -0.00     0.08  -0.01  -0.03    -0.05  -0.02   0.01
   102   1    -0.00   0.02   0.00     0.07  -0.02  -0.00     0.03  -0.01  -0.01
   103   6     0.05  -0.01  -0.01     0.11  -0.04  -0.01    -0.04   0.03   0.03
   104   1     0.03  -0.02  -0.01     0.08  -0.04   0.01    -0.01   0.03   0.03
   105   6     0.06   0.02  -0.00     0.10  -0.01  -0.04    -0.06  -0.01   0.02
   106   1     0.05   0.03  -0.00     0.07   0.01  -0.04    -0.05  -0.03   0.01
   107   6     0.06   0.00  -0.01     0.11  -0.03  -0.03    -0.05   0.01   0.03
   108   1     0.05  -0.02  -0.01     0.11  -0.05  -0.00    -0.03   0.04   0.04
   109   1     0.07   0.03  -0.00     0.11  -0.00  -0.05    -0.07  -0.03   0.02
   110   1     0.07   0.00  -0.01     0.13  -0.03  -0.04    -0.06   0.01   0.03
   111   6    -0.02   0.02  -0.01     0.00  -0.02  -0.00     0.00   0.01  -0.02
   112   1    -0.04   0.03  -0.01    -0.00  -0.02  -0.00     0.00   0.00  -0.02
   113   1    -0.01   0.04  -0.00     0.00  -0.02  -0.01    -0.00   0.00  -0.02
   114   1    -0.01   0.01  -0.01     0.00  -0.02  -0.01    -0.00   0.01  -0.02
   115   6    -0.02   0.05   0.00     0.00   0.00   0.00    -0.00  -0.03  -0.02
   116   1    -0.02   0.05   0.00    -0.00   0.01   0.00     0.00  -0.03  -0.02
   117   1    -0.02   0.05   0.01     0.01   0.00  -0.00    -0.00  -0.02  -0.02
   118   1    -0.02   0.05  -0.00    -0.00  -0.00   0.00     0.00  -0.02  -0.02
   119   6    -0.03   0.03   0.01    -0.00   0.01   0.02     0.00  -0.03  -0.01
   120   1    -0.03   0.03   0.01    -0.01   0.02   0.02     0.00  -0.03  -0.01
   121   1    -0.03   0.03   0.02     0.01   0.01   0.02     0.01  -0.03  -0.01
   122   1    -0.03   0.04   0.01     0.00   0.01   0.01     0.00  -0.03  -0.01
   123   6    -0.02   0.00   0.01     0.00   0.01   0.05     0.00  -0.01   0.00
   124   1    -0.03   0.00   0.02    -0.00   0.01   0.05     0.01  -0.01   0.00
   125   1    -0.02   0.01   0.01     0.00   0.02   0.05     0.00  -0.01   0.00
   126   1    -0.02  -0.01   0.01     0.00   0.01   0.04     0.00  -0.00   0.01
   127   6    -0.01  -0.01   0.01     0.01   0.00   0.03     0.00   0.00   0.01
   128   6    -0.01  -0.01   0.00     0.01   0.00   0.02     0.00   0.00   0.01
   129   6    -0.01  -0.01   0.01     0.00   0.00   0.03     0.00   0.00   0.01
   130   7    -0.01  -0.01   0.00     0.01   0.01   0.02     0.00   0.00   0.01
   131   6    -0.01  -0.01   0.00     0.01   0.00   0.02     0.00   0.01   0.01
   132   6    -0.01  -0.01   0.01     0.00  -0.00   0.04     0.01   0.00   0.01
   133   5    -0.01  -0.01   0.00     0.01   0.01   0.00     0.00   0.01   0.01
   134   6    -0.01  -0.01  -0.00     0.01   0.01   0.00     0.00   0.01   0.01
   135   1    -0.01  -0.01   0.01     0.02  -0.00   0.04     0.01   0.00   0.00
   136   1    -0.02  -0.01   0.01    -0.01   0.00   0.03     0.00   0.01   0.00
   137   1    -0.02  -0.02   0.02    -0.00  -0.01   0.06     0.00   0.00   0.01
   138   7    -0.01  -0.01  -0.00     0.01   0.01  -0.01     0.00   0.01   0.00
   139   9    -0.01  -0.01   0.00     0.02   0.00   0.01     0.00   0.00   0.01
   140   9    -0.02  -0.01   0.00    -0.00   0.01   0.01    -0.00   0.01   0.01
   141   6    -0.01  -0.01  -0.01     0.01   0.01  -0.01     0.00   0.01   0.00
   142   6    -0.01  -0.01  -0.00     0.00   0.01   0.00     0.00   0.01   0.01
   143   6    -0.01  -0.00  -0.01     0.01   0.02  -0.03     0.00   0.01  -0.00
   144   6    -0.01  -0.00  -0.01     0.01   0.02  -0.04     0.00   0.01  -0.00
   145   6    -0.02  -0.00  -0.00    -0.03   0.01   0.00    -0.01   0.01   0.01
   146   6     0.01  -0.01  -0.00     0.03   0.01   0.01     0.01   0.01   0.01
   147   6    -0.01  -0.00  -0.02     0.01   0.02  -0.05     0.00   0.01  -0.01
   148   6    -0.01  -0.00  -0.02     0.00   0.02  -0.05     0.00   0.01  -0.01
   149   6    -0.04  -0.00  -0.00    -0.06   0.01  -0.00    -0.01   0.00   0.00
   150   6    -0.01  -0.00  -0.01    -0.04   0.01  -0.00    -0.02   0.00   0.01
   151   6     0.02  -0.01  -0.00     0.03   0.01   0.01     0.00   0.01   0.01
   152   6     0.01  -0.01  -0.00     0.07   0.00   0.01     0.02   0.01   0.01
   153   1    -0.01  -0.00  -0.02     0.01   0.03  -0.07     0.00   0.02  -0.01
   154   1    -0.02  -0.00  -0.01    -0.01   0.02  -0.04    -0.00   0.01  -0.00
   155   1    -0.01  -0.00  -0.01     0.02   0.02  -0.04     0.01   0.01  -0.00
   156   1    -0.01   0.00  -0.02     0.01   0.03  -0.06     0.01   0.02  -0.01
   157   6    -0.05   0.00  -0.00    -0.10   0.01  -0.01    -0.03   0.00   0.00
   158   1    -0.05  -0.00  -0.00    -0.05   0.01  -0.00    -0.00   0.00   0.00
   159   6    -0.02  -0.00  -0.01    -0.09   0.01  -0.01    -0.04   0.00   0.01
   160   6     0.02  -0.01  -0.01    -0.01   0.01   0.00    -0.01   0.01   0.01
   161   6     0.05  -0.01  -0.00     0.07   0.00   0.01     0.02   0.01   0.01
   162   1    -0.00  -0.01  -0.00     0.07   0.00   0.01     0.03   0.01   0.01
   163   6     0.03  -0.02  -0.00     0.10   0.00   0.01     0.03   0.01   0.01
   164   6    -0.04   0.00  -0.01    -0.12   0.02  -0.01    -0.05   0.00   0.00
   165   1    -0.06   0.00  -0.00    -0.12   0.02  -0.01    -0.04   0.00   0.00
   166   1    -0.01  -0.00  -0.01    -0.10   0.01  -0.01    -0.06   0.00   0.01
   167   6     0.04  -0.01  -0.01    -0.02   0.01   0.00    -0.03   0.01   0.01
   168   6     0.05  -0.02  -0.00     0.11   0.00   0.01     0.03   0.01   0.02
   169   1     0.06  -0.02  -0.01     0.08   0.00   0.01     0.02   0.01   0.02
   170   1     0.04  -0.02  -0.00     0.13  -0.00   0.02     0.05   0.01   0.01
   171   1    -0.05   0.01  -0.01    -0.15   0.02  -0.01    -0.07   0.00   0.00
   172   6     0.06   0.03  -0.05     0.00   0.05  -0.13    -0.02   0.03  -0.09
   173   6     0.04  -0.04   0.04    -0.05  -0.03   0.13    -0.05  -0.01   0.11
   174   1     0.07  -0.02  -0.00     0.14  -0.00   0.02     0.04   0.01   0.02
   175   6     0.09   0.03  -0.05    -0.01   0.05  -0.13    -0.04   0.03  -0.09
   176   1     0.06   0.06  -0.09     0.02   0.08  -0.23    -0.00   0.04  -0.16
   177   6     0.06  -0.05   0.04    -0.06  -0.03   0.13    -0.07  -0.01   0.11
   178   1     0.02  -0.07   0.07    -0.06  -0.06   0.24    -0.06  -0.03   0.19
   179   6     0.09  -0.01  -0.01    -0.04   0.01  -0.00    -0.06   0.01   0.01
   180   1     0.10   0.06  -0.09     0.01   0.08  -0.24    -0.03   0.04  -0.16
   181   1     0.07  -0.07   0.07    -0.08  -0.06   0.23    -0.09  -0.03   0.19
   182   1     0.10  -0.01  -0.01    -0.04   0.01  -0.00    -0.07   0.01   0.01
   183   6    -0.01  -0.01   0.00     0.01   0.01   0.02    -0.00   0.00   0.01
   184   1    -0.02  -0.01  -0.00     0.01   0.00   0.02    -0.00   0.00   0.01
   185   1    -0.01  -0.01  -0.00     0.01   0.01   0.02    -0.00   0.00   0.01
   186   1    -0.01  -0.01   0.00     0.01   0.01   0.03    -0.00  -0.00   0.01
   187   6    -0.01  -0.00  -0.01     0.01   0.02  -0.04     0.00   0.01  -0.00
   188   1    -0.02  -0.00  -0.01     0.01   0.03  -0.04    -0.00   0.01  -0.00
   189   1    -0.01  -0.00  -0.01     0.01   0.02  -0.04     0.00   0.01  -0.00
   190   1    -0.01  -0.00  -0.01     0.01   0.02  -0.04     0.00   0.01  -0.00
   191   6    -0.02   0.01  -0.01     0.00  -0.02  -0.01     0.00   0.02  -0.02
   192   6    -0.02  -0.00   0.00     0.00  -0.02  -0.01     0.00   0.02  -0.01
   193   6    -0.01   0.01  -0.01     0.00  -0.02  -0.01     0.00   0.02  -0.02
   194   7    -0.02  -0.01   0.01     0.00  -0.01  -0.01     0.00   0.02  -0.00
   195   6    -0.01  -0.01   0.01     0.00  -0.01  -0.01     0.00   0.02  -0.01
   196   6    -0.01   0.01  -0.02     0.00  -0.02  -0.01    -0.00   0.03  -0.02
   197   5    -0.02  -0.02   0.03     0.00  -0.01  -0.01     0.01   0.01   0.00
   198   6    -0.01  -0.02   0.02     0.00  -0.01  -0.01     0.00   0.01   0.00
   199   1    -0.03   0.01  -0.01     0.00  -0.02  -0.01    -0.02   0.03  -0.02
   200   1    -0.00   0.01  -0.01    -0.00  -0.02  -0.01     0.01   0.02  -0.02
   201   1    -0.01   0.02  -0.03     0.00  -0.02  -0.00    -0.00   0.03  -0.04
   202   7    -0.01  -0.04   0.05     0.00  -0.01  -0.01     0.01   0.01   0.02
   203   9    -0.04  -0.02   0.03     0.01  -0.01  -0.01    -0.00   0.01  -0.00
   204   9     0.00  -0.02   0.03     0.00  -0.01  -0.01     0.02   0.02   0.00
   205   6    -0.01  -0.03   0.04     0.00  -0.01  -0.01     0.00   0.01   0.02
   206   6    -0.01  -0.01   0.01    -0.00  -0.01  -0.01     0.00   0.01   0.01
   207   6    -0.01  -0.05   0.07     0.00  -0.00  -0.02     0.01  -0.00   0.03
   208   6    -0.01  -0.05   0.06     0.00  -0.00  -0.02     0.00  -0.00   0.03
   209   6     0.01  -0.01  -0.00    -0.01  -0.01  -0.01     0.03   0.01   0.01
   210   6    -0.04   0.00   0.01     0.00  -0.01  -0.01    -0.02   0.01   0.00
   211   6    -0.01  -0.06   0.08     0.00  -0.00  -0.02     0.01  -0.01   0.04
   212   6    -0.01  -0.05   0.06    -0.00  -0.00  -0.02     0.00  -0.01   0.04
   213   6     0.04  -0.03  -0.00    -0.01  -0.01  -0.01     0.05   0.01   0.01
   214   6    -0.00  -0.01  -0.01    -0.02  -0.01  -0.01     0.04   0.01   0.01
   215   6    -0.05   0.01   0.00    -0.01  -0.01  -0.01    -0.02   0.01   0.00
   216   6    -0.06   0.01   0.02     0.01  -0.02  -0.01    -0.05   0.02   0.00
   217   1    -0.01  -0.07   0.10     0.00   0.00  -0.02     0.01  -0.02   0.06
   218   1     0.00  -0.05   0.06    -0.01  -0.00  -0.02     0.02  -0.01   0.04
   219   1    -0.02  -0.04   0.06     0.00  -0.00  -0.02    -0.01  -0.00   0.04
   220   1    -0.01  -0.06   0.07    -0.00   0.00  -0.02     0.00  -0.02   0.05
   221   6     0.06  -0.03  -0.01    -0.02  -0.01  -0.01     0.08   0.01   0.01
   222   1     0.04  -0.03   0.01    -0.00  -0.01  -0.01     0.04   0.01   0.01
   223   6     0.02  -0.01  -0.02    -0.04  -0.01  -0.00     0.08   0.01   0.01
   224   6    -0.04   0.01  -0.01    -0.02  -0.01  -0.01     0.02   0.01   0.01
   225   6    -0.09   0.03   0.00    -0.01  -0.02  -0.01    -0.05   0.02   0.00
   226   1    -0.06   0.01   0.03     0.02  -0.01  -0.01    -0.05   0.02   0.00
   227   6    -0.10   0.02   0.02     0.01  -0.02  -0.01    -0.08   0.02   0.00
   228   6     0.05  -0.03  -0.02    -0.04  -0.01  -0.00     0.10   0.01   0.01
   229   1     0.08  -0.04  -0.01    -0.02  -0.00  -0.01     0.10   0.01   0.01
   230   1     0.01  -0.01  -0.03    -0.05  -0.01  -0.00     0.09   0.01   0.01
   231   6    -0.05   0.02  -0.02    -0.04  -0.01  -0.01     0.03   0.01   0.01
   232   6    -0.11   0.03   0.01     0.00  -0.02  -0.01    -0.08   0.02   0.00
   233   1    -0.10   0.03  -0.01    -0.01  -0.02  -0.01    -0.05   0.02   0.00
   234   1    -0.11   0.03   0.03     0.02  -0.02  -0.01    -0.10   0.02   0.00
   235   1     0.07  -0.03  -0.03    -0.05  -0.00  -0.00     0.13   0.00   0.01
   236   6    -0.06   0.01   0.01    -0.05   0.02  -0.03     0.03  -0.06   0.08
   237   6    -0.05   0.03  -0.07    -0.06  -0.05   0.02     0.06   0.08  -0.07
   238   1    -0.14   0.04   0.01     0.01  -0.02  -0.01    -0.10   0.02   0.00
   239   6    -0.08   0.01   0.00    -0.06   0.02  -0.02     0.04  -0.06   0.08
   240   1    -0.06  -0.01   0.05    -0.03   0.05  -0.04     0.01  -0.11   0.14
   241   6    -0.06   0.04  -0.08    -0.07  -0.05   0.02     0.07   0.08  -0.07
   242   1    -0.04   0.04  -0.10    -0.05  -0.07   0.03     0.06   0.13  -0.12
   243   6    -0.08   0.03  -0.04    -0.08  -0.01  -0.00     0.07   0.01   0.01
   244   1    -0.08   0.01   0.03    -0.07   0.04  -0.04     0.04  -0.11   0.13
   245   1    -0.07   0.05  -0.12    -0.08  -0.07   0.03     0.09   0.13  -0.12
   246   1    -0.09   0.04  -0.05    -0.09  -0.02  -0.00     0.08   0.01   0.01
   247   6    -0.02   0.00   0.00     0.01  -0.02  -0.01     0.01   0.02  -0.01
   248   1    -0.01  -0.00   0.00     0.00  -0.02  -0.01     0.01   0.02  -0.01
   249   1    -0.03  -0.00   0.01     0.01  -0.02  -0.01     0.00   0.02  -0.01
   250   1    -0.02   0.01  -0.01     0.01  -0.02  -0.01     0.01   0.02  -0.01
   251   6    -0.01  -0.06   0.08     0.01  -0.00  -0.02     0.01  -0.01   0.04
   252   1    -0.02  -0.06   0.09     0.01  -0.00  -0.02     0.00  -0.00   0.04
   253   1    -0.00  -0.07   0.08     0.00  -0.00  -0.02     0.01  -0.01   0.04
   254   1    -0.01  -0.07   0.09     0.01   0.00  -0.02     0.01  -0.01   0.05
                     10                     11                     12
                      A                      A                      A
 Frequencies --     11.8401                12.4227                12.8943
 Red. masses --      4.3448                 4.1956                 6.1809
 Frc consts  --      0.0004                 0.0004                 0.0006
 IR Inten    --      0.0309                 0.0172                 0.0981
  Atom  AN      X      Y      Z        X      Y      Z        X      Y      Z
     1   6     0.01  -0.00  -0.01    -0.00  -0.02  -0.00    -0.01  -0.03  -0.01
     2   6     0.00   0.00  -0.01     0.00  -0.02   0.00    -0.02  -0.03  -0.02
     3   6     0.00   0.00  -0.01     0.00  -0.01  -0.00    -0.02  -0.03  -0.01
     4   6     0.00   0.00  -0.01     0.00  -0.02  -0.00    -0.02  -0.02  -0.01
     5   7     0.01  -0.00  -0.01    -0.00  -0.02  -0.00    -0.01  -0.03  -0.01
     6   6     0.00  -0.00  -0.00     0.00  -0.01  -0.00    -0.02  -0.02   0.00
     7   6     0.00  -0.00   0.00     0.00  -0.01  -0.00    -0.02  -0.01   0.01
     8   6     0.00  -0.01   0.00     0.00  -0.01  -0.00    -0.02  -0.00   0.01
     9   7     0.01  -0.00   0.00    -0.00  -0.01  -0.00    -0.01  -0.02   0.01
    10   6     0.01  -0.00   0.01     0.00  -0.01  -0.01    -0.02  -0.00   0.02
    11   6     0.01  -0.00   0.00    -0.00  -0.01  -0.00    -0.01  -0.01   0.01
    12   5     0.01  -0.00  -0.00    -0.00  -0.02  -0.00    -0.01  -0.03  -0.00
    13   9     0.01  -0.01  -0.00     0.00  -0.03   0.00     0.00  -0.03   0.00
    14   9     0.01  -0.01  -0.00    -0.01  -0.03  -0.01    -0.01  -0.03  -0.01
    15   6    -0.00  -0.00  -0.00     0.00  -0.01  -0.00    -0.03  -0.01   0.00
    16   6     0.01  -0.00  -0.00     0.01  -0.01  -0.01    -0.03  -0.01  -0.01
    17   6    -0.02   0.00  -0.00    -0.01  -0.00   0.00    -0.01  -0.01   0.01
    18   6     0.03  -0.01  -0.00     0.03  -0.01  -0.01    -0.04  -0.01  -0.01
    19   6     0.02  -0.00  -0.00     0.01  -0.00  -0.01    -0.00  -0.00  -0.01
    20   6    -0.02   0.00  -0.00    -0.03   0.00   0.00     0.01  -0.00   0.01
    21   6    -0.03   0.00  -0.00    -0.02  -0.00   0.01    -0.02  -0.01   0.01
    22   6     0.05  -0.01  -0.01     0.05  -0.02  -0.02    -0.04  -0.00  -0.02
    23   1     0.02  -0.01  -0.00     0.03  -0.02  -0.01    -0.06  -0.01  -0.01
    24   6     0.05  -0.01  -0.01     0.03  -0.01  -0.01     0.01   0.00  -0.02
    25   6     0.00  -0.00  -0.00    -0.02   0.00  -0.00     0.02  -0.00  -0.00
    26   6    -0.05   0.01  -0.00    -0.06   0.01   0.01     0.02  -0.00   0.01
    27   1    -0.03   0.00  -0.00    -0.01  -0.01   0.00    -0.03  -0.01   0.01
    28   6    -0.05   0.01  -0.00    -0.05   0.00   0.01    -0.00  -0.01   0.02
    29   6     0.06  -0.01  -0.01     0.05  -0.01  -0.02    -0.01   0.00  -0.02
    30   1     0.06  -0.01  -0.01     0.06  -0.02  -0.02    -0.05  -0.00  -0.03
    31   1     0.06  -0.01  -0.01     0.04  -0.00  -0.01     0.03   0.00  -0.02
    32   6    -0.06   0.01  -0.00    -0.07   0.01   0.01     0.01  -0.01   0.02
    33   1    -0.06   0.01  -0.00    -0.08   0.02   0.01     0.04   0.00   0.01
    34   1    -0.07   0.01  -0.00    -0.06   0.00   0.01    -0.01  -0.01   0.03
    35   1     0.08  -0.02  -0.01     0.07  -0.02  -0.02    -0.01   0.00  -0.03
    36   1    -0.09   0.02   0.00    -0.10   0.02   0.01     0.02  -0.00   0.03
    37   6     0.00  -0.00  -0.00    -0.03   0.01  -0.00     0.06   0.00  -0.00
    38   6    -0.03  -0.11  -0.01    -0.08  -0.12   0.01     0.06  -0.03  -0.03
    39   6     0.04   0.11   0.00     0.01   0.15  -0.01     0.09   0.03   0.03
    40   6    -0.02  -0.11  -0.01    -0.09  -0.12   0.01     0.10  -0.03  -0.04
    41   1    -0.06  -0.20  -0.01    -0.11  -0.23   0.02     0.04  -0.06  -0.06
    42   6     0.05   0.11   0.00    -0.00   0.16  -0.01     0.12   0.04   0.03
    43   1     0.07   0.20   0.01     0.05   0.25  -0.02     0.08   0.06   0.05
    44   6     0.01  -0.00  -0.00    -0.05   0.02   0.00     0.13   0.00  -0.01
    45   1    -0.05  -0.20  -0.01    -0.13  -0.22   0.02     0.11  -0.05  -0.06
    46   1     0.08   0.19   0.01     0.02   0.26  -0.02     0.15   0.06   0.05
    47   1     0.02  -0.00  -0.00    -0.06   0.03   0.00     0.16   0.01  -0.01
    48   6    -0.00   0.01  -0.01     0.00  -0.01  -0.00    -0.03  -0.03  -0.01
    49   1    -0.01   0.01  -0.01    -0.00  -0.01   0.00    -0.03  -0.03  -0.01
    50   1     0.00   0.01  -0.01     0.00  -0.01  -0.00    -0.03  -0.03  -0.01
    51   1    -0.00   0.02  -0.01     0.00  -0.00  -0.00    -0.03  -0.03  -0.02
    52   6     0.00  -0.01   0.00     0.00  -0.01  -0.01    -0.03  -0.00   0.02
    53   1     0.01  -0.01   0.01     0.01  -0.01  -0.01    -0.03   0.00   0.01
    54   1    -0.00  -0.01   0.00     0.00  -0.00  -0.00    -0.03  -0.00   0.02
    55   1    -0.00  -0.02   0.01     0.00  -0.01  -0.01    -0.03   0.00   0.02
    56   6     0.00   0.00  -0.01     0.00  -0.02   0.00    -0.02  -0.04  -0.02
    57   6     0.01  -0.00  -0.02     0.00  -0.02   0.00    -0.02  -0.04  -0.03
    58   6     0.00   0.00  -0.01     0.00  -0.01   0.01    -0.02  -0.04  -0.03
    59   7     0.00  -0.00  -0.02     0.00  -0.01   0.01    -0.02  -0.04  -0.03
    60   6     0.00   0.00  -0.02     0.00  -0.01   0.01    -0.02  -0.04  -0.03
    61   6     0.00   0.01  -0.01     0.00  -0.01   0.01    -0.02  -0.03  -0.02
    62   5     0.00  -0.00  -0.03     0.00  -0.01   0.01    -0.02  -0.04  -0.04
    63   6     0.00   0.00  -0.02     0.00  -0.01   0.01    -0.02  -0.03  -0.03
    64   1     0.00   0.01  -0.01     0.00  -0.01   0.01    -0.02  -0.03  -0.02
    65   1     0.00   0.01  -0.00     0.00  -0.01   0.01    -0.02  -0.04  -0.02
    66   1     0.00   0.00  -0.00     0.00  -0.01   0.01    -0.02  -0.03  -0.03
    67   7     0.00   0.00  -0.02     0.00  -0.01   0.01    -0.02  -0.03  -0.03
    68   9     0.00  -0.00  -0.04     0.01  -0.01   0.01    -0.01  -0.03  -0.05
    69   9     0.01  -0.02  -0.03    -0.00  -0.01   0.01    -0.02  -0.05  -0.04
    70   6     0.00   0.00  -0.02     0.00  -0.01   0.01    -0.02  -0.03  -0.03
    71   6    -0.00   0.01  -0.01     0.00  -0.01   0.01    -0.02  -0.03  -0.02
    72   6     0.00  -0.00  -0.02     0.00  -0.01   0.01    -0.02  -0.02  -0.02
    73   6     0.00   0.01  -0.01     0.00  -0.01   0.01    -0.02  -0.02  -0.02
    74   6    -0.01   0.01  -0.01    -0.00  -0.01   0.01    -0.01  -0.03  -0.01
    75   6    -0.01   0.01  -0.01     0.01  -0.01   0.01    -0.01  -0.01  -0.02
    76   6     0.00   0.00  -0.02     0.00  -0.01   0.02    -0.02  -0.02  -0.01
    77   6     0.00   0.01  -0.01     0.00  -0.01   0.01    -0.02  -0.02  -0.02
    78   6    -0.01   0.01  -0.01    -0.01  -0.01   0.01    -0.02  -0.05  -0.00
    79   6    -0.03   0.01  -0.01     0.00  -0.01   0.01     0.02  -0.03  -0.00
    80   6    -0.02   0.01  -0.01     0.01  -0.01   0.01     0.02  -0.01  -0.02
    81   6     0.00   0.00  -0.01     0.01  -0.01   0.01    -0.02  -0.01  -0.04
    82   1    -0.00   0.01  -0.00     0.00  -0.01   0.01    -0.02  -0.02  -0.02
    83   1     0.00   0.02  -0.01     0.00  -0.01   0.01    -0.02  -0.02  -0.02
    84   1     0.00   0.02  -0.01     0.00  -0.01   0.01    -0.02  -0.03  -0.02
    85   6    -0.02   0.01  -0.01    -0.01  -0.01   0.01    -0.00  -0.06   0.01
    86   1     0.01   0.00  -0.02    -0.01  -0.01   0.01    -0.04  -0.05  -0.01
    87   6    -0.04   0.01  -0.01     0.00  -0.01   0.01     0.04  -0.04   0.01
    88   6    -0.04   0.01  -0.01     0.01  -0.01   0.01     0.04  -0.02  -0.01
    89   6    -0.03   0.01  -0.01     0.01  -0.02   0.01     0.03   0.00  -0.03
    90   1     0.02   0.00  -0.02     0.00  -0.01   0.01    -0.04  -0.01  -0.04
    91   6    -0.00   0.00  -0.01     0.01  -0.02   0.01    -0.01   0.01  -0.04
    92   6    -0.04   0.01  -0.01    -0.00  -0.01   0.01     0.03  -0.05   0.01
    93   1    -0.01   0.01  -0.01    -0.01  -0.01   0.01    -0.01  -0.07   0.01
    94   1    -0.06   0.02  -0.00     0.00  -0.01   0.01     0.06  -0.04   0.01
    95   6    -0.06   0.01  -0.00     0.01  -0.01   0.00     0.08  -0.02  -0.01
    96   6    -0.02   0.01  -0.01     0.02  -0.02   0.01     0.02   0.01  -0.04
    97   1    -0.04   0.01  -0.00     0.02  -0.02   0.00     0.05   0.01  -0.02
    98   1     0.01   0.00  -0.01     0.01  -0.02   0.01    -0.02   0.01  -0.05
    99   1    -0.05   0.02  -0.00    -0.01  -0.01   0.01     0.04  -0.06   0.02
   100   6    -0.06   0.04   0.00     0.02  -0.02   0.01     0.09  -0.04   0.00
   101   6    -0.07  -0.00   0.00     0.01  -0.02  -0.00     0.10   0.01  -0.01
   102   1    -0.02   0.00  -0.01     0.02  -0.02   0.00     0.03   0.02  -0.04
   103   6    -0.08   0.04   0.00     0.02  -0.02   0.01     0.12  -0.04   0.01
   104   1    -0.05   0.05  -0.00     0.02  -0.01   0.02     0.07  -0.06   0.01
   105   6    -0.09  -0.00   0.01     0.02  -0.02  -0.00     0.14   0.02  -0.01
   106   1    -0.07  -0.02   0.00     0.01  -0.02  -0.01     0.09   0.03  -0.02
   107   6    -0.10   0.02   0.01     0.02  -0.02   0.00     0.15  -0.01   0.00
   108   1    -0.08   0.06   0.00     0.03  -0.02   0.01     0.13  -0.05   0.01
   109   1    -0.11  -0.02   0.01     0.01  -0.02  -0.01     0.15   0.04  -0.01
   110   1    -0.11   0.02   0.01     0.02  -0.02  -0.00     0.18  -0.01   0.00
   111   6     0.01   0.00   0.00    -0.00  -0.01  -0.01    -0.00  -0.01   0.01
   112   1     0.02  -0.00   0.00     0.00  -0.01  -0.00     0.01  -0.01   0.02
   113   1     0.01  -0.00   0.00    -0.01  -0.01  -0.01    -0.01  -0.02   0.01
   114   1     0.01   0.00   0.01    -0.00  -0.00  -0.01    -0.01   0.00   0.02
   115   6     0.01  -0.01  -0.01    -0.00  -0.03   0.00    -0.01  -0.04  -0.02
   116   1     0.01  -0.01  -0.01    -0.00  -0.03   0.00    -0.00  -0.04  -0.02
   117   1     0.01  -0.01  -0.01    -0.00  -0.03  -0.00    -0.00  -0.04  -0.02
   118   1     0.01  -0.01  -0.01    -0.00  -0.03   0.00    -0.00  -0.04  -0.01
   119   6     0.01  -0.00  -0.03     0.00  -0.02  -0.00    -0.02  -0.04  -0.03
   120   1     0.01  -0.01  -0.03    -0.00  -0.02   0.00    -0.01  -0.04  -0.03
   121   1     0.00  -0.00  -0.03     0.00  -0.02  -0.00    -0.02  -0.04  -0.04
   122   1     0.01  -0.00  -0.02     0.00  -0.02  -0.00    -0.02  -0.04  -0.03
   123   6     0.00  -0.00  -0.03     0.00  -0.01   0.02    -0.02  -0.02  -0.02
   124   1     0.01  -0.00  -0.03     0.00  -0.01   0.02    -0.01  -0.02  -0.02
   125   1     0.00  -0.01  -0.03     0.00  -0.00   0.02    -0.02  -0.02  -0.02
   126   1     0.00  -0.00  -0.03     0.00  -0.01   0.02    -0.02  -0.02  -0.02
   127   6     0.00   0.00  -0.02     0.00  -0.00   0.01    -0.02  -0.00  -0.01
   128   6     0.00  -0.00  -0.01     0.00  -0.00   0.01    -0.03   0.00  -0.01
   129   6     0.00   0.00  -0.01     0.00  -0.00   0.01    -0.01   0.00  -0.00
   130   7     0.00  -0.01   0.00     0.00   0.00   0.00    -0.03   0.02  -0.00
   131   6     0.00  -0.00  -0.00     0.00   0.00   0.01    -0.01   0.02  -0.00
   132   6     0.00   0.01  -0.02     0.00  -0.00   0.02     0.00  -0.00  -0.00
   133   5     0.01  -0.01   0.02     0.00   0.01  -0.00    -0.03   0.03  -0.00
   134   6     0.00  -0.01   0.01     0.00   0.01  -0.00    -0.01   0.03  -0.00
   135   1    -0.00   0.00  -0.03     0.01  -0.00   0.02     0.01  -0.00  -0.01
   136   1     0.01   0.01  -0.02    -0.00  -0.00   0.01     0.01   0.00  -0.01
   137   1     0.00   0.01  -0.03     0.00  -0.01   0.02     0.00  -0.01  -0.00
   138   7     0.00  -0.02   0.03     0.00   0.01  -0.01    -0.02   0.04  -0.00
   139   9    -0.01  -0.01   0.02     0.01   0.00  -0.00    -0.04   0.03  -0.00
   140   9     0.02  -0.01   0.02    -0.01   0.01   0.00    -0.05   0.03  -0.00
   141   6     0.00  -0.02   0.02     0.00   0.01  -0.01    -0.01   0.04  -0.00
   142   6     0.00  -0.01   0.01     0.00   0.01  -0.00     0.00   0.03   0.00
   143   6     0.00  -0.02   0.04     0.00   0.02  -0.03    -0.03   0.05  -0.01
   144   6     0.00  -0.02   0.04     0.00   0.02  -0.02    -0.01   0.05  -0.00
   145   6     0.01  -0.01   0.01    -0.01   0.00  -0.00    -0.00   0.02   0.00
   146   6    -0.01  -0.01   0.01     0.01   0.01   0.00     0.01   0.03   0.01
   147   6     0.00  -0.03   0.05     0.00   0.02  -0.03    -0.02   0.06  -0.00
   148   6    -0.00  -0.02   0.04     0.01   0.02  -0.03     0.00   0.06  -0.00
   149   6     0.02  -0.01   0.01    -0.01   0.00  -0.00    -0.00   0.02   0.00
   150   6     0.00  -0.01   0.01    -0.01   0.00   0.00    -0.01   0.02   0.00
   151   6    -0.01  -0.01   0.01     0.01   0.01   0.00    -0.01   0.03   0.01
   152   6    -0.02  -0.01   0.01     0.03   0.01   0.00     0.02   0.03   0.01
   153   1     0.00  -0.03   0.06     0.00   0.03  -0.04    -0.02   0.07  -0.01
   154   1     0.00  -0.02   0.04     0.00   0.02  -0.03     0.01   0.05  -0.00
   155   1    -0.01  -0.02   0.04     0.01   0.02  -0.03     0.01   0.05  -0.00
   156   1    -0.00  -0.03   0.04     0.01   0.02  -0.03     0.00   0.07  -0.00
   157   6     0.02  -0.01   0.01    -0.02   0.00  -0.00    -0.01   0.02   0.00
   158   1     0.03  -0.01   0.01    -0.01   0.00  -0.00     0.01   0.02  -0.00
   159   6    -0.00  -0.01   0.01    -0.01   0.00   0.00    -0.02   0.02   0.00
   160   6    -0.00  -0.01   0.01    -0.00   0.01   0.00    -0.02   0.03   0.01
   161   6    -0.00  -0.01   0.00     0.01   0.01   0.01    -0.01   0.03   0.01
   162   1    -0.02  -0.01   0.01     0.03   0.01   0.00     0.02   0.03   0.00
   163   6    -0.02  -0.01   0.00     0.03   0.01   0.01     0.01   0.03   0.01
   164   6     0.00  -0.01   0.01    -0.02   0.00  -0.00    -0.02   0.02   0.00
   165   1     0.03  -0.01   0.01    -0.03   0.00  -0.01    -0.01   0.02  -0.00
   166   1    -0.02  -0.01   0.01    -0.01   0.00   0.00    -0.03   0.02   0.01
   167   6    -0.00  -0.01   0.01    -0.01   0.00   0.01    -0.05   0.03   0.01
   168   6    -0.01  -0.01   0.00     0.02   0.01   0.01     0.00   0.03   0.01
   169   1     0.01  -0.01   0.00     0.00   0.01   0.01    -0.02   0.03   0.01
   170   1    -0.03  -0.01   0.00     0.04   0.01   0.01     0.02   0.03   0.01
   171   1    -0.00  -0.01   0.01    -0.03   0.00  -0.00    -0.03   0.02   0.00
   172   6     0.02   0.05  -0.15    -0.02  -0.02   0.06    -0.06   0.01  -0.00
   173   6    -0.03  -0.06   0.16    -0.00   0.03  -0.05    -0.06   0.05   0.02
   174   1    -0.00  -0.01   0.00     0.03   0.01   0.01     0.00   0.03   0.01
   175   6     0.02   0.05  -0.15    -0.03  -0.02   0.06    -0.09   0.01  -0.00
   176   1     0.05   0.09  -0.28    -0.03  -0.04   0.10    -0.05  -0.01  -0.01
   177   6    -0.04  -0.06   0.16    -0.01   0.03  -0.05    -0.09   0.05   0.02
   178   1    -0.06  -0.11   0.29     0.01   0.05  -0.09    -0.05   0.06   0.03
   179   6    -0.01  -0.01   0.00    -0.02   0.00   0.01    -0.10   0.03   0.01
   180   1     0.05   0.09  -0.28    -0.04  -0.04   0.11    -0.10  -0.01  -0.01
   181   1    -0.06  -0.10   0.29    -0.00   0.05  -0.09    -0.10   0.06   0.03
   182   1    -0.01  -0.01   0.00    -0.03   0.00   0.01    -0.12   0.03   0.01
   183   6     0.01  -0.00  -0.00    -0.00  -0.00   0.01    -0.04   0.00  -0.01
   184   1     0.01  -0.00   0.00    -0.01  -0.00   0.01    -0.05   0.00  -0.01
   185   1     0.00  -0.01   0.00     0.00   0.00   0.01    -0.05   0.01  -0.01
   186   1     0.00  -0.00  -0.01    -0.00  -0.00   0.01    -0.04  -0.01  -0.01
   187   6     0.01  -0.03   0.05    -0.00   0.02  -0.03    -0.04   0.06  -0.01
   188   1     0.00  -0.03   0.05     0.00   0.03  -0.03    -0.05   0.06  -0.01
   189   1     0.01  -0.02   0.05    -0.00   0.02  -0.03    -0.04   0.05  -0.01
   190   1     0.01  -0.03   0.05    -0.00   0.02  -0.03    -0.04   0.07  -0.00
   191   6     0.01  -0.00   0.01     0.00   0.00  -0.01    -0.02   0.00   0.02
   192   6     0.01   0.00   0.01     0.00   0.01  -0.01    -0.01   0.00   0.02
   193   6     0.00  -0.00   0.01    -0.00   0.00  -0.01    -0.02   0.00   0.02
   194   7     0.01   0.00   0.01     0.00   0.01  -0.01    -0.01   0.00   0.03
   195   6     0.01   0.00   0.01    -0.00   0.01  -0.01    -0.02   0.00   0.02
   196   6     0.00  -0.01   0.02    -0.01   0.00  -0.01    -0.02   0.00   0.03
   197   5     0.01   0.01   0.01     0.01   0.02  -0.01    -0.01   0.00   0.03
   198   6     0.00   0.01   0.01    -0.00   0.01  -0.01    -0.02   0.01   0.02
   199   1     0.01  -0.01   0.01    -0.02  -0.00  -0.00    -0.01   0.00   0.02
   200   1    -0.00  -0.00   0.02    -0.00   0.00   0.00    -0.03   0.00   0.02
   201   1     0.00  -0.01   0.02    -0.01   0.00  -0.01    -0.02  -0.01   0.03
   202   7     0.01   0.01   0.00     0.00   0.02  -0.01    -0.01   0.01   0.02
   203   9     0.01   0.01   0.01     0.01   0.02  -0.02    -0.01   0.01   0.04
   204   9     0.01   0.00   0.01     0.00   0.03  -0.01    -0.01  -0.01   0.03
   205   6     0.01   0.01   0.00    -0.00   0.02  -0.01    -0.02   0.01   0.02
   206   6     0.00   0.01   0.01    -0.01   0.01  -0.00    -0.02   0.01   0.02
   207   6     0.01   0.02  -0.00     0.00   0.03  -0.01    -0.01   0.02   0.02
   208   6     0.00   0.02  -0.00    -0.00   0.02  -0.00    -0.02   0.02   0.01
   209   6    -0.01   0.01   0.01     0.01   0.01  -0.00    -0.03   0.01   0.02
   210   6     0.02   0.01   0.01    -0.02   0.01  -0.00     0.01   0.01   0.02
   211   6     0.01   0.02  -0.01     0.00   0.03  -0.01    -0.02   0.02   0.01
   212   6     0.00   0.02  -0.00    -0.00   0.02   0.00    -0.02   0.03   0.00
   213   6    -0.02   0.01   0.01     0.01   0.01  -0.00    -0.06   0.01   0.02
   214   6    -0.00   0.01   0.01     0.02   0.01   0.00    -0.01   0.01   0.01
   215   6     0.02   0.01   0.01    -0.01   0.01  -0.00     0.03   0.01   0.02
   216   6     0.03   0.01   0.01    -0.03   0.01  -0.01     0.02   0.01   0.02
   217   1     0.01   0.02  -0.01     0.00   0.03  -0.01    -0.02   0.03   0.01
   218   1    -0.00   0.02  -0.00    -0.00   0.02  -0.00    -0.03   0.02   0.00
   219   1     0.01   0.02  -0.00    -0.01   0.02  -0.00    -0.01   0.03   0.01
   220   1     0.00   0.02  -0.01    -0.01   0.02   0.01    -0.02   0.03  -0.00
   221   6    -0.03   0.01   0.00     0.04   0.01   0.00    -0.07   0.01   0.01
   222   1    -0.02   0.01   0.01     0.00   0.02  -0.00    -0.07   0.01   0.02
   223   6    -0.01   0.01   0.00     0.04   0.01   0.00    -0.02   0.01   0.01
   224   6     0.01   0.01   0.01     0.01   0.01   0.00     0.03   0.01   0.02
   225   6     0.04   0.01   0.01    -0.04   0.01  -0.00     0.07   0.01   0.02
   226   1     0.02   0.01   0.01    -0.03   0.01  -0.01    -0.00   0.01   0.02
   227   6     0.04   0.01   0.01    -0.05   0.01  -0.01     0.05   0.01   0.02
   228   6    -0.03   0.01   0.00     0.05   0.01   0.00    -0.05   0.01   0.01
   229   1    -0.04   0.01   0.00     0.04   0.01   0.00    -0.09   0.01   0.01
   230   1    -0.01   0.01   0.00     0.06   0.01   0.00    -0.01   0.01   0.01
   231   6     0.02   0.01   0.01     0.02   0.01   0.00     0.06   0.01   0.02
   232   6     0.05   0.00   0.01    -0.06   0.01  -0.01     0.08   0.01   0.02
   233   1     0.05   0.01   0.01    -0.05   0.01  -0.00     0.09   0.01   0.02
   234   1     0.05   0.00   0.01    -0.06   0.01  -0.01     0.06   0.01   0.03
   235   1    -0.03   0.01   0.00     0.08   0.01   0.01    -0.06   0.01   0.01
   236   6     0.03   0.01  -0.02     0.00  -0.09   0.12     0.08   0.02  -0.05
   237   6     0.02  -0.00   0.03     0.05   0.10  -0.11     0.07  -0.00   0.08
   238   1     0.06   0.00   0.01    -0.08   0.01  -0.01     0.11   0.01   0.03
   239   6     0.04   0.01  -0.02     0.02  -0.09   0.12     0.12   0.02  -0.05
   240   1     0.03   0.02  -0.04    -0.02  -0.16   0.20     0.08   0.03  -0.10
   241   6     0.03  -0.00   0.03     0.06   0.10  -0.11     0.10  -0.00   0.08
   242   1     0.02  -0.01   0.05     0.06   0.18  -0.20     0.05  -0.01   0.13
   243   6     0.04   0.01   0.01     0.05   0.00   0.01     0.12   0.01   0.01
   244   1     0.04   0.02  -0.04     0.01  -0.17   0.21     0.13   0.03  -0.10
   245   1     0.03  -0.01   0.05     0.08   0.17  -0.19     0.11  -0.01   0.13
   246   1     0.05   0.01   0.01     0.06   0.00   0.01     0.15   0.01   0.01
   247   6     0.01   0.00   0.00     0.01   0.00  -0.01    -0.01  -0.00   0.03
   248   1     0.01   0.00   0.00     0.01   0.01  -0.01    -0.01  -0.00   0.03
   249   1     0.01   0.00   0.00     0.01   0.01  -0.01    -0.01   0.00   0.03
   250   1     0.01  -0.00   0.01     0.01  -0.00  -0.01    -0.01  -0.00   0.03
   251   6     0.01   0.02  -0.01     0.01   0.03  -0.02    -0.01   0.02   0.02
   252   1     0.01   0.02  -0.01     0.01   0.03  -0.02    -0.01   0.02   0.02
   253   1     0.01   0.02  -0.01     0.01   0.03  -0.02    -0.01   0.02   0.02
   254   1     0.01   0.02  -0.01     0.01   0.04  -0.02    -0.01   0.02   0.02
                     13                     14                     15
                      A                      A                      A
 Frequencies --     13.9259                15.1066                17.2292
 Red. masses --      4.7223                 4.9780                 5.6382
 Frc consts  --      0.0005                 0.0007                 0.0010
 IR Inten    --      0.0252                 0.0223                 0.1329
  Atom  AN      X      Y      Z        X      Y      Z        X      Y      Z
     1   6     0.00  -0.01   0.02    -0.00   0.01   0.01     0.01   0.03  -0.02
     2   6     0.00   0.00   0.02    -0.01   0.01   0.01     0.00   0.03  -0.03
     3   6     0.00   0.01   0.02    -0.01  -0.00   0.01    -0.00   0.03  -0.02
     4   6     0.00  -0.00   0.02    -0.01  -0.01   0.01     0.00   0.03  -0.02
     5   7     0.00  -0.01   0.02    -0.00  -0.00   0.01     0.01   0.02  -0.02
     6   6     0.00  -0.01   0.02    -0.01  -0.01   0.02    -0.00   0.02  -0.01
     7   6     0.00  -0.01   0.01    -0.01  -0.02   0.02     0.00   0.01  -0.00
     8   6     0.00  -0.02   0.01    -0.01  -0.02   0.02    -0.00  -0.01   0.01
     9   7     0.00  -0.02   0.01    -0.00  -0.02   0.02     0.01   0.01  -0.00
    10   6     0.00  -0.02   0.01    -0.01  -0.03   0.02     0.00  -0.01   0.01
    11   6     0.00  -0.02   0.01    -0.00  -0.02   0.02     0.01   0.00   0.01
    12   5     0.00  -0.02   0.01    -0.00  -0.01   0.02     0.01   0.03  -0.01
    13   9    -0.00  -0.03   0.02    -0.01  -0.00   0.01     0.01   0.04  -0.02
    14   9     0.00  -0.03   0.01     0.01  -0.00   0.02     0.03   0.03   0.00
    15   6     0.00  -0.01   0.02    -0.01  -0.01   0.02    -0.01   0.01  -0.01
    16   6     0.01  -0.01   0.01    -0.01  -0.00   0.01     0.01   0.01  -0.01
    17   6    -0.00  -0.01   0.02    -0.01  -0.00   0.02    -0.03   0.02  -0.01
    18   6     0.01  -0.01   0.01    -0.01  -0.01   0.00     0.03   0.01  -0.00
    19   6     0.00  -0.01   0.01     0.00   0.00   0.01     0.02   0.01  -0.01
    20   6    -0.00  -0.01   0.02    -0.00   0.00   0.02    -0.02   0.01  -0.01
    21   6    -0.01  -0.01   0.02    -0.02  -0.01   0.03    -0.05   0.02  -0.01
    22   6     0.01  -0.01   0.01    -0.01  -0.00  -0.00     0.05   0.00  -0.00
    23   1     0.02  -0.01   0.01    -0.01  -0.01   0.00     0.02   0.01  -0.00
    24   6     0.00  -0.01   0.02     0.00   0.01   0.00     0.03   0.00  -0.01
    25   6     0.00  -0.01   0.02     0.01   0.00   0.02     0.00   0.01  -0.01
    26   6    -0.00  -0.00   0.02     0.01   0.00   0.03    -0.03   0.01  -0.01
    27   1    -0.01  -0.01   0.02    -0.02  -0.01   0.03    -0.06   0.02  -0.01
    28   6    -0.01  -0.00   0.02    -0.01  -0.00   0.04    -0.07   0.02  -0.01
    29   6     0.01  -0.01   0.02    -0.00   0.00  -0.00     0.05  -0.00  -0.00
    30   1     0.02  -0.01   0.01    -0.01  -0.01  -0.01     0.06   0.00  -0.00
    31   1    -0.00  -0.01   0.02     0.00   0.01   0.00     0.03  -0.00  -0.01
    32   6    -0.01  -0.00   0.02     0.00   0.00   0.04    -0.05   0.02  -0.01
    33   1     0.00  -0.00   0.02     0.02   0.01   0.03    -0.02   0.01  -0.01
    34   1    -0.01  -0.00   0.02    -0.02  -0.01   0.04    -0.08   0.03  -0.01
    35   1     0.01  -0.01   0.02    -0.00   0.01  -0.01     0.06  -0.01  -0.00
    36   1    -0.00  -0.00   0.02     0.01   0.00   0.04    -0.06   0.02  -0.01
    37   6    -0.00  -0.01   0.02     0.02   0.01   0.02     0.02   0.00  -0.01
    38   6     0.01   0.05   0.02     0.04   0.05   0.01     0.05   0.06  -0.02
    39   6    -0.02  -0.05   0.01     0.01  -0.03   0.03     0.00  -0.07   0.00
    40   6     0.01   0.05   0.02     0.05   0.06   0.01     0.06   0.06  -0.02
    41   1     0.03   0.08   0.02     0.04   0.08  -0.00     0.06   0.12  -0.03
    42   6    -0.02  -0.05   0.01     0.03  -0.02   0.02     0.02  -0.07   0.00
    43   1    -0.03  -0.09   0.01    -0.00  -0.06   0.03    -0.02  -0.11   0.01
    44   6    -0.01  -0.00   0.02     0.05   0.02   0.01     0.05  -0.01  -0.01
    45   1     0.02   0.08   0.02     0.07   0.09  -0.00     0.08   0.11  -0.03
    46   1    -0.04  -0.09   0.01     0.02  -0.05   0.03     0.01  -0.12   0.01
    47   1    -0.01  -0.00   0.02     0.06   0.03   0.01     0.06  -0.01  -0.01
    48   6     0.00   0.02   0.02    -0.01  -0.01   0.01    -0.01   0.04  -0.03
    49   1     0.00   0.02   0.02    -0.02  -0.01   0.00    -0.02   0.04  -0.02
    50   1     0.01   0.02   0.01    -0.01  -0.01   0.01    -0.01   0.03  -0.02
    51   1     0.00   0.02   0.01    -0.01  -0.01   0.01    -0.01   0.04  -0.03
    52   6     0.00  -0.01   0.01    -0.01  -0.03   0.02    -0.01  -0.02   0.01
    53   1     0.00  -0.01   0.01    -0.01  -0.03   0.02    -0.00  -0.02   0.01
    54   1     0.00  -0.01   0.01    -0.01  -0.03   0.02    -0.02  -0.02   0.00
    55   1     0.00  -0.02   0.01    -0.01  -0.03   0.02    -0.01  -0.03   0.01
    56   6     0.00   0.01   0.01    -0.01   0.01   0.00     0.00   0.02  -0.03
    57   6     0.00   0.00   0.00    -0.00   0.02   0.01    -0.00   0.01  -0.04
    58   6    -0.00   0.01   0.02    -0.01   0.01  -0.00     0.01   0.01  -0.03
    59   7     0.00   0.00  -0.00    -0.00   0.02   0.01    -0.00   0.00  -0.03
    60   6    -0.00   0.01   0.00    -0.01   0.02  -0.00     0.01   0.00  -0.03
    61   6    -0.01   0.02   0.03    -0.01   0.00  -0.02     0.02   0.02  -0.02
    62   5     0.01   0.00  -0.01    -0.00   0.02   0.00    -0.01  -0.01  -0.04
    63   6    -0.00   0.01  -0.01    -0.01   0.02   0.00     0.01  -0.00  -0.03
    64   1    -0.03   0.02   0.03     0.01  -0.01  -0.02     0.01   0.02  -0.02
    65   1     0.01   0.01   0.02    -0.02   0.01  -0.02     0.02   0.02  -0.02
    66   1     0.00   0.02   0.05    -0.02  -0.01  -0.04     0.02   0.03  -0.02
    67   7     0.00   0.00  -0.01    -0.00   0.02  -0.01    -0.00  -0.01  -0.02
    68   9     0.00   0.00  -0.01    -0.01   0.02   0.01    -0.01  -0.00  -0.05
    69   9     0.01   0.00  -0.01     0.00   0.03   0.00    -0.02  -0.03  -0.04
    70   6    -0.00   0.00  -0.02    -0.01   0.02  -0.00     0.01  -0.01  -0.02
    71   6    -0.01   0.01  -0.01    -0.01   0.02  -0.00     0.02   0.00  -0.02
    72   6     0.00   0.01  -0.02    -0.00   0.02  -0.01    -0.00  -0.01  -0.01
    73   6    -0.00  -0.00  -0.03    -0.01   0.03  -0.00     0.01  -0.01  -0.01
    74   6     0.03  -0.00  -0.02    -0.04   0.02   0.00     0.02  -0.00  -0.02
    75   6    -0.04   0.01   0.00     0.03   0.01  -0.01     0.01   0.00  -0.02
    76   6    -0.00   0.00  -0.03    -0.01   0.02  -0.01     0.00  -0.01  -0.00
    77   6    -0.00  -0.01  -0.04    -0.01   0.04   0.01     0.02  -0.01  -0.00
    78   6     0.06  -0.01  -0.02    -0.07   0.03   0.01     0.03  -0.01  -0.02
    79   6     0.05  -0.00  -0.02    -0.03   0.02   0.00     0.00   0.00  -0.02
    80   6    -0.04   0.01   0.00     0.05   0.01  -0.02    -0.01   0.01  -0.02
    81   6    -0.08   0.02   0.01     0.05   0.00  -0.02     0.01   0.01  -0.02
    82   1     0.01  -0.01  -0.04    -0.02   0.03   0.02     0.02  -0.01  -0.00
    83   1    -0.01  -0.01  -0.03    -0.00   0.04   0.01     0.02  -0.01  -0.01
    84   1    -0.01  -0.02  -0.05    -0.01   0.05   0.02     0.02  -0.01  -0.00
    85   6     0.11  -0.02  -0.04    -0.11   0.04   0.02     0.03  -0.01  -0.02
    86   1     0.05  -0.00  -0.02    -0.07   0.03   0.01     0.04  -0.01  -0.03
    87   6     0.10  -0.02  -0.03    -0.07   0.03   0.01     0.00   0.00  -0.02
    88   6     0.01   0.00  -0.01     0.02   0.01  -0.01    -0.01   0.01  -0.01
    89   6    -0.08   0.02   0.02     0.10  -0.01  -0.04    -0.02   0.01  -0.01
    90   1    -0.08   0.02   0.01     0.04   0.01  -0.01     0.02   0.00  -0.03
    91   6    -0.12   0.03   0.03     0.10  -0.01  -0.03    -0.01   0.01  -0.02
    92   6     0.13  -0.03  -0.04    -0.11   0.04   0.02     0.02  -0.00  -0.02
    93   1     0.14  -0.02  -0.04    -0.14   0.05   0.03     0.04  -0.01  -0.03
    94   1     0.12  -0.02  -0.04    -0.07   0.03   0.01    -0.01   0.01  -0.01
    95   6     0.03   0.00  -0.01     0.04   0.01  -0.02    -0.03   0.02  -0.00
    96   6    -0.13   0.03   0.03     0.13  -0.01  -0.05    -0.02   0.01  -0.01
    97   1    -0.09   0.03   0.02     0.12  -0.01  -0.05    -0.04   0.02  -0.01
    98   1    -0.15   0.04   0.03     0.12  -0.01  -0.04    -0.00   0.01  -0.02
    99   1     0.18  -0.04  -0.06    -0.14   0.05   0.03     0.02  -0.00  -0.02
   100   6    -0.02  -0.06  -0.08     0.09   0.04   0.06    -0.05   0.03  -0.02
   101   6     0.08   0.06   0.05    -0.01  -0.03  -0.10    -0.04   0.01   0.02
   102   1    -0.16   0.04   0.04     0.18  -0.02  -0.06    -0.03   0.02  -0.01
   103   6    -0.00  -0.06  -0.08     0.11   0.04   0.05    -0.07   0.03  -0.01
   104   1    -0.06  -0.11  -0.12     0.13   0.07   0.12    -0.05   0.04  -0.04
   105   6     0.10   0.06   0.04     0.01  -0.04  -0.10    -0.06   0.01   0.03
   106   1     0.12   0.11   0.10    -0.05  -0.06  -0.15    -0.03  -0.00   0.03
   107   6     0.05  -0.00  -0.02     0.07  -0.00  -0.03    -0.08   0.03   0.01
   108   1    -0.04  -0.11  -0.13     0.16   0.07   0.11    -0.09   0.05  -0.02
   109   1     0.14   0.11   0.09    -0.02  -0.07  -0.16    -0.07   0.00   0.05
   110   1     0.07  -0.00  -0.02     0.08  -0.00  -0.03    -0.10   0.03   0.02
   111   6    -0.00  -0.02   0.01     0.00  -0.02   0.02     0.02   0.00   0.01
   112   1     0.00  -0.03   0.02     0.00  -0.02   0.02     0.02   0.01   0.00
   113   1    -0.00  -0.03   0.01     0.00  -0.02   0.02     0.03   0.01   0.01
   114   1    -0.00  -0.02   0.01     0.00  -0.02   0.03     0.02   0.00   0.02
   115   6     0.00  -0.01   0.02     0.00   0.02   0.01     0.02   0.02  -0.03
   116   1     0.00  -0.01   0.02    -0.00   0.02   0.00     0.02   0.03  -0.03
   117   1     0.00  -0.01   0.01     0.01   0.02   0.01     0.02   0.02  -0.03
   118   1    -0.00  -0.02   0.02    -0.00   0.02   0.01     0.02   0.02  -0.02
   119   6     0.01   0.00   0.00     0.00   0.02   0.02    -0.01   0.01  -0.04
   120   1     0.01  -0.00   0.00     0.00   0.03   0.01    -0.02   0.01  -0.04
   121   1     0.01   0.00  -0.00     0.00   0.02   0.02    -0.01   0.01  -0.04
   122   1     0.01   0.00   0.01     0.00   0.02   0.02    -0.01   0.01  -0.05
   123   6     0.01   0.01  -0.02    -0.00   0.01  -0.02    -0.02  -0.01  -0.01
   124   1     0.01   0.01  -0.02     0.00   0.01  -0.02    -0.02  -0.01  -0.00
   125   1     0.01   0.01  -0.02    -0.00   0.01  -0.02    -0.02  -0.00  -0.01
   126   1     0.01   0.01  -0.02    -0.00   0.01  -0.02    -0.02  -0.02  -0.00
   127   6    -0.00   0.01  -0.02    -0.01   0.02  -0.02     0.00  -0.01   0.01
   128   6    -0.00   0.01  -0.02    -0.00   0.01  -0.01     0.00  -0.01   0.02
   129   6     0.00   0.01  -0.02    -0.01   0.01  -0.02     0.01  -0.01   0.02
   130   7    -0.00   0.01  -0.01    -0.00   0.00  -0.02     0.00  -0.01   0.02
   131   6     0.00   0.01  -0.01    -0.01   0.00  -0.02     0.01  -0.01   0.02
   132   6     0.01   0.01  -0.02    -0.02   0.02  -0.03     0.01  -0.02   0.02
   133   5    -0.01   0.01  -0.01     0.00  -0.00  -0.02    -0.00  -0.02   0.05
   134   6     0.00   0.01   0.01    -0.01  -0.00  -0.02     0.01  -0.01   0.02
   135   1    -0.00   0.01  -0.01    -0.04   0.02  -0.03     0.04  -0.02   0.00
   136   1     0.02   0.00  -0.01    -0.01   0.01  -0.02    -0.00  -0.00   0.00
   137   1     0.01   0.01  -0.03    -0.02   0.03  -0.04     0.01  -0.03   0.04
   138   7    -0.00   0.00   0.02    -0.00  -0.01  -0.01     0.00  -0.01   0.02
   139   9    -0.02   0.03  -0.01     0.00   0.00  -0.02    -0.00  -0.06   0.06
   140   9     0.01  -0.00  -0.02     0.01  -0.01  -0.03    -0.00   0.00   0.09
   141   6     0.00   0.00   0.02    -0.01  -0.01  -0.01     0.01  -0.00   0.01
   142   6     0.01   0.01   0.00    -0.02  -0.01  -0.02     0.01  -0.01   0.02
   143   6    -0.01  -0.00   0.04    -0.00  -0.02  -0.01     0.00   0.00   0.01
   144   6     0.00  -0.00   0.05    -0.01  -0.03  -0.00     0.01   0.01  -0.01
   145   6     0.03   0.01   0.01     0.00  -0.01  -0.01    -0.03  -0.00   0.01
   146   6    -0.02   0.00  -0.00    -0.04  -0.00  -0.02     0.05  -0.01   0.02
   147   6    -0.00  -0.00   0.06    -0.01  -0.03   0.00     0.00   0.01  -0.01
   148   6     0.00  -0.01   0.06    -0.02  -0.03   0.00     0.01   0.02  -0.03
   149   6     0.05   0.01   0.01     0.02  -0.01  -0.01    -0.07  -0.00   0.01
   150   6     0.02   0.01   0.00     0.01  -0.01  -0.01    -0.04  -0.00   0.01
   151   6    -0.02   0.01  -0.01    -0.03  -0.00  -0.01     0.05  -0.01   0.02
   152   6    -0.04   0.00  -0.00    -0.07   0.00  -0.02     0.10  -0.01   0.02
   153   1    -0.00  -0.01   0.08    -0.01  -0.04   0.01     0.01   0.02  -0.02
   154   1     0.02  -0.01   0.06    -0.01  -0.03  -0.00    -0.01   0.02  -0.02
   155   1    -0.01  -0.00   0.06    -0.03  -0.03  -0.00     0.03   0.01  -0.03
   156   1     0.00  -0.01   0.08    -0.02  -0.04   0.01     0.01   0.02  -0.05
   157   6     0.07   0.01   0.01     0.04  -0.02  -0.01    -0.12   0.00   0.00
   158   1     0.06   0.01   0.01     0.01  -0.01  -0.02    -0.07  -0.00   0.01
   159   6     0.04   0.01   0.00     0.03  -0.02  -0.01    -0.08   0.00   0.01
   160   6    -0.00   0.01  -0.00    -0.00  -0.01  -0.01     0.00  -0.01   0.01
   161   6    -0.04   0.00  -0.01    -0.04  -0.00  -0.01     0.09  -0.01   0.02
   162   1    -0.04   0.00   0.00    -0.07   0.00  -0.02     0.10  -0.01   0.02
   163   6    -0.06  -0.00  -0.01    -0.08   0.00  -0.02     0.14  -0.01   0.03
   164   6     0.06   0.01   0.01     0.05  -0.02  -0.01    -0.12   0.00   0.00
   165   1     0.09   0.01   0.02     0.05  -0.02  -0.01    -0.15   0.01   0.00
   166   1     0.03   0.01  -0.00     0.04  -0.02  -0.00    -0.08   0.00   0.00
   167   6    -0.01   0.01  -0.01     0.02  -0.01  -0.00    -0.01  -0.01   0.01
   168   6    -0.06   0.00  -0.01    -0.07   0.00  -0.02     0.13  -0.01   0.03
   169   1    -0.04   0.01  -0.01    -0.03  -0.00  -0.01     0.08  -0.01   0.02
   170   1    -0.08  -0.00  -0.01    -0.10   0.01  -0.02     0.18  -0.02   0.03
   171   1     0.07   0.02   0.01     0.06  -0.02  -0.01    -0.15   0.01  -0.00
   172   6    -0.00   0.03  -0.08     0.04   0.02  -0.03    -0.02  -0.03   0.06
   173   6    -0.03  -0.00   0.05     0.03  -0.04   0.02    -0.00   0.02  -0.04
   174   1    -0.07  -0.00  -0.02    -0.08   0.00  -0.02     0.17  -0.02   0.03
   175   6    -0.01   0.03  -0.08     0.06   0.02  -0.02    -0.03  -0.03   0.06
   176   1     0.01   0.04  -0.13     0.03   0.04  -0.05    -0.03  -0.05   0.10
   177   6    -0.03   0.00   0.05     0.05  -0.05   0.03    -0.01   0.02  -0.04
   178   1    -0.03  -0.01   0.10     0.01  -0.07   0.04     0.01   0.04  -0.08
   179   6    -0.03   0.02  -0.02     0.07  -0.02   0.01    -0.03  -0.00   0.01
   180   1    -0.01   0.04  -0.14     0.08   0.04  -0.04    -0.05  -0.05   0.10
   181   1    -0.05  -0.01   0.09     0.05  -0.07   0.05    -0.01   0.05  -0.08
   182   1    -0.03   0.02  -0.03     0.09  -0.02   0.01    -0.04  -0.00   0.01
   183   6    -0.01   0.01  -0.03     0.01   0.01  -0.01    -0.00  -0.02   0.02
   184   1    -0.00   0.01  -0.03     0.01   0.01  -0.00     0.00  -0.01   0.02
   185   1    -0.02   0.01  -0.03     0.01   0.00  -0.01    -0.01  -0.02   0.02
   186   1    -0.01   0.01  -0.04     0.01   0.01  -0.00    -0.00  -0.02   0.02
   187   6    -0.01  -0.00   0.05     0.01  -0.03  -0.00    -0.00  -0.00   0.02
   188   1    -0.01  -0.01   0.05     0.01  -0.03  -0.00    -0.02  -0.00   0.01
   189   1    -0.01  -0.00   0.05     0.01  -0.02   0.00     0.01   0.00   0.01
   190   1    -0.01   0.00   0.05     0.01  -0.03  -0.01    -0.00  -0.00   0.04
   191   6     0.00  -0.02   0.01    -0.01  -0.02   0.03     0.01  -0.02   0.02
   192   6     0.00  -0.01   0.01    -0.01  -0.02   0.02     0.01  -0.01   0.02
   193   6    -0.00  -0.01   0.01    -0.01  -0.02   0.02     0.01  -0.02   0.02
   194   7     0.00  -0.01  -0.00    -0.01  -0.02   0.01     0.01  -0.02   0.02
   195   6    -0.00  -0.01  -0.00    -0.01  -0.02   0.02     0.01  -0.02   0.02
   196   6    -0.00  -0.02   0.01    -0.01  -0.03   0.03     0.01  -0.02   0.03
   197   5     0.00  -0.00  -0.01    -0.01  -0.01   0.01     0.01  -0.02   0.03
   198   6    -0.00  -0.00  -0.01    -0.01  -0.01   0.00     0.00  -0.01   0.01
   199   1     0.00  -0.02   0.01     0.00  -0.02   0.03     0.02  -0.02   0.03
   200   1    -0.01  -0.01   0.01    -0.02  -0.02   0.02    -0.01  -0.02   0.02
   201   1    -0.00  -0.02   0.01    -0.01  -0.03   0.04     0.00  -0.03   0.05
   202   7    -0.00   0.01  -0.02    -0.01   0.00  -0.01     0.01  -0.01   0.01
   203   9     0.01   0.00  -0.01     0.01  -0.01   0.02     0.01  -0.01   0.05
   204   9    -0.01  -0.01  -0.01    -0.02  -0.03   0.01     0.00  -0.05   0.03
   205   6    -0.00   0.01  -0.02    -0.01   0.00  -0.01     0.00  -0.00   0.00
   206   6    -0.00  -0.00  -0.01    -0.01  -0.01   0.00     0.00  -0.01   0.01
   207   6    -0.00   0.02  -0.03    -0.01   0.02  -0.03     0.01   0.00  -0.01
   208   6    -0.00   0.02  -0.03    -0.01   0.02  -0.03     0.00   0.01  -0.02
   209   6    -0.01  -0.00  -0.01    -0.03  -0.01   0.00    -0.03  -0.01   0.01
   210   6     0.00  -0.01  -0.01     0.01  -0.01   0.00     0.04  -0.01   0.01
   211   6    -0.00   0.02  -0.04    -0.01   0.03  -0.04     0.00   0.02  -0.02
   212   6    -0.00   0.02  -0.04    -0.01   0.03  -0.04     0.00   0.02  -0.03
   213   6    -0.01   0.00  -0.01    -0.06  -0.00   0.00    -0.07  -0.01   0.01
   214   6    -0.01  -0.00  -0.00    -0.03  -0.01   0.00    -0.04  -0.01   0.01
   215   6    -0.01  -0.01  -0.01     0.01  -0.01   0.00     0.03  -0.01   0.01
   216   6     0.01  -0.01  -0.01     0.04  -0.01   0.00     0.08  -0.01   0.01
   217   1    -0.00   0.03  -0.05    -0.01   0.04  -0.06     0.00   0.03  -0.04
   218   1    -0.01   0.02  -0.04    -0.02   0.02  -0.04    -0.02   0.02  -0.03
   219   1     0.00   0.02  -0.03    -0.00   0.03  -0.04     0.02   0.02  -0.02
   220   1    -0.00   0.02  -0.04    -0.01   0.04  -0.05     0.00   0.04  -0.05
   221   6    -0.02   0.00  -0.00    -0.07  -0.00  -0.00    -0.11  -0.01   0.00
   222   1    -0.02   0.00  -0.01    -0.06  -0.00   0.00    -0.07  -0.01   0.01
   223   6    -0.01  -0.00  -0.00    -0.04  -0.00   0.00    -0.07  -0.01   0.00
   224   6    -0.01  -0.00  -0.00    -0.01  -0.01   0.00    -0.01  -0.01   0.01
   225   6    -0.01  -0.01  -0.01     0.02  -0.01   0.00     0.06  -0.01   0.01
   226   1     0.02  -0.01  -0.01     0.04  -0.01   0.00     0.09  -0.01   0.01
   227   6     0.01  -0.01  -0.01     0.05  -0.01   0.00     0.12  -0.01   0.02
   228   6    -0.01   0.00  -0.00    -0.06  -0.00  -0.00    -0.11  -0.01  -0.00
   229   1    -0.02   0.01  -0.00    -0.09  -0.00  -0.00    -0.14  -0.01   0.00
   230   1    -0.00  -0.00   0.00    -0.03  -0.00  -0.00    -0.07  -0.00  -0.00
   231   6    -0.01  -0.01  -0.00    -0.01  -0.01   0.00    -0.01  -0.00   0.00
   232   6    -0.01  -0.01  -0.01     0.05  -0.01   0.00     0.11  -0.01   0.01
   233   1    -0.03  -0.01  -0.00     0.01  -0.01   0.00     0.05  -0.01   0.01
   234   1     0.01  -0.01  -0.01     0.07  -0.01   0.00     0.15  -0.01   0.02
   235   1    -0.01   0.00   0.00    -0.07  -0.00  -0.00    -0.13  -0.01  -0.00
   236   6    -0.03  -0.07   0.09    -0.02  -0.07   0.09    -0.03  -0.05   0.08
   237   6     0.00   0.06  -0.09     0.01   0.06  -0.09    -0.00   0.05  -0.08
   238   1    -0.01  -0.01  -0.01     0.05  -0.01   0.00     0.13  -0.01   0.02
   239   6    -0.04  -0.07   0.10    -0.02  -0.07   0.09    -0.04  -0.05   0.08
   240   1    -0.04  -0.12   0.16    -0.04  -0.12   0.16    -0.04  -0.09   0.15
   241   6    -0.00   0.05  -0.09     0.01   0.06  -0.09    -0.01   0.05  -0.08
   242   1     0.01   0.11  -0.16     0.02   0.11  -0.15     0.01   0.08  -0.14
   243   6    -0.02  -0.01   0.00    -0.01  -0.01   0.00    -0.03   0.00   0.00
   244   1    -0.05  -0.12   0.17    -0.03  -0.12   0.16    -0.05  -0.09   0.14
   245   1     0.01   0.10  -0.16     0.02   0.11  -0.15    -0.00   0.09  -0.14
   246   1    -0.02  -0.01   0.01    -0.00  -0.01   0.00    -0.03   0.00  -0.00
   247   6     0.00  -0.02   0.01    -0.00  -0.02   0.02     0.01  -0.01   0.02
   248   1    -0.00  -0.02   0.01    -0.01  -0.02   0.02     0.00  -0.01   0.02
   249   1     0.01  -0.01   0.01     0.00  -0.02   0.02     0.01  -0.01   0.01
   250   1     0.00  -0.02   0.01    -0.00  -0.03   0.03     0.01  -0.01   0.02
   251   6    -0.00   0.02  -0.04    -0.01   0.02  -0.04     0.01   0.01  -0.01
   252   1     0.01   0.02  -0.04    -0.00   0.02  -0.04     0.00   0.01  -0.01
   253   1    -0.01   0.03  -0.04    -0.01   0.02  -0.03     0.01   0.01  -0.01
   254   1    -0.00   0.03  -0.05    -0.01   0.03  -0.04     0.01   0.00  -0.00
                     16                     17                     18
                      A                      A                      A
 Frequencies --     18.1863                20.2417                22.0548
 Red. masses --      6.2455                 5.5803                 7.1907
 Frc consts  --      0.0012                 0.0013                 0.0021
 IR Inten    --      0.0337                 0.0455                 0.9915
  Atom  AN      X      Y      Z        X      Y      Z        X      Y      Z
     1   6    -0.01  -0.02  -0.02    -0.00   0.00   0.02     0.01  -0.01   0.01
     2   6    -0.01  -0.00  -0.02     0.00   0.01   0.02     0.00   0.01   0.01
     3   6    -0.00  -0.00  -0.02     0.00   0.02   0.02     0.00   0.02   0.01
     4   6    -0.00  -0.03  -0.02     0.00   0.02   0.02     0.00   0.01   0.02
     5   7    -0.01  -0.04  -0.02    -0.00   0.01   0.02     0.00  -0.01   0.02
     6   6    -0.00  -0.04  -0.03     0.00   0.01   0.02     0.00   0.02   0.02
     7   6    -0.01  -0.05  -0.03     0.00   0.00   0.02     0.00   0.01   0.02
     8   6    -0.01  -0.05  -0.03     0.00  -0.01   0.01     0.00   0.02   0.03
     9   7    -0.01  -0.06  -0.03    -0.00   0.01   0.02     0.00  -0.02   0.02
    10   6    -0.01  -0.04  -0.03    -0.00   0.00   0.01     0.00  -0.00   0.03
    11   6    -0.01  -0.05  -0.03    -0.00   0.01   0.01     0.00  -0.03   0.02
    12   5    -0.01  -0.08  -0.03    -0.00   0.01   0.02     0.01  -0.06   0.02
    13   9    -0.02  -0.11   0.01    -0.00   0.02   0.01     0.01  -0.10   0.07
    14   9    -0.00  -0.10  -0.06    -0.01   0.02   0.02     0.01  -0.09  -0.04
    15   6    -0.00  -0.03  -0.03     0.00   0.01   0.02    -0.01   0.01   0.02
    16   6     0.02  -0.03  -0.04     0.06  -0.00   0.02    -0.02   0.01   0.03
    17   6    -0.03  -0.02  -0.02    -0.05   0.02   0.02     0.01   0.01   0.01
    18   6     0.05  -0.04  -0.04     0.11  -0.01   0.02    -0.04   0.02   0.04
    19   6     0.03  -0.02  -0.04     0.06  -0.01   0.02    -0.02   0.00   0.03
    20   6    -0.03  -0.01  -0.02    -0.05   0.02   0.02     0.01  -0.00   0.01
    21   6    -0.06  -0.02  -0.01    -0.11   0.03   0.02     0.02   0.01   0.00
    22   6     0.08  -0.04  -0.05     0.17  -0.03   0.02    -0.06   0.02   0.04
    23   1     0.05  -0.05  -0.04     0.11  -0.01   0.02    -0.04   0.02   0.04
    24   6     0.05  -0.02  -0.04     0.11  -0.02   0.02    -0.04   0.00   0.04
    25   6    -0.00  -0.01  -0.03     0.00   0.00   0.02    -0.00  -0.01   0.02
    26   6    -0.05  -0.00  -0.01    -0.10   0.03   0.02     0.02  -0.01   0.00
    27   1    -0.06  -0.03  -0.01    -0.11   0.02   0.02     0.02   0.02   0.00
    28   6    -0.08  -0.01   0.00    -0.16   0.04   0.03     0.04   0.00  -0.01
    29   6     0.08  -0.03  -0.05     0.17  -0.03   0.02    -0.06   0.01   0.04
    30   1     0.10  -0.05  -0.06     0.21  -0.03   0.02    -0.07   0.02   0.05
    31   1     0.04  -0.02  -0.04     0.10  -0.02   0.02    -0.04  -0.00   0.04
    32   6    -0.08  -0.00   0.00    -0.16   0.04   0.03     0.04  -0.01  -0.01
    33   1    -0.04   0.00  -0.01    -0.09   0.03   0.02     0.02  -0.02   0.00
    34   1    -0.10  -0.01   0.01    -0.21   0.05   0.03     0.05   0.00  -0.01
    35   1     0.09  -0.03  -0.06     0.21  -0.04   0.02    -0.07   0.01   0.05
    36   1    -0.09   0.00   0.01    -0.20   0.05   0.03     0.05  -0.02  -0.01
    37   6    -0.00  -0.00  -0.03     0.00   0.00   0.02     0.00  -0.02   0.02
    38   6     0.02   0.07  -0.02     0.04   0.11   0.02    -0.00  -0.05   0.01
    39   6    -0.02  -0.07  -0.03    -0.03  -0.10   0.02     0.01  -0.00   0.03
    40   6     0.02   0.08  -0.02     0.04   0.11   0.02     0.00  -0.06   0.01
    41   1     0.04   0.12  -0.02     0.06   0.19   0.02    -0.01  -0.06   0.00
    42   6    -0.02  -0.06  -0.03    -0.03  -0.10   0.02     0.02  -0.02   0.03
    43   1    -0.04  -0.12  -0.03    -0.06  -0.19   0.01     0.02   0.02   0.04
    44   6    -0.00   0.02  -0.03     0.00   0.00   0.02     0.01  -0.05   0.02
    45   1     0.04   0.13  -0.02     0.06   0.19   0.02    -0.00  -0.09   0.00
    46   1    -0.04  -0.11  -0.03    -0.06  -0.19   0.02     0.03  -0.01   0.04
    47   1    -0.00   0.02  -0.03     0.00  -0.00   0.02     0.02  -0.06   0.02
    48   6     0.00   0.02  -0.02    -0.00   0.03   0.02    -0.00   0.05   0.01
    49   1    -0.01   0.03  -0.01    -0.03   0.03   0.02     0.00   0.06   0.03
    50   1     0.01   0.02  -0.03     0.01   0.03   0.02    -0.00   0.06  -0.00
    51   1     0.01   0.04  -0.02     0.00   0.06   0.01    -0.00   0.04   0.01
    52   6    -0.00  -0.05  -0.03     0.01  -0.03   0.01     0.00   0.05   0.03
    53   1     0.01  -0.05  -0.03     0.03  -0.03   0.01    -0.01   0.06   0.01
    54   1    -0.01  -0.04  -0.03    -0.01  -0.02   0.01     0.01   0.06   0.04
    55   1    -0.01  -0.06  -0.03    -0.00  -0.06  -0.00     0.00   0.06   0.04
    56   6    -0.01   0.01  -0.01     0.00   0.00   0.02     0.00   0.02   0.00
    57   6    -0.00   0.02  -0.00    -0.00  -0.01   0.00     0.01   0.01  -0.02
    58   6    -0.01   0.02   0.00     0.00   0.00   0.02    -0.00   0.03   0.02
    59   7    -0.00   0.03   0.01    -0.00  -0.02  -0.00     0.00   0.01  -0.02
    60   6    -0.00   0.04   0.02     0.00  -0.01   0.01     0.00   0.03   0.00
    61   6    -0.01   0.03   0.01     0.01   0.01   0.04    -0.00   0.04   0.04
    62   5    -0.00   0.05   0.03    -0.00  -0.04  -0.04     0.00  -0.01  -0.06
    63   6    -0.00   0.04   0.03     0.00  -0.02   0.00    -0.00   0.04   0.01
    64   1    -0.01   0.03   0.01     0.01   0.03   0.04    -0.00   0.06   0.04
    65   1    -0.01   0.03   0.01     0.02   0.01   0.05    -0.00   0.04   0.05
    66   1    -0.01   0.02   0.01     0.01   0.02   0.04    -0.00   0.04   0.04
    67   7    -0.00   0.05   0.03    -0.00  -0.03  -0.02     0.00   0.01  -0.03
    68   9     0.01   0.04   0.05    -0.02  -0.03  -0.08     0.00   0.01  -0.13
    69   9    -0.01   0.07   0.04     0.00  -0.09  -0.04     0.01  -0.08  -0.06
    70   6    -0.00   0.05   0.03    -0.00  -0.02  -0.01     0.00   0.03  -0.01
    71   6    -0.00   0.04   0.02    -0.00  -0.02   0.00    -0.01   0.03   0.00
    72   6    -0.00   0.04   0.03    -0.00  -0.04  -0.02     0.00   0.01  -0.04
    73   6    -0.00   0.04   0.03    -0.00  -0.02  -0.00     0.00   0.04   0.00
    74   6     0.00   0.04   0.00    -0.00  -0.01   0.00    -0.01   0.04  -0.01
    75   6    -0.01   0.03   0.02     0.00  -0.02   0.00    -0.01   0.02   0.00
    76   6    -0.00   0.04   0.03    -0.00  -0.03  -0.01     0.00   0.03  -0.02
    77   6    -0.00   0.04   0.02    -0.00  -0.01   0.01     0.00   0.07   0.03
    78   6     0.00   0.05   0.00    -0.01  -0.01   0.00    -0.02   0.05  -0.00
    79   6     0.01   0.03  -0.01    -0.01  -0.01   0.00    -0.01   0.03  -0.01
    80   6    -0.01   0.02   0.01     0.00  -0.02   0.00    -0.01   0.02  -0.01
    81   6    -0.01   0.02   0.03    -0.00  -0.02   0.00    -0.01   0.02   0.01
    82   1     0.00   0.04   0.02    -0.00  -0.01   0.02    -0.00   0.06   0.06
    83   1    -0.00   0.04   0.03     0.00  -0.00   0.01     0.01   0.09   0.03
    84   1    -0.00   0.03   0.02     0.00  -0.01   0.01     0.01   0.08   0.03
    85   6     0.01   0.05  -0.01    -0.01  -0.01   0.00    -0.02   0.05  -0.01
    86   1    -0.00   0.06   0.01    -0.00  -0.01   0.00    -0.02   0.05   0.00
    87   6     0.02   0.03  -0.02    -0.02  -0.01   0.00    -0.01   0.03  -0.02
    88   6     0.00   0.02  -0.00     0.00  -0.02   0.00    -0.00   0.02  -0.02
    89   6    -0.02   0.01   0.01     0.01  -0.02  -0.00    -0.01   0.01  -0.00
    90   1    -0.01   0.03   0.04    -0.01  -0.02   0.01    -0.01   0.02   0.02
    91   6    -0.02   0.01   0.03     0.01  -0.02   0.00    -0.01   0.01   0.01
    92   6     0.02   0.04  -0.02    -0.02  -0.01   0.01    -0.02   0.04  -0.02
    93   1     0.02   0.06  -0.01    -0.02  -0.01   0.01    -0.03   0.06  -0.01
    94   1     0.03   0.03  -0.03    -0.02  -0.01   0.00    -0.00   0.03  -0.03
    95   6     0.01   0.01  -0.02     0.00  -0.02  -0.00     0.01   0.01  -0.03
    96   6    -0.03   0.01   0.03     0.02  -0.02  -0.00    -0.01   0.01   0.00
    97   1    -0.02   0.00   0.01     0.02  -0.02  -0.00    -0.01   0.00  -0.01
    98   1    -0.03   0.01   0.04     0.00  -0.02   0.00    -0.01   0.01   0.02
    99   1     0.03   0.04  -0.03    -0.03  -0.01   0.01    -0.02   0.05  -0.02
   100   6    -0.01  -0.02  -0.04     0.03   0.01   0.04     0.00  -0.02  -0.05
   101   6     0.03   0.04  -0.00    -0.03  -0.05  -0.04     0.03   0.04  -0.03
   102   1    -0.04   0.00   0.03     0.02  -0.02  -0.00    -0.01   0.00   0.01
   103   6    -0.01  -0.03  -0.06     0.03   0.01   0.04     0.01  -0.03  -0.06
   104   1    -0.03  -0.04  -0.06     0.06   0.03   0.07    -0.01  -0.04  -0.05
   105   6     0.04   0.03  -0.01    -0.02  -0.05  -0.05     0.04   0.02  -0.04
   106   1     0.04   0.06   0.02    -0.05  -0.07  -0.07     0.04   0.06  -0.01
   107   6     0.02  -0.00  -0.04     0.01  -0.02  -0.01     0.03  -0.01  -0.06
   108   1    -0.02  -0.06  -0.08     0.06   0.03   0.07     0.01  -0.06  -0.07
   109   1     0.05   0.05  -0.00    -0.05  -0.07  -0.08     0.06   0.04  -0.04
   110   1     0.02  -0.01  -0.05     0.01  -0.02  -0.01     0.04  -0.02  -0.07
   111   6    -0.01  -0.06  -0.03    -0.01   0.03   0.01     0.01  -0.06   0.02
   112   1    -0.00  -0.07  -0.02    -0.01   0.03   0.01     0.02  -0.08   0.05
   113   1    -0.01  -0.07  -0.04    -0.01   0.03   0.02    -0.00  -0.08  -0.00
   114   1    -0.01  -0.06  -0.03    -0.01   0.03   0.01     0.00  -0.05   0.02
   115   6    -0.01  -0.03  -0.02    -0.00  -0.01   0.02     0.01  -0.04   0.01
   116   1    -0.02  -0.01  -0.01     0.00  -0.02   0.02     0.01  -0.03   0.01
   117   1     0.00  -0.04  -0.03    -0.01  -0.01   0.01     0.02  -0.05  -0.01
   118   1    -0.03  -0.05  -0.01     0.00  -0.01   0.02     0.01  -0.05   0.03
   119   6    -0.00   0.01  -0.01    -0.01  -0.02  -0.01     0.01  -0.01  -0.04
   120   1    -0.02   0.01  -0.01     0.00  -0.03  -0.01     0.01  -0.03  -0.04
   121   1     0.02   0.02  -0.01    -0.02  -0.02  -0.02     0.01   0.00  -0.06
   122   1     0.00  -0.00  -0.03    -0.01  -0.01  -0.00     0.01  -0.01  -0.04
   123   6    -0.01   0.05   0.03    -0.00  -0.05  -0.04     0.00  -0.01  -0.07
   124   1    -0.00   0.04   0.04    -0.01  -0.04  -0.05    -0.00  -0.00  -0.09
   125   1    -0.01   0.05   0.03     0.00  -0.06  -0.03     0.01  -0.03  -0.06
   126   1    -0.01   0.05   0.04    -0.00  -0.05  -0.04     0.00  -0.02  -0.07
   127   6    -0.00   0.03   0.02    -0.00  -0.02  -0.01     0.00   0.02  -0.02
   128   6     0.01   0.02   0.01    -0.01  -0.02   0.00     0.01   0.01   0.02
   129   6    -0.02   0.02   0.02     0.01  -0.01  -0.02    -0.00   0.03  -0.04
   130   7     0.00   0.00   0.01    -0.01  -0.00  -0.00     0.00   0.00   0.01
   131   6    -0.01   0.00   0.01     0.00  -0.00  -0.01    -0.00   0.01  -0.02
   132   6    -0.03   0.02   0.02     0.02  -0.01  -0.03    -0.01   0.04  -0.08
   133   5     0.02  -0.01   0.01    -0.01   0.00   0.01     0.01  -0.04   0.09
   134   6    -0.02  -0.01   0.01     0.01   0.01  -0.01    -0.01   0.01  -0.03
   135   1    -0.04   0.02   0.02     0.02  -0.01  -0.03    -0.01   0.02  -0.10
   136   1    -0.04   0.01   0.02     0.02   0.00  -0.03    -0.01   0.07  -0.08
   137   1    -0.03   0.03   0.03     0.02  -0.01  -0.04    -0.01   0.05  -0.07
   138   7     0.00  -0.03   0.01    -0.01   0.02  -0.01     0.00  -0.01   0.01
   139   9     0.02  -0.01   0.01    -0.01  -0.02   0.02     0.01  -0.17   0.12
   140   9     0.03  -0.01   0.01    -0.03   0.02   0.03     0.01   0.04   0.20
   141   6    -0.01  -0.03   0.00     0.00   0.02  -0.02    -0.00   0.00  -0.03
   142   6    -0.04  -0.01   0.00     0.02   0.01  -0.01    -0.01   0.01  -0.02
   143   6     0.01  -0.05   0.00    -0.01   0.03  -0.02     0.01  -0.01  -0.00
   144   6    -0.02  -0.04  -0.00     0.01   0.04  -0.02    -0.00   0.00  -0.06
   145   6    -0.04  -0.01   0.00     0.03   0.00  -0.01    -0.02  -0.01  -0.02
   146   6    -0.03  -0.01  -0.00     0.01   0.01  -0.01    -0.01   0.01  -0.01
   147   6    -0.01  -0.05  -0.00     0.00   0.04  -0.03     0.00  -0.00  -0.04
   148   6    -0.03  -0.05  -0.01     0.02   0.04  -0.03    -0.01   0.02  -0.10
   149   6    -0.06  -0.00   0.00     0.04  -0.00  -0.01    -0.03  -0.01  -0.03
   150   6    -0.03  -0.01  -0.00     0.02  -0.00  -0.00    -0.02  -0.01  -0.01
   151   6    -0.01  -0.01  -0.00     0.00   0.01   0.00    -0.01   0.01   0.00
   152   6    -0.02  -0.02   0.00    -0.00   0.02  -0.01    -0.00   0.03  -0.01
   153   1    -0.00  -0.07  -0.01     0.00   0.05  -0.03     0.00  -0.00  -0.06
   154   1    -0.05  -0.05  -0.01     0.03   0.05  -0.03    -0.01   0.05  -0.11
   155   1    -0.04  -0.04  -0.00     0.02   0.03  -0.04    -0.00   0.00  -0.13
   156   1    -0.03  -0.06  -0.02     0.02   0.05  -0.02    -0.01   0.01  -0.11
   157   6    -0.07   0.00   0.00     0.05  -0.01  -0.01    -0.04  -0.03  -0.03
   158   1    -0.07  -0.00   0.00     0.05  -0.00  -0.02    -0.03  -0.01  -0.04
   159   6    -0.04  -0.00  -0.00     0.03  -0.01   0.00    -0.03  -0.02  -0.01
   160   6    -0.01  -0.01  -0.00     0.01   0.00   0.00    -0.01  -0.00   0.00
   161   6    -0.00  -0.02  -0.00    -0.01   0.02   0.00    -0.00   0.02   0.01
   162   1    -0.03  -0.02   0.00     0.00   0.02  -0.01    -0.01   0.03  -0.02
   163   6    -0.01  -0.02  -0.00    -0.01   0.02  -0.00     0.00   0.04  -0.00
   164   6    -0.06   0.00  -0.00     0.05  -0.01  -0.00    -0.04  -0.03  -0.02
   165   1    -0.08   0.00   0.00     0.07  -0.01  -0.01    -0.05  -0.03  -0.04
   166   1    -0.03  -0.00  -0.01     0.03  -0.01   0.01    -0.03  -0.03   0.00
   167   6     0.02  -0.01  -0.00    -0.01   0.00   0.01     0.00  -0.01   0.02
   168   6     0.00  -0.02  -0.00    -0.02   0.02   0.00     0.00   0.03   0.01
   169   1     0.01  -0.02  -0.01    -0.01   0.02   0.01     0.00   0.02   0.02
   170   1    -0.01  -0.02  -0.00    -0.02   0.03  -0.01     0.00   0.05  -0.01
   171   1    -0.06   0.00  -0.00     0.06  -0.02  -0.00    -0.04  -0.04  -0.02
   172   6     0.03   0.01   0.02    -0.01  -0.01  -0.01     0.01  -0.00   0.04
   173   6     0.04  -0.03  -0.03    -0.02   0.01   0.03     0.01  -0.02   0.02
   174   1     0.01  -0.02  -0.00    -0.03   0.03   0.00     0.01   0.04   0.02
   175   6     0.07   0.01   0.02    -0.03  -0.01  -0.00     0.02  -0.01   0.06
   176   1     0.02   0.03   0.04    -0.01  -0.01  -0.02     0.00   0.01   0.04
   177   6     0.07  -0.03  -0.03    -0.03   0.01   0.03     0.02  -0.03   0.04
   178   1     0.02  -0.05  -0.05    -0.01   0.02   0.04     0.00  -0.03   0.00
   179   6     0.08  -0.01  -0.01    -0.04  -0.00   0.02     0.02  -0.03   0.06
   180   1     0.08   0.02   0.04    -0.03  -0.01  -0.01     0.02  -0.01   0.08
   181   1     0.08  -0.05  -0.05    -0.04   0.01   0.05     0.02  -0.04   0.04
   182   1     0.11  -0.01  -0.01    -0.05  -0.00   0.03     0.03  -0.03   0.08
   183   6     0.03   0.02   0.01    -0.02  -0.02   0.01     0.01  -0.01   0.06
   184   1     0.03   0.02   0.01    -0.03  -0.01   0.02     0.02   0.02   0.08
   185   1     0.03   0.02   0.01    -0.02  -0.03   0.01     0.01  -0.04   0.07
   186   1     0.03   0.03   0.02    -0.02  -0.03   0.02     0.01  -0.01   0.06
   187   6     0.03  -0.05   0.01    -0.02   0.04  -0.02     0.01  -0.03   0.03
   188   1     0.03  -0.05   0.01    -0.03   0.04  -0.02    -0.02  -0.04   0.02
   189   1     0.03  -0.05   0.01    -0.02   0.03  -0.03     0.05  -0.01   0.03
   190   1     0.03  -0.06   0.00    -0.02   0.04  -0.01     0.01  -0.05   0.07
   191   6    -0.01  -0.03  -0.02    -0.00   0.00   0.01     0.00  -0.00   0.02
   192   6     0.01  -0.02  -0.01    -0.00   0.01  -0.01    -0.00  -0.01   0.03
   193   6    -0.02  -0.02  -0.01    -0.00  -0.00   0.01     0.01   0.01  -0.00
   194   7     0.01  -0.00  -0.00    -0.00   0.01  -0.01    -0.00  -0.01   0.01
   195   6    -0.01   0.00  -0.00    -0.00   0.00  -0.00     0.00   0.01  -0.01
   196   6    -0.04  -0.02  -0.02    -0.00  -0.01   0.02     0.01   0.02  -0.02
   197   5     0.02   0.01   0.01    -0.01   0.03  -0.04    -0.00  -0.02   0.03
   198   6    -0.02   0.01   0.02    -0.00   0.00  -0.00     0.01   0.01  -0.02
   199   1    -0.05  -0.02  -0.02    -0.01  -0.02   0.02    -0.01   0.04  -0.02
   200   1    -0.04  -0.02  -0.01     0.01  -0.01   0.04     0.02   0.02  -0.03
   201   1    -0.04  -0.03  -0.03     0.00  -0.00   0.01     0.01   0.03  -0.04
   202   7     0.01   0.02   0.04    -0.00   0.01  -0.02    -0.00   0.01  -0.04
   203   9     0.03   0.01   0.01    -0.01   0.01  -0.08     0.02   0.00   0.09
   204   9     0.04   0.02   0.01    -0.01   0.07  -0.04    -0.03  -0.09   0.03
   205   6    -0.01   0.02   0.03    -0.00   0.00  -0.00     0.00   0.02  -0.04
   206   6    -0.04   0.02   0.01     0.00   0.00  -0.00     0.01   0.01  -0.02
   207   6     0.02   0.03   0.06    -0.00   0.01  -0.02    -0.01   0.03  -0.06
   208   6    -0.02   0.04   0.05    -0.00  -0.01   0.00     0.00   0.03  -0.07
   209   6    -0.04   0.01   0.01     0.02  -0.00  -0.00     0.03   0.01  -0.01
   210   6    -0.04   0.02   0.01    -0.02   0.01  -0.00    -0.02   0.00  -0.02
   211   6     0.00   0.04   0.07    -0.00  -0.00  -0.00    -0.00   0.04  -0.09
   212   6    -0.04   0.04   0.06     0.00  -0.02   0.02     0.01   0.04  -0.09
   213   6    -0.05   0.01   0.01     0.05  -0.00  -0.00     0.06   0.02  -0.01
   214   6    -0.02   0.01   0.01     0.03   0.00  -0.01     0.03   0.01  -0.00
   215   6    -0.02   0.02   0.01    -0.02   0.01  -0.00    -0.02  -0.00  -0.01
   216   6    -0.05   0.02   0.02    -0.04   0.01   0.00    -0.04  -0.00  -0.03
   217   1     0.00   0.05   0.09    -0.00  -0.01   0.00    -0.00   0.05  -0.11
   218   1    -0.04   0.04   0.06     0.02  -0.01   0.03     0.03   0.04  -0.11
   219   1    -0.05   0.04   0.06    -0.01  -0.03   0.02     0.01   0.07  -0.09
   220   1    -0.04   0.05   0.07     0.00  -0.03   0.03     0.01   0.03  -0.08
   221   6    -0.04   0.01   0.01     0.07  -0.01  -0.00     0.09   0.02   0.00
   222   1    -0.06   0.01   0.01     0.05  -0.01  -0.00     0.06   0.03  -0.02
   223   6    -0.01   0.01   0.01     0.05  -0.00  -0.01     0.06   0.01   0.01
   224   6     0.00   0.02   0.01     0.00   0.01  -0.01     0.00  -0.00  -0.00
   225   6    -0.01   0.02   0.01    -0.04   0.01  -0.00    -0.05  -0.01  -0.02
   226   1    -0.07   0.02   0.02    -0.04   0.01   0.00    -0.04   0.00  -0.04
   227   6    -0.05   0.02   0.02    -0.07   0.01   0.00    -0.07  -0.01  -0.03
   228   6    -0.02   0.01   0.01     0.07  -0.01  -0.01     0.09   0.02   0.01
   229   1    -0.05   0.01   0.01     0.09  -0.01  -0.00     0.11   0.03   0.00
   230   1     0.01   0.01   0.01     0.04  -0.00  -0.01     0.06   0.00   0.02
   231   6     0.05   0.02   0.01     0.00   0.01  -0.01    -0.00  -0.01   0.00
   232   6    -0.02   0.02   0.02    -0.07   0.02  -0.00    -0.08  -0.01  -0.03
   233   1     0.01   0.02   0.01    -0.04   0.02  -0.01    -0.05  -0.01  -0.01
   234   1    -0.06   0.02   0.02    -0.08   0.02   0.00    -0.09  -0.01  -0.04
   235   1    -0.02   0.01   0.01     0.09  -0.01  -0.01     0.11   0.02   0.02
   236   6     0.08   0.00  -0.04     0.01   0.03  -0.04     0.00   0.01  -0.01
   237   6     0.07   0.03   0.06    -0.00  -0.01   0.02    -0.01  -0.03   0.03
   238   1    -0.01   0.03   0.02    -0.08   0.02  -0.00    -0.10  -0.02  -0.03
   239   6     0.12   0.00  -0.04     0.01   0.04  -0.05    -0.01   0.00  -0.00
   240   1     0.06  -0.01  -0.08     0.01   0.05  -0.06     0.01   0.03  -0.03
   241   6     0.11   0.03   0.06    -0.00  -0.01   0.01    -0.02  -0.04   0.04
   242   1     0.05   0.04   0.10    -0.01  -0.03   0.04    -0.01  -0.05   0.05
   243   6     0.14   0.01   0.01     0.00   0.02  -0.02    -0.01  -0.02   0.03
   244   1     0.14  -0.01  -0.08     0.01   0.05  -0.07    -0.01   0.01  -0.01
   245   1     0.13   0.04   0.10    -0.01  -0.02   0.03    -0.02  -0.06   0.07
   246   1     0.18   0.01   0.01     0.00   0.02  -0.02    -0.02  -0.03   0.04
   247   6     0.03  -0.02  -0.02    -0.01   0.02  -0.02    -0.00  -0.03   0.06
   248   1     0.05  -0.02  -0.02    -0.01   0.03  -0.02    -0.02  -0.06   0.06
   249   1     0.04  -0.02  -0.01    -0.00   0.01  -0.03     0.00  -0.02   0.08
   250   1     0.03  -0.03  -0.03    -0.01   0.01  -0.02     0.00  -0.03   0.08
   251   6     0.04   0.03   0.06    -0.01   0.02  -0.03    -0.01   0.03  -0.06
   252   1     0.04   0.03   0.06     0.01   0.01  -0.03    -0.03   0.03  -0.07
   253   1     0.05   0.03   0.06    -0.02   0.02  -0.02    -0.01   0.03  -0.07
   254   1     0.04   0.04   0.08    -0.01   0.03  -0.05    -0.01   0.02  -0.06
                     19                     20                     21
                      A                      A                      A
 Frequencies --     22.9293                24.4292                26.0043
 Red. masses --      5.8056                 7.5252                 4.6438
 Frc consts  --      0.0018                 0.0026                 0.0019
 IR Inten    --      0.1531                 0.5030                 0.0259
  Atom  AN      X      Y      Z        X      Y      Z        X      Y      Z
     1   6    -0.01  -0.00  -0.01    -0.01   0.00  -0.02     0.01   0.00  -0.01
     2   6    -0.00  -0.01  -0.01    -0.00   0.01  -0.01    -0.00  -0.01  -0.02
     3   6     0.00  -0.00  -0.01     0.00   0.04  -0.02    -0.01  -0.02  -0.01
     4   6     0.00   0.00  -0.02    -0.00   0.04  -0.02    -0.00  -0.01  -0.00
     5   7    -0.00   0.01  -0.02    -0.00   0.02  -0.02     0.00   0.00  -0.00
     6   6     0.00   0.01  -0.02     0.00   0.05  -0.02    -0.01  -0.01   0.00
     7   6     0.00   0.01  -0.02    -0.00   0.04  -0.03    -0.00  -0.00   0.01
     8   6     0.00   0.01  -0.03    -0.00   0.05  -0.03    -0.00  -0.01   0.02
     9   7    -0.00   0.02  -0.02    -0.00   0.02  -0.03     0.00   0.00   0.01
    10   6    -0.00   0.02  -0.03    -0.00   0.03  -0.03     0.00  -0.01   0.02
    11   6    -0.00   0.03  -0.03    -0.00   0.01  -0.03     0.01   0.00   0.02
    12   5    -0.01   0.03  -0.02    -0.01  -0.00  -0.02     0.01   0.03   0.00
    13   9    -0.00   0.04  -0.04    -0.01  -0.02   0.00     0.01   0.06  -0.03
    14   9    -0.01   0.04   0.00    -0.01  -0.02  -0.05     0.02   0.06   0.04
    15   6     0.01   0.00  -0.02     0.00   0.04  -0.02    -0.01  -0.01   0.00
    16   6     0.01   0.00  -0.02     0.02   0.03  -0.01    -0.00  -0.01   0.00
    17   6     0.01   0.00  -0.02    -0.02   0.03  -0.04    -0.02  -0.00   0.01
    18   6     0.01   0.01  -0.02     0.03   0.03   0.00     0.01  -0.01  -0.00
    19   6     0.00   0.00  -0.02     0.02   0.01  -0.01     0.00  -0.00   0.00
    20   6     0.01   0.00  -0.02    -0.02   0.02  -0.04    -0.02   0.00   0.01
    21   6     0.02   0.00  -0.02    -0.03   0.04  -0.05    -0.04  -0.00   0.01
    22   6     0.00   0.01  -0.02     0.05   0.02   0.01     0.02  -0.01  -0.01
    23   1     0.01   0.01  -0.02     0.03   0.04   0.00     0.00  -0.01  -0.00
    24   6     0.00   0.00  -0.02     0.03   0.00  -0.00     0.01  -0.00  -0.00
    25   6     0.00   0.00  -0.02    -0.00   0.01  -0.03    -0.01   0.00   0.00
    26   6     0.01   0.00  -0.02    -0.04   0.02  -0.05    -0.03   0.01   0.01
    27   1     0.02   0.00  -0.02    -0.03   0.05  -0.05    -0.04  -0.01   0.01
    28   6     0.02   0.00  -0.03    -0.05   0.04  -0.06    -0.05   0.00   0.02
    29   6     0.00   0.00  -0.02     0.05   0.00   0.01     0.02  -0.01  -0.01
    30   1     0.00   0.01  -0.02     0.06   0.02   0.02     0.03  -0.01  -0.01
    31   1     0.00   0.00  -0.02     0.03  -0.01  -0.00     0.02  -0.00  -0.00
    32   6     0.02   0.00  -0.03    -0.06   0.03  -0.06    -0.05   0.01   0.02
    33   1     0.01   0.00  -0.02    -0.04   0.01  -0.05    -0.03   0.01   0.01
    34   1     0.02   0.00  -0.03    -0.07   0.05  -0.07    -0.06   0.00   0.02
    35   1     0.00   0.00  -0.02     0.06  -0.00   0.02     0.03  -0.01  -0.01
    36   1     0.02   0.00  -0.03    -0.07   0.03  -0.07    -0.06   0.01   0.02
    37   6    -0.00   0.00  -0.02    -0.00  -0.01  -0.03     0.00   0.01   0.00
    38   6    -0.01  -0.00  -0.01     0.00  -0.00  -0.03     0.01   0.02  -0.00
    39   6    -0.01   0.01  -0.03    -0.01  -0.04  -0.02     0.00  -0.01   0.01
    40   6    -0.02  -0.00  -0.01     0.00  -0.02  -0.03     0.02   0.03  -0.00
    41   1    -0.01  -0.01  -0.01     0.01   0.02  -0.03     0.01   0.03  -0.01
    42   6    -0.01   0.01  -0.03    -0.01  -0.06  -0.02     0.01  -0.00   0.01
    43   1    -0.00   0.02  -0.03    -0.01  -0.05  -0.02    -0.00  -0.02   0.02
    44   6    -0.02   0.01  -0.02    -0.00  -0.06  -0.03     0.02   0.02   0.00
    45   1    -0.02  -0.01  -0.01     0.01  -0.02  -0.04     0.03   0.04  -0.01
    46   1    -0.01   0.02  -0.03    -0.02  -0.09  -0.02     0.01  -0.01   0.02
    47   1    -0.03   0.01  -0.02    -0.00  -0.07  -0.03     0.03   0.02   0.00
    48   6     0.01  -0.00  -0.01     0.00   0.06  -0.02    -0.02  -0.04  -0.01
    49   1     0.01  -0.00  -0.01     0.00   0.07  -0.00    -0.03  -0.04  -0.03
    50   1     0.01  -0.00  -0.01     0.01   0.07  -0.03    -0.02  -0.05   0.00
    51   1     0.01  -0.00  -0.00     0.01   0.06  -0.02    -0.02  -0.03  -0.02
    52   6     0.00  -0.00  -0.03     0.00   0.07  -0.03    -0.01  -0.02   0.02
    53   1     0.00  -0.01  -0.02     0.01   0.08  -0.04    -0.00  -0.02   0.02
    54   1     0.00  -0.01  -0.04     0.00   0.08  -0.01    -0.02  -0.02   0.01
    55   1     0.00  -0.00  -0.03     0.00   0.07  -0.03    -0.01  -0.03   0.02
    56   6    -0.00  -0.01   0.00    -0.00   0.00  -0.00    -0.00  -0.02  -0.02
    57   6    -0.00  -0.01   0.00    -0.01  -0.01  -0.00    -0.00  -0.01  -0.01
    58   6     0.00  -0.00   0.01     0.01   0.00   0.01    -0.00  -0.02  -0.03
    59   7    -0.00  -0.01   0.01    -0.01  -0.01   0.01    -0.00  -0.01  -0.01
    60   6     0.00  -0.00   0.02     0.00  -0.00   0.02     0.00  -0.02  -0.02
    61   6     0.01  -0.00   0.02     0.02   0.02   0.02     0.00  -0.03  -0.05
    62   5    -0.00  -0.01   0.01    -0.01  -0.01   0.03    -0.00  -0.00   0.00
    63   6     0.00   0.00   0.03     0.01  -0.01   0.03     0.00  -0.01  -0.01
    64   1     0.01   0.00   0.02     0.02   0.03   0.02     0.02  -0.05  -0.05
    65   1     0.00  -0.00   0.02     0.03   0.01   0.03    -0.01  -0.03  -0.05
    66   1     0.00  -0.00   0.01     0.02   0.02   0.03    -0.01  -0.04  -0.07
    67   7    -0.00  -0.01   0.02    -0.00  -0.02   0.04     0.00  -0.00   0.00
    68   9    -0.00  -0.01  -0.01    -0.01  -0.01   0.03     0.01  -0.01   0.02
    69   9    -0.01  -0.03   0.01    -0.03  -0.01   0.03    -0.01   0.01   0.00
    70   6     0.00   0.00   0.04     0.00  -0.02   0.03     0.00  -0.00   0.00
    71   6     0.00  -0.00   0.03     0.02  -0.01   0.02     0.00  -0.01  -0.01
    72   6    -0.00  -0.01   0.02    -0.01  -0.02   0.05     0.00   0.00   0.01
    73   6     0.00   0.01   0.05     0.01  -0.03   0.04     0.00   0.00   0.01
    74   6    -0.01   0.00   0.02     0.03  -0.01   0.02    -0.03  -0.01   0.00
    75   6     0.01  -0.01   0.03     0.01  -0.02   0.03     0.04  -0.01  -0.02
    76   6     0.00  -0.00   0.04     0.00  -0.03   0.05     0.00   0.00   0.01
    77   6     0.01   0.02   0.06     0.01  -0.04   0.03     0.00   0.01   0.02
    78   6    -0.01   0.01   0.03     0.04  -0.01   0.01    -0.07  -0.01   0.01
    79   6    -0.00  -0.00   0.02     0.02  -0.02   0.01    -0.03  -0.00   0.01
    80   6     0.00  -0.02   0.02     0.01  -0.02   0.02     0.03  -0.01  -0.02
    81   6     0.02  -0.02   0.04     0.01  -0.02   0.03     0.08  -0.02  -0.03
    82   1     0.01   0.02   0.08     0.02  -0.03   0.02    -0.01   0.01   0.02
    83   1     0.01   0.04   0.06     0.01  -0.04   0.03     0.01   0.00   0.01
    84   1     0.01   0.03   0.07     0.01  -0.04   0.03     0.01   0.02   0.03
    85   6    -0.02   0.02   0.02     0.04  -0.01   0.01    -0.10  -0.01   0.03
    86   1    -0.02   0.02   0.03     0.04  -0.01   0.02    -0.07  -0.01   0.01
    87   6    -0.00   0.00   0.01     0.02  -0.01   0.01    -0.05  -0.00   0.02
    88   6    -0.00  -0.01   0.02     0.01  -0.02   0.02    -0.00  -0.00  -0.00
    89   6    -0.00  -0.03   0.03     0.00  -0.03   0.03     0.05  -0.02  -0.02
    90   1     0.03  -0.01   0.04     0.01  -0.02   0.03     0.09  -0.02  -0.03
    91   6     0.02  -0.03   0.04     0.00  -0.02   0.03     0.11  -0.03  -0.04
    92   6    -0.01   0.01   0.01     0.03  -0.01   0.00    -0.09  -0.00   0.04
    93   1    -0.02   0.02   0.02     0.05  -0.00   0.00    -0.13  -0.01   0.04
    94   1     0.01  -0.00   0.00     0.01  -0.02   0.00    -0.04   0.00   0.03
    95   6    -0.00  -0.02   0.01    -0.01  -0.02   0.02    -0.01  -0.00   0.00
    96   6     0.00  -0.03   0.03    -0.00  -0.03   0.03     0.09  -0.02  -0.03
    97   1    -0.02  -0.03   0.02     0.00  -0.03   0.02     0.03  -0.02  -0.02
    98   1     0.02  -0.03   0.04    -0.00  -0.02   0.04     0.14  -0.03  -0.05
    99   1    -0.01   0.01   0.01     0.03  -0.01  -0.00    -0.10  -0.00   0.05
   100   6    -0.05  -0.07  -0.06     0.01   0.01   0.05    -0.11  -0.09  -0.13
   101   6     0.05   0.03   0.06    -0.04  -0.06  -0.01     0.09   0.10   0.14
   102   1    -0.00  -0.04   0.04    -0.00  -0.03   0.03     0.11  -0.03  -0.04
   103   6    -0.05  -0.08  -0.07    -0.00   0.01   0.04    -0.11  -0.09  -0.12
   104   1    -0.09  -0.11  -0.11     0.04   0.04   0.07    -0.18  -0.16  -0.24
   105   6     0.05   0.02   0.06    -0.05  -0.06  -0.02     0.08   0.10   0.15
   106   1     0.08   0.08   0.12    -0.05  -0.08  -0.04     0.17   0.17   0.24
   107   6    -0.00  -0.03  -0.01    -0.04  -0.03   0.01    -0.02   0.01   0.02
   108   1    -0.09  -0.12  -0.12     0.01   0.04   0.07    -0.19  -0.16  -0.23
   109   1     0.08   0.06   0.10    -0.08  -0.09  -0.04     0.16   0.18   0.26
   110   1    -0.00  -0.04  -0.02    -0.05  -0.03   0.01    -0.02   0.01   0.02
   111   6    -0.01   0.04  -0.03    -0.01  -0.03  -0.03     0.01   0.01   0.02
   112   1    -0.01   0.05  -0.04    -0.02  -0.03  -0.01     0.01   0.02   0.01
   113   1    -0.00   0.05  -0.02     0.00  -0.03  -0.05     0.02   0.02   0.02
   114   1    -0.01   0.04  -0.03    -0.00  -0.05  -0.04     0.02   0.01   0.03
   115   6    -0.01  -0.00  -0.01    -0.01  -0.02  -0.01     0.01   0.02  -0.01
   116   1    -0.01  -0.01  -0.00    -0.01  -0.02  -0.01     0.01   0.02  -0.02
   117   1    -0.02   0.00  -0.01    -0.01  -0.03  -0.03     0.02   0.02  -0.00
   118   1    -0.01   0.01  -0.01    -0.02  -0.04  -0.00     0.02   0.02  -0.02
   119   6    -0.01  -0.02  -0.01    -0.02  -0.01  -0.02    -0.00  -0.00   0.00
   120   1    -0.01  -0.02  -0.01    -0.04  -0.02  -0.01    -0.00   0.01   0.00
   121   1    -0.01  -0.02  -0.01    -0.02  -0.01  -0.02     0.00  -0.00   0.01
   122   1    -0.01  -0.01  -0.01    -0.02  -0.01  -0.03    -0.00  -0.00   0.00
   123   6    -0.00  -0.03   0.00    -0.02  -0.02   0.05     0.00   0.01   0.01
   124   1    -0.00  -0.02  -0.01    -0.02  -0.02   0.05     0.01   0.00   0.02
   125   1    -0.00  -0.04   0.01    -0.02  -0.02   0.05    -0.00   0.01   0.01
   126   1    -0.00  -0.03   0.00    -0.02  -0.02   0.06    -0.00   0.01   0.02
   127   6     0.00  -0.00   0.03     0.00  -0.03   0.05     0.00   0.00   0.01
   128   6     0.00  -0.01   0.04    -0.00  -0.02   0.03     0.00   0.00   0.01
   129   6    -0.00   0.01   0.01     0.00  -0.02   0.05    -0.00   0.00   0.01
   130   7     0.00  -0.00   0.02    -0.00  -0.01   0.02     0.00   0.00   0.00
   131   6     0.00   0.00   0.00     0.00  -0.01   0.03     0.00   0.00   0.01
   132   6    -0.01   0.02  -0.01     0.00  -0.03   0.06    -0.00   0.00   0.02
   133   5     0.00  -0.02   0.05    -0.00   0.02  -0.04     0.01   0.01  -0.02
   134   6     0.00   0.01  -0.03     0.01  -0.00   0.01    -0.00  -0.00   0.01
   135   1    -0.03   0.01  -0.02    -0.01  -0.02   0.08    -0.01   0.00   0.02
   136   1     0.01   0.02  -0.01     0.01  -0.05   0.07    -0.00  -0.00   0.02
   137   1    -0.00   0.03  -0.03     0.01  -0.03   0.05    -0.00   0.00   0.02
   138   7     0.00   0.02  -0.04     0.00   0.02  -0.03     0.00  -0.00  -0.01
   139   9     0.03  -0.11   0.08     0.02   0.07  -0.05     0.01   0.04  -0.03
   140   9    -0.03   0.04   0.13    -0.03  -0.01  -0.08     0.01  -0.01  -0.05
   141   6     0.00   0.02  -0.05     0.00   0.01  -0.01     0.00  -0.00   0.00
   142   6    -0.00   0.01  -0.02     0.01  -0.00   0.01    -0.00  -0.00   0.00
   143   6     0.00   0.03  -0.08    -0.00   0.03  -0.06     0.01  -0.00  -0.01
   144   6     0.00   0.04  -0.10     0.01   0.02  -0.02    -0.00  -0.01   0.01
   145   6     0.03  -0.00  -0.02     0.03   0.00   0.01    -0.00   0.00   0.00
   146   6    -0.04   0.02  -0.02    -0.01  -0.00   0.01    -0.00  -0.00   0.00
   147   6     0.01   0.04  -0.12     0.00   0.03  -0.05     0.00  -0.01  -0.00
   148   6     0.01   0.05  -0.13     0.01   0.02   0.00    -0.00  -0.01   0.01
   149   6     0.06  -0.01  -0.02     0.05   0.01   0.02    -0.01   0.00   0.01
   150   6     0.03  -0.00  -0.01     0.03   0.01   0.01    -0.00   0.00   0.00
   151   6    -0.04   0.02  -0.01    -0.01  -0.00  -0.00    -0.00  -0.00   0.00
   152   6    -0.07   0.03  -0.02    -0.03  -0.01   0.00    -0.01  -0.01   0.00
   153   1     0.01   0.06  -0.16     0.00   0.04  -0.06     0.00  -0.01   0.00
   154   1     0.02   0.08  -0.14     0.02   0.00  -0.00    -0.01  -0.02   0.02
   155   1    -0.00   0.03  -0.16     0.01   0.02   0.00    -0.01  -0.01   0.02
   156   1     0.01   0.04  -0.11     0.01   0.02   0.01    -0.00  -0.02   0.01
   157   6     0.09  -0.02  -0.02     0.08   0.01   0.02    -0.01   0.00   0.01
   158   1     0.05  -0.01  -0.03     0.05   0.00   0.02    -0.01   0.00   0.01
   159   6     0.06  -0.02  -0.00     0.06   0.01   0.01    -0.00   0.00   0.00
   160   6    -0.00   0.00  -0.00     0.01   0.00   0.00    -0.00  -0.00   0.00
   161   6    -0.08   0.02  -0.01    -0.03  -0.01  -0.01    -0.00  -0.00  -0.00
   162   1    -0.07   0.03  -0.03    -0.02  -0.01   0.01    -0.01  -0.01   0.00
   163   6    -0.11   0.04  -0.02    -0.05  -0.01  -0.00    -0.01  -0.01   0.00
   164   6     0.10  -0.02  -0.01     0.08   0.01   0.02    -0.01   0.00   0.00
   165   1     0.12  -0.03  -0.02     0.10   0.01   0.03    -0.01   0.00   0.01
   166   1     0.06  -0.02   0.01     0.06   0.01   0.01    -0.00   0.00   0.00
   167   6     0.00   0.00   0.01     0.00   0.01  -0.01     0.00   0.00  -0.00
   168   6    -0.12   0.03  -0.01    -0.05  -0.01  -0.01    -0.01  -0.01  -0.00
   169   1    -0.08   0.02  -0.00    -0.04  -0.00  -0.01    -0.00  -0.00  -0.00
   170   1    -0.14   0.04  -0.02    -0.07  -0.02  -0.00    -0.01  -0.01   0.00
   171   1     0.13  -0.03  -0.00     0.10   0.01   0.02    -0.01   0.01   0.00
   172   6     0.01   0.01  -0.01     0.00   0.01  -0.03     0.00   0.00  -0.00
   173   6    -0.00  -0.02   0.04    -0.01   0.01   0.01     0.00  -0.00  -0.00
   174   1    -0.15   0.04  -0.01    -0.07  -0.01  -0.01    -0.01  -0.01  -0.00
   175   6     0.01   0.01  -0.00    -0.01   0.01  -0.04     0.01   0.00  -0.00
   176   1     0.01   0.03  -0.04     0.01   0.00  -0.04     0.00   0.01   0.00
   177   6     0.00  -0.02   0.05    -0.01   0.01  -0.00     0.01  -0.00  -0.01
   178   1    -0.01  -0.03   0.06    -0.00   0.01   0.03     0.00  -0.00  -0.00
   179   6     0.01  -0.01   0.03    -0.01   0.01  -0.03     0.01   0.00  -0.01
   180   1     0.02   0.02  -0.02    -0.01   0.01  -0.06     0.01   0.01  -0.00
   181   1     0.00  -0.04   0.08    -0.02   0.02   0.01     0.01  -0.00  -0.01
   182   1     0.02  -0.01   0.04    -0.02   0.02  -0.04     0.01   0.00  -0.01
   183   6     0.01  -0.02   0.08    -0.00  -0.01   0.02     0.01   0.01   0.00
   184   1    -0.00  -0.00   0.10    -0.02  -0.02   0.01     0.01   0.00   0.00
   185   1     0.01  -0.04   0.08     0.01   0.00   0.01     0.01   0.01   0.00
   186   1     0.01  -0.03   0.09    -0.00  -0.02   0.03     0.01   0.01   0.01
   187   6     0.01   0.03  -0.09    -0.00   0.05  -0.09     0.01  -0.00  -0.02
   188   1    -0.02   0.05  -0.10     0.01   0.07  -0.09     0.02  -0.00  -0.01
   189   1     0.03   0.03  -0.11    -0.02   0.03  -0.10    -0.00  -0.01  -0.01
   190   1     0.01   0.02  -0.06    -0.00   0.06  -0.12     0.01  -0.00  -0.03
   191   6    -0.00   0.02  -0.03    -0.00   0.02  -0.03     0.00  -0.01   0.02
   192   6    -0.00   0.02  -0.03    -0.00   0.00   0.01    -0.00  -0.01   0.02
   193   6    -0.00   0.01  -0.01    -0.00   0.04  -0.04     0.00  -0.01   0.02
   194   7     0.00   0.01  -0.01    -0.00   0.00   0.01    -0.00  -0.01   0.02
   195   6     0.00   0.00  -0.00    -0.00   0.02  -0.02     0.00  -0.01   0.02
   196   6     0.00   0.00  -0.00    -0.00   0.06  -0.08     0.00  -0.01   0.02
   197   5     0.00   0.01  -0.01     0.00  -0.07   0.11    -0.00  -0.01   0.02
   198   6    -0.00  -0.01   0.01    -0.00   0.03  -0.03     0.00  -0.00   0.00
   199   1     0.02   0.00  -0.01    -0.01   0.09  -0.08    -0.01  -0.02   0.02
   200   1    -0.01   0.01  -0.01    -0.00   0.05  -0.11     0.01  -0.01   0.03
   201   1    -0.00  -0.01   0.01    -0.00   0.06  -0.09     0.00  -0.00   0.02
   202   7     0.00  -0.02   0.03    -0.00  -0.00   0.01    -0.00   0.01  -0.02
   203   9    -0.02  -0.01  -0.03     0.01   0.00   0.27     0.02   0.00   0.05
   204   9     0.03   0.03  -0.01     0.00  -0.25   0.11    -0.02  -0.05   0.02
   205   6     0.00  -0.02   0.03    -0.00   0.02  -0.02     0.00   0.01  -0.02
   206   6    -0.00  -0.01   0.01    -0.00   0.02  -0.02     0.01  -0.00   0.00
   207   6     0.01  -0.04   0.06    -0.00   0.00  -0.00    -0.01   0.03  -0.05
   208   6     0.00  -0.03   0.06    -0.00   0.05  -0.06     0.00   0.02  -0.04
   209   6    -0.03  -0.01   0.01    -0.01   0.03  -0.01     0.02  -0.00   0.00
   210   6     0.03  -0.00   0.01    -0.01   0.01  -0.03    -0.01   0.00   0.00
   211   6     0.00  -0.04   0.07    -0.00   0.04  -0.05    -0.00   0.03  -0.06
   212   6    -0.00  -0.03   0.06    -0.00   0.08  -0.11     0.01   0.02  -0.05
   213   6    -0.06  -0.01   0.01    -0.01   0.04  -0.01     0.04  -0.00   0.00
   214   6    -0.03  -0.00   0.00    -0.00   0.02   0.00     0.02  -0.00   0.00
   215   6     0.03  -0.00   0.01    -0.01  -0.00  -0.01    -0.01   0.00   0.00
   216   6     0.06  -0.00   0.01    -0.01   0.00  -0.04    -0.02   0.00   0.00
   217   1     0.01  -0.06   0.10    -0.00   0.05  -0.07    -0.00   0.04  -0.08
   218   1    -0.02  -0.03   0.08    -0.01   0.06  -0.15     0.01   0.02  -0.06
   219   1     0.01  -0.05   0.06     0.00   0.12  -0.11     0.00   0.03  -0.05
   220   1    -0.00  -0.02   0.05    -0.00   0.08  -0.11     0.01   0.02  -0.04
   221   6    -0.09  -0.01   0.00    -0.01   0.05   0.01     0.05  -0.00   0.00
   222   1    -0.05  -0.01   0.01    -0.01   0.05  -0.02     0.03  -0.00   0.00
   223   6    -0.06  -0.00  -0.00    -0.00   0.03   0.02     0.04  -0.00   0.00
   224   6    -0.00  -0.00   0.01    -0.00   0.00   0.00     0.00   0.00   0.00
   225   6     0.06  -0.00   0.01    -0.01  -0.02  -0.01    -0.03   0.00  -0.00
   226   1     0.05  -0.00   0.02    -0.01   0.01  -0.05    -0.02   0.00   0.00
   227   6     0.09  -0.00   0.02    -0.01  -0.01  -0.04    -0.04   0.00   0.00
   228   6    -0.09  -0.01  -0.00    -0.01   0.04   0.02     0.06  -0.00   0.00
   229   1    -0.11  -0.01  -0.00    -0.01   0.06   0.01     0.07  -0.00   0.00
   230   1    -0.06  -0.00  -0.01    -0.00   0.02   0.03     0.04  -0.00   0.00
   231   6    -0.00   0.00   0.00     0.00  -0.01   0.02     0.00   0.00  -0.00
   232   6     0.09  -0.00   0.01    -0.01  -0.02  -0.03    -0.05   0.01   0.00
   233   1     0.06  -0.00   0.01    -0.01  -0.02  -0.01    -0.03   0.01  -0.00
   234   1     0.12  -0.00   0.02    -0.01  -0.02  -0.05    -0.05   0.01   0.00
   235   1    -0.12  -0.01  -0.01    -0.01   0.05   0.03     0.07  -0.00   0.00
   236   6    -0.01  -0.02   0.03     0.00  -0.02   0.02     0.00   0.01  -0.01
   237   6     0.00   0.02  -0.03     0.00  -0.01   0.03    -0.00  -0.01   0.01
   238   1     0.12  -0.00   0.02    -0.01  -0.04  -0.03    -0.06   0.01  -0.00
   239   6    -0.01  -0.01   0.03     0.01  -0.03   0.04    -0.00   0.02  -0.01
   240   1    -0.01  -0.03   0.05     0.00  -0.02   0.01     0.00   0.02  -0.02
   241   6     0.00   0.02  -0.03     0.01  -0.03   0.05    -0.01  -0.01   0.01
   242   1     0.01   0.04  -0.05     0.00  -0.00   0.03    -0.00  -0.02   0.02
   243   6    -0.00   0.01  -0.01     0.01  -0.04   0.06    -0.01   0.00  -0.00
   244   1    -0.01  -0.03   0.05     0.01  -0.04   0.05    -0.00   0.03  -0.02
   245   1     0.01   0.04  -0.06     0.01  -0.03   0.06    -0.01  -0.02   0.01
   246   1    -0.00   0.01  -0.01     0.01  -0.05   0.08    -0.01   0.01  -0.01
   247   6    -0.00   0.03  -0.04    -0.00  -0.03   0.05    -0.00  -0.01   0.02
   248   1     0.01   0.04  -0.04     0.00  -0.07   0.04    -0.01  -0.01   0.02
   249   1    -0.01   0.02  -0.05    -0.00  -0.02   0.09     0.00  -0.01   0.02
   250   1    -0.00   0.03  -0.06    -0.00  -0.02   0.05    -0.00  -0.01   0.03
   251   6     0.01  -0.04   0.07    -0.00  -0.02   0.03    -0.01   0.03  -0.06
   252   1     0.01  -0.04   0.08    -0.07   0.01   0.02    -0.02   0.03  -0.08
   253   1     0.01  -0.05   0.07     0.07  -0.01  -0.00    -0.00   0.05  -0.06
   254   1     0.01  -0.04   0.08     0.00  -0.07   0.10    -0.01   0.03  -0.05
                     22                     23                     24
                      A                      A                      A
 Frequencies --     27.1005                30.0865                31.4981
 Red. masses --      7.3934                 6.3888                 8.0164
 Frc consts  --      0.0032                 0.0034                 0.0047
 IR Inten    --      1.3930                 0.0451                 0.2771
  Atom  AN      X      Y      Z        X      Y      Z        X      Y      Z
     1   6     0.00   0.04  -0.00    -0.01   0.01   0.04    -0.01  -0.02   0.01
     2   6    -0.00   0.01  -0.00     0.00  -0.01   0.05    -0.00  -0.01   0.02
     3   6    -0.00  -0.02  -0.00     0.02  -0.02   0.04    -0.00  -0.01   0.01
     4   6    -0.00  -0.02  -0.00     0.01  -0.01   0.02    -0.00  -0.01   0.01
     5   7     0.00   0.02  -0.00    -0.01   0.01   0.02    -0.01  -0.01   0.01
     6   6    -0.00  -0.04   0.00     0.02  -0.01  -0.00     0.00   0.02   0.01
     7   6    -0.00  -0.05   0.00     0.01  -0.01  -0.02    -0.00   0.03   0.00
     8   6    -0.00  -0.06   0.00     0.01  -0.02  -0.04     0.00   0.07  -0.01
     9   7     0.00  -0.03   0.00    -0.01   0.01  -0.02    -0.01   0.02  -0.00
    10   6    -0.00  -0.06   0.01    -0.00  -0.01  -0.05    -0.00   0.07  -0.01
    11   6     0.00  -0.04   0.00    -0.02   0.01  -0.03    -0.01   0.04  -0.01
    12   5     0.00   0.05   0.00    -0.02   0.07   0.00    -0.01  -0.08   0.00
    13   9    -0.02   0.10  -0.06    -0.04   0.12  -0.07     0.00  -0.16   0.11
    14   9     0.03   0.09   0.07    -0.03   0.12   0.08    -0.04  -0.15  -0.10
    15   6    -0.00  -0.03   0.00     0.04  -0.02  -0.00     0.00   0.01   0.01
    16   6    -0.01  -0.03  -0.01     0.05  -0.02  -0.00     0.02   0.01   0.01
    17   6     0.00  -0.03   0.01     0.05  -0.02   0.00    -0.01   0.01   0.00
    18   6    -0.01  -0.03  -0.02     0.06  -0.02  -0.01     0.04   0.01   0.01
    19   6    -0.00  -0.01  -0.01     0.05  -0.01  -0.00     0.02   0.00   0.01
    20   6     0.01  -0.02   0.01     0.05  -0.01   0.00    -0.01   0.01   0.00
    21   6     0.01  -0.04   0.02     0.05  -0.02   0.00    -0.03   0.02   0.00
    22   6    -0.01  -0.02  -0.03     0.08  -0.02  -0.01     0.06   0.00   0.02
    23   1    -0.01  -0.04  -0.02     0.06  -0.02  -0.01     0.03   0.02   0.02
    24   6    -0.01  -0.01  -0.02     0.06  -0.01  -0.01     0.04  -0.00   0.01
    25   6     0.00  -0.01   0.00     0.04  -0.01  -0.00     0.00   0.00   0.01
    26   6     0.01  -0.01   0.02     0.05  -0.01   0.00    -0.04   0.01   0.00
    27   1     0.00  -0.04   0.02     0.06  -0.02   0.00    -0.02   0.02   0.00
    28   6     0.02  -0.03   0.03     0.06  -0.02   0.01    -0.05   0.02  -0.00
    29   6    -0.01  -0.01  -0.03     0.08  -0.02  -0.01     0.06  -0.01   0.02
    30   1    -0.02  -0.03  -0.04     0.09  -0.03  -0.01     0.07   0.00   0.02
    31   1    -0.01   0.00  -0.02     0.06  -0.01  -0.01     0.04  -0.01   0.01
    32   6     0.02  -0.02   0.03     0.06  -0.02   0.01    -0.05   0.02  -0.00
    33   1     0.02  -0.00   0.02     0.05  -0.01   0.00    -0.04   0.01   0.00
    34   1     0.02  -0.04   0.04     0.07  -0.02   0.01    -0.06   0.03  -0.00
    35   1    -0.01  -0.01  -0.04     0.09  -0.02  -0.01     0.08  -0.01   0.02
    36   1     0.03  -0.02   0.04     0.06  -0.02   0.01    -0.07   0.02  -0.00
    37   6     0.00   0.01   0.00     0.00   0.00   0.00     0.00  -0.00   0.01
    38   6    -0.00   0.01   0.01    -0.01   0.01   0.04     0.00   0.01   0.01
    39   6     0.00   0.02  -0.00    -0.02   0.01  -0.03    -0.01  -0.02   0.01
    40   6    -0.00   0.04   0.01    -0.05   0.02   0.04     0.00   0.00   0.01
    41   1    -0.00   0.00   0.01     0.00   0.00   0.06     0.01   0.02   0.01
    42   6     0.00   0.04  -0.00    -0.05   0.03  -0.03    -0.01  -0.03   0.01
    43   1     0.00   0.02  -0.01    -0.00   0.01  -0.06    -0.01  -0.03   0.00
    44   6     0.00   0.05   0.00    -0.07   0.03   0.00    -0.01  -0.02   0.01
    45   1    -0.00   0.04   0.01    -0.06   0.03   0.07     0.00   0.01   0.01
    46   1     0.00   0.06  -0.01    -0.07   0.03  -0.06    -0.01  -0.04   0.00
    47   1     0.00   0.07   0.00    -0.10   0.04   0.01    -0.01  -0.03   0.01
    48   6    -0.01  -0.06  -0.00     0.03  -0.04   0.04    -0.00  -0.00   0.01
    49   1    -0.01  -0.07  -0.03     0.04  -0.05   0.03    -0.00  -0.01   0.01
    50   1    -0.01  -0.07   0.02     0.04  -0.05   0.05    -0.00  -0.01   0.01
    51   1    -0.01  -0.06   0.00     0.04  -0.05   0.06    -0.00  -0.00   0.01
    52   6    -0.01  -0.08   0.00     0.03  -0.03  -0.05     0.01   0.09  -0.01
    53   1    -0.01  -0.09   0.01     0.04  -0.04  -0.04     0.02   0.10  -0.03
    54   1    -0.01  -0.09  -0.01     0.04  -0.03  -0.05     0.02   0.10   0.01
    55   1    -0.01  -0.08   0.00     0.03  -0.03  -0.06     0.01   0.08  -0.01
    56   6    -0.00   0.02  -0.01     0.00  -0.00   0.06    -0.00  -0.01   0.02
    57   6    -0.00   0.03   0.02     0.01   0.00   0.05     0.00   0.01   0.03
    58   6    -0.00  -0.00  -0.04    -0.01   0.00   0.05    -0.01  -0.01  -0.01
    59   7    -0.00   0.02   0.01     0.01   0.00   0.03     0.00   0.01   0.02
    60   6     0.00   0.00  -0.02    -0.00   0.00   0.03    -0.01  -0.01  -0.01
    61   6    -0.00  -0.03  -0.08    -0.01  -0.00   0.05    -0.01  -0.03  -0.03
    62   5    -0.00   0.06   0.07     0.01  -0.02  -0.02     0.01   0.06   0.08
    63   6     0.00  -0.02  -0.04    -0.01   0.00   0.01    -0.01  -0.01  -0.02
    64   1    -0.01  -0.06  -0.07    -0.01  -0.00   0.05    -0.00  -0.04  -0.03
    65   1    -0.00  -0.02  -0.10    -0.02   0.00   0.05    -0.02  -0.02  -0.03
    66   1    -0.00  -0.02  -0.08    -0.02  -0.01   0.05    -0.01  -0.03  -0.04
    67   7    -0.00   0.00  -0.01     0.01  -0.01  -0.03    -0.00  -0.01  -0.03
    68   9    -0.01   0.01   0.18    -0.01  -0.01  -0.06    -0.01   0.00   0.22
    69   9     0.01   0.18   0.07     0.05  -0.06  -0.02     0.03   0.21   0.08
    70   6    -0.00  -0.02  -0.03    -0.01  -0.00  -0.01    -0.01  -0.02  -0.04
    71   6     0.01  -0.01  -0.04    -0.03   0.00   0.02    -0.01  -0.01  -0.02
    72   6    -0.00  -0.00  -0.01     0.01  -0.02  -0.05     0.00  -0.01  -0.05
    73   6    -0.00  -0.04  -0.05    -0.01   0.01  -0.03    -0.02  -0.03  -0.07
    74   6     0.03  -0.02  -0.03    -0.04   0.01   0.02    -0.03  -0.01  -0.01
    75   6     0.00   0.00  -0.03    -0.02   0.00   0.02     0.01  -0.01  -0.03
    76   6    -0.00  -0.02  -0.03    -0.00  -0.00  -0.05    -0.01  -0.03  -0.07
    77   6     0.00  -0.06  -0.07    -0.03   0.03  -0.01    -0.03  -0.04  -0.08
    78   6     0.05  -0.03  -0.03    -0.05   0.01   0.02    -0.05  -0.02  -0.00
    79   6     0.03  -0.01  -0.02    -0.03   0.00   0.02    -0.03  -0.01  -0.00
    80   6     0.00   0.01  -0.02    -0.02  -0.00   0.01     0.01  -0.00  -0.02
    81   6    -0.01   0.01  -0.04    -0.02  -0.00   0.02     0.02  -0.01  -0.04
    82   1     0.01  -0.05  -0.09    -0.03   0.02   0.01    -0.04  -0.03  -0.09
    83   1    -0.00  -0.07  -0.07    -0.03   0.03  -0.01    -0.03  -0.05  -0.08
    84   1    -0.00  -0.07  -0.07    -0.03   0.04  -0.02    -0.03  -0.03  -0.08
    85   6     0.07  -0.04  -0.03    -0.06   0.01   0.02    -0.06  -0.02   0.01
    86   1     0.05  -0.04  -0.04    -0.05   0.01   0.02    -0.04  -0.03  -0.01
    87   6     0.04  -0.02  -0.02    -0.04   0.01   0.02    -0.05  -0.01   0.01
    88   6     0.01   0.00  -0.02    -0.02  -0.00   0.01    -0.01  -0.00  -0.01
    89   6    -0.01   0.02  -0.02    -0.01  -0.01   0.01     0.04  -0.00  -0.03
    90   1    -0.01   0.00  -0.05    -0.03   0.00   0.02     0.02  -0.01  -0.04
    91   6    -0.01   0.02  -0.04    -0.02  -0.00   0.02     0.05  -0.01  -0.05
    92   6     0.07  -0.03  -0.02    -0.06   0.01   0.02    -0.07  -0.01   0.02
    93   1     0.09  -0.05  -0.03    -0.07   0.01   0.03    -0.08  -0.03   0.02
    94   1     0.04  -0.02  -0.01    -0.04   0.01   0.02    -0.04  -0.00   0.02
    95   6    -0.01   0.01   0.00     0.00  -0.01   0.00    -0.00   0.00  -0.00
    96   6    -0.01   0.03  -0.03    -0.01  -0.01   0.01     0.06  -0.00  -0.04
    97   1    -0.00   0.03  -0.01    -0.01  -0.01   0.01     0.04   0.00  -0.03
    98   1    -0.02   0.02  -0.05    -0.02  -0.00   0.02     0.06  -0.01  -0.06
    99   1     0.08  -0.04  -0.02    -0.07   0.01   0.03    -0.08  -0.01   0.03
   100   6     0.01   0.06   0.03     0.01  -0.04  -0.00    -0.03  -0.02  -0.03
   101   6    -0.04  -0.02  -0.01     0.02   0.02  -0.00     0.03   0.03   0.04
   102   1    -0.02   0.04  -0.03    -0.01  -0.01   0.01     0.07  -0.00  -0.05
   103   6    -0.00   0.08   0.05     0.03  -0.04  -0.01    -0.02  -0.01  -0.02
   104   1     0.04   0.09   0.04    -0.01  -0.06   0.00    -0.05  -0.04  -0.06
   105   6    -0.05  -0.01   0.01     0.05   0.01  -0.01     0.03   0.04   0.05
   106   1    -0.05  -0.06  -0.03     0.02   0.04  -0.00     0.04   0.05   0.06
   107   6    -0.03   0.04   0.04     0.05  -0.02  -0.02     0.01   0.02   0.02
   108   1     0.01   0.11   0.08     0.03  -0.07  -0.01    -0.04  -0.03  -0.04
   109   1    -0.08  -0.04  -0.00     0.06   0.03  -0.02     0.06   0.06   0.08
   110   1    -0.04   0.05   0.06     0.07  -0.02  -0.02     0.02   0.03   0.03
   111   6     0.01  -0.02   0.01    -0.04   0.02  -0.04    -0.02   0.02  -0.01
   112   1    -0.02  -0.01  -0.01    -0.09   0.05  -0.05    -0.00   0.00   0.01
   113   1     0.02   0.00   0.02    -0.01   0.06  -0.01    -0.04  -0.00  -0.02
   114   1     0.01  -0.04   0.01    -0.03  -0.02  -0.05    -0.02   0.03  -0.02
   115   6     0.00   0.09  -0.00    -0.03   0.04   0.04    -0.01  -0.03   0.02
   116   1     0.00   0.10  -0.01    -0.03   0.02   0.05    -0.01  -0.03   0.02
   117   1     0.01   0.11   0.03    -0.06   0.06   0.07    -0.01  -0.04   0.00
   118   1    -0.00   0.11  -0.03    -0.03   0.07   0.02    -0.01  -0.04   0.02
   119   6     0.00   0.06   0.07     0.02   0.01   0.06     0.01   0.02   0.06
   120   1    -0.00   0.11   0.07     0.05   0.00   0.05     0.02   0.05   0.05
   121   1     0.00   0.05   0.11    -0.00  -0.00   0.05     0.02   0.02   0.08
   122   1     0.00   0.06   0.08     0.02   0.02   0.09     0.02   0.01   0.07
   123   6    -0.00   0.02   0.02     0.02  -0.03  -0.08     0.01   0.00  -0.03
   124   1    -0.00   0.01   0.04     0.01  -0.02  -0.09     0.02  -0.01  -0.02
   125   1    -0.00   0.04   0.02     0.04  -0.05  -0.07     0.02   0.01  -0.03
   126   1    -0.00   0.02   0.02     0.02  -0.04  -0.10     0.01   0.01  -0.04
   127   6    -0.00  -0.02  -0.02    -0.00   0.00  -0.06    -0.01  -0.02  -0.08
   128   6    -0.01  -0.02  -0.02    -0.01   0.00  -0.04    -0.02  -0.01  -0.06
   129   6     0.01  -0.02  -0.01     0.00   0.01  -0.07     0.00  -0.01  -0.06
   130   7    -0.01  -0.01  -0.00    -0.01   0.01  -0.04    -0.02  -0.01  -0.04
   131   6     0.00  -0.02  -0.00     0.00   0.01  -0.06    -0.00  -0.01  -0.04
   132   6     0.01  -0.03  -0.01     0.01   0.02  -0.10     0.02  -0.02  -0.06
   133   5    -0.02  -0.03   0.07    -0.01   0.00  -0.01    -0.03  -0.02   0.02
   134   6     0.01  -0.00  -0.00     0.00   0.01  -0.04     0.01   0.00  -0.03
   135   1     0.01  -0.02   0.00     0.03   0.01  -0.12     0.03  -0.02  -0.07
   136   1     0.02  -0.03  -0.00     0.01   0.05  -0.11     0.02  -0.01  -0.07
   137   1     0.01  -0.03  -0.01     0.01   0.01  -0.09     0.02  -0.03  -0.06
   138   7    -0.01   0.01  -0.01    -0.01  -0.01   0.03    -0.02   0.00   0.02
   139   9    -0.02  -0.15   0.10    -0.04   0.01  -0.01    -0.06  -0.07   0.03
   140   9    -0.03   0.04   0.17     0.02  -0.00  -0.01    -0.01   0.02   0.07
   141   6     0.00   0.01  -0.01     0.00   0.00   0.00    -0.00   0.01  -0.00
   142   6     0.02  -0.00  -0.00     0.01   0.01  -0.03     0.02  -0.00  -0.02
   143   6    -0.01   0.03  -0.03    -0.01  -0.02   0.09    -0.02   0.00   0.05
   144   6     0.01   0.03  -0.05     0.00  -0.00   0.04     0.00   0.02   0.02
   145   6     0.03  -0.01  -0.00    -0.00   0.00  -0.03     0.02  -0.01  -0.02
   146   6     0.01  -0.00  -0.00     0.02   0.02  -0.02     0.03   0.00  -0.02
   147   6    -0.00   0.05  -0.06    -0.01  -0.02   0.09    -0.01   0.01   0.05
   148   6     0.02   0.05  -0.07     0.00   0.00   0.02     0.02   0.03   0.00
   149   6     0.05  -0.01  -0.00    -0.01  -0.01  -0.04     0.03  -0.01  -0.03
   150   6     0.03  -0.01  -0.00    -0.00  -0.00  -0.02     0.02  -0.01  -0.01
   151   6     0.00  -0.00  -0.00     0.03   0.01  -0.01     0.03   0.00  -0.01
   152   6    -0.00  -0.00  -0.00     0.04   0.03  -0.02     0.04   0.01  -0.02
   153   1     0.00   0.06  -0.08    -0.01  -0.03   0.13    -0.01   0.02   0.07
   154   1     0.03   0.07  -0.07     0.00   0.01   0.02     0.03   0.04   0.00
   155   1     0.02   0.03  -0.09     0.01  -0.00   0.02     0.02   0.02  -0.01
   156   1     0.02   0.05  -0.06     0.01   0.00   0.02     0.02   0.04   0.01
   157   6     0.07  -0.01   0.00    -0.03  -0.02  -0.04     0.03  -0.02  -0.02
   158   1     0.05  -0.01  -0.00    -0.00  -0.00  -0.05     0.03  -0.01  -0.03
   159   6     0.05  -0.01   0.00    -0.02  -0.01  -0.02     0.02  -0.02  -0.01
   160   6     0.01  -0.00  -0.00     0.01   0.00  -0.01     0.02  -0.01  -0.01
   161   6    -0.01  -0.00  -0.00     0.04   0.02   0.00     0.04   0.00  -0.00
   162   1     0.00  -0.00  -0.00     0.04   0.03  -0.03     0.04   0.01  -0.02
   163   6    -0.02   0.00  -0.01     0.06   0.04  -0.01     0.05   0.01  -0.01
   164   6     0.07  -0.01   0.00    -0.03  -0.02  -0.03     0.03  -0.02  -0.02
   165   1     0.08  -0.01   0.00    -0.03  -0.02  -0.05     0.03  -0.02  -0.03
   166   1     0.05  -0.01   0.00    -0.02  -0.02  -0.01     0.02  -0.02  -0.01
   167   6     0.00  -0.00  -0.00     0.00  -0.00   0.00     0.00  -0.01  -0.00
   168   6    -0.02   0.00  -0.00     0.06   0.03   0.00     0.05   0.01  -0.00
   169   1    -0.01  -0.00  -0.00     0.04   0.02   0.01     0.04   0.00   0.00
   170   1    -0.03   0.00  -0.01     0.07   0.04  -0.01     0.06   0.02  -0.01
   171   1     0.08  -0.02   0.00    -0.05  -0.03  -0.03     0.03  -0.03  -0.02
   172   6    -0.00  -0.01  -0.02    -0.01  -0.01   0.02    -0.01  -0.03  -0.00
   173   6    -0.01   0.00   0.02    -0.00   0.00   0.01    -0.01   0.01   0.01
   174   1    -0.03   0.00  -0.00     0.08   0.04   0.01     0.06   0.01   0.00
   175   6    -0.02  -0.01  -0.02    -0.02  -0.02   0.04    -0.03  -0.03   0.01
   176   1     0.00  -0.02  -0.03    -0.00  -0.02   0.02     0.00  -0.04  -0.01
   177   6    -0.02   0.00   0.02    -0.01  -0.00   0.03    -0.03   0.01   0.02
   178   1    -0.00   0.01   0.03     0.00   0.01  -0.01     0.00   0.02   0.01
   179   6    -0.03  -0.00   0.00    -0.02  -0.02   0.04    -0.04  -0.01   0.02
   180   1    -0.02  -0.02  -0.03    -0.02  -0.03   0.05    -0.04  -0.04   0.01
   181   1    -0.03   0.01   0.03    -0.01   0.00   0.03    -0.04   0.02   0.02
   182   1    -0.04  -0.00   0.00    -0.03  -0.02   0.06    -0.06  -0.02   0.02
   183   6    -0.02  -0.02  -0.02    -0.01  -0.01  -0.02    -0.03  -0.02  -0.06
   184   1    -0.01  -0.02  -0.01    -0.01   0.00  -0.01    -0.03  -0.01  -0.06
   185   1    -0.03  -0.02  -0.01    -0.02  -0.02  -0.01    -0.05  -0.02  -0.06
   186   1    -0.02  -0.03  -0.03    -0.02  -0.01  -0.03    -0.04  -0.03  -0.08
   187   6    -0.02   0.03  -0.03    -0.02  -0.04   0.14    -0.04  -0.00   0.08
   188   1    -0.08   0.06  -0.06    -0.00  -0.09   0.15    -0.07  -0.02   0.07
   189   1     0.02   0.03  -0.07    -0.03  -0.01   0.18    -0.02   0.01   0.08
   190   1    -0.03   0.02   0.03    -0.02  -0.03   0.13    -0.04  -0.00   0.12
   191   6    -0.00  -0.05   0.01    -0.00   0.00  -0.06    -0.01   0.07  -0.02
   192   6     0.01  -0.04   0.01     0.00   0.00  -0.04    -0.02   0.05  -0.01
   193   6    -0.01  -0.04   0.01    -0.01   0.01  -0.06     0.01   0.06  -0.03
   194   7     0.01  -0.03   0.01     0.00   0.00  -0.03    -0.01   0.04  -0.02
   195   6    -0.01  -0.03   0.01    -0.01   0.01  -0.04     0.00   0.04  -0.03
   196   6    -0.03  -0.05   0.01    -0.02   0.01  -0.07     0.02   0.08  -0.04
   197   5     0.02  -0.02   0.02     0.01  -0.03   0.04    -0.02   0.01  -0.00
   198   6    -0.02  -0.01   0.01    -0.01   0.01  -0.02     0.01   0.02  -0.03
   199   1    -0.04  -0.06   0.02    -0.02   0.02  -0.07     0.03   0.09  -0.04
   200   1    -0.02  -0.04   0.03    -0.03   0.01  -0.07     0.02   0.07  -0.06
   201   1    -0.03  -0.05  -0.00    -0.02   0.00  -0.07     0.02   0.08  -0.03
   202   7     0.00   0.02  -0.01     0.01  -0.01   0.02    -0.01  -0.02   0.01
   203   9     0.05  -0.00   0.06     0.00  -0.00   0.11    -0.06   0.01   0.00
   204   9     0.01  -0.06   0.02     0.05  -0.11   0.04    -0.01   0.01  -0.00
   205   6    -0.01   0.02  -0.01    -0.01   0.01  -0.00     0.00  -0.00  -0.01
   206   6    -0.03  -0.00   0.00    -0.03   0.01  -0.02     0.02   0.02  -0.02
   207   6     0.01   0.05  -0.03     0.01  -0.01   0.05    -0.02  -0.06   0.04
   208   6    -0.01   0.05  -0.03    -0.01   0.02   0.01     0.01  -0.03   0.01
   209   6    -0.02  -0.01   0.00    -0.04   0.02  -0.02     0.02   0.03  -0.01
   210   6    -0.05  -0.00   0.00    -0.03   0.00  -0.02     0.04   0.01  -0.02
   211   6    -0.00   0.07  -0.04     0.00   0.00   0.04    -0.00  -0.07   0.04
   212   6    -0.02   0.05  -0.03    -0.02   0.04  -0.01     0.02  -0.03  -0.01
   213   6    -0.01  -0.01   0.00    -0.05   0.03  -0.01     0.02   0.04  -0.01
   214   6    -0.01  -0.00  -0.00    -0.03   0.01  -0.01     0.02   0.02  -0.00
   215   6    -0.05   0.00   0.00    -0.02  -0.00  -0.02     0.04   0.00  -0.01
   216   6    -0.07   0.00   0.01    -0.03   0.00  -0.03     0.05   0.00  -0.03
   217   1    -0.00   0.09  -0.06     0.00   0.00   0.06    -0.00  -0.10   0.06
   218   1    -0.02   0.05  -0.04    -0.03   0.03  -0.03     0.02  -0.03  -0.01
   219   1    -0.03   0.06  -0.03    -0.03   0.05  -0.01     0.03  -0.02  -0.01
   220   1    -0.02   0.06  -0.02    -0.02   0.05  -0.00     0.02  -0.04  -0.01
   221   6     0.01  -0.01  -0.00    -0.06   0.03  -0.01     0.01   0.04  -0.00
   222   1    -0.01  -0.01   0.00    -0.05   0.03  -0.02     0.02   0.04  -0.02
   223   6     0.01  -0.01  -0.00    -0.04   0.02  -0.00     0.01   0.03   0.00
   224   6    -0.02  -0.00  -0.00    -0.02   0.00  -0.01     0.02   0.01  -0.01
   225   6    -0.07   0.01   0.00    -0.02  -0.01  -0.02     0.06  -0.01  -0.02
   226   1    -0.07   0.00   0.01    -0.03   0.00  -0.04     0.05   0.01  -0.04
   227   6    -0.10   0.01   0.01    -0.03  -0.01  -0.03     0.07  -0.01  -0.03
   228   6     0.02  -0.01  -0.00    -0.06   0.02  -0.00     0.01   0.04   0.01
   229   1     0.02  -0.01  -0.00    -0.07   0.04  -0.01     0.01   0.05  -0.00
   230   1     0.01  -0.01  -0.00    -0.04   0.01   0.00     0.01   0.02   0.01
   231   6     0.00  -0.00  -0.00    -0.00  -0.00   0.00     0.00   0.00   0.00
   232   6    -0.09   0.01   0.00    -0.03  -0.01  -0.02     0.08  -0.01  -0.02
   233   1    -0.06   0.01  -0.00    -0.02  -0.01  -0.01     0.06  -0.01  -0.01
   234   1    -0.11   0.01   0.01    -0.03  -0.01  -0.04     0.09  -0.01  -0.04
   235   1     0.03  -0.01  -0.00    -0.07   0.03   0.00     0.00   0.04   0.01
   236   6     0.02  -0.00  -0.03     0.01  -0.03  -0.01    -0.01   0.01   0.03
   237   6     0.01   0.01   0.03     0.01   0.01   0.02    -0.01  -0.01  -0.01
   238   1    -0.11   0.01   0.00    -0.03  -0.02  -0.03     0.09  -0.02  -0.02
   239   6     0.04  -0.00  -0.04     0.03  -0.04   0.01    -0.04  -0.00   0.05
   240   1     0.01  -0.01  -0.06     0.00  -0.04  -0.02    -0.00   0.02   0.04
   241   6     0.04   0.01   0.02     0.04  -0.00   0.03    -0.03  -0.02   0.01
   242   1     0.00   0.01   0.05     0.00   0.03   0.02     0.00  -0.01  -0.03
   243   6     0.05   0.00  -0.01     0.05  -0.03   0.03    -0.05  -0.02   0.04
   244   1     0.06  -0.01  -0.06     0.04  -0.06   0.00    -0.05  -0.00   0.07
   245   1     0.05   0.01   0.04     0.04   0.01   0.05    -0.04  -0.03  -0.00
   246   1     0.07   0.00  -0.01     0.06  -0.03   0.04    -0.07  -0.03   0.05
   247   6     0.02  -0.05   0.01     0.01  -0.01  -0.04    -0.03   0.04   0.01
   248   1     0.02  -0.05   0.01     0.03  -0.02  -0.04    -0.03   0.03   0.00
   249   1     0.03  -0.04   0.01     0.00  -0.01  -0.02    -0.04   0.04   0.02
   250   1     0.02  -0.05   0.00     0.01   0.00  -0.06    -0.03   0.06   0.01
   251   6     0.02   0.07  -0.05     0.03  -0.04   0.09    -0.03  -0.09   0.08
   252   1     0.01   0.06  -0.07    -0.01  -0.02   0.09    -0.03  -0.07   0.12
   253   1     0.04   0.08  -0.06     0.07  -0.05   0.07    -0.04  -0.12   0.08
   254   1     0.02   0.07  -0.03     0.03  -0.06   0.14    -0.03  -0.10   0.08
                     25                     26                     27
                      A                      A                      A
 Frequencies --     32.3017                37.9379                39.8346
 Red. masses --      6.2947                 5.3112                 5.1370
 Frc consts  --      0.0039                 0.0045                 0.0048
 IR Inten    --      0.2686                 0.1245                 1.4294
  Atom  AN      X      Y      Z        X      Y      Z        X      Y      Z
     1   6     0.01  -0.08  -0.03    -0.00  -0.02  -0.03     0.01  -0.02  -0.01
     2   6     0.00  -0.10  -0.03    -0.00  -0.01  -0.03     0.01  -0.02  -0.02
     3   6    -0.00  -0.09  -0.03    -0.00   0.02  -0.03    -0.00  -0.00  -0.01
     4   6    -0.00  -0.06  -0.02    -0.01   0.02  -0.03     0.00   0.01   0.00
     5   7     0.01  -0.05  -0.02    -0.00  -0.00  -0.03     0.01  -0.01  -0.00
     6   6    -0.00  -0.03  -0.01    -0.01   0.02  -0.02    -0.00   0.02   0.01
     7   6     0.00   0.01  -0.01    -0.01   0.01  -0.02     0.00   0.01   0.02
     8   6     0.00   0.02  -0.00    -0.01   0.00  -0.01     0.00   0.00   0.03
     9   7     0.01   0.03  -0.01     0.00   0.01  -0.02     0.01  -0.02   0.02
    10   6     0.01   0.06   0.00    -0.00  -0.01  -0.00     0.01  -0.03   0.03
    11   6     0.01   0.06   0.00     0.00  -0.00  -0.01     0.01  -0.05   0.02
    12   5     0.01   0.03  -0.01     0.00   0.01  -0.02     0.02   0.03   0.01
    13   9     0.05   0.07  -0.07     0.01   0.01  -0.03     0.02   0.07  -0.04
    14   9    -0.02   0.07   0.04     0.00   0.01  -0.01     0.04   0.06   0.06
    15   6    -0.01  -0.02  -0.01    -0.02   0.02  -0.02    -0.02   0.02   0.01
    16   6     0.01  -0.02  -0.02    -0.03   0.02  -0.02    -0.03   0.02   0.02
    17   6    -0.02  -0.02  -0.01    -0.02   0.02  -0.03    -0.03   0.02   0.01
    18   6     0.02  -0.03  -0.03    -0.04   0.02  -0.01    -0.04   0.02   0.02
    19   6     0.01  -0.02  -0.02    -0.04   0.02  -0.02    -0.04   0.02   0.02
    20   6    -0.02  -0.01  -0.01    -0.03   0.02  -0.03    -0.04   0.02   0.01
    21   6    -0.03  -0.02   0.00    -0.03   0.02  -0.03    -0.05   0.03   0.01
    22   6     0.04  -0.03  -0.04    -0.06   0.03  -0.01    -0.06   0.03   0.03
    23   1     0.01  -0.03  -0.03    -0.04   0.03  -0.02    -0.03   0.02   0.02
    24   6     0.03  -0.02  -0.03    -0.05   0.02  -0.01    -0.05   0.02   0.02
    25   6    -0.00  -0.01  -0.01    -0.03   0.01  -0.02    -0.04   0.02   0.01
    26   6    -0.04  -0.00   0.00    -0.03   0.01  -0.03    -0.07   0.02   0.01
    27   1    -0.03  -0.03   0.00    -0.02   0.03  -0.03    -0.04   0.03   0.01
    28   6    -0.05  -0.01   0.01    -0.03   0.02  -0.03    -0.07   0.03   0.01
    29   6     0.04  -0.02  -0.04    -0.07   0.03  -0.01    -0.06   0.02   0.03
    30   1     0.04  -0.03  -0.04    -0.07   0.03  -0.01    -0.06   0.03   0.03
    31   1     0.03  -0.01  -0.03    -0.06   0.02  -0.01    -0.06   0.02   0.02
    32   6    -0.05  -0.00   0.01    -0.04   0.02  -0.03    -0.08   0.03   0.01
    33   1    -0.04   0.01   0.00    -0.03   0.01  -0.03    -0.07   0.02   0.01
    34   1    -0.06  -0.01   0.02    -0.04   0.03  -0.04    -0.09   0.03   0.00
    35   1     0.06  -0.02  -0.04    -0.09   0.03  -0.01    -0.08   0.02   0.03
    36   1    -0.07   0.00   0.02    -0.04   0.02  -0.04    -0.11   0.03   0.00
    37   6    -0.00   0.00  -0.01    -0.01   0.00  -0.02    -0.01   0.00   0.01
    38   6     0.01   0.02  -0.01     0.00  -0.01  -0.05     0.00  -0.00  -0.02
    39   6    -0.00  -0.00  -0.01     0.00  -0.00  -0.00     0.00  -0.01   0.04
    40   6     0.01   0.04  -0.01     0.02  -0.02  -0.05     0.03  -0.02  -0.02
    41   1     0.01   0.03  -0.01    -0.01  -0.00  -0.06    -0.01   0.01  -0.04
    42   6     0.00   0.01  -0.01     0.03  -0.02  -0.00     0.04  -0.03   0.04
    43   1    -0.01  -0.02  -0.01    -0.00   0.00   0.02    -0.01  -0.01   0.07
    44   6     0.01   0.03  -0.01     0.03  -0.03  -0.03     0.05  -0.04   0.01
    45   1     0.02   0.05  -0.01     0.03  -0.03  -0.07     0.05  -0.03  -0.04
    46   1     0.00   0.00  -0.01     0.04  -0.02   0.01     0.05  -0.04   0.06
    47   1     0.01   0.04  -0.01     0.05  -0.04  -0.03     0.07  -0.06   0.01
    48   6    -0.01  -0.09  -0.03    -0.01   0.05  -0.03    -0.02   0.01  -0.01
    49   1    -0.03  -0.10  -0.04    -0.01   0.06  -0.01    -0.02   0.01  -0.01
    50   1    -0.01  -0.10  -0.02    -0.01   0.06  -0.04    -0.02   0.01  -0.01
    51   1    -0.01  -0.08  -0.04    -0.01   0.05  -0.04    -0.02   0.01  -0.03
    52   6    -0.00   0.00  -0.00    -0.02  -0.01  -0.00    -0.01   0.04   0.03
    53   1     0.01   0.00   0.01    -0.03  -0.01   0.00    -0.01   0.06   0.01
    54   1    -0.01   0.00  -0.01    -0.03  -0.01  -0.01    -0.01   0.05   0.05
    55   1    -0.00  -0.01  -0.00    -0.02  -0.00   0.01    -0.00   0.04   0.05
    56   6    -0.00  -0.09  -0.03    -0.00  -0.01  -0.02     0.01  -0.03  -0.02
    57   6     0.01  -0.08  -0.03    -0.01  -0.02  -0.02     0.01  -0.03  -0.02
    58   6    -0.02  -0.07  -0.02     0.00   0.01   0.02     0.01  -0.03  -0.02
    59   7     0.01  -0.05  -0.02    -0.00  -0.00   0.01     0.01  -0.02  -0.01
    60   6    -0.01  -0.04  -0.02     0.00   0.01   0.03     0.01  -0.02  -0.01
    61   6    -0.04  -0.07  -0.01     0.01   0.02   0.04     0.01  -0.03  -0.02
    62   5     0.02   0.00   0.02    -0.00   0.01   0.04     0.01  -0.00   0.01
    63   6    -0.02  -0.02  -0.00     0.01   0.02   0.06     0.01  -0.02  -0.00
    64   1    -0.05  -0.07  -0.01     0.01   0.05   0.04     0.01  -0.02  -0.02
    65   1    -0.04  -0.07  -0.02     0.01   0.02   0.06     0.01  -0.03  -0.02
    66   1    -0.04  -0.09   0.00     0.01   0.02   0.05     0.01  -0.02  -0.02
    67   7     0.01   0.02   0.01     0.00  -0.01   0.02     0.01  -0.00   0.01
    68   9     0.06  -0.02   0.07    -0.01  -0.01   0.10     0.03  -0.01   0.04
    69   9     0.00   0.05   0.02    -0.01   0.07   0.04    -0.00   0.02   0.01
    70   6    -0.01   0.01   0.01     0.00   0.01   0.04     0.01  -0.01   0.01
    71   6    -0.03  -0.01   0.00     0.01   0.02   0.05     0.01  -0.02  -0.00
    72   6     0.01   0.04   0.02     0.00  -0.03  -0.01     0.01   0.01   0.02
    73   6    -0.01   0.03   0.01     0.00  -0.00   0.03     0.01   0.00   0.02
    74   6    -0.02  -0.02   0.00     0.01   0.02   0.04     0.02  -0.02  -0.00
    75   6    -0.05  -0.01   0.01     0.01   0.01   0.06     0.01  -0.01  -0.00
    76   6     0.00   0.05   0.01     0.00  -0.03   0.00     0.01   0.01   0.02
    77   6    -0.02   0.02  -0.00     0.01   0.02   0.05     0.01  -0.00   0.01
    78   6    -0.01  -0.02   0.00     0.01   0.04   0.04     0.03  -0.02  -0.01
    79   6    -0.01  -0.02   0.00     0.00   0.02   0.03     0.02  -0.02  -0.00
    80   6    -0.05  -0.00   0.01     0.00  -0.00   0.04     0.01  -0.01  -0.00
    81   6    -0.07   0.00   0.00     0.01  -0.00   0.07     0.02  -0.01  -0.01
    82   1    -0.02   0.03  -0.01     0.01   0.01   0.07     0.02  -0.00   0.01
    83   1    -0.03   0.02   0.00     0.01   0.03   0.05     0.02  -0.00   0.01
    84   1    -0.02   0.02  -0.01     0.00   0.02   0.05     0.01  -0.01   0.01
    85   6     0.01  -0.03  -0.00     0.01   0.04   0.03     0.04  -0.02  -0.01
    86   1    -0.02  -0.02   0.00     0.02   0.04   0.04     0.02  -0.02  -0.00
    87   6     0.01  -0.02   0.00     0.00   0.02   0.02     0.04  -0.02  -0.01
    88   6    -0.02  -0.01   0.01     0.00   0.00   0.03     0.01  -0.01  -0.00
    89   6    -0.07   0.01   0.02    -0.01  -0.02   0.05     0.01  -0.01  -0.00
    90   1    -0.07  -0.00  -0.00     0.01   0.00   0.07     0.02  -0.02  -0.01
    91   6    -0.10   0.01   0.01    -0.00  -0.01   0.07     0.02  -0.01  -0.01
    92   6     0.02  -0.03  -0.00     0.00   0.04   0.02     0.05  -0.03  -0.01
    93   1     0.02  -0.03  -0.00     0.01   0.05   0.02     0.05  -0.03  -0.01
    94   1     0.01  -0.02   0.00    -0.00   0.02   0.01     0.04  -0.02  -0.01
    95   6     0.00  -0.01   0.01     0.00  -0.01   0.01     0.00  -0.01   0.01
    96   6    -0.10   0.02   0.02    -0.01  -0.02   0.06     0.02  -0.01  -0.01
    97   1    -0.07   0.01   0.02    -0.01  -0.02   0.04     0.01  -0.01  -0.00
    98   1    -0.12   0.02   0.01    -0.00  -0.02   0.08     0.02  -0.01  -0.01
    99   1     0.03  -0.03  -0.00    -0.00   0.04   0.01     0.06  -0.03  -0.01
   100   6     0.04  -0.00   0.05     0.00  -0.03   0.01    -0.00   0.01   0.00
   101   6    -0.01  -0.02  -0.04    -0.00  -0.01  -0.01    -0.01  -0.02   0.01
   102   1    -0.12   0.03   0.03    -0.02  -0.03   0.07     0.02  -0.01  -0.01
   103   6     0.07   0.00   0.05     0.00  -0.04  -0.01    -0.01   0.01   0.01
   104   1     0.05   0.01   0.09     0.01  -0.03   0.03     0.01   0.02  -0.00
   105   6     0.01  -0.02  -0.04    -0.00  -0.03  -0.03    -0.02  -0.02   0.02
   106   1    -0.05  -0.03  -0.08    -0.00  -0.00  -0.01    -0.00  -0.04   0.01
   107   6     0.05  -0.01   0.01    -0.00  -0.05  -0.04    -0.02   0.00   0.02
   108   1     0.10   0.01   0.09     0.00  -0.06  -0.02    -0.02   0.03   0.01
   109   1     0.00  -0.03  -0.08    -0.01  -0.03  -0.05    -0.03  -0.03   0.03
   110   1     0.07  -0.01   0.01    -0.01  -0.06  -0.05    -0.03   0.00   0.03
   111   6     0.02   0.10   0.00     0.01  -0.00  -0.01     0.02  -0.08   0.02
   112   1     0.03   0.11  -0.02     0.03  -0.01  -0.00     0.01  -0.09   0.04
   113   1     0.01   0.10   0.02     0.01  -0.01  -0.01     0.03  -0.08   0.00
   114   1     0.02   0.12   0.02     0.01   0.01   0.00     0.02  -0.09   0.02
   115   6     0.01  -0.08  -0.03    -0.00  -0.04  -0.03     0.02  -0.04  -0.01
   116   1     0.02  -0.10  -0.04    -0.00  -0.04  -0.02     0.02  -0.02  -0.02
   117   1    -0.00  -0.07  -0.02    -0.00  -0.05  -0.05     0.04  -0.05  -0.02
   118   1     0.03  -0.06  -0.03    -0.00  -0.05  -0.01     0.02  -0.05  -0.00
   119   6     0.03  -0.08  -0.03    -0.01  -0.03  -0.05     0.01  -0.03  -0.02
   120   1     0.04  -0.08  -0.04    -0.01  -0.06  -0.05     0.01  -0.03  -0.02
   121   1     0.04  -0.08  -0.04    -0.02  -0.03  -0.07     0.02  -0.03  -0.02
   122   1     0.03  -0.09  -0.02    -0.01  -0.03  -0.05     0.01  -0.03  -0.03
   123   6     0.03   0.05   0.03    -0.00  -0.06  -0.04     0.02   0.01   0.03
   124   1     0.05   0.04   0.04    -0.00  -0.05  -0.06     0.02   0.01   0.03
   125   1     0.03   0.05   0.03     0.00  -0.08  -0.04     0.02   0.02   0.03
   126   1     0.03   0.08   0.04    -0.00  -0.06  -0.04     0.02   0.01   0.02
   127   6     0.00   0.05   0.00     0.00  -0.02  -0.01     0.01   0.01   0.02
   128   6     0.01   0.04   0.00    -0.00  -0.03   0.01     0.02   0.01   0.02
   129   6    -0.01   0.04  -0.01     0.01  -0.01  -0.04     0.01   0.02  -0.00
   130   7     0.01   0.03  -0.00     0.00  -0.01  -0.01     0.02   0.01   0.01
   131   6    -0.01   0.03  -0.01     0.01   0.00  -0.05     0.01   0.02  -0.01
   132   6    -0.03   0.05  -0.01     0.02   0.00  -0.07     0.00   0.03  -0.01
   133   5     0.02   0.00   0.02    -0.01   0.00  -0.02     0.02   0.01  -0.00
   134   6    -0.02   0.01  -0.01     0.01   0.01  -0.06     0.01   0.02  -0.03
   135   1    -0.04   0.05  -0.01     0.03  -0.01  -0.09    -0.00   0.02  -0.02
   136   1    -0.03   0.05  -0.01     0.02   0.03  -0.08    -0.00   0.03  -0.02
   137   1    -0.03   0.06  -0.01     0.02  -0.00  -0.07     0.00   0.03  -0.01
   138   7     0.01  -0.01   0.01    -0.00  -0.00   0.02     0.02  -0.01   0.01
   139   9     0.02  -0.02   0.03    -0.02   0.04  -0.03     0.02   0.02  -0.01
   140   9     0.04   0.02   0.04    -0.00  -0.02  -0.05     0.03  -0.00  -0.02
   141   6    -0.01  -0.00  -0.01     0.01   0.01  -0.03     0.01   0.01  -0.02
   142   6    -0.04   0.02  -0.01     0.03   0.01  -0.05    -0.00   0.02  -0.03
   143   6     0.01  -0.03   0.02    -0.00  -0.02   0.08     0.02  -0.02   0.04
   144   6    -0.01  -0.02  -0.01     0.01   0.01  -0.00     0.01  -0.00  -0.02
   145   6    -0.05   0.01  -0.01     0.03  -0.00  -0.05    -0.01   0.01  -0.03
   146   6    -0.04   0.02  -0.01     0.04   0.02  -0.04    -0.01   0.02  -0.02
   147   6    -0.00  -0.04   0.01     0.00  -0.01   0.06     0.01  -0.02   0.02
   148   6    -0.03  -0.02  -0.03     0.02   0.03  -0.04     0.00   0.01  -0.05
   149   6    -0.06   0.01  -0.02     0.04  -0.01  -0.06    -0.01   0.01  -0.03
   150   6    -0.05   0.01  -0.01     0.04  -0.01  -0.03    -0.01   0.01  -0.02
   151   6    -0.04   0.02  -0.01     0.04   0.02  -0.02    -0.01   0.02  -0.02
   152   6    -0.05   0.02  -0.01     0.05   0.04  -0.04    -0.01   0.03  -0.03
   153   1    -0.00  -0.05   0.01     0.00  -0.01   0.10     0.01  -0.03   0.04
   154   1    -0.04  -0.01  -0.03     0.03   0.06  -0.05    -0.00   0.04  -0.06
   155   1    -0.04  -0.02  -0.03     0.03   0.01  -0.07    -0.00  -0.01  -0.07
   156   1    -0.03  -0.03  -0.03     0.02   0.03  -0.03     0.00  -0.00  -0.06
   157   6    -0.07   0.01  -0.02     0.05  -0.03  -0.06    -0.01  -0.00  -0.03
   158   1    -0.05   0.01  -0.02     0.04  -0.01  -0.07    -0.00   0.01  -0.04
   159   6    -0.06   0.01  -0.01     0.05  -0.03  -0.03    -0.02  -0.00  -0.02
   160   6    -0.04   0.01  -0.01     0.03   0.00  -0.02    -0.01   0.01  -0.01
   161   6    -0.05   0.02  -0.00     0.05   0.03  -0.01    -0.02   0.03  -0.01
   162   1    -0.05   0.02  -0.01     0.04   0.04  -0.05    -0.00   0.03  -0.03
   163   6    -0.06   0.03  -0.01     0.06   0.04  -0.03    -0.02   0.04  -0.02
   164   6    -0.07   0.01  -0.01     0.06  -0.04  -0.04    -0.02  -0.01  -0.03
   165   1    -0.08   0.01  -0.02     0.06  -0.04  -0.06    -0.01  -0.01  -0.04
   166   1    -0.06   0.01  -0.01     0.05  -0.03  -0.02    -0.02  -0.00  -0.01
   167   6    -0.01   0.01   0.00     0.01  -0.01  -0.00    -0.00   0.01  -0.00
   168   6    -0.06   0.02  -0.01     0.07   0.04  -0.01    -0.03   0.04  -0.01
   169   1    -0.05   0.02  -0.00     0.06   0.02   0.00    -0.03   0.03  -0.00
   170   1    -0.07   0.03  -0.01     0.07   0.06  -0.03    -0.02   0.05  -0.02
   171   1    -0.09   0.01  -0.01     0.06  -0.05  -0.04    -0.02  -0.01  -0.03
   172   6     0.01   0.04   0.02    -0.00  -0.03   0.00     0.00   0.02   0.01
   173   6     0.01  -0.02  -0.00    -0.00   0.01   0.02    -0.00  -0.01   0.01
   174   1    -0.07   0.03  -0.00     0.08   0.05  -0.00    -0.03   0.04  -0.01
   175   6     0.04   0.03   0.03    -0.03  -0.04   0.04     0.01   0.01   0.04
   176   1    -0.01   0.06   0.03     0.01  -0.04  -0.01    -0.00   0.03   0.01
   177   6     0.04  -0.03   0.01    -0.03  -0.00   0.05     0.01  -0.02   0.03
   178   1    -0.01  -0.04  -0.02     0.01   0.03   0.01    -0.00  -0.01  -0.00
   179   6     0.06  -0.00   0.03    -0.05  -0.03   0.06     0.01  -0.01   0.05
   180   1     0.06   0.05   0.05    -0.05  -0.06   0.04     0.01   0.01   0.05
   181   1     0.05  -0.05   0.00    -0.04   0.01   0.07     0.01  -0.03   0.04
   182   1     0.09  -0.00   0.03    -0.07  -0.04   0.09     0.02  -0.02   0.07
   183   6     0.02   0.04   0.01    -0.01  -0.04   0.05     0.02   0.00   0.04
   184   1     0.05   0.04   0.02    -0.01  -0.02   0.07     0.04   0.01   0.06
   185   1     0.01   0.03   0.02    -0.01  -0.07   0.06     0.01  -0.02   0.06
   186   1     0.02   0.05  -0.01    -0.01  -0.05   0.05     0.02   0.01   0.02
   187   6     0.03  -0.05   0.05    -0.02  -0.04   0.16     0.03  -0.05   0.10
   188   1     0.03  -0.06   0.05     0.04  -0.13   0.20     0.06  -0.10   0.12
   189   1     0.04  -0.03   0.06    -0.08  -0.00   0.24    -0.01  -0.02   0.15
   190   1     0.03  -0.06   0.05    -0.02  -0.01   0.10     0.03  -0.04   0.06
   191   6     0.01   0.05   0.01    -0.00  -0.01   0.01     0.00  -0.03   0.02
   192   6    -0.00   0.05   0.00    -0.00  -0.01   0.00     0.01  -0.04   0.04
   193   6     0.02   0.03   0.02    -0.00  -0.03   0.03     0.00  -0.00  -0.02
   194   7     0.00   0.03   0.01    -0.00  -0.01   0.02     0.01  -0.02   0.01
   195   6     0.02   0.02   0.02    -0.00  -0.03   0.04     0.00   0.01  -0.03
   196   6     0.04   0.03   0.03    -0.00  -0.03   0.04    -0.01   0.02  -0.06
   197   5    -0.01  -0.01   0.03     0.00  -0.00   0.00     0.01   0.01  -0.03
   198   6     0.02   0.00   0.01    -0.00  -0.03   0.04    -0.00   0.03  -0.05
   199   1     0.04   0.01   0.03    -0.01  -0.05   0.04    -0.01   0.05  -0.05
   200   1     0.04   0.03   0.04     0.00  -0.03   0.06    -0.01   0.01  -0.08
   201   1     0.04   0.04   0.04    -0.00  -0.03   0.04    -0.01   0.01  -0.06
   202   7    -0.00  -0.00  -0.01    -0.00   0.01  -0.01     0.01  -0.02   0.02
   203   9    -0.02   0.01   0.08     0.02  -0.00   0.01     0.01  -0.02  -0.09
   204   9    -0.02  -0.06   0.03    -0.02  -0.01   0.01     0.01   0.08  -0.03
   205   6     0.02  -0.01  -0.00    -0.00  -0.01   0.02     0.00   0.02  -0.03
   206   6     0.04   0.00   0.01    -0.00  -0.03   0.04    -0.01   0.03  -0.05
   207   6    -0.01  -0.01  -0.03    -0.00   0.04  -0.06     0.01  -0.05   0.07
   208   6     0.02  -0.01  -0.02    -0.00  -0.00   0.01    -0.00   0.01  -0.02
   209   6     0.05   0.00   0.01    -0.00  -0.03   0.03    -0.02   0.03  -0.04
   210   6     0.05   0.00   0.01    -0.01  -0.01   0.04    -0.02   0.01  -0.05
   211   6     0.00  -0.01  -0.04    -0.00   0.04  -0.04     0.01  -0.03   0.05
   212   6     0.04  -0.02  -0.03    -0.00  -0.02   0.04    -0.01   0.05  -0.06
   213   6     0.07   0.00   0.01    -0.01  -0.04   0.03    -0.02   0.05  -0.04
   214   6     0.05   0.00   0.01    -0.00  -0.02   0.02    -0.02   0.02  -0.03
   215   6     0.05   0.01   0.01    -0.01  -0.01   0.03    -0.02   0.00  -0.04
   216   6     0.06   0.01   0.01    -0.01  -0.01   0.05    -0.02   0.01  -0.07
   217   1     0.00  -0.02  -0.06    -0.01   0.05  -0.07     0.01  -0.04   0.08
   218   1     0.05  -0.02  -0.03    -0.00  -0.01   0.06    -0.01   0.03  -0.10
   219   1     0.04  -0.01  -0.03    -0.00  -0.05   0.04    -0.01   0.08  -0.06
   220   1     0.04  -0.03  -0.04    -0.00  -0.02   0.03    -0.01   0.05  -0.05
   221   6     0.08   0.00   0.01    -0.00  -0.05   0.01    -0.03   0.05  -0.03
   222   1     0.07   0.00   0.01    -0.01  -0.05   0.03    -0.02   0.05  -0.05
   223   6     0.06   0.00   0.01    -0.00  -0.03   0.01    -0.03   0.03  -0.01
   224   6     0.04   0.01   0.01    -0.00  -0.01   0.02    -0.02   0.01  -0.03
   225   6     0.05   0.01   0.01    -0.01   0.01   0.03    -0.03  -0.01  -0.05
   226   1     0.06   0.00   0.01    -0.01  -0.01   0.06    -0.02   0.01  -0.08
   227   6     0.06   0.01   0.01    -0.01   0.00   0.05    -0.03  -0.01  -0.07
   228   6     0.08   0.00   0.01    -0.00  -0.04   0.00    -0.04   0.05  -0.01
   229   1     0.10  -0.00   0.01    -0.01  -0.06   0.01    -0.04   0.07  -0.02
   230   1     0.06   0.00   0.01    -0.00  -0.02  -0.00    -0.04   0.03  -0.01
   231   6     0.01   0.01   0.01    -0.00  -0.00   0.00    -0.01  -0.01  -0.01
   232   6     0.06   0.01   0.01    -0.01   0.01   0.04    -0.04  -0.02  -0.06
   233   1     0.05   0.01   0.01    -0.01   0.01   0.02    -0.04  -0.02  -0.04
   234   1     0.07   0.01   0.01    -0.01   0.01   0.06    -0.04  -0.01  -0.08
   235   1     0.09  -0.00   0.01    -0.00  -0.05  -0.01    -0.05   0.05  -0.00
   236   6    -0.01   0.04   0.02     0.00   0.01  -0.01     0.00  -0.03  -0.00
   237   6    -0.01  -0.01  -0.02     0.00   0.01  -0.01     0.00  -0.00   0.02
   238   1     0.07   0.01   0.01    -0.01   0.02   0.04    -0.05  -0.03  -0.06
   239   6    -0.05   0.04   0.02     0.00   0.03  -0.04     0.02  -0.06   0.03
   240   1     0.00   0.06   0.04    -0.00   0.00  -0.00    -0.01  -0.04  -0.02
   241   6    -0.05  -0.01  -0.02     0.00   0.02  -0.03     0.02  -0.03   0.05
   242   1     0.00  -0.04  -0.03    -0.00  -0.00   0.00    -0.00   0.02   0.02
   243   6    -0.07   0.02  -0.00     0.01   0.04  -0.05     0.03  -0.06   0.06
   244   1    -0.06   0.06   0.03     0.01   0.04  -0.05     0.02  -0.08   0.04
   245   1    -0.07  -0.03  -0.04     0.01   0.03  -0.04     0.02  -0.03   0.08
   246   1    -0.10   0.02  -0.01     0.01   0.05  -0.07     0.04  -0.08   0.09
   247   6    -0.02   0.06  -0.01     0.00   0.00  -0.02     0.01  -0.07   0.08
   248   1    -0.03   0.07  -0.01    -0.01   0.03  -0.01     0.03  -0.11   0.08
   249   1    -0.02   0.05  -0.02     0.01   0.00  -0.04     0.00  -0.06   0.12
   250   1    -0.02   0.06   0.00     0.00  -0.01  -0.01     0.01  -0.06   0.07
   251   6    -0.03  -0.01  -0.04    -0.01   0.09  -0.12     0.02  -0.10   0.15
   252   1    -0.08   0.00  -0.06    -0.04   0.07  -0.18     0.14  -0.09   0.27
   253   1     0.00   0.03  -0.05     0.02   0.15  -0.13    -0.08  -0.23   0.19
   254   1    -0.03  -0.04  -0.01    -0.00   0.07  -0.09     0.02  -0.03   0.05
                     28                     29                     30
                      A                      A                      A
 Frequencies --     41.3181                45.4995                48.9670
 Red. masses --      5.3092                 5.6537                 5.7366
 Frc consts  --      0.0053                 0.0069                 0.0081
 IR Inten    --      0.3818                 0.1883                 0.2371
  Atom  AN      X      Y      Z        X      Y      Z        X      Y      Z
     1   6    -0.01   0.04   0.01    -0.01   0.03  -0.01     0.00   0.03  -0.01
     2   6    -0.00   0.04   0.02    -0.01   0.02  -0.01    -0.00   0.04  -0.01
     3   6     0.00   0.01   0.01    -0.01  -0.04  -0.01     0.00   0.04  -0.01
     4   6    -0.00   0.01   0.01    -0.01  -0.06  -0.00     0.00   0.02  -0.01
     5   7    -0.01   0.03   0.01    -0.01  -0.01  -0.00     0.00   0.02  -0.01
     6   6     0.00  -0.00   0.00    -0.02  -0.09  -0.00     0.00   0.01  -0.01
     7   6    -0.00  -0.00  -0.00    -0.02  -0.07  -0.00     0.01  -0.03  -0.00
     8   6     0.00   0.00  -0.01    -0.02  -0.05   0.00     0.01  -0.04   0.00
     9   7    -0.01   0.01  -0.00    -0.01  -0.02   0.00     0.02  -0.05  -0.01
    10   6    -0.00   0.01  -0.01    -0.01   0.01   0.01     0.02  -0.07   0.01
    11   6    -0.01   0.02  -0.01    -0.01   0.03   0.01     0.02  -0.08   0.00
    12   5    -0.01  -0.02   0.00    -0.01  -0.02  -0.00     0.01   0.01  -0.01
    13   9    -0.02  -0.06   0.06    -0.01  -0.01  -0.00    -0.02   0.02  -0.03
    14   9    -0.01  -0.06  -0.06    -0.01  -0.01   0.00     0.05   0.02   0.02
    15   6     0.01  -0.00   0.00    -0.02  -0.09  -0.00     0.00   0.01  -0.01
    16   6     0.02  -0.01   0.00    -0.03  -0.08  -0.02     0.01   0.01  -0.01
    17   6     0.02  -0.01   0.00    -0.03  -0.08   0.01     0.01   0.00  -0.02
    18   6     0.03  -0.01   0.00    -0.05  -0.08  -0.04     0.02   0.00  -0.01
    19   6     0.03  -0.01   0.00    -0.04  -0.06  -0.02     0.02   0.00  -0.01
    20   6     0.03  -0.01   0.00    -0.03  -0.06   0.02     0.02   0.00  -0.02
    21   6     0.03  -0.01   0.00    -0.04  -0.09   0.03     0.02   0.00  -0.02
    22   6     0.04  -0.01  -0.00    -0.07  -0.07  -0.05     0.03   0.00  -0.01
    23   1     0.02  -0.01   0.00    -0.05  -0.10  -0.04     0.01   0.00  -0.01
    24   6     0.04  -0.01  -0.00    -0.05  -0.04  -0.04     0.03  -0.00  -0.01
    25   6     0.02  -0.01   0.00    -0.03  -0.05  -0.00     0.02   0.00  -0.01
    26   6     0.04  -0.01   0.00    -0.04  -0.05   0.03     0.04  -0.00  -0.02
    27   1     0.02  -0.01   0.00    -0.04  -0.10   0.03     0.01   0.01  -0.02
    28   6     0.04  -0.01   0.00    -0.06  -0.07   0.05     0.05  -0.00  -0.02
    29   6     0.05  -0.01  -0.00    -0.07  -0.05  -0.05     0.04  -0.00  -0.01
    30   1     0.05  -0.01  -0.00    -0.08  -0.07  -0.07     0.04  -0.00  -0.01
    31   1     0.04  -0.01  -0.00    -0.05  -0.02  -0.04     0.03  -0.00  -0.01
    32   6     0.05  -0.01   0.00    -0.05  -0.05   0.05     0.06  -0.01  -0.02
    33   1     0.04  -0.01   0.00    -0.04  -0.03   0.03     0.05  -0.01  -0.02
    34   1     0.05  -0.01   0.00    -0.07  -0.08   0.06     0.05  -0.00  -0.02
    35   1     0.06  -0.01  -0.00    -0.08  -0.04  -0.06     0.05  -0.00  -0.01
    36   1     0.06  -0.01   0.00    -0.06  -0.04   0.06     0.08  -0.01  -0.02
    37   6     0.01  -0.00   0.00    -0.01  -0.02  -0.00     0.01   0.00  -0.01
    38   6    -0.00   0.00   0.02     0.00   0.01  -0.01    -0.00  -0.00  -0.00
    39   6    -0.00   0.00  -0.02     0.00   0.01   0.01    -0.00   0.00  -0.03
    40   6    -0.02   0.01   0.02     0.03   0.07  -0.01    -0.02  -0.01  -0.00
    41   1     0.01  -0.00   0.03    -0.01  -0.01  -0.02     0.01  -0.01   0.01
    42   6    -0.02   0.01  -0.02     0.03   0.07   0.01    -0.02  -0.00  -0.03
    43   1     0.01   0.00  -0.03    -0.01  -0.01   0.01     0.01   0.00  -0.04
    44   6    -0.03   0.02   0.00     0.05   0.10  -0.00    -0.03  -0.01  -0.01
    45   1    -0.03   0.02   0.04     0.04   0.09  -0.02    -0.03  -0.01   0.01
    46   1    -0.03   0.02  -0.03     0.04   0.09   0.01    -0.02  -0.00  -0.04
    47   1    -0.05   0.03   0.00     0.07   0.15  -0.00    -0.04  -0.01  -0.01
    48   6     0.01  -0.01   0.01    -0.02  -0.07  -0.01     0.01   0.05  -0.01
    49   1     0.01  -0.02  -0.00    -0.03  -0.08  -0.03     0.01   0.06  -0.00
    50   1     0.01  -0.02   0.02    -0.01  -0.09   0.01     0.01   0.06  -0.02
    51   1     0.01  -0.02   0.02    -0.01  -0.05   0.00     0.01   0.05  -0.01
    52   6     0.01  -0.01  -0.01    -0.02  -0.08   0.00    -0.00  -0.02   0.01
    53   1     0.01  -0.02  -0.00    -0.01  -0.09   0.02    -0.01  -0.02  -0.00
    54   1     0.01  -0.02  -0.02    -0.02  -0.09  -0.01    -0.00  -0.02   0.01
    55   1     0.01  -0.01  -0.02    -0.02  -0.08  -0.00     0.00  -0.02   0.02
    56   6    -0.00   0.03   0.02    -0.01   0.04  -0.00    -0.01   0.03  -0.01
    57   6    -0.01   0.03   0.03    -0.01   0.04   0.01    -0.02   0.01  -0.02
    58   6     0.00   0.01  -0.01    -0.01   0.03  -0.00    -0.00   0.03   0.01
    59   7    -0.01   0.01   0.01    -0.01   0.04   0.02    -0.02   0.00  -0.01
    60   6    -0.00  -0.01  -0.01    -0.01   0.04   0.02    -0.01   0.01   0.00
    61   6     0.02  -0.01  -0.04    -0.01   0.02  -0.03     0.01   0.04   0.02
    62   5    -0.02  -0.01  -0.00    -0.02   0.01  -0.01    -0.03   0.00   0.01
    63   6     0.00  -0.03  -0.02     0.00   0.04   0.03    -0.00   0.00   0.01
    64   1     0.03  -0.03  -0.04     0.00  -0.00  -0.03     0.01   0.05   0.02
    65   1     0.02  -0.00  -0.06    -0.02   0.03  -0.04     0.01   0.03   0.03
    66   1     0.02   0.01  -0.06    -0.01   0.02  -0.04     0.01   0.04   0.02
    67   7    -0.01  -0.01   0.01    -0.01   0.01   0.01    -0.03  -0.03  -0.02
    68   9    -0.03  -0.00  -0.03    -0.04   0.03  -0.07    -0.06  -0.02   0.05
    69   9    -0.02  -0.05  -0.00    -0.02  -0.05  -0.01    -0.03   0.04   0.01
    70   6    -0.00  -0.02  -0.00    -0.00   0.03   0.03    -0.02  -0.02  -0.00
    71   6     0.02  -0.03  -0.02     0.01   0.04   0.03    -0.00   0.00   0.01
    72   6    -0.01  -0.01   0.03    -0.02  -0.01   0.00    -0.03  -0.05  -0.03
    73   6     0.00  -0.03   0.01     0.00   0.01   0.03    -0.02  -0.03  -0.00
    74   6     0.04  -0.04  -0.02     0.03   0.04   0.01    -0.01   0.01   0.01
    75   6     0.04  -0.03  -0.03     0.02   0.03   0.02    -0.01   0.00   0.01
    76   6    -0.01  -0.01   0.04    -0.01  -0.01   0.02    -0.03  -0.05  -0.01
    77   6     0.02  -0.04  -0.00     0.02   0.02   0.05    -0.01  -0.03   0.01
    78   6     0.06  -0.04  -0.03     0.04   0.05   0.01    -0.02   0.01   0.01
    79   6     0.06  -0.04  -0.02     0.03   0.03   0.00    -0.02   0.01   0.02
    80   6     0.05  -0.03  -0.03     0.02   0.02   0.02    -0.01   0.00   0.01
    81   6     0.05  -0.03  -0.03     0.02   0.02   0.03    -0.01   0.00   0.02
    82   1     0.03  -0.04  -0.01     0.02   0.02   0.06    -0.01  -0.03   0.02
    83   1     0.02  -0.05  -0.00     0.02   0.04   0.05    -0.00  -0.02   0.01
    84   1     0.02  -0.06   0.01     0.01   0.02   0.05    -0.01  -0.02   0.01
    85   6     0.09  -0.05  -0.03     0.06   0.05  -0.01    -0.04   0.01   0.02
    86   1     0.05  -0.04  -0.02     0.04   0.06   0.02    -0.01   0.00   0.01
    87   6     0.09  -0.04  -0.03     0.05   0.03  -0.02    -0.04   0.01   0.02
    88   6     0.04  -0.03  -0.02     0.02   0.02   0.00    -0.01   0.01   0.01
    89   6     0.07  -0.02  -0.03     0.02   0.01   0.02    -0.02   0.01   0.02
    90   1     0.04  -0.03  -0.03     0.03   0.03   0.04    -0.01   0.00   0.01
    91   6     0.08  -0.03  -0.04     0.03   0.01   0.03    -0.03   0.01   0.02
    92   6     0.11  -0.05  -0.03     0.07   0.04  -0.02    -0.05   0.02   0.02
    93   1     0.11  -0.06  -0.04     0.07   0.06  -0.01    -0.05   0.01   0.02
    94   1     0.09  -0.04  -0.03     0.05   0.02  -0.02    -0.05   0.01   0.02
    95   6     0.01  -0.01   0.00     0.01   0.02  -0.00    -0.00  -0.00   0.01
    96   6     0.09  -0.03  -0.04     0.03   0.01   0.02    -0.03   0.01   0.02
    97   1     0.08  -0.02  -0.03     0.02   0.00   0.01    -0.03   0.01   0.02
    98   1     0.09  -0.03  -0.05     0.03   0.01   0.04    -0.03   0.01   0.02
    99   1     0.14  -0.06  -0.04     0.08   0.04  -0.03    -0.07   0.02   0.03
   100   6    -0.01   0.03  -0.01    -0.00   0.02  -0.01     0.00  -0.02   0.01
   101   6    -0.01  -0.04   0.04    -0.00   0.00  -0.01     0.00   0.01  -0.01
   102   1     0.11  -0.03  -0.05     0.03  -0.00   0.02    -0.04   0.01   0.03
   103   6    -0.05   0.05   0.02    -0.02   0.01  -0.03     0.01  -0.03  -0.01
   104   1     0.00   0.05  -0.04     0.01   0.03  -0.01    -0.01  -0.03   0.02
   105   6    -0.05  -0.02   0.07    -0.03  -0.01  -0.02     0.01  -0.00  -0.02
   106   1     0.01  -0.07   0.05     0.00  -0.00  -0.00    -0.00   0.02  -0.01
   107   6    -0.07   0.03   0.06    -0.04  -0.01  -0.03     0.02  -0.02  -0.03
   108   1    -0.07   0.09   0.01    -0.03   0.01  -0.03     0.01  -0.05  -0.01
   109   1    -0.06  -0.04   0.10    -0.04  -0.02  -0.03     0.02   0.00  -0.04
   110   1    -0.10   0.04   0.08    -0.06  -0.02  -0.05     0.02  -0.03  -0.04
   111   6    -0.01   0.02  -0.01    -0.01   0.08   0.01     0.03  -0.12   0.00
   112   1    -0.01   0.02  -0.01    -0.01   0.10  -0.03     0.02  -0.13   0.02
   113   1    -0.01   0.02  -0.00    -0.00   0.10   0.04     0.04  -0.12  -0.02
   114   1    -0.01   0.02  -0.01    -0.00   0.09   0.02     0.03  -0.13   0.00
   115   6    -0.01   0.07   0.01    -0.01   0.10  -0.01     0.01   0.03  -0.01
   116   1    -0.01   0.06   0.01    -0.01   0.09  -0.02     0.00   0.04  -0.02
   117   1    -0.01   0.07   0.03    -0.02   0.12   0.04     0.02   0.03  -0.02
   118   1    -0.01   0.07   0.00     0.00   0.13  -0.04    -0.00   0.02  -0.01
   119   6    -0.02   0.05   0.06    -0.02   0.05   0.02    -0.04   0.01  -0.03
   120   1    -0.04   0.08   0.06    -0.03   0.06   0.02    -0.04  -0.00  -0.03
   121   1    -0.02   0.04   0.09    -0.02   0.04   0.03    -0.05   0.01  -0.03
   122   1    -0.02   0.05   0.04    -0.02   0.05   0.01    -0.04   0.02  -0.03
   123   6    -0.02  -0.00   0.04    -0.03  -0.03  -0.02    -0.05  -0.07  -0.05
   124   1    -0.05  -0.00   0.06    -0.05  -0.02  -0.03    -0.04  -0.06  -0.07
   125   1     0.01   0.02   0.05    -0.03  -0.04  -0.01    -0.06  -0.09  -0.05
   126   1    -0.01  -0.03   0.02    -0.03  -0.05  -0.02    -0.05  -0.08  -0.03
   127   6    -0.01  -0.00   0.04    -0.01  -0.02   0.02    -0.03  -0.05  -0.00
   128   6    -0.01  -0.01   0.05    -0.01  -0.02   0.03    -0.05  -0.04   0.01
   129   6    -0.01   0.01   0.00    -0.01  -0.01   0.00    -0.02  -0.03  -0.01
   130   7    -0.01   0.01   0.02    -0.01  -0.02   0.02    -0.04  -0.02   0.01
   131   6    -0.01   0.02  -0.01    -0.00  -0.01   0.00    -0.02  -0.02   0.00
   132   6    -0.01   0.02  -0.02    -0.00  -0.01  -0.01    -0.01  -0.03  -0.02
   133   5    -0.01   0.02  -0.00    -0.01  -0.00  -0.01    -0.06   0.00  -0.00
   134   6    -0.01   0.03  -0.04    -0.00  -0.00  -0.01    -0.02  -0.00   0.01
   135   1    -0.01   0.01  -0.03     0.00  -0.01  -0.02    -0.00  -0.04  -0.03
   136   1    -0.02   0.03  -0.02     0.00   0.00  -0.01    -0.00  -0.02  -0.02
   137   1    -0.01   0.03  -0.01    -0.00  -0.01  -0.01    -0.01  -0.04  -0.02
   138   7    -0.01   0.00   0.03    -0.01  -0.01   0.00    -0.05   0.02   0.01
   139   9    -0.01   0.06  -0.02     0.00   0.02  -0.02    -0.06   0.03  -0.01
   140   9    -0.01  -0.01  -0.04    -0.02  -0.02  -0.03    -0.08  -0.01  -0.03
   141   6    -0.01   0.02  -0.03    -0.00  -0.00  -0.01    -0.03   0.02   0.01
   142   6    -0.02   0.03  -0.04     0.01  -0.01  -0.01    -0.01  -0.00   0.00
   143   6    -0.01  -0.01   0.07    -0.01  -0.00   0.01    -0.05   0.04   0.01
   144   6    -0.01   0.02  -0.03    -0.00   0.00  -0.01    -0.02   0.04   0.01
   145   6    -0.03   0.02  -0.04     0.02  -0.01  -0.01    -0.02   0.00   0.00
   146   6    -0.03   0.04  -0.03     0.02  -0.01  -0.01    -0.02  -0.00   0.00
   147   6    -0.01  -0.00   0.03    -0.00   0.00  -0.00    -0.04   0.05   0.01
   148   6    -0.01   0.04  -0.09     0.01   0.01  -0.02    -0.01   0.04   0.01
   149   6    -0.04   0.01  -0.05     0.03  -0.01  -0.01    -0.03   0.00   0.00
   150   6    -0.04   0.02  -0.03     0.03  -0.01  -0.00    -0.03   0.00  -0.00
   151   6    -0.05   0.04  -0.02     0.03  -0.01  -0.00    -0.03   0.00  -0.00
   152   6    -0.04   0.05  -0.04     0.03  -0.00  -0.01    -0.03  -0.00   0.00
   153   1    -0.01  -0.01   0.06    -0.00   0.00   0.00    -0.04   0.07   0.01
   154   1    -0.01   0.09  -0.09     0.01   0.02  -0.03    -0.00   0.04   0.01
   155   1    -0.01   0.02  -0.12     0.01   0.00  -0.03     0.00   0.04   0.01
   156   1    -0.01   0.03  -0.09     0.01   0.01  -0.02    -0.01   0.05   0.01
   157   6    -0.06   0.00  -0.05     0.06  -0.02  -0.01    -0.06   0.01  -0.00
   158   1    -0.03   0.02  -0.06     0.02  -0.01  -0.01    -0.03   0.00   0.01
   159   6    -0.06   0.01  -0.03     0.06  -0.01  -0.00    -0.06   0.01  -0.00
   160   6    -0.04   0.02  -0.02     0.03  -0.01  -0.00    -0.03   0.00  -0.00
   161   6    -0.07   0.05  -0.02     0.05  -0.01  -0.00    -0.05   0.00  -0.00
   162   1    -0.03   0.05  -0.04     0.02  -0.00  -0.01    -0.02  -0.00   0.00
   163   6    -0.07   0.06  -0.03     0.05  -0.00  -0.00    -0.06  -0.00  -0.00
   164   6    -0.07   0.00  -0.04     0.07  -0.02  -0.00    -0.08   0.01  -0.00
   165   1    -0.07  -0.00  -0.06     0.07  -0.02  -0.01    -0.08   0.01  -0.00
   166   1    -0.07   0.00  -0.02     0.07  -0.02   0.00    -0.07   0.01  -0.01
   167   6    -0.02   0.02  -0.00     0.01  -0.01  -0.00    -0.01   0.00   0.00
   168   6    -0.09   0.06  -0.02     0.06  -0.01   0.00    -0.07  -0.00  -0.01
   169   1    -0.08   0.04  -0.01     0.06  -0.01   0.00    -0.06   0.00  -0.01
   170   1    -0.09   0.07  -0.03     0.06  -0.00  -0.00    -0.07  -0.00  -0.00
   171   1    -0.09  -0.01  -0.04     0.09  -0.02  -0.00    -0.10   0.01  -0.01
   172   6    -0.00   0.04   0.03    -0.00  -0.03  -0.01    -0.00   0.02   0.01
   173   6    -0.00  -0.02   0.01     0.00   0.01   0.01    -0.00  -0.02  -0.01
   174   1    -0.11   0.06  -0.02     0.08  -0.01   0.00    -0.09   0.00  -0.01
   175   6     0.03   0.02   0.07    -0.03  -0.03  -0.00     0.02   0.02   0.01
   176   1    -0.01   0.07   0.02     0.01  -0.04  -0.02    -0.01   0.03   0.01
   177   6     0.03  -0.04   0.05    -0.03   0.01   0.01     0.02  -0.02  -0.00
   178   1    -0.02  -0.04  -0.01     0.01   0.03   0.01    -0.01  -0.03  -0.01
   179   6     0.04  -0.01   0.08    -0.04  -0.01   0.01     0.03  -0.00   0.01
   180   1     0.04   0.04   0.09    -0.04  -0.05  -0.01     0.03   0.03   0.02
   181   1     0.04  -0.07   0.05    -0.04   0.02   0.02     0.03  -0.04  -0.01
   182   1     0.07  -0.03   0.11    -0.06  -0.01   0.01     0.05  -0.00   0.01
   183   6    -0.02  -0.02   0.07    -0.01  -0.03   0.05    -0.07  -0.05   0.02
   184   1     0.01   0.00   0.10    -0.01  -0.02   0.05    -0.09  -0.04   0.03
   185   1    -0.04  -0.05   0.10     0.00  -0.04   0.04    -0.07  -0.05   0.02
   186   1    -0.02  -0.02   0.04    -0.00  -0.03   0.05    -0.07  -0.07   0.03
   187   6    -0.01  -0.04   0.15    -0.01  -0.01   0.02    -0.07   0.05   0.01
   188   1     0.05  -0.14   0.20     0.02  -0.03   0.04    -0.07   0.03   0.01
   189   1    -0.08  -0.00   0.25    -0.04  -0.00   0.05    -0.10   0.04   0.02
   190   1    -0.01  -0.02   0.09    -0.01   0.01  -0.01    -0.08   0.07  -0.00
   191   6    -0.00   0.01  -0.01    -0.01   0.03   0.01     0.02  -0.06   0.02
   192   6    -0.00   0.01  -0.02    -0.02   0.03  -0.00     0.04  -0.06   0.04
   193   6    -0.00   0.00   0.00    -0.01   0.02   0.01     0.01  -0.04   0.00
   194   7    -0.00   0.01  -0.01    -0.02   0.03  -0.01     0.04  -0.03   0.03
   195   6    -0.00  -0.00   0.01    -0.01   0.03  -0.01     0.02  -0.02   0.01
   196   6    -0.00  -0.00   0.01    -0.00   0.01   0.03     0.00  -0.03  -0.01
   197   5    -0.00  -0.00   0.01    -0.02   0.01   0.01     0.05   0.01  -0.00
   198   6    -0.00  -0.01   0.02    -0.01   0.03  -0.02     0.01   0.01  -0.01
   199   1     0.00  -0.01   0.01     0.00  -0.01   0.02    -0.01  -0.02  -0.01
   200   1     0.00  -0.00   0.02    -0.00   0.02   0.04     0.00  -0.03  -0.01
   201   1    -0.00  -0.00   0.02    -0.00   0.01   0.03     0.00  -0.03  -0.02
   202   7    -0.00   0.00  -0.01    -0.02  -0.01   0.01     0.04   0.01   0.02
   203   9    -0.00   0.01   0.03    -0.05   0.01   0.02     0.08  -0.01  -0.05
   204   9    -0.00  -0.02   0.01    -0.01  -0.01   0.01     0.04   0.05  -0.00
   205   6    -0.00  -0.01   0.01    -0.01   0.02  -0.02     0.02   0.03  -0.00
   206   6     0.00  -0.01   0.02     0.01   0.03  -0.02     0.01   0.01  -0.01
   207   6    -0.01   0.01  -0.02    -0.02  -0.04   0.04     0.04   0.02   0.03
   208   6    -0.00  -0.01   0.01    -0.01   0.01  -0.02     0.02   0.05  -0.00
   209   6     0.00  -0.01   0.01     0.03   0.03  -0.02     0.04   0.01  -0.00
   210   6     0.00  -0.00   0.02     0.02   0.02  -0.02     0.03   0.01  -0.01
   211   6    -0.00   0.01  -0.01    -0.01  -0.03   0.02     0.03   0.05   0.02
   212   6     0.00  -0.02   0.02     0.00   0.03  -0.06     0.01   0.07  -0.03
   213   6     0.00  -0.01   0.01     0.04   0.04  -0.01     0.06   0.02  -0.00
   214   6     0.00  -0.01   0.01     0.04   0.03  -0.01     0.06   0.01  -0.00
   215   6     0.00  -0.00   0.01     0.03   0.02  -0.02     0.05   0.01  -0.00
   216   6     0.00  -0.00   0.02     0.03   0.02  -0.03     0.05   0.01  -0.01
   217   1    -0.00   0.01  -0.02    -0.01  -0.04   0.03     0.03   0.06   0.02
   218   1     0.00  -0.01   0.04     0.01   0.02  -0.09     0.01   0.06  -0.05
   219   1     0.00  -0.03   0.02     0.01   0.07  -0.06     0.00   0.10  -0.03
   220   1     0.00  -0.02   0.02     0.00   0.02  -0.06     0.01   0.07  -0.02
   221   6     0.00  -0.02   0.01     0.07   0.04  -0.01     0.11   0.02   0.00
   222   1     0.00  -0.02   0.01     0.03   0.05  -0.02     0.04   0.02  -0.01
   223   6     0.00  -0.01   0.00     0.07   0.03   0.00     0.11   0.01   0.01
   224   6     0.00  -0.00   0.01     0.03   0.02  -0.01     0.05   0.01  -0.00
   225   6     0.01   0.00   0.01     0.05   0.01  -0.02     0.09   0.00  -0.00
   226   1     0.00  -0.00   0.02     0.02   0.02  -0.04     0.04   0.01  -0.01
   227   6     0.01   0.00   0.02     0.05   0.01  -0.03     0.10   0.00  -0.01
   228   6     0.00  -0.01   0.00     0.09   0.04   0.00     0.14   0.01   0.01
   229   1     0.00  -0.02   0.01     0.09   0.05  -0.00     0.14   0.02   0.00
   230   1     0.00  -0.01   0.00     0.08   0.02   0.01     0.12   0.01   0.01
   231   6     0.00   0.00   0.00     0.01   0.01   0.00     0.02   0.01   0.00
   232   6     0.01   0.00   0.02     0.06   0.00  -0.02     0.11  -0.00  -0.00
   233   1     0.01   0.00   0.01     0.06   0.00  -0.01     0.10  -0.00   0.00
   234   1     0.01   0.00   0.02     0.06   0.01  -0.04     0.12   0.00  -0.01
   235   1     0.00  -0.02   0.00     0.12   0.04   0.01     0.18   0.01   0.01
   236   6    -0.00   0.01  -0.00    -0.00   0.03   0.02     0.00   0.03   0.03
   237   6    -0.00   0.00  -0.00    -0.00  -0.01  -0.00    -0.00  -0.02  -0.01
   238   1     0.01   0.01   0.02     0.08  -0.00  -0.02     0.15  -0.01  -0.00
   239   6    -0.00   0.02  -0.01    -0.03   0.01   0.04    -0.04   0.03   0.04
   240   1     0.00   0.01   0.01     0.01   0.04   0.03     0.02   0.06   0.04
   241   6    -0.00   0.01  -0.02    -0.03  -0.03   0.02    -0.04  -0.03  -0.01
   242   1     0.00  -0.00  -0.00     0.01  -0.02  -0.02     0.02  -0.04  -0.03
   243   6    -0.00   0.02  -0.02    -0.05  -0.01   0.04    -0.06  -0.00   0.02
   244   1    -0.00   0.02  -0.01    -0.04   0.02   0.06    -0.06   0.05   0.06
   245   1    -0.00   0.01  -0.02    -0.04  -0.05   0.01    -0.06  -0.05  -0.02
   246   1    -0.00   0.02  -0.03    -0.07  -0.03   0.06    -0.10  -0.01   0.03
   247   6    -0.01   0.02  -0.03    -0.02   0.04  -0.01     0.06  -0.08   0.06
   248   1    -0.01   0.03  -0.03    -0.02   0.04  -0.01     0.08  -0.10   0.05
   249   1    -0.00   0.02  -0.04    -0.03   0.03  -0.01     0.06  -0.07   0.08
   250   1    -0.00   0.02  -0.03    -0.02   0.04  -0.01     0.06  -0.08   0.04
   251   6    -0.01   0.03  -0.05    -0.03  -0.08   0.09     0.07   0.00   0.06
   252   1    -0.05   0.03  -0.09    -0.01  -0.05   0.15     0.17  -0.00   0.14
   253   1     0.03   0.07  -0.06    -0.05  -0.13   0.10    -0.01  -0.08   0.10
   254   1    -0.01   0.01  -0.01    -0.03  -0.07   0.08     0.06   0.07  -0.01
                     31                     32                     33
                      A                      A                      A
 Frequencies --     52.5114                53.6002                58.2390
 Red. masses --      4.9556                 5.1371                 5.0662
 Frc consts  --      0.0081                 0.0087                 0.0101
 IR Inten    --      0.5877                 0.4397                 0.3062
  Atom  AN      X      Y      Z        X      Y      Z        X      Y      Z
     1   6    -0.00  -0.05   0.01     0.01  -0.04  -0.03     0.03   0.06  -0.00
     2   6     0.00  -0.03   0.01    -0.01  -0.03  -0.04     0.02   0.03  -0.01
     3   6     0.01  -0.01   0.01    -0.02  -0.01  -0.03     0.02   0.00  -0.00
     4   6     0.01  -0.02   0.00    -0.02  -0.01  -0.01     0.02   0.01  -0.00
     5   7    -0.00  -0.04   0.01     0.00  -0.03  -0.01     0.03   0.05  -0.00
     6   6     0.01  -0.01   0.00    -0.02   0.01   0.01     0.02  -0.01   0.00
     7   6     0.00  -0.01  -0.00    -0.02   0.01   0.02     0.02   0.01   0.00
     8   6     0.01  -0.00  -0.01    -0.02   0.01   0.04     0.02  -0.01   0.01
     9   7    -0.00  -0.01  -0.00    -0.00   0.02   0.02     0.03   0.05   0.01
    10   6     0.00   0.01  -0.01    -0.01   0.03   0.05     0.03   0.03   0.01
    11   6    -0.00   0.00  -0.01     0.00   0.03   0.04     0.03   0.07   0.01
    12   5    -0.01   0.00   0.00     0.01   0.00   0.00     0.03   0.00   0.00
    13   9     0.01   0.03  -0.03     0.05   0.01  -0.00     0.04  -0.04   0.06
    14   9    -0.02   0.02   0.04     0.00   0.01   0.01     0.03  -0.04  -0.06
    15   6     0.01  -0.01   0.00    -0.02   0.00   0.01     0.01  -0.02   0.00
    16   6    -0.01  -0.00  -0.00     0.01  -0.01   0.01    -0.00  -0.02   0.01
    17   6    -0.01  -0.00   0.00     0.01  -0.01   0.00    -0.00  -0.02   0.00
    18   6    -0.02  -0.00  -0.00     0.03  -0.01   0.01    -0.01  -0.02   0.01
    19   6    -0.02   0.00   0.00     0.05  -0.02   0.00    -0.02  -0.02   0.01
    20   6    -0.02   0.00   0.00     0.05  -0.02   0.00    -0.02  -0.02   0.00
    21   6    -0.01  -0.00   0.01     0.03  -0.01   0.00    -0.01  -0.02  -0.00
    22   6    -0.05   0.00  -0.00     0.10  -0.02   0.01    -0.04  -0.01   0.01
    23   1    -0.01  -0.01  -0.00    -0.00   0.00   0.01     0.01  -0.02   0.01
    24   6    -0.05   0.01  -0.00     0.11  -0.03   0.00    -0.05  -0.01   0.01
    25   6    -0.02   0.00   0.00     0.05  -0.02   0.00    -0.02  -0.02   0.00
    26   6    -0.04   0.01   0.01     0.12  -0.03  -0.00    -0.04  -0.02  -0.00
    27   1    -0.00  -0.01   0.01     0.00   0.00   0.00     0.01  -0.02  -0.00
    28   6    -0.04   0.00   0.01     0.11  -0.02  -0.00    -0.03  -0.01  -0.00
    29   6    -0.06   0.01  -0.00     0.15  -0.03   0.00    -0.06  -0.01   0.01
    30   1    -0.06   0.00  -0.00     0.13  -0.03   0.01    -0.04  -0.01   0.02
    31   1    -0.06   0.01   0.00     0.14  -0.04   0.00    -0.06  -0.01   0.01
    32   6    -0.05   0.01   0.01     0.15  -0.04  -0.01    -0.05  -0.01  -0.00
    33   1    -0.05   0.01   0.01     0.15  -0.04  -0.00    -0.05  -0.01  -0.00
    34   1    -0.05   0.00   0.01     0.13  -0.03  -0.01    -0.04  -0.01  -0.01
    35   1    -0.08   0.01  -0.00     0.20  -0.05   0.00    -0.08  -0.01   0.02
    36   1    -0.07   0.01   0.01     0.21  -0.05  -0.01    -0.07  -0.01  -0.00
    37   6    -0.01  -0.00   0.00     0.03  -0.01   0.01    -0.01  -0.01   0.00
    38   6    -0.00  -0.00  -0.01     0.00  -0.00   0.05    -0.00   0.00  -0.01
    39   6     0.00  -0.00   0.02     0.00   0.00  -0.04    -0.00   0.00   0.01
    40   6     0.02  -0.01  -0.02    -0.04   0.02   0.05     0.02   0.04  -0.01
    41   1    -0.01  -0.00  -0.03     0.02  -0.01   0.08    -0.01  -0.01  -0.01
    42   6     0.02  -0.01   0.02    -0.05   0.02  -0.03     0.02   0.04   0.01
    43   1    -0.01  -0.00   0.03     0.02  -0.00  -0.07    -0.01  -0.01   0.02
    44   6     0.03  -0.01  -0.00    -0.07   0.03   0.01     0.04   0.06   0.00
    45   1     0.02  -0.01  -0.03    -0.06   0.02   0.09     0.03   0.06  -0.02
    46   1     0.03  -0.01   0.03    -0.06   0.03  -0.07     0.04   0.06   0.02
    47   1     0.04  -0.01  -0.00    -0.10   0.05   0.01     0.06   0.10   0.00
    48   6     0.01   0.02   0.01    -0.03   0.01  -0.03     0.02  -0.02  -0.00
    49   1     0.01   0.02   0.03    -0.04   0.01  -0.02     0.01  -0.03  -0.02
    50   1     0.02   0.02  -0.00    -0.03   0.01  -0.04     0.02  -0.04   0.01
    51   1     0.01   0.02   0.01    -0.03   0.02  -0.04     0.02  -0.02  -0.00
    52   6     0.01  -0.00  -0.01    -0.03   0.00   0.04     0.02  -0.05   0.00
    53   1     0.01  -0.00  -0.01    -0.02  -0.00   0.04     0.02  -0.06   0.03
    54   1     0.01  -0.00  -0.01    -0.03   0.00   0.03     0.01  -0.06  -0.02
    55   1     0.01  -0.00  -0.01    -0.03  -0.00   0.04     0.02  -0.05   0.00
    56   6     0.00  -0.02   0.02    -0.01  -0.03  -0.06     0.02   0.02  -0.01
    57   6     0.01  -0.02   0.00    -0.01  -0.04  -0.08     0.01   0.01  -0.01
    58   6     0.00   0.00   0.05    -0.01  -0.01  -0.03     0.03   0.01  -0.02
    59   7     0.01  -0.00   0.02    -0.01  -0.02  -0.06     0.02  -0.01  -0.02
    60   6     0.00   0.01   0.04    -0.01   0.00  -0.02     0.03  -0.01  -0.02
    61   6     0.00   0.02   0.07    -0.01   0.01  -0.00     0.03   0.01  -0.02
    62   5     0.02  -0.00   0.01    -0.01   0.01  -0.00     0.01  -0.01  -0.00
    63   6    -0.00   0.03   0.05    -0.00   0.03   0.02     0.03  -0.02  -0.02
    64   1     0.01   0.04   0.07    -0.00   0.03  -0.00     0.03  -0.00  -0.02
    65   1    -0.00   0.01   0.09    -0.01   0.00   0.02     0.03   0.01  -0.03
    66   1    -0.00   0.01   0.06    -0.01   0.00  -0.00     0.03   0.01  -0.02
    67   7     0.01  -0.01  -0.02    -0.01  -0.00  -0.02     0.01  -0.05  -0.05
    68   9     0.01  -0.01   0.02     0.01  -0.01   0.06    -0.02  -0.03   0.05
    69   9     0.04   0.01   0.01    -0.04   0.07  -0.00     0.03   0.05  -0.00
    70   6    -0.00   0.01   0.00    -0.01   0.02   0.01     0.03  -0.03  -0.02
    71   6     0.01   0.03   0.05     0.00   0.03   0.02     0.03  -0.01  -0.01
    72   6     0.01  -0.03  -0.06    -0.01  -0.01  -0.02     0.01  -0.06  -0.05
    73   6    -0.01   0.00  -0.03    -0.00   0.02   0.02     0.03  -0.02   0.00
    74   6     0.03   0.02   0.03     0.02   0.03   0.01     0.01  -0.01   0.00
    75   6     0.03   0.01   0.04     0.01   0.02   0.02     0.00  -0.00  -0.00
    76   6    -0.00  -0.01  -0.06    -0.01  -0.00   0.00     0.02  -0.04  -0.01
    77   6    -0.02   0.01  -0.03     0.01   0.03   0.04     0.04   0.01   0.04
    78   6     0.05   0.03   0.02     0.02   0.03   0.01    -0.00  -0.01   0.01
    79   6     0.05   0.01   0.02     0.03   0.02   0.00    -0.02   0.00   0.01
    80   6     0.06  -0.00   0.02     0.02   0.02   0.01    -0.02   0.01   0.01
    81   6     0.06   0.00   0.05     0.02   0.02   0.02    -0.01   0.00  -0.01
    82   1    -0.01   0.01  -0.02     0.01   0.03   0.06     0.03  -0.01   0.07
    83   1    -0.03   0.01  -0.02     0.01   0.06   0.04     0.05   0.04   0.03
    84   1    -0.02   0.00  -0.04     0.01   0.03   0.04     0.04   0.02   0.05
    85   6     0.10   0.02   0.00     0.05   0.03  -0.00    -0.04  -0.01   0.02
    86   1     0.04   0.04   0.04     0.02   0.04   0.01     0.02  -0.02  -0.00
    87   6     0.09   0.01  -0.00     0.05   0.02  -0.01    -0.05   0.01   0.03
    88   6     0.05   0.00   0.02     0.02   0.02   0.01    -0.02   0.01   0.01
    89   6     0.11  -0.02   0.01     0.04   0.01   0.01    -0.07   0.02   0.02
    90   1     0.03   0.01   0.06     0.02   0.02   0.02     0.02  -0.00  -0.02
    91   6     0.12  -0.02   0.03     0.04   0.02   0.01    -0.06   0.02   0.01
    92   6     0.12   0.01  -0.01     0.06   0.02  -0.01    -0.07   0.00   0.03
    93   1     0.13   0.03  -0.01     0.06   0.03  -0.01    -0.05  -0.01   0.03
    94   1     0.10   0.00  -0.02     0.06   0.02  -0.01    -0.07   0.01   0.04
    95   6     0.02  -0.00   0.01     0.01   0.02  -0.00    -0.01   0.00   0.01
    96   6     0.14  -0.03   0.01     0.05   0.01   0.01    -0.09   0.03   0.03
    97   1     0.13  -0.03  -0.01     0.04   0.01   0.00    -0.09   0.03   0.04
    98   1     0.14  -0.03   0.03     0.05   0.01   0.01    -0.07   0.02   0.01
    99   1     0.16   0.01  -0.03     0.08   0.02  -0.02    -0.10   0.01   0.05
   100   6    -0.01   0.01  -0.02     0.00   0.02  -0.02     0.00  -0.02   0.01
   101   6     0.00  -0.03   0.03    -0.00   0.00  -0.01    -0.00   0.01  -0.02
   102   1     0.19  -0.05  -0.01     0.06   0.01   0.00    -0.13   0.04   0.04
   103   6    -0.06  -0.00  -0.03    -0.03   0.00  -0.04     0.02  -0.04  -0.01
   104   1     0.01   0.03  -0.03     0.01   0.03  -0.01    -0.00  -0.03   0.03
   105   6    -0.05  -0.04   0.01    -0.03  -0.01  -0.03     0.02  -0.00  -0.04
   106   1     0.02  -0.04   0.05     0.01   0.00   0.00    -0.01   0.03  -0.02
   107   6    -0.08  -0.03  -0.02    -0.04  -0.02  -0.05     0.03  -0.03  -0.03
   108   1    -0.08   0.01  -0.06    -0.04   0.00  -0.05     0.03  -0.06  -0.00
   109   1    -0.07  -0.06   0.02    -0.04  -0.03  -0.04     0.02   0.00  -0.06
   110   1    -0.13  -0.04  -0.04    -0.07  -0.03  -0.07     0.04  -0.04  -0.05
   111   6    -0.01   0.01  -0.01     0.02   0.05   0.04     0.03   0.12   0.01
   112   1    -0.01   0.02  -0.02     0.05   0.05   0.03     0.03   0.13  -0.02
   113   1    -0.02   0.02  -0.00     0.02   0.04   0.04     0.04   0.13   0.04
   114   1    -0.01   0.02  -0.01     0.02   0.07   0.06     0.04   0.11   0.03
   115   6    -0.01  -0.07   0.01     0.03  -0.08  -0.04     0.04   0.10  -0.01
   116   1    -0.01  -0.08   0.02     0.03  -0.08  -0.05     0.04   0.06  -0.02
   117   1    -0.02  -0.08  -0.00     0.03  -0.09  -0.06    -0.01   0.13   0.04
   118   1    -0.01  -0.08   0.02     0.04  -0.09  -0.01     0.07   0.15  -0.04
   119   6     0.02  -0.05  -0.03    -0.01  -0.08  -0.14     0.00   0.03   0.01
   120   1     0.05  -0.08  -0.03     0.01  -0.13  -0.14     0.03   0.03   0.00
   121   1     0.01  -0.04  -0.07    -0.03  -0.06  -0.19    -0.02   0.01   0.01
   122   1     0.02  -0.04  -0.01    -0.01  -0.06  -0.13    -0.00   0.05   0.03
   123   6     0.02  -0.05  -0.10    -0.02  -0.04  -0.05    -0.00  -0.10  -0.09
   124   1     0.04  -0.04  -0.13     0.01  -0.03  -0.09     0.02  -0.08  -0.14
   125   1     0.02  -0.09  -0.10    -0.06  -0.08  -0.06    -0.03  -0.14  -0.10
   126   1     0.02  -0.04  -0.09    -0.03  -0.02  -0.01    -0.00  -0.09  -0.06
   127   6    -0.00  -0.00  -0.07    -0.01  -0.01   0.01     0.02  -0.03   0.01
   128   6    -0.01   0.01  -0.07    -0.01  -0.01   0.02     0.01  -0.04   0.04
   129   6     0.01  -0.00  -0.06    -0.01  -0.00  -0.00     0.03  -0.02  -0.01
   130   7    -0.01   0.01  -0.05    -0.01  -0.01   0.02     0.01  -0.02   0.04
   131   6     0.00   0.01  -0.04    -0.01  -0.01   0.00     0.03  -0.01   0.01
   132   6     0.02   0.00  -0.07    -0.01   0.00  -0.02     0.04  -0.00  -0.06
   133   5    -0.02   0.01  -0.00    -0.01  -0.00  -0.00     0.01   0.00   0.00
   134   6     0.00   0.00   0.01    -0.01  -0.00   0.00     0.03  -0.00   0.02
   135   1     0.02  -0.01  -0.08    -0.01  -0.00  -0.03     0.04  -0.03  -0.08
   136   1     0.02   0.02  -0.07     0.00   0.01  -0.02     0.05   0.03  -0.06
   137   1     0.02  -0.00  -0.07    -0.00   0.01  -0.03     0.04   0.00  -0.06
   138   7    -0.01   0.02  -0.02    -0.01   0.00  -0.00     0.01   0.01   0.01
   139   9    -0.05  -0.05   0.01    -0.00   0.02  -0.01     0.02   0.04  -0.01
   140   9    -0.02   0.04   0.04    -0.02  -0.01  -0.02    -0.02  -0.02  -0.03
   141   6    -0.00   0.01   0.03    -0.01  -0.00   0.00     0.03   0.01   0.02
   142   6     0.01  -0.00   0.02    -0.00  -0.00   0.00     0.03   0.00   0.01
   143   6    -0.02   0.04  -0.02    -0.01   0.00  -0.01     0.01   0.03  -0.01
   144   6    -0.00   0.00   0.07    -0.01   0.00   0.00     0.03   0.02   0.02
   145   6    -0.01   0.00   0.01     0.00  -0.00   0.00     0.00   0.00   0.01
   146   6    -0.01   0.00   0.01     0.00  -0.00   0.00     0.00   0.00   0.01
   147   6    -0.01   0.02   0.03    -0.01   0.00  -0.01     0.02   0.03  -0.00
   148   6     0.00  -0.02   0.14    -0.01   0.00   0.00     0.03   0.02   0.03
   149   6    -0.03   0.00   0.01     0.00  -0.00   0.00    -0.01   0.01   0.01
   150   6    -0.04   0.00   0.01     0.01  -0.00   0.00    -0.03   0.01   0.00
   151   6    -0.03   0.00   0.01     0.01  -0.00   0.00    -0.03   0.00   0.00
   152   6    -0.02   0.00   0.01     0.00  -0.01   0.00    -0.01  -0.00   0.01
   153   1    -0.01   0.03   0.05    -0.01   0.01  -0.01     0.02   0.05  -0.01
   154   1    -0.00  -0.08   0.16    -0.00  -0.00   0.00     0.03   0.00   0.04
   155   1     0.00   0.01   0.19    -0.00   0.00   0.01     0.04   0.02   0.05
   156   1     0.00  -0.01   0.14    -0.01   0.00   0.01     0.03   0.02   0.03
   157   6    -0.08   0.01   0.01     0.01  -0.00   0.00    -0.07   0.01   0.01
   158   1    -0.01   0.00   0.02    -0.00  -0.00   0.00     0.02   0.01   0.02
   159   6    -0.08   0.01   0.00     0.01  -0.00   0.00    -0.08   0.01  -0.00
   160   6    -0.03   0.00   0.01     0.01  -0.00   0.00    -0.03   0.01   0.00
   161   6    -0.05   0.00   0.01     0.02  -0.01   0.00    -0.07   0.00  -0.00
   162   1    -0.01  -0.00   0.01    -0.00  -0.00   0.00     0.02  -0.00   0.01
   163   6    -0.05   0.00   0.01     0.01  -0.01   0.00    -0.05  -0.00   0.00
   164   6    -0.10   0.01   0.00     0.01  -0.00   0.00    -0.10   0.02  -0.00
   165   1    -0.09   0.01   0.01     0.01  -0.00   0.00    -0.08   0.02   0.01
   166   1    -0.10   0.01   0.00     0.01  -0.00   0.00    -0.11   0.02  -0.01
   167   6    -0.02   0.00   0.01     0.00  -0.00   0.00    -0.02   0.01   0.00
   168   6    -0.06   0.00   0.01     0.02  -0.01   0.00    -0.08   0.00  -0.01
   169   1    -0.06   0.00   0.00     0.02  -0.01   0.00    -0.09   0.01  -0.01
   170   1    -0.06   0.00   0.01     0.01  -0.01   0.00    -0.07  -0.00  -0.00
   171   1    -0.14   0.02  -0.00     0.02  -0.00   0.00    -0.15   0.02  -0.01
[truncated: 8,648,123 more chars]
