# Supplementary material for: Lowering of the singlet-triplet energy gap via intramolecular exciton-exciton coupling
Source: Nat Commun. 2024 Oct 8;15:8705. doi: 10.1038/s41467-024-53122-7 (PMC11461719; doi:10.1038/s41467-024-53122-7)
Supplement: Supplementary file 5 — Supplementary Dataset 2 [file 41467_2024_53122_MOESM5_ESM.zip › BOPIDY_TRI-s-TD-WB97XD-6311Gdp.log]

 Entering Gaussian System, Link 0=g16
 Input=BOPIDY_TRI-s-TD-WB97XD-6311Gdp.com
 Output=BOPIDY_TRI-s-TD-WB97XD-6311Gdp.log
 Initial command:
 /apps/Common/software/gaussian/16.B.01-AVX2/g16/l1.exe "/cephyr/NOBACKUP/groups/snic2020-6-11/rahmma/jobs/Gaussian/Karl/Gau-1375758.inp" -scrdir="/cephyr/NOBACKUP/groups/snic2020-6-11/rahmma/jobs/Gaussian/Karl/"
 Entering Link 1 = /apps/Common/software/gaussian/16.B.01-AVX2/g16/l1.exe PID=   1375759.
  
 Copyright (c) 1988-2017, Gaussian, Inc.  All Rights Reserved.
  
 This is part of the Gaussian(R) 16 program.  It is based on
 the Gaussian(R) 09 system (copyright 2009, Gaussian, Inc.),
 the Gaussian(R) 03 system (copyright 2003, Gaussian, Inc.),
 the Gaussian(R) 98 system (copyright 1998, Gaussian, Inc.),
 the Gaussian(R) 94 system (copyright 1995, Gaussian, Inc.),
 the Gaussian 92(TM) system (copyright 1992, Gaussian, Inc.),
 the Gaussian 90(TM) system (copyright 1990, Gaussian, Inc.),
 the Gaussian 88(TM) system (copyright 1988, Gaussian, Inc.),
 the Gaussian 86(TM) system (copyright 1986, Carnegie Mellon
 University), and the Gaussian 82(TM) system (copyright 1983,
 Carnegie Mellon University). Gaussian is a federally registered
 trademark of Gaussian, Inc.
  
 This software contains proprietary and confidential information,
 including trade secrets, belonging to Gaussian, Inc.
  
 This software is provided under written license and may be
 used, copied, transmitted, or stored only in accord with that
 written license.
  
 The following legend is applicable only to US Government
 contracts under FAR:
  
                    RESTRICTED RIGHTS LEGEND
  
 Use, reproduction and disclosure by the US Government is
 subject to restrictions as set forth in subparagraphs (a)
 and (c) of the Commercial Computer Software - Restricted
 Rights clause in FAR 52.227-19.
  
 Gaussian, Inc.
 340 Quinnipiac St., Bldg. 40, Wallingford CT 06492
  
  
 ---------------------------------------------------------------
 Warning -- This program may not be used in any manner that
 competes with the business of Gaussian, Inc. or will provide
 assistance to any competitor of Gaussian, Inc.  The licensee
 of this program is prohibited from giving any competitor of
 Gaussian, Inc. access to this program.  By using this program,
 the user acknowledges that Gaussian, Inc. is engaged in the
 business of creating and licensing software in the field of
 computational chemistry and represents and warrants to the
 licensee that it is not a competitor of Gaussian, Inc. and that
 it will not use this program in any manner prohibited above.
 ---------------------------------------------------------------
  

 Cite this work as:
 Gaussian 16, Revision B.01,
 M. J. Frisch, G. W. Trucks, H. B. Schlegel, G. E. Scuseria, 
 M. A. Robb, J. R. Cheeseman, G. Scalmani, V. Barone, 
 G. A. Petersson, H. Nakatsuji, X. Li, M. Caricato, A. V. Marenich, 
 J. Bloino, B. G. Janesko, R. Gomperts, B. Mennucci, H. P. Hratchian, 
 J. V. Ortiz, A. F. Izmaylov, J. L. Sonnenberg, D. Williams-Young, 
 F. Ding, F. Lipparini, F. Egidi, J. Goings, B. Peng, A. Petrone, 
 T. Henderson, D. Ranasinghe, V. G. Zakrzewski, J. Gao, N. Rega, 
 G. Zheng, W. Liang, M. Hada, M. Ehara, K. Toyota, R. Fukuda, 
 J. Hasegawa, M. Ishida, T. Nakajima, Y. Honda, O. Kitao, H. Nakai, 
 T. Vreven, K. Throssell, J. A. Montgomery, Jr., J. E. Peralta, 
 F. Ogliaro, M. J. Bearpark, J. J. Heyd, E. N. Brothers, K. N. Kudin, 
 V. N. Staroverov, T. A. Keith, R. Kobayashi, J. Normand, 
 K. Raghavachari, A. P. Rendell, J. C. Burant, S. S. Iyengar, 
 J. Tomasi, M. Cossi, J. M. Millam, M. Klene, C. Adamo, R. Cammi, 
 J. W. Ochterski, R. L. Martin, K. Morokuma, O. Farkas, 
 J. B. Foresman, and D. J. Fox, Gaussian, Inc., Wallingford CT, 2016.
 
 ******************************************
 Gaussian 16:  ES64L-G16RevB.01 20-Dec-2017
                13-May-2023 
 ******************************************
 %chk=BOPIDY_TRI-s-TD-WB97XD-6311Gdp.chk
 %mem=20GB
 %nprocshared=24
 Will use up to   24 processors via shared memory.
 ---------------------
 # TD rwb97xd/6-31g(d)
 ---------------------
 1/38=1,172=1/1;
 2/12=2,17=6,18=5,40=1/2;
 3/5=1,6=6,7=1,11=1,25=1,30=1,74=-58,116=1/1,2,3,8;
 4//1;
 5/5=2,38=5/2;
 8/6=1,10=2/1;
 9/42=1,70=2/14;
 6/7=2,8=2,9=2,10=2/1;
 99/5=1,9=1/99;
 --------------------
 BODIPY_Tri_S0surface
 --------------------
 Symbolic Z-matrix:
 Charge =  0 Multiplicity = 1
 C                    -5.21458  -0.92978  -3.42164 
 C                    -4.53672  -0.79874  -2.18602 
 C                    -5.47785  -0.97208  -1.17167 
 C                    -6.72393  -1.19978  -1.82055 
 N                    -6.50969  -1.17106  -3.19671 
 C                    -8.00662  -1.40814  -1.30841 
 C                    -9.09834  -1.61604  -2.15246 
 C                    -10.47988  -1.83598  -1.87228 
 N                    -8.92927  -1.62919  -3.53595 
 C                    -11.09772  -1.97769  -3.10413 
 C                    -10.12033  -1.84431  -4.1076 
 H                    -12.15038  -2.15801  -3.27916 
 B                    -7.59421  -1.37808  -4.29265 
 F                    -7.70737  -0.23119  -5.07472 
 F                    -7.26907  -2.47855  -5.07657 
 C                    -8.21048  -1.39095   0.16597 
 C                    -8.19788  -2.59568   0.88284 
 C                    -8.39545  -0.16457   0.81994 
 C                    -8.       -3.8565    0.23282 
 C                    -8.38263  -2.57353   2.30465 
 C                    -8.56739  -0.14241   2.24342 
 C                    -8.40895   1.07651   0.10454 
 C                    -8.00062  -5.01838   0.94405 
 H                    -7.85103  -3.87475  -0.84179 
 C                    -8.37964  -3.82064   3.01012 
 C                    -8.56166  -1.347     2.96786 
 C                    -8.73083   1.12638   2.88897 
 H                    -8.28746   1.06214  -0.97354 
 C                    -8.56799   2.26027   0.75959 
 C                    -8.19663  -5.00029   2.3537 
 H                    -7.85058  -5.96562   0.43525 
 H                    -8.52767  -3.81022   4.08452 
 C                    -8.72889   2.28567   2.17362 
 H                    -8.85391   1.14912   3.96632 
 H                    -8.5734    3.19177   0.20187 
 H                    -8.19844  -5.93513   2.90589 
 H                    -8.85138   3.23746   2.68154 
 C                    -8.74259  -1.3231    4.44934 
 C                    -10.02337  -1.29928   5.00674 
 C                    -7.63298  -1.32363   5.29824 
 C                    -10.19195  -1.27644   6.38802 
 H                    -10.888   -1.29829   4.34898 
 C                    -7.80097  -1.30082   6.67955 
 H                    -6.63592  -1.34253   4.86718 
 C                    -9.08091  -1.27717   7.2271 
 H                    -11.19282  -1.25861   6.80904 
 H                    -6.93049  -1.3012    7.32888 
 H                    -9.21218  -1.25948   8.30487 
 C                    -5.17562  -0.93358   0.29367 
 H                    -5.59558  -0.03961   0.76806 
 H                    -5.5863   -1.80195   0.81591 
 H                    -4.09286  -0.91929   0.4459 
 C                    -11.16754  -1.91233  -0.54459 
 H                    -10.82817  -2.77725   0.03482 
 H                    -10.97857  -1.02217   0.06335 
 H                    -12.24723  -2.00429  -0.69206 
 C                    -3.11058  -0.50712  -2.01547 
 C                    -2.03863  -1.31258  -2.46898 
 C                    -2.55912   0.59437  -1.36205 
 N                    -0.87828  -0.75108  -2.11652 
 C                    -1.14701   0.42611  -1.42184 
 C                    -3.34709   1.71345  -0.75665 
 B                     0.534    -1.29818  -2.46977 
 C                    -0.10287   1.19881  -0.90923 
 H                    -3.32998   1.67256   0.33818 
 H                    -2.95616   2.69104  -1.05146 
 H                    -4.38963   1.64458  -1.07961 
 N                     1.55078  -0.28975  -1.86267 
 F                     0.72581  -2.55177  -1.89707 
 F                     0.67623  -1.35976  -3.85179 
 C                     1.23102   0.83782  -1.10957 
 C                    -0.41933   2.42958  -0.13569 
 C                     2.88125  -0.39478  -1.92866 
 C                     2.44493   1.44579  -0.68181 
 C                    -0.36587   3.6783   -0.77171 
 C                    -0.77179   2.32344   1.21742 
 C                     3.47598   0.66888  -1.20717 
 C                     2.6368    2.65597   0.17746 
 C                    -0.01315   3.80641  -2.15418 
 C                    -0.66923   4.86407  -0.02475 
 C                    -1.09376   3.5083    1.95778 
 C                    -0.82581   1.0576    1.88587 
 H                     2.39474   3.57798  -0.36272 
 H                     2.00331   2.62593   1.06815 
 H                     3.68063   2.71623   0.49818 
 C                     0.05654   5.03019  -2.74849 
 H                     0.2036    2.91017  -2.7259 
 C                    -0.58277   6.1292   -0.69205 
 C                    -1.03492   4.7641    1.32888 
 C                    -1.47763   3.36901   3.33128 
 H                    -0.57009   0.16044   1.33193 
 C                    -1.19598   0.97171   3.19406 
 C                    -0.22899   6.20986  -2.00502 
 H                     0.32956   5.10924  -3.79627 
 H                    -0.8023    7.02985  -0.12909 
 C                    -1.36428   5.99777   2.10191 
 C                    -1.5305    2.14509   3.927 
 H                    -1.73026   4.26182   3.89292 
 H                    -1.23473   0.00349   3.68384 
 H                    -0.1651    7.17806  -2.49206 
 C                    -0.3867    6.63576   2.86935 
 C                    -2.65506   6.53108   2.06698 
 H                    -1.82671   2.06009   4.9681 
 C                    -0.69414   7.78674   3.58881 
 H                     0.61798   6.22341   2.89806 
 C                    -2.963     7.68183   2.78648 
 H                    -3.41678   6.0372    1.47016 
 C                    -1.98295   8.31194   3.54874 
 H                     0.07497   8.27426   4.18051 
 H                    -3.97005   8.08679   2.75108 
 H                    -2.2228    9.21028   4.10965 
 C                    -10.29768  -1.91213  -5.58663 
 H                    -9.97838  -0.97386  -6.04975 
 H                    -9.67305  -2.70486  -6.00841 
 H                    -11.34342  -2.10222  -5.83765 
 C                    -4.64285  -0.82491  -4.79429 
 H                    -3.63343  -0.4097   -4.75248 
 H                    -4.60292  -1.81129  -5.26807 
 H                    -5.27527  -0.19092  -5.42017 
 C                    -2.11372  -2.59385  -3.22689 
 H                    -1.80952  -2.43966  -4.26746 
 H                    -1.43005  -3.32921  -2.7962 
 H                    -3.13368  -2.98436  -3.2091 
 C                     3.56497  -1.49527  -2.66578 
 H                     3.45629  -2.44053  -2.12363 
 H                     3.10938  -1.63269  -3.64916 
 H                     4.62815  -1.27146  -2.7781 
 C                     4.91721   0.8996   -1.07414 
 C                     5.60528   2.05305  -1.52214 
 C                     5.86211   0.03774  -0.51923 
 N                     6.91013   1.92227  -1.26465 
 C                     7.12044   0.68928  -0.65137 
 C                     5.55205  -1.28921   0.09975 
 B                     8.00503   2.97915  -1.58669 
 C                     8.41075   0.28465  -0.30081 
 H                     5.91007  -2.11808  -0.52098 
 H                     6.01664  -1.39666   1.08362 
 H                     4.46999  -1.39637   0.21642 
 N                     9.35051   2.36595  -1.10609 
 F                     8.05864   3.2101   -2.95882 
 F                     7.73824   4.15821  -0.89955 
 C                     9.51449   1.1074   -0.52971 
 C                     8.60847  -1.05855   0.30929 
 C                     10.55381   2.94139  -1.21935 
 C                     10.90559   0.91122  -0.28116 
 C                     8.66727  -1.18666   1.7042 
 C                     8.71522  -2.18175  -0.52342 
 C                     11.53424   2.06658  -0.71616 
 C                     11.59238  -0.27334   0.32417 
 C                     8.55104  -0.05216   2.57066 
 C                     8.84193  -2.48501   2.28714 
 C                     8.87956  -3.48078   0.06121 
 C                     8.65676  -2.07102  -1.95054 
 H                     12.59617   2.27272  -0.68348 
 H                     11.31018  -0.40852   1.37353 
 H                     11.34095  -1.20063  -0.19969 
 H                     12.67632  -0.13584   0.2785 
 C                     8.61748  -0.19515   3.92386 
 H                     8.41136   0.93039   2.13192 
 C                     8.90701  -2.58649   3.71485 
 C                     8.94241  -3.61627   1.45882 
 C                     8.9667   -4.61391  -0.81147 
 H                     8.54021  -1.08906  -2.397 
 C                     8.74217  -3.17621  -2.74238 
 C                     8.80044  -1.48164   4.50469 
 H                     8.52959   0.67588   4.566 
 H                     9.04398  -3.56604   4.16 
 C                     9.11057  -4.96924   2.06674 
 C                     8.89774  -4.46749  -2.16404 
 H                     9.08633  -5.59875  -0.37307 
 H                     8.69276  -3.07449  -3.82214 
 H                     8.85311  -1.57879   5.5848 
 C                     10.38584  -5.5008    2.27319 
 C                     7.9932   -5.72192   2.43657 
 H                     8.96206  -5.33856  -2.8089 
 C                     10.54138  -6.76259   2.83948 
 H                     11.25642  -4.9178    1.98595 
 C                     8.14823  -6.98377   3.00263 
 H                     7.00032  -5.31099   2.27667 
 C                     9.42272  -7.50646   3.20521 
 H                     11.53802  -7.16497   2.99487 
 H                     7.27177  -7.55943   3.28503 
 H                     9.54382  -8.49116   3.64664 
 C                     5.03317   3.26023  -2.18372 
 H                     5.0531    4.11472  -1.49918 
 H                     5.63004   3.5318   -3.05753 
 H                     4.00039   3.07207  -2.48552 
 C                     10.74028   4.29859  -1.80838 
 H                     10.40461   4.30906  -2.84962 
 H                     10.13457   5.03327  -1.27026 
 H                     11.79122   4.5925   -1.76498 
 
 Stoichiometry    C99H77B3F6N6
 Framework group  C1[X(C99H77B3F6N6)]
 Deg. of freedom   567
 Full point group                 C1      NOp   1
 Largest Abelian subgroup         C1      NOp   1
 Largest concise Abelian subgroup C1      NOp   1
                         Standard orientation:                         
 ---------------------------------------------------------------------
 Center     Atomic      Atomic             Coordinates (Angstroms)
 Number     Number       Type             X           Y           Z
 ---------------------------------------------------------------------
      1          6           0       -5.214576   -0.929784   -3.421643
      2          6           0       -4.536724   -0.798741   -2.186016
      3          6           0       -5.477849   -0.972081   -1.171668
      4          6           0       -6.723935   -1.199778   -1.820550
      5          7           0       -6.509688   -1.171057   -3.196711
      6          6           0       -8.006623   -1.408144   -1.308408
      7          6           0       -9.098340   -1.616036   -2.152462
      8          6           0      -10.479879   -1.835981   -1.872279
      9          7           0       -8.929267   -1.629186   -3.535952
     10          6           0      -11.097717   -1.977692   -3.104132
     11          6           0      -10.120328   -1.844309   -4.107601
     12          1           0      -12.150384   -2.158013   -3.279162
     13          5           0       -7.594208   -1.378079   -4.292645
     14          9           0       -7.707365   -0.231188   -5.074718
     15          9           0       -7.269073   -2.478552   -5.076565
     16          6           0       -8.210484   -1.390948    0.165967
     17          6           0       -8.197878   -2.595684    0.882844
     18          6           0       -8.395447   -0.164566    0.819941
     19          6           0       -8.000001   -3.856496    0.232823
     20          6           0       -8.382627   -2.573530    2.304646
     21          6           0       -8.567386   -0.142414    2.243415
     22          6           0       -8.408953    1.076505    0.104538
     23          6           0       -8.000618   -5.018380    0.944052
     24          1           0       -7.851031   -3.874751   -0.841785
     25          6           0       -8.379639   -3.820642    3.010118
     26          6           0       -8.561660   -1.347002    2.967858
     27          6           0       -8.730825    1.126385    2.888965
     28          1           0       -8.287462    1.062138   -0.973538
     29          6           0       -8.567991    2.260270    0.759585
     30          6           0       -8.196633   -5.000293    2.353697
     31          1           0       -7.850584   -5.965616    0.435254
     32          1           0       -8.527674   -3.810218    4.084523
     33          6           0       -8.728894    2.285670    2.173623
     34          1           0       -8.853905    1.149116    3.966316
     35          1           0       -8.573404    3.191767    0.201870
     36          1           0       -8.198438   -5.935127    2.905892
     37          1           0       -8.851384    3.237459    2.681535
     38          6           0       -8.742593   -1.323097    4.449336
     39          6           0      -10.023366   -1.299275    5.006743
     40          6           0       -7.632978   -1.323626    5.298240
     41          6           0      -10.191945   -1.276438    6.388017
     42          1           0      -10.888000   -1.298287    4.348982
     43          6           0       -7.800971   -1.300815    6.679547
     44          1           0       -6.635921   -1.342533    4.867183
     45          6           0       -9.080906   -1.277169    7.227098
     46          1           0      -11.192820   -1.258611    6.809039
     47          1           0       -6.930492   -1.301204    7.328879
     48          1           0       -9.212178   -1.259477    8.304873
     49          6           0       -5.175618   -0.933576    0.293670
     50          1           0       -5.595577   -0.039609    0.768055
     51          1           0       -5.586303   -1.801946    0.815908
     52          1           0       -4.092858   -0.919290    0.445898
     53          6           0      -11.167540   -1.912326   -0.544594
     54          1           0      -10.828170   -2.777251    0.034816
     55          1           0      -10.978569   -1.022173    0.063351
     56          1           0      -12.247227   -2.004291   -0.692064
     57          6           0       -3.110585   -0.507124   -2.015470
     58          6           0       -2.038630   -1.312577   -2.468978
     59          6           0       -2.559124    0.594373   -1.362052
     60          7           0       -0.878280   -0.751083   -2.116522
     61          6           0       -1.147007    0.426114   -1.421835
     62          6           0       -3.347087    1.713449   -0.756648
     63          5           0        0.534002   -1.298184   -2.469772
     64          6           0       -0.102868    1.198814   -0.909230
     65          1           0       -3.329983    1.672559    0.338177
     66          1           0       -2.956156    2.691037   -1.051462
     67          1           0       -4.389630    1.644578   -1.079612
     68          7           0        1.550778   -0.289748   -1.862672
     69          9           0        0.725811   -2.551769   -1.897072
     70          9           0        0.676229   -1.359759   -3.851788
     71          6           0        1.231020    0.837822   -1.109566
     72          6           0       -0.419326    2.429578   -0.135689
     73          6           0        2.881249   -0.394776   -1.928659
     74          6           0        2.444926    1.445786   -0.681810
     75          6           0       -0.365868    3.678301   -0.771710
     76          6           0       -0.771789    2.323443    1.217421
     77          6           0        3.475979    0.668882   -1.207166
     78          6           0        2.636795    2.655969    0.177460
     79          6           0       -0.013149    3.806406   -2.154177
     80          6           0       -0.669226    4.864071   -0.024753
     81          6           0       -1.093758    3.508297    1.957781
     82          6           0       -0.825813    1.057595    1.885872
     83          1           0        2.394739    3.577978   -0.362723
     84          1           0        2.003312    2.625927    1.068148
     85          1           0        3.680632    2.716231    0.498177
     86          6           0        0.056542    5.030189   -2.748494
     87          1           0        0.203595    2.910174   -2.725903
     88          6           0       -0.582768    6.129200   -0.692048
     89          6           0       -1.034916    4.764102    1.328877
     90          6           0       -1.477628    3.369008    3.331275
     91          1           0       -0.570091    0.160439    1.331928
     92          6           0       -1.195977    0.971711    3.194055
     93          6           0       -0.228986    6.209855   -2.005024
     94          1           0        0.329557    5.109239   -3.796266
     95          1           0       -0.802295    7.029847   -0.129094
     96          6           0       -1.364284    5.997769    2.101913
     97          6           0       -1.530499    2.145090    3.926998
     98          1           0       -1.730255    4.261816    3.892917
     99          1           0       -1.234725    0.003489    3.683835
    100          1           0       -0.165096    7.178059   -2.492064
    101          6           0       -0.386697    6.635764    2.869346
    102          6           0       -2.655064    6.531080    2.066982
    103          1           0       -1.826714    2.060086    4.968103
    104          6           0       -0.694143    7.786742    3.588810
    105          1           0        0.617980    6.223412    2.898060
    106          6           0       -2.962999    7.681832    2.786475
    107          1           0       -3.416776    6.037199    1.470156
    108          6           0       -1.982951    8.311941    3.548743
    109          1           0        0.074972    8.274263    4.180510
    110          1           0       -3.970046    8.086789    2.751080
    111          1           0       -2.222799    9.210282    4.109648
    112          6           0      -10.297683   -1.912132   -5.586634
    113          1           0       -9.978376   -0.973862   -6.049753
    114          1           0       -9.673055   -2.704855   -6.008410
    115          1           0      -11.343415   -2.102216   -5.837646
    116          6           0       -4.642852   -0.824912   -4.794285
    117          1           0       -3.633430   -0.409703   -4.752481
    118          1           0       -4.602923   -1.811287   -5.268070
    119          1           0       -5.275274   -0.190916   -5.420169
    120          6           0       -2.113724   -2.593854   -3.226893
    121          1           0       -1.809522   -2.439655   -4.267458
    122          1           0       -1.430049   -3.329212   -2.796198
    123          1           0       -3.133680   -2.984360   -3.209099
    124          6           0        3.564965   -1.495266   -2.665784
    125          1           0        3.456293   -2.440525   -2.123633
    126          1           0        3.109383   -1.632685   -3.649161
    127          1           0        4.628154   -1.271455   -2.778101
    128          6           0        4.917214    0.899597   -1.074136
    129          6           0        5.605275    2.053049   -1.522144
    130          6           0        5.862107    0.037743   -0.519232
    131          7           0        6.910127    1.922271   -1.264653
    132          6           0        7.120444    0.689278   -0.651366
    133          6           0        5.552047   -1.289205    0.099748
    134          5           0        8.005034    2.979153   -1.586687
    135          6           0        8.410750    0.284650   -0.300805
    136          1           0        5.910066   -2.118083   -0.520982
    137          1           0        6.016644   -1.396656    1.083620
    138          1           0        4.469995   -1.396369    0.216422
    139          7           0        9.350505    2.365954   -1.106094
    140          9           0        8.058636    3.210101   -2.958818
    141          9           0        7.738240    4.158206   -0.899550
    142          6           0        9.514492    1.107396   -0.529709
    143          6           0        8.608473   -1.058554    0.309292
    144          6           0       10.553812    2.941393   -1.219348
    145          6           0       10.905587    0.911222   -0.281163
    146          6           0        8.667266   -1.186664    1.704203
    147          6           0        8.715223   -2.181753   -0.523417
    148          6           0       11.534235    2.066576   -0.716161
    149          6           0       11.592382   -0.273338    0.324169
    150          6           0        8.551039   -0.052156    2.570658
    151          6           0        8.841930   -2.485011    2.287139
    152          6           0        8.879557   -3.480782    0.061213
    153          6           0        8.656755   -2.071017   -1.950535
    154          1           0       12.596170    2.272720   -0.683481
    155          1           0       11.310181   -0.408522    1.373531
    156          1           0       11.340954   -1.200629   -0.199689
    157          1           0       12.676322   -0.135840    0.278503
    158          6           0        8.617480   -0.195147    3.923856
    159          1           0        8.411355    0.930390    2.131918
    160          6           0        8.907014   -2.586493    3.714853
    161          6           0        8.942411   -3.616271    1.458823
    162          6           0        8.966696   -4.613905   -0.811474
    163          1           0        8.540206   -1.089063   -2.397000
    164          6           0        8.742167   -3.176211   -2.742375
    165          6           0        8.800443   -1.481644    4.504687
    166          1           0        8.529594    0.675878    4.565998
    167          1           0        9.043979   -3.566036    4.159999
    168          6           0        9.110572   -4.969239    2.066736
    169          6           0        8.897744   -4.467486   -2.164041
    170          1           0        9.086333   -5.598748   -0.373065
    171          1           0        8.692760   -3.074487   -3.822136
    172          1           0        8.853106   -1.578791    5.584801
    173          6           0       10.385838   -5.500803    2.273189
    174          6           0        7.993195   -5.721915    2.436565
    175          1           0        8.962055   -5.338558   -2.808896
    176          6           0       10.541375   -6.762593    2.839476
    177          1           0       11.256416   -4.917801    1.985951
    178          6           0        8.148228   -6.983767    3.002625
    179          1           0        7.000318   -5.310990    2.276666
    180          6           0        9.422716   -7.506461    3.205215
    181          1           0       11.538022   -7.164965    2.994871
    182          1           0        7.271773   -7.559430    3.285028
    183          1           0        9.543821   -8.491160    3.646642
    184          6           0        5.033168    3.260226   -2.183721
    185          1           0        5.053104    4.114724   -1.499176
    186          1           0        5.630043    3.531802   -3.057526
    187          1           0        4.000386    3.072072   -2.485522
    188          6           0       10.740278    4.298589   -1.808382
    189          1           0       10.404611    4.309056   -2.849617
    190          1           0       10.134573    5.033272   -1.270258
    191          1           0       11.791215    4.592501   -1.764984
 ---------------------------------------------------------------------
 Rotational constants (GHZ):           0.0190193           0.0059145           0.0056317
 Standard basis: 6-31G(d) (6D, 7F)
 There are  1864 symmetry adapted cartesian basis functions of A   symmetry.
 There are  1864 symmetry adapted basis functions of A   symmetry.
  1864 basis functions,  3500 primitive gaussians,  1864 cartesian basis functions
   391 alpha electrons      391 beta electrons
       nuclear repulsion energy     21923.0377535049 Hartrees.
 NAtoms=  191 NActive=  191 NUniq=  191 SFac= 1.00D+00 NAtFMM=   60 NAOKFM=T Big=T
 Integral buffers will be    131072 words long.
 Raffenetti 1 integral format.
 Two-electron integral symmetry is turned on.
 Nuclear repulsion after empirical dispersion term =    21922.8117185889 Hartrees.
 One-electron integrals computed using PRISM.
 NBasis=  1864 RedAO= T EigKep=  1.32D-04  NBF=  1864
 NBsUse=  1864 1.00D-06 EigRej= -1.00D+00 NBFU=  1864
 ExpMin= 1.27D-01 ExpMax= 7.00D+03 ExpMxC= 1.05D+03 IAcc=3 IRadAn=         5 AccDes= 0.00D+00
 Harris functional with IExCor= 4639 and IRadAn=       5 diagonalized for initial guess.
 HarFok:  IExCor= 4639 AccDes= 0.00D+00 IRadAn=         5 IDoV= 1 UseB2=F ITyADJ=14
 ICtDFT=  3500011 ScaDFX=  1.000000  1.000000  1.000000  1.000000
 FoFCou: FMM=F IPFlag=           0 FMFlag=      100000 FMFlg1=        2001
         NFxFlg=           0 DoJE=T BraDBF=F KetDBF=T FulRan=T
         wScrn=  0.000000 ICntrl=       500 IOpCl=  0 I1Cent=   200000004 NGrid=           0
         NMat0=    1 NMatS0=      1 NMatT0=    0 NMatD0=    1 NMtDS0=    0 NMtDT0=    0
 Petite list used in FoFCou.
 Requested convergence on RMS density matrix=1.00D-08 within 128 cycles.
 Requested convergence on MAX density matrix=1.00D-06.
 Requested convergence on             energy=1.00D-06.
 No special actions if energy rises.
 Integral accuracy reduced to 1.0D-05 until final iterations.
 Initial convergence to 1.0D-05 achieved.  Increase integral accuracy.
 SCF Done:  E(RwB97XD) =  -4820.27475268     A.U. after   18 cycles
            NFock= 18  Conv=0.45D-08     -V/T= 2.0090
 DoSCS=F DFT=T ScalE2(SS,OS)=  1.000000  1.000000
 ExpMin= 1.27D-01 ExpMax= 7.00D+03 ExpMxC= 1.05D+03 IAcc=3 IRadAn=         5 AccDes= 0.00D+00
 HarFok:  IExCor=  205 AccDes= 0.00D+00 IRadAn=         5 IDoV=-2 UseB2=F ITyADJ=14
 ICtDFT= 12500011 ScaDFX=  1.000000  1.000000  1.000000  1.000000
 GSVD:  LWork=      -13908 too small for GESVD, short by       66690 words or       66690 for optimal perf.
 Range of M.O.s used for correlation:   115  1864
 NBasis=  1864 NAE=   391 NBE=   391 NFC=   114 NFV=     0
 NROrb=   1750 NOA=   277 NOB=   277 NVA=  1473 NVB=  1473

 **** Warning!!: The largest alpha MO coefficient is  0.11175148D+02

 Orbital symmetries:
       Occupied  (A) (A) (A) (A) (A) (A) (A) (A) (A) (A) (A) (A)
                 (A) (A) (A) (A) (A) (A) (A) (A) (A) (A) (A) (A)
                 (A) (A) (A) (A) (A) (A) (A) (A) (A) (A) (A) (A)
                 (A) (A) (A) (A) (A) (A) (A) (A) (A) (A) (A) (A)
                 (A) (A) (A) (A) (A) (A) (A) (A) (A) (A) (A) (A)
                 (A) (A) (A) (A) (A) (A) (A) (A) (A) (A) (A) (A)
                 (A) (A) (A) (A) (A) (A) (A) (A) (A) (A) (A) (A)
                 (A) (A) (A) (A) (A) (A) (A) (A) (A) (A) (A) (A)
                 (A) (A) (A) (A) (A) (A) (A) (A) (A) (A) (A) (A)
                 (A) (A) (A) (A) (A) (A) (A) (A) (A) (A) (A) (A)
                 (A) (A) (A) (A) (A) (A) (A) (A) (A) (A) (A) (A)
                 (A) (A) (A) (A) (A) (A) (A) (A) (A) (A) (A) (A)
                 (A) (A) (A) (A) (A) (A) (A) (A) (A) (A) (A) (A)
                 (A) (A) (A) (A) (A) (A) (A) (A) (A) (A) (A) (A)
                 (A) (A) (A) (A) (A) (A) (A) (A) (A) (A) (A) (A)
                 (A) (A) (A) (A) (A) (A) (A) (A) (A) (A) (A) (A)
                 (A) (A) (A) (A) (A) (A) (A) (A) (A) (A) (A) (A)
                 (A) (A) (A) (A) (A) (A) (A) (A) (A) (A) (A) (A)
                 (A) (A) (A) (A) (A) (A) (A) (A) (A) (A) (A) (A)
                 (A) (A) (A) (A) (A) (A) (A) (A) (A) (A) (A) (A)
                 (A) (A) (A) (A) (A) (A) (A) (A) (A) (A) (A) (A)
                 (A) (A) (A) (A) (A) (A) (A) (A) (A) (A) (A) (A)
                 (A) (A) (A) (A) (A) (A) (A) (A) (A) (A) (A) (A)
                 (A) (A) (A) (A) (A) (A) (A) (A) (A) (A) (A) (A)
                 (A) (A) (A) (A) (A) (A) (A) (A) (A) (A) (A) (A)
                 (A) (A) (A) (A) (A) (A) (A) (A) (A) (A) (A) (A)
                 (A) (A) (A) (A) (A) (A) (A) (A) (A) (A) (A) (A)
                 (A) (A) (A) (A) (A) (A) (A) (A) (A) (A) (A) (A)
                 (A) (A) (A) (A) (A) (A) (A) (A) (A) (A) (A) (A)
                 (A) (A) (A) (A) (A) (A) (A) (A) (A) (A) (A) (A)
                 (A) (A) (A) (A) (A) (A) (A) (A) (A) (A) (A) (A)
                 (A) (A) (A) (A) (A) (A) (A) (A) (A) (A) (A) (A)
                 (A) (A) (A) (A) (A) (A) (A)
       Virtual   (A) (A) (A) (A) (A) (A) (A) (A) (A) (A) (A) (A)
                 (A) (A) (A) (A) (A) (A) (A) (A) (A) (A) (A) (A)
                 (A) (A) (A) (A) (A) (A) (A) (A) (A) (A) (A) (A)
                 (A) (A) (A) (A) (A) (A) (A) (A) (A) (A) (A) (A)
                 (A) (A) (A) (A) (A) (A) (A) (A) (A) (A) (A) (A)
                 (A) (A) (A) (A) (A) (A) (A) (A) (A) (A) (A) (A)
                 (A) (A) (A) (A) (A) (A) (A) (A) (A) (A) (A) (A)
                 (A) (A) (A) (A) (A) (A) (A) (A) (A) (A) (A) (A)
                 (A) (A) (A) (A) (A) (A) (A) (A) (A) (A) (A) (A)
                 (A) (A) (A) (A) (A) (A) (A) (A) (A) (A) (A) (A)
                 (A) (A) (A) (A) (A) (A) (A) (A) (A) (A) (A) (A)
                 (A) (A) (A) (A) (A) (A) (A) (A) (A) (A) (A) (A)
                 (A) (A) (A) (A) (A) (A) (A) (A) (A) (A) (A) (A)
                 (A) (A) (A) (A) (A) (A) (A) (A) (A) (A) (A) (A)
                 (A) (A) (A) (A) (A) (A) (A) (A) (A) (A) (A) (A)
                 (A) (A) (A) (A) (A) (A) (A) (A) (A) (A) (A) (A)
                 (A) (A) (A) (A) (A) (A) (A) (A) (A) (A) (A) (A)
                 (A) (A) (A) (A) (A) (A) (A) (A) (A) (A) (A) (A)
                 (A) (A) (A) (A) (A) (A) (A) (A) (A) (A) (A) (A)
                 (A) (A) (A) (A) (A) (A) (A) (A) (A) (A) (A) (A)
                 (A) (A) (A) (A) (A) (A) (A) (A) (A) (A) (A) (A)
                 (A) (A) (A) (A) (A) (A) (A) (A) (A) (A) (A) (A)
                 (A) (A) (A) (A) (A) (A) (A) (A) (A) (A) (A) (A)
                 (A) (A) (A) (A) (A) (A) (A) (A) (A) (A) (A) (A)
                 (A) (A) (A) (A) (A) (A) (A) (A) (A) (A) (A) (A)
                 (A) (A) (A) (A) (A) (A) (A) (A) (A) (A) (A) (A)
                 (A) (A) (A) (A) (A) (A) (A) (A) (A) (A) (A) (A)
                 (A) (A) (A) (A) (A) (A) (A) (A) (A) (A) (A) (A)
                 (A) (A) (A) (A) (A) (A) (A) (A) (A) (A) (A) (A)
                 (A) (A) (A) (A) (A) (A) (A) (A) (A) (A) (A) (A)
                 (A) (A) (A) (A) (A) (A) (A) (A) (A) (A) (A) (A)
                 (A) (A) (A) (A) (A) (A) (A) (A) (A) (A) (A) (A)
                 (A) (A) (A) (A) (A) (A) (A) (A) (A) (A) (A) (A)
                 (A) (A) (A) (A) (A) (A) (A) (A) (A) (A) (A) (A)
                 (A) (A) (A) (A) (A) (A) (A) (A) (A) (A) (A) (A)
                 (A) (A) (A) (A) (A) (A) (A) (A) (A) (A) (A) (A)
                 (A) (A) (A) (A) (A) (A) (A) (A) (A) (A) (A) (A)
                 (A) (A) (A) (A) (A) (A) (A) (A) (A) (A) (A) (A)
                 (A) (A) (A) (A) (A) (A) (A) (A) (A) (A) (A) (A)
                 (A) (A) (A) (A) (A) (A) (A) (A) (A) (A) (A) (A)
                 (A) (A) (A) (A) (A) (A) (A) (A) (A) (A) (A) (A)
                 (A) (A) (A) (A) (A) (A) (A) (A) (A) (A) (A) (A)
                 (A) (A) (A) (A) (A) (A) (A) (A) (A) (A) (A) (A)
                 (A) (A) (A) (A) (A) (A) (A) (A) (A) (A) (A) (A)
                 (A) (A) (A) (A) (A) (A) (A) (A) (A) (A) (A) (A)
                 (A) (A) (A) (A) (A) (A) (A) (A) (A) (A) (A) (A)
                 (A) (A) (A) (A) (A) (A) (A) (A) (A) (A) (A) (A)
                 (A) (A) (A) (A) (A) (A) (A) (A) (A) (A) (A) (A)
                 (A) (A) (A) (A) (A) (A) (A) (A) (A) (A) (A) (A)
                 (A) (A) (A) (A) (A) (A) (A) (A) (A) (A) (A) (A)
                 (A) (A) (A) (A) (A) (A) (A) (A) (A) (A) (A) (A)
                 (A) (A) (A) (A) (A) (A) (A) (A) (A) (A) (A) (A)
                 (A) (A) (A) (A) (A) (A) (A) (A) (A) (A) (A) (A)
                 (A) (A) (A) (A) (A) (A) (A) (A) (A) (A) (A) (A)
                 (A) (A) (A) (A) (A) (A) (A) (A) (A) (A) (A) (A)
                 (A) (A) (A) (A) (A) (A) (A) (A) (A) (A) (A) (A)
                 (A) (A) (A) (A) (A) (A) (A) (A) (A) (A) (A) (A)
                 (A) (A) (A) (A) (A) (A) (A) (A) (A) (A) (A) (A)
                 (A) (A) (A) (A) (A) (A) (A) (A) (A) (A) (A) (A)
                 (A) (A) (A) (A) (A) (A) (A) (A) (A) (A) (A) (A)
                 (A) (A) (A) (A) (A) (A) (A) (A) (A) (A) (A) (A)
                 (A) (A) (A) (A) (A) (A) (A) (A) (A) (A) (A) (A)
                 (A) (A) (A) (A) (A) (A) (A) (A) (A) (A) (A) (A)
                 (A) (A) (A) (A) (A) (A) (A) (A) (A) (A) (A) (A)
                 (A) (A) (A) (A) (A) (A) (A) (A) (A) (A) (A) (A)
                 (A) (A) (A) (A) (A) (A) (A) (A) (A) (A) (A) (A)
                 (A) (A) (A) (A) (A) (A) (A) (A) (A) (A) (A) (A)
                 (A) (A) (A) (A) (A) (A) (A) (A) (A) (A) (A) (A)
                 (A) (A) (A) (A) (A) (A) (A) (A) (A) (A) (A) (A)
                 (A) (A) (A) (A) (A) (A) (A) (A) (A) (A) (A) (A)
                 (A) (A) (A) (A) (A) (A) (A) (A) (A) (A) (A) (A)
                 (A) (A) (A) (A) (A) (A) (A) (A) (A) (A) (A) (A)
                 (A) (A) (A) (A) (A) (A) (A) (A) (A) (A) (A) (A)
                 (A) (A) (A) (A) (A) (A) (A) (A) (A) (A) (A) (A)
                 (A) (A) (A) (A) (A) (A) (A) (A) (A) (A) (A) (A)
                 (A) (A) (A) (A) (A) (A) (A) (A) (A) (A) (A) (A)
                 (A) (A) (A) (A) (A) (A) (A) (A) (A) (A) (A) (A)
                 (A) (A) (A) (A) (A) (A) (A) (A) (A) (A) (A) (A)
                 (A) (A) (A) (A) (A) (A) (A) (A) (A) (A) (A) (A)
                 (A) (A) (A) (A) (A) (A) (A) (A) (A) (A) (A) (A)
                 (A) (A) (A) (A) (A) (A) (A) (A) (A) (A) (A) (A)
                 (A) (A) (A) (A) (A) (A) (A) (A) (A) (A) (A) (A)
                 (A) (A) (A) (A) (A) (A) (A) (A) (A) (A) (A) (A)
                 (A) (A) (A) (A) (A) (A) (A) (A) (A) (A) (A) (A)
                 (A) (A) (A) (A) (A) (A) (A) (A) (A) (A) (A) (A)
                 (A) (A) (A) (A) (A) (A) (A) (A) (A) (A) (A) (A)
                 (A) (A) (A) (A) (A) (A) (A) (A) (A) (A) (A) (A)
                 (A) (A) (A) (A) (A) (A) (A) (A) (A) (A) (A) (A)
                 (A) (A) (A) (A) (A) (A) (A) (A) (A) (A) (A) (A)
                 (A) (A) (A) (A) (A) (A) (A) (A) (A) (A) (A) (A)
                 (A) (A) (A) (A) (A) (A) (A) (A) (A) (A) (A) (A)
                 (A) (A) (A) (A) (A) (A) (A) (A) (A) (A) (A) (A)
                 (A) (A) (A) (A) (A) (A) (A) (A) (A) (A) (A) (A)
                 (A) (A) (A) (A) (A) (A) (A) (A) (A) (A) (A) (A)
                 (A) (A) (A) (A) (A) (A) (A) (A) (A) (A) (A) (A)
                 (A) (A) (A) (A) (A) (A) (A) (A) (A) (A) (A) (A)
                 (A) (A) (A) (A) (A) (A) (A) (A) (A) (A) (A) (A)
                 (A) (A) (A) (A) (A) (A) (A) (A) (A) (A) (A) (A)
                 (A) (A) (A) (A) (A) (A) (A) (A) (A) (A) (A) (A)
                 (A) (A) (A) (A) (A) (A) (A) (A) (A) (A) (A) (A)
                 (A) (A) (A) (A) (A) (A) (A) (A) (A) (A) (A) (A)
                 (A) (A) (A) (A) (A) (A) (A) (A) (A) (A) (A) (A)
                 (A) (A) (A) (A) (A) (A) (A) (A) (A) (A) (A) (A)
                 (A) (A) (A) (A) (A) (A) (A) (A) (A) (A) (A) (A)
                 (A) (A) (A) (A) (A) (A) (A) (A) (A) (A) (A) (A)
                 (A) (A) (A) (A) (A) (A) (A) (A) (A) (A) (A) (A)
                 (A) (A) (A) (A) (A) (A) (A) (A) (A) (A) (A) (A)
                 (A) (A) (A) (A) (A) (A) (A) (A) (A) (A) (A) (A)
                 (A) (A) (A) (A) (A) (A) (A) (A) (A) (A) (A) (A)
                 (A) (A) (A) (A) (A) (A) (A) (A) (A) (A) (A) (A)
                 (A) (A) (A) (A) (A) (A) (A) (A) (A) (A) (A) (A)
                 (A) (A) (A) (A) (A) (A) (A) (A) (A) (A) (A) (A)
                 (A) (A) (A) (A) (A) (A) (A) (A) (A) (A) (A) (A)
                 (A) (A) (A) (A) (A) (A) (A) (A) (A) (A) (A) (A)
                 (A) (A) (A) (A) (A) (A) (A) (A) (A) (A) (A) (A)
                 (A) (A) (A) (A) (A) (A) (A) (A) (A) (A) (A) (A)
                 (A) (A) (A) (A) (A) (A) (A) (A) (A) (A) (A) (A)
                 (A) (A) (A) (A) (A) (A) (A) (A) (A) (A) (A) (A)
                 (A) (A) (A) (A) (A) (A) (A) (A) (A) (A) (A) (A)
                 (A) (A) (A) (A) (A) (A) (A) (A) (A) (A) (A) (A)
                 (A) (A) (A) (A) (A) (A) (A) (A) (A) (A) (A) (A)
                 (A) (A) (A) (A) (A) (A) (A) (A) (A) (A) (A) (A)
                 (A) (A) (A) (A) (A) (A) (A) (A) (A)
    12 initial guesses have been made.
 Convergence on wavefunction:    0.001000000000000
 Iteration     1 Dimension    12 NMult     0 NNew     12
 CISAX will form    12 AO SS matrices at one time.
 New state      3 was old state      7
 Iteration     2 Dimension    18 NMult    12 NNew      6
 Iteration     3 Dimension    24 NMult    18 NNew      6
 Iteration     4 Dimension    30 NMult    24 NNew      6
 Iteration     5 Dimension    36 NMult    30 NNew      6
 Iteration     6 Dimension    42 NMult    36 NNew      6
 Iteration     7 Dimension    48 NMult    42 NNew      6
 Iteration     8 Dimension    54 NMult    48 NNew      6
 Iteration     9 Dimension    58 NMult    54 NNew      4
 Iteration    10 Dimension    62 NMult    58 NNew      4
 Iteration    11 Dimension    66 NMult    62 NNew      4
 Iteration    12 Dimension    68 NMult    66 NNew      2
 Iteration    13 Dimension    70 NMult    68 NNew      2
 Iteration    14 Dimension    72 NMult    70 NNew      2
 Iteration    15 Dimension    74 NMult    72 NNew      2
 Iteration    16 Dimension    76 NMult    74 NNew      2
 Iteration    17 Dimension    78 NMult    76 NNew      2
 Iteration    18 Dimension    80 NMult    78 NNew      2
 ***********************************************************************
 Excited states from <AA,BB:AA,BB> singles matrix:
 ***********************************************************************
 
 Ground to excited state transition densities written to RWF  633
 Ground to excited state transition electric dipole moments (Au):
       state          X           Y           Z        Dip. S.      Osc.
         1         5.8216      0.6934      0.4717     34.5947      2.2617
         2         0.2059      0.5060      0.3513      0.4219      0.0306
         3         1.1470      0.2578      0.0223      1.3825      0.1045
 Ground to excited state transition velocity dipole moments (Au):
       state          X           Y           Z        Dip. S.      Osc.
         1        -0.5562     -0.0659     -0.0440      0.3156      2.1454
         2        -0.0216     -0.0569     -0.0367      0.0051      0.0310
         3        -0.1268     -0.0289     -0.0034      0.0169      0.0994
 Ground to excited state transition magnetic dipole moments (Au):
       state          X           Y           Z
         1        -0.1967      1.0547      0.7268
         2        -0.1732     -0.2417      0.4855
         3         0.2348     -0.5488     -1.5304
 Ground to excited state transition velocity quadrupole moments (Au):
       state          XX          YY          ZZ          XY          XZ          YZ
         1        -0.9876     -0.2174      0.5943      0.3699      1.3584      0.4160
         2        11.7164     -0.2286      0.1905      2.2505      1.4077      0.0047
         3        -0.7888      0.0215      0.0475     -0.6920      1.0058      0.1019
 <0|del|b> * <b|rxdel|0> + <0|del|b> * <b|delr+rdel|0>
 Rotatory Strengths (R) in cgs (10**-40 erg-esu-cm/Gauss)
       state          XX          YY          ZZ    R(velocity)    E-M Angle
         1      -101.8833   -496.4319    655.4970     19.0606       89.38
         2       -21.4113    222.3927   -203.0933     -0.7040       90.46
         3       163.1921   -124.3175    -93.6688    -18.2647       92.36
 1/2[<0|r|b>*<b|rxdel|0> + (<0|rxdel|b>*<b|r|0>)*]
 Rotatory Strengths (R) in cgs (10**-40 erg-esu-cm/Gauss)
       state          XX          YY          ZZ     R(length)
         1       809.6749   -517.2058   -242.4656     16.6679
         2        25.2236     86.4698   -120.6371     -2.9813
         3      -190.4725    100.0441     24.0834    -22.1150
  1/2[<0|del|b>*<b|r|0> + (<0|r|b>*<b|del|0>)*] (Au)
       state          X           Y           Z        Dip. S.   Osc.(frdel)
         1        -3.2378     -0.0457     -0.0208      3.3042      2.2028
         2        -0.0045     -0.0288     -0.0129      0.0461      0.0308
         3        -0.1454     -0.0074     -0.0001      0.1529      0.1020

 Excitation energies and oscillator strengths:
 
 Excited State   1:      Singlet-A      2.6685 eV  464.62 nm  f=2.2617  <S**2>=0.000
     387 -> 394       -0.13807
     389 -> 394        0.24871
     390 -> 392        0.11143
     390 -> 393        0.24906
     390 -> 394        0.12462
     391 -> 392        0.51437
     391 -> 393       -0.11238
     391 -> 394       -0.10455
 This state for optimization and/or second-order correction.
 Total Energy, E(TD-HF/TD-DFT) =  -4820.17668666    
 Copying the excited state density for this state as the 1-particle RhoCI density.
 
 Excited State   2:      Singlet-A      2.9608 eV  418.75 nm  f=0.0306  <S**2>=0.000
     389 -> 392       -0.14119
     389 -> 393       -0.18764
     389 -> 394       -0.10482
     390 -> 392       -0.23445
     390 -> 393        0.38279
     390 -> 394       -0.19420
     391 -> 392       -0.18099
     391 -> 393       -0.28713
     391 -> 394       -0.19212
 
 Excited State   3:      Singlet-A      3.0864 eV  401.71 nm  f=0.1045  <S**2>=0.000
     387 -> 392       -0.12805
     389 -> 392        0.30043
     390 -> 392        0.15804
     390 -> 393        0.29725
     390 -> 394        0.14356
     391 -> 392       -0.11506
     391 -> 393       -0.16075
     391 -> 394        0.42861
 SavETr:  write IOETrn=   770 NScale= 10 NData=  16 NLR=1 NState=    3 LETran=      64.
 Hyperfine terms turned off by default for NAtoms > 100.

 **********************************************************************

            Population analysis using the SCF Density.

 **********************************************************************

 Orbital symmetries:
       Occupied  (A) (A) (A) (A) (A) (A) (A) (A) (A) (A) (A) (A)
                 (A) (A) (A) (A) (A) (A) (A) (A) (A) (A) (A) (A)
                 (A) (A) (A) (A) (A) (A) (A) (A) (A) (A) (A) (A)
                 (A) (A) (A) (A) (A) (A) (A) (A) (A) (A) (A) (A)
                 (A) (A) (A) (A) (A) (A) (A) (A) (A) (A) (A) (A)
                 (A) (A) (A) (A) (A) (A) (A) (A) (A) (A) (A) (A)
                 (A) (A) (A) (A) (A) (A) (A) (A) (A) (A) (A) (A)
                 (A) (A) (A) (A) (A) (A) (A) (A) (A) (A) (A) (A)
                 (A) (A) (A) (A) (A) (A) (A) (A) (A) (A) (A) (A)
                 (A) (A) (A) (A) (A) (A) (A) (A) (A) (A) (A) (A)
                 (A) (A) (A) (A) (A) (A) (A) (A) (A) (A) (A) (A)
                 (A) (A) (A) (A) (A) (A) (A) (A) (A) (A) (A) (A)
                 (A) (A) (A) (A) (A) (A) (A) (A) (A) (A) (A) (A)
                 (A) (A) (A) (A) (A) (A) (A) (A) (A) (A) (A) (A)
                 (A) (A) (A) (A) (A) (A) (A) (A) (A) (A) (A) (A)
                 (A) (A) (A) (A) (A) (A) (A) (A) (A) (A) (A) (A)
                 (A) (A) (A) (A) (A) (A) (A) (A) (A) (A) (A) (A)
                 (A) (A) (A) (A) (A) (A) (A) (A) (A) (A) (A) (A)
                 (A) (A) (A) (A) (A) (A) (A) (A) (A) (A) (A) (A)
                 (A) (A) (A) (A) (A) (A) (A) (A) (A) (A) (A) (A)
                 (A) (A) (A) (A) (A) (A) (A) (A) (A) (A) (A) (A)
                 (A) (A) (A) (A) (A) (A) (A) (A) (A) (A) (A) (A)
                 (A) (A) (A) (A) (A) (A) (A) (A) (A) (A) (A) (A)
                 (A) (A) (A) (A) (A) (A) (A) (A) (A) (A) (A) (A)
                 (A) (A) (A) (A) (A) (A) (A) (A) (A) (A) (A) (A)
                 (A) (A) (A) (A) (A) (A) (A) (A) (A) (A) (A) (A)
                 (A) (A) (A) (A) (A) (A) (A) (A) (A) (A) (A) (A)
                 (A) (A) (A) (A) (A) (A) (A) (A) (A) (A) (A) (A)
                 (A) (A) (A) (A) (A) (A) (A) (A) (A) (A) (A) (A)
                 (A) (A) (A) (A) (A) (A) (A) (A) (A) (A) (A) (A)
                 (A) (A) (A) (A) (A) (A) (A) (A) (A) (A) (A) (A)
                 (A) (A) (A) (A) (A) (A) (A) (A) (A) (A) (A) (A)
                 (A) (A) (A) (A) (A) (A) (A)
       Virtual   (A) (A) (A) (A) (A) (A) (A) (A) (A) (A) (A) (A)
                 (A) (A) (A) (A) (A) (A) (A) (A) (A) (A) (A) (A)
                 (A) (A) (A) (A) (A) (A) (A) (A) (A) (A) (A) (A)
                 (A) (A) (A) (A) (A) (A) (A) (A) (A) (A) (A) (A)
                 (A) (A) (A) (A) (A) (A) (A) (A) (A) (A) (A) (A)
                 (A) (A) (A) (A) (A) (A) (A) (A) (A) (A) (A) (A)
                 (A) (A) (A) (A) (A) (A) (A) (A) (A) (A) (A) (A)
                 (A) (A) (A) (A) (A) (A) (A) (A) (A) (A) (A) (A)
                 (A) (A) (A) (A) (A) (A) (A) (A) (A) (A) (A) (A)
                 (A) (A) (A) (A) (A) (A) (A) (A) (A) (A) (A) (A)
                 (A) (A) (A) (A) (A) (A) (A) (A) (A) (A) (A) (A)
                 (A) (A) (A) (A) (A) (A) (A) (A) (A) (A) (A) (A)
                 (A) (A) (A) (A) (A) (A) (A) (A) (A) (A) (A) (A)
                 (A) (A) (A) (A) (A) (A) (A) (A) (A) (A) (A) (A)
                 (A) (A) (A) (A) (A) (A) (A) (A) (A) (A) (A) (A)
                 (A) (A) (A) (A) (A) (A) (A) (A) (A) (A) (A) (A)
                 (A) (A) (A) (A) (A) (A) (A) (A) (A) (A) (A) (A)
                 (A) (A) (A) (A) (A) (A) (A) (A) (A) (A) (A) (A)
                 (A) (A) (A) (A) (A) (A) (A) (A) (A) (A) (A) (A)
                 (A) (A) (A) (A) (A) (A) (A) (A) (A) (A) (A) (A)
                 (A) (A) (A) (A) (A) (A) (A) (A) (A) (A) (A) (A)
                 (A) (A) (A) (A) (A) (A) (A) (A) (A) (A) (A) (A)
                 (A) (A) (A) (A) (A) (A) (A) (A) (A) (A) (A) (A)
                 (A) (A) (A) (A) (A) (A) (A) (A) (A) (A) (A) (A)
                 (A) (A) (A) (A) (A) (A) (A) (A) (A) (A) (A) (A)
                 (A) (A) (A) (A) (A) (A) (A) (A) (A) (A) (A) (A)
                 (A) (A) (A) (A) (A) (A) (A) (A) (A) (A) (A) (A)
                 (A) (A) (A) (A) (A) (A) (A) (A) (A) (A) (A) (A)
                 (A) (A) (A) (A) (A) (A) (A) (A) (A) (A) (A) (A)
                 (A) (A) (A) (A) (A) (A) (A) (A) (A) (A) (A) (A)
                 (A) (A) (A) (A) (A) (A) (A) (A) (A) (A) (A) (A)
                 (A) (A) (A) (A) (A) (A) (A) (A) (A) (A) (A) (A)
                 (A) (A) (A) (A) (A) (A) (A) (A) (A) (A) (A) (A)
                 (A) (A) (A) (A) (A) (A) (A) (A) (A) (A) (A) (A)
                 (A) (A) (A) (A) (A) (A) (A) (A) (A) (A) (A) (A)
                 (A) (A) (A) (A) (A) (A) (A) (A) (A) (A) (A) (A)
                 (A) (A) (A) (A) (A) (A) (A) (A) (A) (A) (A) (A)
                 (A) (A) (A) (A) (A) (A) (A) (A) (A) (A) (A) (A)
                 (A) (A) (A) (A) (A) (A) (A) (A) (A) (A) (A) (A)
                 (A) (A) (A) (A) (A) (A) (A) (A) (A) (A) (A) (A)
                 (A) (A) (A) (A) (A) (A) (A) (A) (A) (A) (A) (A)
                 (A) (A) (A) (A) (A) (A) (A) (A) (A) (A) (A) (A)
                 (A) (A) (A) (A) (A) (A) (A) (A) (A) (A) (A) (A)
                 (A) (A) (A) (A) (A) (A) (A) (A) (A) (A) (A) (A)
                 (A) (A) (A) (A) (A) (A) (A) (A) (A) (A) (A) (A)
                 (A) (A) (A) (A) (A) (A) (A) (A) (A) (A) (A) (A)
                 (A) (A) (A) (A) (A) (A) (A) (A) (A) (A) (A) (A)
                 (A) (A) (A) (A) (A) (A) (A) (A) (A) (A) (A) (A)
                 (A) (A) (A) (A) (A) (A) (A) (A) (A) (A) (A) (A)
                 (A) (A) (A) (A) (A) (A) (A) (A) (A) (A) (A) (A)
                 (A) (A) (A) (A) (A) (A) (A) (A) (A) (A) (A) (A)
                 (A) (A) (A) (A) (A) (A) (A) (A) (A) (A) (A) (A)
                 (A) (A) (A) (A) (A) (A) (A) (A) (A) (A) (A) (A)
                 (A) (A) (A) (A) (A) (A) (A) (A) (A) (A) (A) (A)
                 (A) (A) (A) (A) (A) (A) (A) (A) (A) (A) (A) (A)
                 (A) (A) (A) (A) (A) (A) (A) (A) (A) (A) (A) (A)
                 (A) (A) (A) (A) (A) (A) (A) (A) (A) (A) (A) (A)
                 (A) (A) (A) (A) (A) (A) (A) (A) (A) (A) (A) (A)
                 (A) (A) (A) (A) (A) (A) (A) (A) (A) (A) (A) (A)
                 (A) (A) (A) (A) (A) (A) (A) (A) (A) (A) (A) (A)
                 (A) (A) (A) (A) (A) (A) (A) (A) (A) (A) (A) (A)
                 (A) (A) (A) (A) (A) (A) (A) (A) (A) (A) (A) (A)
                 (A) (A) (A) (A) (A) (A) (A) (A) (A) (A) (A) (A)
                 (A) (A) (A) (A) (A) (A) (A) (A) (A) (A) (A) (A)
                 (A) (A) (A) (A) (A) (A) (A) (A) (A) (A) (A) (A)
                 (A) (A) (A) (A) (A) (A) (A) (A) (A) (A) (A) (A)
                 (A) (A) (A) (A) (A) (A) (A) (A) (A) (A) (A) (A)
                 (A) (A) (A) (A) (A) (A) (A) (A) (A) (A) (A) (A)
                 (A) (A) (A) (A) (A) (A) (A) (A) (A) (A) (A) (A)
                 (A) (A) (A) (A) (A) (A) (A) (A) (A) (A) (A) (A)
                 (A) (A) (A) (A) (A) (A) (A) (A) (A) (A) (A) (A)
                 (A) (A) (A) (A) (A) (A) (A) (A) (A) (A) (A) (A)
                 (A) (A) (A) (A) (A) (A) (A) (A) (A) (A) (A) (A)
                 (A) (A) (A) (A) (A) (A) (A) (A) (A) (A) (A) (A)
                 (A) (A) (A) (A) (A) (A) (A) (A) (A) (A) (A) (A)
                 (A) (A) (A) (A) (A) (A) (A) (A) (A) (A) (A) (A)
                 (A) (A) (A) (A) (A) (A) (A) (A) (A) (A) (A) (A)
                 (A) (A) (A) (A) (A) (A) (A) (A) (A) (A) (A) (A)
                 (A) (A) (A) (A) (A) (A) (A) (A) (A) (A) (A) (A)
                 (A) (A) (A) (A) (A) (A) (A) (A) (A) (A) (A) (A)
                 (A) (A) (A) (A) (A) (A) (A) (A) (A) (A) (A) (A)
                 (A) (A) (A) (A) (A) (A) (A) (A) (A) (A) (A) (A)
                 (A) (A) (A) (A) (A) (A) (A) (A) (A) (A) (A) (A)
                 (A) (A) (A) (A) (A) (A) (A) (A) (A) (A) (A) (A)
                 (A) (A) (A) (A) (A) (A) (A) (A) (A) (A) (A) (A)
                 (A) (A) (A) (A) (A) (A) (A) (A) (A) (A) (A) (A)
                 (A) (A) (A) (A) (A) (A) (A) (A) (A) (A) (A) (A)
                 (A) (A) (A) (A) (A) (A) (A) (A) (A) (A) (A) (A)
                 (A) (A) (A) (A) (A) (A) (A) (A) (A) (A) (A) (A)
                 (A) (A) (A) (A) (A) (A) (A) (A) (A) (A) (A) (A)
                 (A) (A) (A) (A) (A) (A) (A) (A) (A) (A) (A) (A)
                 (A) (A) (A) (A) (A) (A) (A) (A) (A) (A) (A) (A)
                 (A) (A) (A) (A) (A) (A) (A) (A) (A) (A) (A) (A)
                 (A) (A) (A) (A) (A) (A) (A) (A) (A) (A) (A) (A)
                 (A) (A) (A) (A) (A) (A) (A) (A) (A) (A) (A) (A)
                 (A) (A) (A) (A) (A) (A) (A) (A) (A) (A) (A) (A)
                 (A) (A) (A) (A) (A) (A) (A) (A) (A) (A) (A) (A)
                 (A) (A) (A) (A) (A) (A) (A) (A) (A) (A) (A) (A)
                 (A) (A) (A) (A) (A) (A) (A) (A) (A) (A) (A) (A)
                 (A) (A) (A) (A) (A) (A) (A) (A) (A) (A) (A) (A)
                 (A) (A) (A) (A) (A) (A) (A) (A) (A) (A) (A) (A)
                 (A) (A) (A) (A) (A) (A) (A) (A) (A) (A) (A) (A)
                 (A) (A) (A) (A) (A) (A) (A) (A) (A) (A) (A) (A)
                 (A) (A) (A) (A) (A) (A) (A) (A) (A) (A) (A) (A)
                 (A) (A) (A) (A) (A) (A) (A) (A) (A) (A) (A) (A)
                 (A) (A) (A) (A) (A) (A) (A) (A) (A) (A) (A) (A)
                 (A) (A) (A) (A) (A) (A) (A) (A) (A) (A) (A) (A)
                 (A) (A) (A) (A) (A) (A) (A) (A) (A) (A) (A) (A)
                 (A) (A) (A) (A) (A) (A) (A) (A) (A) (A) (A) (A)
                 (A) (A) (A) (A) (A) (A) (A) (A) (A) (A) (A) (A)
                 (A) (A) (A) (A) (A) (A) (A) (A) (A) (A) (A) (A)
                 (A) (A) (A) (A) (A) (A) (A) (A) (A) (A) (A) (A)
                 (A) (A) (A) (A) (A) (A) (A) (A) (A) (A) (A) (A)
                 (A) (A) (A) (A) (A) (A) (A) (A) (A) (A) (A) (A)
                 (A) (A) (A) (A) (A) (A) (A) (A) (A) (A) (A) (A)
                 (A) (A) (A) (A) (A) (A) (A) (A) (A) (A) (A) (A)
                 (A) (A) (A) (A) (A) (A) (A) (A) (A) (A) (A) (A)
                 (A) (A) (A) (A) (A) (A) (A) (A) (A) (A) (A) (A)
                 (A) (A) (A) (A) (A) (A) (A) (A) (A) (A) (A) (A)
                 (A) (A) (A) (A) (A) (A) (A) (A) (A) (A) (A) (A)
                 (A) (A) (A) (A) (A) (A) (A) (A) (A) (A) (A) (A)
                 (A) (A) (A) (A) (A) (A) (A) (A) (A) (A) (A) (A)
                 (A) (A) (A) (A) (A) (A) (A) (A) (A)
 The electronic state is 1-A.
 Alpha  occ. eigenvalues --  -24.75233 -24.75222 -24.75205 -24.75191 -24.75172
 Alpha  occ. eigenvalues --  -24.75158 -14.46963 -14.46960 -14.46941 -14.46927
 Alpha  occ. eigenvalues --  -14.46869 -14.46861 -10.34943 -10.34921 -10.34914
 Alpha  occ. eigenvalues --  -10.34302 -10.34296 -10.34280 -10.34276 -10.34244
 Alpha  occ. eigenvalues --  -10.34232 -10.32691 -10.32675 -10.32671 -10.32667
 Alpha  occ. eigenvalues --  -10.32649 -10.32629 -10.32365 -10.32286 -10.32273
 Alpha  occ. eigenvalues --  -10.32260 -10.32179 -10.32162 -10.32161 -10.32144
 Alpha  occ. eigenvalues --  -10.32099 -10.32083 -10.32082 -10.32072 -10.32070
 Alpha  occ. eigenvalues --  -10.32068 -10.31988 -10.31970 -10.31958 -10.31947
 Alpha  occ. eigenvalues --  -10.31863 -10.31721 -10.31694 -10.31540 -10.31519
 Alpha  occ. eigenvalues --  -10.31383 -10.31378 -10.31377 -10.31353 -10.31092
 Alpha  occ. eigenvalues --  -10.31074 -10.31004 -10.30990 -10.30977 -10.30946
 Alpha  occ. eigenvalues --  -10.30921 -10.30914 -10.30904 -10.30888 -10.30875
 Alpha  occ. eigenvalues --  -10.30873 -10.30858 -10.30842 -10.30833 -10.30829
 Alpha  occ. eigenvalues --  -10.30827 -10.30826 -10.30811 -10.30796 -10.30792
 Alpha  occ. eigenvalues --  -10.30772 -10.30743 -10.30741 -10.30728 -10.30692
 Alpha  occ. eigenvalues --  -10.30669 -10.30665 -10.30653 -10.30646 -10.30645
 Alpha  occ. eigenvalues --  -10.30643 -10.30618 -10.30604 -10.30570 -10.30544
 Alpha  occ. eigenvalues --  -10.30544 -10.30497 -10.30495 -10.29415 -10.29411
 Alpha  occ. eigenvalues --  -10.29376 -10.29368 -10.29358 -10.29309 -10.28971
 Alpha  occ. eigenvalues --  -10.28949 -10.28927 -10.28913 -10.28900 -10.28880
 Alpha  occ. eigenvalues --  -10.28672 -10.28644 -10.28636 -10.28627 -10.28538
 Alpha  occ. eigenvalues --  -10.28521  -6.90962  -6.90915  -6.90909  -1.24389
 Alpha  occ. eigenvalues --   -1.24344  -1.24334  -1.21164  -1.21115  -1.21106
 Alpha  occ. eigenvalues --   -1.08693  -1.08550  -1.08477  -1.07044  -1.06845
 Alpha  occ. eigenvalues --   -1.06744  -1.00220  -1.00129  -1.00114  -0.96846
 Alpha  occ. eigenvalues --   -0.96717  -0.96687  -0.95862  -0.95770  -0.95751
 Alpha  occ. eigenvalues --   -0.93899  -0.93814  -0.93772  -0.92112  -0.91572
 Alpha  occ. eigenvalues --   -0.91179  -0.91078  -0.91056  -0.89551  -0.89503
 Alpha  occ. eigenvalues --   -0.88941  -0.88859  -0.88698  -0.88661  -0.88367
 Alpha  occ. eigenvalues --   -0.86545  -0.85722  -0.85623  -0.85609  -0.85434
 Alpha  occ. eigenvalues --   -0.85240  -0.85092  -0.85062  -0.84989  -0.84838
 Alpha  occ. eigenvalues --   -0.84833  -0.84538  -0.84451  -0.84444  -0.84428
 Alpha  occ. eigenvalues --   -0.83451  -0.83291  -0.83098  -0.80886  -0.80802
 Alpha  occ. eigenvalues --   -0.80091  -0.80074  -0.79922  -0.79831  -0.79817
 Alpha  occ. eigenvalues --   -0.79295  -0.78835  -0.76627  -0.76357  -0.76022
 Alpha  occ. eigenvalues --   -0.74885  -0.74798  -0.74776  -0.72608  -0.72501
 Alpha  occ. eigenvalues --   -0.72471  -0.72138  -0.72014  -0.71919  -0.71896
 Alpha  occ. eigenvalues --   -0.70654  -0.70506  -0.70479  -0.70001  -0.69440
 Alpha  occ. eigenvalues --   -0.69352  -0.69155  -0.68948  -0.68859  -0.68838
 Alpha  occ. eigenvalues --   -0.66824  -0.66792  -0.66581  -0.66424  -0.64933
 Alpha  occ. eigenvalues --   -0.64656  -0.64522  -0.64341  -0.64280  -0.64101
 Alpha  occ. eigenvalues --   -0.63688  -0.63105  -0.63066  -0.63014  -0.62527
 Alpha  occ. eigenvalues --   -0.62473  -0.62424  -0.62160  -0.62015  -0.61571
 Alpha  occ. eigenvalues --   -0.61553  -0.61444  -0.61413  -0.59871  -0.58697
 Alpha  occ. eigenvalues --   -0.58497  -0.58341  -0.57989  -0.57429  -0.57155
 Alpha  occ. eigenvalues --   -0.56223  -0.55853  -0.55762  -0.55737  -0.55576
 Alpha  occ. eigenvalues --   -0.55471  -0.55454  -0.55438  -0.55366  -0.55340
 Alpha  occ. eigenvalues --   -0.55167  -0.55076  -0.55072  -0.54917  -0.54774
 Alpha  occ. eigenvalues --   -0.54711  -0.54665  -0.54630  -0.54601  -0.54201
 Alpha  occ. eigenvalues --   -0.54121  -0.54104  -0.53177  -0.53131  -0.52715
 Alpha  occ. eigenvalues --   -0.52550  -0.52460  -0.52439  -0.52401  -0.52370
 Alpha  occ. eigenvalues --   -0.52308  -0.51790  -0.51710  -0.51625  -0.51588
 Alpha  occ. eigenvalues --   -0.51516  -0.51335  -0.51229  -0.51191  -0.51113
 Alpha  occ. eigenvalues --   -0.51081  -0.51073  -0.51053  -0.50894  -0.50767
 Alpha  occ. eigenvalues --   -0.50562  -0.50332  -0.50194  -0.50107  -0.50070
 Alpha  occ. eigenvalues --   -0.49928  -0.49893  -0.49854  -0.49842  -0.49789
 Alpha  occ. eigenvalues --   -0.49740  -0.49680  -0.49528  -0.49461  -0.49385
 Alpha  occ. eigenvalues --   -0.49306  -0.49246  -0.49087  -0.48508  -0.48426
 Alpha  occ. eigenvalues --   -0.48347  -0.48101  -0.48026  -0.47453  -0.47410
 Alpha  occ. eigenvalues --   -0.47309  -0.47254  -0.47184  -0.47079  -0.46681
 Alpha  occ. eigenvalues --   -0.46568  -0.46516  -0.46500  -0.46430  -0.46329
 Alpha  occ. eigenvalues --   -0.46308  -0.46158  -0.45898  -0.45853  -0.45757
 Alpha  occ. eigenvalues --   -0.45726  -0.45637  -0.45578  -0.45536  -0.45407
 Alpha  occ. eigenvalues --   -0.45118  -0.44978  -0.44844  -0.44687  -0.44428
 Alpha  occ. eigenvalues --   -0.44285  -0.44260  -0.44156  -0.44137  -0.43948
 Alpha  occ. eigenvalues --   -0.43748  -0.43676  -0.43483  -0.43405  -0.43342
 Alpha  occ. eigenvalues --   -0.43276  -0.43212  -0.43185  -0.43085  -0.43067
 Alpha  occ. eigenvalues --   -0.42975  -0.42958  -0.42902  -0.42708  -0.42609
 Alpha  occ. eigenvalues --   -0.42446  -0.42234  -0.42161  -0.42137  -0.41715
 Alpha  occ. eigenvalues --   -0.41692  -0.41680  -0.40127  -0.40030  -0.40012
 Alpha  occ. eigenvalues --   -0.39734  -0.39559  -0.39485  -0.38833  -0.38747
 Alpha  occ. eigenvalues --   -0.38723  -0.37729  -0.37652  -0.37628  -0.35802
 Alpha  occ. eigenvalues --   -0.35511  -0.35128  -0.34231  -0.34118  -0.34099
 Alpha  occ. eigenvalues --   -0.33261  -0.33171  -0.33113  -0.33057  -0.33035
 Alpha  occ. eigenvalues --   -0.32908  -0.32892  -0.32862  -0.31972  -0.31918
 Alpha  occ. eigenvalues --   -0.31663  -0.31560  -0.31464  -0.30182  -0.29996
 Alpha  occ. eigenvalues --   -0.26658  -0.26586  -0.26549  -0.26459  -0.25806
 Alpha  occ. eigenvalues --   -0.25047
 Alpha virt. eigenvalues --   -0.03352  -0.02904  -0.02538  -0.00990  -0.00873
 Alpha virt. eigenvalues --   -0.00831   0.04027   0.04119   0.04142   0.05940
 Alpha virt. eigenvalues --    0.06086   0.06105   0.06124   0.06237   0.06265
 Alpha virt. eigenvalues --    0.07644   0.07735   0.07768   0.10588   0.10669
 Alpha virt. eigenvalues --    0.10758   0.10843   0.11256   0.11387   0.11704
 Alpha virt. eigenvalues --    0.12257   0.13509   0.13620   0.13625   0.14416
 Alpha virt. eigenvalues --    0.14828   0.16392   0.16809   0.16930   0.17037
 Alpha virt. eigenvalues --    0.17104   0.17725   0.17867   0.17973   0.18301
 Alpha virt. eigenvalues --    0.18526   0.18594   0.18687   0.18772   0.19044
 Alpha virt. eigenvalues --    0.19100   0.19199   0.19700   0.19870   0.20434
 Alpha virt. eigenvalues --    0.20566   0.20608   0.20843   0.21149   0.21483
 Alpha virt. eigenvalues --    0.21747   0.22063   0.22185   0.22225   0.22428
 Alpha virt. eigenvalues --    0.22461   0.22518   0.22567   0.22684   0.22778
 Alpha virt. eigenvalues --    0.22901   0.23164   0.23214   0.23344   0.23364
 Alpha virt. eigenvalues --    0.23413   0.23459   0.23595   0.23746   0.23807
 Alpha virt. eigenvalues --    0.24032   0.24075   0.24157   0.24297   0.24348
 Alpha virt. eigenvalues --    0.24367   0.24403   0.24713   0.24844   0.24948
 Alpha virt. eigenvalues --    0.25166   0.25287   0.25370   0.25691   0.25987
 Alpha virt. eigenvalues --    0.26087   0.26111   0.26219   0.26287   0.26308
 Alpha virt. eigenvalues --    0.26371   0.26483   0.26559   0.26650   0.26707
 Alpha virt. eigenvalues --    0.26747   0.26849   0.26886   0.27010   0.27073
 Alpha virt. eigenvalues --    0.27206   0.27239   0.27309   0.27561   0.27613
 Alpha virt. eigenvalues --    0.27701   0.27763   0.28038   0.28280   0.28474
 Alpha virt. eigenvalues --    0.28539   0.28634   0.28685   0.28713   0.28757
 Alpha virt. eigenvalues --    0.28866   0.29020   0.29105   0.29222   0.29471
 Alpha virt. eigenvalues --    0.29631   0.29877   0.30312   0.30388   0.30599
 Alpha virt. eigenvalues --    0.30653   0.30715   0.30975   0.31385   0.31698
 Alpha virt. eigenvalues --    0.32200   0.32536   0.33150   0.33245   0.33290
 Alpha virt. eigenvalues --    0.33572   0.33748   0.33786   0.33806   0.33937
 Alpha virt. eigenvalues --    0.34002   0.34028   0.34057   0.34585   0.34852
 Alpha virt. eigenvalues --    0.35030   0.35039   0.35112   0.35146   0.35259
 Alpha virt. eigenvalues --    0.35848   0.35990   0.36193   0.36342   0.36446
 Alpha virt. eigenvalues --    0.36594   0.37232   0.37315   0.37346   0.37408
 Alpha virt. eigenvalues --    0.37465   0.37989   0.38024   0.38127   0.38154
 Alpha virt. eigenvalues --    0.38177   0.38210   0.38433   0.38539   0.38961
 Alpha virt. eigenvalues --    0.39020   0.39168   0.39243   0.39321   0.39735
 Alpha virt. eigenvalues --    0.39821   0.40096   0.40823   0.41054   0.41155
 Alpha virt. eigenvalues --    0.41222   0.41348   0.41400   0.41492   0.41801
 Alpha virt. eigenvalues --    0.42223   0.42359   0.42370   0.42690   0.42945
 Alpha virt. eigenvalues --    0.43133   0.43183   0.43683   0.44556   0.44954
 Alpha virt. eigenvalues --    0.45101   0.45528   0.45881   0.46147   0.46511
 Alpha virt. eigenvalues --    0.46921   0.47392   0.47450   0.47704   0.47857
 Alpha virt. eigenvalues --    0.47878   0.47974   0.48039   0.48707   0.49944
 Alpha virt. eigenvalues --    0.50543   0.51285   0.51364   0.51617   0.51723
 Alpha virt. eigenvalues --    0.51965   0.52186   0.52510   0.52830   0.52949
 Alpha virt. eigenvalues --    0.53143   0.53533   0.53669   0.53770   0.54115
 Alpha virt. eigenvalues --    0.54515   0.54679   0.54813   0.54909   0.55050
 Alpha virt. eigenvalues --    0.55227   0.55258   0.55313   0.55373   0.55506
 Alpha virt. eigenvalues --    0.55907   0.56328   0.56896   0.56997   0.57363
 Alpha virt. eigenvalues --    0.57403   0.57643   0.58006   0.58107   0.58294
 Alpha virt. eigenvalues --    0.58357   0.58545   0.58653   0.58761   0.58894
 Alpha virt. eigenvalues --    0.58988   0.59029   0.59128   0.59154   0.59219
 Alpha virt. eigenvalues --    0.59378   0.59651   0.59809   0.60225   0.60591
 Alpha virt. eigenvalues --    0.60702   0.60760   0.60895   0.61012   0.61013
 Alpha virt. eigenvalues --    0.61063   0.61229   0.61257   0.61471   0.61535
 Alpha virt. eigenvalues --    0.61593   0.61889   0.61958   0.62126   0.62374
 Alpha virt. eigenvalues --    0.62476   0.62594   0.62631   0.62724   0.62790
 Alpha virt. eigenvalues --    0.62902   0.62968   0.62997   0.63222   0.63464
 Alpha virt. eigenvalues --    0.63561   0.63564   0.63679   0.63762   0.63789
 Alpha virt. eigenvalues --    0.63966   0.64000   0.64268   0.64507   0.64636
 Alpha virt. eigenvalues --    0.64675   0.65004   0.65079   0.65150   0.65390
 Alpha virt. eigenvalues --    0.65431   0.65526   0.65575   0.65618   0.65801
 Alpha virt. eigenvalues --    0.65929   0.66052   0.66087   0.66130   0.66233
 Alpha virt. eigenvalues --    0.66376   0.66482   0.66506   0.66639   0.66727
 Alpha virt. eigenvalues --    0.66825   0.66916   0.66937   0.67112   0.67195
 Alpha virt. eigenvalues --    0.67628   0.67758   0.67885   0.67941   0.67994
 Alpha virt. eigenvalues --    0.68015   0.68097   0.68127   0.68219   0.68303
 Alpha virt. eigenvalues --    0.68335   0.68453   0.68650   0.68713   0.68769
 Alpha virt. eigenvalues --    0.68797   0.68951   0.69037   0.69069   0.69384
 Alpha virt. eigenvalues --    0.69601   0.69755   0.69849   0.69939   0.70008
 Alpha virt. eigenvalues --    0.70088   0.70134   0.70253   0.70360   0.70397
 Alpha virt. eigenvalues --    0.70576   0.70819   0.70849   0.70892   0.70978
 Alpha virt. eigenvalues --    0.71066   0.71142   0.71198   0.71280   0.71346
 Alpha virt. eigenvalues --    0.71686   0.71739   0.71822   0.71898   0.72041
 Alpha virt. eigenvalues --    0.72105   0.72198   0.72239   0.72469   0.72639
 Alpha virt. eigenvalues --    0.72693   0.72889   0.72953   0.73158   0.73995
 Alpha virt. eigenvalues --    0.74033   0.74303   0.75250   0.75407   0.75596
 Alpha virt. eigenvalues --    0.75679   0.75721   0.75938   0.76673   0.77109
 Alpha virt. eigenvalues --    0.77735   0.77921   0.78091   0.78248   0.78599
 Alpha virt. eigenvalues --    0.78896   0.78987   0.79092   0.79378   0.79481
 Alpha virt. eigenvalues --    0.79624   0.79708   0.79813   0.79831   0.80027
 Alpha virt. eigenvalues --    0.80245   0.80344   0.80887   0.80989   0.81316
 Alpha virt. eigenvalues --    0.81673   0.82416   0.83036   0.83197   0.83275
 Alpha virt. eigenvalues --    0.83465   0.83534   0.83876   0.84136   0.84144
 Alpha virt. eigenvalues --    0.84337   0.84681   0.84982   0.85113   0.85313
 Alpha virt. eigenvalues --    0.85367   0.85509   0.85668   0.85924   0.86164
 Alpha virt. eigenvalues --    0.86232   0.86253   0.86669   0.86899   0.87113
 Alpha virt. eigenvalues --    0.87368   0.87615   0.87651   0.87763   0.87830
 Alpha virt. eigenvalues --    0.88072   0.88568   0.88937   0.89036   0.89144
 Alpha virt. eigenvalues --    0.89625   0.89829   0.90191   0.90499   0.90902
 Alpha virt. eigenvalues --    0.91021   0.91054   0.91070   0.91125   0.91238
 Alpha virt. eigenvalues --    0.91374   0.91473   0.91647   0.91738   0.91834
 Alpha virt. eigenvalues --    0.91987   0.92044   0.92285   0.92654   0.92706
 Alpha virt. eigenvalues --    0.92787   0.92841   0.92869   0.92919   0.92981
 Alpha virt. eigenvalues --    0.93094   0.93138   0.93272   0.93344   0.93431
 Alpha virt. eigenvalues --    0.93467   0.93555   0.94194   0.94344   0.94551
 Alpha virt. eigenvalues --    0.94637   0.94727   0.94755   0.94892   0.94914
 Alpha virt. eigenvalues --    0.95235   0.95270   0.95370   0.95510   0.95679
 Alpha virt. eigenvalues --    0.95697   0.95856   0.96029   0.96106   0.96228
 Alpha virt. eigenvalues --    0.96349   0.96370   0.96434   0.96566   0.96723
 Alpha virt. eigenvalues --    0.96732   0.96882   0.97123   0.97249   0.97544
 Alpha virt. eigenvalues --    0.97678   0.97877   0.98075   0.98146   0.98237
 Alpha virt. eigenvalues --    0.98353   0.98458   0.98781   0.98923   0.99331
 Alpha virt. eigenvalues --    0.99371   0.99470   0.99571   0.99663   1.00049
 Alpha virt. eigenvalues --    1.00198   1.00262   1.00370   1.00378   1.00741
 Alpha virt. eigenvalues --    1.00912   1.00978   1.01160   1.01257   1.01507
 Alpha virt. eigenvalues --    1.01602   1.01740   1.01856   1.02058   1.02246
 Alpha virt. eigenvalues --    1.02462   1.02623   1.02682   1.02948   1.03018
 Alpha virt. eigenvalues --    1.03080   1.03243   1.03340   1.03437   1.03674
 Alpha virt. eigenvalues --    1.03694   1.03767   1.04247   1.04581   1.04657
 Alpha virt. eigenvalues --    1.05004   1.05166   1.05403   1.05420   1.05684
 Alpha virt. eigenvalues --    1.05820   1.05886   1.06200   1.06397   1.06469
 Alpha virt. eigenvalues --    1.07183   1.07210   1.07456   1.07890   1.08101
 Alpha virt. eigenvalues --    1.08250   1.08450   1.08594   1.08847   1.08928
 Alpha virt. eigenvalues --    1.09024   1.09432   1.09679   1.10122   1.10355
 Alpha virt. eigenvalues --    1.10730   1.10869   1.11016   1.11319   1.11339
 Alpha virt. eigenvalues --    1.11715   1.11890   1.11896   1.12082   1.12394
 Alpha virt. eigenvalues --    1.12410   1.12512   1.12564   1.12602   1.12845
 Alpha virt. eigenvalues --    1.13236   1.13573   1.13799   1.13920   1.14080
 Alpha virt. eigenvalues --    1.14162   1.14965   1.15528   1.15960   1.16325
 Alpha virt. eigenvalues --    1.16483   1.16719   1.16741   1.17065   1.17094
 Alpha virt. eigenvalues --    1.17647   1.18117   1.18411   1.18769   1.18838
 Alpha virt. eigenvalues --    1.19206   1.19519   1.19838   1.20027   1.20232
 Alpha virt. eigenvalues --    1.20265   1.20339   1.20908   1.21181   1.21493
 Alpha virt. eigenvalues --    1.21805   1.21969   1.22108   1.22212   1.22466
 Alpha virt. eigenvalues --    1.22589   1.22634   1.22921   1.23250   1.23339
 Alpha virt. eigenvalues --    1.23480   1.23634   1.23741   1.24078   1.24177
 Alpha virt. eigenvalues --    1.24534   1.24708   1.24791   1.24890   1.24986
 Alpha virt. eigenvalues --    1.25181   1.25444   1.25551   1.26026   1.26219
 Alpha virt. eigenvalues --    1.26366   1.26803   1.26932   1.27187   1.27234
 Alpha virt. eigenvalues --    1.27310   1.27967   1.27992   1.28183   1.28413
 Alpha virt. eigenvalues --    1.28558   1.28783   1.28951   1.29435   1.29681
 Alpha virt. eigenvalues --    1.29819   1.30101   1.30226   1.30357   1.30713
 Alpha virt. eigenvalues --    1.30982   1.31145   1.31371   1.31603   1.31891
 Alpha virt. eigenvalues --    1.32222   1.32330   1.32609   1.32812   1.32860
 Alpha virt. eigenvalues --    1.33169   1.33307   1.33355   1.33831   1.33976
 Alpha virt. eigenvalues --    1.34251   1.34327   1.34490   1.34676   1.34758
 Alpha virt. eigenvalues --    1.34815   1.34957   1.35104   1.35655   1.35971
 Alpha virt. eigenvalues --    1.36799   1.36834   1.38422   1.38481   1.38607
 Alpha virt. eigenvalues --    1.38685   1.39048   1.39743   1.39868   1.40157
 Alpha virt. eigenvalues --    1.40309   1.40472   1.41462   1.41891   1.41973
 Alpha virt. eigenvalues --    1.42209   1.42530   1.42631   1.42894   1.43206
 Alpha virt. eigenvalues --    1.43542   1.43735   1.44159   1.44269   1.44601
 Alpha virt. eigenvalues --    1.44629   1.44678   1.44939   1.45110   1.45395
 Alpha virt. eigenvalues --    1.45754   1.45870   1.46004   1.46155   1.46258
 Alpha virt. eigenvalues --    1.46322   1.47384   1.47537   1.47870   1.48023
 Alpha virt. eigenvalues --    1.48270   1.48312   1.49514   1.49729   1.49741
 Alpha virt. eigenvalues --    1.50170   1.50300   1.50383   1.51167   1.51230
 Alpha virt. eigenvalues --    1.51401   1.51585   1.51708   1.51761   1.51766
 Alpha virt. eigenvalues --    1.51853   1.51897   1.52138   1.52207   1.52282
 Alpha virt. eigenvalues --    1.52392   1.52467   1.52578   1.53270   1.53390
 Alpha virt. eigenvalues --    1.53480   1.53659   1.53730   1.53792   1.54586
 Alpha virt. eigenvalues --    1.55247   1.55506   1.55583   1.55667   1.55750
 Alpha virt. eigenvalues --    1.55875   1.56017   1.56054   1.56354   1.56422
 Alpha virt. eigenvalues --    1.56470   1.56493   1.57047   1.57124   1.57166
 Alpha virt. eigenvalues --    1.57251   1.57388   1.57507   1.57609   1.57836
 Alpha virt. eigenvalues --    1.57858   1.57903   1.57948   1.58131   1.58237
 Alpha virt. eigenvalues --    1.58265   1.58347   1.58416   1.58564   1.58646
 Alpha virt. eigenvalues --    1.58789   1.58820   1.59139   1.59515   1.59691
 Alpha virt. eigenvalues --    1.60465   1.60537   1.60677   1.61750   1.62078
 Alpha virt. eigenvalues --    1.62206   1.62419   1.63323   1.63634   1.64095
 Alpha virt. eigenvalues --    1.64390   1.64721   1.65038   1.65983   1.66119
 Alpha virt. eigenvalues --    1.66449   1.67106   1.67401   1.68666   1.69061
 Alpha virt. eigenvalues --    1.69223   1.69720   1.69924   1.69990   1.70542
 Alpha virt. eigenvalues --    1.70731   1.70882   1.71145   1.71293   1.71372
 Alpha virt. eigenvalues --    1.71770   1.71891   1.72422   1.73188   1.73220
 Alpha virt. eigenvalues --    1.73421   1.73671   1.73848   1.73961   1.74072
 Alpha virt. eigenvalues --    1.74572   1.75004   1.75145   1.75645   1.76094
 Alpha virt. eigenvalues --    1.76483   1.76997   1.77275   1.77555   1.77840
 Alpha virt. eigenvalues --    1.78399   1.78601   1.79407   1.79685   1.79961
 Alpha virt. eigenvalues --    1.80390   1.80769   1.80932   1.82317   1.82848
 Alpha virt. eigenvalues --    1.84030   1.84123   1.84137   1.84317   1.84406
 Alpha virt. eigenvalues --    1.84622   1.85035   1.85703   1.86066   1.86264
 Alpha virt. eigenvalues --    1.86326   1.86452   1.86550   1.87321   1.87407
 Alpha virt. eigenvalues --    1.87432   1.87635   1.87761   1.88489   1.88676
 Alpha virt. eigenvalues --    1.88730   1.88948   1.89063   1.89272   1.89463
 Alpha virt. eigenvalues --    1.89566   1.89598   1.89757   1.90008   1.90417
 Alpha virt. eigenvalues --    1.90459   1.90764   1.91005   1.91267   1.91387
 Alpha virt. eigenvalues --    1.91519   1.91976   1.92762   1.93013   1.93452
 Alpha virt. eigenvalues --    1.93751   1.94072   1.94140   1.94394   1.94494
 Alpha virt. eigenvalues --    1.94678   1.94903   1.95293   1.95310   1.95462
 Alpha virt. eigenvalues --    1.95814   1.95911   1.96032   1.96291   1.96338
 Alpha virt. eigenvalues --    1.96862   1.96963   1.97027   1.97092   1.97245
 Alpha virt. eigenvalues --    1.97527   1.97646   1.97790   1.97985   1.98240
 Alpha virt. eigenvalues --    1.98366   1.98448   1.98595   1.98920   1.99149
 Alpha virt. eigenvalues --    1.99210   1.99307   1.99522   1.99577   1.99834
 Alpha virt. eigenvalues --    2.00118   2.00567   2.00828   2.01070   2.01121
 Alpha virt. eigenvalues --    2.01236   2.01325   2.01352   2.01467   2.01513
 Alpha virt. eigenvalues --    2.01542   2.01945   2.02046   2.02209   2.02393
 Alpha virt. eigenvalues --    2.02588   2.02644   2.02713   2.02761   2.02805
 Alpha virt. eigenvalues --    2.02954   2.03152   2.03183   2.03376   2.03397
 Alpha virt. eigenvalues --    2.03897   2.04169   2.04486   2.04798   2.05124
 Alpha virt. eigenvalues --    2.05350   2.05473   2.05823   2.06168   2.06216
 Alpha virt. eigenvalues --    2.06340   2.06404   2.06482   2.06824   2.06996
 Alpha virt. eigenvalues --    2.07084   2.07380   2.07915   2.08030   2.08047
 Alpha virt. eigenvalues --    2.08318   2.08615   2.08645   2.08985   2.09682
 Alpha virt. eigenvalues --    2.09865   2.09948   2.10019   2.10108   2.10419
 Alpha virt. eigenvalues --    2.10568   2.10914   2.10957   2.11089   2.11177
 Alpha virt. eigenvalues --    2.11367   2.11584   2.12148   2.12225   2.13156
 Alpha virt. eigenvalues --    2.13660   2.13906   2.14287   2.14402   2.14644
 Alpha virt. eigenvalues --    2.14752   2.14983   2.15111   2.15156   2.15469
 Alpha virt. eigenvalues --    2.15606   2.15767   2.15849   2.16576   2.17788
 Alpha virt. eigenvalues --    2.18266   2.18302   2.18451   2.18497   2.18689
 Alpha virt. eigenvalues --    2.19245   2.19395   2.19619   2.19823   2.20299
 Alpha virt. eigenvalues --    2.20389   2.20746   2.20948   2.21187   2.21357
 Alpha virt. eigenvalues --    2.21539   2.21912   2.22086   2.22199   2.22349
 Alpha virt. eigenvalues --    2.22376   2.22896   2.22966   2.23091   2.23386
 Alpha virt. eigenvalues --    2.23791   2.24362   2.24430   2.24477   2.24782
 Alpha virt. eigenvalues --    2.25119   2.25307   2.25384   2.25505   2.25614
 Alpha virt. eigenvalues --    2.25705   2.25822   2.26246   2.26612   2.27079
 Alpha virt. eigenvalues --    2.27716   2.28155   2.28582   2.29041   2.29272
 Alpha virt. eigenvalues --    2.29366   2.29381   2.29530   2.29555   2.29673
 Alpha virt. eigenvalues --    2.29805   2.30003   2.30085   2.30396   2.30521
 Alpha virt. eigenvalues --    2.30680   2.30829   2.31418   2.32011   2.32146
 Alpha virt. eigenvalues --    2.32379   2.32436   2.32663   2.32807   2.33358
 Alpha virt. eigenvalues --    2.33431   2.33491   2.33798   2.34101   2.34360
 Alpha virt. eigenvalues --    2.34699   2.34781   2.34862   2.34894   2.35033
 Alpha virt. eigenvalues --    2.35102   2.35550   2.35612   2.35732   2.35803
 Alpha virt. eigenvalues --    2.36181   2.36343   2.36578   2.36694   2.36780
 Alpha virt. eigenvalues --    2.36983   2.37009   2.37206   2.37377   2.37452
 Alpha virt. eigenvalues --    2.37576   2.37930   2.38237   2.38336   2.38826
 Alpha virt. eigenvalues --    2.39201   2.39438   2.39554   2.39618   2.39856
 Alpha virt. eigenvalues --    2.40036   2.40196   2.40240   2.40622   2.40728
 Alpha virt. eigenvalues --    2.40933   2.41043   2.41193   2.41643   2.42122
 Alpha virt. eigenvalues --    2.42646   2.42724   2.43389   2.43489   2.43714
 Alpha virt. eigenvalues --    2.44198   2.44721   2.44897   2.45095   2.45322
 Alpha virt. eigenvalues --    2.45565   2.46662   2.46913   2.47198   2.47524
 Alpha virt. eigenvalues --    2.47749   2.47821   2.48013   2.48175   2.48270
 Alpha virt. eigenvalues --    2.48531   2.48560   2.48802   2.49040   2.49172
 Alpha virt. eigenvalues --    2.49465   2.49496   2.49779   2.49894   2.50019
 Alpha virt. eigenvalues --    2.50474   2.51008   2.51033   2.51804   2.52197
 Alpha virt. eigenvalues --    2.52237   2.52332   2.52443   2.53351   2.53416
 Alpha virt. eigenvalues --    2.53920   2.54010   2.54122   2.54184   2.54424
 Alpha virt. eigenvalues --    2.54623   2.55046   2.55902   2.56532   2.56759
 Alpha virt. eigenvalues --    2.57242   2.57601   2.57884   2.58349   2.58564
 Alpha virt. eigenvalues --    2.59180   2.59926   2.60214   2.60447   2.60991
 Alpha virt. eigenvalues --    2.61260   2.61443   2.61788   2.62093   2.62191
 Alpha virt. eigenvalues --    2.62241   2.62447   2.62768   2.62833   2.63154
 Alpha virt. eigenvalues --    2.63981   2.64796   2.64838   2.64967   2.65514
 Alpha virt. eigenvalues --    2.65661   2.65849   2.65950   2.65960   2.66099
 Alpha virt. eigenvalues --    2.66441   2.66752   2.66999   2.67025   2.67806
 Alpha virt. eigenvalues --    2.68282   2.69025   2.69268   2.69952   2.70298
 Alpha virt. eigenvalues --    2.70575   2.70684   2.71039   2.71869   2.71949
 Alpha virt. eigenvalues --    2.72903   2.72961   2.73084   2.73094   2.73207
 Alpha virt. eigenvalues --    2.73832   2.74704   2.74851   2.75269   2.75305
 Alpha virt. eigenvalues --    2.75388   2.75496   2.75610   2.75731   2.75855
 Alpha virt. eigenvalues --    2.76074   2.76168   2.76276   2.77268   2.77378
 Alpha virt. eigenvalues --    2.77474   2.78242   2.78303   2.78728   2.79119
 Alpha virt. eigenvalues --    2.79260   2.79350   2.79402   2.79472   2.79609
 Alpha virt. eigenvalues --    2.81036   2.81649   2.82102   2.82212   2.82414
 Alpha virt. eigenvalues --    2.82499   2.82640   2.83002   2.83091   2.83131
 Alpha virt. eigenvalues --    2.83274   2.84526   2.84714   2.84795   2.85368
 Alpha virt. eigenvalues --    2.85445   2.85692   2.85854   2.86863   2.86994
 Alpha virt. eigenvalues --    2.87046   2.87785   2.87953   2.88000   2.88141
 Alpha virt. eigenvalues --    2.88177   2.88205   2.90801   2.90894   2.91501
 Alpha virt. eigenvalues --    2.92859   2.93035   2.93227   2.93547   2.93716
 Alpha virt. eigenvalues --    2.94055   2.94237   2.94533   2.94947   2.96535
 Alpha virt. eigenvalues --    2.96605   2.97172   2.97273   2.97396   2.97909
 Alpha virt. eigenvalues --    2.98027   2.98246   2.98603   2.99037   2.99946
 Alpha virt. eigenvalues --    3.00100   3.01691   3.04885   3.04961   3.05029
 Alpha virt. eigenvalues --    3.05881   3.05991   3.06135   3.06266   3.07611
 Alpha virt. eigenvalues --    3.07806   3.07901   3.08022   3.09250   3.10295
 Alpha virt. eigenvalues --    3.11241   3.12547   3.12632   3.12832   3.13040
 Alpha virt. eigenvalues --    3.13111   3.13141   3.14195   3.15155   3.15277
 Alpha virt. eigenvalues --    3.15290   3.16792   3.19258   3.21234   3.24465
 Alpha virt. eigenvalues --    3.25621   3.26131   3.26263   3.26312   3.26467
 Alpha virt. eigenvalues --    3.26552   3.26707   3.27919   3.28908   3.29430
 Alpha virt. eigenvalues --    3.30213   3.31914   3.32071   3.32172   3.36901
 Alpha virt. eigenvalues --    3.38117   3.40233   3.40338   3.40417   3.40460
 Alpha virt. eigenvalues --    3.42798   3.44770   3.49591   3.50198   3.50543
 Alpha virt. eigenvalues --    3.51082   3.51437   3.52431   3.55595   3.55698
 Alpha virt. eigenvalues --    3.55746   3.62351   3.62454   3.62600   3.90467
 Alpha virt. eigenvalues --    3.90596   3.91139   4.19000   4.19109   4.19276
 Alpha virt. eigenvalues --    4.19627   4.19743   4.19758   4.19803   4.19908
 Alpha virt. eigenvalues --    4.20005   4.20199   4.20270   4.21248   4.21341
 Alpha virt. eigenvalues --    4.21376   4.22714   4.22820   4.22838   4.23085
 Alpha virt. eigenvalues --    4.23146   4.23347   4.23755   4.25038   4.25105
 Alpha virt. eigenvalues --    4.25415   4.25578   4.25646   4.26092   4.27301
 Alpha virt. eigenvalues --    4.28191   4.28324   4.28532   4.29258   4.29299
 Alpha virt. eigenvalues --    4.29998   4.30867   4.31720   4.33545   4.33703
 Alpha virt. eigenvalues --    4.33817   4.34629   4.34740   4.36611   4.36665
 Alpha virt. eigenvalues --    4.36963   4.37104   4.37340   4.37835   4.38825
 Alpha virt. eigenvalues --    4.39070   4.40290   4.40992   4.41531   4.42505
 Alpha virt. eigenvalues --    4.42599   4.42629   4.42815   4.43306   4.43491
 Alpha virt. eigenvalues --    4.43709   4.44653   4.46538   4.46882   4.47603
 Alpha virt. eigenvalues --    4.48038   4.48189   4.48285   4.49573   4.49975
 Alpha virt. eigenvalues --    4.50168   4.50680   4.52581   4.52810   4.53083
 Alpha virt. eigenvalues --    4.53665   4.55081   4.56203   4.56735   4.57480
 Alpha virt. eigenvalues --    4.59048   4.59378   4.59752   4.65050   4.65549
 Alpha virt. eigenvalues --    4.66747   4.67474   4.67531   4.69316   4.69603
 Alpha virt. eigenvalues --    4.69956   4.70367   4.71661   4.71931   4.73579
 Alpha virt. eigenvalues --    4.75166   4.76021   4.76156   4.76733   4.81951
 Alpha virt. eigenvalues --    4.82047   4.82148   4.85178   4.87775   4.92326
 Alpha virt. eigenvalues --    4.95385   4.97872   5.03062   5.03069   5.03151
 Alpha virt. eigenvalues --    5.99788   6.00892   6.01329
          Condensed to atoms (all electrons):
 Mulliken charges:
               1
     1  C    0.356880
     2  C   -0.147022
     3  C    0.132208
     4  C    0.206078
     5  N   -0.608536
     6  C   -0.083303
     7  C    0.218479
     8  C    0.133637
     9  N   -0.593221
    10  C   -0.323223
    11  C    0.357951
    12  H    0.166021
    13  B    0.728072
    14  F   -0.333852
    15  F   -0.331879
    16  C   -0.111998
    17  C    0.084858
    18  C    0.089520
    19  C   -0.205318
    20  C    0.073764
    21  C    0.072781
    22  C   -0.205163
    23  C   -0.175330
    24  H    0.192750
    25  C   -0.207001
    26  C   -0.064916
    27  C   -0.206729
    28  H    0.193898
    29  C   -0.176573
    30  C   -0.173610
    31  H    0.176392
    32  H    0.184089
    33  C   -0.173338
    34  H    0.183942
    35  H    0.175068
    36  H    0.172465
    37  H    0.171227
    38  C   -0.014397
    39  C   -0.176032
    40  C   -0.175637
    41  C   -0.169940
    42  H    0.177370
    43  C   -0.169924
    44  H    0.177716
    45  C   -0.164036
    46  H    0.172636
    47  H    0.171828
    48  H    0.170930
    49  C   -0.571944
    50  H    0.190879
    51  H    0.191850
    52  H    0.184929
    53  C   -0.573470
    54  H    0.195637
    55  H    0.192116
    56  H    0.177704
    57  C   -0.146119
    58  C    0.356731
    59  C    0.131975
    60  N   -0.608948
    61  C    0.201541
    62  C   -0.571140
    63  B    0.728173
    64  C   -0.072263
    65  H    0.190885
    66  H    0.191669
    67  H    0.185830
    68  N   -0.609397
    69  F   -0.332896
    70  F   -0.332066
    71  C    0.200787
    72  C   -0.116500
    73  C    0.358543
    74  C    0.130153
    75  C    0.091245
    76  C    0.090732
    77  C   -0.145970
    78  C   -0.572727
    79  C   -0.206780
    80  C    0.073006
    81  C    0.072797
    82  C   -0.205916
    83  H    0.192335
    84  H    0.191558
    85  H    0.186604
    86  C   -0.175621
    87  H    0.192537
    88  C   -0.206524
    89  C   -0.064223
    90  C   -0.206041
    91  H    0.192131
    92  C   -0.176208
    93  C   -0.173012
    94  H    0.177411
    95  H    0.184754
    96  C   -0.015123
    97  C   -0.173506
    98  H    0.184184
    99  H    0.173686
   100  H    0.173702
   101  C   -0.176123
   102  C   -0.175689
   103  H    0.170520
   104  C   -0.170011
   105  H    0.179054
   106  C   -0.169984
   107  H    0.177607
   108  C   -0.164004
   109  H    0.173155
   110  H    0.171730
   111  H    0.170777
   112  C   -0.584328
   113  H    0.217236
   114  H    0.216649
   115  H    0.177891
   116  C   -0.580695
   117  H    0.186780
   118  H    0.208897
   119  H    0.220719
   120  C   -0.580769
   121  H    0.209819
   122  H    0.219681
   123  H    0.186446
   124  C   -0.579473
   125  H    0.207845
   126  H    0.220022
   127  H    0.185930
   128  C   -0.146663
   129  C    0.358743
   130  C    0.130123
   131  N   -0.608808
   132  C    0.205300
   133  C   -0.573415
   134  B    0.728039
   135  C   -0.081221
   136  H    0.191837
   137  H    0.192663
   138  H    0.186393
   139  N   -0.593250
   140  F   -0.334176
   141  F   -0.332314
   142  C    0.217998
   143  C   -0.114565
   144  C    0.358052
   145  C    0.133690
   146  C    0.086062
   147  C    0.090510
   148  C   -0.323232
   149  C   -0.573204
   150  C   -0.205694
   151  C    0.073305
   152  C    0.072737
   153  C   -0.206211
   154  H    0.165966
   155  H    0.195513
   156  H    0.192832
   157  H    0.177598
   158  C   -0.175393
   159  H    0.191780
   160  C   -0.206330
   161  C   -0.064786
   162  C   -0.206439
   163  H    0.193323
   164  C   -0.176132
   165  C   -0.173923
   166  H    0.174860
   167  H    0.184461
   168  C   -0.015692
   169  C   -0.173262
   170  H    0.184783
   171  H    0.176939
   172  H    0.171757
   173  C   -0.175922
   174  C   -0.175384
   175  H    0.173411
   176  C   -0.169918
   177  H    0.176817
   178  C   -0.169987
   179  H    0.179229
   180  C   -0.164001
   181  H    0.172242
   182  H    0.173285
   183  H    0.170915
   184  C   -0.578992
   185  H    0.207477
   186  H    0.219894
   187  H    0.184800
   188  C   -0.584308
   189  H    0.216827
   190  H    0.216246
   191  H    0.177862
 Sum of Mulliken charges =  -0.00000
 Mulliken charges with hydrogens summed into heavy atoms:
               1
     1  C    0.356880
     2  C   -0.147022
     3  C    0.132208
     4  C    0.206078
     5  N   -0.608536
     6  C   -0.083303
     7  C    0.218479
     8  C    0.133637
     9  N   -0.593221
    10  C   -0.157202
    11  C    0.357951
    13  B    0.728072
    14  F   -0.333852
    15  F   -0.331879
    16  C   -0.111998
    17  C    0.084858
    18  C    0.089520
    19  C   -0.012568
    20  C    0.073764
    21  C    0.072781
    22  C   -0.011265
    23  C    0.001062
    25  C   -0.022912
    26  C   -0.064916
    27  C   -0.022787
    29  C   -0.001504
    30  C   -0.001144
    33  C   -0.002111
    38  C   -0.014397
    39  C    0.001337
    40  C    0.002080
    41  C    0.002696
    43  C    0.001904
    45  C    0.006894
    49  C   -0.004286
    53  C   -0.008014
    57  C   -0.146119
    58  C    0.356731
    59  C    0.131975
    60  N   -0.608948
    61  C    0.201541
    62  C   -0.002757
    63  B    0.728173
    64  C   -0.072263
    68  N   -0.609397
    69  F   -0.332896
    70  F   -0.332066
    71  C    0.200787
    72  C   -0.116500
    73  C    0.358543
    74  C    0.130153
    75  C    0.091245
    76  C    0.090732
    77  C   -0.145970
    78  C   -0.002231
    79  C   -0.014243
    80  C    0.073006
    81  C    0.072797
    82  C   -0.013785
    86  C    0.001790
    88  C   -0.021770
    89  C   -0.064223
    90  C   -0.021857
    92  C   -0.002523
    93  C    0.000690
    96  C   -0.015123
    97  C   -0.002986
   101  C    0.002930
   102  C    0.001918
   104  C    0.003144
   106  C    0.001747
   108  C    0.006773
   112  C    0.027448
   116  C    0.035701
   120  C    0.035177
   124  C    0.034324
   128  C   -0.146663
   129  C    0.358743
   130  C    0.130123
   131  N   -0.608808
   132  C    0.205300
   133  C   -0.002523
   134  B    0.728039
   135  C   -0.081221
   139  N   -0.593250
   140  F   -0.334176
   141  F   -0.332314
   142  C    0.217998
   143  C   -0.114565
   144  C    0.358052
   145  C    0.133690
   146  C    0.086062
   147  C    0.090510
   148  C   -0.157266
   149  C   -0.007261
   150  C   -0.013914
   151  C    0.073305
   152  C    0.072737
   153  C   -0.012887
   158  C   -0.000533
   160  C   -0.021868
   161  C   -0.064786
   162  C   -0.021656
   164  C    0.000807
   165  C   -0.002166
   168  C   -0.015692
   169  C    0.000150
   173  C    0.000895
   174  C    0.003845
   176  C    0.002324
   178  C    0.003298
   180  C    0.006914
   184  C    0.033179
   188  C    0.026627
 Electronic spatial extent (au):  <R**2>=         191646.8583
 Charge=             -0.0000 electrons
 Dipole moment (field-independent basis, Debye):
    X=             -1.0321    Y=             -0.4591    Z=              9.5793  Tot=              9.6457
 Quadrupole moment (field-independent basis, Debye-Ang):
   XX=           -569.3043   YY=           -595.0628   ZZ=           -625.5675
   XY=            -35.0461   XZ=            -20.2753   YZ=             -4.5241
 Traceless Quadrupole moment (field-independent basis, Debye-Ang):
   XX=             27.3406   YY=              1.5821   ZZ=            -28.9227
   XY=            -35.0461   XZ=            -20.2753   YZ=             -4.5241
 Octapole moment (field-independent basis, Debye-Ang**2):
  XXX=             58.4341  YYY=             19.3442  ZZZ=            148.6112  XYY=             33.2974
  XXY=           -350.5868  XXZ=            357.2358  XZZ=            -20.0130  YZZ=              8.8796
  YYZ=            105.0056  XYZ=            -10.5526
 Hexadecapole moment (field-independent basis, Debye-Ang**3):
 XXXX=        -176929.3336 YYYY=         -37266.7222 ZZZZ=         -27521.7753 XXXY=           -510.1473
 XXXZ=            -80.8266 YYYX=          -1331.6338 YYYZ=            122.4271 ZZZX=          -1072.7992
 ZZZY=            -34.3285 XXYY=         -36439.4826 XXZZ=         -35222.4193 YYZZ=         -10893.5612
 XXYZ=           -302.8435 YYXZ=            385.0562 ZZXY=            -63.5528
 N-N= 2.192281171859D+04 E-N=-5.505663269255D+04  KE= 4.777260334009D+03
 1\1\GINC-VERA-LUX2\SP\RwB97XD TD-FC\6-31G(d)\C99H77B3F6N6\RAHMMA\13-Ma
 y-2023\0\\# TD rwb97xd/6-31g(d)\\BODIPY_Tri_S0surface\\0,1\C,0,-5.2145
 76,-0.929784,-3.421643\C,0,-4.536724,-0.798741,-2.186016\C,0,-5.477849
 ,-0.972081,-1.171668\C,0,-6.723935,-1.199778,-1.82055\N,0,-6.509688,-1
 .171057,-3.196711\C,0,-8.006623,-1.408144,-1.308408\C,0,-9.09834,-1.61
 6036,-2.152462\C,0,-10.479879,-1.835981,-1.872279\N,0,-8.929267,-1.629
 186,-3.535952\C,0,-11.097717,-1.977692,-3.104132\C,0,-10.120328,-1.844
 309,-4.107601\H,0,-12.150384,-2.158013,-3.279162\B,0,-7.594208,-1.3780
 79,-4.292645\F,0,-7.707365,-0.231188,-5.074718\F,0,-7.269073,-2.478552
 ,-5.076565\C,0,-8.210484,-1.390948,0.165967\C,0,-8.197878,-2.595684,0.
 882844\C,0,-8.395447,-0.164566,0.819941\C,0,-8.000001,-3.856496,0.2328
 23\C,0,-8.382627,-2.57353,2.304646\C,0,-8.567386,-0.142414,2.243415\C,
 0,-8.408953,1.076505,0.104538\C,0,-8.000618,-5.01838,0.944052\H,0,-7.8
 51031,-3.874751,-0.841785\C,0,-8.379639,-3.820642,3.010118\C,0,-8.5616
 6,-1.347002,2.967858\C,0,-8.730825,1.126385,2.888965\H,0,-8.287462,1.0
 62138,-0.973538\C,0,-8.567991,2.26027,0.759585\C,0,-8.196633,-5.000293
 ,2.353697\H,0,-7.850584,-5.965616,0.435254\H,0,-8.527674,-3.810218,4.0
 84523\C,0,-8.728894,2.28567,2.173623\H,0,-8.853905,1.149116,3.966316\H
 ,0,-8.573404,3.191767,0.20187\H,0,-8.198438,-5.935127,2.905892\H,0,-8.
 851384,3.237459,2.681535\C,0,-8.742593,-1.323097,4.449336\C,0,-10.0233
 66,-1.299275,5.006743\C,0,-7.632978,-1.323626,5.29824\C,0,-10.191945,-
 1.276438,6.388017\H,0,-10.888,-1.298287,4.348982\C,0,-7.800971,-1.3008
 15,6.679547\H,0,-6.635921,-1.342533,4.867183\C,0,-9.080906,-1.277169,7
 .227098\H,0,-11.19282,-1.258611,6.809039\H,0,-6.930492,-1.301204,7.328
 879\H,0,-9.212178,-1.259477,8.304873\C,0,-5.175618,-0.933576,0.29367\H
 ,0,-5.595577,-0.039609,0.768055\H,0,-5.586303,-1.801946,0.815908\H,0,-
 4.092858,-0.91929,0.445898\C,0,-11.16754,-1.912326,-0.544594\H,0,-10.8
 2817,-2.777251,0.034816\H,0,-10.978569,-1.022173,0.063351\H,0,-12.2472
 27,-2.004291,-0.692064\C,0,-3.110585,-0.507124,-2.01547\C,0,-2.03863,-
 1.312577,-2.468978\C,0,-2.559124,0.594373,-1.362052\N,0,-0.87828,-0.75
 1083,-2.116522\C,0,-1.147007,0.426114,-1.421835\C,0,-3.347087,1.713449
 ,-0.756648\B,0,0.534002,-1.298184,-2.469772\C,0,-0.102868,1.198814,-0.
 90923\H,0,-3.329983,1.672559,0.338177\H,0,-2.956156,2.691037,-1.051462
 \H,0,-4.38963,1.644578,-1.079612\N,0,1.550778,-0.289748,-1.862672\F,0,
 0.725811,-2.551769,-1.897072\F,0,0.676229,-1.359759,-3.851788\C,0,1.23
 102,0.837822,-1.109566\C,0,-0.419326,2.429578,-0.135689\C,0,2.881249,-
 0.394776,-1.928659\C,0,2.444926,1.445786,-0.68181\C,0,-0.365868,3.6783
 01,-0.77171\C,0,-0.771789,2.323443,1.217421\C,0,3.475979,0.668882,-1.2
 07166\C,0,2.636795,2.655969,0.17746\C,0,-0.013149,3.806406,-2.154177\C
 ,0,-0.669226,4.864071,-0.024753\C,0,-1.093758,3.508297,1.957781\C,0,-0
 .825813,1.057595,1.885872\H,0,2.394739,3.577978,-0.362723\H,0,2.003312
 ,2.625927,1.068148\H,0,3.680632,2.716231,0.498177\C,0,0.056542,5.03018
 9,-2.748494\H,0,0.203595,2.910174,-2.725903\C,0,-0.582768,6.1292,-0.69
 2048\C,0,-1.034916,4.764102,1.328877\C,0,-1.477628,3.369008,3.331275\H
 ,0,-0.570091,0.160439,1.331928\C,0,-1.195977,0.971711,3.194055\C,0,-0.
 228986,6.209855,-2.005024\H,0,0.329557,5.109239,-3.796266\H,0,-0.80229
 5,7.029847,-0.129094\C,0,-1.364284,5.997769,2.101913\C,0,-1.530499,2.1
 4509,3.926998\H,0,-1.730255,4.261816,3.892917\H,0,-1.234725,0.003489,3
 .683835\H,0,-0.165096,7.178059,-2.492064\C,0,-0.386697,6.635764,2.8693
 46\C,0,-2.655064,6.53108,2.066982\H,0,-1.826714,2.060086,4.968103\C,0,
 -0.694143,7.786742,3.58881\H,0,0.61798,6.223412,2.89806\C,0,-2.962999,
 7.681832,2.786475\H,0,-3.416776,6.037199,1.470156\C,0,-1.982951,8.3119
 41,3.548743\H,0,0.074972,8.274263,4.18051\H,0,-3.970046,8.086789,2.751
 08\H,0,-2.222799,9.210282,4.109648\C,0,-10.297683,-1.912132,-5.586634\
 H,0,-9.978376,-0.973862,-6.049753\H,0,-9.673055,-2.704855,-6.00841\H,0
 ,-11.343415,-2.102216,-5.837646\C,0,-4.642852,-0.824912,-4.794285\H,0,
 -3.63343,-0.409703,-4.752481\H,0,-4.602923,-1.811287,-5.26807\H,0,-5.2
 75274,-0.190916,-5.420169\C,0,-2.113724,-2.593854,-3.226893\H,0,-1.809
 522,-2.439655,-4.267458\H,0,-1.430049,-3.329212,-2.796198\H,0,-3.13368
 ,-2.98436,-3.209099\C,0,3.564965,-1.495266,-2.665784\H,0,3.456293,-2.4
 40525,-2.123633\H,0,3.109383,-1.632685,-3.649161\H,0,4.628154,-1.27145
 5,-2.778101\C,0,4.917214,0.899597,-1.074136\C,0,5.605275,2.053049,-1.5
 22144\C,0,5.862107,0.037743,-0.519232\N,0,6.910127,1.922271,-1.264653\
 C,0,7.120444,0.689278,-0.651366\C,0,5.552047,-1.289205,0.099748\B,0,8.
 005034,2.979153,-1.586687\C,0,8.41075,0.28465,-0.300805\H,0,5.910066,-
 2.118083,-0.520982\H,0,6.016644,-1.396656,1.08362\H,0,4.469995,-1.3963
 69,0.216422\N,0,9.350505,2.365954,-1.106094\F,0,8.058636,3.210101,-2.9
 58818\F,0,7.73824,4.158206,-0.89955\C,0,9.514492,1.107396,-0.529709\C,
 0,8.608473,-1.058554,0.309292\C,0,10.553812,2.941393,-1.219348\C,0,10.
 905587,0.911222,-0.281163\C,0,8.667266,-1.186664,1.704203\C,0,8.715223
 ,-2.181753,-0.523417\C,0,11.534235,2.066576,-0.716161\C,0,11.592382,-0
 .273338,0.324169\C,0,8.551039,-0.052156,2.570658\C,0,8.84193,-2.485011
 ,2.287139\C,0,8.879557,-3.480782,0.061213\C,0,8.656755,-2.071017,-1.95
 0535\H,0,12.59617,2.27272,-0.683481\H,0,11.310181,-0.408522,1.373531\H
 ,0,11.340954,-1.200629,-0.199689\H,0,12.676322,-0.13584,0.278503\C,0,8
 .61748,-0.195147,3.923856\H,0,8.411355,0.93039,2.131918\C,0,8.907014,-
 2.586493,3.714853\C,0,8.942411,-3.616271,1.458823\C,0,8.966696,-4.6139
 05,-0.811474\H,0,8.540206,-1.089063,-2.397\C,0,8.742167,-3.176211,-2.7
 42375\C,0,8.800443,-1.481644,4.504687\H,0,8.529594,0.675878,4.565998\H
 ,0,9.043979,-3.566036,4.159999\C,0,9.110572,-4.969239,2.066736\C,0,8.8
 97744,-4.467486,-2.164041\H,0,9.086333,-5.598748,-0.373065\H,0,8.69276
 ,-3.074487,-3.822136\H,0,8.853106,-1.578791,5.584801\C,0,10.385838,-5.
 500803,2.273189\C,0,7.993195,-5.721915,2.436565\H,0,8.962055,-5.338558
 ,-2.808896\C,0,10.541375,-6.762593,2.839476\H,0,11.256416,-4.917801,1.
 985951\C,0,8.148228,-6.983767,3.002625\H,0,7.000318,-5.31099,2.276666\
 C,0,9.422716,-7.506461,3.205215\H,0,11.538022,-7.164965,2.994871\H,0,7
 .271773,-7.55943,3.285028\H,0,9.543821,-8.49116,3.646642\C,0,5.033168,
 3.260226,-2.183721\H,0,5.053104,4.114724,-1.499176\H,0,5.630043,3.5318
 02,-3.057526\H,0,4.000386,3.072072,-2.485522\C,0,10.740278,4.298589,-1
 .808382\H,0,10.404611,4.309056,-2.849617\H,0,10.134573,5.033272,-1.270
 258\H,0,11.791215,4.592501,-1.764984\\Version=ES64L-G16RevB.01\State=1
 -A\HF=-4820.2747527\RMSD=4.514e-09\PG=C01 [X(C99H77B3F6N6)]\\@


 ALMOST ANYTHING IS EASIER TO GET INTO THAN OUT OF.

                         -- AGNES ALLEN'S LAW FROM
                PAUL DICKSON'S "THE OFFICIAL RULES"
 Job cpu time:       1 days  9 hours 19 minutes  8.5 seconds.
 Elapsed time:       0 days  1 hours 25 minutes 22.8 seconds.
 File lengths (MBytes):  RWF=  17004 Int=      0 D2E=      0 Chk=    592 Scr=      8
 Normal termination of Gaussian 16 at Sat May 13 17:00:13 2023.
