# Supplementary material for: Lowering of the singlet-triplet energy gap via intramolecular exciton-exciton coupling
Source: Nat Commun. 2024 Oct 8;15:8705. doi: 10.1038/s41467-024-53122-7 (PMC11461719; doi:10.1038/s41467-024-53122-7)
Supplement: Supplementary file 5 — Supplementary Dataset 2 [file 41467_2024_53122_MOESM5_ESM.zip › BOPIDY_TRI-s-WB97XD-631Gdp.log]

 Entering Gaussian System, Link 0=g16
 Input=BOPIDY_TRI-s-WB97XD-6311Gdp.com
 Output=BOPIDY_TRI-s-WB97XD-6311Gdp.log
 Initial command:
 /apps/Common/software/gaussian/16.B.01-AVX2/g16/l1.exe "/cephyr/NOBACKUP/groups/snic2020-6-11/rahmma/jobs/Gaussian/Karl/Gau-1764222.inp" -scrdir="/cephyr/NOBACKUP/groups/snic2020-6-11/rahmma/jobs/Gaussian/Karl/"
 Entering Link 1 = /apps/Common/software/gaussian/16.B.01-AVX2/g16/l1.exe PID=   1764223.
  
 Copyright (c) 1988-2017, Gaussian, Inc.  All Rights Reserved.
  
 This is part of the Gaussian(R) 16 program.  It is based on
 the Gaussian(R) 09 system (copyright 2009, Gaussian, Inc.),
 the Gaussian(R) 03 system (copyright 2003, Gaussian, Inc.),
 the Gaussian(R) 98 system (copyright 1998, Gaussian, Inc.),
 the Gaussian(R) 94 system (copyright 1995, Gaussian, Inc.),
 the Gaussian 92(TM) system (copyright 1992, Gaussian, Inc.),
 the Gaussian 90(TM) system (copyright 1990, Gaussian, Inc.),
 the Gaussian 88(TM) system (copyright 1988, Gaussian, Inc.),
 the Gaussian 86(TM) system (copyright 1986, Carnegie Mellon
 University), and the Gaussian 82(TM) system (copyright 1983,
 Carnegie Mellon University). Gaussian is a federally registered
 trademark of Gaussian, Inc.
  
 This software contains proprietary and confidential information,
 including trade secrets, belonging to Gaussian, Inc.
  
 This software is provided under written license and may be
 used, copied, transmitted, or stored only in accord with that
 written license.
  
 The following legend is applicable only to US Government
 contracts under FAR:
  
                    RESTRICTED RIGHTS LEGEND
  
 Use, reproduction and disclosure by the US Government is
 subject to restrictions as set forth in subparagraphs (a)
 and (c) of the Commercial Computer Software - Restricted
 Rights clause in FAR 52.227-19.
  
 Gaussian, Inc.
 340 Quinnipiac St., Bldg. 40, Wallingford CT 06492
  
  
 ---------------------------------------------------------------
 Warning -- This program may not be used in any manner that
 competes with the business of Gaussian, Inc. or will provide
 assistance to any competitor of Gaussian, Inc.  The licensee
 of this program is prohibited from giving any competitor of
 Gaussian, Inc. access to this program.  By using this program,
 the user acknowledges that Gaussian, Inc. is engaged in the
 business of creating and licensing software in the field of
 computational chemistry and represents and warrants to the
 licensee that it is not a competitor of Gaussian, Inc. and that
 it will not use this program in any manner prohibited above.
 ---------------------------------------------------------------
  

 Cite this work as:
 Gaussian 16, Revision B.01,
 M. J. Frisch, G. W. Trucks, H. B. Schlegel, G. E. Scuseria, 
 M. A. Robb, J. R. Cheeseman, G. Scalmani, V. Barone, 
 G. A. Petersson, H. Nakatsuji, X. Li, M. Caricato, A. V. Marenich, 
 J. Bloino, B. G. Janesko, R. Gomperts, B. Mennucci, H. P. Hratchian, 
 J. V. Ortiz, A. F. Izmaylov, J. L. Sonnenberg, D. Williams-Young, 
 F. Ding, F. Lipparini, F. Egidi, J. Goings, B. Peng, A. Petrone, 
 T. Henderson, D. Ranasinghe, V. G. Zakrzewski, J. Gao, N. Rega, 
 G. Zheng, W. Liang, M. Hada, M. Ehara, K. Toyota, R. Fukuda, 
 J. Hasegawa, M. Ishida, T. Nakajima, Y. Honda, O. Kitao, H. Nakai, 
 T. Vreven, K. Throssell, J. A. Montgomery, Jr., J. E. Peralta, 
 F. Ogliaro, M. J. Bearpark, J. J. Heyd, E. N. Brothers, K. N. Kudin, 
 V. N. Staroverov, T. A. Keith, R. Kobayashi, J. Normand, 
 K. Raghavachari, A. P. Rendell, J. C. Burant, S. S. Iyengar, 
 J. Tomasi, M. Cossi, J. M. Millam, M. Klene, C. Adamo, R. Cammi, 
 J. W. Ochterski, R. L. Martin, K. Morokuma, O. Farkas, 
 J. B. Foresman, and D. J. Fox, Gaussian, Inc., Wallingford CT, 2016.
 
 ******************************************
 Gaussian 16:  ES64L-G16RevB.01 20-Dec-2017
                28-Feb-2023 
 ******************************************
 %chk=BOPIDY_TRI-s-WB97XD-6311Gdp.chk
 %mem=20GB
 %nprocshared=24
 Will use up to   24 processors via shared memory.
 --------------------------
 # opt wb97xd/6-31g(d) freq
 --------------------------
 1/18=20,19=15,26=3,38=1/1,3;
 2/9=110,12=2,17=6,18=5,40=1/2;
 3/5=1,6=6,7=1,11=2,25=1,30=1,71=1,74=-58/1,2,3;
 4//1;
 5/5=2,38=5/2;
 6/7=2,8=2,9=2,10=2,28=1/1;
 7//1,2,3,16;
 1/18=20,19=15,26=3/3(2);
 2/9=110/2;
 99//99;
 2/9=110/2;
 3/5=1,6=6,7=1,11=2,25=1,30=1,71=1,74=-58/1,2,3;
 4/5=5,16=3,69=1/1;
 5/5=2,38=5/2;
 7//1,2,3,16;
 1/18=20,19=15,26=3/3(-5);
 2/9=110/2;
 6/7=2,8=2,9=2,10=2,19=2,28=1/1;
 99/9=1/99;
 --------------------
 BODIPY_Tri_S0surface
 --------------------
 Symbolic Z-matrix:
 Charge =  0 Multiplicity = 1
 C                     5.21451   0.93     -3.42178 
 C                     4.53666   0.79884  -2.18617 
 C                     5.47778   0.97215  -1.17181 
 C                     6.72385   1.19998  -1.82068 
 N                     6.5096    1.17136  -3.19684 
 C                     8.00654   1.40831  -1.30851 
 C                     9.09825   1.6163   -2.15254 
 C                     10.47981   1.83617  -1.87236 
 N                     8.92917   1.62959  -3.53604 
 C                     11.09763   1.97801  -3.10421 
 C                     10.12022   1.84477  -4.10768 
 H                     12.15029   2.15836  -3.27923 
 B                     7.59412   1.37847  -4.29275 
 F                     7.70732   0.23161  -5.07486 
 F                     7.26895   2.47895  -5.07664 
 C                     8.21036   1.39098   0.16587 
 C                     8.1976    2.59564   0.88287 
 C                     8.39541   0.16454   0.81972 
 C                     7.9996    3.8565    0.23298 
 C                     8.38231   2.57335   2.30468 
 C                     8.56731   0.14226   2.24319 
 C                     8.40905  -1.07645   0.10419 
 C                     8.00009   5.01831   0.94432 
 H                     7.85066   3.87484  -0.84163 
 C                     8.37919   3.82039   3.01028 
 C                     8.56146   1.34677   2.96776 
 C                     8.73084  -1.12658   2.88863 
 H                     8.2876   -1.062    -0.97389 
 C                     8.56817  -2.26027   0.75913 
 C                     8.19607   5.00009   2.35397 
 H                     7.84997   5.96558   0.43562 
 H                     8.5272    3.80987   4.08468 
 C                     8.72903  -2.2858    2.17317 
 H                     8.85389  -1.1494    3.96598 
 H                     8.57368  -3.19171   0.20132 
 H                     8.19778   5.93487   2.90626 
 H                     8.85158  -3.23763   2.68099 
 C                     8.74237   1.32274   4.44924 
 C                     10.02314   1.299     5.00666 
 C                     7.63274   1.32306   5.29813 
 C                     10.19171   1.27606   6.38793 
 H                     10.88778   1.29817   4.34891 
 C                     7.80073   1.30015   6.67944 
 H                     6.63569   1.34189   4.86707 
 C                     9.08066   1.27659   7.227 
 H                     11.19258   1.25831   6.80897 
 H                     6.93024   1.30038   7.32876 
 H                     9.21192   1.25882   8.30478 
 C                     5.17557   0.93358   0.29353 
 H                     5.59548   0.03956   0.76787 
 H                     5.58633   1.80189   0.8158 
 H                     4.09282   0.91935   0.44579 
 C                     11.16752   1.91232  -0.54469 
 H                     10.8281   2.77709   0.03491 
 H                     10.97867   1.02202   0.06308 
 H                     12.24719   2.00441  -0.69219 
 C                     3.11054   0.50716  -2.01562 
 C                     2.03854   1.31259  -2.46907 
 C                     2.55914  -0.59434  -1.36215 
 N                     0.87823   0.75104  -2.1166 
 C                     1.14701  -0.42612  -1.42187 
 C                     3.34713  -1.71344  -0.75683 
 B                    -0.53408   1.29835  -2.46942 
 C                     0.10291  -1.19882  -0.90919 
 H                     3.33001  -1.67265   0.338 
 H                     2.9562   -2.691    -1.05173 
 H                     4.38967  -1.64453  -1.07978 
 N                    -1.55079   0.28968  -1.86262 
 F                    -0.72576   2.5517   -1.89617 
 F                    -0.67646   1.36052  -3.8514 
 C                    -1.231    -0.83787  -1.10949 
 C                     0.41945  -2.42952  -0.13558 
 C                    -2.88126   0.39468  -1.9286 
 C                    -2.44489  -1.44582  -0.68168 
 C                     0.36597  -3.6783   -0.7715 
 C                     0.772    -2.32327   1.21749 
 C                    -3.47597  -0.66898  -1.2071 
 C                    -2.63675  -2.65608   0.17748 
 C                     0.01314  -3.80652  -2.15393 
 C                     0.66944  -4.864    -0.02448 
 C                     1.09407  -3.50805   1.95792 
 C                     0.82604  -1.05736   1.88584 
 H                    -2.39492  -3.57803  -0.36291 
 H                    -2.00313  -2.62628   1.06807 
 H                    -3.68055  -2.71626   0.49835 
 C                    -0.05654  -5.03035  -2.74815 
 H                    -0.20372  -2.91034  -2.72569 
 C                     0.58298  -6.12918  -0.69167 
 C                     1.03523  -4.76391   1.32912 
 C                     1.47805  -3.36864   3.33137 
 H                     0.57025  -0.16026   1.33184 
 C                     1.19632  -0.97136   3.19398 
 C                     0.2291   -6.20995  -2.00461 
 H                    -0.32965  -5.10949  -3.79589 
 H                     0.80258  -7.02977  -0.12866 
 C                     1.36472  -5.9975    2.10221 
 C                     1.53094  -2.14467   3.92699 
 H                     1.73076  -4.26139   3.89306 
 H                     1.23508  -0.0031    3.68368 
 H                     0.16523  -7.17819  -2.49158 
 C                     0.38727  -6.63537   2.86994 
 C                     2.65546  -6.53088   2.06705 
 H                     1.82724  -2.05957   4.96806 
 C                     0.69482  -7.78628   3.58946 
 H                    -0.61738  -6.22297   2.89883 
 C                     2.9635   -7.68157   2.7866 
 H                     3.41706  -6.0371    1.47 
 C                     1.9836   -8.31155   3.54916 
 H                    -0.07418  -8.2737    4.18139 
 H                     3.97052  -8.08658   2.75103 
 H                     2.22353  -9.20983   4.11011 
 C                     10.29756   1.91276  -5.58671 
 H                     9.97817   0.97457  -6.04993 
 H                     9.67299   2.70558  -6.00838 
 H                     11.3433   2.10279  -5.83771 
 C                     4.64278   0.82523  -4.79443 
 H                     3.63342   0.40987  -4.75266 
 H                     4.60268   1.81167  -5.26807 
 H                     5.27529   0.19142  -5.42042 
 C                     2.11356   2.59388  -3.22696 
 H                     1.80927   2.43972  -4.2675 
 H                     1.42992   3.32923  -2.79618 
 H                     3.13351   2.98441  -3.20923 
 C                    -3.565     1.4952   -2.66566 
 H                    -3.45635   2.4404   -2.12339 
 H                    -3.10938   1.63276  -3.64899 
 H                    -4.62819   1.27138  -2.77799 
 C                    -4.91719  -0.89976  -1.07405 
 C                    -5.60523  -2.05322  -1.52201 
 C                    -5.86209  -0.03791  -0.51914 
 N                    -6.91009  -1.92244  -1.26457 
 C                    -7.12043  -0.68945  -0.65128 
 C                    -5.55201   1.28903   0.09985 
 B                    -8.00497  -2.97939  -1.5865 
 C                    -8.41077  -0.28478  -0.30085 
 H                    -5.90992   2.11793  -0.52091 
 H                    -6.01664   1.39651   1.0837 
 H                    -4.46996   1.39612   0.21663 
 N                    -9.35049  -2.36613  -1.10612 
 F                    -8.05844  -3.21054  -2.95861 
 F                    -7.73822  -4.15833  -0.89917 
 C                    -9.51451  -1.10751  -0.52988 
 C                    -8.60852   1.05842   0.30922 
 C                    -10.55382  -2.94151  -1.21953 
 C                    -10.90564  -0.91125  -0.28158 
 C                    -8.66735   1.18655   1.70412 
 C                    -8.71519   2.18162  -0.52351 
 C                    -11.53428  -2.06661  -0.71659 
 C                    -11.59246   0.27342   0.32351 
 C                    -8.55117   0.05205   2.57059 
 C                    -8.84201   2.48491   2.28704 
 C                    -8.87954   3.48065   0.0611 
 C                    -8.65663   2.07087  -1.95062 
 H                    -12.59623  -2.2727   -0.68407 
 H                    -11.31033   0.40876   1.37287 
 H                    -11.34092   1.20061  -0.20047 
 H                    -12.6764   0.13596   0.27777 
 C                    -8.61763   0.19506   3.92379 
 H                    -8.41149  -0.9305    2.13186 
 C                    -8.90711   2.58641   3.71475 
 C                    -8.94246   3.61616   1.4587 
 C                    -8.96665   4.61377  -0.8116 
 H                    -8.54004   1.08891  -2.39707 
 C                    -8.74201   3.17605  -2.74248 
 C                    -8.80057   1.48156   4.5046 
 H                    -8.52978  -0.67596   4.56594 
 H                    -9.04405   3.56596   4.15989 
 C                    -9.11064   4.96913   2.0666 
 C                    -8.89763   4.46734  -2.16417 
 H                    -9.08631   5.59861  -0.3732 
 H                    -8.69253   3.07432  -3.82223 
 H                    -8.85324   1.57873   5.58471 
 C                    -10.38592   5.50058   2.27327 
 C                    -7.99327   5.72192   2.43622 
 H                    -8.96192   5.3384   -2.80904 
 C                    -10.54148   6.76236   2.83957 
 H                    -11.25649   4.91748   1.9862 
 C                    -8.14832   6.98376   3.00229 
 H                    -7.00038   5.31108   2.27615 
 C                    -9.42282   7.50634   3.2051 
 H                    -11.53813   7.16464   2.99514 
 H                    -7.27187   7.55951   3.28453 
 H                    -9.54394   8.49103   3.64654 
 C                    -5.03308  -3.2604   -2.18352 
 H                    -5.05313  -4.11491  -1.49899 
 H                    -5.62985  -3.53197  -3.0574 
 H                    -4.00025  -3.07227  -2.48519 
 C                    -10.74024  -4.29878  -1.8084 
 H                    -10.4043  -4.30947  -2.84954 
 H                    -10.13475  -5.03344  -1.26999 
 H                    -11.79121  -4.59261  -1.76522 
 

 GradGradGradGradGradGradGradGradGradGradGradGradGradGradGradGradGradGrad
 Berny optimization.
 Initialization pass.
                           ----------------------------
                           !    Initial Parameters    !
                           ! (Angstroms and Degrees)  !
 --------------------------                            --------------------------
 ! Name  Definition              Value          Derivative Info.                !
 --------------------------------------------------------------------------------
 ! R1    R(1,2)                  1.4154         estimate D2E/DX2                !
 ! R2    R(1,5)                  1.3365         estimate D2E/DX2                !
 ! R3    R(1,116)                1.4906         estimate D2E/DX2                !
 ! R4    R(2,3)                  1.3945         estimate D2E/DX2                !
 ! R5    R(2,57)                 1.4656         estimate D2E/DX2                !
 ! R6    R(3,4)                  1.4232         estimate D2E/DX2                !
 ! R7    R(3,49)                 1.4967         estimate D2E/DX2                !
 ! R8    R(4,5)                  1.393          estimate D2E/DX2                !
 ! R9    R(4,6)                  1.3968         estimate D2E/DX2                !
 ! R10   R(5,13)                 1.5557         estimate D2E/DX2                !
 ! R11   R(6,7)                  1.3955         estimate D2E/DX2                !
 ! R12   R(6,16)                 1.4885         estimate D2E/DX2                !
 ! R13   R(7,8)                  1.4267         estimate D2E/DX2                !
 ! R14   R(7,9)                  1.3938         estimate D2E/DX2                !
 ! R15   R(8,10)                 1.3854         estimate D2E/DX2                !
 ! R16   R(8,53)                 1.4971         estimate D2E/DX2                !
 ! R17   R(9,11)                 1.3385         estimate D2E/DX2                !
 ! R18   R(9,13)                 1.555          estimate D2E/DX2                !
 ! R19   R(10,11)                1.4071         estimate D2E/DX2                !
 ! R20   R(10,12)                1.0822         estimate D2E/DX2                !
 ! R21   R(11,112)               1.4912         estimate D2E/DX2                !
 ! R22   R(13,14)                1.3928         estimate D2E/DX2                !
 ! R23   R(13,15)                1.3897         estimate D2E/DX2                !
 ! R24   R(16,17)                1.4019         estimate D2E/DX2                !
 ! R25   R(16,18)                1.4021         estimate D2E/DX2                !
 ! R26   R(17,19)                1.4322         estimate D2E/DX2                !
 ! R27   R(17,20)                1.4339         estimate D2E/DX2                !
 ! R28   R(18,21)                1.434          estimate D2E/DX2                !
 ! R29   R(18,22)                1.4326         estimate D2E/DX2                !
 ! R30   R(19,23)                1.3623         estimate D2E/DX2                !
 ! R31   R(19,24)                1.085          estimate D2E/DX2                !
 ! R32   R(20,25)                1.4328         estimate D2E/DX2                !
 ! R33   R(20,26)                1.4058         estimate D2E/DX2                !
 ! R34   R(21,26)                1.4057         estimate D2E/DX2                !
 ! R35   R(21,27)                1.4329         estimate D2E/DX2                !
 ! R36   R(22,28)                1.085          estimate D2E/DX2                !
 ! R37   R(22,29)                1.3622         estimate D2E/DX2                !
 ! R38   R(23,30)                1.4233         estimate D2E/DX2                !
 ! R39   R(23,31)                1.0857         estimate D2E/DX2                !
 ! R40   R(25,30)                1.3623         estimate D2E/DX2                !
 ! R41   R(25,32)                1.0846         estimate D2E/DX2                !
 ! R42   R(26,38)                1.4927         estimate D2E/DX2                !
 ! R43   R(27,33)                1.3622         estimate D2E/DX2                !
 ! R44   R(27,34)                1.0846         estimate D2E/DX2                !
 ! R45   R(29,33)                1.4234         estimate D2E/DX2                !
 ! R46   R(29,35)                1.0857         estimate D2E/DX2                !
 ! R47   R(30,36)                1.0857         estimate D2E/DX2                !
 ! R48   R(33,37)                1.0858         estimate D2E/DX2                !
 ! R49   R(38,39)                1.397          estimate D2E/DX2                !
 ! R50   R(38,40)                1.3971         estimate D2E/DX2                !
 ! R51   R(39,41)                1.3917         estimate D2E/DX2                !
 ! R52   R(39,42)                1.0864         estimate D2E/DX2                !
 ! R53   R(40,43)                1.3917         estimate D2E/DX2                !
 ! R54   R(40,44)                1.0864         estimate D2E/DX2                !
 ! R55   R(41,45)                1.3923         estimate D2E/DX2                !
 ! R56   R(41,46)                1.086          estimate D2E/DX2                !
 ! R57   R(43,45)                1.3923         estimate D2E/DX2                !
 ! R58   R(43,47)                1.086          estimate D2E/DX2                !
 ! R59   R(45,48)                1.0859         estimate D2E/DX2                !
 ! R60   R(49,50)                1.0957         estimate D2E/DX2                !
 ! R61   R(49,51)                1.0934         estimate D2E/DX2                !
 ! R62   R(49,52)                1.0935         estimate D2E/DX2                !
 ! R63   R(53,54)                1.095          estimate D2E/DX2                !
 ! R64   R(53,55)                1.0944         estimate D2E/DX2                !
 ! R65   R(53,56)                1.0936         estimate D2E/DX2                !
 ! R66   R(57,58)                1.4155         estimate D2E/DX2                !
 ! R67   R(57,59)                1.3944         estimate D2E/DX2                !
 ! R68   R(58,60)                1.3364         estimate D2E/DX2                !
 ! R69   R(58,120)               1.4905         estimate D2E/DX2                !
 ! R70   R(59,61)                1.4234         estimate D2E/DX2                !
 ! R71   R(59,62)                1.4966         estimate D2E/DX2                !
 ! R72   R(60,61)                1.3931         estimate D2E/DX2                !
 ! R73   R(60,63)                1.5552         estimate D2E/DX2                !
 ! R74   R(61,64)                1.3964         estimate D2E/DX2                !
 ! R75   R(62,65)                1.0957         estimate D2E/DX2                !
 ! R76   R(62,66)                1.0934         estimate D2E/DX2                !
 ! R77   R(62,67)                1.0936         estimate D2E/DX2                !
 ! R78   R(63,68)                1.5554         estimate D2E/DX2                !
 ! R79   R(63,69)                1.3915         estimate D2E/DX2                !
 ! R80   R(63,70)                1.3907         estimate D2E/DX2                !
 ! R81   R(64,71)                1.3963         estimate D2E/DX2                !
 ! R82   R(64,72)                1.4877         estimate D2E/DX2                !
 ! R83   R(68,71)                1.3931         estimate D2E/DX2                !
 ! R84   R(68,73)                1.3362         estimate D2E/DX2                !
 ! R85   R(71,74)                1.4234         estimate D2E/DX2                !
 ! R86   R(72,75)                1.4024         estimate D2E/DX2                !
 ! R87   R(72,76)                1.4023         estimate D2E/DX2                !
 ! R88   R(73,77)                1.4162         estimate D2E/DX2                !
 ! R89   R(73,124)               1.4906         estimate D2E/DX2                !
 ! R90   R(74,77)                1.3938         estimate D2E/DX2                !
 ! R91   R(74,78)                1.4966         estimate D2E/DX2                !
 ! R92   R(75,79)                1.4325         estimate D2E/DX2                !
 ! R93   R(75,80)                1.4339         estimate D2E/DX2                !
 ! R94   R(76,81)                1.4338         estimate D2E/DX2                !
 ! R95   R(76,82)                1.4325         estimate D2E/DX2                !
 ! R96   R(77,128)               1.4656         estimate D2E/DX2                !
 ! R97   R(78,83)                1.0957         estimate D2E/DX2                !
 ! R98   R(78,84)                1.0934         estimate D2E/DX2                !
 ! R99   R(78,85)                1.0937         estimate D2E/DX2                !
 ! R100  R(79,86)                1.3622         estimate D2E/DX2                !
 ! R101  R(79,87)                1.0849         estimate D2E/DX2                !
 ! R102  R(80,88)                1.4329         estimate D2E/DX2                !
 ! R103  R(80,89)                1.4057         estimate D2E/DX2                !
 ! R104  R(81,89)                1.4057         estimate D2E/DX2                !
 ! R105  R(81,90)                1.4329         estimate D2E/DX2                !
 ! R106  R(82,91)                1.085          estimate D2E/DX2                !
 ! R107  R(82,92)                1.3623         estimate D2E/DX2                !
 ! R108  R(86,93)                1.4233         estimate D2E/DX2                !
 ! R109  R(86,94)                1.0856         estimate D2E/DX2                !
 ! R110  R(88,93)                1.3622         estimate D2E/DX2                !
 ! R111  R(88,95)                1.0846         estimate D2E/DX2                !
 ! R112  R(89,96)                1.4926         estimate D2E/DX2                !
 ! R113  R(90,97)                1.3622         estimate D2E/DX2                !
 ! R114  R(90,98)                1.0846         estimate D2E/DX2                !
 ! R115  R(92,97)                1.4234         estimate D2E/DX2                !
 ! R116  R(92,99)                1.0857         estimate D2E/DX2                !
 ! R117  R(93,100)               1.0857         estimate D2E/DX2                !
 ! R118  R(96,101)               1.397          estimate D2E/DX2                !
 ! R119  R(96,102)               1.3971         estimate D2E/DX2                !
 ! R120  R(97,103)               1.0858         estimate D2E/DX2                !
 ! R121  R(101,104)              1.3917         estimate D2E/DX2                !
 ! R122  R(101,105)              1.0864         estimate D2E/DX2                !
 ! R123  R(102,106)              1.3917         estimate D2E/DX2                !
 ! R124  R(102,107)              1.0864         estimate D2E/DX2                !
 ! R125  R(104,108)              1.3923         estimate D2E/DX2                !
 ! R126  R(104,109)              1.086          estimate D2E/DX2                !
 ! R127  R(106,108)              1.3923         estimate D2E/DX2                !
 ! R128  R(106,110)              1.086          estimate D2E/DX2                !
 ! R129  R(108,111)              1.0859         estimate D2E/DX2                !
 ! R130  R(112,113)              1.094          estimate D2E/DX2                !
 ! R131  R(112,114)              1.0938         estimate D2E/DX2                !
 ! R132  R(112,115)              1.0921         estimate D2E/DX2                !
 ! R133  R(116,117)              1.0923         estimate D2E/DX2                !
 ! R134  R(116,118)              1.095          estimate D2E/DX2                !
 ! R135  R(116,119)              1.0925         estimate D2E/DX2                !
 ! R136  R(120,121)              1.095          estimate D2E/DX2                !
 ! R137  R(120,122)              1.0926         estimate D2E/DX2                !
 ! R138  R(120,123)              1.0923         estimate D2E/DX2                !
 ! R139  R(124,125)              1.0951         estimate D2E/DX2                !
 ! R140  R(124,126)              1.0925         estimate D2E/DX2                !
 ! R141  R(124,127)              1.0923         estimate D2E/DX2                !
 ! R142  R(128,129)              1.4158         estimate D2E/DX2                !
 ! R143  R(128,130)              1.3941         estimate D2E/DX2                !
 ! R144  R(129,131)              1.3364         estimate D2E/DX2                !
 ! R145  R(129,184)              1.4907         estimate D2E/DX2                !
 ! R146  R(130,132)              1.4232         estimate D2E/DX2                !
 ! R147  R(130,133)              1.4967         estimate D2E/DX2                !
 ! R148  R(131,132)              1.3931         estimate D2E/DX2                !
 ! R149  R(131,134)              1.5555         estimate D2E/DX2                !
 ! R150  R(132,135)              1.397          estimate D2E/DX2                !
 ! R151  R(133,136)              1.0957         estimate D2E/DX2                !
 ! R152  R(133,137)              1.0933         estimate D2E/DX2                !
 ! R153  R(133,138)              1.0936         estimate D2E/DX2                !
 ! R154  R(134,139)              1.5548         estimate D2E/DX2                !
 ! R155  R(134,140)              1.3925         estimate D2E/DX2                !
 ! R156  R(134,141)              1.3905         estimate D2E/DX2                !
 ! R157  R(135,142)              1.3956         estimate D2E/DX2                !
 ! R158  R(135,143)              1.4885         estimate D2E/DX2                !
 ! R159  R(139,142)              1.3939         estimate D2E/DX2                !
 ! R160  R(139,144)              1.3386         estimate D2E/DX2                !
 ! R161  R(142,145)              1.4267         estimate D2E/DX2                !
 ! R162  R(143,146)              1.402          estimate D2E/DX2                !
 ! R163  R(143,147)              1.4023         estimate D2E/DX2                !
 ! R164  R(144,148)              1.407          estimate D2E/DX2                !
 ! R165  R(144,188)              1.4912         estimate D2E/DX2                !
 ! R166  R(145,148)              1.3854         estimate D2E/DX2                !
 ! R167  R(145,149)              1.4971         estimate D2E/DX2                !
 ! R168  R(146,150)              1.4323         estimate D2E/DX2                !
 ! R169  R(146,151)              1.4339         estimate D2E/DX2                !
 ! R170  R(147,152)              1.434          estimate D2E/DX2                !
 ! R171  R(147,153)              1.4326         estimate D2E/DX2                !
 ! R172  R(148,154)              1.0823         estimate D2E/DX2                !
 ! R173  R(149,155)              1.095          estimate D2E/DX2                !
 ! R174  R(149,156)              1.0943         estimate D2E/DX2                !
 ! R175  R(149,157)              1.0936         estimate D2E/DX2                !
 ! R176  R(150,158)              1.3624         estimate D2E/DX2                !
 ! R177  R(150,159)              1.0851         estimate D2E/DX2                !
 ! R178  R(151,160)              1.4328         estimate D2E/DX2                !
 ! R179  R(151,161)              1.4057         estimate D2E/DX2                !
 ! R180  R(152,161)              1.4056         estimate D2E/DX2                !
 ! R181  R(152,162)              1.4329         estimate D2E/DX2                !
 ! R182  R(153,163)              1.085          estimate D2E/DX2                !
 ! R183  R(153,164)              1.3623         estimate D2E/DX2                !
 ! R184  R(158,165)              1.4233         estimate D2E/DX2                !
 ! R185  R(158,166)              1.0857         estimate D2E/DX2                !
 ! R186  R(160,165)              1.3623         estimate D2E/DX2                !
 ! R187  R(160,167)              1.0846         estimate D2E/DX2                !
 ! R188  R(161,168)              1.4928         estimate D2E/DX2                !
 ! R189  R(162,169)              1.3622         estimate D2E/DX2                !
 ! R190  R(162,170)              1.0846         estimate D2E/DX2                !
 ! R191  R(164,169)              1.4234         estimate D2E/DX2                !
 ! R192  R(164,171)              1.0857         estimate D2E/DX2                !
 ! R193  R(165,172)              1.0858         estimate D2E/DX2                !
 ! R194  R(168,173)              1.397          estimate D2E/DX2                !
 ! R195  R(168,174)              1.3971         estimate D2E/DX2                !
 ! R196  R(169,175)              1.0857         estimate D2E/DX2                !
 ! R197  R(173,176)              1.3918         estimate D2E/DX2                !
 ! R198  R(173,177)              1.0864         estimate D2E/DX2                !
 ! R199  R(174,178)              1.3917         estimate D2E/DX2                !
 ! R200  R(174,179)              1.0864         estimate D2E/DX2                !
 ! R201  R(176,180)              1.3923         estimate D2E/DX2                !
 ! R202  R(176,181)              1.086          estimate D2E/DX2                !
 ! R203  R(178,180)              1.3923         estimate D2E/DX2                !
 ! R204  R(178,182)              1.086          estimate D2E/DX2                !
 ! R205  R(180,183)              1.0859         estimate D2E/DX2                !
 ! R206  R(184,185)              1.0951         estimate D2E/DX2                !
 ! R207  R(184,186)              1.0925         estimate D2E/DX2                !
 ! R208  R(184,187)              1.0923         estimate D2E/DX2                !
 ! R209  R(188,189)              1.0941         estimate D2E/DX2                !
 ! R210  R(188,190)              1.0937         estimate D2E/DX2                !
 ! R211  R(188,191)              1.0921         estimate D2E/DX2                !
 ! A1    A(2,1,5)              109.5045         estimate D2E/DX2                !
 ! A2    A(2,1,116)            127.8555         estimate D2E/DX2                !
 ! A3    A(5,1,116)            122.6399         estimate D2E/DX2                !
 ! A4    A(1,2,3)              107.4742         estimate D2E/DX2                !
 ! A5    A(1,2,57)             125.8758         estimate D2E/DX2                !
 ! A6    A(3,2,57)             126.6395         estimate D2E/DX2                !
 ! A7    A(2,3,4)              106.2082         estimate D2E/DX2                !
 ! A8    A(2,3,49)             124.9381         estimate D2E/DX2                !
 ! A9    A(4,3,49)             128.8492         estimate D2E/DX2                !
 ! A10   A(3,4,5)              108.2067         estimate D2E/DX2                !
 ! A11   A(3,4,6)              131.3535         estimate D2E/DX2                !
 ! A12   A(5,4,6)              120.4332         estimate D2E/DX2                !
 ! A13   A(1,5,4)              108.604          estimate D2E/DX2                !
 ! A14   A(1,5,13)             125.5232         estimate D2E/DX2                !
 ! A15   A(4,5,13)             125.8723         estimate D2E/DX2                !
 ! A16   A(4,6,7)              121.2555         estimate D2E/DX2                !
 ! A17   A(4,6,16)             119.1572         estimate D2E/DX2                !
 ! A18   A(7,6,16)             119.5832         estimate D2E/DX2                !
 ! A19   A(6,7,8)              131.4315         estimate D2E/DX2                !
 ! A20   A(6,7,9)              120.4536         estimate D2E/DX2                !
 ! A21   A(8,7,9)              108.1147         estimate D2E/DX2                !
 ! A22   A(7,8,10)             105.8428         estimate D2E/DX2                !
 ! A23   A(7,8,53)             128.8139         estimate D2E/DX2                !
 ! A24   A(10,8,53)            125.3429         estimate D2E/DX2                !
 ! A25   A(7,9,11)             108.5107         estimate D2E/DX2                !
 ! A26   A(7,9,13)             125.8473         estimate D2E/DX2                !
 ! A27   A(11,9,13)            125.5977         estimate D2E/DX2                !
 ! A28   A(8,10,11)            108.3391         estimate D2E/DX2                !
 ! A29   A(8,10,12)            126.4864         estimate D2E/DX2                !
 ! A30   A(11,10,12)           125.1744         estimate D2E/DX2                !
 ! A31   A(9,11,10)            109.1925         estimate D2E/DX2                !
 ! A32   A(9,11,112)           122.4618         estimate D2E/DX2                !
 ! A33   A(10,11,112)          128.3452         estimate D2E/DX2                !
 ! A34   A(5,13,9)             106.0938         estimate D2E/DX2                !
 ! A35   A(5,13,14)            110.037          estimate D2E/DX2                !
 ! A36   A(5,13,15)            109.8571         estimate D2E/DX2                !
 ! A37   A(9,13,14)            109.6617         estimate D2E/DX2                !
 ! A38   A(9,13,15)            110.3344         estimate D2E/DX2                !
 ! A39   A(14,13,15)           110.7527         estimate D2E/DX2                !
 ! A40   A(6,16,17)            119.692          estimate D2E/DX2                !
 ! A41   A(6,16,18)            119.3512         estimate D2E/DX2                !
 ! A42   A(17,16,18)           120.9516         estimate D2E/DX2                !
 ! A43   A(16,17,19)           121.7112         estimate D2E/DX2                !
 ! A44   A(16,17,20)           119.5109         estimate D2E/DX2                !
 ! A45   A(19,17,20)           118.7776         estimate D2E/DX2                !
 ! A46   A(16,18,21)           119.4936         estimate D2E/DX2                !
 ! A47   A(16,18,22)           121.7408         estimate D2E/DX2                !
 ! A48   A(21,18,22)           118.7642         estimate D2E/DX2                !
 ! A49   A(17,19,23)           120.917          estimate D2E/DX2                !
 ! A50   A(17,19,24)           118.8986         estimate D2E/DX2                !
 ! A51   A(23,19,24)           120.1842         estimate D2E/DX2                !
 ! A52   A(17,20,25)           118.3257         estimate D2E/DX2                !
 ! A53   A(17,20,26)           119.8457         estimate D2E/DX2                !
 ! A54   A(25,20,26)           121.8286         estimate D2E/DX2                !
 ! A55   A(18,21,26)           119.8593         estimate D2E/DX2                !
 ! A56   A(18,21,27)           118.331          estimate D2E/DX2                !
 ! A57   A(26,21,27)           121.8077         estimate D2E/DX2                !
 ! A58   A(18,22,28)           118.9259         estimate D2E/DX2                !
 ! A59   A(18,22,29)           120.9169         estimate D2E/DX2                !
 ! A60   A(28,22,29)           120.157          estimate D2E/DX2                !
 ! A61   A(19,23,30)           120.417          estimate D2E/DX2                !
 ! A62   A(19,23,31)           119.9611         estimate D2E/DX2                !
 ! A63   A(30,23,31)           119.6218         estimate D2E/DX2                !
 ! A64   A(20,25,30)           121.112          estimate D2E/DX2                !
 ! A65   A(20,25,32)           118.6255         estimate D2E/DX2                !
 ! A66   A(30,25,32)           120.2624         estimate D2E/DX2                !
 ! A67   A(20,26,21)           120.3349         estimate D2E/DX2                !
 ! A68   A(20,26,38)           119.8436         estimate D2E/DX2                !
 ! A69   A(21,26,38)           119.8212         estimate D2E/DX2                !
 ! A70   A(21,27,33)           121.1181         estimate D2E/DX2                !
 ! A71   A(21,27,34)           118.6199         estimate D2E/DX2                !
 ! A72   A(33,27,34)           120.2617         estimate D2E/DX2                !
 ! A73   A(22,29,33)           120.425          estimate D2E/DX2                !
 ! A74   A(22,29,35)           119.9423         estimate D2E/DX2                !
 ! A75   A(33,29,35)           119.6327         estimate D2E/DX2                !
 ! A76   A(23,30,25)           120.4449         estimate D2E/DX2                !
 ! A77   A(23,30,36)           119.5371         estimate D2E/DX2                !
 ! A78   A(25,30,36)           120.0179         estimate D2E/DX2                !
 ! A79   A(27,33,29)           120.4408         estimate D2E/DX2                !
 ! A80   A(27,33,37)           120.0136         estimate D2E/DX2                !
 ! A81   A(29,33,37)           119.5456         estimate D2E/DX2                !
 ! A82   A(26,38,39)           120.4908         estimate D2E/DX2                !
 ! A83   A(26,38,40)           120.4502         estimate D2E/DX2                !
 ! A84   A(39,38,40)           119.059          estimate D2E/DX2                !
 ! A85   A(38,39,41)           120.4867         estimate D2E/DX2                !
 ! A86   A(38,39,42)           119.2154         estimate D2E/DX2                !
 ! A87   A(41,39,42)           120.298          estimate D2E/DX2                !
 ! A88   A(38,40,43)           120.4784         estimate D2E/DX2                !
 ! A89   A(38,40,44)           119.1978         estimate D2E/DX2                !
 ! A90   A(43,40,44)           120.3238         estimate D2E/DX2                !
 ! A91   A(39,41,45)           120.0975         estimate D2E/DX2                !
 ! A92   A(39,41,46)           119.7815         estimate D2E/DX2                !
 ! A93   A(45,41,46)           120.121          estimate D2E/DX2                !
 ! A94   A(40,43,45)           120.1046         estimate D2E/DX2                !
 ! A95   A(40,43,47)           119.7819         estimate D2E/DX2                !
 ! A96   A(45,43,47)           120.1135         estimate D2E/DX2                !
 ! A97   A(41,45,43)           119.7739         estimate D2E/DX2                !
 ! A98   A(41,45,48)           120.1116         estimate D2E/DX2                !
 ! A99   A(43,45,48)           120.1145         estimate D2E/DX2                !
 ! A100  A(3,49,50)            111.5604         estimate D2E/DX2                !
 ! A101  A(3,49,51)            111.7985         estimate D2E/DX2                !
 ! A102  A(3,49,52)            109.6693         estimate D2E/DX2                !
 ! A103  A(50,49,51)           107.291          estimate D2E/DX2                !
 ! A104  A(50,49,52)           107.973          estimate D2E/DX2                !
 ! A105  A(51,49,52)           108.4102         estimate D2E/DX2                !
 ! A106  A(8,53,54)            111.5427         estimate D2E/DX2                !
 ! A107  A(8,53,55)            111.8292         estimate D2E/DX2                !
 ! A108  A(8,53,56)            109.7656         estimate D2E/DX2                !
 ! A109  A(54,53,55)           107.1593         estimate D2E/DX2                !
 ! A110  A(54,53,56)           108.1146         estimate D2E/DX2                !
 ! A111  A(55,53,56)           108.2874         estimate D2E/DX2                !
 ! A112  A(2,57,58)            125.9037         estimate D2E/DX2                !
 ! A113  A(2,57,59)            126.6223         estimate D2E/DX2                !
 ! A114  A(58,57,59)           107.4659         estimate D2E/DX2                !
 ! A115  A(57,58,60)           109.5102         estimate D2E/DX2                !
 ! A116  A(57,58,120)          127.8729         estimate D2E/DX2                !
 ! A117  A(60,58,120)          122.6168         estimate D2E/DX2                !
 ! A118  A(57,59,61)           106.2184         estimate D2E/DX2                !
 ! A119  A(57,59,62)           124.8924         estimate D2E/DX2                !
 ! A120  A(61,59,62)           128.882          estimate D2E/DX2                !
 ! A121  A(58,60,61)           108.6081         estimate D2E/DX2                !
 ! A122  A(58,60,63)           125.5044         estimate D2E/DX2                !
 ! A123  A(61,60,63)           125.8549         estimate D2E/DX2                !
 ! A124  A(59,61,60)           108.1925         estimate D2E/DX2                !
 ! A125  A(59,61,64)           131.375          estimate D2E/DX2                !
 ! A126  A(60,61,64)           120.4252         estimate D2E/DX2                !
 ! A127  A(59,62,65)           111.5973         estimate D2E/DX2                !
 ! A128  A(59,62,66)           111.7913         estimate D2E/DX2                !
 ! A129  A(59,62,67)           109.5961         estimate D2E/DX2                !
 ! A130  A(65,62,66)           107.2897         estimate D2E/DX2                !
 ! A131  A(65,62,67)           107.9157         estimate D2E/DX2                !
 ! A132  A(66,62,67)           108.5145         estimate D2E/DX2                !
 ! A133  A(60,63,68)           106.0742         estimate D2E/DX2                !
 ! A134  A(60,63,69)           110.4024         estimate D2E/DX2                !
 ! A135  A(60,63,70)           109.5216         estimate D2E/DX2                !
 ! A136  A(68,63,69)           109.4719         estimate D2E/DX2                !
 ! A137  A(68,63,70)           110.472          estimate D2E/DX2                !
 ! A138  A(69,63,70)           110.7945         estimate D2E/DX2                !
 ! A139  A(61,64,71)           121.2358         estimate D2E/DX2                !
 ! A140  A(61,64,72)           119.312          estimate D2E/DX2                !
 ! A141  A(71,64,72)           119.4522         estimate D2E/DX2                !
 ! A142  A(63,68,71)           125.8533         estimate D2E/DX2                !
 ! A143  A(63,68,73)           125.4941         estimate D2E/DX2                !
 ! A144  A(71,68,73)           108.5932         estimate D2E/DX2                !
 ! A145  A(64,71,68)           120.4014         estimate D2E/DX2                !
 ! A146  A(64,71,74)           131.3876         estimate D2E/DX2                !
 ! A147  A(68,71,74)           108.2041         estimate D2E/DX2                !
 ! A148  A(64,72,75)           119.5195         estimate D2E/DX2                !
 ! A149  A(64,72,76)           119.5092         estimate D2E/DX2                !
 ! A150  A(75,72,76)           120.9708         estimate D2E/DX2                !
 ! A151  A(68,73,77)           109.5085         estimate D2E/DX2                !
 ! A152  A(68,73,124)          122.6258         estimate D2E/DX2                !
 ! A153  A(77,73,124)          127.8654         estimate D2E/DX2                !
 ! A154  A(71,74,77)           106.2311         estimate D2E/DX2                !
 ! A155  A(71,74,78)           128.8491         estimate D2E/DX2                !
 ! A156  A(77,74,78)           124.9111         estimate D2E/DX2                !
 ! A157  A(72,75,79)           121.7831         estimate D2E/DX2                !
 ! A158  A(72,75,80)           119.474          estimate D2E/DX2                !
 ! A159  A(79,75,80)           118.7429         estimate D2E/DX2                !
 ! A160  A(72,76,81)           119.4828         estimate D2E/DX2                !
 ! A161  A(72,76,82)           121.7775         estimate D2E/DX2                !
 ! A162  A(81,76,82)           118.7392         estimate D2E/DX2                !
 ! A163  A(73,77,74)           107.4585         estimate D2E/DX2                !
 ! A164  A(73,77,128)          125.2716         estimate D2E/DX2                !
 ! A165  A(74,77,128)          127.2616         estimate D2E/DX2                !
 ! A166  A(74,78,83)           111.6562         estimate D2E/DX2                !
 ! A167  A(74,78,84)           111.7941         estimate D2E/DX2                !
 ! A168  A(74,78,85)           109.5902         estimate D2E/DX2                !
 ! A169  A(83,78,84)           107.2626         estimate D2E/DX2                !
 ! A170  A(83,78,85)           108.0023         estimate D2E/DX2                !
 ! A171  A(84,78,85)           108.397          estimate D2E/DX2                !
 ! A172  A(75,79,86)           120.9291         estimate D2E/DX2                !
 ! A173  A(75,79,87)           118.939          estimate D2E/DX2                !
 ! A174  A(86,79,87)           120.1314         estimate D2E/DX2                !
 ! A175  A(75,80,88)           118.3441         estimate D2E/DX2                !
 ! A176  A(75,80,89)           119.8584         estimate D2E/DX2                !
 ! A177  A(88,80,89)           121.7971         estimate D2E/DX2                !
 ! A178  A(76,81,89)           119.8575         estimate D2E/DX2                !
 ! A179  A(76,81,90)           118.3456         estimate D2E/DX2                !
 ! A180  A(89,81,90)           121.7959         estimate D2E/DX2                !
 ! A181  A(76,82,91)           118.9184         estimate D2E/DX2                !
 ! A182  A(76,82,92)           120.9346         estimate D2E/DX2                !
 ! A183  A(91,82,92)           120.1466         estimate D2E/DX2                !
 ! A184  A(79,86,93)           120.425          estimate D2E/DX2                !
 ! A185  A(79,86,94)           119.9564         estimate D2E/DX2                !
 ! A186  A(93,86,94)           119.6185         estimate D2E/DX2                !
 ! A187  A(80,88,93)           121.118          estimate D2E/DX2                !
 ! A188  A(80,88,95)           118.6362         estimate D2E/DX2                !
 ! A189  A(93,88,95)           120.2455         estimate D2E/DX2                !
 ! A190  A(80,89,81)           120.347          estimate D2E/DX2                !
 ! A191  A(80,89,96)           119.8234         estimate D2E/DX2                !
 ! A192  A(81,89,96)           119.8295         estimate D2E/DX2                !
 ! A193  A(81,90,97)           121.1257         estimate D2E/DX2                !
 ! A194  A(81,90,98)           118.6029         estimate D2E/DX2                !
 ! A195  A(97,90,98)           120.2713         estimate D2E/DX2                !
 ! A196  A(82,92,97)           120.4239         estimate D2E/DX2                !
 ! A197  A(82,92,99)           119.9413         estimate D2E/DX2                !
 ! A198  A(97,92,99)           119.6347         estimate D2E/DX2                !
 ! A199  A(86,93,88)           120.4309         estimate D2E/DX2                !
 ! A200  A(86,93,100)          119.5374         estimate D2E/DX2                !
 ! A201  A(88,93,100)          120.0316         estimate D2E/DX2                !
 ! A202  A(89,96,101)          120.4996         estimate D2E/DX2                !
 ! A203  A(89,96,102)          120.4266         estimate D2E/DX2                !
 ! A204  A(101,96,102)         119.0738         estimate D2E/DX2                !
 ! A205  A(90,97,92)           120.422          estimate D2E/DX2                !
 ! A206  A(90,97,103)          120.0173         estimate D2E/DX2                !
 ! A207  A(92,97,103)          119.5605         estimate D2E/DX2                !
 ! A208  A(96,101,104)         120.4696         estimate D2E/DX2                !
 ! A209  A(96,101,105)         119.2299         estimate D2E/DX2                !
 ! A210  A(104,101,105)        120.3005         estimate D2E/DX2                !
 ! A211  A(96,102,106)         120.4755         estimate D2E/DX2                !
 ! A212  A(96,102,107)         119.208          estimate D2E/DX2                !
 ! A213  A(106,102,107)        120.3164         estimate D2E/DX2                !
 ! A214  A(101,104,108)        120.1046         estimate D2E/DX2                !
 ! A215  A(101,104,109)        119.7677         estimate D2E/DX2                !
 ! A216  A(108,104,109)        120.1276         estimate D2E/DX2                !
 ! A217  A(102,106,108)        120.1001         estimate D2E/DX2                !
 ! A218  A(102,106,110)        119.7802         estimate D2E/DX2                !
 ! A219  A(108,106,110)        120.1197         estimate D2E/DX2                !
 ! A220  A(104,108,106)        119.7764         estimate D2E/DX2                !
 ! A221  A(104,108,111)        120.1102         estimate D2E/DX2                !
 ! A222  A(106,108,111)        120.1135         estimate D2E/DX2                !
 ! A223  A(11,112,113)         110.2524         estimate D2E/DX2                !
 ! A224  A(11,112,114)         110.3348         estimate D2E/DX2                !
 ! A225  A(11,112,115)         110.4736         estimate D2E/DX2                !
 ! A226  A(113,112,114)        106.9572         estimate D2E/DX2                !
 ! A227  A(113,112,115)        109.3578         estimate D2E/DX2                !
 ! A228  A(114,112,115)        109.3921         estimate D2E/DX2                !
 ! A229  A(1,116,117)          110.2392         estimate D2E/DX2                !
 ! A230  A(1,116,118)          110.4287         estimate D2E/DX2                !
 ! A231  A(1,116,119)          110.2635         estimate D2E/DX2                !
 ! A232  A(117,116,118)        108.9818         estimate D2E/DX2                !
 ! A233  A(117,116,119)        109.6515         estimate D2E/DX2                !
 ! A234  A(118,116,119)        107.2161         estimate D2E/DX2                !
 ! A235  A(58,120,121)         110.3748         estimate D2E/DX2                !
 ! A236  A(58,120,122)         110.279          estimate D2E/DX2                !
 ! A237  A(58,120,123)         110.2474         estimate D2E/DX2                !
 ! A238  A(121,120,122)        107.1903         estimate D2E/DX2                !
 ! A239  A(121,120,123)        108.98           estimate D2E/DX2                !
 ! A240  A(122,120,123)        109.709          estimate D2E/DX2                !
 ! A241  A(73,124,125)         110.2965         estimate D2E/DX2                !
 ! A242  A(73,124,126)         110.2878         estimate D2E/DX2                !
 ! A243  A(73,124,127)         110.2456         estimate D2E/DX2                !
 ! A244  A(125,124,126)        107.1967         estimate D2E/DX2                !
 ! A245  A(125,124,127)        108.9269         estimate D2E/DX2                !
 ! A246  A(126,124,127)        109.8273         estimate D2E/DX2                !
 ! A247  A(77,128,129)         125.2701         estimate D2E/DX2                !
 ! A248  A(77,128,130)         127.2494         estimate D2E/DX2                !
 ! A249  A(129,128,130)        107.47           estimate D2E/DX2                !
 ! A250  A(128,129,131)        109.5006         estimate D2E/DX2                !
 ! A251  A(128,129,184)        127.8518         estimate D2E/DX2                !
 ! A252  A(131,129,184)        122.6475         estimate D2E/DX2                !
 ! A253  A(128,130,132)        106.2187         estimate D2E/DX2                !
 ! A254  A(128,130,133)        124.9097         estimate D2E/DX2                !
 ! A255  A(132,130,133)        128.8644         estimate D2E/DX2                !
 ! A256  A(129,131,132)        108.5927         estimate D2E/DX2                !
 ! A257  A(129,131,134)        125.5136         estimate D2E/DX2                !
 ! A258  A(132,131,134)        125.8915         estimate D2E/DX2                !
 ! A259  A(130,132,131)        108.215          estimate D2E/DX2                !
 ! A260  A(130,132,135)        131.3598         estimate D2E/DX2                !
 ! A261  A(131,132,135)        120.4168         estimate D2E/DX2                !
 ! A262  A(130,133,136)        111.6375         estimate D2E/DX2                !
 ! A263  A(130,133,137)        111.7938         estimate D2E/DX2                !
 ! A264  A(130,133,138)        109.6322         estimate D2E/DX2                !
 ! A265  A(136,133,137)        107.2548         estimate D2E/DX2                !
 ! A266  A(136,133,138)        108.0368         estimate D2E/DX2                !
 ! A267  A(137,133,138)        108.3463         estimate D2E/DX2                !
 ! A268  A(131,134,139)        106.0924         estimate D2E/DX2                !
 ! A269  A(131,134,140)        110.1063         estimate D2E/DX2                !
 ! A270  A(131,134,141)        109.8025         estimate D2E/DX2                !
 ! A271  A(139,134,140)        109.6758         estimate D2E/DX2                !
 ! A272  A(139,134,141)        110.3484         estimate D2E/DX2                !
 ! A273  A(140,134,141)        110.7137         estimate D2E/DX2                !
 ! A274  A(132,135,142)        121.2376         estimate D2E/DX2                !
 ! A275  A(132,135,143)        119.1396         estimate D2E/DX2                !
 ! A276  A(142,135,143)        119.6164         estimate D2E/DX2                !
 ! A277  A(134,139,142)        125.8528         estimate D2E/DX2                !
 ! A278  A(134,139,144)        125.6075         estimate D2E/DX2                !
 ! A279  A(142,139,144)        108.5029         estimate D2E/DX2                !
 ! A280  A(135,142,139)        120.4696         estimate D2E/DX2                !
 ! A281  A(135,142,145)        131.4168         estimate D2E/DX2                !
 ! A282  A(139,142,145)        108.1128         estimate D2E/DX2                !
 ! A283  A(135,143,146)        119.7249         estimate D2E/DX2                !
 ! A284  A(135,143,147)        119.3095         estimate D2E/DX2                !
 ! A285  A(146,143,147)        120.9599         estimate D2E/DX2                !
 ! A286  A(139,144,148)        109.1987         estimate D2E/DX2                !
 ! A287  A(139,144,188)        122.4838         estimate D2E/DX2                !
 ! A288  A(148,144,188)        128.3161         estimate D2E/DX2                !
 ! A289  A(142,145,148)        105.8479         estimate D2E/DX2                !
 ! A290  A(142,145,149)        128.795          estimate D2E/DX2                !
 ! A291  A(148,145,149)        125.3569         estimate D2E/DX2                !
 ! A292  A(143,146,150)        121.7426         estimate D2E/DX2                !
 ! A293  A(143,146,151)        119.4938         estimate D2E/DX2                !
 ! A294  A(150,146,151)        118.7629         estimate D2E/DX2                !
 ! A295  A(143,147,152)        119.487          estimate D2E/DX2                !
 ! A296  A(143,147,153)        121.7717         estimate D2E/DX2                !
 ! A297  A(152,147,153)        118.7402         estimate D2E/DX2                !
 ! A298  A(144,148,145)        108.3375         estimate D2E/DX2                !
 ! A299  A(144,148,154)        125.1762         estimate D2E/DX2                !
 ! A300  A(145,148,154)        126.486          estimate D2E/DX2                !
 ! A301  A(145,149,155)        111.5258         estimate D2E/DX2                !
 ! A302  A(145,149,156)        111.8071         estimate D2E/DX2                !
 ! A303  A(145,149,157)        109.7768         estimate D2E/DX2                !
 ! A304  A(155,149,156)        107.1516         estimate D2E/DX2                !
 ! A305  A(155,149,157)        108.1197         estimate D2E/DX2                !
 ! A306  A(156,149,157)        108.3195         estimate D2E/DX2                !
 ! A307  A(146,150,158)        120.9167         estimate D2E/DX2                !
 ! A308  A(146,150,159)        118.8881         estimate D2E/DX2                !
 ! A309  A(158,150,159)        120.1949         estimate D2E/DX2                !
 ! A310  A(146,151,160)        118.344          estimate D2E/DX2                !
 ! A311  A(146,151,161)        119.8577         estimate D2E/DX2                !
 ! A312  A(160,151,161)        121.7983         estimate D2E/DX2                !
 ! A313  A(147,152,161)        119.8573         estimate D2E/DX2                !
 ! A314  A(147,152,162)        118.3626         estimate D2E/DX2                !
 ! A315  A(161,152,162)        121.7789         estimate D2E/DX2                !
 ! A316  A(147,153,163)        118.9647         estimate D2E/DX2                !
 ! A317  A(147,153,164)        120.9156         estimate D2E/DX2                !
 ! A318  A(163,153,164)        120.1195         estimate D2E/DX2                !
 ! A319  A(150,158,165)        120.4289         estimate D2E/DX2                !
 ! A320  A(150,158,166)        119.9553         estimate D2E/DX2                !
 ! A321  A(165,158,166)        119.6158         estimate D2E/DX2                !
 ! A322  A(151,160,165)        121.1128         estimate D2E/DX2                !
 ! A323  A(151,160,167)        118.5979         estimate D2E/DX2                !
 ! A324  A(165,160,167)        120.2893         estimate D2E/DX2                !
 ! A325  A(151,161,152)        120.3416         estimate D2E/DX2                !
 ! A326  A(151,161,168)        119.8333         estimate D2E/DX2                !
 ! A327  A(152,161,168)        119.8246         estimate D2E/DX2                !
 ! A328  A(152,162,169)        121.1078         estimate D2E/DX2                !
 ! A329  A(152,162,170)        118.5921         estimate D2E/DX2                !
 ! A330  A(169,162,170)        120.2998         estimate D2E/DX2                !
 ! A331  A(153,164,169)        120.4422         estimate D2E/DX2                !
 ! A332  A(153,164,171)        119.9495         estimate D2E/DX2                !
 ! A333  A(169,164,171)        119.6083         estimate D2E/DX2                !
 ! A334  A(158,165,160)        120.4311         estimate D2E/DX2                !
 ! A335  A(158,165,172)        119.5422         estimate D2E/DX2                !
 ! A336  A(160,165,172)        120.0266         estimate D2E/DX2                !
 ! A337  A(161,168,173)        120.5242         estimate D2E/DX2                !
 ! A338  A(161,168,174)        120.3977         estimate D2E/DX2                !
 ! A339  A(173,168,174)        119.0781         estimate D2E/DX2                !
 ! A340  A(162,169,164)        120.4288         estimate D2E/DX2                !
 ! A341  A(162,169,175)        120.0341         estimate D2E/DX2                !
 ! A342  A(164,169,175)        119.5371         estimate D2E/DX2                !
 ! A343  A(168,173,176)        120.4733         estimate D2E/DX2                !
 ! A344  A(168,173,177)        119.2258         estimate D2E/DX2                !
 ! A345  A(176,173,177)        120.3009         estimate D2E/DX2                !
 ! A346  A(168,174,178)        120.4689         estimate D2E/DX2                !
 ! A347  A(168,174,179)        119.2231         estimate D2E/DX2                !
 ! A348  A(178,174,179)        120.3081         estimate D2E/DX2                !
 ! A349  A(173,176,180)        120.0974         estimate D2E/DX2                !
 ! A350  A(173,176,181)        119.7819         estimate D2E/DX2                !
 ! A351  A(180,176,181)        120.1207         estimate D2E/DX2                !
 ! A352  A(174,178,180)        120.1026         estimate D2E/DX2                !
 ! A353  A(174,178,182)        119.7697         estimate D2E/DX2                !
 ! A354  A(180,178,182)        120.1277         estimate D2E/DX2                !
 ! A355  A(176,180,178)        119.7798         estimate D2E/DX2                !
 ! A356  A(176,180,183)        120.1101         estimate D2E/DX2                !
 ! A357  A(178,180,183)        120.1101         estimate D2E/DX2                !
 ! A358  A(129,184,185)        110.3334         estimate D2E/DX2                !
 ! A359  A(129,184,186)        110.2792         estimate D2E/DX2                !
 ! A360  A(129,184,187)        110.2422         estimate D2E/DX2                !
 ! A361  A(185,184,186)        107.2202         estimate D2E/DX2                !
 ! A362  A(185,184,187)        108.926          estimate D2E/DX2                !
 ! A363  A(186,184,187)        109.7803         estimate D2E/DX2                !
 ! A364  A(144,188,189)        110.2612         estimate D2E/DX2                !
 ! A365  A(144,188,190)        110.3508         estimate D2E/DX2                !
 ! A366  A(144,188,191)        110.4615         estimate D2E/DX2                !
 ! A367  A(189,188,190)        106.9721         estimate D2E/DX2                !
 ! A368  A(189,188,191)        109.2983         estimate D2E/DX2                !
 ! A369  A(190,188,191)        109.4245         estimate D2E/DX2                !
 ! D1    D(5,1,2,3)              0.04           estimate D2E/DX2                !
 ! D2    D(5,1,2,57)          -178.8424         estimate D2E/DX2                !
 ! D3    D(116,1,2,3)          179.9082         estimate D2E/DX2                !
 ! D4    D(116,1,2,57)           1.0258         estimate D2E/DX2                !
 ! D5    D(2,1,5,4)              0.279          estimate D2E/DX2                !
 ! D6    D(2,1,5,13)          -179.9816         estimate D2E/DX2                !
 ! D7    D(116,1,5,4)         -179.5975         estimate D2E/DX2                !
 ! D8    D(116,1,5,13)           0.1419         estimate D2E/DX2                !
 ! D9    D(2,1,116,117)        -12.4253         estimate D2E/DX2                !
 ! D10   D(2,1,116,118)        108.0569         estimate D2E/DX2                !
 ! D11   D(2,1,116,119)       -133.6367         estimate D2E/DX2                !
 ! D12   D(5,1,116,117)        167.4272         estimate D2E/DX2                !
 ! D13   D(5,1,116,118)        -72.0906         estimate D2E/DX2                !
 ! D14   D(5,1,116,119)         46.2158         estimate D2E/DX2                !
 ! D15   D(1,2,3,4)             -0.3316         estimate D2E/DX2                !
 ! D16   D(1,2,3,49)           178.9512         estimate D2E/DX2                !
 ! D17   D(57,2,3,4)           178.5399         estimate D2E/DX2                !
 ! D18   D(57,2,3,49)           -2.1773         estimate D2E/DX2                !
 ! D19   D(1,2,57,58)          -61.4827         estimate D2E/DX2                !
 ! D20   D(1,2,57,59)          119.6878         estimate D2E/DX2                !
 ! D21   D(3,2,57,58)          119.8458         estimate D2E/DX2                !
 ! D22   D(3,2,57,59)          -58.9837         estimate D2E/DX2                !
 ! D23   D(2,3,4,5)              0.5016         estimate D2E/DX2                !
 ! D24   D(2,3,4,6)           -178.5399         estimate D2E/DX2                !
 ! D25   D(49,3,4,5)          -178.7434         estimate D2E/DX2                !
 ! D26   D(49,3,4,6)             2.2151         estimate D2E/DX2                !
 ! D27   D(2,3,49,50)          110.0722         estimate D2E/DX2                !
 ! D28   D(2,3,49,51)         -129.7804         estimate D2E/DX2                !
 ! D29   D(2,3,49,52)           -9.5039         estimate D2E/DX2                !
 ! D30   D(4,3,49,50)          -70.8121         estimate D2E/DX2                !
 ! D31   D(4,3,49,51)           49.3353         estimate D2E/DX2                !
 ! D32   D(4,3,49,52)          169.6118         estimate D2E/DX2                !
 ! D33   D(3,4,5,1)             -0.4878         estimate D2E/DX2                !
 ! D34   D(3,4,5,13)           179.774          estimate D2E/DX2                !
 ! D35   D(6,4,5,1)            178.6778         estimate D2E/DX2                !
 ! D36   D(6,4,5,13)            -1.0605         estimate D2E/DX2                !
 ! D37   D(3,4,6,7)           -179.8927         estimate D2E/DX2                !
 ! D38   D(3,4,6,16)             0.8474         estimate D2E/DX2                !
 ! D39   D(5,4,6,7)              1.1633         estimate D2E/DX2                !
 ! D40   D(5,4,6,16)          -178.0966         estimate D2E/DX2                !
 ! D41   D(1,5,13,9)           179.8362         estimate D2E/DX2                !
 ! D42   D(1,5,13,14)          -61.6105         estimate D2E/DX2                !
 ! D43   D(1,5,13,15)           60.5788         estimate D2E/DX2                !
 ! D44   D(4,5,13,9)            -0.4686         estimate D2E/DX2                !
 ! D45   D(4,5,13,14)          118.0846         estimate D2E/DX2                !
 ! D46   D(4,5,13,15)         -119.726          estimate D2E/DX2                !
 ! D47   D(4,6,7,8)           -179.4183         estimate D2E/DX2                !
 ! D48   D(4,6,7,9)              0.433          estimate D2E/DX2                !
 ! D49   D(16,6,7,8)            -0.1616         estimate D2E/DX2                !
 ! D50   D(16,6,7,9)           179.6898         estimate D2E/DX2                !
 ! D51   D(4,6,16,17)          -94.9912         estimate D2E/DX2                !
 ! D52   D(4,6,16,18)           84.188          estimate D2E/DX2                !
 ! D53   D(7,6,16,17)           85.7364         estimate D2E/DX2                !
 ! D54   D(7,6,16,18)          -95.0845         estimate D2E/DX2                !
 ! D55   D(6,7,8,10)           179.9957         estimate D2E/DX2                !
 ! D56   D(6,7,8,53)            -0.237          estimate D2E/DX2                !
 ! D57   D(9,7,8,10)             0.1305         estimate D2E/DX2                !
 ! D58   D(9,7,8,53)           179.8978         estimate D2E/DX2                !
 ! D59   D(6,7,9,11)          -179.9446         estimate D2E/DX2                !
 ! D60   D(6,7,9,13)            -2.2651         estimate D2E/DX2                !
 ! D61   D(8,7,9,11)            -0.0619         estimate D2E/DX2                !
 ! D62   D(8,7,9,13)           177.6177         estimate D2E/DX2                !
 ! D63   D(7,8,10,11)           -0.1487         estimate D2E/DX2                !
 ! D64   D(7,8,10,12)          179.977          estimate D2E/DX2                !
 ! D65   D(53,8,10,11)        -179.9264         estimate D2E/DX2                !
 ! D66   D(53,8,10,12)           0.1993         estimate D2E/DX2                !
 ! D67   D(7,8,53,54)          -65.1429         estimate D2E/DX2                !
 ! D68   D(7,8,53,55)           54.845          estimate D2E/DX2                !
 ! D69   D(7,8,53,56)          175.0518         estimate D2E/DX2                !
 ! D70   D(10,8,53,54)         114.5826         estimate D2E/DX2                !
 ! D71   D(10,8,53,55)        -125.4294         estimate D2E/DX2                !
 ! D72   D(10,8,53,56)          -5.2227         estimate D2E/DX2                !
 ! D73   D(7,9,11,10)           -0.0318         estimate D2E/DX2                !
 ! D74   D(7,9,11,112)         179.741          estimate D2E/DX2                !
 ! D75   D(13,9,11,10)        -177.7186         estimate D2E/DX2                !
 ! D76   D(13,9,11,112)          2.0542         estimate D2E/DX2                !
 ! D77   D(7,9,13,5)             2.1307         estimate D2E/DX2                !
 ! D78   D(7,9,13,14)         -116.6703         estimate D2E/DX2                !
 ! D79   D(7,9,13,15)          121.0743         estimate D2E/DX2                !
 ! D80   D(11,9,13,5)          179.4243         estimate D2E/DX2                !
 ! D81   D(11,9,13,14)          60.6234         estimate D2E/DX2                !
 ! D82   D(11,9,13,15)         -61.6321         estimate D2E/DX2                !
 ! D83   D(8,10,11,9)            0.1163         estimate D2E/DX2                !
 ! D84   D(8,10,11,112)       -179.6392         estimate D2E/DX2                !
 ! D85   D(12,10,11,9)         179.9926         estimate D2E/DX2                !
 ! D86   D(12,10,11,112)         0.2371         estimate D2E/DX2                !
 ! D87   D(9,11,112,113)       -59.4283         estimate D2E/DX2                !
 ! D88   D(9,11,112,114)        58.4943         estimate D2E/DX2                !
 ! D89   D(9,11,112,115)       179.5816         estimate D2E/DX2                !
 ! D90   D(10,11,112,113)      120.298          estimate D2E/DX2                !
 ! D91   D(10,11,112,114)     -121.7793         estimate D2E/DX2                !
 ! D92   D(10,11,112,115)       -0.6921         estimate D2E/DX2                !
 ! D93   D(6,16,17,19)          -0.3446         estimate D2E/DX2                !
 ! D94   D(6,16,17,20)         179.4402         estimate D2E/DX2                !
 ! D95   D(18,16,17,19)       -179.5103         estimate D2E/DX2                !
 ! D96   D(18,16,17,20)          0.2745         estimate D2E/DX2                !
 ! D97   D(6,16,18,21)        -178.852          estimate D2E/DX2                !
 ! D98   D(6,16,18,22)           0.7209         estimate D2E/DX2                !
 ! D99   D(17,16,18,21)          0.3166         estimate D2E/DX2                !
 ! D100  D(17,16,18,22)        179.8894         estimate D2E/DX2                !
 ! D101  D(16,17,19,23)       -179.5074         estimate D2E/DX2                !
 ! D102  D(16,17,19,24)          0.3346         estimate D2E/DX2                !
 ! D103  D(20,17,19,23)          0.7062         estimate D2E/DX2                !
 ! D104  D(20,17,19,24)       -179.4518         estimate D2E/DX2                !
 ! D105  D(16,17,20,25)        179.3361         estimate D2E/DX2                !
 ! D106  D(16,17,20,26)         -0.6007         estimate D2E/DX2                !
 ! D107  D(19,17,20,25)         -0.8727         estimate D2E/DX2                !
 ! D108  D(19,17,20,26)        179.1904         estimate D2E/DX2                !
 ! D109  D(16,18,21,26)         -0.5906         estimate D2E/DX2                !
 ! D110  D(16,18,21,27)        178.9119         estimate D2E/DX2                !
 ! D111  D(22,18,21,26)        179.8238         estimate D2E/DX2                !
 ! D112  D(22,18,21,27)         -0.6737         estimate D2E/DX2                !
 ! D113  D(16,18,22,28)          0.9346         estimate D2E/DX2                !
 ! D114  D(16,18,22,29)       -178.9091         estimate D2E/DX2                !
 ! D115  D(21,18,22,28)       -179.4895         estimate D2E/DX2                !
 ! D116  D(21,18,22,29)          0.6668         estimate D2E/DX2                !
 ! D117  D(17,19,23,30)         -0.1096         estimate D2E/DX2                !
 ! D118  D(17,19,23,31)        179.9104         estimate D2E/DX2                !
 ! D119  D(24,19,23,30)       -179.9495         estimate D2E/DX2                !
 ! D120  D(24,19,23,31)          0.0705         estimate D2E/DX2                !
 ! D121  D(17,20,25,30)          0.473          estimate D2E/DX2                !
 ! D122  D(17,20,25,32)       -179.4696         estimate D2E/DX2                !
 ! D123  D(26,20,25,30)       -179.5915         estimate D2E/DX2                !
 ! D124  D(26,20,25,32)          0.4658         estimate D2E/DX2                !
 ! D125  D(17,20,26,21)          0.3277         estimate D2E/DX2                !
 ! D126  D(17,20,26,38)       -179.4915         estimate D2E/DX2                !
 ! D127  D(25,20,26,21)       -179.6069         estimate D2E/DX2                !
 ! D128  D(25,20,26,38)          0.574          estimate D2E/DX2                !
 ! D129  D(18,21,26,20)          0.2657         estimate D2E/DX2                !
 ! D130  D(18,21,26,38)       -179.9151         estimate D2E/DX2                !
 ! D131  D(27,21,26,20)       -179.219          estimate D2E/DX2                !
 ! D132  D(27,21,26,38)          0.6002         estimate D2E/DX2                !
 ! D133  D(18,21,27,33)          0.2435         estimate D2E/DX2                !
 ! D134  D(18,21,27,34)       -179.5554         estimate D2E/DX2                !
 ! D135  D(26,21,27,33)        179.7358         estimate D2E/DX2                !
 ! D136  D(26,21,27,34)         -0.0631         estimate D2E/DX2                !
 ! D137  D(18,22,29,33)         -0.2084         estimate D2E/DX2                !
 ! D138  D(18,22,29,35)        179.8514         estimate D2E/DX2                !
 ! D139  D(28,22,29,33)        179.9498         estimate D2E/DX2                !
 ! D140  D(28,22,29,35)          0.0096         estimate D2E/DX2                !
 ! D141  D(19,23,30,25)         -0.3164         estimate D2E/DX2                !
 ! D142  D(19,23,30,36)        179.7558         estimate D2E/DX2                !
 ! D143  D(31,23,30,25)        179.6636         estimate D2E/DX2                !
 ! D144  D(31,23,30,36)         -0.2642         estimate D2E/DX2                !
 ! D145  D(20,25,30,23)          0.1247         estimate D2E/DX2                !
 ! D146  D(20,25,30,36)       -179.9478         estimate D2E/DX2                !
 ! D147  D(32,25,30,23)       -179.9336         estimate D2E/DX2                !
 ! D148  D(32,25,30,36)         -0.0061         estimate D2E/DX2                !
 ! D149  D(20,26,38,39)        -95.17           estimate D2E/DX2                !
 ! D150  D(20,26,38,40)         84.8583         estimate D2E/DX2                !
 ! D151  D(21,26,38,39)         85.0099         estimate D2E/DX2                !
 ! D152  D(21,26,38,40)        -94.9618         estimate D2E/DX2                !
 ! D153  D(21,27,33,29)          0.2204         estimate D2E/DX2                !
 ! D154  D(21,27,33,37)       -179.8273         estimate D2E/DX2                !
 ! D155  D(34,27,33,29)       -179.984          estimate D2E/DX2                !
 ! D156  D(34,27,33,37)         -0.0317         estimate D2E/DX2                !
 ! D157  D(22,29,33,27)         -0.2441         estimate D2E/DX2                !
 ! D158  D(22,29,33,37)        179.8034         estimate D2E/DX2                !
 ! D159  D(35,29,33,27)        179.6962         estimate D2E/DX2                !
 ! D160  D(35,29,33,37)         -0.2563         estimate D2E/DX2                !
 ! D161  D(26,38,39,41)       -179.9745         estimate D2E/DX2                !
 ! D162  D(26,38,39,42)         -0.0037         estimate D2E/DX2                !
 ! D163  D(40,38,39,41)         -0.0025         estimate D2E/DX2                !
 ! D164  D(40,38,39,42)        179.9684         estimate D2E/DX2                !
 ! D165  D(26,38,40,43)        179.9755         estimate D2E/DX2                !
 ! D166  D(26,38,40,44)         -0.0521         estimate D2E/DX2                !
 ! D167  D(39,38,40,43)          0.0034         estimate D2E/DX2                !
 ! D168  D(39,38,40,44)        179.9758         estimate D2E/DX2                !
 ! D169  D(38,39,41,45)          0.0006         estimate D2E/DX2                !
 ! D170  D(38,39,41,46)       -179.9652         estimate D2E/DX2                !
 ! D171  D(42,39,41,45)       -179.97           estimate D2E/DX2                !
 ! D172  D(42,39,41,46)          0.0642         estimate D2E/DX2                !
 ! D173  D(38,40,43,45)         -0.0024         estimate D2E/DX2                !
 ! D174  D(38,40,43,47)       -179.9833         estimate D2E/DX2                !
 ! D175  D(44,40,43,45)       -179.9745         estimate D2E/DX2                !
 ! D176  D(44,40,43,47)          0.0446         estimate D2E/DX2                !
 ! D177  D(39,41,45,43)          0.0005         estimate D2E/DX2                !
 ! D178  D(39,41,45,48)       -179.9923         estimate D2E/DX2                !
 ! D179  D(46,41,45,43)        179.9662         estimate D2E/DX2                !
 ! D180  D(46,41,45,48)         -0.0267         estimate D2E/DX2                !
 ! D181  D(40,43,45,41)          0.0005         estimate D2E/DX2                !
 ! D182  D(40,43,45,48)        179.9933         estimate D2E/DX2                !
 ! D183  D(47,43,45,41)        179.9813         estimate D2E/DX2                !
 ! D184  D(47,43,45,48)         -0.0259         estimate D2E/DX2                !
 ! D185  D(2,57,58,60)        -178.8264         estimate D2E/DX2                !
 ! D186  D(2,57,58,120)          1.2836         estimate D2E/DX2                !
 ! D187  D(59,57,58,60)          0.1889         estimate D2E/DX2                !
 ! D188  D(59,57,58,120)      -179.7011         estimate D2E/DX2                !
 ! D189  D(2,57,59,61)         178.4506         estimate D2E/DX2                !
 ! D190  D(2,57,59,62)          -2.457          estimate D2E/DX2                !
 ! D191  D(58,57,59,61)         -0.5555         estimate D2E/DX2                !
 ! D192  D(58,57,59,62)        178.5368         estimate D2E/DX2                !
 ! D193  D(57,58,60,61)          0.2719         estimate D2E/DX2                !
 ! D194  D(57,58,60,63)       -177.7483         estimate D2E/DX2                !
 ! D195  D(120,58,60,61)      -179.8312         estimate D2E/DX2                !
 ! D196  D(120,58,60,63)         2.1486         estimate D2E/DX2                !
 ! D197  D(57,58,120,121)      107.379          estimate D2E/DX2                !
 ! D198  D(57,58,120,122)     -134.3702         estimate D2E/DX2                !
 ! D199  D(57,58,120,123)      -13.0714         estimate D2E/DX2                !
 ! D200  D(60,58,120,121)      -72.4979         estimate D2E/DX2                !
 ! D201  D(60,58,120,122)       45.7529         estimate D2E/DX2                !
 ! D202  D(60,58,120,123)      167.0517         estimate D2E/DX2                !
 ! D203  D(57,59,61,60)          0.7244         estimate D2E/DX2                !
 ! D204  D(57,59,61,64)       -178.2661         estimate D2E/DX2                !
 ! D205  D(62,59,61,60)       -178.3192         estimate D2E/DX2                !
 ! D206  D(62,59,61,64)          2.6903         estimate D2E/DX2                !
 ! D207  D(57,59,62,65)        107.9052         estimate D2E/DX2                !
 ! D208  D(57,59,62,66)       -131.9285         estimate D2E/DX2                !
 ! D209  D(57,59,62,67)        -11.5748         estimate D2E/DX2                !
 ! D210  D(61,59,62,65)        -73.2144         estimate D2E/DX2                !
 ! D211  D(61,59,62,66)         46.9519         estimate D2E/DX2                !
 ! D212  D(61,59,62,67)        167.3056         estimate D2E/DX2                !
 ! D213  D(58,60,61,59)         -0.6227         estimate D2E/DX2                !
 ! D214  D(58,60,61,64)        178.4988         estimate D2E/DX2                !
 ! D215  D(63,60,61,59)        177.3888         estimate D2E/DX2                !
 ! D216  D(63,60,61,64)         -3.4897         estimate D2E/DX2                !
 ! D217  D(58,60,63,68)        179.0219         estimate D2E/DX2                !
 ! D218  D(58,60,63,69)        -62.4688         estimate D2E/DX2                !
 ! D219  D(58,60,63,70)         59.7904         estimate D2E/DX2                !
 ! D220  D(61,60,63,68)          1.3371         estimate D2E/DX2                !
 ! D221  D(61,60,63,69)        119.8464         estimate D2E/DX2                !
 ! D222  D(61,60,63,70)       -117.8944         estimate D2E/DX2                !
 ! D223  D(59,61,64,71)       -179.2471         estimate D2E/DX2                !
 ! D224  D(59,61,64,72)          0.7396         estimate D2E/DX2                !
 ! D225  D(60,61,64,71)          1.865          estimate D2E/DX2                !
 ! D226  D(60,61,64,72)       -178.1482         estimate D2E/DX2                !
 ! D227  D(60,63,68,71)          2.4795         estimate D2E/DX2                !
 ! D228  D(60,63,68,73)        179.3524         estimate D2E/DX2                !
 ! D229  D(69,63,68,71)       -116.6433         estimate D2E/DX2                !
 ! D230  D(69,63,68,73)         60.2296         estimate D2E/DX2                !
 ! D231  D(70,63,68,71)        121.0849         estimate D2E/DX2                !
 ! D232  D(70,63,68,73)        -62.0422         estimate D2E/DX2                !
 ! D233  D(61,64,71,68)          1.7984         estimate D2E/DX2                !
 ! D234  D(61,64,71,74)       -179.2747         estimate D2E/DX2                !
 ! D235  D(72,64,71,68)       -178.1883         estimate D2E/DX2                !
 ! D236  D(72,64,71,74)          0.7386         estimate D2E/DX2                !
 ! D237  D(61,64,72,75)        -98.6061         estimate D2E/DX2                !
 ! D238  D(61,64,72,76)         81.1459         estimate D2E/DX2                !
 ! D239  D(71,64,72,75)         81.3809         estimate D2E/DX2                !
 ! D240  D(71,64,72,76)        -98.8672         estimate D2E/DX2                !
 ! D241  D(63,68,71,64)         -4.1436         estimate D2E/DX2                !
 ! D242  D(63,68,71,74)        176.7039         estimate D2E/DX2                !
 ! D243  D(73,68,71,64)        178.5423         estimate D2E/DX2                !
 ! D244  D(73,68,71,74)         -0.6102         estimate D2E/DX2                !
 ! D245  D(63,68,73,77)       -177.0342         estimate D2E/DX2                !
 ! D246  D(63,68,73,124)         2.7944         estimate D2E/DX2                !
 ! D247  D(71,68,73,77)          0.292          estimate D2E/DX2                !
 ! D248  D(71,68,73,124)      -179.8794         estimate D2E/DX2                !
 ! D249  D(64,71,74,77)       -178.3409         estimate D2E/DX2                !
 ! D250  D(64,71,74,78)          2.7039         estimate D2E/DX2                !
 ! D251  D(68,71,74,77)          0.6847         estimate D2E/DX2                !
 ! D252  D(68,71,74,78)       -178.2705         estimate D2E/DX2                !
 ! D253  D(64,72,75,79)         -0.0015         estimate D2E/DX2                !
 ! D254  D(64,72,75,80)       -179.914          estimate D2E/DX2                !
 ! D255  D(76,72,75,79)       -179.7497         estimate D2E/DX2                !
 ! D256  D(76,72,75,80)          0.3378         estimate D2E/DX2                !
 ! D257  D(64,72,76,81)       -179.1831         estimate D2E/DX2                !
 ! D258  D(64,72,76,82)          0.5469         estimate D2E/DX2                !
 ! D259  D(75,72,76,81)          0.5651         estimate D2E/DX2                !
 ! D260  D(75,72,76,82)       -179.7049         estimate D2E/DX2                !
 ! D261  D(68,73,77,74)          0.1434         estimate D2E/DX2                !
 ! D262  D(68,73,77,128)      -178.8719         estimate D2E/DX2                !
 ! D263  D(124,73,77,74)      -179.6738         estimate D2E/DX2                !
 ! D264  D(124,73,77,128)        1.3109         estimate D2E/DX2                !
 ! D265  D(68,73,124,125)      -72.1267         estimate D2E/DX2                !
 ! D266  D(68,73,124,126)       46.0892         estimate D2E/DX2                !
 ! D267  D(68,73,124,127)      167.5408         estimate D2E/DX2                !
 ! D268  D(77,73,124,125)      107.6687         estimate D2E/DX2                !
 ! D269  D(77,73,124,126)     -134.1154         estimate D2E/DX2                !
 ! D270  D(77,73,124,127)      -12.6638         estimate D2E/DX2                !
 ! D271  D(71,74,77,73)         -0.5044         estimate D2E/DX2                !
 ! D272  D(71,74,77,128)       178.4855         estimate D2E/DX2                !
 ! D273  D(78,74,77,73)        178.5033         estimate D2E/DX2                !
 ! D274  D(78,74,77,128)        -2.5067         estimate D2E/DX2                !
 ! D275  D(71,74,78,83)        -73.2536         estimate D2E/DX2                !
 ! D276  D(71,74,78,84)         46.9208         estimate D2E/DX2                !
 ! D277  D(71,74,78,85)        167.1249         estimate D2E/DX2                !
 ! D278  D(77,74,78,83)        107.9698         estimate D2E/DX2                !
 ! D279  D(77,74,78,84)       -131.8559         estimate D2E/DX2                !
 ! D280  D(77,74,78,85)        -11.6518         estimate D2E/DX2                !
 ! D281  D(72,75,79,86)       -178.8233         estimate D2E/DX2                !
 ! D282  D(72,75,79,87)          0.9242         estimate D2E/DX2                !
 ! D283  D(80,75,79,86)          1.0898         estimate D2E/DX2                !
 ! D284  D(80,75,79,87)       -179.1628         estimate D2E/DX2                !
 ! D285  D(72,75,80,88)        178.8501         estimate D2E/DX2                !
 ! D286  D(72,75,80,89)         -0.9011         estimate D2E/DX2                !
 ! D287  D(79,75,80,88)         -1.0651         estimate D2E/DX2                !
 ! D288  D(79,75,80,89)        179.1838         estimate D2E/DX2                !
 ! D289  D(72,76,81,89)         -0.919          estimate D2E/DX2                !
 ! D290  D(72,76,81,90)        178.7163         estimate D2E/DX2                !
 ! D291  D(82,76,81,89)        179.3428         estimate D2E/DX2                !
 ! D292  D(82,76,81,90)         -1.0219         estimate D2E/DX2                !
 ! D293  D(72,76,82,91)          1.0645         estimate D2E/DX2                !
 ! D294  D(72,76,82,92)       -178.6907         estimate D2E/DX2                !
 ! D295  D(81,76,82,91)       -179.2035         estimate D2E/DX2                !
 ! D296  D(81,76,82,92)          1.0413         estimate D2E/DX2                !
 ! D297  D(73,77,128,129)      118.8211         estimate D2E/DX2                !
 ! D298  D(73,77,128,130)      -59.848          estimate D2E/DX2                !
 ! D299  D(74,77,128,129)      -59.9987         estimate D2E/DX2                !
 ! D300  D(74,77,128,130)      121.3322         estimate D2E/DX2                !
 ! D301  D(75,79,86,93)         -0.3737         estimate D2E/DX2                !
 ! D302  D(75,79,86,94)        179.7398         estimate D2E/DX2                !
 ! D303  D(87,79,86,93)        179.8819         estimate D2E/DX2                !
 ! D304  D(87,79,86,94)         -0.0047         estimate D2E/DX2                !
 ! D305  D(75,80,88,93)          0.3572         estimate D2E/DX2                !
 ! D306  D(75,80,88,95)       -179.4413         estimate D2E/DX2                !
 ! D307  D(89,80,88,93)       -179.8966         estimate D2E/DX2                !
 ! D308  D(89,80,88,95)          0.3049         estimate D2E/DX2                !
 ! D309  D(75,80,89,81)          0.5482         estimate D2E/DX2                !
 ! D310  D(75,80,89,96)       -179.3669         estimate D2E/DX2                !
 ! D311  D(88,80,89,81)       -179.1942         estimate D2E/DX2                !
 ! D312  D(88,80,89,96)          0.8908         estimate D2E/DX2                !
 ! D313  D(76,81,89,80)          0.3588         estimate D2E/DX2                !
 ! D314  D(76,81,89,96)       -179.7261         estimate D2E/DX2                !
 ! D315  D(90,81,89,80)       -179.2636         estimate D2E/DX2                !
 ! D316  D(90,81,89,96)          0.6515         estimate D2E/DX2                !
 ! D317  D(76,81,90,97)          0.3473         estimate D2E/DX2                !
 ! D318  D(76,81,90,98)       -179.4852         estimate D2E/DX2                !
 ! D319  D(89,81,90,97)        179.9752         estimate D2E/DX2                !
 ! D320  D(89,81,90,98)          0.1426         estimate D2E/DX2                !
 ! D321  D(76,82,92,97)         -0.3542         estimate D2E/DX2                !
 ! D322  D(76,82,92,99)        179.7865         estimate D2E/DX2                !
 ! D323  D(91,82,92,97)        179.8937         estimate D2E/DX2                !
 ! D324  D(91,82,92,99)          0.0343         estimate D2E/DX2                !
 ! D325  D(79,86,93,88)         -0.3702         estimate D2E/DX2                !
 ! D326  D(79,86,93,100)       179.7523         estimate D2E/DX2                !
 ! D327  D(94,86,93,88)        179.5168         estimate D2E/DX2                !
 ! D328  D(94,86,93,100)        -0.3608         estimate D2E/DX2                !
 ! D329  D(80,88,93,86)          0.3691         estimate D2E/DX2                !
 ! D330  D(80,88,93,100)      -179.754          estimate D2E/DX2                !
 ! D331  D(95,88,93,86)       -179.8357         estimate D2E/DX2                !
 ! D332  D(95,88,93,100)         0.0413         estimate D2E/DX2                !
 ! D333  D(80,89,96,101)       -94.7717         estimate D2E/DX2                !
 ! D334  D(80,89,96,102)        85.1792         estimate D2E/DX2                !
 ! D335  D(81,89,96,101)        85.3128         estimate D2E/DX2                !
 ! D336  D(81,89,96,102)       -94.7363         estimate D2E/DX2                !
 ! D337  D(81,90,97,92)          0.3494         estimate D2E/DX2                !
 ! D338  D(81,90,97,103)      -179.8118         estimate D2E/DX2                !
 ! D339  D(98,90,97,92)       -179.8208         estimate D2E/DX2                !
 ! D340  D(98,90,97,103)         0.018          estimate D2E/DX2                !
 ! D341  D(82,92,97,90)         -0.3549         estimate D2E/DX2                !
 ! D342  D(82,92,97,103)       179.8055         estimate D2E/DX2                !
 ! D343  D(99,92,97,90)        179.5048         estimate D2E/DX2                !
 ! D344  D(99,92,97,103)        -0.3348         estimate D2E/DX2                !
 ! D345  D(89,96,101,104)      179.9356         estimate D2E/DX2                !
 ! D346  D(89,96,101,105)       -0.0277         estimate D2E/DX2                !
 ! D347  D(102,96,101,104)      -0.0159         estimate D2E/DX2                !
 ! D348  D(102,96,101,105)    -179.9792         estimate D2E/DX2                !
 ! D349  D(89,96,102,106)     -179.9488         estimate D2E/DX2                !
 ! D350  D(89,96,102,107)       -0.0067         estimate D2E/DX2                !
 ! D351  D(101,96,102,106)       0.0028         estimate D2E/DX2                !
 ! D352  D(101,96,102,107)     179.9449         estimate D2E/DX2                !
 ! D353  D(96,101,104,108)       0.0162         estimate D2E/DX2                !
 ! D354  D(96,101,104,109)    -179.9124         estimate D2E/DX2                !
 ! D355  D(105,101,104,108)    179.9791         estimate D2E/DX2                !
 ! D356  D(105,101,104,109)      0.0505         estimate D2E/DX2                !
 ! D357  D(96,102,106,108)       0.01           estimate D2E/DX2                !
 ! D358  D(96,102,106,110)     179.9892         estimate D2E/DX2                !
 ! D359  D(107,102,106,108)   -179.9315         estimate D2E/DX2                !
 ! D360  D(107,102,106,110)      0.0477         estimate D2E/DX2                !
 ! D361  D(101,104,108,106)     -0.0033         estimate D2E/DX2                !
 ! D362  D(101,104,108,111)   -179.9677         estimate D2E/DX2                !
 ! D363  D(109,104,108,106)    179.9251         estimate D2E/DX2                !
 ! D364  D(109,104,108,111)     -0.0394         estimate D2E/DX2                !
 ! D365  D(102,106,108,104)     -0.0098         estimate D2E/DX2                !
 ! D366  D(102,106,108,111)    179.9546         estimate D2E/DX2                !
 ! D367  D(110,106,108,104)   -179.9889         estimate D2E/DX2                !
 ! D368  D(110,106,108,111)     -0.0245         estimate D2E/DX2                !
 ! D369  D(77,128,129,131)    -178.8061         estimate D2E/DX2                !
 ! D370  D(77,128,129,184)       1.2125         estimate D2E/DX2                !
 ! D371  D(130,128,129,131)      0.0833         estimate D2E/DX2                !
 ! D372  D(130,128,129,184)   -179.898          estimate D2E/DX2                !
 ! D373  D(77,128,130,132)     178.4726         estimate D2E/DX2                !
 ! D374  D(77,128,130,133)      -2.4323         estimate D2E/DX2                !
 ! D375  D(129,128,130,132)     -0.3883         estimate D2E/DX2                !
 ! D376  D(129,128,130,133)    178.7068         estimate D2E/DX2                !
 ! D377  D(128,129,131,132)      0.2682         estimate D2E/DX2                !
 ! D378  D(128,129,131,134)   -179.2249         estimate D2E/DX2                !
 ! D379  D(184,129,131,132)   -179.7493         estimate D2E/DX2                !
 ! D380  D(184,129,131,134)      0.7577         estimate D2E/DX2                !
 ! D381  D(128,129,184,185)    108.3928         estimate D2E/DX2                !
 ! D382  D(128,129,184,186)   -133.3449         estimate D2E/DX2                !
 ! D383  D(128,129,184,187)    -11.9601         estimate D2E/DX2                !
 ! D384  D(131,129,184,185)    -71.5863         estimate D2E/DX2                !
 ! D385  D(131,129,184,186)     46.6759         estimate D2E/DX2                !
 ! D386  D(131,129,184,187)    168.0607         estimate D2E/DX2                !
 ! D387  D(128,130,132,131)      0.5529         estimate D2E/DX2                !
 ! D388  D(128,130,132,135)   -178.3685         estimate D2E/DX2                !
 ! D389  D(133,130,132,131)   -178.4941         estimate D2E/DX2                !
 ! D390  D(133,130,132,135)      2.5845         estimate D2E/DX2                !
 ! D391  D(128,130,133,136)    109.349          estimate D2E/DX2                !
 ! D392  D(128,130,133,137)   -130.4998         estimate D2E/DX2                !
 ! D393  D(128,130,133,138)    -10.3314         estimate D2E/DX2                !
 ! D394  D(132,130,133,136)    -71.7668         estimate D2E/DX2                !
 ! D395  D(132,130,133,137)     48.3844         estimate D2E/DX2                !
 ! D396  D(132,130,133,138)    168.5528         estimate D2E/DX2                !
 ! D397  D(129,131,132,130)     -0.513          estimate D2E/DX2                !
 ! D398  D(129,131,132,135)    178.5481         estimate D2E/DX2                !
 ! D399  D(134,131,132,130)    178.9776         estimate D2E/DX2                !
 ! D400  D(134,131,132,135)     -1.9612         estimate D2E/DX2                !
 ! D401  D(129,131,134,139)   -179.804          estimate D2E/DX2                !
 ! D402  D(129,131,134,140)    -61.1982         estimate D2E/DX2                !
 ! D403  D(129,131,134,141)     60.9519         estimate D2E/DX2                !
 ! D404  D(132,131,134,139)      0.7891         estimate D2E/DX2                !
 ! D405  D(132,131,134,140)    119.3949         estimate D2E/DX2                !
 ! D406  D(132,131,134,141)   -118.455          estimate D2E/DX2                !
 ! D407  D(130,132,135,142)   -179.9704         estimate D2E/DX2                !
 ! D408  D(130,132,135,143)      0.9558         estimate D2E/DX2                !
 ! D409  D(131,132,135,142)      1.2178         estimate D2E/DX2                !
 ! D410  D(131,132,135,143)   -177.8561         estimate D2E/DX2                !
 ! D411  D(131,134,139,142)      1.1272         estimate D2E/DX2                !
 ! D412  D(131,134,139,144)    178.6637         estimate D2E/DX2                !
 ! D413  D(140,134,139,142)   -117.7625         estimate D2E/DX2                !
 ! D414  D(140,134,139,144)     59.774          estimate D2E/DX2                !
 ! D415  D(141,134,139,142)    120.0124         estimate D2E/DX2                !
 ! D416  D(141,134,139,144)    -62.4511         estimate D2E/DX2                !
 ! D417  D(132,135,142,139)      0.6219         estimate D2E/DX2                !
 ! D418  D(132,135,142,145)   -178.9861         estimate D2E/DX2                !
 ! D419  D(143,135,142,139)    179.6914         estimate D2E/DX2                !
 ! D420  D(143,135,142,145)      0.0834         estimate D2E/DX2                !
 ! D421  D(132,135,143,146)    -95.5507         estimate D2E/DX2                !
 ! D422  D(132,135,143,147)     83.5886         estimate D2E/DX2                !
 ! D423  D(142,135,143,146)     85.3602         estimate D2E/DX2                !
 ! D424  D(142,135,143,147)    -95.5006         estimate D2E/DX2                !
 ! D425  D(134,139,142,135)     -1.8723         estimate D2E/DX2                !
 ! D426  D(134,139,142,145)    177.8184         estimate D2E/DX2                !
 ! D427  D(144,139,142,135)   -179.7604         estimate D2E/DX2                !
 ! D428  D(144,139,142,145)     -0.0697         estimate D2E/DX2                !
 ! D429  D(134,139,144,148)   -177.922          estimate D2E/DX2                !
 ! D430  D(134,139,144,188)      1.6872         estimate D2E/DX2                !
 ! D431  D(142,139,144,148)     -0.0273         estimate D2E/DX2                !
 ! D432  D(142,139,144,188)    179.5818         estimate D2E/DX2                !
 ! D433  D(135,142,145,148)    179.7832         estimate D2E/DX2                !
 ! D434  D(135,142,145,149)     -0.3967         estimate D2E/DX2                !
 ! D435  D(139,142,145,148)      0.1387         estimate D2E/DX2                !
 ! D436  D(139,142,145,149)    179.9587         estimate D2E/DX2                !
 ! D437  D(135,143,146,150)     -0.4442         estimate D2E/DX2                !
 ! D438  D(135,143,146,151)    179.2591         estimate D2E/DX2                !
 ! D439  D(147,143,146,150)   -179.569          estimate D2E/DX2                !
 ! D440  D(147,143,146,151)      0.1344         estimate D2E/DX2                !
 ! D441  D(135,143,147,152)   -178.7871         estimate D2E/DX2                !
 ! D442  D(135,143,147,153)      0.8355         estimate D2E/DX2                !
 ! D443  D(146,143,147,152)      0.3412         estimate D2E/DX2                !
 ! D444  D(146,143,147,153)    179.9638         estimate D2E/DX2                !
 ! D445  D(139,144,148,145)      0.1171         estimate D2E/DX2                !
 ! D446  D(139,144,148,154)    179.937          estimate D2E/DX2                !
 ! D447  D(188,144,148,145)   -179.4628         estimate D2E/DX2                !
 ! D448  D(188,144,148,154)      0.3571         estimate D2E/DX2                !
 ! D449  D(139,144,188,189)    -61.5339         estimate D2E/DX2                !
 ! D450  D(139,144,188,190)     56.4224         estimate D2E/DX2                !
 ! D451  D(139,144,188,191)    177.5528         estimate D2E/DX2                !
 ! D452  D(148,144,188,189)    117.9957         estimate D2E/DX2                !
 ! D453  D(148,144,188,190)   -124.048          estimate D2E/DX2                !
 ! D454  D(148,144,188,191)     -2.9176         estimate D2E/DX2                !
 ! D455  D(142,145,148,144)     -0.1542         estimate D2E/DX2                !
 ! D456  D(142,145,148,154)   -179.9711         estimate D2E/DX2                !
 ! D457  D(149,145,148,144)   -179.9822         estimate D2E/DX2                !
 ! D458  D(149,145,148,154)      0.2009         estimate D2E/DX2                !
 ! D459  D(142,145,149,155)    -65.7886         estimate D2E/DX2                !
 ! D460  D(142,145,149,156)     54.1628         estimate D2E/DX2                !
 ! D461  D(142,145,149,157)    174.4031         estimate D2E/DX2                !
 ! D462  D(148,145,149,155)    113.9992         estimate D2E/DX2                !
 ! D463  D(148,145,149,156)   -126.0495         estimate D2E/DX2                !
 ! D464  D(148,145,149,157)     -5.8092         estimate D2E/DX2                !
 ! D465  D(143,146,150,158)   -179.6579         estimate D2E/DX2                !
 ! D466  D(143,146,150,159)      0.1581         estimate D2E/DX2                !
 ! D467  D(151,146,150,158)      0.6367         estimate D2E/DX2                !
 ! D468  D(151,146,150,159)   -179.5473         estimate D2E/DX2                !
 ! D469  D(143,146,151,160)    179.6186         estimate D2E/DX2                !
 ! D470  D(143,146,151,161)     -0.4744         estimate D2E/DX2                !
 ! D471  D(150,146,151,160)     -0.6691         estimate D2E/DX2                !
 ! D472  D(150,146,151,161)    179.2378         estimate D2E/DX2                !
 ! D473  D(143,147,152,161)     -0.4843         estimate D2E/DX2                !
 ! D474  D(143,147,152,162)    179.1134         estimate D2E/DX2                !
 ! D475  D(153,147,152,161)    179.8816         estimate D2E/DX2                !
 ! D476  D(153,147,152,162)     -0.5207         estimate D2E/DX2                !
 ! D477  D(143,147,153,163)      0.8421         estimate D2E/DX2                !
 ! D478  D(143,147,153,164)   -179.0044         estimate D2E/DX2                !
 ! D479  D(152,147,153,163)   -179.5325         estimate D2E/DX2                !
 ! D480  D(152,147,153,164)      0.6209         estimate D2E/DX2                !
 ! D481  D(146,150,158,165)     -0.1945         estimate D2E/DX2                !
 ! D482  D(146,150,158,166)    179.8695         estimate D2E/DX2                !
 ! D483  D(159,150,158,165)    179.9919         estimate D2E/DX2                !
 ! D484  D(159,150,158,166)      0.0559         estimate D2E/DX2                !
 ! D485  D(146,151,160,165)      0.2814         estimate D2E/DX2                !
 ! D486  D(146,151,160,167)   -179.7031         estimate D2E/DX2                !
 ! D487  D(161,151,160,165)   -179.6236         estimate D2E/DX2                !
 ! D488  D(161,151,160,167)      0.3919         estimate D2E/DX2                !
 ! D489  D(146,151,161,152)      0.3313         estimate D2E/DX2                !
 ! D490  D(146,151,161,168)   -179.3921         estimate D2E/DX2                !
 ! D491  D(160,151,161,152)   -179.7651         estimate D2E/DX2                !
 ! D492  D(160,151,161,168)      0.5115         estimate D2E/DX2                !
 ! D493  D(147,152,161,151)      0.1464         estimate D2E/DX2                !
 ! D494  D(147,152,161,168)    179.8698         estimate D2E/DX2                !
 ! D495  D(162,152,161,151)   -179.4372         estimate D2E/DX2                !
 ! D496  D(162,152,161,168)      0.2862         estimate D2E/DX2                !
 ! D497  D(147,152,162,169)      0.0909         estimate D2E/DX2                !
 ! D498  D(147,152,162,170)   -179.7167         estimate D2E/DX2                !
 ! D499  D(161,152,162,169)    179.6804         estimate D2E/DX2                !
 ! D500  D(161,152,162,170)     -0.1271         estimate D2E/DX2                !
 ! D501  D(147,153,164,169)     -0.2769         estimate D2E/DX2                !
 ! D502  D(147,153,164,171)    179.7969         estimate D2E/DX2                !
 ! D503  D(163,153,164,169)    179.8784         estimate D2E/DX2                !
 ! D504  D(163,153,164,171)     -0.0479         estimate D2E/DX2                !
 ! D505  D(150,158,165,160)     -0.2149         estimate D2E/DX2                !
 ! D506  D(150,158,165,172)    179.894          estimate D2E/DX2                !
 ! D507  D(166,158,165,160)    179.7214         estimate D2E/DX2                !
 ! D508  D(166,158,165,172)     -0.1697         estimate D2E/DX2                !
 ! D509  D(151,160,165,158)      0.1651         estimate D2E/DX2                !
 ! D510  D(151,160,165,172)   -179.9444         estimate D2E/DX2                !
 ! D511  D(167,160,165,158)   -179.8507         estimate D2E/DX2                !
 ! D512  D(167,160,165,172)      0.0399         estimate D2E/DX2                !
 ! D513  D(151,161,168,173)    -92.4194         estimate D2E/DX2                !
 ! D514  D(151,161,168,174)     87.6144         estimate D2E/DX2                !
 ! D515  D(152,161,168,173)     87.8558         estimate D2E/DX2                !
 ! D516  D(152,161,168,174)    -92.1104         estimate D2E/DX2                !
 ! D517  D(152,162,169,164)      0.2615         estimate D2E/DX2                !
 ! D518  D(152,162,169,175)   -179.7761         estimate D2E/DX2                !
 ! D519  D(170,162,169,164)   -179.9343         estimate D2E/DX2                !
 ! D520  D(170,162,169,175)      0.0282         estimate D2E/DX2                !
 ! D521  D(153,164,169,162)     -0.1719         estimate D2E/DX2                !
 ! D522  D(153,164,169,175)    179.8654         estimate D2E/DX2                !
 ! D523  D(171,164,169,162)    179.7546         estimate D2E/DX2                !
 ! D524  D(171,164,169,175)     -0.2081         estimate D2E/DX2                !
 ! D525  D(161,168,173,176)   -179.971          estimate D2E/DX2                !
 ! D526  D(161,168,173,177)     -0.0021         estimate D2E/DX2                !
 ! D527  D(174,168,173,176)     -0.0043         estimate D2E/DX2                !
 ! D528  D(174,168,173,177)    179.9646         estimate D2E/DX2                !
 ! D529  D(161,168,174,178)    179.9592         estimate D2E/DX2                !
 ! D530  D(161,168,174,179)     -0.0063         estimate D2E/DX2                !
 ! D531  D(173,168,174,178)     -0.0075         estimate D2E/DX2                !
 ! D532  D(173,168,174,179)   -179.973          estimate D2E/DX2                !
 ! D533  D(168,173,176,180)      0.0105         estimate D2E/DX2                !
 ! D534  D(168,173,176,181)    179.9974         estimate D2E/DX2                !
 ! D535  D(177,173,176,180)   -179.9581         estimate D2E/DX2                !
 ! D536  D(177,173,176,181)      0.0288         estimate D2E/DX2                !
 ! D537  D(168,174,178,180)      0.0133         estimate D2E/DX2                !
 ! D538  D(168,174,178,182)   -179.943          estimate D2E/DX2                !
 ! D539  D(179,174,178,180)    179.9784         estimate D2E/DX2                !
 ! D540  D(179,174,178,182)      0.0221         estimate D2E/DX2                !
 ! D541  D(173,176,180,178)     -0.0047         estimate D2E/DX2                !
 ! D542  D(173,176,180,183)    179.9716         estimate D2E/DX2                !
 ! D543  D(181,176,180,178)   -179.9916         estimate D2E/DX2                !
 ! D544  D(181,176,180,183)     -0.0153         estimate D2E/DX2                !
 ! D545  D(174,178,180,176)     -0.0071         estimate D2E/DX2                !
 ! D546  D(174,178,180,183)   -179.9834         estimate D2E/DX2                !
 ! D547  D(182,178,180,176)    179.949          estimate D2E/DX2                !
 ! D548  D(182,178,180,183)     -0.0273         estimate D2E/DX2                !
 --------------------------------------------------------------------------------
 Trust Radius=3.00D-01 FncErr=1.00D-07 GrdErr=1.00D-06 EigMax=2.50D+02 EigMin=1.00D-04
 Number of steps in this run=   1138 maximum allowed number of steps=   1146.
 GradGradGradGradGradGradGradGradGradGradGradGradGradGradGradGradGradGrad

 Stoichiometry    C99H77B3F6N6
 Framework group  C1[X(C99H77B3F6N6)]
 Deg. of freedom   567
 Full point group                 C1      NOp   1
 Largest Abelian subgroup         C1      NOp   1
 Largest concise Abelian subgroup C1      NOp   1
                         Standard orientation:                         
 ---------------------------------------------------------------------
 Center     Atomic      Atomic             Coordinates (Angstroms)
 Number     Number       Type             X           Y           Z
 ---------------------------------------------------------------------
      1          6           0       -5.214511   -0.929995   -3.421783
      2          6           0       -4.536664   -0.798840   -2.186172
      3          6           0       -5.477785   -0.972147   -1.171808
      4          6           0       -6.723851   -1.199975   -1.820676
      5          7           0       -6.509604   -1.171360   -3.196837
      6          6           0       -8.006536   -1.408305   -1.308512
      7          6           0       -9.098253   -1.616295   -2.152545
      8          6           0      -10.479810   -1.836168   -1.872362
      9          7           0       -8.929167   -1.629589   -3.536037
     10          6           0      -11.097627   -1.978012   -3.104206
     11          6           0      -10.120221   -1.844765   -4.107678
     12          1           0      -12.150291   -2.158355   -3.279234
     13          5           0       -7.594119   -1.378472   -4.292753
     14          9           0       -7.707319   -0.231606   -5.074864
     15          9           0       -7.268953   -2.478954   -5.076637
     16          6           0       -8.210360   -1.390981    0.165865
     17          6           0       -8.197601   -2.595636    0.882873
     18          6           0       -8.395410   -0.164544    0.819716
     19          6           0       -7.999601   -3.856496    0.232977
     20          6           0       -8.382314   -2.573353    2.304676
     21          6           0       -8.567312   -0.142262    2.243192
     22          6           0       -8.409051    1.076454    0.104193
     23          6           0       -8.000086   -5.018307    0.944324
     24          1           0       -7.850656   -3.874843   -0.841633
     25          6           0       -8.379186   -3.820394    3.010275
     26          6           0       -8.561456   -1.346773    2.967762
     27          6           0       -8.730844    1.126584    2.888625
     28          1           0       -8.287601    1.061996   -0.973887
     29          6           0       -8.568169    2.260270    0.759128
     30          6           0       -8.196074   -5.000093    2.353971
     31          1           0       -7.849966   -5.965580    0.435621
     32          1           0       -8.527201   -3.809874    4.084683
     33          6           0       -8.729029    2.285801    2.173169
     34          1           0       -8.853895    1.149402    3.965978
     35          1           0       -8.573678    3.191710    0.201320
     36          1           0       -8.197777   -5.934871    2.906263
     37          1           0       -8.851584    3.237631    2.680989
     38          6           0       -8.742366   -1.322736    4.449241
     39          6           0      -10.023138   -1.299004    5.006660
     40          6           0       -7.632744   -1.323062    5.298132
     41          6           0      -10.191705   -1.276061    6.387934
     42          1           0      -10.887777   -1.298170    4.348907
     43          6           0       -7.800726   -1.300145    6.679439
     44          1           0       -6.635689   -1.341894    4.867067
     45          6           0       -9.080656   -1.276594    7.227003
     46          1           0      -11.192577   -1.258308    6.808965
     47          1           0       -6.930239   -1.300378    7.328761
     48          1           0       -9.211917   -1.258821    8.304777
     49          6           0       -5.175573   -0.933578    0.293534
     50          1           0       -5.595478   -0.039558    0.767869
     51          1           0       -5.586333   -1.801893    0.815802
     52          1           0       -4.092816   -0.919349    0.445785
     53          6           0      -11.167517   -1.912319   -0.544691
     54          1           0      -10.828101   -2.777092    0.034914
     55          1           0      -10.978665   -1.022018    0.063078
     56          1           0      -12.247188   -2.004414   -0.692193
     57          6           0       -3.110541   -0.507157   -2.015619
     58          6           0       -2.038538   -1.312587   -2.469072
     59          6           0       -2.559137    0.594338   -1.362150
     60          7           0       -0.878227   -0.751044   -2.116596
     61          6           0       -1.147005    0.426120   -1.421870
     62          6           0       -3.347128    1.713438   -0.756829
     63          5           0        0.534078   -1.298346   -2.469422
     64          6           0       -0.102906    1.198822   -0.909194
     65          1           0       -3.330014    1.672648    0.337998
     66          1           0       -2.956200    2.691004   -1.051733
     67          1           0       -4.389671    1.644528   -1.079782
     68          7           0        1.550792   -0.289681   -1.862618
     69          9           0        0.725756   -2.551695   -1.896167
     70          9           0        0.676463   -1.360524   -3.851398
     71          6           0        1.231002    0.837869   -1.109494
     72          6           0       -0.419447    2.429520   -0.135583
     73          6           0        2.881263   -0.394680   -1.928597
     74          6           0        2.444886    1.445818   -0.681676
     75          6           0       -0.365969    3.678295   -0.771500
     76          6           0       -0.772002    2.323265    1.217493
     77          6           0        3.475967    0.668978   -1.207103
     78          6           0        2.636751    2.656075    0.177479
     79          6           0       -0.013136    3.806521   -2.153927
     80          6           0       -0.669438    4.863995   -0.024477
     81          6           0       -1.094066    3.508050    1.957922
     82          6           0       -0.826043    1.057360    1.885836
     83          1           0        2.394916    3.578027   -0.362910
     84          1           0        2.003135    2.626275    1.068071
     85          1           0        3.680551    2.716255    0.498351
     86          6           0        0.056543    5.030351   -2.748148
     87          1           0        0.203716    2.910341   -2.725694
     88          6           0       -0.582981    6.129177   -0.691668
     89          6           0       -1.035229    4.763907    1.329117
     90          6           0       -1.478052    3.368637    3.331372
     91          1           0       -0.570246    0.160257    1.331843
     92          6           0       -1.196317    0.971361    3.193980
     93          6           0       -0.229104    6.209946   -2.004613
     94          1           0        0.329647    5.109495   -3.795891
     95          1           0       -0.802581    7.029773   -0.128662
     96          6           0       -1.364715    5.997503    2.102214
     97          6           0       -1.530937    2.144671    3.926990
     98          1           0       -1.730759    4.261393    3.893061
     99          1           0       -1.235080    0.003098    3.683678
    100          1           0       -0.165225    7.178190   -2.491575
    101          6           0       -0.387270    6.635367    2.869938
    102          6           0       -2.655460    6.530882    2.067050
    103          1           0       -1.827237    2.059573    4.968062
    104          6           0       -0.694823    7.786281    3.589460
    105          1           0        0.617381    6.222966    2.898831
    106          6           0       -2.963501    7.681569    2.786602
    107          1           0       -3.417061    6.037103    1.469999
    108          6           0       -1.983597    8.311545    3.549162
    109          1           0        0.074183    8.273702    4.181386
    110          1           0       -3.970522    8.086577    2.751028
    111          1           0       -2.223529    9.209834    4.110114
    112          6           0      -10.297559   -1.912758   -5.586705
    113          1           0       -9.978166   -0.974568   -6.049928
    114          1           0       -9.672988   -2.705580   -6.008378
    115          1           0      -11.343301   -2.102789   -5.837711
    116          6           0       -4.642783   -0.825229   -4.794434
    117          1           0       -3.633418   -0.409871   -4.752664
    118          1           0       -4.602683   -1.811668   -5.268072
    119          1           0       -5.275293   -0.191424   -5.420423
    120          6           0       -2.113557   -2.593881   -3.226961
    121          1           0       -1.809265   -2.439721   -4.267502
    122          1           0       -1.429921   -3.329229   -2.796177
    123          1           0       -3.133507   -2.984406   -3.209228
    124          6           0        3.565004   -1.495200   -2.665659
    125          1           0        3.456352   -2.440402   -2.123390
    126          1           0        3.109382   -1.632756   -3.648990
    127          1           0        4.628192   -1.271375   -2.777992
    128          6           0        4.917185    0.899757   -1.074047
    129          6           0        5.605230    2.053220   -1.522013
    130          6           0        5.862091    0.037909   -0.519139
    131          7           0        6.910089    1.922444   -1.264569
    132          6           0        7.120426    0.689451   -0.651283
    133          6           0        5.552008   -1.289025    0.099846
    134          5           0        8.004970    2.979391   -1.586498
    135          6           0        8.410766    0.284784   -0.300853
    136          1           0        5.909916   -2.117926   -0.520909
    137          1           0        6.016645   -1.396508    1.083695
    138          1           0        4.469959   -1.396116    0.216633
    139          7           0        9.350489    2.366129   -1.106121
    140          9           0        8.058443    3.210540   -2.958607
    141          9           0        7.738216    4.158334   -0.899170
    142          6           0        9.514508    1.107509   -0.529879
    143          6           0        8.608520   -1.058424    0.309219
    144          6           0       10.553816    2.941511   -1.219531
    145          6           0       10.905643    0.911250   -0.281579
    146          6           0        8.667351   -1.186552    1.704124
    147          6           0        8.715190   -2.181616   -0.523508
    148          6           0       11.534275    2.066609   -0.716587
    149          6           0       11.592464   -0.273419    0.323509
    150          6           0        8.551169   -0.052047    2.570590
    151          6           0        8.842010   -2.484908    2.287039
    152          6           0        8.879544   -3.480650    0.061099
    153          6           0        8.656630   -2.070869   -1.950619
    154          1           0       12.596227    2.272696   -0.684074
    155          1           0       11.310326   -0.408762    1.372866
    156          1           0       11.340915   -1.200612   -0.200468
    157          1           0       12.676401   -0.135963    0.277768
    158          6           0        8.617632   -0.195056    3.923786
    159          1           0        8.411492    0.930503    2.131863
    160          6           0        8.907109   -2.586406    3.714751
    161          6           0        8.942458   -3.616157    1.458701
    162          6           0        8.966648   -4.613768   -0.811602
    163          1           0        8.540043   -1.088914   -2.397070
    164          6           0        8.742007   -3.176054   -2.742475
    165          6           0        8.800572   -1.481563    4.504598
    166          1           0        8.529777    0.675964    4.565940
    167          1           0        9.044053   -3.565957    4.159886
    168          6           0        9.110639   -4.969128    2.066604
    169          6           0        8.897630   -4.467335   -2.164165
    170          1           0        9.086314   -5.598611   -0.373200
    171          1           0        8.692534   -3.074319   -3.822230
    172          1           0        8.853244   -1.578728    5.584710
    173          6           0       10.385918   -5.500575    2.273273
    174          6           0        7.993266   -5.721916    2.436220
    175          1           0        8.961917   -5.338397   -2.809037
    176          6           0       10.541475   -6.762358    2.839572
    177          1           0       11.256490   -4.917483    1.986200
    178          6           0        8.148319   -6.983763    3.002289
    179          1           0        7.000380   -5.311082    2.276150
    180          6           0        9.422820   -7.506337    3.205100
    181          1           0       11.538131   -7.164637    2.995138
    182          1           0        7.271869   -7.559514    3.284528
    183          1           0        9.543939   -8.491030    3.646535
    184          6           0        5.033078    3.260400   -2.183525
    185          1           0        5.053131    4.114908   -1.498990
    186          1           0        5.629851    3.531968   -3.057401
    187          1           0        4.000247    3.072270   -2.485185
    188          6           0       10.740245    4.298780   -1.808398
    189          1           0       10.404303    4.309470   -2.849539
    190          1           0       10.134749    5.033438   -1.269992
    191          1           0       11.791213    4.592614   -1.765219
 ---------------------------------------------------------------------
 Rotational constants (GHZ):           0.0190197           0.0059145           0.0056318
 Standard basis: 6-31G(d) (6D, 7F)
 There are  1864 symmetry adapted cartesian basis functions of A   symmetry.
 There are  1864 symmetry adapted basis functions of A   symmetry.
  1864 basis functions,  3500 primitive gaussians,  1864 cartesian basis functions
   391 alpha electrons      391 beta electrons
       nuclear repulsion energy     21923.1217614499 Hartrees.
 NAtoms=  191 NActive=  191 NUniq=  191 SFac= 1.00D+00 NAtFMM=   60 NAOKFM=T Big=T
 Integral buffers will be    131072 words long.
 Raffenetti 2 integral format.
 Two-electron integral symmetry is turned on.
 Nuclear repulsion after empirical dispersion term =    21922.8957260694 Hartrees.
 One-electron integrals computed using PRISM.
 NBasis=  1864 RedAO= T EigKep=  1.32D-04  NBF=  1864
 NBsUse=  1864 1.00D-06 EigRej= -1.00D+00 NBFU=  1864
 ExpMin= 1.27D-01 ExpMax= 7.00D+03 ExpMxC= 1.05D+03 IAcc=3 IRadAn=         5 AccDes= 0.00D+00
 Harris functional with IExCor= 4639 and IRadAn=       5 diagonalized for initial guess.
 HarFok:  IExCor= 4639 AccDes= 0.00D+00 IRadAn=         5 IDoV= 1 UseB2=F ITyADJ=14
 ICtDFT=  3500011 ScaDFX=  1.000000  1.000000  1.000000  1.000000
 FoFCou: FMM=F IPFlag=           0 FMFlag=      100000 FMFlg1=        2001
         NFxFlg=           0 DoJE=T BraDBF=F KetDBF=T FulRan=T
         wScrn=  0.000000 ICntrl=       500 IOpCl=  0 I1Cent=   200000004 NGrid=           0
         NMat0=    1 NMatS0=      1 NMatT0=    0 NMatD0=    1 NMtDS0=    0 NMtDT0=    0
 Petite list used in FoFCou.
 Requested convergence on RMS density matrix=1.00D-08 within 128 cycles.
 Requested convergence on MAX density matrix=1.00D-06.
 Requested convergence on             energy=1.00D-06.
 No special actions if energy rises.
 Integral accuracy reduced to 1.0D-05 until final iterations.
 Initial convergence to 1.0D-05 achieved.  Increase integral accuracy.
 SCF Done:  E(RwB97XD) =  -4820.27475267     A.U. after   18 cycles
            NFock= 18  Conv=0.45D-08     -V/T= 2.0090
 Hyperfine terms turned off by default for NAtoms > 100.

 **********************************************************************

            Population analysis using the SCF Density.

 **********************************************************************

 Orbital symmetries:
       Occupied  (A) (A) (A) (A) (A) (A) (A) (A) (A) (A) (A) (A)
                 (A) (A) (A) (A) (A) (A) (A) (A) (A) (A) (A) (A)
                 (A) (A) (A) (A) (A) (A) (A) (A) (A) (A) (A) (A)
                 (A) (A) (A) (A) (A) (A) (A) (A) (A) (A) (A) (A)
                 (A) (A) (A) (A) (A) (A) (A) (A) (A) (A) (A) (A)
                 (A) (A) (A) (A) (A) (A) (A) (A) (A) (A) (A) (A)
                 (A) (A) (A) (A) (A) (A) (A) (A) (A) (A) (A) (A)
                 (A) (A) (A) (A) (A) (A) (A) (A) (A) (A) (A) (A)
                 (A) (A) (A) (A) (A) (A) (A) (A) (A) (A) (A) (A)
                 (A) (A) (A) (A) (A) (A) (A) (A) (A) (A) (A) (A)
                 (A) (A) (A) (A) (A) (A) (A) (A) (A) (A) (A) (A)
                 (A) (A) (A) (A) (A) (A) (A) (A) (A) (A) (A) (A)
                 (A) (A) (A) (A) (A) (A) (A) (A) (A) (A) (A) (A)
                 (A) (A) (A) (A) (A) (A) (A) (A) (A) (A) (A) (A)
                 (A) (A) (A) (A) (A) (A) (A) (A) (A) (A) (A) (A)
                 (A) (A) (A) (A) (A) (A) (A) (A) (A) (A) (A) (A)
                 (A) (A) (A) (A) (A) (A) (A) (A) (A) (A) (A) (A)
                 (A) (A) (A) (A) (A) (A) (A) (A) (A) (A) (A) (A)
                 (A) (A) (A) (A) (A) (A) (A) (A) (A) (A) (A) (A)
                 (A) (A) (A) (A) (A) (A) (A) (A) (A) (A) (A) (A)
                 (A) (A) (A) (A) (A) (A) (A) (A) (A) (A) (A) (A)
                 (A) (A) (A) (A) (A) (A) (A) (A) (A) (A) (A) (A)
                 (A) (A) (A) (A) (A) (A) (A) (A) (A) (A) (A) (A)
                 (A) (A) (A) (A) (A) (A) (A) (A) (A) (A) (A) (A)
                 (A) (A) (A) (A) (A) (A) (A) (A) (A) (A) (A) (A)
                 (A) (A) (A) (A) (A) (A) (A) (A) (A) (A) (A) (A)
                 (A) (A) (A) (A) (A) (A) (A) (A) (A) (A) (A) (A)
                 (A) (A) (A) (A) (A) (A) (A) (A) (A) (A) (A) (A)
                 (A) (A) (A) (A) (A) (A) (A) (A) (A) (A) (A) (A)
                 (A) (A) (A) (A) (A) (A) (A) (A) (A) (A) (A) (A)
                 (A) (A) (A) (A) (A) (A) (A) (A) (A) (A) (A) (A)
                 (A) (A) (A) (A) (A) (A) (A) (A) (A) (A) (A) (A)
                 (A) (A) (A) (A) (A) (A) (A)
       Virtual   (A) (A) (A) (A) (A) (A) (A) (A) (A) (A) (A) (A)
                 (A) (A) (A) (A) (A) (A) (A) (A) (A) (A) (A) (A)
                 (A) (A) (A) (A) (A) (A) (A) (A) (A) (A) (A) (A)
                 (A) (A) (A) (A) (A) (A) (A) (A) (A) (A) (A) (A)
                 (A) (A) (A) (A) (A) (A) (A) (A) (A) (A) (A) (A)
                 (A) (A) (A) (A) (A) (A) (A) (A) (A) (A) (A) (A)
                 (A) (A) (A) (A) (A) (A) (A) (A) (A) (A) (A) (A)
                 (A) (A) (A) (A) (A) (A) (A) (A) (A) (A) (A) (A)
                 (A) (A) (A) (A) (A) (A) (A) (A) (A) (A) (A) (A)
                 (A) (A) (A) (A) (A) (A) (A) (A) (A) (A) (A) (A)
                 (A) (A) (A) (A) (A) (A) (A) (A) (A) (A) (A) (A)
                 (A) (A) (A) (A) (A) (A) (A) (A) (A) (A) (A) (A)
                 (A) (A) (A) (A) (A) (A) (A) (A) (A) (A) (A) (A)
                 (A) (A) (A) (A) (A) (A) (A) (A) (A) (A) (A) (A)
                 (A) (A) (A) (A) (A) (A) (A) (A) (A) (A) (A) (A)
                 (A) (A) (A) (A) (A) (A) (A) (A) (A) (A) (A) (A)
                 (A) (A) (A) (A) (A) (A) (A) (A) (A) (A) (A) (A)
                 (A) (A) (A) (A) (A) (A) (A) (A) (A) (A) (A) (A)
                 (A) (A) (A) (A) (A) (A) (A) (A) (A) (A) (A) (A)
                 (A) (A) (A) (A) (A) (A) (A) (A) (A) (A) (A) (A)
                 (A) (A) (A) (A) (A) (A) (A) (A) (A) (A) (A) (A)
                 (A) (A) (A) (A) (A) (A) (A) (A) (A) (A) (A) (A)
                 (A) (A) (A) (A) (A) (A) (A) (A) (A) (A) (A) (A)
                 (A) (A) (A) (A) (A) (A) (A) (A) (A) (A) (A) (A)
                 (A) (A) (A) (A) (A) (A) (A) (A) (A) (A) (A) (A)
                 (A) (A) (A) (A) (A) (A) (A) (A) (A) (A) (A) (A)
                 (A) (A) (A) (A) (A) (A) (A) (A) (A) (A) (A) (A)
                 (A) (A) (A) (A) (A) (A) (A) (A) (A) (A) (A) (A)
                 (A) (A) (A) (A) (A) (A) (A) (A) (A) (A) (A) (A)
                 (A) (A) (A) (A) (A) (A) (A) (A) (A) (A) (A) (A)
                 (A) (A) (A) (A) (A) (A) (A) (A) (A) (A) (A) (A)
                 (A) (A) (A) (A) (A) (A) (A) (A) (A) (A) (A) (A)
                 (A) (A) (A) (A) (A) (A) (A) (A) (A) (A) (A) (A)
                 (A) (A) (A) (A) (A) (A) (A) (A) (A) (A) (A) (A)
                 (A) (A) (A) (A) (A) (A) (A) (A) (A) (A) (A) (A)
                 (A) (A) (A) (A) (A) (A) (A) (A) (A) (A) (A) (A)
                 (A) (A) (A) (A) (A) (A) (A) (A) (A) (A) (A) (A)
                 (A) (A) (A) (A) (A) (A) (A) (A) (A) (A) (A) (A)
                 (A) (A) (A) (A) (A) (A) (A) (A) (A) (A) (A) (A)
                 (A) (A) (A) (A) (A) (A) (A) (A) (A) (A) (A) (A)
                 (A) (A) (A) (A) (A) (A) (A) (A) (A) (A) (A) (A)
                 (A) (A) (A) (A) (A) (A) (A) (A) (A) (A) (A) (A)
                 (A) (A) (A) (A) (A) (A) (A) (A) (A) (A) (A) (A)
                 (A) (A) (A) (A) (A) (A) (A) (A) (A) (A) (A) (A)
                 (A) (A) (A) (A) (A) (A) (A) (A) (A) (A) (A) (A)
                 (A) (A) (A) (A) (A) (A) (A) (A) (A) (A) (A) (A)
                 (A) (A) (A) (A) (A) (A) (A) (A) (A) (A) (A) (A)
                 (A) (A) (A) (A) (A) (A) (A) (A) (A) (A) (A) (A)
                 (A) (A) (A) (A) (A) (A) (A) (A) (A) (A) (A) (A)
                 (A) (A) (A) (A) (A) (A) (A) (A) (A) (A) (A) (A)
                 (A) (A) (A) (A) (A) (A) (A) (A) (A) (A) (A) (A)
                 (A) (A) (A) (A) (A) (A) (A) (A) (A) (A) (A) (A)
                 (A) (A) (A) (A) (A) (A) (A) (A) (A) (A) (A) (A)
                 (A) (A) (A) (A) (A) (A) (A) (A) (A) (A) (A) (A)
                 (A) (A) (A) (A) (A) (A) (A) (A) (A) (A) (A) (A)
                 (A) (A) (A) (A) (A) (A) (A) (A) (A) (A) (A) (A)
                 (A) (A) (A) (A) (A) (A) (A) (A) (A) (A) (A) (A)
                 (A) (A) (A) (A) (A) (A) (A) (A) (A) (A) (A) (A)
                 (A) (A) (A) (A) (A) (A) (A) (A) (A) (A) (A) (A)
                 (A) (A) (A) (A) (A) (A) (A) (A) (A) (A) (A) (A)
                 (A) (A) (A) (A) (A) (A) (A) (A) (A) (A) (A) (A)
                 (A) (A) (A) (A) (A) (A) (A) (A) (A) (A) (A) (A)
                 (A) (A) (A) (A) (A) (A) (A) (A) (A) (A) (A) (A)
                 (A) (A) (A) (A) (A) (A) (A) (A) (A) (A) (A) (A)
                 (A) (A) (A) (A) (A) (A) (A) (A) (A) (A) (A) (A)
                 (A) (A) (A) (A) (A) (A) (A) (A) (A) (A) (A) (A)
                 (A) (A) (A) (A) (A) (A) (A) (A) (A) (A) (A) (A)
                 (A) (A) (A) (A) (A) (A) (A) (A) (A) (A) (A) (A)
                 (A) (A) (A) (A) (A) (A) (A) (A) (A) (A) (A) (A)
                 (A) (A) (A) (A) (A) (A) (A) (A) (A) (A) (A) (A)
                 (A) (A) (A) (A) (A) (A) (A) (A) (A) (A) (A) (A)
                 (A) (A) (A) (A) (A) (A) (A) (A) (A) (A) (A) (A)
                 (A) (A) (A) (A) (A) (A) (A) (A) (A) (A) (A) (A)
                 (A) (A) (A) (A) (A) (A) (A) (A) (A) (A) (A) (A)
                 (A) (A) (A) (A) (A) (A) (A) (A) (A) (A) (A) (A)
                 (A) (A) (A) (A) (A) (A) (A) (A) (A) (A) (A) (A)
                 (A) (A) (A) (A) (A) (A) (A) (A) (A) (A) (A) (A)
                 (A) (A) (A) (A) (A) (A) (A) (A) (A) (A) (A) (A)
                 (A) (A) (A) (A) (A) (A) (A) (A) (A) (A) (A) (A)
                 (A) (A) (A) (A) (A) (A) (A) (A) (A) (A) (A) (A)
                 (A) (A) (A) (A) (A) (A) (A) (A) (A) (A) (A) (A)
                 (A) (A) (A) (A) (A) (A) (A) (A) (A) (A) (A) (A)
                 (A) (A) (A) (A) (A) (A) (A) (A) (A) (A) (A) (A)
                 (A) (A) (A) (A) (A) (A) (A) (A) (A) (A) (A) (A)
                 (A) (A) (A) (A) (A) (A) (A) (A) (A) (A) (A) (A)
                 (A) (A) (A) (A) (A) (A) (A) (A) (A) (A) (A) (A)
                 (A) (A) (A) (A) (A) (A) (A) (A) (A) (A) (A) (A)
                 (A) (A) (A) (A) (A) (A) (A) (A) (A) (A) (A) (A)
                 (A) (A) (A) (A) (A) (A) (A) (A) (A) (A) (A) (A)
                 (A) (A) (A) (A) (A) (A) (A) (A) (A) (A) (A) (A)
                 (A) (A) (A) (A) (A) (A) (A) (A) (A) (A) (A) (A)
                 (A) (A) (A) (A) (A) (A) (A) (A) (A) (A) (A) (A)
                 (A) (A) (A) (A) (A) (A) (A) (A) (A) (A) (A) (A)
                 (A) (A) (A) (A) (A) (A) (A) (A) (A) (A) (A) (A)
                 (A) (A) (A) (A) (A) (A) (A) (A) (A) (A) (A) (A)
                 (A) (A) (A) (A) (A) (A) (A) (A) (A) (A) (A) (A)
                 (A) (A) (A) (A) (A) (A) (A) (A) (A) (A) (A) (A)
                 (A) (A) (A) (A) (A) (A) (A) (A) (A) (A) (A) (A)
                 (A) (A) (A) (A) (A) (A) (A) (A) (A) (A) (A) (A)
                 (A) (A) (A) (A) (A) (A) (A) (A) (A) (A) (A) (A)
                 (A) (A) (A) (A) (A) (A) (A) (A) (A) (A) (A) (A)
                 (A) (A) (A) (A) (A) (A) (A) (A) (A) (A) (A) (A)
                 (A) (A) (A) (A) (A) (A) (A) (A) (A) (A) (A) (A)
                 (A) (A) (A) (A) (A) (A) (A) (A) (A) (A) (A) (A)
                 (A) (A) (A) (A) (A) (A) (A) (A) (A) (A) (A) (A)
                 (A) (A) (A) (A) (A) (A) (A) (A) (A) (A) (A) (A)
                 (A) (A) (A) (A) (A) (A) (A) (A) (A) (A) (A) (A)
                 (A) (A) (A) (A) (A) (A) (A) (A) (A) (A) (A) (A)
                 (A) (A) (A) (A) (A) (A) (A) (A) (A) (A) (A) (A)
                 (A) (A) (A) (A) (A) (A) (A) (A) (A) (A) (A) (A)
                 (A) (A) (A) (A) (A) (A) (A) (A) (A) (A) (A) (A)
                 (A) (A) (A) (A) (A) (A) (A) (A) (A) (A) (A) (A)
                 (A) (A) (A) (A) (A) (A) (A) (A) (A) (A) (A) (A)
                 (A) (A) (A) (A) (A) (A) (A) (A) (A) (A) (A) (A)
                 (A) (A) (A) (A) (A) (A) (A) (A) (A) (A) (A) (A)
                 (A) (A) (A) (A) (A) (A) (A) (A) (A) (A) (A) (A)
                 (A) (A) (A) (A) (A) (A) (A) (A) (A) (A) (A) (A)
                 (A) (A) (A) (A) (A) (A) (A) (A) (A) (A) (A) (A)
                 (A) (A) (A) (A) (A) (A) (A) (A) (A) (A) (A) (A)
                 (A) (A) (A) (A) (A) (A) (A) (A) (A) (A) (A) (A)
                 (A) (A) (A) (A) (A) (A) (A) (A) (A) (A) (A) (A)
                 (A) (A) (A) (A) (A) (A) (A) (A) (A) (A) (A) (A)
                 (A) (A) (A) (A) (A) (A) (A) (A) (A)
 The electronic state is 1-A.
 Alpha  occ. eigenvalues --  -24.75233 -24.75223 -24.75205 -24.75191 -24.75172
 Alpha  occ. eigenvalues --  -24.75158 -14.46963 -14.46960 -14.46941 -14.46926
 Alpha  occ. eigenvalues --  -14.46869 -14.46861 -10.34943 -10.34921 -10.34914
 Alpha  occ. eigenvalues --  -10.34302 -10.34296 -10.34280 -10.34276 -10.34244
 Alpha  occ. eigenvalues --  -10.34232 -10.32692 -10.32675 -10.32671 -10.32667
 Alpha  occ. eigenvalues --  -10.32649 -10.32629 -10.32365 -10.32286 -10.32273
 Alpha  occ. eigenvalues --  -10.32260 -10.32179 -10.32162 -10.32161 -10.32144
 Alpha  occ. eigenvalues --  -10.32099 -10.32083 -10.32082 -10.32072 -10.32070
 Alpha  occ. eigenvalues --  -10.32067 -10.31988 -10.31970 -10.31958 -10.31947
 Alpha  occ. eigenvalues --  -10.31863 -10.31721 -10.31694 -10.31540 -10.31519
 Alpha  occ. eigenvalues --  -10.31383 -10.31378 -10.31377 -10.31353 -10.31092
 Alpha  occ. eigenvalues --  -10.31074 -10.31004 -10.30990 -10.30977 -10.30946
 Alpha  occ. eigenvalues --  -10.30922 -10.30914 -10.30904 -10.30888 -10.30875
 Alpha  occ. eigenvalues --  -10.30873 -10.30858 -10.30842 -10.30832 -10.30829
 Alpha  occ. eigenvalues --  -10.30827 -10.30826 -10.30811 -10.30796 -10.30792
 Alpha  occ. eigenvalues --  -10.30771 -10.30743 -10.30741 -10.30728 -10.30692
 Alpha  occ. eigenvalues --  -10.30669 -10.30665 -10.30652 -10.30646 -10.30645
 Alpha  occ. eigenvalues --  -10.30643 -10.30618 -10.30604 -10.30569 -10.30544
 Alpha  occ. eigenvalues --  -10.30544 -10.30497 -10.30496 -10.29415 -10.29411
 Alpha  occ. eigenvalues --  -10.29376 -10.29368 -10.29358 -10.29309 -10.28971
 Alpha  occ. eigenvalues --  -10.28949 -10.28927 -10.28913 -10.28900 -10.28880
 Alpha  occ. eigenvalues --  -10.28672 -10.28644 -10.28636 -10.28627 -10.28538
 Alpha  occ. eigenvalues --  -10.28521  -6.90961  -6.90915  -6.90909  -1.24389
 Alpha  occ. eigenvalues --   -1.24344  -1.24334  -1.21164  -1.21115  -1.21106
 Alpha  occ. eigenvalues --   -1.08693  -1.08550  -1.08477  -1.07044  -1.06845
 Alpha  occ. eigenvalues --   -1.06744  -1.00220  -1.00129  -1.00114  -0.96846
 Alpha  occ. eigenvalues --   -0.96717  -0.96687  -0.95862  -0.95770  -0.95751
 Alpha  occ. eigenvalues --   -0.93899  -0.93814  -0.93772  -0.92112  -0.91572
 Alpha  occ. eigenvalues --   -0.91179  -0.91078  -0.91056  -0.89551  -0.89503
 Alpha  occ. eigenvalues --   -0.88941  -0.88859  -0.88698  -0.88661  -0.88367
 Alpha  occ. eigenvalues --   -0.86545  -0.85722  -0.85623  -0.85609  -0.85434
 Alpha  occ. eigenvalues --   -0.85240  -0.85092  -0.85062  -0.84989  -0.84838
 Alpha  occ. eigenvalues --   -0.84833  -0.84538  -0.84451  -0.84444  -0.84428
 Alpha  occ. eigenvalues --   -0.83451  -0.83291  -0.83098  -0.80886  -0.80802
 Alpha  occ. eigenvalues --   -0.80091  -0.80074  -0.79922  -0.79831  -0.79817
 Alpha  occ. eigenvalues --   -0.79295  -0.78835  -0.76627  -0.76357  -0.76022
 Alpha  occ. eigenvalues --   -0.74885  -0.74798  -0.74776  -0.72608  -0.72501
 Alpha  occ. eigenvalues --   -0.72471  -0.72138  -0.72014  -0.71919  -0.71896
 Alpha  occ. eigenvalues --   -0.70654  -0.70506  -0.70479  -0.70001  -0.69440
 Alpha  occ. eigenvalues --   -0.69352  -0.69155  -0.68948  -0.68859  -0.68838
 Alpha  occ. eigenvalues --   -0.66824  -0.66792  -0.66581  -0.66424  -0.64933
 Alpha  occ. eigenvalues --   -0.64656  -0.64522  -0.64341  -0.64280  -0.64101
 Alpha  occ. eigenvalues --   -0.63688  -0.63105  -0.63066  -0.63014  -0.62527
 Alpha  occ. eigenvalues --   -0.62473  -0.62424  -0.62160  -0.62015  -0.61571
 Alpha  occ. eigenvalues --   -0.61553  -0.61444  -0.61413  -0.59871  -0.58697
 Alpha  occ. eigenvalues --   -0.58497  -0.58341  -0.57989  -0.57429  -0.57155
 Alpha  occ. eigenvalues --   -0.56223  -0.55853  -0.55762  -0.55737  -0.55576
 Alpha  occ. eigenvalues --   -0.55471  -0.55454  -0.55437  -0.55366  -0.55340
 Alpha  occ. eigenvalues --   -0.55167  -0.55076  -0.55072  -0.54917  -0.54774
 Alpha  occ. eigenvalues --   -0.54711  -0.54665  -0.54630  -0.54601  -0.54201
 Alpha  occ. eigenvalues --   -0.54121  -0.54104  -0.53177  -0.53131  -0.52715
 Alpha  occ. eigenvalues --   -0.52550  -0.52460  -0.52439  -0.52401  -0.52370
 Alpha  occ. eigenvalues --   -0.52308  -0.51790  -0.51710  -0.51625  -0.51588
 Alpha  occ. eigenvalues --   -0.51516  -0.51335  -0.51229  -0.51191  -0.51113
 Alpha  occ. eigenvalues --   -0.51081  -0.51073  -0.51053  -0.50895  -0.50766
 Alpha  occ. eigenvalues --   -0.50562  -0.50332  -0.50194  -0.50107  -0.50071
 Alpha  occ. eigenvalues --   -0.49928  -0.49893  -0.49854  -0.49841  -0.49789
 Alpha  occ. eigenvalues --   -0.49740  -0.49680  -0.49528  -0.49461  -0.49385
 Alpha  occ. eigenvalues --   -0.49306  -0.49246  -0.49087  -0.48508  -0.48426
 Alpha  occ. eigenvalues --   -0.48347  -0.48101  -0.48026  -0.47454  -0.47410
 Alpha  occ. eigenvalues --   -0.47309  -0.47254  -0.47184  -0.47079  -0.46681
 Alpha  occ. eigenvalues --   -0.46568  -0.46516  -0.46500  -0.46430  -0.46329
 Alpha  occ. eigenvalues --   -0.46308  -0.46158  -0.45898  -0.45853  -0.45757
 Alpha  occ. eigenvalues --   -0.45726  -0.45637  -0.45578  -0.45536  -0.45407
 Alpha  occ. eigenvalues --   -0.45118  -0.44978  -0.44844  -0.44687  -0.44428
 Alpha  occ. eigenvalues --   -0.44285  -0.44260  -0.44156  -0.44137  -0.43948
 Alpha  occ. eigenvalues --   -0.43748  -0.43676  -0.43483  -0.43405  -0.43342
 Alpha  occ. eigenvalues --   -0.43276  -0.43212  -0.43185  -0.43085  -0.43067
 Alpha  occ. eigenvalues --   -0.42975  -0.42958  -0.42902  -0.42708  -0.42609
 Alpha  occ. eigenvalues --   -0.42446  -0.42234  -0.42161  -0.42137  -0.41715
 Alpha  occ. eigenvalues --   -0.41692  -0.41680  -0.40127  -0.40030  -0.40012
 Alpha  occ. eigenvalues --   -0.39734  -0.39559  -0.39485  -0.38833  -0.38747
 Alpha  occ. eigenvalues --   -0.38723  -0.37729  -0.37652  -0.37628  -0.35802
 Alpha  occ. eigenvalues --   -0.35511  -0.35128  -0.34231  -0.34118  -0.34099
 Alpha  occ. eigenvalues --   -0.33261  -0.33171  -0.33113  -0.33057  -0.33035
 Alpha  occ. eigenvalues --   -0.32908  -0.32892  -0.32862  -0.31972  -0.31918
 Alpha  occ. eigenvalues --   -0.31663  -0.31560  -0.31464  -0.30182  -0.29996
 Alpha  occ. eigenvalues --   -0.26658  -0.26586  -0.26549  -0.26459  -0.25806
 Alpha  occ. eigenvalues --   -0.25047
 Alpha virt. eigenvalues --   -0.03352  -0.02904  -0.02538  -0.00990  -0.00873
 Alpha virt. eigenvalues --   -0.00831   0.04027   0.04119   0.04142   0.05940
 Alpha virt. eigenvalues --    0.06086   0.06105   0.06124   0.06237   0.06265
 Alpha virt. eigenvalues --    0.07644   0.07735   0.07768   0.10588   0.10669
 Alpha virt. eigenvalues --    0.10758   0.10843   0.11256   0.11387   0.11704
 Alpha virt. eigenvalues --    0.12257   0.13509   0.13620   0.13625   0.14416
 Alpha virt. eigenvalues --    0.14828   0.16393   0.16809   0.16931   0.17037
 Alpha virt. eigenvalues --    0.17104   0.17725   0.17867   0.17973   0.18301
 Alpha virt. eigenvalues --    0.18525   0.18594   0.18687   0.18771   0.19044
 Alpha virt. eigenvalues --    0.19100   0.19199   0.19701   0.19870   0.20434
 Alpha virt. eigenvalues --    0.20566   0.20608   0.20843   0.21149   0.21483
 Alpha virt. eigenvalues --    0.21747   0.22063   0.22185   0.22225   0.22428
 Alpha virt. eigenvalues --    0.22461   0.22518   0.22567   0.22684   0.22778
 Alpha virt. eigenvalues --    0.22901   0.23164   0.23214   0.23344   0.23364
 Alpha virt. eigenvalues --    0.23413   0.23459   0.23595   0.23746   0.23807
 Alpha virt. eigenvalues --    0.24032   0.24075   0.24157   0.24297   0.24348
 Alpha virt. eigenvalues --    0.24367   0.24403   0.24713   0.24844   0.24948
 Alpha virt. eigenvalues --    0.25166   0.25287   0.25370   0.25691   0.25987
 Alpha virt. eigenvalues --    0.26087   0.26111   0.26219   0.26287   0.26308
 Alpha virt. eigenvalues --    0.26371   0.26483   0.26559   0.26650   0.26707
 Alpha virt. eigenvalues --    0.26747   0.26849   0.26886   0.27010   0.27074
 Alpha virt. eigenvalues --    0.27207   0.27238   0.27309   0.27561   0.27613
 Alpha virt. eigenvalues --    0.27701   0.27763   0.28038   0.28279   0.28474
 Alpha virt. eigenvalues --    0.28539   0.28634   0.28685   0.28713   0.28757
 Alpha virt. eigenvalues --    0.28866   0.29020   0.29105   0.29222   0.29471
 Alpha virt. eigenvalues --    0.29630   0.29877   0.30312   0.30388   0.30599
 Alpha virt. eigenvalues --    0.30652   0.30715   0.30975   0.31385   0.31699
 Alpha virt. eigenvalues --    0.32200   0.32536   0.33150   0.33245   0.33290
 Alpha virt. eigenvalues --    0.33572   0.33748   0.33786   0.33806   0.33937
 Alpha virt. eigenvalues --    0.34002   0.34028   0.34057   0.34585   0.34853
 Alpha virt. eigenvalues --    0.35030   0.35039   0.35112   0.35146   0.35259
 Alpha virt. eigenvalues --    0.35848   0.35990   0.36193   0.36342   0.36446
 Alpha virt. eigenvalues --    0.36595   0.37232   0.37315   0.37346   0.37408
 Alpha virt. eigenvalues --    0.37464   0.37989   0.38024   0.38127   0.38154
 Alpha virt. eigenvalues --    0.38177   0.38210   0.38433   0.38539   0.38961
 Alpha virt. eigenvalues --    0.39020   0.39168   0.39243   0.39321   0.39735
 Alpha virt. eigenvalues --    0.39821   0.40096   0.40823   0.41054   0.41155
 Alpha virt. eigenvalues --    0.41222   0.41348   0.41400   0.41492   0.41801
 Alpha virt. eigenvalues --    0.42223   0.42359   0.42370   0.42690   0.42945
 Alpha virt. eigenvalues --    0.43133   0.43183   0.43683   0.44557   0.44954
 Alpha virt. eigenvalues --    0.45101   0.45529   0.45881   0.46147   0.46511
 Alpha virt. eigenvalues --    0.46921   0.47392   0.47450   0.47704   0.47857
 Alpha virt. eigenvalues --    0.47878   0.47974   0.48039   0.48707   0.49944
 Alpha virt. eigenvalues --    0.50543   0.51285   0.51364   0.51617   0.51724
 Alpha virt. eigenvalues --    0.51965   0.52186   0.52510   0.52830   0.52949
 Alpha virt. eigenvalues --    0.53143   0.53533   0.53669   0.53770   0.54115
 Alpha virt. eigenvalues --    0.54515   0.54679   0.54813   0.54909   0.55050
 Alpha virt. eigenvalues --    0.55226   0.55258   0.55313   0.55373   0.55505
 Alpha virt. eigenvalues --    0.55908   0.56328   0.56896   0.56997   0.57363
 Alpha virt. eigenvalues --    0.57403   0.57643   0.58006   0.58107   0.58294
 Alpha virt. eigenvalues --    0.58357   0.58546   0.58653   0.58761   0.58894
 Alpha virt. eigenvalues --    0.58988   0.59029   0.59128   0.59154   0.59219
 Alpha virt. eigenvalues --    0.59378   0.59651   0.59809   0.60225   0.60591
 Alpha virt. eigenvalues --    0.60702   0.60760   0.60895   0.61012   0.61013
 Alpha virt. eigenvalues --    0.61063   0.61229   0.61257   0.61471   0.61535
 Alpha virt. eigenvalues --    0.61593   0.61889   0.61958   0.62126   0.62375
 Alpha virt. eigenvalues --    0.62476   0.62595   0.62631   0.62724   0.62791
 Alpha virt. eigenvalues --    0.62903   0.62968   0.62997   0.63222   0.63464
 Alpha virt. eigenvalues --    0.63561   0.63564   0.63679   0.63762   0.63789
 Alpha virt. eigenvalues --    0.63966   0.64000   0.64268   0.64507   0.64636
 Alpha virt. eigenvalues --    0.64675   0.65004   0.65080   0.65150   0.65390
 Alpha virt. eigenvalues --    0.65431   0.65526   0.65575   0.65618   0.65801
 Alpha virt. eigenvalues --    0.65929   0.66052   0.66087   0.66130   0.66233
 Alpha virt. eigenvalues --    0.66375   0.66482   0.66505   0.66639   0.66727
 Alpha virt. eigenvalues --    0.66825   0.66916   0.66938   0.67111   0.67195
 Alpha virt. eigenvalues --    0.67629   0.67758   0.67885   0.67941   0.67994
 Alpha virt. eigenvalues --    0.68015   0.68097   0.68127   0.68219   0.68303
 Alpha virt. eigenvalues --    0.68335   0.68454   0.68650   0.68713   0.68768
 Alpha virt. eigenvalues --    0.68797   0.68951   0.69037   0.69069   0.69384
 Alpha virt. eigenvalues --    0.69600   0.69755   0.69849   0.69939   0.70008
 Alpha virt. eigenvalues --    0.70088   0.70134   0.70253   0.70360   0.70397
 Alpha virt. eigenvalues --    0.70575   0.70818   0.70849   0.70892   0.70978
 Alpha virt. eigenvalues --    0.71066   0.71141   0.71198   0.71280   0.71346
 Alpha virt. eigenvalues --    0.71687   0.71739   0.71822   0.71898   0.72041
 Alpha virt. eigenvalues --    0.72106   0.72199   0.72239   0.72469   0.72639
 Alpha virt. eigenvalues --    0.72693   0.72889   0.72954   0.73158   0.73995
 Alpha virt. eigenvalues --    0.74033   0.74303   0.75250   0.75407   0.75596
 Alpha virt. eigenvalues --    0.75678   0.75722   0.75939   0.76673   0.77109
 Alpha virt. eigenvalues --    0.77735   0.77921   0.78091   0.78248   0.78599
 Alpha virt. eigenvalues --    0.78896   0.78987   0.79092   0.79378   0.79481
 Alpha virt. eigenvalues --    0.79624   0.79709   0.79813   0.79831   0.80026
 Alpha virt. eigenvalues --    0.80245   0.80344   0.80887   0.80989   0.81316
 Alpha virt. eigenvalues --    0.81673   0.82416   0.83036   0.83197   0.83274
 Alpha virt. eigenvalues --    0.83465   0.83534   0.83876   0.84136   0.84145
 Alpha virt. eigenvalues --    0.84338   0.84682   0.84982   0.85113   0.85313
 Alpha virt. eigenvalues --    0.85366   0.85509   0.85668   0.85923   0.86164
 Alpha virt. eigenvalues --    0.86232   0.86253   0.86668   0.86899   0.87113
 Alpha virt. eigenvalues --    0.87368   0.87615   0.87650   0.87763   0.87830
 Alpha virt. eigenvalues --    0.88072   0.88568   0.88937   0.89036   0.89144
 Alpha virt. eigenvalues --    0.89625   0.89829   0.90191   0.90499   0.90903
 Alpha virt. eigenvalues --    0.91021   0.91054   0.91070   0.91125   0.91238
 Alpha virt. eigenvalues --    0.91374   0.91474   0.91647   0.91738   0.91834
 Alpha virt. eigenvalues --    0.91986   0.92044   0.92286   0.92654   0.92706
 Alpha virt. eigenvalues --    0.92787   0.92841   0.92869   0.92919   0.92981
 Alpha virt. eigenvalues --    0.93094   0.93138   0.93272   0.93344   0.93430
 Alpha virt. eigenvalues --    0.93467   0.93554   0.94194   0.94344   0.94551
 Alpha virt. eigenvalues --    0.94637   0.94727   0.94755   0.94893   0.94914
 Alpha virt. eigenvalues --    0.95235   0.95270   0.95370   0.95510   0.95679
 Alpha virt. eigenvalues --    0.95697   0.95856   0.96029   0.96106   0.96228
 Alpha virt. eigenvalues --    0.96349   0.96370   0.96434   0.96565   0.96723
 Alpha virt. eigenvalues --    0.96732   0.96882   0.97124   0.97250   0.97543
 Alpha virt. eigenvalues --    0.97678   0.97877   0.98075   0.98146   0.98237
 Alpha virt. eigenvalues --    0.98353   0.98459   0.98781   0.98923   0.99331
 Alpha virt. eigenvalues --    0.99371   0.99470   0.99571   0.99664   1.00049
 Alpha virt. eigenvalues --    1.00198   1.00262   1.00370   1.00378   1.00741
 Alpha virt. eigenvalues --    1.00912   1.00978   1.01160   1.01256   1.01508
 Alpha virt. eigenvalues --    1.01601   1.01740   1.01856   1.02058   1.02246
 Alpha virt. eigenvalues --    1.02462   1.02623   1.02682   1.02949   1.03019
 Alpha virt. eigenvalues --    1.03080   1.03243   1.03340   1.03437   1.03674
 Alpha virt. eigenvalues --    1.03694   1.03767   1.04247   1.04581   1.04657
 Alpha virt. eigenvalues --    1.05005   1.05166   1.05403   1.05419   1.05684
 Alpha virt. eigenvalues --    1.05819   1.05886   1.06200   1.06397   1.06469
 Alpha virt. eigenvalues --    1.07183   1.07210   1.07455   1.07890   1.08101
 Alpha virt. eigenvalues --    1.08250   1.08449   1.08593   1.08847   1.08928
 Alpha virt. eigenvalues --    1.09025   1.09433   1.09679   1.10122   1.10355
 Alpha virt. eigenvalues --    1.10731   1.10869   1.11017   1.11319   1.11339
 Alpha virt. eigenvalues --    1.11715   1.11890   1.11896   1.12081   1.12394
 Alpha virt. eigenvalues --    1.12411   1.12512   1.12564   1.12603   1.12844
 Alpha virt. eigenvalues --    1.13237   1.13573   1.13799   1.13920   1.14080
 Alpha virt. eigenvalues --    1.14162   1.14965   1.15529   1.15960   1.16325
 Alpha virt. eigenvalues --    1.16483   1.16720   1.16740   1.17066   1.17094
 Alpha virt. eigenvalues --    1.17647   1.18116   1.18411   1.18769   1.18838
 Alpha virt. eigenvalues --    1.19206   1.19519   1.19838   1.20027   1.20232
 Alpha virt. eigenvalues --    1.20265   1.20339   1.20907   1.21181   1.21492
 Alpha virt. eigenvalues --    1.21806   1.21968   1.22108   1.22213   1.22466
 Alpha virt. eigenvalues --    1.22589   1.22634   1.22921   1.23251   1.23339
 Alpha virt. eigenvalues --    1.23480   1.23634   1.23741   1.24079   1.24177
 Alpha virt. eigenvalues --    1.24534   1.24708   1.24792   1.24890   1.24986
 Alpha virt. eigenvalues --    1.25181   1.25444   1.25552   1.26026   1.26219
 Alpha virt. eigenvalues --    1.26366   1.26804   1.26933   1.27187   1.27234
 Alpha virt. eigenvalues --    1.27311   1.27966   1.27992   1.28183   1.28413
 Alpha virt. eigenvalues --    1.28558   1.28783   1.28951   1.29434   1.29681
 Alpha virt. eigenvalues --    1.29820   1.30101   1.30226   1.30357   1.30713
 Alpha virt. eigenvalues --    1.30981   1.31145   1.31372   1.31603   1.31891
 Alpha virt. eigenvalues --    1.32223   1.32330   1.32609   1.32812   1.32860
 Alpha virt. eigenvalues --    1.33169   1.33307   1.33355   1.33830   1.33977
 Alpha virt. eigenvalues --    1.34251   1.34328   1.34489   1.34676   1.34757
 Alpha virt. eigenvalues --    1.34815   1.34957   1.35104   1.35655   1.35971
 Alpha virt. eigenvalues --    1.36799   1.36834   1.38422   1.38481   1.38607
 Alpha virt. eigenvalues --    1.38685   1.39048   1.39744   1.39869   1.40157
 Alpha virt. eigenvalues --    1.40308   1.40473   1.41462   1.41890   1.41972
 Alpha virt. eigenvalues --    1.42209   1.42529   1.42631   1.42894   1.43207
 Alpha virt. eigenvalues --    1.43542   1.43735   1.44159   1.44269   1.44601
 Alpha virt. eigenvalues --    1.44629   1.44679   1.44939   1.45110   1.45394
 Alpha virt. eigenvalues --    1.45754   1.45870   1.46004   1.46155   1.46259
 Alpha virt. eigenvalues --    1.46322   1.47384   1.47537   1.47869   1.48023
 Alpha virt. eigenvalues --    1.48270   1.48312   1.49514   1.49729   1.49742
 Alpha virt. eigenvalues --    1.50170   1.50299   1.50383   1.51168   1.51230
 Alpha virt. eigenvalues --    1.51401   1.51585   1.51708   1.51761   1.51766
 Alpha virt. eigenvalues --    1.51853   1.51897   1.52138   1.52207   1.52282
 Alpha virt. eigenvalues --    1.52392   1.52467   1.52578   1.53270   1.53389
 Alpha virt. eigenvalues --    1.53480   1.53659   1.53730   1.53792   1.54586
 Alpha virt. eigenvalues --    1.55247   1.55506   1.55583   1.55667   1.55750
 Alpha virt. eigenvalues --    1.55875   1.56017   1.56054   1.56354   1.56422
 Alpha virt. eigenvalues --    1.56470   1.56493   1.57047   1.57124   1.57165
 Alpha virt. eigenvalues --    1.57252   1.57388   1.57507   1.57608   1.57836
 Alpha virt. eigenvalues --    1.57858   1.57903   1.57948   1.58131   1.58237
 Alpha virt. eigenvalues --    1.58265   1.58347   1.58416   1.58564   1.58646
 Alpha virt. eigenvalues --    1.58789   1.58820   1.59139   1.59515   1.59691
 Alpha virt. eigenvalues --    1.60465   1.60537   1.60677   1.61750   1.62078
 Alpha virt. eigenvalues --    1.62206   1.62420   1.63323   1.63633   1.64095
 Alpha virt. eigenvalues --    1.64388   1.64721   1.65038   1.65982   1.66119
 Alpha virt. eigenvalues --    1.66449   1.67106   1.67402   1.68665   1.69062
 Alpha virt. eigenvalues --    1.69224   1.69720   1.69924   1.69990   1.70541
 Alpha virt. eigenvalues --    1.70731   1.70882   1.71145   1.71293   1.71371
 Alpha virt. eigenvalues --    1.71771   1.71891   1.72422   1.73189   1.73219
 Alpha virt. eigenvalues --    1.73421   1.73671   1.73847   1.73962   1.74073
 Alpha virt. eigenvalues --    1.74572   1.75004   1.75145   1.75644   1.76094
 Alpha virt. eigenvalues --    1.76483   1.76997   1.77275   1.77556   1.77840
 Alpha virt. eigenvalues --    1.78399   1.78601   1.79407   1.79686   1.79961
 Alpha virt. eigenvalues --    1.80390   1.80769   1.80932   1.82318   1.82848
 Alpha virt. eigenvalues --    1.84029   1.84123   1.84137   1.84317   1.84406
 Alpha virt. eigenvalues --    1.84622   1.85036   1.85703   1.86066   1.86264
 Alpha virt. eigenvalues --    1.86326   1.86452   1.86550   1.87321   1.87408
 Alpha virt. eigenvalues --    1.87432   1.87635   1.87761   1.88489   1.88676
 Alpha virt. eigenvalues --    1.88730   1.88948   1.89064   1.89272   1.89462
 Alpha virt. eigenvalues --    1.89566   1.89599   1.89757   1.90008   1.90417
 Alpha virt. eigenvalues --    1.90459   1.90764   1.91004   1.91267   1.91387
 Alpha virt. eigenvalues --    1.91519   1.91976   1.92762   1.93013   1.93452
 Alpha virt. eigenvalues --    1.93751   1.94072   1.94140   1.94394   1.94494
 Alpha virt. eigenvalues --    1.94679   1.94903   1.95293   1.95310   1.95462
 Alpha virt. eigenvalues --    1.95814   1.95910   1.96032   1.96291   1.96338
 Alpha virt. eigenvalues --    1.96862   1.96963   1.97027   1.97092   1.97245
 Alpha virt. eigenvalues --    1.97527   1.97647   1.97790   1.97985   1.98241
 Alpha virt. eigenvalues --    1.98366   1.98448   1.98596   1.98920   1.99148
 Alpha virt. eigenvalues --    1.99210   1.99307   1.99523   1.99577   1.99834
 Alpha virt. eigenvalues --    2.00118   2.00567   2.00828   2.01070   2.01122
 Alpha virt. eigenvalues --    2.01236   2.01325   2.01352   2.01467   2.01513
 Alpha virt. eigenvalues --    2.01542   2.01946   2.02046   2.02209   2.02393
 Alpha virt. eigenvalues --    2.02588   2.02644   2.02713   2.02762   2.02805
 Alpha virt. eigenvalues --    2.02954   2.03152   2.03183   2.03376   2.03396
 Alpha virt. eigenvalues --    2.03897   2.04170   2.04487   2.04798   2.05124
 Alpha virt. eigenvalues --    2.05350   2.05474   2.05823   2.06168   2.06216
 Alpha virt. eigenvalues --    2.06340   2.06404   2.06482   2.06824   2.06996
 Alpha virt. eigenvalues --    2.07084   2.07380   2.07915   2.08030   2.08047
 Alpha virt. eigenvalues --    2.08318   2.08615   2.08645   2.08985   2.09683
 Alpha virt. eigenvalues --    2.09865   2.09949   2.10020   2.10107   2.10419
 Alpha virt. eigenvalues --    2.10568   2.10914   2.10957   2.11089   2.11177
 Alpha virt. eigenvalues --    2.11368   2.11584   2.12148   2.12226   2.13156
 Alpha virt. eigenvalues --    2.13660   2.13906   2.14287   2.14402   2.14644
 Alpha virt. eigenvalues --    2.14752   2.14983   2.15111   2.15156   2.15469
 Alpha virt. eigenvalues --    2.15606   2.15767   2.15849   2.16576   2.17788
 Alpha virt. eigenvalues --    2.18266   2.18302   2.18451   2.18497   2.18689
 Alpha virt. eigenvalues --    2.19245   2.19395   2.19619   2.19823   2.20300
 Alpha virt. eigenvalues --    2.20388   2.20745   2.20949   2.21188   2.21357
 Alpha virt. eigenvalues --    2.21541   2.21912   2.22086   2.22199   2.22349
 Alpha virt. eigenvalues --    2.22376   2.22896   2.22967   2.23091   2.23386
 Alpha virt. eigenvalues --    2.23792   2.24362   2.24430   2.24477   2.24782
 Alpha virt. eigenvalues --    2.25119   2.25307   2.25384   2.25505   2.25614
 Alpha virt. eigenvalues --    2.25705   2.25822   2.26245   2.26612   2.27078
 Alpha virt. eigenvalues --    2.27715   2.28156   2.28582   2.29043   2.29272
 Alpha virt. eigenvalues --    2.29366   2.29382   2.29530   2.29555   2.29672
 Alpha virt. eigenvalues --    2.29805   2.30003   2.30084   2.30394   2.30521
 Alpha virt. eigenvalues --    2.30681   2.30830   2.31418   2.32011   2.32147
 Alpha virt. eigenvalues --    2.32379   2.32436   2.32664   2.32807   2.33358
 Alpha virt. eigenvalues --    2.33431   2.33491   2.33798   2.34101   2.34360
 Alpha virt. eigenvalues --    2.34699   2.34781   2.34862   2.34894   2.35033
 Alpha virt. eigenvalues --    2.35102   2.35550   2.35612   2.35732   2.35803
 Alpha virt. eigenvalues --    2.36181   2.36343   2.36578   2.36694   2.36780
 Alpha virt. eigenvalues --    2.36983   2.37008   2.37206   2.37378   2.37452
 Alpha virt. eigenvalues --    2.37576   2.37930   2.38237   2.38336   2.38827
 Alpha virt. eigenvalues --    2.39201   2.39438   2.39554   2.39619   2.39855
 Alpha virt. eigenvalues --    2.40036   2.40196   2.40240   2.40622   2.40727
 Alpha virt. eigenvalues --    2.40933   2.41043   2.41193   2.41643   2.42121
 Alpha virt. eigenvalues --    2.42646   2.42724   2.43388   2.43489   2.43714
 Alpha virt. eigenvalues --    2.44199   2.44722   2.44896   2.45095   2.45322
 Alpha virt. eigenvalues --    2.45565   2.46662   2.46913   2.47198   2.47524
 Alpha virt. eigenvalues --    2.47749   2.47820   2.48013   2.48175   2.48269
 Alpha virt. eigenvalues --    2.48530   2.48560   2.48802   2.49040   2.49173
 Alpha virt. eigenvalues --    2.49465   2.49496   2.49778   2.49894   2.50019
 Alpha virt. eigenvalues --    2.50475   2.51008   2.51034   2.51804   2.52197
 Alpha virt. eigenvalues --    2.52237   2.52332   2.52443   2.53351   2.53416
 Alpha virt. eigenvalues --    2.53920   2.54010   2.54122   2.54183   2.54424
 Alpha virt. eigenvalues --    2.54623   2.55046   2.55902   2.56532   2.56760
 Alpha virt. eigenvalues --    2.57242   2.57600   2.57884   2.58349   2.58564
 Alpha virt. eigenvalues --    2.59180   2.59926   2.60215   2.60446   2.60990
 Alpha virt. eigenvalues --    2.61261   2.61444   2.61788   2.62094   2.62190
 Alpha virt. eigenvalues --    2.62241   2.62447   2.62768   2.62833   2.63153
 Alpha virt. eigenvalues --    2.63981   2.64796   2.64838   2.64967   2.65514
 Alpha virt. eigenvalues --    2.65662   2.65849   2.65950   2.65960   2.66099
 Alpha virt. eigenvalues --    2.66441   2.66753   2.66999   2.67025   2.67806
 Alpha virt. eigenvalues --    2.68282   2.69025   2.69268   2.69952   2.70297
 Alpha virt. eigenvalues --    2.70575   2.70684   2.71039   2.71868   2.71949
 Alpha virt. eigenvalues --    2.72903   2.72961   2.73084   2.73094   2.73207
 Alpha virt. eigenvalues --    2.73832   2.74704   2.74851   2.75269   2.75306
 Alpha virt. eigenvalues --    2.75388   2.75496   2.75610   2.75731   2.75855
 Alpha virt. eigenvalues --    2.76074   2.76168   2.76276   2.77268   2.77378
 Alpha virt. eigenvalues --    2.77474   2.78241   2.78303   2.78728   2.79119
 Alpha virt. eigenvalues --    2.79260   2.79350   2.79402   2.79472   2.79609
 Alpha virt. eigenvalues --    2.81036   2.81649   2.82102   2.82212   2.82414
 Alpha virt. eigenvalues --    2.82499   2.82640   2.83002   2.83091   2.83132
 Alpha virt. eigenvalues --    2.83274   2.84526   2.84714   2.84795   2.85368
 Alpha virt. eigenvalues --    2.85445   2.85692   2.85854   2.86863   2.86994
 Alpha virt. eigenvalues --    2.87046   2.87785   2.87953   2.88000   2.88141
 Alpha virt. eigenvalues --    2.88177   2.88205   2.90800   2.90894   2.91501
 Alpha virt. eigenvalues --    2.92859   2.93035   2.93226   2.93548   2.93715
 Alpha virt. eigenvalues --    2.94055   2.94237   2.94533   2.94946   2.96535
 Alpha virt. eigenvalues --    2.96605   2.97172   2.97273   2.97395   2.97909
 Alpha virt. eigenvalues --    2.98027   2.98246   2.98603   2.99037   2.99946
 Alpha virt. eigenvalues --    3.00099   3.01692   3.04885   3.04961   3.05029
 Alpha virt. eigenvalues --    3.05881   3.05991   3.06135   3.06266   3.07612
 Alpha virt. eigenvalues --    3.07807   3.07901   3.08022   3.09250   3.10295
 Alpha virt. eigenvalues --    3.11241   3.12547   3.12632   3.12832   3.13040
 Alpha virt. eigenvalues --    3.13112   3.13141   3.14195   3.15155   3.15277
 Alpha virt. eigenvalues --    3.15291   3.16792   3.19258   3.21235   3.24465
 Alpha virt. eigenvalues --    3.25621   3.26131   3.26263   3.26313   3.26467
 Alpha virt. eigenvalues --    3.26552   3.26707   3.27919   3.28908   3.29431
 Alpha virt. eigenvalues --    3.30213   3.31914   3.32071   3.32172   3.36901
 Alpha virt. eigenvalues --    3.38117   3.40233   3.40338   3.40417   3.40460
 Alpha virt. eigenvalues --    3.42798   3.44770   3.49591   3.50198   3.50543
 Alpha virt. eigenvalues --    3.51082   3.51437   3.52430   3.55595   3.55698
 Alpha virt. eigenvalues --    3.55746   3.62351   3.62454   3.62600   3.90467
 Alpha virt. eigenvalues --    3.90596   3.91140   4.19000   4.19109   4.19276
 Alpha virt. eigenvalues --    4.19627   4.19743   4.19758   4.19803   4.19908
 Alpha virt. eigenvalues --    4.20005   4.20199   4.20270   4.21247   4.21341
 Alpha virt. eigenvalues --    4.21377   4.22715   4.22820   4.22838   4.23085
 Alpha virt. eigenvalues --    4.23146   4.23347   4.23755   4.25038   4.25105
 Alpha virt. eigenvalues --    4.25414   4.25578   4.25646   4.26093   4.27301
 Alpha virt. eigenvalues --    4.28191   4.28324   4.28531   4.29259   4.29299
 Alpha virt. eigenvalues --    4.29999   4.30867   4.31720   4.33545   4.33703
 Alpha virt. eigenvalues --    4.33817   4.34629   4.34740   4.36610   4.36665
 Alpha virt. eigenvalues --    4.36962   4.37104   4.37341   4.37835   4.38825
 Alpha virt. eigenvalues --    4.39070   4.40290   4.40992   4.41531   4.42505
 Alpha virt. eigenvalues --    4.42599   4.42629   4.42815   4.43306   4.43491
 Alpha virt. eigenvalues --    4.43709   4.44653   4.46536   4.46880   4.47604
 Alpha virt. eigenvalues --    4.48038   4.48189   4.48285   4.49573   4.49975
 Alpha virt. eigenvalues --    4.50168   4.50680   4.52581   4.52810   4.53083
 Alpha virt. eigenvalues --    4.53664   4.55081   4.56203   4.56735   4.57479
 Alpha virt. eigenvalues --    4.59047   4.59378   4.59752   4.65049   4.65549
 Alpha virt. eigenvalues --    4.66749   4.67474   4.67531   4.69316   4.69604
 Alpha virt. eigenvalues --    4.69957   4.70366   4.71661   4.71932   4.73579
 Alpha virt. eigenvalues --    4.75166   4.76020   4.76156   4.76734   4.81951
 Alpha virt. eigenvalues --    4.82047   4.82148   4.85179   4.87775   4.92326
 Alpha virt. eigenvalues --    4.95385   4.97872   5.03062   5.03069   5.03152
 Alpha virt. eigenvalues --    5.99791   6.00889   6.01331
          Condensed to atoms (all electrons):
 Mulliken charges:
               1
     1  C    0.356875
     2  C   -0.147016
     3  C    0.132207
     4  C    0.206083
     5  N   -0.608533
     6  C   -0.083310
     7  C    0.218477
     8  C    0.133639
     9  N   -0.593223
    10  C   -0.323222
    11  C    0.357953
    12  H    0.166021
    13  B    0.728071
    14  F   -0.333855
    15  F   -0.331875
    16  C   -0.111985
    17  C    0.084846
    18  C    0.089520
    19  C   -0.205314
    20  C    0.073767
    21  C    0.072777
    22  C   -0.205166
    23  C   -0.175330
    24  H    0.192749
    25  C   -0.207000
    26  C   -0.064915
    27  C   -0.206727
    28  H    0.193897
    29  C   -0.176571
    30  C   -0.173609
    31  H    0.176392
    32  H    0.184089
    33  C   -0.173339
    34  H    0.183942
    35  H    0.175068
    36  H    0.172465
    37  H    0.171227
    38  C   -0.014400
    39  C   -0.176031
    40  C   -0.175637
    41  C   -0.169940
    42  H    0.177369
    43  C   -0.169924
    44  H    0.177717
    45  C   -0.164036
    46  H    0.172636
    47  H    0.171827
    48  H    0.170930
    49  C   -0.571946
    50  H    0.190878
    51  H    0.191854
    52  H    0.184931
    53  C   -0.573475
    54  H    0.195636
    55  H    0.192118
    56  H    0.177705
    57  C   -0.146115
    58  C    0.356735
    59  C    0.131966
    60  N   -0.608937
    61  C    0.201544
    62  C   -0.571139
    63  B    0.728172
    64  C   -0.072267
    65  H    0.190885
    66  H    0.191668
    67  H    0.185830
    68  N   -0.609400
    69  F   -0.332878
    70  F   -0.332086
    71  C    0.200786
    72  C   -0.116502
    73  C    0.358546
    74  C    0.130153
    75  C    0.091257
    76  C    0.090727
    77  C   -0.145974
    78  C   -0.572728
    79  C   -0.206785
    80  C    0.073004
    81  C    0.072795
    82  C   -0.205912
    83  H    0.192334
    84  H    0.191556
    85  H    0.186605
    86  C   -0.175620
    87  H    0.192532
    88  C   -0.206524
    89  C   -0.064220
    90  C   -0.206040
    91  H    0.192138
    92  C   -0.176211
    93  C   -0.173013
    94  H    0.177410
    95  H    0.184754
    96  C   -0.015121
    97  C   -0.173505
    98  H    0.184183
    99  H    0.173686
   100  H    0.173702
   101  C   -0.176125
   102  C   -0.175690
   103  H    0.170519
   104  C   -0.170012
   105  H    0.179054
   106  C   -0.169984
   107  H    0.177607
   108  C   -0.164003
   109  H    0.173155
   110  H    0.171730
   111  H    0.170777
   112  C   -0.584328
   113  H    0.217238
   114  H    0.216648
   115  H    0.177892
   116  C   -0.580691
   117  H    0.186776
   118  H    0.208893
   119  H    0.220720
   120  C   -0.580769
   121  H    0.209822
   122  H    0.219683
   123  H    0.186444
   124  C   -0.579478
   125  H    0.207842
   126  H    0.220026
   127  H    0.185930
   128  C   -0.146656
   129  C    0.358753
   130  C    0.130117
   131  N   -0.608811
   132  C    0.205299
   133  C   -0.573420
   134  B    0.728037
   135  C   -0.081224
   136  H    0.191835
   137  H    0.192662
   138  H    0.186397
   139  N   -0.593252
   140  F   -0.334187
   141  F   -0.332301
   142  C    0.217998
   143  C   -0.114557
   144  C    0.358058
   145  C    0.133683
   146  C    0.086059
   147  C    0.090509
   148  C   -0.323227
   149  C   -0.573206
   150  C   -0.205689
   151  C    0.073308
   152  C    0.072737
   153  C   -0.206214
   154  H    0.165967
   155  H    0.195511
   156  H    0.192836
   157  H    0.177601
   158  C   -0.175394
   159  H    0.191782
   160  C   -0.206331
   161  C   -0.064789
   162  C   -0.206436
   163  H    0.193321
   164  C   -0.176130
   165  C   -0.173921
   166  H    0.174860
   167  H    0.184461
   168  C   -0.015694
   169  C   -0.173263
   170  H    0.184783
   171  H    0.176938
   172  H    0.171757
   173  C   -0.175921
   174  C   -0.175384
   175  H    0.173412
   176  C   -0.169918
   177  H    0.176817
   178  C   -0.169987
   179  H    0.179230
   180  C   -0.164001
   181  H    0.172242
   182  H    0.173285
   183  H    0.170915
   184  C   -0.578994
   185  H    0.207477
   186  H    0.219892
   187  H    0.184794
   188  C   -0.584312
   189  H    0.216831
   190  H    0.216241
   191  H    0.177863
 Sum of Mulliken charges =  -0.00000
 Mulliken charges with hydrogens summed into heavy atoms:
               1
     1  C    0.356875
     2  C   -0.147016
     3  C    0.132207
     4  C    0.206083
     5  N   -0.608533
     6  C   -0.083310
     7  C    0.218477
     8  C    0.133639
     9  N   -0.593223
    10  C   -0.157201
    11  C    0.357953
    13  B    0.728071
    14  F   -0.333855
    15  F   -0.331875
    16  C   -0.111985
    17  C    0.084846
    18  C    0.089520
    19  C   -0.012565
    20  C    0.073767
    21  C    0.072777
    22  C   -0.011269
    23  C    0.001062
    25  C   -0.022911
    26  C   -0.064915
    27  C   -0.022785
    29  C   -0.001503
    30  C   -0.001144
    33  C   -0.002112
    38  C   -0.014400
    39  C    0.001339
    40  C    0.002080
    41  C    0.002696
    43  C    0.001903
    45  C    0.006894
    49  C   -0.004284
    53  C   -0.008015
    57  C   -0.146115
    58  C    0.356735
    59  C    0.131966
    60  N   -0.608937
    61  C    0.201544
    62  C   -0.002756
    63  B    0.728172
    64  C   -0.072267
    68  N   -0.609400
    69  F   -0.332878
    70  F   -0.332086
    71  C    0.200786
    72  C   -0.116502
    73  C    0.358546
    74  C    0.130153
    75  C    0.091257
    76  C    0.090727
    77  C   -0.145974
    78  C   -0.002233
    79  C   -0.014253
    80  C    0.073004
    81  C    0.072795
    82  C   -0.013774
    86  C    0.001790
    88  C   -0.021769
    89  C   -0.064220
    90  C   -0.021857
    92  C   -0.002524
    93  C    0.000689
    96  C   -0.015121
    97  C   -0.002985
   101  C    0.002929
   102  C    0.001917
   104  C    0.003143
   106  C    0.001746
   108  C    0.006773
   112  C    0.027449
   116  C    0.035698
   120  C    0.035179
   124  C    0.034319
   128  C   -0.146656
   129  C    0.358753
   130  C    0.130117
   131  N   -0.608811
   132  C    0.205299
   133  C   -0.002526
   134  B    0.728037
   135  C   -0.081224
   139  N   -0.593252
   140  F   -0.334187
   141  F   -0.332301
   142  C    0.217998
   143  C   -0.114557
   144  C    0.358058
   145  C    0.133683
   146  C    0.086059
   147  C    0.090509
   148  C   -0.157260
   149  C   -0.007257
   150  C   -0.013907
   151  C    0.073308
   152  C    0.072737
   153  C   -0.012892
   158  C   -0.000534
   160  C   -0.021869
   161  C   -0.064789
   162  C   -0.021653
   164  C    0.000808
   165  C   -0.002164
   168  C   -0.015694
   169  C    0.000148
   173  C    0.000896
   174  C    0.003846
   176  C    0.002324
   178  C    0.003298
   180  C    0.006913
   184  C    0.033170
   188  C    0.026622
 Electronic spatial extent (au):  <R**2>=         191644.2408
 Charge=             -0.0000 electrons
 Dipole moment (field-independent basis, Debye):
    X=             -1.0325    Y=             -0.4587    Z=              9.5780  Tot=              9.6444
 Quadrupole moment (field-independent basis, Debye-Ang):
   XX=           -569.2989   YY=           -595.0686   ZZ=           -625.5630
   XY=            -35.0509   XZ=            -20.2777   YZ=             -4.5238
 Traceless Quadrupole moment (field-independent basis, Debye-Ang):
   XX=             27.3446   YY=              1.5749   ZZ=            -28.9196
   XY=            -35.0509   XZ=            -20.2777   YZ=             -4.5238
 Octapole moment (field-independent basis, Debye-Ang**2):
  XXX=             58.4636  YYY=             19.3198  ZZZ=            148.6140  XYY=             33.2612
  XXY=           -350.5548  XXZ=            357.1899  XZZ=            -19.9916  YZZ=              8.9004
  YYZ=            105.0007  XYZ=            -10.5763
 Hexadecapole moment (field-independent basis, Debye-Ang**3):
 XXXX=        -176926.1773 YYYY=         -37265.9301 ZZZZ=         -27521.5430 XXXY=           -510.1154
 XXXZ=            -80.7602 YYYX=          -1331.7372 YYYZ=            121.3182 ZZZX=          -1072.7344
 ZZZY=            -35.0727 XXYY=         -36439.1959 XXZZ=         -35222.0018 YYZZ=         -10893.2918
 XXYZ=           -303.3060 YYXZ=            385.0607 ZZXY=            -63.5917
 N-N= 2.192289572607D+04 E-N=-5.505680083153D+04  KE= 4.777260353488D+03
 Calling FoFJK, ICntrl=      2127 FMM=T ISym2X=0 I1Cent= 0 IOpClX= 0 NMat=1 NMatS=1 NMatT=0.
 ***** Axes restored to original set *****
 -------------------------------------------------------------------
 Center     Atomic                   Forces (Hartrees/Bohr)
 Number     Number              X              Y              Z
 -------------------------------------------------------------------
      1        6          -0.000000115    0.000004728   -0.000003688
      2        6           0.000001121   -0.000002316    0.000005822
      3        6          -0.000001275    0.000004245   -0.000001784
      4        6           0.000002538   -0.000002762    0.000000031
      5        7          -0.000001531   -0.000003683   -0.000000231
      6        6          -0.000000928    0.000002879   -0.000000968
      7        6           0.000002373   -0.000003024   -0.000001414
      8        6          -0.000003419    0.000001336    0.000001235
      9        7          -0.000001180   -0.000001145    0.000000967
     10        6          -0.000000142    0.000001904   -0.000002186
     11        6           0.000000983    0.000000225    0.000000341
     12        1           0.000000139   -0.000000861    0.000000155
     13        5           0.000001588   -0.000003053    0.000000967
     14        9           0.000000336    0.000001509    0.000000603
     15        9          -0.000000785    0.000002185   -0.000001270
     16        6           0.000002397   -0.000003033    0.000001383
     17        6           0.000002235    0.000001700   -0.000002641
     18        6           0.000000577    0.000002153    0.000000453
     19        6           0.000001861   -0.000001190   -0.000000627
     20        6           0.000000527    0.000000561   -0.000000224
     21        6          -0.000000386    0.000000315    0.000001399
     22        6          -0.000000500   -0.000000267   -0.000001167
     23        6          -0.000000658   -0.000000167    0.000000002
     24        1          -0.000000039    0.000000147   -0.000000120
     25        6           0.000000019   -0.000000842    0.000000558
     26        6          -0.000000849    0.000000932    0.000000394
     27        6          -0.000000043   -0.000000090   -0.000000341
     28        1          -0.000000331    0.000000455    0.000000382
     29        6           0.000000200   -0.000000257    0.000000514
     30        6          -0.000000081    0.000001574   -0.000000117
     31        1          -0.000000145    0.000000401   -0.000000520
     32        1          -0.000000208    0.000000447   -0.000000540
     33        6           0.000000233    0.000001176    0.000000247
     34        1          -0.000000059   -0.000000099   -0.000000031
     35        1           0.000000104    0.000000027    0.000000263
     36        1          -0.000000169   -0.000000020   -0.000000602
     37        1           0.000000034    0.000000338    0.000000397
     38        6           0.000002121    0.000000428   -0.000000244
     39        6          -0.000001415    0.000000501   -0.000000117
     40        6          -0.000000721    0.000000450    0.000000395
     41        6          -0.000000115    0.000000524    0.000000167
     42        1           0.000000318    0.000000544   -0.000000098
     43        6          -0.000000707    0.000000554   -0.000000075
     44        1           0.000000043    0.000000599   -0.000000041
     45        6           0.000000124    0.000000656   -0.000000479
     46        1          -0.000000106    0.000000631   -0.000000031
     47        1           0.000000148    0.000000655   -0.000000115
     48        1           0.000000001    0.000000715    0.000000236
     49        6          -0.000000592   -0.000002313   -0.000000507
     50        1           0.000001104    0.000000428   -0.000000261
     51        1          -0.000002486   -0.000000150    0.000000397
     52        1          -0.000000501    0.000000245   -0.000000290
     53        6          -0.000000474   -0.000001991    0.000000613
     54        1          -0.000001742    0.000001517    0.000000504
     55        1          -0.000000382    0.000001411   -0.000000046
     56        1          -0.000000053   -0.000000186    0.000000033
     57        6          -0.000002067    0.000001646    0.000000955
     58        6           0.000005427   -0.000003211   -0.000003680
     59        6          -0.000004514   -0.000003910   -0.000003300
     60        7          -0.000003014    0.000006181    0.000013752
     61        6           0.000003989    0.000001170   -0.000005984
     62        6          -0.000000203   -0.000000500   -0.000000330
     63        5           0.000004178   -0.000007262   -0.000012025
     64        6          -0.000000975    0.000000085    0.000002970
     65        1           0.000000476    0.000000841    0.000000782
     66        1           0.000001446    0.000000574    0.000001178
     67        1          -0.000000022    0.000000040   -0.000000418
     68        7          -0.000002781    0.000005749    0.000007073
     69        9          -0.000001082    0.000000831    0.000000467
     70        9          -0.000001138   -0.000001404    0.000001232
     71        6           0.000004825    0.000001787   -0.000000815
     72        6          -0.000002917    0.000000249    0.000000191
     73        6          -0.000001846    0.000002995   -0.000003083
     74        6          -0.000004841   -0.000002827   -0.000011843
     75        6           0.000000392   -0.000000389    0.000000339
     76        6          -0.000000079   -0.000000382    0.000000235
     77        6           0.000005478   -0.000008919    0.000009631
     78        6          -0.000003745   -0.000003467   -0.000000888
     79        6          -0.000000308    0.000000666    0.000000683
     80        6          -0.000000768    0.000000779    0.000000732
     81        6           0.000001331   -0.000000473    0.000000148
     82        6           0.000000017   -0.000000536    0.000000656
     83        1           0.000001385    0.000000394    0.000003484
     84        1           0.000002587    0.000002185    0.000001916
     85        1           0.000001731   -0.000000245   -0.000000790
     86        6          -0.000000203   -0.000000378   -0.000000218
     87        1           0.000000579   -0.000000405   -0.000000060
     88        6          -0.000000500   -0.000000457   -0.000001058
     89        6           0.000000092    0.000001185    0.000000232
     90        6          -0.000000293   -0.000001174   -0.000000844
     91        1           0.000000008    0.000000348   -0.000000243
     92        6          -0.000000014    0.000000138    0.000000199
     93        6           0.000000543   -0.000000515    0.000001571
     94        1           0.000000282   -0.000000123    0.000000833
     95        1           0.000000466   -0.000000171    0.000000669
     96        6          -0.000000419   -0.000000498    0.000001424
     97        6          -0.000000160    0.000001339    0.000000367
     98        1          -0.000000017    0.000000556    0.000000497
     99        1          -0.000000107    0.000000395    0.000000078
    100        1          -0.000000143   -0.000000225    0.000000461
    101        6           0.000000809   -0.000000567    0.000000066
    102        6           0.000000054    0.000000864    0.000001058
    103        1           0.000000167    0.000000385    0.000000374
    104        6          -0.000000727    0.000000805    0.000000391
    105        1          -0.000000382    0.000000377    0.000000515
    106        6           0.000000798    0.000000371    0.000000513
    107        1           0.000000271    0.000000148    0.000000351
    108        6           0.000000058   -0.000000239    0.000000883
    109        1           0.000000258    0.000000446    0.000000541
    110        1           0.000000031    0.000000278    0.000000530
    111        1           0.000000102    0.000000366    0.000000648
    112        6          -0.000000692   -0.000001129    0.000000075
    113        1           0.000000607   -0.000000214   -0.000000238
    114        1          -0.000000235   -0.000000404    0.000000058
    115        1           0.000000287   -0.000000132   -0.000000106
    116        6          -0.000001620   -0.000000407    0.000001245
    117        1           0.000001118   -0.000000514   -0.000000346
    118        1           0.000001325   -0.000000416   -0.000000375
    119        1          -0.000000712   -0.000000892    0.000000262
    120        6           0.000000606    0.000003873    0.000003830
    121        1           0.000000268   -0.000000766   -0.000001360
    122        1          -0.000000300   -0.000001695   -0.000001173
    123        1           0.000000051   -0.000001139   -0.000000987
    124        6           0.000001529    0.000002931    0.000008451
    125        1          -0.000001511   -0.000001580   -0.000002346
    126        1          -0.000001240   -0.000002105   -0.000003835
    127        1           0.000001929    0.000000070   -0.000002579
    128        6          -0.000004926    0.000010068    0.000004335
    129        6           0.000000852   -0.000002606   -0.000002925
    130        6           0.000002066   -0.000004319   -0.000001584
    131        7          -0.000002346   -0.000001197    0.000007869
    132        6          -0.000003497    0.000003550   -0.000004821
    133        6           0.000001444    0.000000752    0.000005741
    134        5           0.000001332    0.000002085   -0.000008258
    135        6           0.000001780   -0.000006836   -0.000000790
    136        1          -0.000001579    0.000001229   -0.000001066
    137        1          -0.000002635   -0.000000122   -0.000000990
    138        1          -0.000000376    0.000000298   -0.000002683
    139        7          -0.000002453    0.000002465   -0.000002010
    140        9          -0.000001153   -0.000000862    0.000003127
    141        9           0.000000485   -0.000002466    0.000002157
    142        6          -0.000002134    0.000001954    0.000002037
    143        6           0.000003050    0.000001054   -0.000002573
    144        6           0.000007162   -0.000002814    0.000002573
    145        6           0.000004213   -0.000000092   -0.000000318
    146        6          -0.000001253   -0.000001649    0.000000052
    147        6          -0.000000052   -0.000000174    0.000000556
    148        6          -0.000002305    0.000003111    0.000000947
    149        6           0.000005823    0.000000613   -0.000000710
    150        6          -0.000000415    0.000001785    0.000001274
    151        6           0.000000686    0.000000511   -0.000001515
    152        6          -0.000001196    0.000001946   -0.000001623
    153        6           0.000000008   -0.000000709   -0.000001488
    154        1           0.000000121   -0.000000309    0.000000436
    155        1          -0.000001580   -0.000000813    0.000001364
    156        1          -0.000002626   -0.000000384   -0.000000092
    157        1          -0.000001478    0.000000202   -0.000000437
    158        6           0.000000138   -0.000000749   -0.000000745
    159        1          -0.000000036   -0.000000808   -0.000000355
    160        6          -0.000000370    0.000000822   -0.000000440
    161        6          -0.000000031   -0.000000750    0.000003933
    162        6          -0.000000012   -0.000000975    0.000000156
    163        1          -0.000000217   -0.000000583    0.000000068
    164        6           0.000000042    0.000000331    0.000000388
    165        6          -0.000000142    0.000000972    0.000000077
    166        1           0.000000054    0.000000283   -0.000000122
    167        1          -0.000000185    0.000000051   -0.000000536
    168        6           0.000000897   -0.000000092   -0.000001219
    169        6           0.000000085   -0.000000850   -0.000000636
    170        1          -0.000000031   -0.000000223   -0.000001107
    171        1          -0.000000043   -0.000000485   -0.000000919
    172        1          -0.000000108   -0.000000017    0.000000003
    173        6          -0.000000452    0.000000255   -0.000000962
    174        6          -0.000001171    0.000000309    0.000000314
    175        1          -0.000000007   -0.000000188   -0.000000136
    176        6           0.000000483   -0.000000260   -0.000001038
    177        1          -0.000000103    0.000000148   -0.000000383
    178        6           0.000000217   -0.000000497   -0.000000790
    179        1           0.000000271   -0.000000035   -0.000000345
    180        6          -0.000000296    0.000000202   -0.000000641
    181        1          -0.000000472    0.000000205   -0.000000523
    182        1          -0.000000167    0.000000056   -0.000000678
    183        1          -0.000000225    0.000000301   -0.000000616
    184        6           0.000000701   -0.000005884   -0.000000573
    185        1           0.000001038    0.000001454    0.000000138
    186        1          -0.000000105    0.000000470   -0.000000525
    187        1          -0.000001830   -0.000000666   -0.000000708
    188        6           0.000000734   -0.000006412    0.000000298
    189        1          -0.000000345    0.000001203   -0.000000789
    190        1          -0.000000040    0.000002106   -0.000000646
    191        1          -0.000000206    0.000001009    0.000000167
 -------------------------------------------------------------------
 Cartesian Forces:  Max     0.000013752 RMS     0.000002121

 GradGradGradGradGradGradGradGradGradGradGradGradGradGradGradGradGradGrad
 Berny optimization.
 FormGI is forming the generalized inverse of G from B-inverse, IUseBI=4.
 Internal  Forces:  Max     0.000009370 RMS     0.000001258
 Search for a local minimum.
 Step number   1 out of a maximum of 1138
 All quantities printed in internal units (Hartrees-Bohrs-Radians)
 Mixed Optimization -- En-DIIS/RFO-DIIS
 Second derivative matrix not updated -- first step.
 ITU=  0
     Eigenvalues ---    0.00522   0.00523   0.00523   0.00804   0.00804
     Eigenvalues ---    0.00810   0.00810   0.00811   0.00811   0.00862
     Eigenvalues ---    0.00863   0.00863   0.00882   0.00883   0.00889
     Eigenvalues ---    0.00890   0.00890   0.00891   0.00918   0.00919
     Eigenvalues ---    0.00928   0.01108   0.01109   0.01114   0.01221
     Eigenvalues ---    0.01221   0.01257   0.01257   0.01263   0.01427
     Eigenvalues ---    0.01429   0.01430   0.01435   0.01443   0.01444
     Eigenvalues ---    0.01556   0.01557   0.01558   0.01613   0.01621
     Eigenvalues ---    0.01622   0.01637   0.01637   0.01637   0.01653
     Eigenvalues ---    0.01660   0.01660   0.01680   0.01681   0.01681
     Eigenvalues ---    0.01723   0.01729   0.01729   0.01729   0.01731
     Eigenvalues ---    0.01732   0.01736   0.01736   0.01736   0.01742
     Eigenvalues ---    0.01742   0.01742   0.01743   0.01754   0.01754
     Eigenvalues ---    0.01754   0.01778   0.01779   0.01779   0.01779
     Eigenvalues ---    0.01779   0.01786   0.01796   0.01797   0.01797
     Eigenvalues ---    0.01922   0.01922   0.01923   0.01990   0.01990
     Eigenvalues ---    0.01991   0.01991   0.01991   0.01991   0.01997
     Eigenvalues ---    0.01997   0.02004   0.02004   0.02005   0.02006
     Eigenvalues ---    0.02006   0.02006   0.02006   0.02008   0.02009
     Eigenvalues ---    0.02009   0.02031   0.02033   0.02034   0.02039
     Eigenvalues ---    0.02041   0.02042   0.02129   0.02129   0.02129
     Eigenvalues ---    0.02129   0.02130   0.02130   0.02136   0.02136
     Eigenvalues ---    0.02136   0.02141   0.02142   0.02160   0.02160
     Eigenvalues ---    0.02160   0.02166   0.02166   0.02166   0.02170
     Eigenvalues ---    0.02171   0.02171   0.02173   0.02175   0.02175
     Eigenvalues ---    0.02175   0.02175   0.02175   0.02176   0.02182
     Eigenvalues ---    0.02182   0.02182   0.02190   0.02190   0.02191
     Eigenvalues ---    0.02193   0.02193   0.02193   0.02194   0.02195
     Eigenvalues ---    0.02195   0.02195   0.02195   0.02195   0.02226
     Eigenvalues ---    0.02226   0.02242   0.02242   0.02242   0.02247
     Eigenvalues ---    0.02247   0.02247   0.02372   0.02372   0.02372
     Eigenvalues ---    0.02374   0.02375   0.02375   0.07152   0.07153
     Eigenvalues ---    0.07156   0.07157   0.07158   0.07162   0.07166
     Eigenvalues ---    0.07168   0.07176   0.07338   0.07339   0.07355
     Eigenvalues ---    0.07356   0.07359   0.07359   0.07364   0.07367
     Eigenvalues ---    0.07391   0.07392   0.07392   0.07393   0.07490
     Eigenvalues ---    0.07496   0.07499   0.07500   0.07502   0.07505
     Eigenvalues ---    0.10347   0.10350   0.10353   0.13485   0.13492
     Eigenvalues ---    0.13494   0.14848   0.14863   0.14865   0.16000
     Eigenvalues ---    0.16000   0.16000   0.16000   0.16000   0.16000
     Eigenvalues ---    0.16000   0.16000   0.16000   0.16000   0.16000
     Eigenvalues ---    0.16000   0.16000   0.16000   0.16000   0.16000
     Eigenvalues ---    0.16000   0.16000   0.16000   0.16000   0.16000
     Eigenvalues ---    0.16000   0.16000   0.16000   0.16000   0.16000
     Eigenvalues ---    0.16000   0.16000   0.16000   0.16000   0.16000
     Eigenvalues ---    0.16000   0.16000   0.16000   0.16000   0.16000
     Eigenvalues ---    0.16000   0.16000   0.16000   0.16000   0.16000
     Eigenvalues ---    0.16000   0.16000   0.16000   0.16000   0.16000
     Eigenvalues ---    0.16000   0.16000   0.16000   0.16000   0.16000
     Eigenvalues ---    0.16000   0.16000   0.16000   0.16000   0.16000
     Eigenvalues ---    0.16000   0.16000   0.16000   0.16000   0.16000
     Eigenvalues ---    0.16000   0.16000   0.16000   0.16000   0.16000
     Eigenvalues ---    0.16000   0.16000   0.16000   0.16000   0.16000
     Eigenvalues ---    0.16000   0.16000   0.16000   0.16000   0.16000
     Eigenvalues ---    0.16000   0.22000   0.22000   0.22000   0.22000
     Eigenvalues ---    0.22000   0.22000   0.22000   0.22000   0.22000
     Eigenvalues ---    0.22000   0.22000   0.22000   0.22531   0.22532
     Eigenvalues ---    0.22532   0.22568   0.22568   0.22568   0.23478
     Eigenvalues ---    0.23478   0.23478   0.23805   0.23805   0.24468
     Eigenvalues ---    0.24469   0.24469   0.24505   0.24506   0.24506
     Eigenvalues ---    0.24962   0.24973   0.24975   0.24979   0.24987
     Eigenvalues ---    0.24990   0.24990   0.24991   0.24991   0.24991
     Eigenvalues ---    0.24991   0.24992   0.24992   0.24993   0.24993
     Eigenvalues ---    0.24995   0.24995   0.24996   0.24996   0.24997
     Eigenvalues ---    0.24997   0.24997   0.24997   0.24997   0.24997
     Eigenvalues ---    0.24998   0.24998   0.24998   0.24998   0.24999
     Eigenvalues ---    0.24999   0.24999   0.24999   0.24999   0.24999
     Eigenvalues ---    0.24999   0.24999   0.24999   0.24999   0.25000
     Eigenvalues ---    0.25000   0.25000   0.25000   0.25000   0.25000
     Eigenvalues ---    0.25000   0.25000   0.25000   0.25000   0.25000
     Eigenvalues ---    0.25000   0.25000   0.25000   0.25000   0.25000
     Eigenvalues ---    0.25000   0.27013   0.27023   0.27027   0.27064
     Eigenvalues ---    0.27073   0.27092   0.32678   0.32684   0.32728
     Eigenvalues ---    0.32728   0.32740   0.32741   0.33148   0.33158
     Eigenvalues ---    0.33161   0.33318   0.33321   0.33371   0.33379
     Eigenvalues ---    0.33383   0.33389   0.33614   0.33619   0.33701
     Eigenvalues ---    0.34160   0.34161   0.34165   0.34165   0.34229
     Eigenvalues ---    0.34233   0.34238   0.34239   0.34242   0.34244
     Eigenvalues ---    0.34310   0.34319   0.34349   0.34357   0.34374
     Eigenvalues ---    0.34386   0.34393   0.34401   0.34401   0.34402
     Eigenvalues ---    0.34403   0.34411   0.34423   0.34426   0.34428
     Eigenvalues ---    0.34429   0.34519   0.34521   0.34526   0.34531
     Eigenvalues ---    0.34548   0.34548   0.34550   0.34550   0.34568
     Eigenvalues ---    0.34571   0.35229   0.35230   0.35231   0.35233
     Eigenvalues ---    0.35234   0.35234   0.35279   0.35281   0.35281
     Eigenvalues ---    0.35283   0.35283   0.35284   0.35292   0.35292
     Eigenvalues ---    0.35293   0.35307   0.35308   0.35308   0.35309
     Eigenvalues ---    0.35309   0.35313   0.35314   0.35314   0.35316
     Eigenvalues ---    0.35318   0.35320   0.35321   0.35388   0.35392
     Eigenvalues ---    0.35397   0.35401   0.35402   0.35405   0.35408
     Eigenvalues ---    0.35411   0.35419   0.35440   0.35441   0.35443
     Eigenvalues ---    0.35444   0.35445   0.35449   0.35724   0.35724
     Eigenvalues ---    0.36268   0.36272   0.37763   0.37768   0.37798
     Eigenvalues ---    0.38047   0.38048   0.38054   0.38561   0.38568
     Eigenvalues ---    0.38569   0.38622   0.38634   0.38636   0.38733
     Eigenvalues ---    0.38737   0.38760   0.39998   0.40004   0.40099
     Eigenvalues ---    0.40182   0.40188   0.40189   0.40552   0.40554
     Eigenvalues ---    0.40556   0.41231   0.41338   0.41338   0.41407
     Eigenvalues ---    0.41408   0.41408   0.41465   0.41482   0.41483
     Eigenvalues ---    0.41489   0.41490   0.41493   0.42354   0.42355
     Eigenvalues ---    0.42356   0.42371   0.42372   0.42373   0.42898
     Eigenvalues ---    0.43225   0.43245   0.43679   0.44067   0.44073
     Eigenvalues ---    0.44082   0.44185   0.44195   0.44473   0.44523
     Eigenvalues ---    0.44536   0.44977   0.44997   0.45003   0.45040
     Eigenvalues ---    0.45071   0.45079   0.45186   0.45531   0.45542
     Eigenvalues ---    0.46287   0.46289   0.46291   0.46305   0.46354
     Eigenvalues ---    0.46358   0.46474   0.46546   0.46548   0.46549
     Eigenvalues ---    0.46840   0.46892   0.46940   0.46941   0.46941
     Eigenvalues ---    0.47019   0.47022   0.47023   0.47025   0.47026
     Eigenvalues ---    0.47060   0.47200   0.47232   0.47371   0.50262
     Eigenvalues ---    0.50265   0.50274   0.50281   0.50283   0.50286
     Eigenvalues ---    0.51740   0.51743   0.51753   0.51783   0.51786
     Eigenvalues ---    0.51793   0.55204   0.55221   0.55582   0.55591
     Eigenvalues ---    0.55594   0.55634
 RFO step:  Lambda=-2.56659580D-08 EMin= 5.22374036D-03
 Linear search not attempted -- first point.
 Iteration  1 RMS(Cart)=  0.00046454 RMS(Int)=  0.00000002
 Iteration  2 RMS(Cart)=  0.00000014 RMS(Int)=  0.00000000
 Variable       Old X    -DE/DX   Delta X   Delta X   Delta X     New X
                                 (Linear)    (Quad)   (Total)
    R1        2.67476   0.00000   0.00000   0.00000   0.00000   2.67476
    R2        2.52554  -0.00000   0.00000  -0.00000  -0.00000   2.52554
    R3        2.81691  -0.00000   0.00000  -0.00000  -0.00000   2.81691
    R4        2.63526  -0.00000   0.00000  -0.00001  -0.00001   2.63525
    R5        2.76959   0.00000   0.00000   0.00000   0.00000   2.76959
    R6        2.68954   0.00000   0.00000   0.00001   0.00001   2.68955
    R7        2.82831  -0.00000   0.00000  -0.00000  -0.00000   2.82831
    R8        2.63245   0.00000   0.00000   0.00001   0.00001   2.63246
    R9        2.63953   0.00000   0.00000   0.00000   0.00000   2.63954
   R10        2.93978   0.00000   0.00000   0.00001   0.00001   2.93979
   R11        2.63717  -0.00000   0.00000  -0.00001  -0.00001   2.63716
   R12        2.81286   0.00000   0.00000   0.00000   0.00000   2.81286
   R13        2.69612  -0.00001   0.00000  -0.00002  -0.00002   2.69611
   R14        2.63399  -0.00000   0.00000  -0.00001  -0.00001   2.63399
   R15        2.61797   0.00000   0.00000   0.00000   0.00000   2.61798
   R16        2.82920  -0.00000   0.00000  -0.00000  -0.00000   2.82920
   R17        2.52947   0.00000   0.00000   0.00000   0.00000   2.52947
   R18        2.93853  -0.00000   0.00000  -0.00001  -0.00001   2.93852
   R19        2.65910   0.00000   0.00000   0.00000   0.00000   2.65910
   R20        2.04515  -0.00000   0.00000  -0.00000  -0.00000   2.04515
   R21        2.81791  -0.00000   0.00000  -0.00000  -0.00000   2.81791
   R22        2.63196  -0.00000   0.00000  -0.00000  -0.00000   2.63195
   R23        2.62615   0.00000   0.00000   0.00001   0.00001   2.62616
   R24        2.64930  -0.00000   0.00000  -0.00000  -0.00000   2.64930
   R25        2.64960  -0.00000   0.00000  -0.00000  -0.00000   2.64960
   R26        2.70656  -0.00000   0.00000  -0.00000  -0.00000   2.70656
   R27        2.70972   0.00000   0.00000   0.00000   0.00000   2.70973
   R28        2.70985   0.00000   0.00000   0.00000   0.00000   2.70985
   R29        2.70715   0.00000   0.00000   0.00000   0.00000   2.70715
   R30        2.57434   0.00000   0.00000   0.00000   0.00000   2.57435
   R31        2.05043  -0.00000   0.00000  -0.00000  -0.00000   2.05042
   R32        2.70765  -0.00000   0.00000  -0.00000  -0.00000   2.70765
   R33        2.65658   0.00000   0.00000   0.00000   0.00000   2.65658
   R34        2.65631   0.00000   0.00000   0.00000   0.00000   2.65632
   R35        2.70785   0.00000   0.00000   0.00000   0.00000   2.70785
   R36        2.05034  -0.00000   0.00000  -0.00000  -0.00000   2.05034
   R37        2.57425   0.00000   0.00000   0.00000   0.00000   2.57425
   R38        2.68969   0.00000   0.00000   0.00000   0.00000   2.68969
   R39        2.05159   0.00000   0.00000   0.00000   0.00000   2.05159
   R40        2.57444   0.00000   0.00000   0.00000   0.00000   2.57444
   R41        2.04961  -0.00000   0.00000  -0.00000  -0.00000   2.04961
   R42        2.82075  -0.00000   0.00000  -0.00000  -0.00000   2.82075
   R43        2.57424  -0.00000   0.00000  -0.00000  -0.00000   2.57424
   R44        2.04959  -0.00000   0.00000  -0.00000  -0.00000   2.04959
   R45        2.68982  -0.00000   0.00000  -0.00000  -0.00000   2.68982
   R46        2.05169   0.00000   0.00000   0.00000   0.00000   2.05169
   R47        2.05176  -0.00000   0.00000  -0.00000  -0.00000   2.05176
   R48        2.05179   0.00000   0.00000   0.00000   0.00000   2.05179
   R49        2.63998  -0.00000   0.00000  -0.00000  -0.00000   2.63998
   R50        2.64013   0.00000   0.00000   0.00000   0.00000   2.64013
   R51        2.62995   0.00000   0.00000  -0.00000  -0.00000   2.62995
   R52        2.05298   0.00000   0.00000   0.00000   0.00000   2.05298
   R53        2.62988  -0.00000   0.00000  -0.00000  -0.00000   2.62988
   R54        2.05302  -0.00000   0.00000  -0.00000  -0.00000   2.05302
   R55        2.63104  -0.00000   0.00000  -0.00000  -0.00000   2.63104
   R56        2.05218  -0.00000   0.00000  -0.00000  -0.00000   2.05218
   R57        2.63114   0.00000   0.00000   0.00000   0.00000   2.63114
   R58        2.05222  -0.00000   0.00000  -0.00000  -0.00000   2.05222
   R59        2.05202   0.00000   0.00000   0.00000   0.00000   2.05202
   R60        2.07060   0.00000   0.00000   0.00000   0.00000   2.07060
   R61        2.06617  -0.00000   0.00000  -0.00000  -0.00000   2.06617
   R62        2.06642   0.00000   0.00000   0.00000   0.00000   2.06642
   R63        2.06921   0.00000   0.00000   0.00001   0.00001   2.06921
   R64        2.06809  -0.00000   0.00000  -0.00000  -0.00000   2.06809
   R65        2.06658  -0.00000   0.00000  -0.00000  -0.00000   2.06658
   R66        2.67483  -0.00000   0.00000  -0.00001  -0.00001   2.67483
   R67        2.63504  -0.00000   0.00000  -0.00000  -0.00000   2.63504
   R68        2.52538   0.00000   0.00000   0.00001   0.00001   2.52538
   R69        2.81673   0.00000   0.00000   0.00000   0.00000   2.81673
   R70        2.68978  -0.00000   0.00000  -0.00000  -0.00000   2.68977
   R71        2.82811   0.00000   0.00000   0.00000   0.00000   2.82811
   R72        2.63249  -0.00000   0.00000   0.00000   0.00000   2.63249
   R73        2.93889   0.00000   0.00000   0.00001   0.00001   2.93890
   R74        2.63889   0.00000   0.00000   0.00000   0.00000   2.63889
   R75        2.07061   0.00000   0.00000   0.00000   0.00000   2.07061
   R76        2.06614  -0.00000   0.00000  -0.00000  -0.00000   2.06614
   R77        2.06659   0.00000   0.00000   0.00000   0.00000   2.06659
   R78        2.93931   0.00000   0.00000   0.00001   0.00001   2.93932
   R79        2.62954   0.00000   0.00000   0.00000   0.00000   2.62954
   R80        2.62801  -0.00000   0.00000  -0.00000  -0.00000   2.62801
   R81        2.63867  -0.00000   0.00000  -0.00001  -0.00001   2.63866
   R82        2.81137   0.00000   0.00000   0.00000   0.00000   2.81137
   R83        2.63265  -0.00000   0.00000  -0.00000  -0.00000   2.63264
   R84        2.52512   0.00000   0.00000   0.00000   0.00000   2.52513
   R85        2.68989   0.00000   0.00000   0.00000   0.00000   2.68989
   R86        2.65013  -0.00000   0.00000  -0.00000  -0.00000   2.65013
   R87        2.64993   0.00000   0.00000   0.00000   0.00000   2.64993
   R88        2.67621   0.00001   0.00000   0.00001   0.00001   2.67623
   R89        2.81684  -0.00000   0.00000  -0.00000  -0.00000   2.81684
   R90        2.63390  -0.00000   0.00000  -0.00001  -0.00001   2.63390
   R91        2.82808   0.00000   0.00000   0.00001   0.00001   2.82809
   R92        2.70702  -0.00000   0.00000  -0.00000  -0.00000   2.70702
   R93        2.70965  -0.00000   0.00000  -0.00000  -0.00000   2.70965
   R94        2.70942   0.00000   0.00000   0.00000   0.00000   2.70942
   R95        2.70707  -0.00000   0.00000  -0.00000  -0.00000   2.70707
   R96        2.76964   0.00000   0.00000   0.00001   0.00001   2.76965
   R97        2.07052  -0.00000   0.00000  -0.00000  -0.00000   2.07052
   R98        2.06622   0.00000   0.00000   0.00001   0.00001   2.06622
   R99        2.06672  -0.00000   0.00000  -0.00001  -0.00001   2.06672
   R100       2.57427   0.00000   0.00000   0.00000   0.00000   2.57427
   R101       2.05023  -0.00000   0.00000  -0.00000  -0.00000   2.05023
   R102       2.70786   0.00000   0.00000   0.00000   0.00000   2.70786
   R103       2.65642   0.00000   0.00000   0.00000   0.00000   2.65642
   R104       2.65642  -0.00000   0.00000  -0.00000  -0.00000   2.65641
   R105       2.70782  -0.00000   0.00000  -0.00000  -0.00000   2.70782
   R106       2.05027   0.00000   0.00000   0.00000   0.00000   2.05027
   R107       2.57429   0.00000   0.00000   0.00000   0.00000   2.57429
   R108       2.68971   0.00000   0.00000   0.00000   0.00000   2.68971
   R109       2.05156  -0.00000   0.00000  -0.00000  -0.00000   2.05156
   R110       2.57418  -0.00000   0.00000  -0.00000  -0.00000   2.57418
   R111       2.04952   0.00000   0.00000   0.00000   0.00000   2.04952
   R112       2.82070   0.00000   0.00000   0.00000   0.00000   2.82070
   R113       2.57423   0.00000   0.00000   0.00000   0.00000   2.57423
   R114       2.04961  -0.00000   0.00000  -0.00000  -0.00000   2.04961
   R115       2.68975  -0.00000   0.00000  -0.00000  -0.00000   2.68974
   R116       2.05176   0.00000   0.00000   0.00000   0.00000   2.05176
   R117       2.05164   0.00000   0.00000   0.00000   0.00000   2.05164
   R118       2.63999  -0.00000   0.00000  -0.00000  -0.00000   2.63999
   R119       2.64004   0.00000   0.00000   0.00000   0.00000   2.64004
   R120       2.05178   0.00000   0.00000   0.00000   0.00000   2.05178
   R121       2.62998  -0.00000   0.00000  -0.00000  -0.00000   2.62998
   R122       2.05297   0.00000   0.00000   0.00000   0.00000   2.05297
   R123       2.62986   0.00000   0.00000   0.00000   0.00000   2.62986
   R124       2.05305   0.00000   0.00000   0.00000   0.00000   2.05305
   R125       2.63104   0.00000   0.00000   0.00000   0.00000   2.63104
   R126       2.05218  -0.00000   0.00000  -0.00000  -0.00000   2.05218
   R127       2.63112   0.00000   0.00000   0.00000   0.00000   2.63112
   R128       2.05224  -0.00000   0.00000  -0.00000  -0.00000   2.05224
   R129       2.05204  -0.00000   0.00000  -0.00000  -0.00000   2.05204
   R130       2.06732  -0.00000   0.00000  -0.00000  -0.00000   2.06732
   R131       2.06704   0.00000   0.00000   0.00000   0.00000   2.06704
   R132       2.06378   0.00000   0.00000   0.00000   0.00000   2.06378
   R133       2.06412  -0.00000   0.00000  -0.00000  -0.00000   2.06412
   R134       2.06923   0.00000   0.00000   0.00000   0.00000   2.06923
   R135       2.06460  -0.00000   0.00000  -0.00000  -0.00000   2.06460
   R136       2.06930   0.00000   0.00000   0.00000   0.00000   2.06930
   R137       2.06462  -0.00000   0.00000  -0.00000  -0.00000   2.06462
   R138       2.06415  -0.00000   0.00000  -0.00000  -0.00000   2.06415
   R139       2.06946  -0.00000   0.00000  -0.00001  -0.00001   2.06945
   R140       2.06444   0.00000   0.00000   0.00001   0.00001   2.06444
   R141       2.06412  -0.00000   0.00000  -0.00000  -0.00000   2.06411
   R142       2.67552   0.00001   0.00000   0.00002   0.00002   2.67554
   R143       2.63449  -0.00000   0.00000  -0.00000  -0.00000   2.63449
   R144       2.52548   0.00000   0.00000   0.00000   0.00000   2.52548
   R145       2.81705   0.00000   0.00000   0.00001   0.00001   2.81706
   R146       2.68938  -0.00000   0.00000  -0.00001  -0.00001   2.68937
   R147       2.82831   0.00000   0.00000   0.00001   0.00001   2.82832
   R148       2.63251  -0.00000   0.00000  -0.00001  -0.00001   2.63251
   R149       2.93944  -0.00000   0.00000  -0.00000  -0.00000   2.93944
   R150       2.63990  -0.00001   0.00000  -0.00001  -0.00001   2.63988
   R151       2.07053   0.00000   0.00000   0.00001   0.00001   2.07054
   R152       2.06612   0.00000   0.00000   0.00000   0.00000   2.06612
   R153       2.06658  -0.00000   0.00000  -0.00000  -0.00000   2.06658
   R154       2.93807  -0.00000   0.00000   0.00000   0.00000   2.93807
   R155       2.63139  -0.00000   0.00000  -0.00001  -0.00001   2.63138
   R156       2.62766   0.00000   0.00000   0.00001   0.00001   2.62767
   R157       2.63722  -0.00001   0.00000  -0.00001  -0.00001   2.63721
   R158       2.81277   0.00000   0.00000   0.00000   0.00000   2.81278
   R159       2.63417  -0.00000   0.00000  -0.00000  -0.00000   2.63417
   R160       2.52964  -0.00000   0.00000  -0.00001  -0.00001   2.52963
   R161       2.69604  -0.00000   0.00000  -0.00001  -0.00001   2.69603
   R162       2.64942   0.00000   0.00000   0.00000   0.00000   2.64942
   R163       2.64991   0.00000   0.00000   0.00000   0.00000   2.64991
   R164       2.65888   0.00000   0.00000   0.00001   0.00001   2.65889
   R165       2.81797   0.00000   0.00000   0.00000   0.00000   2.81798
   R166       2.61798  -0.00000   0.00000  -0.00000  -0.00000   2.61798
   R167       2.82910   0.00000   0.00000   0.00000   0.00000   2.82910
   R168       2.70658  -0.00000   0.00000  -0.00000  -0.00000   2.70657
   R169       2.70965   0.00000   0.00000   0.00000   0.00000   2.70965
   R170       2.70981   0.00000   0.00000   0.00000   0.00000   2.70981
   R171       2.70722   0.00000   0.00000   0.00000   0.00000   2.70722
   R172       2.04516  -0.00000   0.00000  -0.00000  -0.00000   2.04516
   R173       2.06929   0.00000   0.00000   0.00000   0.00000   2.06929
   R174       2.06795  -0.00000   0.00000  -0.00000  -0.00000   2.06794
   R175       2.06656   0.00000   0.00000   0.00000   0.00000   2.06656
   R176       2.57448  -0.00000   0.00000  -0.00000  -0.00000   2.57447
   R177       2.05050   0.00000   0.00000   0.00000   0.00000   2.05050
   R178       2.70759  -0.00000   0.00000  -0.00000  -0.00000   2.70759
   R179       2.65636  -0.00000   0.00000  -0.00000  -0.00000   2.65636
   R180       2.65613   0.00000   0.00000   0.00000   0.00000   2.65614
   R181       2.70775  -0.00000   0.00000  -0.00000  -0.00000   2.70775
   R182       2.05028   0.00000   0.00000   0.00000   0.00000   2.05028
   R183       2.57430   0.00000   0.00000   0.00000   0.00000   2.57430
   R184       2.68973   0.00000   0.00000   0.00000   0.00000   2.68973
   R185       2.05169  -0.00000   0.00000  -0.00000  -0.00000   2.05169
   R186       2.57439   0.00000   0.00000   0.00000   0.00000   2.57439
   R187       2.04965  -0.00000   0.00000  -0.00000  -0.00000   2.04965
   R188       2.82093  -0.00000   0.00000  -0.00000  -0.00000   2.82092
   R189       2.57422  -0.00000   0.00000  -0.00000  -0.00000   2.57422
   R190       2.04966  -0.00000   0.00000  -0.00000  -0.00000   2.04966
   R191       2.68984  -0.00000   0.00000  -0.00000  -0.00000   2.68984
   R192       2.05161   0.00000   0.00000   0.00000   0.00000   2.05161
   R193       2.05177   0.00000   0.00000   0.00000   0.00000   2.05177
   R194       2.63986   0.00000   0.00000   0.00000   0.00000   2.63986
   R195       2.64010  -0.00000   0.00000  -0.00000  -0.00000   2.64009
   R196       2.05167  -0.00000   0.00000  -0.00000  -0.00000   2.05167
   R197       2.63004  -0.00000   0.00000  -0.00000  -0.00000   2.63004
   R198       2.05303  -0.00000   0.00000  -0.00000  -0.00000   2.05303
   R199       2.62987  -0.00000   0.00000  -0.00000  -0.00000   2.62987
   R200       2.05297   0.00000   0.00000   0.00000   0.00000   2.05297
   R201       2.63107  -0.00000   0.00000  -0.00000  -0.00000   2.63107
   R202       2.05220   0.00000   0.00000   0.00000   0.00000   2.05221
   R203       2.63111   0.00000   0.00000   0.00000   0.00000   2.63111
   R204       2.05217  -0.00000   0.00000  -0.00000  -0.00000   2.05217
   R205       2.05203   0.00000   0.00000   0.00000   0.00000   2.05203
   R206       2.06938  -0.00000   0.00000  -0.00000  -0.00000   2.06937
   R207       2.06452   0.00000   0.00000   0.00000   0.00000   2.06452
   R208       2.06416  -0.00000   0.00000  -0.00000  -0.00000   2.06415
   R209       2.06746   0.00000   0.00000   0.00000   0.00000   2.06746
   R210       2.06684  -0.00000   0.00000  -0.00001  -0.00001   2.06683
   R211       2.06382  -0.00000   0.00000  -0.00000  -0.00000   2.06382
    A1        1.91121  -0.00000   0.00000  -0.00000  -0.00000   1.91121
    A2        2.23150  -0.00000   0.00000  -0.00000  -0.00000   2.23150
    A3        2.14047   0.00000   0.00000   0.00000   0.00000   2.14047
    A4        1.87578   0.00000   0.00000   0.00000   0.00000   1.87578
    A5        2.19695  -0.00000   0.00000  -0.00001  -0.00001   2.19693
    A6        2.21028   0.00000   0.00000   0.00001   0.00001   2.21029
    A7        1.85368   0.00000   0.00000   0.00000   0.00000   1.85368
    A8        2.18058  -0.00001   0.00000  -0.00002  -0.00002   2.18056
    A9        2.24884   0.00001   0.00000   0.00002   0.00002   2.24886
   A10        1.88856  -0.00000   0.00000  -0.00001  -0.00001   1.88856
   A11        2.29255   0.00000   0.00000   0.00002   0.00002   2.29257
   A12        2.10196  -0.00000   0.00000  -0.00001  -0.00001   2.10195
   A13        1.89550   0.00000   0.00000   0.00000   0.00000   1.89550
   A14        2.19079  -0.00000   0.00000  -0.00001  -0.00001   2.19079
   A15        2.19689   0.00000   0.00000   0.00000   0.00000   2.19689
   A16        2.11631   0.00000   0.00000   0.00000   0.00000   2.11631
   A17        2.07969   0.00001   0.00000   0.00004   0.00004   2.07972
   A18        2.08712  -0.00001   0.00000  -0.00004  -0.00004   2.08708
   A19        2.29391  -0.00001   0.00000  -0.00002  -0.00002   2.29389
   A20        2.10231   0.00000   0.00000   0.00001   0.00001   2.10232
   A21        1.88696   0.00000   0.00000   0.00001   0.00001   1.88697
   A22        1.84731  -0.00000   0.00000  -0.00000  -0.00000   1.84730
   A23        2.24823  -0.00000   0.00000  -0.00002  -0.00002   2.24821
   A24        2.18765   0.00000   0.00000   0.00002   0.00002   2.18767
   A25        1.89387  -0.00000   0.00000  -0.00000  -0.00000   1.89386
   A26        2.19645  -0.00000   0.00000  -0.00001  -0.00001   2.19644
   A27        2.19209   0.00000   0.00000   0.00001   0.00001   2.19210
   A28        1.89087  -0.00000   0.00000  -0.00000  -0.00000   1.89087
   A29        2.20760   0.00000   0.00000   0.00000   0.00000   2.20760
   A30        2.18470   0.00000   0.00000   0.00000   0.00000   2.18471
   A31        1.90577  -0.00000   0.00000  -0.00000  -0.00000   1.90577
   A32        2.13736   0.00000   0.00000  -0.00000  -0.00000   2.13736
   A33        2.24005   0.00000   0.00000   0.00000   0.00000   2.24005
   A34        1.85169   0.00000   0.00000   0.00000   0.00000   1.85169
   A35        1.92051   0.00000   0.00000   0.00001   0.00001   1.92052
   A36        1.91737  -0.00000   0.00000  -0.00001  -0.00001   1.91736
   A37        1.91396  -0.00000   0.00000   0.00000   0.00000   1.91396
   A38        1.92570  -0.00000   0.00000  -0.00000  -0.00000   1.92569
   A39        1.93300   0.00000   0.00000   0.00000   0.00000   1.93300
   A40        2.08902  -0.00000   0.00000  -0.00001  -0.00001   2.08901
   A41        2.08307   0.00000   0.00000   0.00000   0.00000   2.08308
   A42        2.11100   0.00000   0.00000   0.00000   0.00000   2.11101
   A43        2.12426   0.00000   0.00000   0.00000   0.00000   2.12426
   A44        2.08586  -0.00000   0.00000  -0.00000  -0.00000   2.08586
   A45        2.07306   0.00000   0.00000   0.00000   0.00000   2.07306
   A46        2.08556   0.00000   0.00000   0.00000   0.00000   2.08556
   A47        2.12478  -0.00000   0.00000  -0.00001  -0.00001   2.12477
   A48        2.07283   0.00000   0.00000   0.00000   0.00000   2.07283
   A49        2.11040  -0.00000   0.00000  -0.00000  -0.00000   2.11040
   A50        2.07517   0.00000   0.00000   0.00000   0.00000   2.07517
   A51        2.09761  -0.00000   0.00000  -0.00000  -0.00000   2.09761
   A52        2.06517   0.00000   0.00000   0.00000   0.00000   2.06517
   A53        2.09170   0.00000   0.00000   0.00000   0.00000   2.09170
   A54        2.12631  -0.00000   0.00000  -0.00000  -0.00000   2.12631
   A55        2.09194  -0.00000   0.00000  -0.00000  -0.00000   2.09194
   A56        2.06527  -0.00000   0.00000  -0.00000  -0.00000   2.06526
   A57        2.12595   0.00000   0.00000   0.00001   0.00001   2.12595
   A58        2.07565  -0.00000   0.00000  -0.00000  -0.00000   2.07565
   A59        2.11040  -0.00000   0.00000  -0.00000  -0.00000   2.11040
   A60        2.09714   0.00000   0.00000   0.00000   0.00000   2.09714
   A61        2.10167   0.00000   0.00000   0.00000   0.00000   2.10167
   A62        2.09372  -0.00000   0.00000  -0.00000  -0.00000   2.09372
   A63        2.08779  -0.00000   0.00000  -0.00000  -0.00000   2.08779
   A64        2.11380  -0.00000   0.00000  -0.00000  -0.00000   2.11380
   A65        2.07041   0.00000   0.00000   0.00000   0.00000   2.07041
   A66        2.09898   0.00000   0.00000   0.00000   0.00000   2.09898
   A67        2.10024  -0.00000   0.00000  -0.00000  -0.00000   2.10024
   A68        2.09167   0.00000   0.00000   0.00000   0.00000   2.09167
   A69        2.09127  -0.00000   0.00000  -0.00000  -0.00000   2.09127
   A70        2.11391   0.00000   0.00000   0.00000   0.00000   2.11391
   A71        2.07031   0.00000   0.00000   0.00000   0.00000   2.07031
   A72        2.09896  -0.00000   0.00000  -0.00000  -0.00000   2.09896
   A73        2.10181  -0.00000   0.00000  -0.00000  -0.00000   2.10181
   A74        2.09339   0.00000   0.00000   0.00000   0.00000   2.09339
   A75        2.08798   0.00000   0.00000   0.00000   0.00000   2.08798
   A76        2.10216  -0.00000   0.00000  -0.00000  -0.00000   2.10216
   A77        2.08632   0.00000   0.00000   0.00000   0.00000   2.08632
   A78        2.09471   0.00000   0.00000   0.00000   0.00000   2.09471
   A79        2.10209   0.00000   0.00000   0.00000   0.00000   2.10209
   A80        2.09463  -0.00000   0.00000  -0.00000  -0.00000   2.09463
   A81        2.08646  -0.00000   0.00000  -0.00000  -0.00000   2.08646
   A82        2.10296   0.00000   0.00000   0.00000   0.00000   2.10296
   A83        2.10225  -0.00000   0.00000  -0.00000  -0.00000   2.10225
   A84        2.07797   0.00000   0.00000   0.00000   0.00000   2.07797
   A85        2.10289   0.00000   0.00000  -0.00000  -0.00000   2.10289
   A86        2.08070   0.00000   0.00000   0.00000   0.00000   2.08070
   A87        2.09960  -0.00000   0.00000  -0.00000  -0.00000   2.09959
   A88        2.10274   0.00000   0.00000   0.00000   0.00000   2.10275
   A89        2.08039  -0.00000   0.00000  -0.00000  -0.00000   2.08039
   A90        2.10005   0.00000   0.00000   0.00000   0.00000   2.10005
   A91        2.09610   0.00000   0.00000   0.00000   0.00000   2.09610
   A92        2.09058  -0.00000   0.00000  -0.00000  -0.00000   2.09058
   A93        2.09651  -0.00000   0.00000   0.00000   0.00000   2.09651
   A94        2.09622  -0.00000   0.00000  -0.00000  -0.00000   2.09622
   A95        2.09059   0.00000   0.00000   0.00000   0.00000   2.09059
   A96        2.09638   0.00000   0.00000   0.00000   0.00000   2.09638
   A97        2.09045   0.00000   0.00000   0.00000   0.00000   2.09045
   A98        2.09634  -0.00000   0.00000  -0.00000  -0.00000   2.09634
   A99        2.09639   0.00000   0.00000   0.00000   0.00000   2.09639
   A100       1.94710  -0.00000   0.00000  -0.00000  -0.00000   1.94709
   A101       1.95125   0.00000   0.00000   0.00001   0.00001   1.95127
   A102       1.91409  -0.00000   0.00000  -0.00001  -0.00001   1.91408
   A103       1.87258  -0.00000   0.00000   0.00000   0.00000   1.87258
   A104       1.88448   0.00000   0.00000   0.00000   0.00000   1.88449
   A105       1.89212  -0.00000   0.00000  -0.00001  -0.00001   1.89210
   A106       1.94679  -0.00000   0.00000  -0.00001  -0.00001   1.94678
   A107       1.95179   0.00000   0.00000   0.00000   0.00000   1.95179
   A108       1.91577   0.00000   0.00000   0.00001   0.00001   1.91578
   A109       1.87028  -0.00000   0.00000  -0.00001  -0.00001   1.87028
   A110       1.88696   0.00000   0.00000   0.00001   0.00001   1.88696
   A111       1.88997   0.00000   0.00000   0.00000   0.00000   1.88997
   A112       2.19743  -0.00000   0.00000  -0.00000  -0.00000   2.19743
   A113       2.20998   0.00000   0.00000   0.00000   0.00000   2.20998
   A114       1.87563   0.00000   0.00000   0.00000   0.00000   1.87564
   A115       1.91131  -0.00000   0.00000   0.00000   0.00000   1.91131
   A116       2.23180  -0.00000   0.00000  -0.00000  -0.00000   2.23180
   A117       2.14007   0.00000   0.00000   0.00000   0.00000   2.14007
   A118       1.85386  -0.00000   0.00000  -0.00000  -0.00000   1.85386
   A119       2.17978  -0.00000   0.00000  -0.00001  -0.00001   2.17977
   A120       2.24941   0.00000   0.00000   0.00002   0.00002   2.24943
   A121       1.89557  -0.00000   0.00000  -0.00001  -0.00001   1.89556
   A122       2.19047   0.00000   0.00000   0.00000   0.00000   2.19047
   A123       2.19658  -0.00000   0.00000  -0.00000  -0.00000   2.19658
   A124       1.88831   0.00000   0.00000   0.00001   0.00001   1.88832
   A125       2.29293   0.00000   0.00000   0.00000   0.00000   2.29293
   A126       2.10182  -0.00000   0.00000  -0.00001  -0.00001   2.10181
   A127       1.94774  -0.00000   0.00000  -0.00000  -0.00000   1.94774
   A128       1.95113   0.00000   0.00000   0.00002   0.00002   1.95114
   A129       1.91281  -0.00000   0.00000  -0.00001  -0.00001   1.91280
   A130       1.87256  -0.00000   0.00000   0.00000   0.00000   1.87256
   A131       1.88348   0.00000   0.00000  -0.00000  -0.00000   1.88348
   A132       1.89393  -0.00000   0.00000  -0.00000  -0.00000   1.89393
   A133       1.85134   0.00000   0.00000   0.00001   0.00001   1.85135
   A134       1.92689  -0.00000   0.00000   0.00000   0.00000   1.92689
   A135       1.91151   0.00000   0.00000   0.00001   0.00001   1.91152
   A136       1.91065  -0.00000   0.00000  -0.00001  -0.00001   1.91064
   A137       1.92810  -0.00000   0.00000  -0.00001  -0.00001   1.92809
   A138       1.93373   0.00000   0.00000   0.00000   0.00000   1.93373
   A139       2.11596   0.00000   0.00000   0.00000   0.00000   2.11596
   A140       2.08239   0.00000   0.00000   0.00002   0.00002   2.08241
   A141       2.08483  -0.00000   0.00000  -0.00002  -0.00002   2.08481
   A142       2.19655  -0.00000   0.00000  -0.00001  -0.00001   2.19655
   A143       2.19029   0.00000   0.00000   0.00002   0.00002   2.19030
   A144       1.89531  -0.00000   0.00000  -0.00000  -0.00000   1.89531
   A145       2.10140   0.00000   0.00000   0.00001   0.00001   2.10141
   A146       2.29315  -0.00000   0.00000  -0.00002  -0.00002   2.29313
   A147       1.88852   0.00000   0.00000   0.00000   0.00000   1.88852
   A148       2.08601  -0.00000   0.00000  -0.00000  -0.00000   2.08600
   A149       2.08583   0.00000   0.00000   0.00001   0.00001   2.08584
   A150       2.11134  -0.00000   0.00000  -0.00000  -0.00000   2.11134
   A151       1.91128  -0.00000   0.00000  -0.00000  -0.00000   1.91128
   A152       2.14022  -0.00000   0.00000  -0.00000  -0.00000   2.14022
   A153       2.23167   0.00000   0.00000   0.00000   0.00000   2.23168
   A154       1.85408   0.00000   0.00000   0.00000   0.00000   1.85408
   A155       2.24884  -0.00001   0.00000  -0.00002  -0.00002   2.24882
   A156       2.18011   0.00000   0.00000   0.00002   0.00002   2.18013
   A157       2.12552  -0.00000   0.00000  -0.00000  -0.00000   2.12551
   A158       2.08521   0.00000   0.00000   0.00000   0.00000   2.08522
   A159       2.07245   0.00000   0.00000   0.00000   0.00000   2.07245
   A160       2.08537   0.00000   0.00000   0.00000   0.00000   2.08537
   A161       2.12542   0.00000   0.00000   0.00000   0.00000   2.12542
   A162       2.07239  -0.00000   0.00000  -0.00000  -0.00000   2.07239
   A163       1.87551  -0.00000   0.00000  -0.00000  -0.00000   1.87550
   A164       2.18640  -0.00000   0.00000  -0.00001  -0.00001   2.18639
   A165       2.22113   0.00000   0.00000   0.00001   0.00001   2.22115
   A166       1.94877   0.00000   0.00000   0.00003   0.00003   1.94879
   A167       1.95117  -0.00000   0.00000  -0.00003  -0.00003   1.95114
   A168       1.91271   0.00000   0.00000   0.00001   0.00001   1.91272
   A169       1.87209  -0.00000   0.00000  -0.00001  -0.00001   1.87208
   A170       1.88500  -0.00000   0.00000   0.00001   0.00001   1.88500
   A171       1.89188   0.00000   0.00000   0.00000   0.00000   1.89189
   A172       2.11061  -0.00000   0.00000  -0.00000  -0.00000   2.11061
   A173       2.07588   0.00000   0.00000   0.00000   0.00000   2.07588
   A174       2.09669  -0.00000   0.00000  -0.00000  -0.00000   2.09669
   A175       2.06549  -0.00000   0.00000  -0.00000  -0.00000   2.06549
   A176       2.09192  -0.00000   0.00000  -0.00000  -0.00000   2.09192
   A177       2.12576   0.00000   0.00000   0.00000   0.00000   2.12576
   A178       2.09191   0.00000   0.00000   0.00000   0.00000   2.09191
   A179       2.06552   0.00000   0.00000   0.00000   0.00000   2.06552
   A180       2.12574  -0.00000   0.00000  -0.00000  -0.00000   2.12574
   A181       2.07552  -0.00000   0.00000  -0.00000  -0.00000   2.07552
   A182       2.11071   0.00000   0.00000   0.00000   0.00000   2.11071
   A183       2.09695  -0.00000   0.00000  -0.00000  -0.00000   2.09695
   A184       2.10181   0.00000   0.00000   0.00000   0.00000   2.10181
   A185       2.09363  -0.00000   0.00000  -0.00000  -0.00000   2.09363
   A186       2.08774   0.00000   0.00000   0.00000   0.00000   2.08774
   A187       2.11391   0.00000   0.00000   0.00000   0.00000   2.11391
   A188       2.07059  -0.00000   0.00000  -0.00000  -0.00000   2.07059
   A189       2.09868   0.00000   0.00000   0.00000   0.00000   2.09868
   A190       2.10045   0.00000   0.00000  -0.00000  -0.00000   2.10045
   A191       2.09131   0.00000   0.00000   0.00000   0.00000   2.09132
   A192       2.09142  -0.00000   0.00000  -0.00000  -0.00000   2.09142
   A193       2.11404  -0.00000   0.00000  -0.00000  -0.00000   2.11404
   A194       2.07001   0.00000   0.00000   0.00000   0.00000   2.07001
   A195       2.09913  -0.00000   0.00000  -0.00000  -0.00000   2.09913
   A196       2.10179  -0.00000   0.00000  -0.00000  -0.00000   2.10179
   A197       2.09337   0.00000   0.00000   0.00000   0.00000   2.09337
   A198       2.08802   0.00000   0.00000   0.00000   0.00000   2.08802
   A199       2.10192  -0.00000   0.00000  -0.00000  -0.00000   2.10191
   A200       2.08632  -0.00000   0.00000  -0.00000  -0.00000   2.08632
   A201       2.09495   0.00000   0.00000   0.00000   0.00000   2.09495
   A202       2.10311   0.00000   0.00000   0.00000   0.00000   2.10312
   A203       2.10184  -0.00000   0.00000  -0.00000  -0.00000   2.10184
   A204       2.07823   0.00000   0.00000   0.00000   0.00000   2.07823
   A205       2.10176  -0.00000   0.00000  -0.00000  -0.00000   2.10176
   A206       2.09470   0.00000   0.00000  -0.00000  -0.00000   2.09470
   A207       2.08672   0.00000   0.00000   0.00000   0.00000   2.08672
   A208       2.10259   0.00000   0.00000   0.00000   0.00000   2.10259
   A209       2.08095  -0.00000   0.00000   0.00000   0.00000   2.08095
   A210       2.09964  -0.00000   0.00000  -0.00000  -0.00000   2.09964
   A211       2.10269  -0.00000   0.00000  -0.00000  -0.00000   2.10269
   A212       2.08057   0.00000   0.00000   0.00000   0.00000   2.08057
   A213       2.09992  -0.00000   0.00000  -0.00000  -0.00000   2.09992
   A214       2.09622   0.00000   0.00000   0.00000   0.00000   2.09622
   A215       2.09034  -0.00000   0.00000  -0.00000  -0.00000   2.09034
   A216       2.09662  -0.00000   0.00000   0.00000   0.00000   2.09662
   A217       2.09614  -0.00000   0.00000  -0.00000  -0.00000   2.09614
   A218       2.09056   0.00000   0.00000  -0.00000  -0.00000   2.09056
   A219       2.09648   0.00000   0.00000   0.00000   0.00000   2.09648
   A220       2.09049  -0.00000   0.00000  -0.00000  -0.00000   2.09049
   A221       2.09632   0.00000   0.00000   0.00000   0.00000   2.09632
   A222       2.09638   0.00000   0.00000  -0.00000  -0.00000   2.09638
   A223       1.92427   0.00000   0.00000   0.00000   0.00000   1.92427
   A224       1.92571  -0.00000   0.00000  -0.00000  -0.00000   1.92570
   A225       1.92813  -0.00000   0.00000  -0.00000  -0.00000   1.92813
   A226       1.86676   0.00000   0.00000   0.00000   0.00000   1.86676
   A227       1.90865  -0.00000   0.00000  -0.00000  -0.00000   1.90865
   A228       1.90925   0.00000   0.00000   0.00000   0.00000   1.90925
   A229       1.92404   0.00000   0.00000   0.00000   0.00000   1.92404
   A230       1.92735  -0.00000   0.00000   0.00000   0.00000   1.92735
   A231       1.92446  -0.00000   0.00000  -0.00000  -0.00000   1.92446
   A232       1.90209   0.00000   0.00000   0.00001   0.00001   1.90210
   A233       1.91378  -0.00000   0.00000  -0.00001  -0.00001   1.91377
   A234       1.87127  -0.00000   0.00000  -0.00000  -0.00000   1.87127
   A235       1.92640  -0.00000   0.00000  -0.00001  -0.00001   1.92640
   A236       1.92473  -0.00000   0.00000   0.00000   0.00000   1.92473
   A237       1.92418  -0.00000   0.00000  -0.00000  -0.00000   1.92418
   A238       1.87082   0.00000   0.00000  -0.00000  -0.00000   1.87082
   A239       1.90206  -0.00000   0.00000  -0.00001  -0.00001   1.90205
   A240       1.91478   0.00000   0.00000   0.00001   0.00001   1.91480
   A241       1.92504   0.00000   0.00000   0.00003   0.00003   1.92507
   A242       1.92489  -0.00000   0.00000  -0.00001  -0.00001   1.92488
   A243       1.92415   0.00000   0.00000  -0.00000  -0.00000   1.92415
   A244       1.87094   0.00000   0.00000   0.00001   0.00001   1.87095
   A245       1.90113  -0.00000   0.00000   0.00000   0.00000   1.90113
   A246       1.91685  -0.00000   0.00000  -0.00003  -0.00003   1.91681
   A247       2.18638  -0.00000   0.00000  -0.00002  -0.00002   2.18636
   A248       2.22092   0.00000   0.00000   0.00002   0.00002   2.22094
   A249       1.87570  -0.00000   0.00000   0.00000   0.00000   1.87571
   A250       1.91115  -0.00000   0.00000  -0.00001  -0.00001   1.91114
   A251       2.23144   0.00000   0.00000   0.00002   0.00002   2.23145
   A252       2.14060  -0.00000   0.00000  -0.00001  -0.00001   2.14059
   A253       1.85387  -0.00000   0.00000  -0.00000  -0.00000   1.85386
   A254       2.18009   0.00001   0.00000   0.00003   0.00003   2.18011
   A255       2.24911  -0.00001   0.00000  -0.00002  -0.00002   2.24908
   A256       1.89530   0.00000   0.00000  -0.00000  -0.00000   1.89530
   A257       2.19063  -0.00000   0.00000  -0.00000  -0.00000   2.19062
   A258       2.19722   0.00000   0.00000   0.00000   0.00000   2.19722
   A259       1.88871   0.00000   0.00000   0.00001   0.00001   1.88872
   A260       2.29266  -0.00000   0.00000  -0.00001  -0.00001   2.29265
   A261       2.10167   0.00000   0.00000   0.00000   0.00000   2.10167
   A262       1.94844  -0.00000   0.00000  -0.00001  -0.00001   1.94843
   A263       1.95117  -0.00000   0.00000  -0.00001  -0.00001   1.95116
   A264       1.91344   0.00000   0.00000   0.00001   0.00001   1.91345
   A265       1.87195  -0.00000   0.00000  -0.00001  -0.00001   1.87194
   A266       1.88560  -0.00000   0.00000  -0.00000  -0.00000   1.88559
   A267       1.89100   0.00000   0.00000   0.00003   0.00003   1.89103
   A268       1.85166  -0.00000   0.00000  -0.00001  -0.00001   1.85165
   A269       1.92172   0.00000   0.00000   0.00002   0.00002   1.92174
   A270       1.91642   0.00000   0.00000  -0.00001  -0.00001   1.91641
   A271       1.91420   0.00000   0.00000   0.00000   0.00000   1.91420
   A272       1.92594  -0.00000   0.00000  -0.00001  -0.00001   1.92594
   A273       1.93232  -0.00000   0.00000   0.00000   0.00000   1.93232
   A274       2.11600   0.00000   0.00000   0.00000   0.00000   2.11600
   A275       2.07938  -0.00000   0.00000  -0.00001  -0.00001   2.07937
   A276       2.08770   0.00000   0.00000   0.00000   0.00000   2.08770
   A277       2.19655   0.00000   0.00000   0.00001   0.00001   2.19655
   A278       2.19226  -0.00000   0.00000  -0.00001  -0.00001   2.19226
   A279       1.89373   0.00000   0.00000   0.00000   0.00000   1.89373
   A280       2.10259  -0.00000   0.00000  -0.00001  -0.00001   2.10258
   A281       2.29366   0.00000   0.00000   0.00000   0.00000   2.29366
   A282       1.88692   0.00000   0.00000   0.00001   0.00001   1.88693
   A283       2.08959   0.00000   0.00000   0.00000   0.00000   2.08960
   A284       2.08234   0.00000   0.00000   0.00000   0.00000   2.08234
   A285       2.11115  -0.00000   0.00000  -0.00000  -0.00000   2.11115
   A286       1.90588  -0.00000   0.00000  -0.00000  -0.00000   1.90587
   A287       2.13775   0.00000   0.00000   0.00000   0.00000   2.13775
   A288       2.23954   0.00000   0.00000   0.00000   0.00000   2.23954
   A289       1.84739  -0.00000   0.00000  -0.00000  -0.00000   1.84739
   A290       2.24790   0.00000   0.00000   0.00001   0.00001   2.24790
   A291       2.18789  -0.00000   0.00000  -0.00000  -0.00000   2.18789
   A292       2.12481   0.00000   0.00000   0.00000   0.00000   2.12481
   A293       2.08556  -0.00000   0.00000  -0.00000  -0.00000   2.08556
   A294       2.07280  -0.00000   0.00000  -0.00000  -0.00000   2.07280
   A295       2.08544   0.00000   0.00000   0.00000   0.00000   2.08544
   A296       2.12532  -0.00000   0.00000  -0.00000  -0.00000   2.12531
   A297       2.07241   0.00000   0.00000   0.00000   0.00000   2.07241
   A298       1.89085  -0.00000   0.00000   0.00000   0.00000   1.89085
   A299       2.18474   0.00000   0.00000  -0.00000  -0.00000   2.18474
   A300       2.20760  -0.00000   0.00000  -0.00000  -0.00000   2.20760
   A301       1.94649   0.00000   0.00000   0.00001   0.00001   1.94650
   A302       1.95140   0.00000   0.00000   0.00002   0.00002   1.95142
   A303       1.91597  -0.00000   0.00000  -0.00001  -0.00001   1.91596
   A304       1.87015   0.00000   0.00000   0.00001   0.00001   1.87016
   A305       1.88704  -0.00000   0.00000  -0.00001  -0.00001   1.88703
   A306       1.89053  -0.00000   0.00000  -0.00002  -0.00002   1.89051
   A307       2.11039   0.00000   0.00000   0.00000   0.00000   2.11040
   A308       2.07499  -0.00000   0.00000  -0.00000  -0.00000   2.07499
   A309       2.09780  -0.00000   0.00000  -0.00000  -0.00000   2.09780
   A310       2.06549   0.00000   0.00000   0.00000   0.00000   2.06549
   A311       2.09191   0.00000   0.00000   0.00000   0.00000   2.09191
   A312       2.12578  -0.00000   0.00000  -0.00000  -0.00000   2.12578
   A313       2.09190  -0.00000   0.00000  -0.00000  -0.00000   2.09190
   A314       2.06582  -0.00000   0.00000  -0.00000  -0.00000   2.06581
   A315       2.12544   0.00000   0.00000   0.00000   0.00000   2.12545
   A316       2.07633  -0.00000   0.00000  -0.00000  -0.00000   2.07632
   A317       2.11038  -0.00000   0.00000  -0.00000  -0.00000   2.11037
   A318       2.09648   0.00000   0.00000   0.00000   0.00000   2.09648
   A319       2.10188   0.00000   0.00000   0.00000   0.00000   2.10188
   A320       2.09361  -0.00000   0.00000  -0.00000  -0.00000   2.09361
   A321       2.08769   0.00000   0.00000   0.00000   0.00000   2.08769
   A322       2.11382  -0.00000   0.00000  -0.00000  -0.00000   2.11382
   A323       2.06992  -0.00000   0.00000  -0.00000  -0.00000   2.06992
   A324       2.09944   0.00000   0.00000   0.00000   0.00000   2.09945
   A325       2.10036  -0.00000   0.00000  -0.00000  -0.00000   2.10036
   A326       2.09149   0.00000   0.00000   0.00001   0.00001   2.09149
   A327       2.09133  -0.00000   0.00000  -0.00000  -0.00000   2.09133
   A328       2.11373   0.00000   0.00000   0.00000   0.00000   2.11373
   A329       2.06982   0.00000   0.00000   0.00000   0.00000   2.06983
   A330       2.09963  -0.00000   0.00000  -0.00000  -0.00000   2.09962
   A331       2.10211  -0.00000   0.00000  -0.00000  -0.00000   2.10211
   A332       2.09351   0.00000   0.00000   0.00000   0.00000   2.09351
   A333       2.08756   0.00000   0.00000   0.00000   0.00000   2.08756
   A334       2.10192  -0.00000   0.00000  -0.00000  -0.00000   2.10192
   A335       2.08640  -0.00000   0.00000  -0.00000  -0.00000   2.08640
   A336       2.09486   0.00000   0.00000   0.00000   0.00000   2.09486
   A337       2.10354  -0.00000   0.00000  -0.00000  -0.00000   2.10354
   A338       2.10134   0.00000   0.00000   0.00000   0.00000   2.10134
   A339       2.07830  -0.00000   0.00000  -0.00000  -0.00000   2.07830
   A340       2.10188   0.00000   0.00000   0.00000   0.00000   2.10188
   A341       2.09499  -0.00000   0.00000  -0.00000  -0.00000   2.09499
   A342       2.08632   0.00000   0.00000   0.00000   0.00000   2.08632
   A343       2.10265  -0.00000   0.00000  -0.00000  -0.00000   2.10265
   A344       2.08088   0.00000   0.00000   0.00000   0.00000   2.08088
   A345       2.09965  -0.00000   0.00000  -0.00000  -0.00000   2.09965
   A346       2.10258   0.00000   0.00000   0.00000   0.00000   2.10258
   A347       2.08083  -0.00000   0.00000   0.00000   0.00000   2.08084
   A348       2.09977  -0.00000   0.00000  -0.00000  -0.00000   2.09977
   A349       2.09609   0.00000   0.00000   0.00000   0.00000   2.09610
   A350       2.09059  -0.00000   0.00000  -0.00000  -0.00000   2.09059
   A351       2.09650  -0.00000   0.00000  -0.00000  -0.00000   2.09650
   A352       2.09619   0.00000   0.00000  -0.00000  -0.00000   2.09619
   A353       2.09038  -0.00000   0.00000  -0.00000  -0.00000   2.09037
   A354       2.09662   0.00000   0.00000   0.00000   0.00000   2.09662
   A355       2.09055  -0.00000   0.00000  -0.00000  -0.00000   2.09055
   A356       2.09632   0.00000   0.00000   0.00000   0.00000   2.09632
   A357       2.09632   0.00000   0.00000   0.00000   0.00000   2.09632
   A358       1.92568  -0.00000   0.00000   0.00000   0.00000   1.92568
   A359       1.92474  -0.00000   0.00000  -0.00001  -0.00001   1.92473
   A360       1.92409   0.00000   0.00000   0.00000   0.00000   1.92409
   A361       1.87134   0.00000   0.00000   0.00001   0.00001   1.87136
   A362       1.90112  -0.00000   0.00000   0.00000   0.00000   1.90112
   A363       1.91603  -0.00000   0.00000  -0.00001  -0.00001   1.91602
   A364       1.92442  -0.00000   0.00000  -0.00001  -0.00001   1.92441
   A365       1.92599  -0.00000   0.00000  -0.00000  -0.00000   1.92598
   A366       1.92792  -0.00000   0.00000  -0.00001  -0.00001   1.92791
   A367       1.86702   0.00000   0.00000   0.00001   0.00001   1.86702
   A368       1.90762   0.00000   0.00000  -0.00000  -0.00000   1.90762
   A369       1.90982   0.00000   0.00000   0.00002   0.00002   1.90983
    D1        0.00070   0.00000   0.00000   0.00005   0.00005   0.00075
    D2       -3.12139   0.00000   0.00000   0.00005   0.00005  -3.12134
    D3        3.13999  -0.00000   0.00000  -0.00001  -0.00001   3.13999
    D4        0.01790  -0.00000   0.00000  -0.00001  -0.00001   0.01789
    D5        0.00487  -0.00000   0.00000  -0.00006  -0.00006   0.00481
    D6       -3.14127  -0.00000   0.00000  -0.00001  -0.00001  -3.14128
    D7       -3.13457  -0.00000   0.00000  -0.00001  -0.00001  -3.13457
    D8        0.00248   0.00000   0.00000   0.00004   0.00004   0.00252
    D9       -0.21686   0.00000   0.00000   0.00008   0.00008  -0.21678
   D10        1.88595   0.00000   0.00000   0.00009   0.00009   1.88604
   D11       -2.33240   0.00000   0.00000   0.00009   0.00009  -2.33231
   D12        2.92216  -0.00000   0.00000   0.00002   0.00002   2.92218
   D13       -1.25822   0.00000   0.00000   0.00003   0.00003  -1.25819
   D14        0.80662   0.00000   0.00000   0.00003   0.00003   0.80665
   D15       -0.00579  -0.00000   0.00000  -0.00002  -0.00002  -0.00581
   D16        3.12329   0.00000   0.00000   0.00004   0.00004   3.12333
   D17        3.11611  -0.00000   0.00000  -0.00002  -0.00002   3.11609
   D18       -0.03800   0.00000   0.00000   0.00004   0.00004  -0.03796
   D19       -1.07307   0.00000   0.00000   0.00004   0.00004  -1.07304
   D20        2.08895  -0.00000   0.00000  -0.00003  -0.00003   2.08892
   D21        2.09170   0.00000   0.00000   0.00003   0.00003   2.09174
   D22       -1.02946  -0.00000   0.00000  -0.00003  -0.00003  -1.02949
   D23        0.00876  -0.00000   0.00000  -0.00001  -0.00001   0.00874
   D24       -3.11611  -0.00000   0.00000  -0.00000  -0.00000  -3.11611
   D25       -3.11966  -0.00000   0.00000  -0.00007  -0.00007  -3.11974
   D26        0.03866  -0.00000   0.00000  -0.00006  -0.00006   0.03859
   D27        1.92112   0.00000   0.00000   0.00007   0.00007   1.92119
   D28       -2.26510   0.00000   0.00000   0.00008   0.00008  -2.26502
   D29       -0.16587   0.00000   0.00000   0.00007   0.00007  -0.16581
   D30       -1.23590   0.00000   0.00000   0.00014   0.00014  -1.23576
   D31        0.86106   0.00000   0.00000   0.00015   0.00015   0.86121
   D32        2.96028   0.00000   0.00000   0.00014   0.00014   2.96043
   D33       -0.00851   0.00000   0.00000   0.00004   0.00004  -0.00847
   D34        3.13765   0.00000   0.00000  -0.00000  -0.00000   3.13764
   D35        3.11852   0.00000   0.00000   0.00004   0.00004   3.11855
   D36       -0.01851   0.00000   0.00000  -0.00001  -0.00001  -0.01852
   D37       -3.13972  -0.00000   0.00000  -0.00001  -0.00001  -3.13973
   D38        0.01479  -0.00000   0.00000  -0.00001  -0.00001   0.01478
   D39        0.02030   0.00000   0.00000   0.00000   0.00000   0.02031
   D40       -3.10837   0.00000   0.00000   0.00000   0.00000  -3.10837
   D41        3.13873  -0.00000   0.00000  -0.00004  -0.00004   3.13870
   D42       -1.07531  -0.00000   0.00000  -0.00003  -0.00003  -1.07534
   D43        1.05730  -0.00000   0.00000  -0.00003  -0.00003   1.05727
   D44       -0.00818  -0.00000   0.00000   0.00002   0.00002  -0.00816
   D45        2.06097   0.00000   0.00000   0.00002   0.00002   2.06099
   D46       -2.08961   0.00000   0.00000   0.00003   0.00003  -2.08959
   D47       -3.13144  -0.00000   0.00000  -0.00009  -0.00009  -3.13153
   D48        0.00756  -0.00000   0.00000  -0.00001  -0.00001   0.00755
   D49       -0.00282  -0.00000   0.00000  -0.00009  -0.00009  -0.00291
   D50        3.13618  -0.00000   0.00000  -0.00001  -0.00001   3.13617
   D51       -1.65791  -0.00000   0.00000  -0.00035  -0.00035  -1.65825
   D52        1.46936  -0.00000   0.00000  -0.00029  -0.00029   1.46907
   D53        1.49638  -0.00000   0.00000  -0.00035  -0.00035   1.49604
   D54       -1.65954  -0.00000   0.00000  -0.00029  -0.00029  -1.65982
   D55        3.14152   0.00000   0.00000   0.00003   0.00003   3.14155
   D56       -0.00414   0.00000   0.00000   0.00001   0.00001  -0.00413
   D57        0.00228  -0.00000   0.00000  -0.00004  -0.00004   0.00224
   D58        3.13981  -0.00000   0.00000  -0.00007  -0.00007   3.13974
   D59       -3.14063  -0.00000   0.00000  -0.00002  -0.00002  -3.14064
   D60       -0.03953   0.00000   0.00000   0.00002   0.00002  -0.03952
   D61       -0.00108   0.00000   0.00000   0.00005   0.00005  -0.00103
   D62        3.10001   0.00000   0.00000   0.00008   0.00008   3.10010
   D63       -0.00260   0.00000   0.00000   0.00002   0.00002  -0.00257
   D64        3.14119   0.00000   0.00000   0.00002   0.00002   3.14121
   D65       -3.14031   0.00000   0.00000   0.00004   0.00004  -3.14026
   D66        0.00348   0.00000   0.00000   0.00004   0.00004   0.00352
   D67       -1.13696   0.00000   0.00000   0.00000   0.00000  -1.13695
   D68        0.95723  -0.00000   0.00000  -0.00001  -0.00001   0.95722
   D69        3.05523   0.00000   0.00000  -0.00000  -0.00000   3.05523
   D70        1.99984   0.00000   0.00000  -0.00002  -0.00002   1.99982
   D71       -2.18916  -0.00000   0.00000  -0.00004  -0.00004  -2.18919
   D72       -0.09115  -0.00000   0.00000  -0.00003  -0.00003  -0.09118
   D73       -0.00055  -0.00000   0.00000  -0.00003  -0.00003  -0.00059
   D74        3.13707  -0.00000   0.00000  -0.00001  -0.00001   3.13706
   D75       -3.10177  -0.00000   0.00000  -0.00007  -0.00007  -3.10184
   D76        0.03585  -0.00000   0.00000  -0.00005  -0.00005   0.03580
   D77        0.03719  -0.00000   0.00000  -0.00002  -0.00002   0.03717
   D78       -2.03628  -0.00000   0.00000  -0.00003  -0.00003  -2.03631
   D79        2.11315  -0.00000   0.00000  -0.00003  -0.00003   2.11312
   D80        3.13154   0.00000   0.00000   0.00002   0.00002   3.13156
   D81        1.05808  -0.00000   0.00000   0.00001   0.00001   1.05809
   D82       -1.07568  -0.00000   0.00000   0.00001   0.00001  -1.07567
   D83        0.00203   0.00000   0.00000   0.00001   0.00001   0.00204
   D84       -3.13530  -0.00000   0.00000  -0.00002  -0.00002  -3.13531
   D85        3.14146   0.00000   0.00000   0.00001   0.00001   3.14147
   D86        0.00414  -0.00000   0.00000  -0.00001  -0.00001   0.00413
   D87       -1.03722  -0.00000   0.00000  -0.00004  -0.00004  -1.03726
   D88        1.02092  -0.00000   0.00000  -0.00004  -0.00004   1.02088
   D89        3.13429  -0.00000   0.00000  -0.00004  -0.00004   3.13425
   D90        2.09960  -0.00000   0.00000  -0.00002  -0.00002   2.09958
   D91       -2.12545  -0.00000   0.00000  -0.00002  -0.00002  -2.12547
   D92       -0.01208  -0.00000   0.00000  -0.00002  -0.00002  -0.01210
   D93       -0.00601   0.00000   0.00000   0.00001   0.00001  -0.00601
   D94        3.13182   0.00000   0.00000   0.00001   0.00001   3.13184
   D95       -3.13305  -0.00000   0.00000  -0.00005  -0.00005  -3.13310
   D96        0.00479  -0.00000   0.00000  -0.00005  -0.00005   0.00475
   D97       -3.12156  -0.00000   0.00000  -0.00001  -0.00001  -3.12157
   D98        0.01258  -0.00000   0.00000  -0.00004  -0.00004   0.01255
   D99        0.00552   0.00000   0.00000   0.00005   0.00005   0.00557
   D100       3.13966   0.00000   0.00000   0.00002   0.00002   3.13969
   D101      -3.13300  -0.00000   0.00000  -0.00002  -0.00002  -3.13302
   D102       0.00584  -0.00000   0.00000  -0.00000  -0.00000   0.00584
   D103       0.01233  -0.00000   0.00000  -0.00003  -0.00003   0.01230
   D104      -3.13202  -0.00000   0.00000  -0.00001  -0.00001  -3.13204
   D105       3.13001   0.00000   0.00000   0.00002   0.00002   3.13002
   D106      -0.01048   0.00000   0.00000   0.00001   0.00001  -0.01047
   D107      -0.01523   0.00000   0.00000   0.00003   0.00003  -0.01521
   D108       3.12746   0.00000   0.00000   0.00002   0.00002   3.12748
   D109      -0.01031  -0.00000   0.00000  -0.00001  -0.00001  -0.01032
   D110       3.12260  -0.00000   0.00000  -0.00001  -0.00001   3.12259
   D111       3.13852   0.00000   0.00000   0.00001   0.00001   3.13852
   D112      -0.01176   0.00000   0.00000   0.00001   0.00001  -0.01175
   D113       0.01631   0.00000   0.00000   0.00000   0.00000   0.01632
   D114      -3.12255   0.00000   0.00000   0.00000   0.00000  -3.12255
   D115      -3.13268  -0.00000   0.00000  -0.00002  -0.00002  -3.13270
   D116       0.01164  -0.00000   0.00000  -0.00002  -0.00002   0.01162
   D117      -0.00191   0.00000   0.00000   0.00002   0.00002  -0.00190
   D118       3.14003   0.00000   0.00000   0.00001   0.00001   3.14004
   D119      -3.14071  -0.00000   0.00000  -0.00000  -0.00000  -3.14072
   D120       0.00123  -0.00000   0.00000  -0.00001  -0.00001   0.00122
   D121       0.00826  -0.00000   0.00000  -0.00001  -0.00001   0.00825
   D122      -3.13234  -0.00000   0.00000  -0.00001  -0.00001  -3.13235
   D123      -3.13446  -0.00000   0.00000  -0.00001  -0.00001  -3.13447
   D124       0.00813  -0.00000   0.00000  -0.00001  -0.00001   0.00812
   D125       0.00572   0.00000   0.00000   0.00002   0.00002   0.00573
   D126      -3.13272   0.00000   0.00000   0.00000   0.00000  -3.13271
   D127      -3.13473   0.00000   0.00000   0.00001   0.00001  -3.13472
   D128       0.01002   0.00000   0.00000  -0.00000  -0.00000   0.01002
   D129       0.00464  -0.00000   0.00000  -0.00002  -0.00002   0.00462
   D130      -3.14011  -0.00000   0.00000  -0.00000  -0.00000  -3.14011
   D131      -3.12796  -0.00000   0.00000  -0.00002  -0.00002  -3.12798
   D132       0.01048  -0.00000   0.00000  -0.00001  -0.00001   0.01046
   D133       0.00425   0.00000   0.00000   0.00000   0.00000   0.00425
   D134      -3.13383  -0.00000   0.00000  -0.00000  -0.00000  -3.13384
   D135       3.13698   0.00000   0.00000   0.00001   0.00001   3.13699
   D136      -0.00110   0.00000   0.00000   0.00000   0.00000  -0.00110
   D137      -0.00364   0.00000   0.00000   0.00001   0.00001  -0.00363
   D138       3.13900   0.00000   0.00000   0.00001   0.00001   3.13901
   D139       3.14072   0.00000   0.00000   0.00001   0.00001   3.14073
   D140       0.00017   0.00000   0.00000   0.00001   0.00001   0.00017
   D141      -0.00552   0.00000   0.00000   0.00000   0.00000  -0.00552
   D142       3.13733  -0.00000   0.00000  -0.00000  -0.00000   3.13733
   D143       3.13572   0.00000   0.00000   0.00001   0.00001   3.13573
   D144      -0.00461   0.00000   0.00000   0.00000   0.00000  -0.00461
   D145       0.00218  -0.00000   0.00000  -0.00000  -0.00000   0.00217
   D146      -3.14068  -0.00000   0.00000  -0.00000  -0.00000  -3.14068
   D147      -3.14043  -0.00000   0.00000  -0.00000  -0.00000  -3.14044
   D148      -0.00011  -0.00000   0.00000  -0.00000  -0.00000  -0.00011
   D149      -1.66103  -0.00000   0.00000  -0.00001  -0.00001  -1.66104
   D150       1.48106   0.00000   0.00000  -0.00001  -0.00001   1.48105
   D151       1.48370  -0.00000   0.00000  -0.00002  -0.00002   1.48368
   D152      -1.65740  -0.00000   0.00000  -0.00002  -0.00002  -1.65741
   D153       0.00385  -0.00000   0.00000  -0.00001  -0.00001   0.00384
   D154      -3.13858  -0.00000   0.00000  -0.00000  -0.00000  -3.13858
   D155      -3.14131  -0.00000   0.00000  -0.00001  -0.00001  -3.14132
   D156      -0.00055   0.00000   0.00000   0.00000   0.00000  -0.00055
   D157      -0.00426   0.00000   0.00000   0.00000   0.00000  -0.00426
   D158       3.13816  -0.00000   0.00000  -0.00000  -0.00000   3.13816
   D159       3.13629   0.00000   0.00000   0.00001   0.00001   3.13630
   D160      -0.00447   0.00000   0.00000   0.00000   0.00000  -0.00447
   D161      -3.14115   0.00000   0.00000   0.00001   0.00001  -3.14114
   D162      -0.00006   0.00000   0.00000   0.00001   0.00001  -0.00006
   D163      -0.00004   0.00000   0.00000   0.00000   0.00000  -0.00004
   D164       3.14104   0.00000   0.00000   0.00000   0.00000   3.14104
   D165       3.14116  -0.00000   0.00000  -0.00001  -0.00001   3.14116
   D166      -0.00091  -0.00000   0.00000  -0.00001  -0.00001  -0.00092
   D167       0.00006  -0.00000   0.00000  -0.00000  -0.00000   0.00006
   D168       3.14117  -0.00000   0.00000  -0.00000  -0.00000   3.14117
   D169       0.00001  -0.00000   0.00000  -0.00000  -0.00000   0.00001
   D170      -3.14099  -0.00000   0.00000  -0.00000  -0.00000  -3.14099
   D171      -3.14107  -0.00000   0.00000   0.00000   0.00000  -3.14107
   D172       0.00112  -0.00000   0.00000   0.00000   0.00000   0.00112
   D173      -0.00004  -0.00000   0.00000  -0.00000  -0.00000  -0.00004
   D174      -3.14130  -0.00000   0.00000  -0.00000  -0.00000  -3.14130
   D175      -3.14115   0.00000   0.00000   0.00000   0.00000  -3.14115
   D176       0.00078   0.00000   0.00000   0.00000   0.00000   0.00078
   D177       0.00001  -0.00000   0.00000  -0.00000  -0.00000   0.00001
   D178      -3.14146   0.00000   0.00000   0.00000   0.00000  -3.14146
   D179       3.14100  -0.00000   0.00000  -0.00000  -0.00000   3.14100
   D180      -0.00047   0.00000   0.00000   0.00000   0.00000  -0.00046
   D181       0.00001   0.00000   0.00000   0.00000   0.00000   0.00001
   D182       3.14148   0.00000   0.00000   0.00000   0.00000   3.14148
   D183       3.14127   0.00000   0.00000   0.00000   0.00000   3.14127
   D184      -0.00045   0.00000   0.00000   0.00000   0.00000  -0.00045
   D185      -3.12111  -0.00000   0.00000  -0.00002  -0.00002  -3.12113
   D186       0.02240  -0.00000   0.00000  -0.00002  -0.00002   0.02238
   D187       0.00330   0.00000   0.00000   0.00004   0.00004   0.00333
   D188      -3.13638   0.00000   0.00000   0.00004   0.00004  -3.13634
   D189       3.11455   0.00000   0.00000   0.00004   0.00004   3.11459
   D190      -0.04288   0.00000   0.00000   0.00007   0.00007  -0.04281
   D191      -0.00970  -0.00000   0.00000  -0.00002  -0.00002  -0.00971
   D192       3.11606   0.00000   0.00000   0.00002   0.00002   3.11607
   D193       0.00475  -0.00000   0.00000  -0.00004  -0.00004   0.00470
   D194      -3.10229   0.00000   0.00000   0.00016   0.00016  -3.10213
   D195      -3.13865  -0.00000   0.00000  -0.00004  -0.00004  -3.13869
   D196       0.03750   0.00000   0.00000   0.00016   0.00016   0.03766
   D197       1.87412  -0.00000   0.00000  -0.00003  -0.00003   1.87409
   D198      -2.34520  -0.00000   0.00000  -0.00003  -0.00003  -2.34523
   D199      -0.22814   0.00000   0.00000  -0.00002  -0.00002  -0.22815
   D200      -1.26533  -0.00000   0.00000  -0.00003  -0.00003  -1.26536
   D201       0.79854  -0.00000   0.00000  -0.00003  -0.00003   0.79850
   D202       2.91560   0.00000   0.00000  -0.00002  -0.00002   2.91558
   D203       0.01264  -0.00000   0.00000  -0.00001  -0.00001   0.01264
   D204      -3.11133  -0.00000   0.00000  -0.00001  -0.00001  -3.11134
   D205      -3.11226  -0.00000   0.00000  -0.00004  -0.00004  -3.11230
   D206       0.04695  -0.00000   0.00000  -0.00005  -0.00005   0.04691
   D207       1.88330  -0.00000   0.00000  -0.00007  -0.00007   1.88323
   D208      -2.30259  -0.00000   0.00000  -0.00006  -0.00006  -2.30265
   D209      -0.20202  -0.00000   0.00000  -0.00006  -0.00006  -0.20208
   D210      -1.27783  -0.00000   0.00000  -0.00003  -0.00003  -1.27786
   D211       0.81947   0.00000   0.00000  -0.00002  -0.00002   0.81945
   D212       2.92003   0.00000   0.00000  -0.00002  -0.00002   2.92001
   D213      -0.01087   0.00000   0.00000   0.00003   0.00003  -0.01084
   D214       3.11539   0.00000   0.00000   0.00003   0.00003   3.11543
   D215       3.09602  -0.00000   0.00000  -0.00017  -0.00017   3.09585
   D216      -0.06091  -0.00000   0.00000  -0.00017  -0.00017  -0.06108
   D217       3.12452  -0.00000   0.00000   0.00003   0.00003   3.12455
   D218      -1.09029  -0.00000   0.00000   0.00002   0.00002  -1.09027
   D219       1.04354  -0.00000   0.00000   0.00003   0.00003   1.04357
   D220       0.02334   0.00000   0.00000   0.00026   0.00026   0.02360
   D221       2.09171   0.00000   0.00000   0.00026   0.00026   2.09197
   D222      -2.05764   0.00000   0.00000   0.00027   0.00027  -2.05738
   D223      -3.12845   0.00000   0.00000   0.00002   0.00002  -3.12843
   D224       0.01291   0.00000   0.00000  -0.00002  -0.00002   0.01289
   D225       0.03255   0.00000   0.00000   0.00002   0.00002   0.03257
   D226      -3.10927  -0.00000   0.00000  -0.00002  -0.00002  -3.10929
   D227       0.04328  -0.00000   0.00000  -0.00025  -0.00025   0.04302
   D228       3.13029  -0.00000   0.00000  -0.00009  -0.00009   3.13020
   D229      -2.03581  -0.00000   0.00000  -0.00025  -0.00025  -2.03606
   D230       1.05120  -0.00000   0.00000  -0.00010  -0.00010   1.05111
   D231       2.11333  -0.00000   0.00000  -0.00025  -0.00025   2.11309
   D232      -1.08284   0.00000   0.00000  -0.00009  -0.00009  -1.08293
   D233       0.03139  -0.00000   0.00000  -0.00001  -0.00001   0.03138
   D234      -3.12893  -0.00000   0.00000  -0.00004  -0.00004  -3.12898
   D235      -3.10997   0.00000   0.00000   0.00003   0.00003  -3.10994
   D236       0.01289  -0.00000   0.00000  -0.00000  -0.00000   0.01289
   D237      -1.72100   0.00000   0.00000   0.00002   0.00002  -1.72098
   D238       1.41626   0.00000   0.00000   0.00004   0.00004   1.41630
   D239       1.42036  -0.00000   0.00000  -0.00001  -0.00001   1.42035
   D240      -1.72556  -0.00000   0.00000   0.00000   0.00000  -1.72556
   D241      -0.07232   0.00000   0.00000   0.00015   0.00015  -0.07217
   D242       3.08407   0.00000   0.00000   0.00018   0.00018   3.08425
   D243       3.11615  -0.00000   0.00000   0.00002   0.00002   3.11617
   D244      -0.01065   0.00000   0.00000   0.00004   0.00004  -0.01061
   D245      -3.08983  -0.00000   0.00000  -0.00013  -0.00013  -3.08996
   D246       0.04877  -0.00000   0.00000  -0.00008  -0.00008   0.04869
   D247       0.00510  -0.00000   0.00000   0.00000   0.00000   0.00510
   D248      -3.13949   0.00000   0.00000   0.00005   0.00005  -3.13943
   D249      -3.11264  -0.00000   0.00000  -0.00004  -0.00004  -3.11268
   D250       0.04719   0.00000   0.00000   0.00012   0.00012   0.04731
   D251       0.01195  -0.00000   0.00000  -0.00007  -0.00007   0.01188
   D252      -3.11141   0.00000   0.00000   0.00008   0.00008  -3.11132
   D253      -0.00003   0.00000   0.00000   0.00001   0.00001  -0.00001
   D254      -3.14009   0.00000   0.00000   0.00002   0.00002  -3.14007
   D255      -3.13722  -0.00000   0.00000  -0.00000  -0.00000  -3.13723
   D256       0.00590   0.00000   0.00000   0.00000   0.00000   0.00590
   D257      -3.12733  -0.00000   0.00000  -0.00001  -0.00001  -3.12735
   D258       0.00955  -0.00000   0.00000  -0.00001  -0.00001   0.00954
   D259       0.00986   0.00000   0.00000   0.00000   0.00000   0.00987
   D260      -3.13644   0.00000   0.00000   0.00001   0.00001  -3.13643
   D261       0.00250  -0.00000   0.00000  -0.00005  -0.00005   0.00245
   D262      -3.12190   0.00000   0.00000  -0.00000  -0.00000  -3.12191
   D263      -3.13590  -0.00000   0.00000  -0.00010  -0.00010  -3.13600
   D264       0.02288  -0.00000   0.00000  -0.00006  -0.00006   0.02282
   D265      -1.25885  -0.00000   0.00000  -0.00001  -0.00001  -1.25886
   D266       0.80441   0.00000   0.00000   0.00002   0.00002   0.80443
   D267       2.92414  -0.00000   0.00000  -0.00003  -0.00003   2.92411
   D268       1.87917   0.00000   0.00000   0.00005   0.00005   1.87922
   D269      -2.34076   0.00000   0.00000   0.00008   0.00008  -2.34068
   D270      -0.22103  -0.00000   0.00000   0.00003   0.00003  -0.22100
   D271      -0.00880   0.00000   0.00000   0.00008   0.00008  -0.00873
   D272       3.11516   0.00000   0.00000   0.00003   0.00003   3.11519
   D273       3.11547  -0.00000   0.00000  -0.00008  -0.00008   3.11540
   D274      -0.04375  -0.00000   0.00000  -0.00012  -0.00012  -0.04388
   D275      -1.27852   0.00000   0.00000   0.00004   0.00004  -1.27848
   D276       0.81892  -0.00000   0.00000   0.00002   0.00002   0.81894
   D277       2.91688  -0.00000   0.00000   0.00001   0.00001   2.91689
   D278       1.88443   0.00000   0.00000   0.00022   0.00022   1.88465
   D279      -2.30132   0.00000   0.00000   0.00020   0.00020  -2.30112
   D280      -0.20336   0.00000   0.00000   0.00019   0.00019  -0.20317
   D281      -3.12105   0.00000   0.00000   0.00001   0.00001  -3.12104
   D282       0.01613   0.00000   0.00000   0.00002   0.00002   0.01615
   D283       0.01902   0.00000   0.00000   0.00001   0.00001   0.01903
   D284      -3.12698   0.00000   0.00000   0.00001   0.00001  -3.12697
   D285       3.12152  -0.00000   0.00000  -0.00001  -0.00001   3.12151
   D286      -0.01573  -0.00000   0.00000  -0.00001  -0.00001  -0.01574
   D287      -0.01859  -0.00000   0.00000  -0.00000  -0.00000  -0.01859
   D288       3.12735  -0.00000   0.00000  -0.00000  -0.00000   3.12734
   D289      -0.01604  -0.00000   0.00000  -0.00001  -0.00001  -0.01605
   D290       3.11919   0.00000   0.00000   0.00000   0.00000   3.11919
   D291       3.13012  -0.00000   0.00000  -0.00001  -0.00001   3.13011
   D292      -0.01784   0.00000   0.00000   0.00000   0.00000  -0.01784
   D293       0.01858  -0.00000   0.00000  -0.00001  -0.00001   0.01857
   D294      -3.11874  -0.00000   0.00000  -0.00000  -0.00000  -3.11875
   D295      -3.12769  -0.00000   0.00000  -0.00000  -0.00000  -3.12769
   D296       0.01817   0.00000   0.00000   0.00000   0.00000   0.01817
   D297       2.07382  -0.00000   0.00000  -0.00016  -0.00016   2.07366
   D298      -1.04454  -0.00000   0.00000  -0.00015  -0.00015  -1.04469
   D299      -1.04717  -0.00000   0.00000  -0.00010  -0.00010  -1.04728
   D300       2.11765  -0.00000   0.00000  -0.00009  -0.00009   2.11755
   D301      -0.00652  -0.00000   0.00000  -0.00000  -0.00000  -0.00653
   D302       3.13705   0.00000   0.00000   0.00000   0.00000   3.13705
   D303       3.13953  -0.00000   0.00000  -0.00001  -0.00001   3.13952
   D304      -0.00008  -0.00000   0.00000  -0.00001  -0.00001  -0.00009
   D305       0.00623  -0.00000   0.00000  -0.00000  -0.00000   0.00623
   D306      -3.13184  -0.00000   0.00000  -0.00000  -0.00000  -3.13185
   D307      -3.13979  -0.00000   0.00000  -0.00000  -0.00000  -3.13979
   D308       0.00532  -0.00000   0.00000  -0.00001  -0.00001   0.00532
   D309       0.00957   0.00000   0.00000   0.00001   0.00001   0.00957
   D310      -3.13054   0.00000   0.00000  -0.00000  -0.00000  -3.13054
   D311      -3.12753   0.00000   0.00000   0.00001   0.00001  -3.12752
   D312       0.01555   0.00000   0.00000   0.00000   0.00000   0.01555
   D313       0.00626   0.00000   0.00000   0.00000   0.00000   0.00626
   D314      -3.13681   0.00000   0.00000   0.00001   0.00001  -3.13681
   D315      -3.12874  -0.00000   0.00000  -0.00001  -0.00001  -3.12875
   D316       0.01137  -0.00000   0.00000  -0.00000  -0.00000   0.01137
   D317       0.00606  -0.00000   0.00000  -0.00000  -0.00000   0.00606
   D318      -3.13261  -0.00000   0.00000  -0.00000  -0.00000  -3.13261
   D319       3.14116   0.00000   0.00000   0.00001   0.00001   3.14117
   D320       0.00249   0.00000   0.00000   0.00001   0.00001   0.00250
   D321      -0.00618   0.00000   0.00000   0.00000   0.00000  -0.00618
   D322       3.13787   0.00000   0.00000   0.00000   0.00000   3.13787
   D323       3.13974   0.00000   0.00000   0.00000   0.00000   3.13974
   D324       0.00060   0.00000   0.00000   0.00000   0.00000   0.00060
   D325      -0.00646  -0.00000   0.00000  -0.00000  -0.00000  -0.00646
   D326       3.13727  -0.00000   0.00000  -0.00000  -0.00000   3.13727
   D327       3.13316  -0.00000   0.00000  -0.00001  -0.00001   3.13315
   D328      -0.00630  -0.00000   0.00000  -0.00001  -0.00001  -0.00630
   D329       0.00644   0.00000   0.00000   0.00001   0.00001   0.00645
   D330      -3.13730   0.00000   0.00000   0.00000   0.00000  -3.13729
   D331      -3.13872   0.00000   0.00000   0.00001   0.00001  -3.13872
   D332       0.00072   0.00000   0.00000   0.00001   0.00001   0.00073
   D333      -1.65408   0.00000   0.00000   0.00008   0.00008  -1.65400
   D334       1.48666   0.00000   0.00000   0.00008   0.00008   1.48674
   D335       1.48899   0.00000   0.00000   0.00008   0.00008   1.48907
   D336      -1.65346   0.00000   0.00000   0.00008   0.00008  -1.65338
   D337       0.00610   0.00000   0.00000   0.00000   0.00000   0.00610
   D338      -3.13831   0.00000   0.00000   0.00000   0.00000  -3.13831
   D339      -3.13847   0.00000   0.00000   0.00000   0.00000  -3.13846
   D340       0.00031   0.00000   0.00000   0.00000   0.00000   0.00032
   D341      -0.00619  -0.00000   0.00000  -0.00000  -0.00000  -0.00620
   D342       3.13820  -0.00000   0.00000  -0.00000  -0.00000   3.13820
   D343       3.13295  -0.00000   0.00000  -0.00000  -0.00000   3.13295
   D344      -0.00584  -0.00000   0.00000  -0.00000  -0.00000  -0.00584
   D345       3.14047  -0.00000   0.00000  -0.00000  -0.00000   3.14047
   D346      -0.00048  -0.00000   0.00000  -0.00000  -0.00000  -0.00048
   D347      -0.00028  -0.00000   0.00000  -0.00000  -0.00000  -0.00028
   D348      -3.14123  -0.00000   0.00000  -0.00000  -0.00000  -3.14123
   D349      -3.14070   0.00000   0.00000   0.00000   0.00000  -3.14070
   D350      -0.00012  -0.00000   0.00000  -0.00000  -0.00000  -0.00012
   D351       0.00005   0.00000   0.00000   0.00000   0.00000   0.00005
   D352       3.14063  -0.00000   0.00000  -0.00000  -0.00000   3.14063
   D353       0.00028   0.00000   0.00000   0.00000   0.00000   0.00028
   D354      -3.14006  -0.00000   0.00000  -0.00000  -0.00000  -3.14006
   D355       3.14123  -0.00000   0.00000   0.00000   0.00000   3.14123
   D356       0.00088  -0.00000   0.00000  -0.00000  -0.00000   0.00088
   D357       0.00018  -0.00000   0.00000  -0.00000  -0.00000   0.00017
   D358       3.14140  -0.00000   0.00000  -0.00000  -0.00000   3.14140
   D359      -3.14040   0.00000   0.00000   0.00000   0.00000  -3.14039
   D360       0.00083  -0.00000   0.00000  -0.00000  -0.00000   0.00083
   D361      -0.00006   0.00000   0.00000   0.00000   0.00000  -0.00005
   D362      -3.14103   0.00000   0.00000   0.00000   0.00000  -3.14103
   D363       3.14029   0.00000   0.00000   0.00000   0.00000   3.14029
   D364      -0.00069   0.00000   0.00000   0.00000   0.00000  -0.00069
   D365      -0.00017  -0.00000   0.00000  -0.00000  -0.00000  -0.00017
   D366       3.14080  -0.00000   0.00000  -0.00000  -0.00000   3.14080
   D367      -3.14140   0.00000   0.00000   0.00000   0.00000  -3.14140
   D368      -0.00043   0.00000   0.00000   0.00000   0.00000  -0.00043
   D369      -3.12075  -0.00000   0.00000  -0.00004  -0.00004  -3.12079
   D370       0.02116  -0.00000   0.00000  -0.00005  -0.00005   0.02112
   D371       0.00145  -0.00000   0.00000  -0.00005  -0.00005   0.00141
   D372      -3.13981  -0.00000   0.00000  -0.00006  -0.00006  -3.13987
   D373       3.11493   0.00000   0.00000   0.00002   0.00002   3.11496
   D374      -0.04245   0.00000   0.00000   0.00001   0.00001  -0.04245
   D375      -0.00678   0.00000   0.00000   0.00003   0.00003  -0.00674
   D376       3.11902   0.00000   0.00000   0.00001   0.00001   3.11904
   D377       0.00468   0.00000   0.00000   0.00004   0.00004   0.00472
   D378      -3.12806  -0.00000   0.00000  -0.00004  -0.00004  -3.12810
   D379      -3.13722   0.00000   0.00000   0.00005   0.00005  -3.13717
   D380       0.01322  -0.00000   0.00000  -0.00003  -0.00003   0.01319
   D381       1.89181  -0.00000   0.00000  -0.00006  -0.00006   1.89175
   D382      -2.32731   0.00000   0.00000  -0.00005  -0.00005  -2.32736
   D383      -0.20874  -0.00000   0.00000  -0.00006  -0.00006  -0.20881
   D384      -1.24942  -0.00000   0.00000  -0.00007  -0.00007  -1.24949
   D385       0.81465  -0.00000   0.00000  -0.00006  -0.00006   0.81459
   D386       2.93321  -0.00000   0.00000  -0.00007  -0.00007   2.93314
   D387       0.00965  -0.00000   0.00000  -0.00001  -0.00001   0.00964
   D388      -3.11312  -0.00000   0.00000  -0.00006  -0.00006  -3.11318
   D389      -3.11531  -0.00000   0.00000   0.00001   0.00001  -3.11530
   D390       0.04511  -0.00000   0.00000  -0.00004  -0.00004   0.04507
   D391       1.90850   0.00000   0.00000   0.00006   0.00006   1.90856
   D392      -2.27765  -0.00000   0.00000   0.00003   0.00003  -2.27762
   D393      -0.18032   0.00000   0.00000   0.00006   0.00006  -0.18025
   D394      -1.25257   0.00000   0.00000   0.00003   0.00003  -1.25253
   D395       0.84447  -0.00000   0.00000   0.00001   0.00001   0.84447
   D396       2.94180   0.00000   0.00000   0.00004   0.00004   2.94184
   D397      -0.00895  -0.00000   0.00000  -0.00002  -0.00002  -0.00897
   D398       3.11625   0.00000   0.00000   0.00003   0.00003   3.11628
   D399       3.12375   0.00000   0.00000   0.00006   0.00006   3.12381
   D400      -0.03423   0.00000   0.00000   0.00011   0.00011  -0.03412
   D401      -3.13817  -0.00000   0.00000  -0.00002  -0.00002  -3.13820
   D402      -1.06811  -0.00000   0.00000  -0.00002  -0.00002  -1.06813
   D403       1.06381   0.00000   0.00000  -0.00001  -0.00001   1.06380
   D404       0.01377  -0.00000   0.00000  -0.00012  -0.00012   0.01366
   D405       2.08383  -0.00000   0.00000  -0.00011  -0.00011   2.08372
   D406      -2.06743  -0.00000   0.00000  -0.00010  -0.00010  -2.06753
   D407      -3.14108   0.00000   0.00000   0.00005   0.00005  -3.14103
   D408       0.01668   0.00000   0.00000   0.00004   0.00004   0.01672
   D409       0.02125   0.00000   0.00000  -0.00001  -0.00001   0.02125
   D410      -3.10417  -0.00000   0.00000  -0.00001  -0.00001  -3.10419
   D411       0.01967   0.00000   0.00000   0.00005   0.00005   0.01972
   D412       3.11827   0.00000   0.00000   0.00010   0.00010   3.11837
   D413      -2.05534  -0.00000   0.00000   0.00003   0.00003  -2.05532
   D414       1.04325  -0.00000   0.00000   0.00008   0.00008   1.04333
   D415       2.09461  -0.00000   0.00000   0.00003   0.00003   2.09464
   D416      -1.08998   0.00000   0.00000   0.00008   0.00008  -1.08989
   D417       0.01085  -0.00000   0.00000  -0.00006  -0.00006   0.01079
   D418      -3.12390  -0.00000   0.00000  -0.00007  -0.00007  -3.12397
   D419       3.13621  -0.00000   0.00000  -0.00005  -0.00005   3.13615
   D420       0.00146  -0.00000   0.00000  -0.00007  -0.00007   0.00139
   D421      -1.66767  -0.00000   0.00000  -0.00016  -0.00016  -1.66784
   D422       1.45890  -0.00000   0.00000  -0.00013  -0.00013   1.45876
   D423       1.48982  -0.00000   0.00000  -0.00017  -0.00017   1.48965
   D424      -1.66680  -0.00000   0.00000  -0.00014  -0.00014  -1.66694
   D425      -0.03268   0.00000   0.00000   0.00003   0.00003  -0.03264
   D426       3.10352   0.00000   0.00000   0.00004   0.00004   3.10356
   D427      -3.13741  -0.00000   0.00000  -0.00001  -0.00001  -3.13742
   D428      -0.00122   0.00000   0.00000  -0.00000  -0.00000  -0.00122
   D429      -3.10532  -0.00000   0.00000  -0.00004  -0.00004  -3.10537
   D430       0.02945  -0.00000   0.00000  -0.00007  -0.00007   0.02937
   D431      -0.00048  -0.00000   0.00000   0.00000   0.00000  -0.00047
   D432       3.13429  -0.00000   0.00000  -0.00003  -0.00003   3.13427
   D433       3.13781   0.00000   0.00000   0.00001   0.00001   3.13782
   D434      -0.00692  -0.00000   0.00000  -0.00002  -0.00002  -0.00694
   D435       0.00242  -0.00000   0.00000  -0.00000  -0.00000   0.00242
   D436       3.14087  -0.00000   0.00000  -0.00003  -0.00003   3.14084
   D437      -0.00775   0.00000   0.00000   0.00001   0.00001  -0.00774
   D438       3.12866   0.00000   0.00000   0.00002   0.00002   3.12868
   D439      -3.13407  -0.00000   0.00000  -0.00002  -0.00002  -3.13409
   D440       0.00235  -0.00000   0.00000  -0.00002  -0.00002   0.00233
   D441      -3.12042  -0.00000   0.00000  -0.00000  -0.00000  -3.12043
   D442       0.01458  -0.00000   0.00000  -0.00001  -0.00001   0.01457
   D443       0.00596   0.00000   0.00000   0.00003   0.00003   0.00598
   D444       3.14096   0.00000   0.00000   0.00002   0.00002   3.14098
   D445       0.00204   0.00000   0.00000  -0.00000  -0.00000   0.00204
   D446       3.14049   0.00000   0.00000   0.00001   0.00001   3.14050
   D447      -3.13222   0.00000   0.00000   0.00003   0.00003  -3.13219
   D448       0.00623   0.00000   0.00000   0.00004   0.00004   0.00627
   D449      -1.07397  -0.00000   0.00000  -0.00004  -0.00004  -1.07400
   D450       0.98476  -0.00000   0.00000  -0.00003  -0.00003   0.98472
   D451       3.09888   0.00000   0.00000  -0.00002  -0.00002   3.09886
   D452       2.05941  -0.00000   0.00000  -0.00007  -0.00007   2.05934
   D453      -2.16505  -0.00000   0.00000  -0.00007  -0.00007  -2.16512
   D454      -0.05092  -0.00000   0.00000  -0.00006  -0.00006  -0.05098
   D455      -0.00269   0.00000   0.00000   0.00000   0.00000  -0.00269
   D456      -3.14109  -0.00000   0.00000  -0.00001  -0.00001  -3.14109
   D457      -3.14128   0.00000   0.00000   0.00003   0.00003  -3.14125
   D458       0.00351   0.00000   0.00000   0.00002   0.00002   0.00352
   D459      -1.14823  -0.00000   0.00000  -0.00002  -0.00002  -1.14825
   D460       0.94532   0.00000   0.00000   0.00001   0.00001   0.94533
   D461       3.04391   0.00000   0.00000  -0.00001  -0.00001   3.04390
   D462       1.98966  -0.00000   0.00000  -0.00005  -0.00005   1.98961
   D463      -2.19998   0.00000   0.00000  -0.00002  -0.00002  -2.20000
   D464      -0.10139  -0.00000   0.00000  -0.00004  -0.00004  -0.10142
   D465      -3.13562   0.00000   0.00000   0.00000   0.00000  -3.13562
   D466       0.00276   0.00000   0.00000   0.00000   0.00000   0.00276
   D467       0.01111  -0.00000   0.00000  -0.00000  -0.00000   0.01111
   D468      -3.13369  -0.00000   0.00000  -0.00000  -0.00000  -3.13370
   D469       3.13494  -0.00000   0.00000  -0.00001  -0.00001   3.13493
   D470      -0.00828  -0.00000   0.00000  -0.00000  -0.00000  -0.00829
   D471      -0.01168  -0.00000   0.00000  -0.00000  -0.00000  -0.01168
   D472       3.12829   0.00000   0.00000   0.00000   0.00000   3.12829
   D473      -0.00845  -0.00000   0.00000  -0.00002  -0.00002  -0.00847
   D474       3.12612  -0.00000   0.00000  -0.00002  -0.00002   3.12610
   D475       3.13953  -0.00000   0.00000  -0.00001  -0.00001   3.13952
   D476      -0.00909  -0.00000   0.00000  -0.00001  -0.00001  -0.00910
   D477       0.01470   0.00000   0.00000   0.00002   0.00002   0.01471
   D478      -3.12422   0.00000   0.00000   0.00002   0.00002  -3.12420
   D479      -3.13343   0.00000   0.00000   0.00001   0.00001  -3.13343
   D480       0.01084   0.00000   0.00000   0.00001   0.00001   0.01085
   D481      -0.00339   0.00000   0.00000   0.00000   0.00000  -0.00339
   D482       3.13931   0.00000   0.00000   0.00000   0.00000   3.13932
   D483       3.14145   0.00000   0.00000   0.00001   0.00001   3.14146
   D484       0.00098   0.00000   0.00000   0.00000   0.00000   0.00098
   D485       0.00491   0.00000   0.00000   0.00000   0.00000   0.00491
   D486      -3.13641   0.00000   0.00000   0.00000   0.00000  -3.13641
   D487      -3.13502   0.00000   0.00000   0.00000   0.00000  -3.13502
   D488       0.00684   0.00000   0.00000   0.00000   0.00000   0.00684
   D489       0.00578   0.00000   0.00000   0.00002   0.00002   0.00580
   D490      -3.13098   0.00000   0.00000   0.00001   0.00001  -3.13097
   D491      -3.13749   0.00000   0.00000   0.00002   0.00002  -3.13747
   D492       0.00893   0.00000   0.00000   0.00001   0.00001   0.00894
   D493       0.00255  -0.00000   0.00000  -0.00000  -0.00000   0.00255
   D494       3.13932  -0.00000   0.00000   0.00000   0.00000   3.13932
   D495      -3.13177  -0.00000   0.00000  -0.00000  -0.00000  -3.13177
   D496       0.00500   0.00000   0.00000   0.00000   0.00000   0.00500
   D497       0.00159   0.00000   0.00000   0.00000   0.00000   0.00159
   D498      -3.13665   0.00000   0.00000   0.00000   0.00000  -3.13664
   D499       3.13602   0.00000   0.00000   0.00000   0.00000   3.13602
   D500      -0.00222   0.00000   0.00000   0.00000   0.00000  -0.00221
   D501      -0.00483  -0.00000   0.00000  -0.00000  -0.00000  -0.00483
   D502       3.13805  -0.00000   0.00000  -0.00000  -0.00000   3.13805
   D503       3.13947  -0.00000   0.00000  -0.00000  -0.00000   3.13947
   D504      -0.00084  -0.00000   0.00000  -0.00000  -0.00000  -0.00084
   D505      -0.00375  -0.00000   0.00000  -0.00000  -0.00000  -0.00375
   D506       3.13974  -0.00000   0.00000  -0.00000  -0.00000   3.13974
   D507       3.13673  -0.00000   0.00000   0.00000   0.00000   3.13673
   D508      -0.00296  -0.00000   0.00000  -0.00000  -0.00000  -0.00296
   D509       0.00288  -0.00000   0.00000  -0.00000  -0.00000   0.00288
   D510      -3.14062   0.00000   0.00000   0.00000   0.00000  -3.14062
   D511      -3.13899  -0.00000   0.00000  -0.00000  -0.00000  -3.13899
   D512       0.00070  -0.00000   0.00000  -0.00000  -0.00000   0.00070
   D513      -1.61302  -0.00000   0.00000  -0.00011  -0.00011  -1.61313
   D514       1.52916  -0.00000   0.00000  -0.00010  -0.00010   1.52906
   D515       1.53337  -0.00000   0.00000  -0.00011  -0.00011   1.53326
   D516      -1.60763  -0.00000   0.00000  -0.00011  -0.00011  -1.60774
   D517       0.00456   0.00000   0.00000   0.00000   0.00000   0.00457
   D518      -3.13768   0.00000   0.00000   0.00000   0.00000  -3.13768
   D519      -3.14045   0.00000   0.00000   0.00000   0.00000  -3.14044
   D520       0.00049   0.00000   0.00000   0.00000   0.00000   0.00049
   D521      -0.00300  -0.00000   0.00000  -0.00000  -0.00000  -0.00301
   D522       3.13924  -0.00000   0.00000  -0.00000  -0.00000   3.13924
   D523       3.13731  -0.00000   0.00000  -0.00001  -0.00001   3.13730
   D524      -0.00363  -0.00000   0.00000  -0.00000  -0.00000  -0.00363
   D525      -3.14109   0.00000   0.00000   0.00001   0.00001  -3.14108
   D526      -0.00004   0.00000   0.00000   0.00000   0.00000  -0.00003
   D527      -0.00008   0.00000   0.00000   0.00000   0.00000  -0.00007
   D528       3.14097   0.00000   0.00000  -0.00000  -0.00000   3.14097
   D529       3.14088  -0.00000   0.00000  -0.00001  -0.00001   3.14087
   D530      -0.00011  -0.00000   0.00000  -0.00001  -0.00001  -0.00012
   D531      -0.00013  -0.00000   0.00000  -0.00000  -0.00000  -0.00013
   D532      -3.14112  -0.00000   0.00000  -0.00000  -0.00000  -3.14112
   D533       0.00018  -0.00000   0.00000  -0.00000  -0.00000   0.00018
   D534       3.14155  -0.00000   0.00000  -0.00000  -0.00000   3.14155
   D535      -3.14086   0.00000   0.00000   0.00000   0.00000  -3.14086
   D536       0.00050   0.00000   0.00000   0.00000   0.00000   0.00051
   D537       0.00023  -0.00000   0.00000  -0.00000  -0.00000   0.00023
   D538      -3.14060   0.00000   0.00000  -0.00000  -0.00000  -3.14060
   D539       3.14122  -0.00000   0.00000  -0.00000  -0.00000   3.14122
   D540       0.00039   0.00000   0.00000   0.00000   0.00000   0.00039
   D541      -0.00008   0.00000   0.00000   0.00000   0.00000  -0.00008
   D542       3.14110   0.00000   0.00000   0.00000   0.00000   3.14110
   D543      -3.14145  -0.00000   0.00000  -0.00000  -0.00000  -3.14145
   D544      -0.00027  -0.00000   0.00000  -0.00000  -0.00000  -0.00027
   D545      -0.00012   0.00000   0.00000   0.00000   0.00000  -0.00012
   D546      -3.14130   0.00000   0.00000   0.00000   0.00000  -3.14130
   D547       3.14070   0.00000   0.00000   0.00000   0.00000   3.14070
   D548      -0.00048  -0.00000   0.00000  -0.00000  -0.00000  -0.00048
         Item               Value     Threshold  Converged?
 Maximum Force            0.000009     0.000450     YES
 RMS     Force            0.000001     0.000300     YES
 Maximum Displacement     0.003512     0.001800     NO 
 RMS     Displacement     0.000465     0.001200     YES
 Predicted change in Energy=-1.283297D-08
 GradGradGradGradGradGradGradGradGradGradGradGradGradGradGradGradGradGrad

 Stoichiometry    C99H77B3F6N6
 Framework group  C1[X(C99H77B3F6N6)]
 Deg. of freedom   567
 Full point group                 C1      NOp   1
 Largest Abelian subgroup         C1      NOp   1
 Largest concise Abelian subgroup C1      NOp   1
                         Standard orientation:                         
 ---------------------------------------------------------------------
 Center     Atomic      Atomic             Coordinates (Angstroms)
 Number     Number       Type             X           Y           Z
 ---------------------------------------------------------------------
      1          6           0       -5.214565   -0.929731   -3.421728
      2          6           0       -4.536709   -0.798675   -2.186110
      3          6           0       -5.477832   -0.971995   -1.171753
      4          6           0       -6.723922   -1.199703   -1.820629
      5          7           0       -6.509679   -1.170988   -3.196792
      6          6           0       -8.006625   -1.407995   -1.308489
      7          6           0       -9.098346   -1.615849   -2.152542
      8          6           0      -10.479889   -1.835750   -1.872353
      9          7           0       -8.929271   -1.629037   -3.536032
     10          6           0      -11.097734   -1.977451   -3.104202
     11          6           0      -10.120341   -1.844119   -4.107677
     12          1           0      -12.150405   -2.157756   -3.279228
     13          5           0       -7.594208   -1.377956   -4.292726
     14          9           0       -7.707334   -0.231038   -5.074769
     15          9           0       -7.269110   -2.478415   -5.076676
     16          6           0       -8.210511   -1.390788    0.165881
     17          6           0       -8.198270   -2.595548    0.882720
     18          6           0       -8.395169   -0.164376    0.819885
     19          6           0       -8.000738   -3.856395    0.232658
     20          6           0       -8.383057   -2.573390    2.304516
     21          6           0       -8.567146   -0.142222    2.243354
     22          6           0       -8.408306    1.076721    0.104523
     23          6           0       -8.001697   -5.018302    0.943847
     24          1           0       -7.851747   -3.874652   -0.841947
     25          6           0       -8.380439   -3.820528    3.009945
     26          6           0       -8.561772   -1.346834    2.967761
     27          6           0       -8.730261    1.126599    2.888942
     28          1           0       -8.286780    1.062358   -0.973549
     29          6           0       -8.567044    2.260508    0.759603
     30          6           0       -8.197743   -5.000208    2.353488
     31          1           0       -7.851917   -5.965564    0.435020
     32          1           0       -8.528504   -3.810099    4.084346
     33          6           0       -8.727989    2.285908    2.173637
     34          1           0       -8.853371    1.149325    3.966290
     35          1           0       -8.572178    3.192024    0.201919
     36          1           0       -8.199828   -5.935060    2.905651
     37          1           0       -8.850234    3.237715    2.681575
     38          6           0       -8.742755   -1.322930    4.449233
     39          6           0      -10.023546   -1.298775    5.006588
     40          6           0       -7.633177   -1.323800    5.298183
     41          6           0      -10.192176   -1.275946    6.387856
     42          1           0      -10.888151   -1.297518    4.348790
     43          6           0       -7.801221   -1.300999    6.679484
     44          1           0       -6.636107   -1.342964    4.867167
     45          6           0       -9.081171   -1.277021    7.226983
     46          1           0      -11.193063   -1.257859    6.808837
     47          1           0       -6.930769   -1.301657    7.328851
     48          1           0       -9.212483   -1.259338    8.304753
     49          6           0       -5.175588   -0.933469    0.293583
     50          1           0       -5.595528   -0.039487    0.767960
     51          1           0       -5.586279   -1.801824    0.815837
     52          1           0       -4.092827   -0.919193    0.445803
     53          6           0      -11.167536   -1.912075   -0.544661
     54          1           0      -10.828088   -2.776932    0.034805
     55          1           0      -10.978642   -1.021864    0.063224
     56          1           0      -12.247215   -2.004142   -0.692120
     57          6           0       -3.110569   -0.507070   -2.015563
     58          6           0       -2.038619   -1.312511   -2.469111
     59          6           0       -2.559099    0.594380   -1.362075
     60          7           0       -0.878268   -0.751042   -2.116633
     61          6           0       -1.146979    0.426110   -1.421860
     62          6           0       -3.347044    1.713457   -0.756650
     63          5           0        0.534006   -1.298268   -2.469718
     64          6           0       -0.102827    1.198759   -0.909206
     65          1           0       -3.329923    1.672564    0.338174
     66          1           0       -2.956099    2.691040   -1.051467
     67          1           0       -4.389592    1.644602   -1.079600
     68          7           0        1.550789   -0.289753   -1.862772
     69          9           0        0.725737   -2.551751   -1.896770
     70          9           0        0.676277   -1.360121   -3.851719
     71          6           0        1.231056    0.837776   -1.109594
     72          6           0       -0.419260    2.429463   -0.135562
     73          6           0        2.881257   -0.394782   -1.928801
     74          6           0        2.444969    1.445714   -0.681841
     75          6           0       -0.365762    3.678240   -0.771475
     76          6           0       -0.771720    2.323221    1.217540
     77          6           0        3.476013    0.668837   -1.207278
     78          6           0        2.636862    2.655896    0.177420
     79          6           0       -0.013023    3.806454   -2.153927
     80          6           0       -0.669104    4.863953   -0.024421
     81          6           0       -1.093667    3.508020    1.957999
     82          6           0       -0.825770    1.057318    1.885885
     83          1           0        2.394909    3.577902   -0.362818
     84          1           0        2.003326    2.625937    1.068070
     85          1           0        3.680686    2.716098    0.498200
     86          6           0        0.056693    5.030284   -2.748142
     87          1           0        0.203720    2.910265   -2.725720
     88          6           0       -0.582616    6.129135   -0.691610
     89          6           0       -1.034804    4.763877    1.329198
     90          6           0       -1.477551    3.368622    3.331478
     91          1           0       -0.570062    0.160203    1.331868
     92          6           0       -1.195945    0.971332    3.194058
     93          6           0       -0.228824    6.209892   -2.004577
     94          1           0        0.329723    5.109418   -3.795905
     95          1           0       -0.802125    7.029740   -0.128582
     96          6           0       -1.364160    5.997485    2.102332
     97          6           0       -1.530450    2.144656    3.927097
     98          1           0       -1.730167    4.261389    3.893192
     99          1           0       -1.234716    0.003070    3.683756
    100          1           0       -0.164915    7.178136   -2.491537
    101          6           0       -0.386597    6.635338    2.869914
    102          6           0       -2.654902    6.530884    2.067345
    103          1           0       -1.826674    2.059570    4.968193
    104          6           0       -0.694030    7.786264    3.589469
    105          1           0        0.618051    6.222920    2.898671
    106          6           0       -2.962823    7.681583    2.786930
    107          1           0       -3.416595    6.037113    1.470405
    108          6           0       -1.982801    8.311550    3.549346
    109          1           0        0.075067    8.273676    4.181283
    110          1           0       -3.969842    8.086608    2.751492
    111          1           0       -2.222639    9.209849    4.110323
    112          6           0      -10.297702   -1.911968   -5.586708
    113          1           0       -9.978323   -0.973732   -6.049848
    114          1           0       -9.673133   -2.704747   -6.008465
    115          1           0      -11.343447   -2.101981   -5.837715
    116          6           0       -4.642836   -0.824908   -4.794373
    117          1           0       -3.633424   -0.409670   -4.752578
    118          1           0       -4.602866   -1.811307   -5.268105
    119          1           0       -5.275274   -0.190966   -5.420296
    120          6           0       -2.113724   -2.593748   -3.227089
    121          1           0       -1.809490   -2.439514   -4.267638
    122          1           0       -1.430082   -3.329146   -2.796405
    123          1           0       -3.133687   -2.984236   -3.209332
    124          6           0        3.564942   -1.495253   -2.665986
    125          1           0        3.456304   -2.440512   -2.123821
    126          1           0        3.109289   -1.632686   -3.649325
    127          1           0        4.628125   -1.271435   -2.778358
    128          6           0        4.917249    0.899558   -1.074267
    129          6           0        5.605332    2.052950   -1.522386
    130          6           0        5.862134    0.037735   -0.519287
    131          7           0        6.910184    1.922167   -1.264908
    132          6           0        7.120481    0.689231   -0.651499
    133          6           0        5.552052   -1.289132    0.099850
    134          5           0        8.005108    2.979014   -1.587012
    135          6           0        8.410792    0.284578   -0.300979
    136          1           0        5.909987   -2.118097   -0.520810
    137          1           0        6.016696   -1.396497    1.083709
    138          1           0        4.470003   -1.396229    0.216623
    139          7           0        9.350588    2.365788   -1.106479
    140          9           0        8.058637    3.209921   -2.959156
    141          9           0        7.738381    4.158091   -0.899896
    142          6           0        9.514557    1.107253   -0.530040
    143          6           0        8.608487   -1.058571    0.309243
    144          6           0       10.553922    2.941151   -1.219873
    145          6           0       10.905664    0.911022   -0.281594
    146          6           0        8.667456   -1.186527    1.704160
    147          6           0        8.715001   -2.181875   -0.523352
    148          6           0       11.534338    2.066314   -0.716720
    149          6           0       11.592433   -0.273546    0.323754
    150          6           0        8.551463   -0.051906    2.570498
    151          6           0        8.842076   -2.484825    2.287220
    152          6           0        8.879303   -3.480851    0.061402
    153          6           0        8.656321   -2.071299   -1.950473
    154          1           0       12.596287    2.272402   -0.684143
    155          1           0       11.310234   -0.408698    1.373121
    156          1           0       11.340942   -1.200836   -0.200076
    157          1           0       12.676375   -0.136095    0.278063
    158          6           0        8.618063   -0.194750    3.923704
    159          1           0        8.411819    0.930602    2.131663
    160          6           0        8.907328   -2.586150    3.714937
    161          6           0        8.942342   -3.616187    1.459017
    162          6           0        8.966225   -4.614083   -0.811167
    163          1           0        8.539780   -1.089388   -2.397033
    164          6           0        8.741528   -3.176590   -2.742199
    165          6           0        8.800967   -1.481199    4.504658
    166          1           0        8.530348    0.676357    4.565758
    167          1           0        9.044248   -3.565656    4.160178
    168          6           0        9.110470   -4.969098    2.067068
    169          6           0        8.897090   -4.467812   -2.163742
    170          1           0        9.085847   -5.598884   -0.372659
    171          1           0        8.691965   -3.074986   -3.821963
    172          1           0        8.853753   -1.578231    5.584776
    173          6           0       10.385722   -5.500682    2.273552
    174          6           0        7.993074   -5.721694    2.437005
    175          1           0        8.961239   -5.338962   -2.808509
    176          6           0       10.541228   -6.762414    2.839980
    177          1           0       11.256312   -4.917741    1.986230
    178          6           0        8.148077   -6.983487    3.003206
    179          1           0        7.000209   -5.310752    2.277082
    180          6           0        9.422550   -7.506201    3.205827
    181          1           0       11.537864   -7.164802    2.995398
    182          1           0        7.271608   -7.559088    3.285694
    183          1           0        9.543631   -8.490854    3.647365
    184          6           0        5.033240    3.260065   -2.184082
    185          1           0        5.053253    4.114650   -1.499646
    186          1           0        5.630080    3.531514   -3.057950
    187          1           0        4.000432    3.071915   -2.485800
    188          6           0       10.740407    4.298321   -1.808957
    189          1           0       10.404594    4.308809   -2.850143
    190          1           0       10.134833    5.033062   -1.270758
    191          1           0       11.791369    4.592165   -1.765704
 ---------------------------------------------------------------------
 Rotational constants (GHZ):           0.0190196           0.0059144           0.0056318
 Standard basis: 6-31G(d) (6D, 7F)
 There are  1864 symmetry adapted cartesian basis functions of A   symmetry.
 There are  1864 symmetry adapted basis functions of A   symmetry.
  1864 basis functions,  3500 primitive gaussians,  1864 cartesian basis functions
   391 alpha electrons      391 beta electrons
       nuclear repulsion energy     21923.0703019329 Hartrees.
 NAtoms=  191 NActive=  191 NUniq=  191 SFac= 1.00D+00 NAtFMM=   60 NAOKFM=T Big=T
 Integral buffers will be    131072 words long.
 Raffenetti 2 integral format.
 Two-electron integral symmetry is turned on.
 Nuclear repulsion after empirical dispersion term =    21922.8442660325 Hartrees.
 One-electron integrals computed using PRISM.
 NBasis=  1864 RedAO= T EigKep=  1.32D-04  NBF=  1864
 NBsUse=  1864 1.00D-06 EigRej= -1.00D+00 NBFU=  1864
 Initial guess from the checkpoint file:  "BOPIDY_TRI-s-WB97XD-6311Gdp.chk"
 B after Tr=     0.000000    0.000000   -0.000000
         Rot=    1.000000   -0.000000   -0.000000    0.000016 Ang=  -0.00 deg.
 Requested convergence on RMS density matrix=1.00D-08 within 128 cycles.
 Requested convergence on MAX density matrix=1.00D-06.
 Requested convergence on             energy=1.00D-06.
 No special actions if energy rises.
 SCF Done:  E(RwB97XD) =  -4820.27475266     A.U. after    5 cycles
            NFock=  5  Conv=0.71D-08     -V/T= 2.0090
 Calling FoFJK, ICntrl=      2127 FMM=T ISym2X=0 I1Cent= 0 IOpClX= 0 NMat=1 NMatS=1 NMatT=0.
 ***** Axes restored to original set *****
 -------------------------------------------------------------------
 Center     Atomic                   Forces (Hartrees/Bohr)
 Number     Number              X              Y              Z
 -------------------------------------------------------------------
      1        6           0.000000890   -0.000002537   -0.000002006
      2        6          -0.000000125    0.000001637    0.000002954
      3        6           0.000001551    0.000001270   -0.000001622
      4        6           0.000000656   -0.000005474    0.000001161
      5        7          -0.000000847    0.000002201    0.000000190
      6        6          -0.000004021    0.000001267    0.000001633
      7        6          -0.000000186    0.000002571   -0.000002565
      8        6           0.000001840   -0.000001127    0.000000690
      9        7           0.000000337   -0.000003691   -0.000000318
     10        6          -0.000000543    0.000001902   -0.000001114
     11        6           0.000001259    0.000002227    0.000000666
     12        1          -0.000000010   -0.000000512   -0.000000110
     13        5           0.000001399   -0.000001797    0.000000074
     14        9          -0.000000590    0.000000990    0.000000764
     15        9          -0.000000357    0.000001303   -0.000000806
     16        6          -0.000002390   -0.000000823   -0.000001134
     17        6          -0.000005733    0.000000613    0.000000972
     18        6          -0.000000893   -0.000000101    0.000001339
     19        6          -0.000003378    0.000000486    0.000000784
     20        6          -0.000001027   -0.000000088   -0.000000600
     21        6           0.000000824    0.000000177    0.000000205
     22        6           0.000001693   -0.000000663   -0.000000171
     23        6           0.000000994    0.000000129   -0.000000266
     24        1          -0.000000133    0.000000409    0.000000190
     25        6           0.000000019    0.000000202   -0.000000126
     26        6           0.000000610    0.000000698   -0.000000297
     27        6           0.000000007    0.000000444   -0.000000145
     28        1           0.000000299   -0.000000167    0.000000463
     29        6          -0.000000650   -0.000000096    0.000000473
     30        6           0.000000214    0.000000429   -0.000000217
     31        1           0.000000008    0.000000076   -0.000000350
     32        1          -0.000000070    0.000000680   -0.000000344
     33        6          -0.000000315    0.000000517    0.000000358
     34        1          -0.000000038    0.000000227    0.000000072
     35        1           0.000000204    0.000000122    0.000000266
     36        1          -0.000000222    0.000000302   -0.000000347
     37        1           0.000000119    0.000000410    0.000000313
     38        6           0.000000440    0.000000186   -0.000000186
     39        6          -0.000000387    0.000000307   -0.000000236
     40        6          -0.000000178    0.000000504    0.000000064
     41        6          -0.000000145    0.000000664    0.000000199
     42        1          -0.000000024    0.000000616    0.000000090
     43        6          -0.000000456    0.000000638   -0.000000257
     44        1          -0.000000071    0.000000454   -0.000000021
     45        6           0.000000257    0.000000651    0.000000014
     46        1          -0.000000046    0.000000699    0.000000017
     47        1          -0.000000058    0.000000523   -0.000000037
     48        1          -0.000000064    0.000000702   -0.000000026
     49        6           0.000000167   -0.000001923   -0.000000401
     50        1          -0.000000446    0.000001008   -0.000000488
     51        1           0.000003598    0.000002665    0.000000798
     52        1           0.000000270    0.000000650   -0.000000030
     53        6           0.000003438   -0.000000282   -0.000000818
     54        1           0.000002781   -0.000000254   -0.000001882
     55        1          -0.000001414    0.000000129    0.000001045
     56        1           0.000000147   -0.000000550   -0.000000385
     57        6          -0.000000565    0.000001431   -0.000002612
     58        6           0.000002805   -0.000000456   -0.000000828
     59        6          -0.000003467   -0.000002777   -0.000000697
     60        7          -0.000002060    0.000003967    0.000007506
     61        6           0.000002573    0.000000321   -0.000002079
     62        6          -0.000000663   -0.000000009    0.000000313
     63        5           0.000001477   -0.000003937   -0.000008480
     64        6          -0.000000844   -0.000001175    0.000000364
     65        1          -0.000000138    0.000000230    0.000000734
     66        1          -0.000000029   -0.000000175    0.000000607
     67        1           0.000000251   -0.000000261    0.000000172
     68        7          -0.000003098    0.000004771    0.000008092
     69        9          -0.000000176   -0.000000163   -0.000000357
     70        9          -0.000000127   -0.000001290    0.000000741
     71        6           0.000003039   -0.000001785   -0.000005135
     72        6           0.000000860    0.000000470    0.000000654
     73        6          -0.000000129    0.000000097   -0.000001038
     74        6          -0.000005452    0.000002911    0.000001425
     75        6           0.000001671   -0.000000559   -0.000000269
     76        6           0.000001424    0.000000065   -0.000000211
     77        6           0.000004249   -0.000005354    0.000000160
     78        6          -0.000003117   -0.000001707   -0.000001688
     79        6           0.000000179   -0.000000382   -0.000000137
     80        6          -0.000000692   -0.000000055    0.000000777
     81        6           0.000000980    0.000000008    0.000000356
     82        6           0.000000229   -0.000000095    0.000000092
     83        1          -0.000000068    0.000000481    0.000001106
     84        1          -0.000000217    0.000000869    0.000000831
     85        1          -0.000000168   -0.000000035   -0.000000732
     86        6           0.000000076   -0.000000177    0.000000424
     87        1           0.000000191   -0.000000281   -0.000000004
     88        6           0.000000100   -0.000000218    0.000000105
     89        6          -0.000000357    0.000000304   -0.000000008
     90        6          -0.000000114    0.000000291    0.000000059
     91        1          -0.000000013    0.000000286   -0.000000464
     92        6          -0.000000041    0.000000169    0.000000320
     93        6           0.000000204   -0.000000200    0.000000853
     94        1           0.000000092   -0.000000218    0.000000375
     95        1           0.000000361    0.000000040    0.000000707
     96        6           0.000000021   -0.000000136    0.000000609
     97        6          -0.000000105    0.000000515    0.000000217
     98        1           0.000000009    0.000000366    0.000000403
     99        1          -0.000000046    0.000000207   -0.000000024
    100        1           0.000000046   -0.000000125    0.000000542
    101        6          -0.000000086   -0.000000008   -0.000000048
    102        6           0.000000012    0.000000568    0.000000748
    103        1          -0.000000018    0.000000350    0.000000075
    104        6           0.000000125    0.000000281    0.000000491
    105        1           0.000000133    0.000000193    0.000000443
    106        6           0.000000185    0.000000116    0.000000705
    107        1           0.000000068    0.000000149    0.000000487
    108        6           0.000000064    0.000000317    0.000000714
    109        1           0.000000153    0.000000314    0.000000643
    110        1           0.000000042    0.000000230    0.000000624
    111        1           0.000000101    0.000000338    0.000000681
    112        6          -0.000000140   -0.000000845    0.000000193
    113        1           0.000000328   -0.000000480   -0.000000104
    114        1          -0.000000189   -0.000000471   -0.000000047
    115        1          -0.000000004   -0.000000142   -0.000000125
    116        6          -0.000000599    0.000000243    0.000000526
    117        1           0.000000718   -0.000000774   -0.000000447
    118        1           0.000000673   -0.000000809   -0.000000334
    119        1          -0.000000116   -0.000000959   -0.000000155
    120        6          -0.000000384    0.000002334    0.000002968
    121        1           0.000000087   -0.000000611   -0.000000705
    122        1          -0.000000289   -0.000000841   -0.000000888
    123        1           0.000000006   -0.000000478   -0.000000580
    124        6           0.000000860    0.000001254    0.000005454
    125        1          -0.000000166   -0.000000636   -0.000000942
    126        1          -0.000000222   -0.000001025   -0.000001366
    127        1          -0.000000933   -0.000000412    0.000000187
    128        6          -0.000003763    0.000003471   -0.000000561
    129        6           0.000003004    0.000000079    0.000000432
    130        6           0.000004531   -0.000004228    0.000001366
    131        7          -0.000000433   -0.000000877    0.000001717
    132        6          -0.000001255    0.000001319   -0.000004266
    133        6           0.000002377    0.000000473   -0.000000802
    134        5           0.000000451    0.000001491   -0.000004717
    135        6           0.000000718   -0.000001127    0.000002690
    136        1           0.000000406   -0.000000514   -0.000000264
    137        1           0.000000023   -0.000000030   -0.000000372
    138        1           0.000000659   -0.000000259   -0.000002082
    139        7          -0.000000916    0.000000767   -0.000000160
    140        9          -0.000000300   -0.000000339    0.000002158
    141        9           0.000000575   -0.000001477    0.000001074
    142        6          -0.000001711    0.000000542    0.000000628
    143        6          -0.000001419   -0.000000295   -0.000000706
    144        6           0.000001423   -0.000000899    0.000001553
    145        6           0.000000832   -0.000000515   -0.000000519
    146        6           0.000000437    0.000000007    0.000000053
    147        6          -0.000001598    0.000000236   -0.000000005
    148        6          -0.000001337    0.000000287    0.000000614
    149        6           0.000000366   -0.000000564   -0.000000516
    150        6           0.000001401    0.000000711    0.000000685
    151        6           0.000001688   -0.000000061   -0.000001072
    152        6          -0.000001609    0.000000409   -0.000000959
    153        6          -0.000000661   -0.000000168   -0.000000913
    154        1          -0.000000013   -0.000000359    0.000000267
    155        1          -0.000001378   -0.000000975   -0.000000491
    156        1           0.000000333    0.000000391   -0.000000171
    157        1          -0.000000644    0.000000063   -0.000000496
    158        6          -0.000000407   -0.000000013   -0.000000320
    159        1           0.000000009    0.000000021   -0.000000137
    160        6          -0.000000283   -0.000000164    0.000000246
    161        6          -0.000000252   -0.000000194    0.000000793
    162        6           0.000000226   -0.000000650   -0.000000198
    163        1          -0.000000274   -0.000000197   -0.000000220
    164        6           0.000000307    0.000000103   -0.000000266
    165        6          -0.000000166    0.000000538   -0.000000063
    166        1          -0.000000011    0.000000265   -0.000000069
    167        1          -0.000000216   -0.000000013   -0.000000248
    168        6           0.000000288   -0.000000131   -0.000000989
    169        6          -0.000000058   -0.000000466   -0.000000451
    170        1           0.000000044   -0.000000076   -0.000000696
    171        1          -0.000000121   -0.000000460   -0.000000312
    172        1          -0.000000113    0.000000192   -0.000000214
    173        6          -0.000000202    0.000000468   -0.000001227
    174        6          -0.000000280   -0.000000240    0.000000227
    175        1           0.000000028   -0.000000330   -0.000000365
    176        6          -0.000000094    0.000000017   -0.000000660
    177        1          -0.000000117   -0.000000020   -0.000000378
    178        6          -0.000000024    0.000000028   -0.000000577
    179        1          -0.000000078    0.000000077   -0.000000451
    180        6          -0.000000190    0.000000237   -0.000000536
    181        1          -0.000000137    0.000000017   -0.000000567
    182        1          -0.000000138    0.000000159   -0.000000727
    183        1          -0.000000170    0.000000112   -0.000000787
    184        6           0.000000092   -0.000001447    0.000002432
    185        1           0.000000802    0.000000101    0.000000465
    186        1           0.000000176    0.000000123    0.000000455
    187        1           0.000000534   -0.000000184    0.000000282
    188        6          -0.000000160   -0.000002024    0.000000265
    189        1          -0.000000348    0.000000207   -0.000000253
    190        1           0.000000281    0.000000388   -0.000000304
    191        1           0.000000105   -0.000000026    0.000000224
 -------------------------------------------------------------------
 Cartesian Forces:  Max     0.000008480 RMS     0.000001339

 GradGradGradGradGradGradGradGradGradGradGradGradGradGradGradGradGradGrad
 Berny optimization.
 Using GEDIIS/GDIIS optimizer.
 FormGI is forming the generalized inverse of G from B-inverse, IUseBI=4.
 Internal  Forces:  Max     0.000016193 RMS     0.000001542
 Search for a local minimum.
 Step number   2 out of a maximum of 1138
 All quantities printed in internal units (Hartrees-Bohrs-Radians)
 Mixed Optimization -- En-DIIS/RFO-DIIS
 Swapping is turned off.
 Update second derivatives using D2CorX and points    1    2
 DE=  5.80D-09 DEPred=-1.28D-08 R=-4.52D-01
 Trust test=-4.52D-01 RLast= 1.40D-03 DXMaxT set to 1.50D-01
 ITU= -1  0
     Eigenvalues ---    0.00393   0.00523   0.00523   0.00728   0.00804
     Eigenvalues ---    0.00808   0.00810   0.00811   0.00814   0.00845
     Eigenvalues ---    0.00863   0.00863   0.00878   0.00883   0.00886
     Eigenvalues ---    0.00889   0.00890   0.00891   0.00918   0.00928
     Eigenvalues ---    0.01082   0.01105   0.01110   0.01113   0.01177
     Eigenvalues ---    0.01223   0.01257   0.01258   0.01340   0.01415
     Eigenvalues ---    0.01427   0.01429   0.01441   0.01443   0.01519
     Eigenvalues ---    0.01548   0.01557   0.01565   0.01602   0.01622
     Eigenvalues ---    0.01626   0.01637   0.01637   0.01637   0.01647
     Eigenvalues ---    0.01657   0.01666   0.01679   0.01681   0.01707
     Eigenvalues ---    0.01723   0.01728   0.01729   0.01731   0.01731
     Eigenvalues ---    0.01736   0.01736   0.01736   0.01741   0.01742
     Eigenvalues ---    0.01742   0.01743   0.01752   0.01754   0.01754
     Eigenvalues ---    0.01768   0.01778   0.01779   0.01779   0.01779
     Eigenvalues ---    0.01786   0.01795   0.01796   0.01797   0.01857
     Eigenvalues ---    0.01922   0.01922   0.01923   0.01990   0.01990
     Eigenvalues ---    0.01990   0.01991   0.01991   0.01991   0.01994
     Eigenvalues ---    0.01997   0.02002   0.02004   0.02006   0.02006
     Eigenvalues ---    0.02006   0.02006   0.02008   0.02008   0.02009
     Eigenvalues ---    0.02025   0.02031   0.02032   0.02038   0.02040
     Eigenvalues ---    0.02041   0.02113   0.02127   0.02129   0.02129
     Eigenvalues ---    0.02129   0.02129   0.02130   0.02135   0.02136
     Eigenvalues ---    0.02136   0.02139   0.02141   0.02147   0.02160
     Eigenvalues ---    0.02160   0.02160   0.02166   0.02166   0.02166
     Eigenvalues ---    0.02171   0.02171   0.02175   0.02175   0.02175
     Eigenvalues ---    0.02175   0.02175   0.02176   0.02182   0.02182
     Eigenvalues ---    0.02182   0.02190   0.02190   0.02191   0.02193
     Eigenvalues ---    0.02193   0.02193   0.02194   0.02195   0.02195
     Eigenvalues ---    0.02195   0.02195   0.02195   0.02209   0.02224
     Eigenvalues ---    0.02242   0.02242   0.02242   0.02247   0.02247
     Eigenvalues ---    0.02247   0.02371   0.02372   0.02372   0.02374
     Eigenvalues ---    0.02375   0.02375   0.02848   0.07037   0.07153
     Eigenvalues ---    0.07155   0.07156   0.07157   0.07163   0.07168
     Eigenvalues ---    0.07169   0.07198   0.07306   0.07339   0.07342
     Eigenvalues ---    0.07355   0.07357   0.07359   0.07367   0.07368
     Eigenvalues ---    0.07378   0.07392   0.07392   0.07399   0.07489
     Eigenvalues ---    0.07496   0.07497   0.07499   0.07502   0.07502
     Eigenvalues ---    0.10348   0.10350   0.10353   0.13460   0.13492
     Eigenvalues ---    0.13493   0.14845   0.14861   0.14868   0.15808
     Eigenvalues ---    0.16000   0.16000   0.16000   0.16000   0.16000
     Eigenvalues ---    0.16000   0.16000   0.16000   0.16000   0.16000
     Eigenvalues ---    0.16000   0.16000   0.16000   0.16000   0.16000
     Eigenvalues ---    0.16000   0.16000   0.16000   0.16000   0.16000
     Eigenvalues ---    0.16000   0.16000   0.16000   0.16000   0.16000
     Eigenvalues ---    0.16000   0.16000   0.16000   0.16000   0.16000
     Eigenvalues ---    0.16000   0.16000   0.16000   0.16000   0.16000
     Eigenvalues ---    0.16000   0.16000   0.16000   0.16000   0.16000
     Eigenvalues ---    0.16000   0.16000   0.16000   0.16000   0.16000
     Eigenvalues ---    0.16000   0.16000   0.16000   0.16000   0.16000
     Eigenvalues ---    0.16000   0.16000   0.16000   0.16000   0.16000
     Eigenvalues ---    0.16000   0.16000   0.16000   0.16000   0.16000
     Eigenvalues ---    0.16000   0.16000   0.16000   0.16000   0.16000
     Eigenvalues ---    0.16000   0.16000   0.16000   0.16000   0.16000
     Eigenvalues ---    0.16000   0.16000   0.16000   0.16000   0.16000
     Eigenvalues ---    0.16041   0.21997   0.22000   0.22000   0.22000
     Eigenvalues ---    0.22000   0.22000   0.22000   0.22000   0.22000
     Eigenvalues ---    0.22000   0.22000   0.22000   0.22531   0.22532
     Eigenvalues ---    0.22533   0.22567   0.22568   0.22568   0.23477
     Eigenvalues ---    0.23478   0.23478   0.23803   0.23805   0.24424
     Eigenvalues ---    0.24468   0.24469   0.24503   0.24506   0.24507
     Eigenvalues ---    0.24563   0.24965   0.24975   0.24977   0.24980
     Eigenvalues ---    0.24987   0.24990   0.24991   0.24991   0.24991
     Eigenvalues ---    0.24991   0.24992   0.24993   0.24993   0.24993
     Eigenvalues ---    0.24994   0.24995   0.24996   0.24996   0.24997
     Eigenvalues ---    0.24997   0.24997   0.24997   0.24997   0.24997
     Eigenvalues ---    0.24998   0.24998   0.24998   0.24998   0.24998
     Eigenvalues ---    0.24999   0.24999   0.24999   0.24999   0.24999
     Eigenvalues ---    0.24999   0.24999   0.24999   0.24999   0.24999
     Eigenvalues ---    0.25000   0.25000   0.25000   0.25000   0.25000
     Eigenvalues ---    0.25000   0.25000   0.25000   0.25000   0.25000
     Eigenvalues ---    0.25000   0.25000   0.25000   0.25000   0.25000
     Eigenvalues ---    0.26994   0.27010   0.27026   0.27042   0.27067
     Eigenvalues ---    0.27092   0.30395   0.32679   0.32685   0.32720
     Eigenvalues ---    0.32735   0.32738   0.32743   0.33147   0.33158
     Eigenvalues ---    0.33160   0.33303   0.33322   0.33353   0.33379
     Eigenvalues ---    0.33389   0.33400   0.33615   0.33620   0.33702
     Eigenvalues ---    0.34130   0.34160   0.34163   0.34169   0.34209
     Eigenvalues ---    0.34233   0.34237   0.34239   0.34242   0.34266
     Eigenvalues ---    0.34313   0.34321   0.34343   0.34357   0.34362
     Eigenvalues ---    0.34374   0.34390   0.34399   0.34401   0.34402
     Eigenvalues ---    0.34402   0.34411   0.34414   0.34427   0.34429
     Eigenvalues ---    0.34490   0.34512   0.34522   0.34524   0.34528
     Eigenvalues ---    0.34548   0.34548   0.34549   0.34568   0.34570
     Eigenvalues ---    0.34580   0.35229   0.35230   0.35231   0.35233
     Eigenvalues ---    0.35234   0.35234   0.35279   0.35280   0.35281
     Eigenvalues ---    0.35283   0.35283   0.35284   0.35292   0.35292
     Eigenvalues ---    0.35293   0.35307   0.35308   0.35308   0.35309
     Eigenvalues ---    0.35309   0.35313   0.35314   0.35314   0.35316
     Eigenvalues ---    0.35318   0.35320   0.35321   0.35386   0.35393
     Eigenvalues ---    0.35397   0.35401   0.35402   0.35405   0.35409
     Eigenvalues ---    0.35410   0.35419   0.35440   0.35441   0.35443
     Eigenvalues ---    0.35444   0.35444   0.35449   0.35724   0.35724
     Eigenvalues ---    0.36268   0.36296   0.37760   0.37789   0.38044
     Eigenvalues ---    0.38047   0.38054   0.38416   0.38561   0.38563
     Eigenvalues ---    0.38571   0.38623   0.38631   0.38635   0.38733
     Eigenvalues ---    0.38755   0.39783   0.40003   0.40083   0.40181
     Eigenvalues ---    0.40185   0.40189   0.40530   0.40552   0.40556
     Eigenvalues ---    0.40860   0.41235   0.41337   0.41402   0.41406
     Eigenvalues ---    0.41408   0.41410   0.41463   0.41482   0.41489
     Eigenvalues ---    0.41490   0.41493   0.41859   0.42354   0.42355
     Eigenvalues ---    0.42356   0.42370   0.42372   0.42372   0.42798
     Eigenvalues ---    0.43205   0.43364   0.43658   0.44062   0.44071
     Eigenvalues ---    0.44076   0.44137   0.44194   0.44474   0.44534
     Eigenvalues ---    0.44812   0.44977   0.44996   0.45027   0.45047
     Eigenvalues ---    0.45064   0.45081   0.45198   0.45538   0.45858
     Eigenvalues ---    0.46283   0.46289   0.46291   0.46314   0.46349
     Eigenvalues ---    0.46454   0.46546   0.46547   0.46549   0.46819
     Eigenvalues ---    0.46872   0.46940   0.46940   0.46941   0.46989
     Eigenvalues ---    0.47020   0.47022   0.47025   0.47026   0.47056
     Eigenvalues ---    0.47188   0.47214   0.47352   0.48080   0.50262
     Eigenvalues ---    0.50266   0.50274   0.50281   0.50283   0.50286
     Eigenvalues ---    0.51740   0.51747   0.51753   0.51783   0.51785
     Eigenvalues ---    0.51791   0.55174   0.55221   0.55553   0.55586
     Eigenvalues ---    0.55594   0.55696
 En-DIIS/RFO-DIIS/Sim-DIIS IScMMF=       -3 using points:     2    1
 RFO step:  Lambda=-2.32468685D-08.
 DidBck=F Rises=F RFO-DIIS coefs:    1.44485   -0.44485
 Iteration  1 RMS(Cart)=  0.00037272 RMS(Int)=  0.00000001
 Iteration  2 RMS(Cart)=  0.00000027 RMS(Int)=  0.00000000
 Variable       Old X    -DE/DX   Delta X   Delta X   Delta X     New X
                                 (Linear)    (Quad)   (Total)
    R1        2.67476   0.00000   0.00000   0.00001   0.00001   2.67477
    R2        2.52554   0.00000  -0.00000   0.00000  -0.00000   2.52554
    R3        2.81691   0.00000  -0.00000  -0.00000  -0.00000   2.81691
    R4        2.63525  -0.00000  -0.00000  -0.00000  -0.00000   2.63525
    R5        2.76959   0.00000   0.00000   0.00000   0.00000   2.76959
    R6        2.68955  -0.00001   0.00000  -0.00001  -0.00000   2.68954
    R7        2.82831  -0.00000  -0.00000  -0.00000  -0.00000   2.82831
    R8        2.63246  -0.00000   0.00000  -0.00000  -0.00000   2.63246
    R9        2.63954  -0.00001   0.00000  -0.00001  -0.00001   2.63953
   R10        2.93979  -0.00000   0.00000  -0.00000   0.00000   2.93979
   R11        2.63716   0.00001  -0.00000   0.00001   0.00001   2.63716
   R12        2.81286   0.00000   0.00000   0.00000   0.00000   2.81286
   R13        2.69611   0.00001  -0.00001   0.00001   0.00000   2.69611
   R14        2.63399   0.00000  -0.00000   0.00000   0.00000   2.63399
   R15        2.61798   0.00000   0.00000   0.00000   0.00000   2.61798
   R16        2.82920   0.00000  -0.00000   0.00000   0.00000   2.82920
   R17        2.52947  -0.00000   0.00000  -0.00000   0.00000   2.52947
   R18        2.93852   0.00000  -0.00000   0.00000  -0.00000   2.93852
   R19        2.65910  -0.00000   0.00000  -0.00000  -0.00000   2.65910
   R20        2.04515  -0.00000  -0.00000  -0.00000  -0.00000   2.04515
   R21        2.81791  -0.00000  -0.00000  -0.00000  -0.00000   2.81791
   R22        2.63195  -0.00000  -0.00000  -0.00000  -0.00000   2.63195
   R23        2.62616   0.00000   0.00000   0.00000   0.00001   2.62617
   R24        2.64930   0.00000  -0.00000   0.00000   0.00000   2.64930
   R25        2.64960   0.00000  -0.00000   0.00000  -0.00000   2.64960
   R26        2.70656   0.00000  -0.00000   0.00000  -0.00000   2.70655
   R27        2.70973   0.00000   0.00000   0.00000   0.00000   2.70973
   R28        2.70985  -0.00000   0.00000  -0.00000   0.00000   2.70985
   R29        2.70715   0.00000   0.00000   0.00000   0.00000   2.70715
   R30        2.57435  -0.00000   0.00000   0.00000   0.00000   2.57435
   R31        2.05042  -0.00000  -0.00000  -0.00000  -0.00000   2.05042
   R32        2.70765   0.00000  -0.00000   0.00000  -0.00000   2.70765
   R33        2.65658  -0.00000   0.00000  -0.00000   0.00000   2.65658
   R34        2.65632  -0.00000   0.00000  -0.00000  -0.00000   2.65631
   R35        2.70785  -0.00000   0.00000  -0.00000   0.00000   2.70785
   R36        2.05034  -0.00000  -0.00000  -0.00000  -0.00000   2.05034
   R37        2.57425   0.00000   0.00000   0.00000   0.00000   2.57425
   R38        2.68969  -0.00000   0.00000  -0.00000  -0.00000   2.68969
   R39        2.05159  -0.00000   0.00000   0.00000   0.00000   2.05159
   R40        2.57444  -0.00000   0.00000  -0.00000   0.00000   2.57444
   R41        2.04961  -0.00000  -0.00000  -0.00000  -0.00000   2.04961
   R42        2.82075  -0.00000  -0.00000  -0.00000  -0.00000   2.82075
   R43        2.57424  -0.00000  -0.00000  -0.00000  -0.00000   2.57424
   R44        2.04959  -0.00000  -0.00000  -0.00000  -0.00000   2.04959
   R45        2.68982  -0.00000  -0.00000  -0.00000  -0.00000   2.68982
   R46        2.05169   0.00000   0.00000   0.00000   0.00000   2.05169
   R47        2.05176  -0.00000  -0.00000  -0.00000  -0.00000   2.05176
   R48        2.05179  -0.00000   0.00000  -0.00000  -0.00000   2.05179
   R49        2.63998  -0.00000  -0.00000  -0.00000  -0.00000   2.63998
   R50        2.64013   0.00000   0.00000   0.00000   0.00000   2.64013
   R51        2.62995   0.00000  -0.00000   0.00000   0.00000   2.62995
   R52        2.05298  -0.00000   0.00000   0.00000   0.00000   2.05298
   R53        2.62988  -0.00000  -0.00000  -0.00000  -0.00000   2.62988
   R54        2.05302   0.00000  -0.00000  -0.00000  -0.00000   2.05302
   R55        2.63104  -0.00000  -0.00000  -0.00000  -0.00000   2.63104
   R56        2.05218   0.00000  -0.00000   0.00000  -0.00000   2.05218
   R57        2.63114   0.00000   0.00000   0.00000   0.00000   2.63114
   R58        2.05222  -0.00000  -0.00000  -0.00000  -0.00000   2.05222
   R59        2.05202  -0.00000   0.00000   0.00000   0.00000   2.05202
   R60        2.07060  -0.00000   0.00000  -0.00000  -0.00000   2.07059
   R61        2.06617   0.00000  -0.00000   0.00001   0.00001   2.06617
   R62        2.06642  -0.00000   0.00000  -0.00000   0.00000   2.06642
   R63        2.06921  -0.00000   0.00000  -0.00000   0.00000   2.06921
   R64        2.06809   0.00000  -0.00000   0.00000  -0.00000   2.06809
   R65        2.06658   0.00000  -0.00000   0.00000   0.00000   2.06658
   R66        2.67483   0.00000  -0.00000  -0.00000  -0.00000   2.67482
   R67        2.63504   0.00000  -0.00000   0.00000   0.00000   2.63504
   R68        2.52538   0.00000   0.00000   0.00000   0.00001   2.52539
   R69        2.81673   0.00000   0.00000   0.00000   0.00000   2.81673
   R70        2.68977  -0.00000  -0.00000  -0.00001  -0.00001   2.68976
   R71        2.82811   0.00000   0.00000   0.00000   0.00000   2.82811
   R72        2.63249  -0.00000   0.00000  -0.00000  -0.00000   2.63249
   R73        2.93890  -0.00000   0.00000  -0.00000   0.00000   2.93890
   R74        2.63889  -0.00000   0.00000   0.00000   0.00000   2.63890
   R75        2.07061   0.00000   0.00000   0.00000   0.00000   2.07062
   R76        2.06614   0.00000  -0.00000  -0.00000  -0.00000   2.06614
   R77        2.06659   0.00000   0.00000   0.00000   0.00000   2.06659
   R78        2.93932   0.00000   0.00000   0.00001   0.00001   2.93933
   R79        2.62954  -0.00000   0.00000   0.00000   0.00000   2.62954
   R80        2.62801  -0.00000  -0.00000  -0.00000  -0.00000   2.62800
   R81        2.63866   0.00000  -0.00000   0.00000  -0.00000   2.63866
   R82        2.81137   0.00000   0.00000   0.00000   0.00000   2.81137
   R83        2.63264   0.00000  -0.00000   0.00000   0.00000   2.63265
   R84        2.52513  -0.00000   0.00000  -0.00000   0.00000   2.52513
   R85        2.68989   0.00001   0.00000   0.00001   0.00001   2.68990
   R86        2.65013   0.00000  -0.00000   0.00000   0.00000   2.65013
   R87        2.64993  -0.00000   0.00000  -0.00000   0.00000   2.64993
   R88        2.67623  -0.00000   0.00001  -0.00000   0.00000   2.67623
   R89        2.81684  -0.00000  -0.00000  -0.00000  -0.00000   2.81683
   R90        2.63390  -0.00001  -0.00000  -0.00001  -0.00001   2.63388
   R91        2.82809  -0.00000   0.00000   0.00000   0.00000   2.82809
   R92        2.70702   0.00000  -0.00000   0.00000   0.00000   2.70702
   R93        2.70965   0.00000  -0.00000   0.00000   0.00000   2.70965
   R94        2.70942  -0.00000   0.00000  -0.00000  -0.00000   2.70942
   R95        2.70707  -0.00000  -0.00000  -0.00000  -0.00000   2.70707
   R96        2.76965  -0.00000   0.00000  -0.00000   0.00000   2.76965
   R97        2.07052  -0.00000  -0.00000  -0.00000  -0.00001   2.07051
   R98        2.06622   0.00000   0.00000   0.00000   0.00001   2.06623
   R99        2.06672  -0.00000  -0.00000  -0.00000  -0.00000   2.06671
   R100       2.57427  -0.00000   0.00000   0.00000   0.00000   2.57427
   R101       2.05023   0.00000  -0.00000  -0.00000  -0.00000   2.05023
   R102       2.70786  -0.00000   0.00000   0.00000   0.00000   2.70786
   R103       2.65642  -0.00000   0.00000  -0.00000  -0.00000   2.65642
   R104       2.65641  -0.00000  -0.00000  -0.00000  -0.00000   2.65641
   R105       2.70782  -0.00000  -0.00000  -0.00000  -0.00000   2.70782
   R106       2.05027   0.00000   0.00000   0.00000   0.00000   2.05028
   R107       2.57429   0.00000   0.00000   0.00000   0.00000   2.57429
   R108       2.68971   0.00000   0.00000   0.00000   0.00000   2.68972
   R109       2.05156  -0.00000  -0.00000  -0.00000  -0.00000   2.05156
   R110       2.57418  -0.00000  -0.00000  -0.00000  -0.00000   2.57417
   R111       2.04952   0.00000   0.00000   0.00000   0.00000   2.04953
   R112       2.82070   0.00000   0.00000   0.00000   0.00000   2.82070
   R113       2.57423   0.00000   0.00000   0.00000   0.00000   2.57423
   R114       2.04961  -0.00000  -0.00000  -0.00000  -0.00000   2.04961
   R115       2.68974  -0.00000  -0.00000  -0.00000  -0.00000   2.68974
   R116       2.05176  -0.00000   0.00000  -0.00000   0.00000   2.05176
   R117       2.05164  -0.00000   0.00000  -0.00000   0.00000   2.05164
   R118       2.63999  -0.00000  -0.00000  -0.00000  -0.00000   2.63999
   R119       2.64004  -0.00000   0.00000  -0.00000  -0.00000   2.64004
   R120       2.05178  -0.00000   0.00000   0.00000   0.00000   2.05178
   R121       2.62998  -0.00000  -0.00000  -0.00000  -0.00000   2.62998
   R122       2.05297  -0.00000   0.00000   0.00000   0.00000   2.05297
   R123       2.62986   0.00000   0.00000   0.00000   0.00000   2.62986
   R124       2.05305  -0.00000   0.00000   0.00000   0.00000   2.05305
   R125       2.63104  -0.00000   0.00000   0.00000   0.00000   2.63104
   R126       2.05218  -0.00000  -0.00000  -0.00000  -0.00000   2.05218
   R127       2.63112  -0.00000   0.00000   0.00000   0.00000   2.63112
   R128       2.05224  -0.00000  -0.00000  -0.00000  -0.00000   2.05224
   R129       2.05204  -0.00000  -0.00000  -0.00000  -0.00000   2.05203
   R130       2.06732   0.00000  -0.00000   0.00000  -0.00000   2.06732
   R131       2.06704  -0.00000   0.00000  -0.00000  -0.00000   2.06704
   R132       2.06378   0.00000   0.00000   0.00000   0.00000   2.06378
   R133       2.06412  -0.00000  -0.00000  -0.00000  -0.00000   2.06411
   R134       2.06923  -0.00000   0.00000  -0.00000  -0.00000   2.06923
   R135       2.06460   0.00000  -0.00000   0.00000   0.00000   2.06460
   R136       2.06930   0.00000   0.00000   0.00000   0.00000   2.06931
   R137       2.06462  -0.00000  -0.00000  -0.00000  -0.00000   2.06462
   R138       2.06415  -0.00000  -0.00000  -0.00000  -0.00000   2.06415
   R139       2.06945  -0.00000  -0.00000  -0.00000  -0.00001   2.06945
   R140       2.06444   0.00000   0.00000   0.00000   0.00001   2.06445
   R141       2.06411   0.00000  -0.00000   0.00000  -0.00000   2.06411
   R142       2.67554  -0.00000   0.00001  -0.00000   0.00000   2.67554
   R143       2.63449  -0.00001  -0.00000  -0.00001  -0.00001   2.63448
   R144       2.52548   0.00000   0.00000   0.00000   0.00000   2.52548
   R145       2.81706  -0.00000   0.00001   0.00000   0.00001   2.81707
   R146       2.68937   0.00000  -0.00000   0.00001   0.00000   2.68937
   R147       2.82832  -0.00000   0.00000   0.00000   0.00000   2.82832
   R148       2.63251   0.00000  -0.00000   0.00000  -0.00000   2.63251
   R149       2.93944  -0.00000  -0.00000  -0.00000  -0.00000   2.93944
   R150       2.63988   0.00001  -0.00001   0.00000  -0.00000   2.63988
   R151       2.07054  -0.00000   0.00000   0.00000   0.00000   2.07054
   R152       2.06612  -0.00000   0.00000  -0.00000   0.00000   2.06612
   R153       2.06658   0.00000  -0.00000   0.00000  -0.00000   2.06658
   R154       2.93807   0.00000   0.00000   0.00000   0.00000   2.93807
   R155       2.63138  -0.00000  -0.00000  -0.00000  -0.00001   2.63137
   R156       2.62767   0.00000   0.00000   0.00000   0.00001   2.62767
   R157       2.63721   0.00000  -0.00001   0.00000  -0.00000   2.63720
   R158       2.81278   0.00000   0.00000   0.00000   0.00000   2.81278
   R159       2.63417   0.00000  -0.00000   0.00000   0.00000   2.63417
   R160       2.52963  -0.00000  -0.00000  -0.00000  -0.00001   2.52963
   R161       2.69603   0.00000  -0.00000  -0.00000  -0.00000   2.69603
   R162       2.64942   0.00000   0.00000   0.00000   0.00000   2.64942
   R163       2.64991   0.00000   0.00000   0.00000   0.00000   2.64992
   R164       2.65889   0.00000   0.00000   0.00000   0.00001   2.65890
   R165       2.81798   0.00000   0.00000   0.00000   0.00000   2.81798
   R166       2.61798  -0.00000  -0.00000  -0.00000  -0.00000   2.61798
   R167       2.82910  -0.00000   0.00000  -0.00000   0.00000   2.82910
   R168       2.70657  -0.00000  -0.00000  -0.00000  -0.00000   2.70657
   R169       2.70965  -0.00000   0.00000   0.00000   0.00000   2.70965
   R170       2.70981   0.00000   0.00000   0.00000   0.00000   2.70981
   R171       2.70722   0.00000   0.00000   0.00000   0.00000   2.70723
   R172       2.04516   0.00000  -0.00000   0.00000   0.00000   2.04516
   R173       2.06929  -0.00000   0.00000  -0.00000   0.00000   2.06929
   R174       2.06794   0.00000  -0.00000   0.00000  -0.00000   2.06794
   R175       2.06656   0.00000   0.00000   0.00000   0.00000   2.06657
   R176       2.57447  -0.00000  -0.00000  -0.00000  -0.00000   2.57447
   R177       2.05050   0.00000   0.00000   0.00000   0.00000   2.05051
   R178       2.70759   0.00000  -0.00000   0.00000   0.00000   2.70759
   R179       2.65636   0.00000  -0.00000  -0.00000  -0.00000   2.65636
   R180       2.65614   0.00000   0.00000   0.00000   0.00000   2.65614
   R181       2.70775  -0.00000  -0.00000  -0.00000  -0.00000   2.70775
   R182       2.05028  -0.00000   0.00000  -0.00000   0.00000   2.05029
   R183       2.57430   0.00000   0.00000   0.00000   0.00000   2.57430
   R184       2.68973  -0.00000   0.00000   0.00000   0.00000   2.68973
   R185       2.05169  -0.00000  -0.00000  -0.00000  -0.00000   2.05169
   R186       2.57439  -0.00000   0.00000  -0.00000  -0.00000   2.57439
   R187       2.04965  -0.00000  -0.00000  -0.00000  -0.00000   2.04965
   R188       2.82092  -0.00000  -0.00000  -0.00000  -0.00000   2.82092
   R189       2.57422  -0.00000  -0.00000  -0.00000  -0.00000   2.57421
   R190       2.04966  -0.00000  -0.00000  -0.00000  -0.00000   2.04966
   R191       2.68984  -0.00000  -0.00000  -0.00000  -0.00000   2.68983
   R192       2.05161   0.00000   0.00000   0.00000   0.00000   2.05161
   R193       2.05177  -0.00000   0.00000   0.00000   0.00000   2.05177
   R194       2.63986   0.00000   0.00000   0.00000   0.00000   2.63986
   R195       2.64009  -0.00000  -0.00000  -0.00000  -0.00000   2.64009
   R196       2.05167  -0.00000  -0.00000  -0.00000  -0.00000   2.05167
   R197       2.63004  -0.00000  -0.00000  -0.00000  -0.00000   2.63004
   R198       2.05303   0.00000  -0.00000  -0.00000  -0.00000   2.05303
   R199       2.62987   0.00000  -0.00000  -0.00000  -0.00000   2.62986
   R200       2.05297   0.00000   0.00000   0.00000   0.00000   2.05297
   R201       2.63107   0.00000  -0.00000  -0.00000  -0.00000   2.63107
   R202       2.05221   0.00000   0.00000   0.00000   0.00000   2.05221
   R203       2.63111   0.00000   0.00000   0.00000   0.00000   2.63111
   R204       2.05217  -0.00000  -0.00000  -0.00000  -0.00000   2.05217
   R205       2.05203  -0.00000   0.00000   0.00000   0.00000   2.05203
   R206       2.06937  -0.00000  -0.00000  -0.00000  -0.00000   2.06937
   R207       2.06452  -0.00000   0.00000  -0.00000   0.00000   2.06452
   R208       2.06415   0.00000  -0.00000  -0.00000  -0.00000   2.06415
   R209       2.06746   0.00000   0.00000   0.00000   0.00000   2.06746
   R210       2.06683  -0.00000  -0.00000  -0.00000  -0.00001   2.06682
   R211       2.06382  -0.00000  -0.00000  -0.00000  -0.00000   2.06382
    A1        1.91121  -0.00000  -0.00000  -0.00000  -0.00000   1.91121
    A2        2.23150   0.00000  -0.00000   0.00000   0.00000   2.23150
    A3        2.14047  -0.00000   0.00000  -0.00000  -0.00000   2.14047
    A4        1.87578  -0.00000   0.00000  -0.00000  -0.00000   1.87578
    A5        2.19693   0.00000  -0.00001  -0.00000  -0.00001   2.19693
    A6        2.21029   0.00000   0.00000   0.00000   0.00001   2.21030
    A7        1.85368   0.00000   0.00000   0.00000   0.00000   1.85369
    A8        2.18056   0.00001  -0.00001   0.00001   0.00000   2.18056
    A9        2.24886  -0.00001   0.00001  -0.00001  -0.00000   2.24886
   A10        1.88856   0.00000  -0.00000   0.00000   0.00000   1.88856
   A11        2.29257  -0.00001   0.00001  -0.00001  -0.00001   2.29256
   A12        2.10195   0.00001  -0.00000   0.00001   0.00001   2.10195
   A13        1.89550  -0.00000   0.00000  -0.00000   0.00000   1.89550
   A14        2.19079   0.00000  -0.00000   0.00001   0.00001   2.19079
   A15        2.19689  -0.00000   0.00000  -0.00001  -0.00001   2.19688
   A16        2.11631  -0.00000   0.00000  -0.00000  -0.00000   2.11631
   A17        2.07972  -0.00002   0.00002  -0.00003  -0.00001   2.07971
   A18        2.08708   0.00002  -0.00002   0.00003   0.00002   2.08710
   A19        2.29389   0.00001  -0.00001   0.00002   0.00001   2.29390
   A20        2.10232  -0.00001   0.00001  -0.00001  -0.00000   2.10232
   A21        1.88697  -0.00000   0.00000  -0.00001  -0.00000   1.88697
   A22        1.84730  -0.00000  -0.00000   0.00000  -0.00000   1.84730
   A23        2.24821   0.00001  -0.00001   0.00002   0.00001   2.24822
   A24        2.18767  -0.00001   0.00001  -0.00002  -0.00001   2.18766
   A25        1.89386   0.00000  -0.00000   0.00000   0.00000   1.89387
   A26        2.19644   0.00000  -0.00000   0.00001   0.00000   2.19645
   A27        2.19210  -0.00000   0.00001  -0.00001  -0.00000   2.19210
   A28        1.89087   0.00000  -0.00000   0.00000   0.00000   1.89087
   A29        2.20760  -0.00000   0.00000  -0.00000  -0.00000   2.20760
   A30        2.18471  -0.00000   0.00000  -0.00000   0.00000   2.18471
   A31        1.90577   0.00000  -0.00000   0.00000   0.00000   1.90577
   A32        2.13736  -0.00000  -0.00000  -0.00000  -0.00000   2.13736
   A33        2.24005  -0.00000   0.00000   0.00000   0.00000   2.24005
   A34        1.85169   0.00000   0.00000   0.00000   0.00000   1.85169
   A35        1.92052  -0.00000   0.00000   0.00000   0.00000   1.92052
   A36        1.91736  -0.00000  -0.00000  -0.00000  -0.00001   1.91736
   A37        1.91396   0.00000   0.00000   0.00000   0.00000   1.91396
   A38        1.92569  -0.00000  -0.00000  -0.00000  -0.00000   1.92569
   A39        1.93300   0.00000   0.00000   0.00000   0.00000   1.93300
   A40        2.08901   0.00000  -0.00000   0.00000  -0.00000   2.08901
   A41        2.08308  -0.00000   0.00000  -0.00000   0.00000   2.08308
   A42        2.11101  -0.00000   0.00000  -0.00000  -0.00000   2.11100
   A43        2.12426   0.00000   0.00000   0.00000   0.00000   2.12427
   A44        2.08586  -0.00000  -0.00000  -0.00000  -0.00000   2.08585
   A45        2.07306  -0.00000   0.00000  -0.00000  -0.00000   2.07306
   A46        2.08556   0.00000   0.00000   0.00000   0.00000   2.08556
   A47        2.12477   0.00000  -0.00000   0.00000  -0.00000   2.12477
   A48        2.07283  -0.00000   0.00000  -0.00000   0.00000   2.07283
   A49        2.11040   0.00000  -0.00000   0.00000   0.00000   2.11040
   A50        2.07517   0.00000   0.00000   0.00000   0.00000   2.07517
   A51        2.09761  -0.00000  -0.00000  -0.00000  -0.00000   2.09761
   A52        2.06517   0.00000   0.00000   0.00000   0.00000   2.06518
   A53        2.09170   0.00000   0.00000   0.00000   0.00000   2.09170
   A54        2.12631  -0.00000  -0.00000  -0.00000  -0.00000   2.12631
   A55        2.09194   0.00000  -0.00000  -0.00000  -0.00000   2.09194
   A56        2.06526   0.00000  -0.00000  -0.00000  -0.00000   2.06526
   A57        2.12595  -0.00000   0.00000   0.00000   0.00000   2.12595
   A58        2.07565   0.00000  -0.00000  -0.00000  -0.00000   2.07564
   A59        2.11040   0.00000  -0.00000   0.00000  -0.00000   2.11040
   A60        2.09714  -0.00000   0.00000  -0.00000   0.00000   2.09714
   A61        2.10167   0.00000   0.00000   0.00000   0.00000   2.10168
   A62        2.09372  -0.00000  -0.00000  -0.00000  -0.00000   2.09372
   A63        2.08779  -0.00000  -0.00000  -0.00000  -0.00000   2.08779
   A64        2.11380   0.00000  -0.00000   0.00000   0.00000   2.11380
   A65        2.07041   0.00000   0.00000   0.00000   0.00000   2.07041
   A66        2.09898  -0.00000   0.00000  -0.00000  -0.00000   2.09897
   A67        2.10024   0.00000  -0.00000   0.00000   0.00000   2.10024
   A68        2.09167   0.00000   0.00000   0.00000   0.00000   2.09167
   A69        2.09127  -0.00000  -0.00000  -0.00000  -0.00000   2.09127
   A70        2.11391   0.00000   0.00000   0.00000   0.00000   2.11391
   A71        2.07031   0.00000   0.00000   0.00000   0.00000   2.07031
   A72        2.09896  -0.00000  -0.00000  -0.00000  -0.00000   2.09896
   A73        2.10181  -0.00000  -0.00000  -0.00000  -0.00000   2.10181
   A74        2.09339   0.00000   0.00000   0.00000   0.00000   2.09339
   A75        2.08798   0.00000   0.00000   0.00000   0.00000   2.08799
   A76        2.10216  -0.00000  -0.00000  -0.00000  -0.00000   2.10216
   A77        2.08632   0.00000   0.00000   0.00000   0.00000   2.08632
   A78        2.09471   0.00000   0.00000   0.00000   0.00000   2.09471
   A79        2.10209  -0.00000   0.00000   0.00000   0.00000   2.10209
   A80        2.09463  -0.00000  -0.00000  -0.00000  -0.00000   2.09463
   A81        2.08646   0.00000  -0.00000   0.00000  -0.00000   2.08646
   A82        2.10296   0.00000   0.00000   0.00000   0.00000   2.10297
   A83        2.10225  -0.00000  -0.00000  -0.00000  -0.00000   2.10225
   A84        2.07797   0.00000   0.00000   0.00000   0.00000   2.07797
   A85        2.10289   0.00000  -0.00000  -0.00000  -0.00000   2.10289
   A86        2.08070   0.00000   0.00000   0.00000   0.00000   2.08070
   A87        2.09959  -0.00000  -0.00000  -0.00000  -0.00000   2.09959
   A88        2.10275   0.00000   0.00000   0.00000   0.00000   2.10275
   A89        2.08039   0.00000  -0.00000  -0.00000  -0.00000   2.08039
   A90        2.10005  -0.00000   0.00000  -0.00000  -0.00000   2.10005
   A91        2.09610   0.00000   0.00000   0.00000   0.00000   2.09610
   A92        2.09058  -0.00000  -0.00000  -0.00000  -0.00000   2.09058
   A93        2.09651  -0.00000   0.00000  -0.00000  -0.00000   2.09651
   A94        2.09622  -0.00000  -0.00000  -0.00000  -0.00000   2.09622
   A95        2.09059   0.00000   0.00000   0.00000   0.00000   2.09059
   A96        2.09638   0.00000   0.00000   0.00000   0.00000   2.09638
   A97        2.09045  -0.00000   0.00000   0.00000   0.00000   2.09045
   A98        2.09634  -0.00000  -0.00000  -0.00000  -0.00000   2.09634
   A99        2.09639   0.00000   0.00000   0.00000   0.00000   2.09639
   A100       1.94709   0.00000  -0.00000  -0.00000  -0.00000   1.94709
   A101       1.95127  -0.00000   0.00001  -0.00001  -0.00000   1.95126
   A102       1.91408   0.00000  -0.00000   0.00000   0.00000   1.91408
   A103       1.87258   0.00000   0.00000  -0.00000  -0.00000   1.87258
   A104       1.88449   0.00000   0.00000   0.00000   0.00001   1.88450
   A105       1.89210   0.00000  -0.00000   0.00000  -0.00000   1.89210
   A106       1.94678   0.00000  -0.00001  -0.00000  -0.00001   1.94677
   A107       1.95179   0.00000   0.00000   0.00000   0.00000   1.95179
   A108       1.91578  -0.00000   0.00000  -0.00000  -0.00000   1.91578
   A109       1.87028   0.00000  -0.00000   0.00000  -0.00000   1.87028
   A110       1.88696  -0.00000   0.00000  -0.00000  -0.00000   1.88696
   A111       1.88997   0.00000   0.00000   0.00000   0.00001   1.88998
   A112       2.19743   0.00000  -0.00000   0.00000   0.00000   2.19743
   A113       2.20998  -0.00000   0.00000  -0.00000  -0.00000   2.20998
   A114       1.87564  -0.00000   0.00000  -0.00000   0.00000   1.87564
   A115       1.91131  -0.00000   0.00000  -0.00000  -0.00000   1.91131
   A116       2.23180   0.00000  -0.00000   0.00000   0.00000   2.23180
   A117       2.14007  -0.00000   0.00000  -0.00000  -0.00000   2.14007
   A118       1.85386   0.00000  -0.00000  -0.00000  -0.00000   1.85386
   A119       2.17977   0.00000  -0.00001   0.00000  -0.00000   2.17976
   A120       2.24943  -0.00000   0.00001  -0.00000   0.00001   2.24944
   A121       1.89556  -0.00000  -0.00000  -0.00000  -0.00001   1.89556
   A122       2.19047   0.00000   0.00000   0.00000   0.00001   2.19047
   A123       2.19658  -0.00000  -0.00000  -0.00001  -0.00001   2.19657
   A124       1.88832   0.00000   0.00000   0.00000   0.00001   1.88833
   A125       2.29293  -0.00000   0.00000  -0.00001  -0.00001   2.29292
   A126       2.10181   0.00000  -0.00000   0.00000   0.00000   2.10181
   A127       1.94774  -0.00000  -0.00000  -0.00000  -0.00001   1.94773
   A128       1.95114   0.00000   0.00001   0.00001   0.00001   1.95115
   A129       1.91280   0.00000  -0.00000   0.00000  -0.00000   1.91280
   A130       1.87256  -0.00000   0.00000  -0.00000   0.00000   1.87256
   A131       1.88348   0.00000  -0.00000  -0.00000  -0.00000   1.88348
   A132       1.89393  -0.00000  -0.00000  -0.00000  -0.00000   1.89393
   A133       1.85135   0.00000   0.00000   0.00000   0.00001   1.85135
   A134       1.92689  -0.00000   0.00000   0.00000   0.00000   1.92689
   A135       1.91152   0.00000   0.00000   0.00000   0.00001   1.91153
   A136       1.91064  -0.00000  -0.00000  -0.00000  -0.00001   1.91063
   A137       1.92809  -0.00000  -0.00000  -0.00000  -0.00001   1.92808
   A138       1.93373   0.00000   0.00000   0.00000   0.00000   1.93373
   A139       2.11596  -0.00000   0.00000  -0.00000  -0.00000   2.11596
   A140       2.08241  -0.00001   0.00001  -0.00001  -0.00000   2.08240
   A141       2.08481   0.00001  -0.00001   0.00001   0.00000   2.08482
   A142       2.19655   0.00000  -0.00000   0.00000  -0.00000   2.19654
   A143       2.19030  -0.00000   0.00001   0.00000   0.00001   2.19031
   A144       1.89531   0.00000  -0.00000   0.00000  -0.00000   1.89531
   A145       2.10141  -0.00000   0.00001  -0.00000   0.00000   2.10142
   A146       2.29313   0.00000  -0.00001   0.00001  -0.00000   2.29313
   A147       1.88852  -0.00000   0.00000  -0.00000  -0.00000   1.88852
   A148       2.08600   0.00000  -0.00000   0.00000  -0.00000   2.08600
   A149       2.08584  -0.00000   0.00000  -0.00000   0.00000   2.08584
   A150       2.11134  -0.00000  -0.00000  -0.00000  -0.00000   2.11134
   A151       1.91128   0.00000  -0.00000  -0.00000  -0.00000   1.91128
   A152       2.14022   0.00000  -0.00000   0.00001   0.00001   2.14023
   A153       2.23168  -0.00000   0.00000  -0.00000  -0.00000   2.23167
   A154       1.85408  -0.00000   0.00000  -0.00000  -0.00000   1.85408
   A155       2.24882   0.00001  -0.00001   0.00001   0.00000   2.24882
   A156       2.18013  -0.00001   0.00001  -0.00001  -0.00000   2.18012
   A157       2.12551   0.00000  -0.00000   0.00000   0.00000   2.12551
   A158       2.08522  -0.00000   0.00000  -0.00000  -0.00000   2.08522
   A159       2.07245  -0.00000   0.00000  -0.00000  -0.00000   2.07245
   A160       2.08537   0.00000   0.00000   0.00000   0.00000   2.08537
   A161       2.12542  -0.00000   0.00000  -0.00000  -0.00000   2.12542
   A162       2.07239   0.00000  -0.00000   0.00000  -0.00000   2.07239
   A163       1.87550   0.00000  -0.00000   0.00001   0.00000   1.87551
   A164       2.18639  -0.00000  -0.00001  -0.00001  -0.00002   2.18637
   A165       2.22115  -0.00000   0.00001   0.00000   0.00001   2.22116
   A166       1.94879   0.00000   0.00001   0.00001   0.00002   1.94882
   A167       1.95114  -0.00000  -0.00001  -0.00001  -0.00003   1.95112
   A168       1.91272  -0.00000   0.00000  -0.00000   0.00000   1.91272
   A169       1.87208   0.00000  -0.00000   0.00000  -0.00000   1.87207
   A170       1.88500  -0.00000   0.00000   0.00000   0.00000   1.88501
   A171       1.89189   0.00000   0.00000   0.00000   0.00000   1.89189
   A172       2.11061  -0.00000  -0.00000  -0.00000  -0.00000   2.11061
   A173       2.07588   0.00000   0.00000   0.00000   0.00000   2.07588
   A174       2.09669  -0.00000  -0.00000  -0.00000  -0.00000   2.09669
   A175       2.06549   0.00000  -0.00000   0.00000   0.00000   2.06549
   A176       2.09192   0.00000  -0.00000   0.00000   0.00000   2.09192
   A177       2.12576  -0.00000   0.00000  -0.00000  -0.00000   2.12576
   A178       2.09191  -0.00000   0.00000  -0.00000  -0.00000   2.09191
   A179       2.06552  -0.00000   0.00000  -0.00000  -0.00000   2.06552
   A180       2.12574   0.00000  -0.00000   0.00000   0.00000   2.12574
   A181       2.07552  -0.00000  -0.00000  -0.00000  -0.00000   2.07551
   A182       2.11071  -0.00000   0.00000   0.00000   0.00000   2.11071
   A183       2.09695   0.00000  -0.00000   0.00000   0.00000   2.09695
   A184       2.10181   0.00000   0.00000   0.00000   0.00000   2.10181
   A185       2.09363  -0.00000  -0.00000  -0.00000  -0.00000   2.09363
   A186       2.08774   0.00000   0.00000   0.00000   0.00000   2.08774
   A187       2.11391  -0.00000   0.00000  -0.00000  -0.00000   2.11391
   A188       2.07059  -0.00000  -0.00000  -0.00000  -0.00000   2.07059
   A189       2.09868   0.00000   0.00000   0.00000   0.00000   2.09868
   A190       2.10045   0.00000  -0.00000   0.00000   0.00000   2.10045
   A191       2.09132  -0.00000   0.00000   0.00000   0.00000   2.09132
   A192       2.09142   0.00000  -0.00000  -0.00000  -0.00000   2.09142
   A193       2.11404   0.00000  -0.00000   0.00000   0.00000   2.11404
   A194       2.07001   0.00000   0.00000   0.00000   0.00000   2.07001
   A195       2.09913  -0.00000  -0.00000  -0.00000  -0.00000   2.09913
   A196       2.10179  -0.00000  -0.00000  -0.00000  -0.00000   2.10179
   A197       2.09337   0.00000   0.00000   0.00000   0.00000   2.09337
   A198       2.08802   0.00000   0.00000   0.00000   0.00000   2.08802
   A199       2.10191   0.00000  -0.00000  -0.00000  -0.00000   2.10191
   A200       2.08632  -0.00000  -0.00000  -0.00000  -0.00000   2.08632
   A201       2.09495   0.00000   0.00000   0.00000   0.00000   2.09495
   A202       2.10312  -0.00000   0.00000   0.00000   0.00000   2.10312
   A203       2.10184   0.00000  -0.00000  -0.00000  -0.00000   2.10184
   A204       2.07823   0.00000   0.00000   0.00000   0.00000   2.07823
   A205       2.10176   0.00000  -0.00000   0.00000  -0.00000   2.10176
   A206       2.09470  -0.00000  -0.00000  -0.00000  -0.00000   2.09470
   A207       2.08672   0.00000   0.00000   0.00000   0.00000   2.08673
   A208       2.10259  -0.00000   0.00000  -0.00000  -0.00000   2.10259
   A209       2.08095  -0.00000   0.00000  -0.00000   0.00000   2.08095
   A210       2.09964   0.00000  -0.00000   0.00000   0.00000   2.09964
   A211       2.10269   0.00000  -0.00000   0.00000   0.00000   2.10269
   A212       2.08057  -0.00000   0.00000   0.00000   0.00000   2.08057
   A213       2.09992   0.00000  -0.00000  -0.00000  -0.00000   2.09992
   A214       2.09622   0.00000   0.00000   0.00000   0.00000   2.09622
   A215       2.09034   0.00000  -0.00000   0.00000   0.00000   2.09034
   A216       2.09662  -0.00000   0.00000  -0.00000  -0.00000   2.09662
   A217       2.09614  -0.00000  -0.00000  -0.00000  -0.00000   2.09614
   A218       2.09056   0.00000  -0.00000   0.00000   0.00000   2.09056
   A219       2.09648   0.00000   0.00000   0.00000   0.00000   2.09649
   A220       2.09049  -0.00000  -0.00000  -0.00000  -0.00000   2.09049
   A221       2.09632   0.00000   0.00000   0.00000   0.00000   2.09632
   A222       2.09638   0.00000  -0.00000  -0.00000  -0.00000   2.09638
   A223       1.92427   0.00000   0.00000   0.00000   0.00000   1.92428
   A224       1.92570  -0.00000  -0.00000  -0.00000  -0.00000   1.92570
   A225       1.92813   0.00000  -0.00000   0.00000  -0.00000   1.92813
   A226       1.86676   0.00000   0.00000   0.00000   0.00000   1.86676
   A227       1.90865  -0.00000  -0.00000  -0.00000  -0.00000   1.90865
   A228       1.90925   0.00000   0.00000   0.00000   0.00000   1.90925
   A229       1.92404   0.00000   0.00000   0.00000   0.00001   1.92405
   A230       1.92735   0.00000   0.00000   0.00000   0.00000   1.92735
   A231       1.92446  -0.00000  -0.00000  -0.00000  -0.00000   1.92446
   A232       1.90210   0.00000   0.00000   0.00001   0.00001   1.90211
   A233       1.91377  -0.00000  -0.00000  -0.00001  -0.00001   1.91376
   A234       1.87127  -0.00000  -0.00000  -0.00000  -0.00000   1.87127
   A235       1.92640  -0.00000  -0.00000  -0.00000  -0.00001   1.92639
   A236       1.92473   0.00000   0.00000   0.00000   0.00000   1.92473
   A237       1.92418   0.00000  -0.00000   0.00000   0.00000   1.92418
   A238       1.87082  -0.00000  -0.00000  -0.00000  -0.00000   1.87082
   A239       1.90205  -0.00000  -0.00000  -0.00000  -0.00001   1.90205
   A240       1.91480   0.00000   0.00001   0.00001   0.00001   1.91481
   A241       1.92507   0.00000   0.00001   0.00001   0.00002   1.92509
   A242       1.92488  -0.00000  -0.00000  -0.00000  -0.00001   1.92487
   A243       1.92415  -0.00000  -0.00000  -0.00000  -0.00000   1.92415
   A244       1.87095   0.00000   0.00001   0.00001   0.00001   1.87096
   A245       1.90113  -0.00000   0.00000  -0.00000   0.00000   1.90114
   A246       1.91681  -0.00000  -0.00001  -0.00001  -0.00003   1.91679
   A247       2.18636  -0.00000  -0.00001  -0.00001  -0.00001   2.18635
   A248       2.22094  -0.00000   0.00001   0.00000   0.00001   2.22094
   A249       1.87571   0.00000   0.00000   0.00000   0.00001   1.87571
   A250       1.91114  -0.00000  -0.00000  -0.00000  -0.00001   1.91113
   A251       2.23145  -0.00000   0.00001   0.00000   0.00001   2.23146
   A252       2.14059   0.00000  -0.00000   0.00000  -0.00000   2.14059
   A253       1.85386   0.00000  -0.00000   0.00000   0.00000   1.85386
   A254       2.18011  -0.00001   0.00001  -0.00001  -0.00000   2.18011
   A255       2.24908   0.00001  -0.00001   0.00001   0.00000   2.24908
   A256       1.89530   0.00000  -0.00000   0.00000   0.00000   1.89530
   A257       2.19062  -0.00000  -0.00000  -0.00000  -0.00000   2.19062
   A258       2.19722   0.00000   0.00000   0.00000   0.00000   2.19723
   A259       1.88872  -0.00000   0.00000  -0.00001  -0.00000   1.88872
   A260       2.29265   0.00000  -0.00001   0.00001   0.00000   2.29265
   A261       2.10167  -0.00000   0.00000  -0.00000   0.00000   2.10167
   A262       1.94843  -0.00000  -0.00000  -0.00000  -0.00001   1.94842
   A263       1.95116   0.00000  -0.00000   0.00000  -0.00000   1.95116
   A264       1.91345  -0.00000   0.00000  -0.00001  -0.00000   1.91344
   A265       1.87194   0.00000  -0.00001  -0.00000  -0.00001   1.87193
   A266       1.88559  -0.00000  -0.00000  -0.00001  -0.00001   1.88559
   A267       1.89103   0.00000   0.00001   0.00001   0.00003   1.89105
   A268       1.85165   0.00000  -0.00000  -0.00000  -0.00000   1.85165
   A269       1.92174   0.00000   0.00001   0.00001   0.00002   1.92175
   A270       1.91641  -0.00000  -0.00000  -0.00000  -0.00001   1.91640
   A271       1.91420  -0.00000   0.00000  -0.00000   0.00000   1.91420
   A272       1.92594  -0.00000  -0.00000  -0.00000  -0.00001   1.92593
   A273       1.93232  -0.00000   0.00000  -0.00000  -0.00000   1.93232
   A274       2.11600  -0.00000   0.00000   0.00000   0.00000   2.11600
   A275       2.07937   0.00000  -0.00000   0.00001   0.00000   2.07937
   A276       2.08770  -0.00000   0.00000  -0.00001  -0.00001   2.08770
   A277       2.19655   0.00000   0.00000   0.00000   0.00001   2.19656
   A278       2.19226  -0.00000  -0.00000  -0.00001  -0.00001   2.19225
   A279       1.89373   0.00000   0.00000   0.00000   0.00000   1.89374
   A280       2.10258  -0.00000  -0.00000  -0.00000  -0.00001   2.10258
   A281       2.29366   0.00000   0.00000   0.00001   0.00001   2.29366
   A282       1.88693  -0.00000   0.00000  -0.00000   0.00000   1.88693
   A283       2.08960  -0.00000   0.00000  -0.00000  -0.00000   2.08959
   A284       2.08234   0.00000   0.00000   0.00000   0.00000   2.08235
   A285       2.11115  -0.00000  -0.00000  -0.00000  -0.00000   2.11115
   A286       1.90587   0.00000  -0.00000  -0.00000  -0.00000   1.90587
   A287       2.13775   0.00000   0.00000   0.00000   0.00000   2.13775
   A288       2.23954  -0.00000   0.00000  -0.00000   0.00000   2.23954
   A289       1.84739   0.00000  -0.00000   0.00000   0.00000   1.84739
   A290       2.24790   0.00000   0.00000   0.00001   0.00001   2.24791
   A291       2.18789  -0.00000  -0.00000  -0.00001  -0.00001   2.18787
   A292       2.12481   0.00000   0.00000   0.00000   0.00000   2.12482
   A293       2.08556   0.00000  -0.00000   0.00000  -0.00000   2.08556
   A294       2.07280  -0.00000  -0.00000  -0.00000  -0.00000   2.07280
   A295       2.08544  -0.00000   0.00000   0.00000   0.00000   2.08544
   A296       2.12531   0.00000  -0.00000   0.00000  -0.00000   2.12531
   A297       2.07241  -0.00000   0.00000  -0.00000  -0.00000   2.07241
   A298       1.89085  -0.00000   0.00000  -0.00000  -0.00000   1.89085
   A299       2.18474   0.00000  -0.00000   0.00000   0.00000   2.18474
   A300       2.20760   0.00000  -0.00000   0.00000  -0.00000   2.20760
   A301       1.94650   0.00000   0.00000   0.00000   0.00001   1.94650
   A302       1.95142   0.00000   0.00001   0.00001   0.00001   1.95143
   A303       1.91596  -0.00000  -0.00000  -0.00000  -0.00001   1.91595
   A304       1.87016   0.00000   0.00001   0.00001   0.00001   1.87018
   A305       1.88703  -0.00000  -0.00001  -0.00001  -0.00001   1.88702
   A306       1.89051  -0.00000  -0.00001  -0.00001  -0.00001   1.89050
   A307       2.11040   0.00000   0.00000   0.00000   0.00000   2.11040
   A308       2.07499  -0.00000  -0.00000  -0.00000  -0.00000   2.07499
   A309       2.09780  -0.00000  -0.00000  -0.00000  -0.00000   2.09779
   A310       2.06549  -0.00000   0.00000   0.00000   0.00000   2.06550
   A311       2.09191   0.00000   0.00000   0.00000   0.00000   2.09192
   A312       2.12578   0.00000  -0.00000  -0.00000  -0.00000   2.12577
   A313       2.09190   0.00000  -0.00000   0.00000  -0.00000   2.09190
   A314       2.06581   0.00000  -0.00000  -0.00000  -0.00000   2.06581
   A315       2.12545  -0.00000   0.00000   0.00000   0.00000   2.12545
   A316       2.07632   0.00000  -0.00000  -0.00000  -0.00000   2.07632
   A317       2.11037   0.00000  -0.00000   0.00000  -0.00000   2.11037
   A318       2.09648  -0.00000   0.00000  -0.00000   0.00000   2.09648
   A319       2.10188   0.00000   0.00000  -0.00000   0.00000   2.10188
   A320       2.09361  -0.00000  -0.00000  -0.00000  -0.00000   2.09361
   A321       2.08769  -0.00000   0.00000   0.00000   0.00000   2.08769
   A322       2.11382   0.00000  -0.00000   0.00000   0.00000   2.11382
   A323       2.06992   0.00000  -0.00000   0.00000  -0.00000   2.06992
   A324       2.09945  -0.00000   0.00000  -0.00000  -0.00000   2.09944
   A325       2.10036   0.00000  -0.00000  -0.00000  -0.00000   2.10035
   A326       2.09149   0.00000   0.00000   0.00000   0.00001   2.09150
   A327       2.09133  -0.00000  -0.00000  -0.00000  -0.00001   2.09132
   A328       2.11373   0.00000   0.00000   0.00000   0.00000   2.11373
   A329       2.06983   0.00000   0.00000   0.00000   0.00000   2.06983
   A330       2.09962  -0.00000  -0.00000  -0.00000  -0.00000   2.09962
   A331       2.10211  -0.00000  -0.00000  -0.00000  -0.00000   2.10211
   A332       2.09351  -0.00000   0.00000   0.00000   0.00000   2.09351
   A333       2.08756   0.00000   0.00000   0.00000   0.00000   2.08756
   A334       2.10192  -0.00000  -0.00000  -0.00000  -0.00000   2.10192
   A335       2.08640   0.00000  -0.00000  -0.00000  -0.00000   2.08640
   A336       2.09486   0.00000   0.00000   0.00000   0.00000   2.09486
   A337       2.10354   0.00000  -0.00000   0.00000   0.00000   2.10354
   A338       2.10134   0.00000   0.00000   0.00000   0.00000   2.10134
   A339       2.07830  -0.00000  -0.00000  -0.00000  -0.00000   2.07830
   A340       2.10188   0.00000   0.00000   0.00000   0.00000   2.10188
   A341       2.09499  -0.00000  -0.00000  -0.00000  -0.00000   2.09499
   A342       2.08632   0.00000   0.00000   0.00000   0.00000   2.08632
   A343       2.10265   0.00000  -0.00000  -0.00000  -0.00000   2.10265
   A344       2.08088   0.00000   0.00000   0.00000   0.00000   2.08089
   A345       2.09965  -0.00000  -0.00000  -0.00000  -0.00000   2.09965
   A346       2.10258   0.00000   0.00000   0.00000   0.00000   2.10258
   A347       2.08084  -0.00000   0.00000   0.00000   0.00000   2.08084
   A348       2.09977  -0.00000  -0.00000  -0.00000  -0.00000   2.09977
   A349       2.09610   0.00000   0.00000   0.00000   0.00000   2.09610
   A350       2.09059  -0.00000  -0.00000  -0.00000  -0.00000   2.09059
   A351       2.09650  -0.00000  -0.00000  -0.00000  -0.00000   2.09650
   A352       2.09619   0.00000  -0.00000   0.00000   0.00000   2.09619
   A353       2.09037  -0.00000  -0.00000  -0.00000  -0.00000   2.09037
   A354       2.09662  -0.00000   0.00000   0.00000   0.00000   2.09662
   A355       2.09055  -0.00000  -0.00000  -0.00000  -0.00000   2.09055
   A356       2.09632   0.00000   0.00000   0.00000   0.00000   2.09632
   A357       2.09632   0.00000   0.00000   0.00000   0.00000   2.09632
   A358       1.92568   0.00000   0.00000   0.00000   0.00000   1.92568
   A359       1.92473  -0.00000  -0.00000  -0.00000  -0.00001   1.92472
   A360       1.92409  -0.00000   0.00000  -0.00000   0.00000   1.92409
   A361       1.87136   0.00000   0.00000   0.00001   0.00001   1.87137
   A362       1.90112  -0.00000   0.00000  -0.00000  -0.00000   1.90112
   A363       1.91602   0.00000  -0.00000  -0.00000  -0.00001   1.91601
   A364       1.92441  -0.00000  -0.00001  -0.00001  -0.00001   1.92439
   A365       1.92598   0.00000  -0.00000   0.00000  -0.00000   1.92598
   A366       1.92791  -0.00000  -0.00000  -0.00000  -0.00001   1.92790
   A367       1.86702   0.00000   0.00000   0.00000   0.00001   1.86703
   A368       1.90762   0.00000  -0.00000  -0.00000  -0.00000   1.90761
   A369       1.90983   0.00000   0.00001   0.00001   0.00001   1.90985
    D1        0.00075  -0.00000   0.00002  -0.00003  -0.00000   0.00074
    D2       -3.12134  -0.00000   0.00002  -0.00002   0.00000  -3.12134
    D3        3.13999  -0.00000  -0.00000  -0.00002  -0.00002   3.13996
    D4        0.01789  -0.00000  -0.00000  -0.00001  -0.00002   0.01787
    D5        0.00481   0.00000  -0.00003   0.00004   0.00001   0.00483
    D6       -3.14128   0.00000  -0.00000   0.00005   0.00005  -3.14123
    D7       -3.13457   0.00000  -0.00000   0.00003   0.00003  -3.13454
    D8        0.00252   0.00000   0.00002   0.00005   0.00007   0.00258
    D9       -0.21678  -0.00000   0.00004   0.00002   0.00006  -0.21673
   D10        1.88604   0.00000   0.00004   0.00003   0.00007   1.88611
   D11       -2.33231   0.00000   0.00004   0.00003   0.00007  -2.33224
   D12        2.92218  -0.00000   0.00001   0.00002   0.00003   2.92221
   D13       -1.25819   0.00000   0.00001   0.00004   0.00005  -1.25814
   D14        0.80665   0.00000   0.00001   0.00003   0.00005   0.80669
   D15       -0.00581   0.00000  -0.00001   0.00000  -0.00001  -0.00582
   D16        3.12333  -0.00000   0.00002  -0.00002   0.00000   3.12333
   D17        3.11609  -0.00000  -0.00001  -0.00000  -0.00001   3.11608
   D18       -0.03796  -0.00000   0.00002  -0.00002  -0.00000  -0.03796
   D19       -1.07304  -0.00000   0.00002  -0.00007  -0.00005  -1.07309
   D20        2.08892  -0.00000  -0.00001  -0.00007  -0.00009   2.08883
   D21        2.09174  -0.00000   0.00001  -0.00006  -0.00005   2.09169
   D22       -1.02949  -0.00000  -0.00002  -0.00007  -0.00008  -1.02958
   D23        0.00874   0.00000  -0.00001   0.00002   0.00001   0.00876
   D24       -3.11611  -0.00000  -0.00000  -0.00006  -0.00006  -3.11617
   D25       -3.11974   0.00000  -0.00003   0.00004   0.00001  -3.11973
   D26        0.03859  -0.00000  -0.00003  -0.00004  -0.00007   0.03853
   D27        1.92119   0.00000   0.00003  -0.00002   0.00001   1.92120
   D28       -2.26502  -0.00000   0.00003  -0.00003   0.00001  -2.26501
   D29       -0.16581  -0.00000   0.00003  -0.00003   0.00000  -0.16580
   D30       -1.23576  -0.00000   0.00006  -0.00004   0.00002  -1.23574
   D31        0.86121  -0.00000   0.00007  -0.00005   0.00001   0.86123
   D32        2.96043  -0.00000   0.00006  -0.00005   0.00001   2.96044
   D33       -0.00847  -0.00000   0.00002  -0.00004  -0.00002  -0.00849
   D34        3.13764  -0.00000  -0.00000  -0.00005  -0.00005   3.13759
   D35        3.11855   0.00000   0.00002   0.00003   0.00005   3.11860
   D36       -0.01852   0.00000  -0.00001   0.00002   0.00001  -0.01851
   D37       -3.13973   0.00000  -0.00000   0.00006   0.00006  -3.13967
   D38        0.01478   0.00000  -0.00000   0.00008   0.00007   0.01486
   D39        0.02031  -0.00000   0.00000  -0.00003  -0.00003   0.02028
   D40       -3.10837  -0.00000   0.00000  -0.00001  -0.00001  -3.10838
   D41        3.13870  -0.00000  -0.00002  -0.00000  -0.00002   3.13868
   D42       -1.07534   0.00000  -0.00001   0.00000  -0.00001  -1.07535
   D43        1.05727   0.00000  -0.00001   0.00000  -0.00001   1.05726
   D44       -0.00816  -0.00000   0.00001   0.00001   0.00002  -0.00814
   D45        2.06099   0.00000   0.00001   0.00002   0.00003   2.06102
   D46       -2.08959   0.00000   0.00001   0.00002   0.00003  -2.08956
   D47       -3.13153   0.00000  -0.00004   0.00007   0.00003  -3.13150
   D48        0.00755   0.00000  -0.00000   0.00000  -0.00000   0.00755
   D49       -0.00291   0.00000  -0.00004   0.00005   0.00001  -0.00290
   D50        3.13617  -0.00000  -0.00000  -0.00002  -0.00002   3.13615
   D51       -1.65825   0.00001  -0.00015   0.00039   0.00024  -1.65802
   D52        1.46907   0.00001  -0.00013   0.00033   0.00021   1.46928
   D53        1.49604   0.00001  -0.00015   0.00041   0.00025   1.49629
   D54       -1.65982   0.00001  -0.00013   0.00035   0.00022  -1.65960
   D55        3.14155  -0.00000   0.00001  -0.00002  -0.00001   3.14154
   D56       -0.00413  -0.00000   0.00000  -0.00000  -0.00000  -0.00413
   D57        0.00224   0.00000  -0.00002   0.00004   0.00002   0.00225
   D58        3.13974   0.00000  -0.00003   0.00006   0.00003   3.13977
   D59       -3.14064   0.00000  -0.00001   0.00001   0.00001  -3.14064
   D60       -0.03952   0.00000   0.00001   0.00004   0.00005  -0.03947
   D61       -0.00103  -0.00000   0.00002  -0.00004  -0.00002  -0.00105
   D62        3.10010  -0.00000   0.00004  -0.00002   0.00002   3.10012
   D63       -0.00257  -0.00000   0.00001  -0.00002  -0.00001  -0.00258
   D64        3.14121   0.00000   0.00001   0.00001   0.00002   3.14123
   D65       -3.14026  -0.00000   0.00002  -0.00004  -0.00002  -3.14028
   D66        0.00352  -0.00000   0.00002  -0.00001   0.00001   0.00353
   D67       -1.13695  -0.00000   0.00000  -0.00014  -0.00014  -1.13709
   D68        0.95722  -0.00000  -0.00000  -0.00014  -0.00014   0.95707
   D69        3.05523  -0.00000  -0.00000  -0.00013  -0.00013   3.05510
   D70        1.99982  -0.00000  -0.00001  -0.00012  -0.00013   1.99969
   D71       -2.18919  -0.00000  -0.00002  -0.00011  -0.00013  -2.18932
   D72       -0.09118  -0.00000  -0.00001  -0.00011  -0.00012  -0.09130
   D73       -0.00059   0.00000  -0.00001   0.00003   0.00001  -0.00058
   D74        3.13706   0.00000  -0.00001   0.00000  -0.00000   3.13706
   D75       -3.10184   0.00000  -0.00003   0.00000  -0.00003  -3.10187
   D76        0.03580   0.00000  -0.00002  -0.00002  -0.00004   0.03576
   D77        0.03717  -0.00000  -0.00001  -0.00004  -0.00005   0.03711
   D78       -2.03631  -0.00000  -0.00001  -0.00005  -0.00006  -2.03637
   D79        2.11312  -0.00000  -0.00001  -0.00005  -0.00006   2.11306
   D80        3.13156  -0.00000   0.00001  -0.00001  -0.00000   3.13156
   D81        1.05809   0.00000   0.00000  -0.00002  -0.00001   1.05807
   D82       -1.07567  -0.00000   0.00000  -0.00002  -0.00001  -1.07568
   D83        0.00204   0.00000   0.00000  -0.00000  -0.00000   0.00203
   D84       -3.13531   0.00000  -0.00001   0.00002   0.00001  -3.13530
   D85        3.14147  -0.00000   0.00000  -0.00003  -0.00003   3.14145
   D86        0.00413  -0.00000  -0.00000  -0.00001  -0.00001   0.00412
   D87       -1.03726   0.00000  -0.00002  -0.00001  -0.00003  -1.03729
   D88        1.02088   0.00000  -0.00002  -0.00001  -0.00003   1.02085
   D89        3.13425   0.00000  -0.00002  -0.00001  -0.00003   3.13422
   D90        2.09958  -0.00000  -0.00001  -0.00004  -0.00005   2.09953
   D91       -2.12547  -0.00000  -0.00001  -0.00004  -0.00004  -2.12551
   D92       -0.01210  -0.00000  -0.00001  -0.00004  -0.00004  -0.01214
   D93       -0.00601  -0.00000   0.00000  -0.00001  -0.00001  -0.00601
   D94        3.13184  -0.00000   0.00001  -0.00002  -0.00001   3.13182
   D95       -3.13310   0.00000  -0.00002   0.00005   0.00003  -3.13307
   D96        0.00475   0.00000  -0.00002   0.00004   0.00002   0.00476
   D97       -3.12157   0.00000  -0.00001   0.00002   0.00001  -3.12156
   D98        0.01255   0.00000  -0.00002   0.00004   0.00003   0.01257
   D99        0.00557  -0.00000   0.00002  -0.00004  -0.00002   0.00555
   D100       3.13969  -0.00000   0.00001  -0.00001  -0.00000   3.13968
   D101      -3.13302   0.00000  -0.00001   0.00002   0.00001  -3.13301
   D102       0.00584   0.00000  -0.00000   0.00000   0.00000   0.00584
   D103       0.01230   0.00000  -0.00001   0.00003   0.00002   0.01231
   D104      -3.13204   0.00000  -0.00000   0.00001   0.00001  -3.13203
   D105       3.13002  -0.00000   0.00001  -0.00001  -0.00000   3.13002
   D106      -0.01047  -0.00000   0.00001  -0.00001  -0.00001  -0.01048
   D107      -0.01521  -0.00000   0.00001  -0.00002  -0.00001  -0.01522
   D108       3.12748  -0.00000   0.00001  -0.00002  -0.00001   3.12747
   D109      -0.01032   0.00000  -0.00001   0.00001   0.00001  -0.01031
   D110       3.12259   0.00000  -0.00000   0.00001   0.00001   3.12260
   D111       3.13852  -0.00000   0.00000  -0.00001  -0.00001   3.13852
   D112      -0.01175  -0.00000   0.00001  -0.00001  -0.00001  -0.01175
   D113       0.01632  -0.00000   0.00000  -0.00001  -0.00001   0.01631
   D114      -3.12255  -0.00000   0.00000  -0.00001  -0.00001  -3.12256
   D115      -3.13270   0.00000  -0.00001   0.00001   0.00000  -3.13270
   D116       0.01162   0.00000  -0.00001   0.00002   0.00001   0.01163
   D117      -0.00190  -0.00000   0.00001  -0.00002  -0.00001  -0.00191
   D118       3.14004  -0.00000   0.00001  -0.00001  -0.00001   3.14004
   D119      -3.14072   0.00000  -0.00000   0.00000  -0.00000  -3.14072
   D120       0.00122   0.00000  -0.00000   0.00000   0.00000   0.00123
   D121       0.00825   0.00000  -0.00000   0.00001   0.00000   0.00825
   D122      -3.13235   0.00000  -0.00000   0.00001   0.00000  -3.13234
   D123      -3.13447   0.00000  -0.00000   0.00001   0.00000  -3.13446
   D124       0.00812   0.00000  -0.00000   0.00001   0.00000   0.00813
   D125       0.00573  -0.00000   0.00001  -0.00001  -0.00000   0.00573
   D126      -3.13271   0.00000   0.00000   0.00001   0.00001  -3.13271
   D127      -3.13472  -0.00000   0.00000  -0.00001  -0.00001  -3.13473
   D128       0.01002   0.00000  -0.00000   0.00001   0.00001   0.01002
   D129       0.00462   0.00000  -0.00001   0.00001   0.00000   0.00462
   D130      -3.14011  -0.00000  -0.00000  -0.00001  -0.00001  -3.14012
   D131      -3.12798   0.00000  -0.00001   0.00002   0.00001  -3.12798
   D132       0.01046   0.00000  -0.00000  -0.00000  -0.00001   0.01046
   D133       0.00425   0.00000   0.00000   0.00000   0.00000   0.00425
   D134      -3.13384   0.00000  -0.00000   0.00000   0.00000  -3.13383
   D135       3.13699  -0.00000   0.00000  -0.00000   0.00000   3.13699
   D136      -0.00110  -0.00000   0.00000  -0.00000   0.00000  -0.00110
   D137      -0.00363  -0.00000   0.00000  -0.00001  -0.00001  -0.00363
   D138       3.13901  -0.00000   0.00000  -0.00000   0.00000   3.13901
   D139       3.14073  -0.00000   0.00000  -0.00000  -0.00000   3.14072
   D140       0.00017   0.00000   0.00000   0.00000   0.00000   0.00018
   D141      -0.00552  -0.00000   0.00000  -0.00000  -0.00000  -0.00552
   D142       3.13733   0.00000  -0.00000   0.00001   0.00000   3.13733
   D143       3.13573  -0.00000   0.00000  -0.00001  -0.00000   3.13572
   D144      -0.00461   0.00000   0.00000   0.00000   0.00000  -0.00461
   D145       0.00217   0.00000  -0.00000   0.00001   0.00001   0.00218
   D146      -3.14068   0.00000  -0.00000  -0.00000  -0.00000  -3.14069
   D147      -3.14044   0.00000  -0.00000   0.00001   0.00001  -3.14043
   D148      -0.00011   0.00000  -0.00000  -0.00000  -0.00000  -0.00011
   D149      -1.66104  -0.00000  -0.00001   0.00000  -0.00001  -1.66105
   D150       1.48105  -0.00000  -0.00000   0.00000   0.00000   1.48105
   D151       1.48368   0.00000  -0.00001   0.00002   0.00001   1.48369
   D152      -1.65741   0.00000  -0.00001   0.00002   0.00001  -1.65740
   D153       0.00384   0.00000  -0.00000   0.00000   0.00000   0.00384
   D154      -3.13858  -0.00000  -0.00000  -0.00000  -0.00000  -3.13858
   D155      -3.14132   0.00000  -0.00000   0.00000   0.00000  -3.14132
   D156      -0.00055  -0.00000   0.00000  -0.00000  -0.00000  -0.00055
   D157      -0.00426  -0.00000   0.00000  -0.00000   0.00000  -0.00426
   D158       3.13816   0.00000  -0.00000   0.00000   0.00000   3.13816
   D159       3.13630  -0.00000   0.00000  -0.00001  -0.00001   3.13629
   D160      -0.00447  -0.00000   0.00000  -0.00000  -0.00000  -0.00447
   D161      -3.14114   0.00000   0.00000   0.00000   0.00001  -3.14113
   D162      -0.00006   0.00000   0.00000   0.00001   0.00001  -0.00005
   D163      -0.00004  -0.00000   0.00000   0.00000   0.00000  -0.00004
   D164       3.14104   0.00000   0.00000   0.00000   0.00000   3.14104
   D165       3.14116  -0.00000  -0.00000  -0.00001  -0.00001   3.14115
   D166      -0.00092  -0.00000  -0.00000  -0.00000  -0.00001  -0.00092
   D167       0.00006  -0.00000  -0.00000  -0.00000  -0.00000   0.00005
   D168       3.14117   0.00000  -0.00000   0.00000  -0.00000   3.14117
   D169       0.00001   0.00000  -0.00000   0.00000   0.00000   0.00001
   D170      -3.14099   0.00000  -0.00000   0.00000  -0.00000  -3.14099
   D171      -3.14107  -0.00000   0.00000  -0.00000  -0.00000  -3.14107
   D172       0.00112  -0.00000   0.00000  -0.00000  -0.00000   0.00112
   D173      -0.00004   0.00000  -0.00000   0.00000   0.00000  -0.00004
   D174      -3.14130   0.00000  -0.00000   0.00000   0.00000  -3.14130
   D175      -3.14115  -0.00000   0.00000  -0.00000   0.00000  -3.14115
   D176       0.00078   0.00000   0.00000   0.00000   0.00000   0.00078
   D177       0.00001  -0.00000  -0.00000  -0.00000  -0.00000   0.00001
   D178      -3.14146  -0.00000   0.00000  -0.00000  -0.00000  -3.14146
   D179       3.14100  -0.00000  -0.00000  -0.00000  -0.00000   3.14100
   D180      -0.00046  -0.00000   0.00000  -0.00000  -0.00000  -0.00047
   D181       0.00001  -0.00000   0.00000   0.00000   0.00000   0.00001
   D182       3.14148  -0.00000   0.00000   0.00000   0.00000   3.14148
   D183       3.14127  -0.00000   0.00000  -0.00000  -0.00000   3.14127
   D184      -0.00045  -0.00000   0.00000  -0.00000  -0.00000  -0.00045
   D185      -3.12113  -0.00000  -0.00001  -0.00000  -0.00001  -3.12114
   D186       0.02238  -0.00000  -0.00001  -0.00001  -0.00002   0.02237
   D187       0.00333  -0.00000   0.00002   0.00000   0.00002   0.00335
   D188      -3.13634  -0.00000   0.00002  -0.00000   0.00001  -3.13633
   D189       3.11459   0.00000   0.00002   0.00001   0.00002   3.11461
   D190      -0.04281   0.00000   0.00003   0.00003   0.00006  -0.04275
   D191      -0.00971   0.00000  -0.00001   0.00001  -0.00000  -0.00972
   D192       3.11607   0.00000   0.00001   0.00003   0.00004   3.11611
   D193       0.00470   0.00000  -0.00002  -0.00001  -0.00003   0.00468
   D194      -3.10213   0.00000   0.00007   0.00011   0.00018  -3.10195
   D195      -3.13869   0.00000  -0.00002  -0.00000  -0.00002  -3.13871
   D196       0.03766   0.00000   0.00007   0.00012   0.00019   0.03785
   D197       1.87409  -0.00000  -0.00001  -0.00002  -0.00003   1.87406
   D198      -2.34523  -0.00000  -0.00001  -0.00002  -0.00004  -2.34527
   D199      -0.22815   0.00000  -0.00001  -0.00001  -0.00002  -0.22817
   D200      -1.26536  -0.00000  -0.00001  -0.00003  -0.00004  -1.26540
   D201       0.79850  -0.00000  -0.00002  -0.00003  -0.00004   0.79846
   D202       2.91558   0.00000  -0.00001  -0.00002  -0.00003   2.91556
   D203       0.01264  -0.00000  -0.00000  -0.00001  -0.00001   0.01262
   D204      -3.11134  -0.00000  -0.00000   0.00000  -0.00000  -3.11134
   D205      -3.11230  -0.00000  -0.00002  -0.00004  -0.00006  -3.11235
   D206       0.04691  -0.00000  -0.00002  -0.00002  -0.00004   0.04686
   D207       1.88323  -0.00000  -0.00003  -0.00004  -0.00007   1.88315
   D208      -2.30265  -0.00000  -0.00003  -0.00004  -0.00007  -2.30272
   D209      -0.20208  -0.00000  -0.00003  -0.00004  -0.00006  -0.20214
   D210      -1.27786   0.00000  -0.00001  -0.00001  -0.00002  -1.27789
   D211       0.81945  -0.00000  -0.00001  -0.00001  -0.00002   0.81943
   D212       2.92001   0.00000  -0.00001  -0.00000  -0.00001   2.92000
   D213      -0.01084   0.00000   0.00001   0.00001   0.00003  -0.01081
   D214       3.11543   0.00000   0.00001  -0.00000   0.00001   3.11544
   D215       3.09585  -0.00000  -0.00008  -0.00011  -0.00019   3.09566
   D216      -0.06108  -0.00000  -0.00008  -0.00012  -0.00020  -0.06127
   D217       3.12455   0.00000   0.00001   0.00008   0.00009   3.12463
   D218      -1.09027  -0.00000   0.00001   0.00007   0.00008  -1.09018
   D219       1.04357   0.00000   0.00001   0.00008   0.00009   1.04366
   D220       0.02360   0.00000   0.00012   0.00022   0.00034   0.02393
   D221       2.09197   0.00000   0.00011   0.00022   0.00033   2.09230
   D222      -2.05738   0.00000   0.00012   0.00022   0.00034  -2.05704
   D223      -3.12843  -0.00000   0.00001  -0.00004  -0.00003  -3.12846
   D224       0.01289  -0.00000  -0.00001  -0.00002  -0.00002   0.01287
   D225       0.03257  -0.00000   0.00001  -0.00003  -0.00002   0.03255
   D226      -3.10929  -0.00000  -0.00001  -0.00000  -0.00001  -3.10930
   D227       0.04302  -0.00000  -0.00011  -0.00021  -0.00032   0.04270
   D228       3.13020  -0.00000  -0.00004  -0.00008  -0.00012   3.13007
   D229      -2.03606  -0.00000  -0.00011  -0.00021  -0.00032  -2.03639
   D230       1.05111   0.00000  -0.00004  -0.00008  -0.00012   1.05098
   D231       2.11309  -0.00000  -0.00011  -0.00021  -0.00032   2.11277
   D232      -1.08293   0.00000  -0.00004  -0.00008  -0.00012  -1.08305
   D233       0.03138   0.00000  -0.00000   0.00004   0.00003   0.03141
   D234      -3.12898   0.00000  -0.00002   0.00006   0.00004  -3.12894
   D235      -3.10994   0.00000   0.00001   0.00001   0.00002  -3.10992
   D236       0.01289   0.00000  -0.00000   0.00003   0.00003   0.01291
   D237      -1.72098   0.00000   0.00001   0.00002   0.00003  -1.72095
   D238       1.41630  -0.00000   0.00002  -0.00001   0.00001   1.41631
   D239       1.42035   0.00000  -0.00001   0.00004   0.00004   1.42039
   D240      -1.72556  -0.00000   0.00000   0.00002   0.00002  -1.72554
   D241      -0.07217   0.00000   0.00007   0.00011   0.00017  -0.07199
   D242       3.08425   0.00000   0.00008   0.00009   0.00017   3.08441
   D243       3.11617  -0.00000   0.00001  -0.00001   0.00000   3.11617
   D244      -0.01061  -0.00000   0.00002  -0.00002  -0.00000  -0.01061
   D245      -3.08996  -0.00000  -0.00006  -0.00010  -0.00016  -3.09012
   D246       0.04869  -0.00000  -0.00004  -0.00011  -0.00015   0.04854
   D247       0.00510  -0.00000   0.00000   0.00001   0.00001   0.00511
   D248      -3.13943  -0.00000   0.00002  -0.00000   0.00002  -3.13941
   D249      -3.11268   0.00000  -0.00002   0.00001  -0.00001  -3.11269
   D250       0.04731   0.00000   0.00005   0.00001   0.00007   0.04737
   D251       0.01188   0.00000  -0.00003   0.00003  -0.00000   0.01187
   D252      -3.11132   0.00000   0.00004   0.00003   0.00007  -3.11125
   D253      -0.00001  -0.00000   0.00001  -0.00001  -0.00000  -0.00001
   D254      -3.14007  -0.00000   0.00001  -0.00000   0.00001  -3.14007
   D255      -3.13723   0.00000  -0.00000   0.00002   0.00002  -3.13721
   D256       0.00590   0.00000   0.00000   0.00003   0.00003   0.00593
   D257      -3.12735   0.00000  -0.00000   0.00000  -0.00000  -3.12735
   D258       0.00954   0.00000  -0.00000   0.00001   0.00001   0.00955
   D259       0.00987  -0.00000   0.00000  -0.00002  -0.00002   0.00985
   D260      -3.13643  -0.00000   0.00000  -0.00002  -0.00001  -3.13644
   D261       0.00245   0.00000  -0.00002   0.00001  -0.00001   0.00244
   D262      -3.12191   0.00000  -0.00000   0.00000  -0.00000  -3.12191
   D263      -3.13600   0.00000  -0.00005   0.00002  -0.00003  -3.13603
   D264       0.02282   0.00000  -0.00003   0.00001  -0.00001   0.02281
   D265      -1.25886   0.00000  -0.00000   0.00005   0.00004  -1.25881
   D266       0.80443   0.00000   0.00001   0.00006   0.00007   0.80449
   D267       2.92411   0.00000  -0.00001   0.00004   0.00003   2.92414
   D268       1.87922  -0.00000   0.00002   0.00004   0.00006   1.87928
   D269      -2.34068   0.00000   0.00003   0.00005   0.00008  -2.34060
   D270      -0.22100  -0.00000   0.00001   0.00003   0.00004  -0.22095
   D271      -0.00873  -0.00000   0.00003  -0.00002   0.00001  -0.00872
   D272       3.11519  -0.00000   0.00001  -0.00001  -0.00000   3.11518
   D273       3.11540  -0.00000  -0.00003  -0.00003  -0.00006   3.11533
   D274      -0.04388   0.00000  -0.00006  -0.00002  -0.00007  -0.04395
   D275      -1.27848   0.00000   0.00002   0.00008   0.00009  -1.27839
   D276       0.81894   0.00000   0.00001   0.00008   0.00008   0.81902
   D277       2.91689   0.00000   0.00000   0.00007   0.00007   2.91696
   D278       1.88465  -0.00000   0.00010   0.00008   0.00018   1.88483
   D279      -2.30112   0.00000   0.00009   0.00008   0.00017  -2.30094
   D280      -0.20317   0.00000   0.00008   0.00007   0.00016  -0.20301
   D281      -3.12104   0.00000   0.00001   0.00001   0.00001  -3.12103
   D282       0.01615   0.00000   0.00001   0.00001   0.00002   0.01617
   D283       0.01903   0.00000   0.00000   0.00000   0.00001   0.01904
   D284      -3.12697   0.00000   0.00001   0.00001   0.00001  -3.12695
   D285       3.12151  -0.00000  -0.00000  -0.00001  -0.00001   3.12150
   D286      -0.01574  -0.00000  -0.00000  -0.00001  -0.00001  -0.01575
   D287      -0.01859  -0.00000  -0.00000  -0.00000  -0.00000  -0.01860
   D288       3.12734  -0.00000  -0.00000  -0.00001  -0.00001   3.12734
   D289      -0.01605   0.00000  -0.00000   0.00001   0.00000  -0.01604
   D290       3.11919   0.00000   0.00000   0.00001   0.00001   3.11921
   D291       3.13011   0.00000  -0.00001  -0.00000  -0.00001   3.13010
   D292      -0.01784   0.00000   0.00000   0.00001   0.00001  -0.01783
   D293       0.01857  -0.00000  -0.00000  -0.00001  -0.00001   0.01856
   D294      -3.11875  -0.00000  -0.00000  -0.00001  -0.00001  -3.11876
   D295      -3.12769  -0.00000  -0.00000  -0.00000  -0.00000  -3.12770
   D296       0.01817  -0.00000   0.00000  -0.00000  -0.00000   0.01817
   D297       2.07366   0.00001  -0.00007   0.00022   0.00015   2.07381
   D298      -1.04469   0.00000  -0.00007   0.00020   0.00013  -1.04456
   D299      -1.04728   0.00000  -0.00005   0.00021   0.00017  -1.04711
   D300       2.11755   0.00000  -0.00004   0.00019   0.00015   2.11770
   D301      -0.00653  -0.00000  -0.00000  -0.00000  -0.00000  -0.00653
   D302       3.13705  -0.00000   0.00000  -0.00000  -0.00000   3.13705
   D303       3.13952  -0.00000  -0.00000  -0.00000  -0.00001   3.13951
   D304      -0.00009  -0.00000  -0.00000  -0.00000  -0.00001  -0.00009
   D305       0.00623  -0.00000  -0.00000  -0.00000  -0.00000   0.00623
   D306      -3.13185  -0.00000  -0.00000  -0.00000  -0.00001  -3.13185
   D307      -3.13979   0.00000  -0.00000   0.00000  -0.00000  -3.13979
   D308       0.00532  -0.00000  -0.00000  -0.00000  -0.00000   0.00531
   D309       0.00957  -0.00000   0.00000  -0.00001  -0.00000   0.00957
   D310      -3.13054  -0.00000  -0.00000  -0.00000  -0.00000  -3.13055
   D311      -3.12752  -0.00000   0.00000  -0.00001  -0.00001  -3.12753
   D312       0.01555  -0.00000   0.00000  -0.00001  -0.00001   0.01554
   D313       0.00626   0.00000   0.00000   0.00001   0.00001   0.00627
   D314      -3.13681   0.00000   0.00000   0.00000   0.00001  -3.13680
   D315      -3.12875   0.00000  -0.00000   0.00000  -0.00000  -3.12875
   D316       0.01137   0.00000  -0.00000  -0.00000  -0.00000   0.01136
   D317       0.00606  -0.00000  -0.00000  -0.00000  -0.00000   0.00606
   D318      -3.13261  -0.00000  -0.00000  -0.00000  -0.00001  -3.13262
   D319       3.14117   0.00000   0.00000   0.00000   0.00001   3.14118
   D320       0.00250   0.00000   0.00000   0.00000   0.00001   0.00250
   D321      -0.00618   0.00000   0.00000   0.00000   0.00000  -0.00618
   D322       3.13787   0.00000   0.00000   0.00000   0.00000   3.13787
   D323       3.13974  -0.00000   0.00000  -0.00000   0.00000   3.13974
   D324       0.00060  -0.00000   0.00000   0.00000   0.00000   0.00060
   D325      -0.00646  -0.00000  -0.00000  -0.00000  -0.00000  -0.00647
   D326       3.13727   0.00000  -0.00000   0.00000  -0.00000   3.13727
   D327       3.13315  -0.00000  -0.00000  -0.00000  -0.00001   3.13314
   D328      -0.00630  -0.00000  -0.00000  -0.00000  -0.00000  -0.00631
   D329       0.00645   0.00000   0.00000   0.00000   0.00001   0.00645
   D330      -3.13729   0.00000   0.00000   0.00000   0.00000  -3.13729
   D331      -3.13872   0.00000   0.00000   0.00001   0.00001  -3.13871
   D332       0.00073   0.00000   0.00000   0.00000   0.00001   0.00073
   D333      -1.65400   0.00000   0.00004   0.00006   0.00009  -1.65390
   D334       1.48674   0.00000   0.00004   0.00006   0.00010   1.48684
   D335       1.48907   0.00000   0.00003   0.00006   0.00010   1.48916
   D336      -1.65338   0.00000   0.00004   0.00006   0.00010  -1.65328
   D337       0.00610  -0.00000   0.00000  -0.00000   0.00000   0.00610
   D338      -3.13831   0.00000   0.00000   0.00000   0.00000  -3.13830
   D339      -3.13846  -0.00000   0.00000   0.00000   0.00000  -3.13846
   D340       0.00032   0.00000   0.00000   0.00000   0.00000   0.00032
   D341      -0.00620   0.00000  -0.00000   0.00000   0.00000  -0.00620
   D342       3.13820   0.00000  -0.00000   0.00000  -0.00000   3.13820
   D343       3.13295   0.00000  -0.00000   0.00000  -0.00000   3.13295
   D344      -0.00584  -0.00000  -0.00000  -0.00000  -0.00000  -0.00585
   D345       3.14047   0.00000  -0.00000   0.00000   0.00000   3.14047
   D346      -0.00048   0.00000  -0.00000   0.00000  -0.00000  -0.00048
   D347      -0.00028   0.00000  -0.00000   0.00000  -0.00000  -0.00028
   D348      -3.14123   0.00000  -0.00000  -0.00000  -0.00000  -3.14123
   D349      -3.14070  -0.00000   0.00000  -0.00000  -0.00000  -3.14070
   D350      -0.00012  -0.00000  -0.00000  -0.00000  -0.00000  -0.00012
   D351       0.00005  -0.00000   0.00000  -0.00000   0.00000   0.00005
   D352       3.14063  -0.00000  -0.00000  -0.00000  -0.00000   3.14063
   D353       0.00028  -0.00000   0.00000  -0.00000  -0.00000   0.00028
   D354      -3.14006  -0.00000  -0.00000  -0.00000  -0.00000  -3.14007
   D355       3.14123   0.00000   0.00000   0.00000   0.00000   3.14123
   D356       0.00088  -0.00000  -0.00000  -0.00000  -0.00000   0.00088
   D357       0.00017   0.00000  -0.00000  -0.00000  -0.00000   0.00017
   D358       3.14140   0.00000  -0.00000  -0.00000  -0.00000   3.14140
   D359      -3.14039  -0.00000   0.00000  -0.00000   0.00000  -3.14039
   D360       0.00083  -0.00000  -0.00000  -0.00000  -0.00000   0.00083
   D361      -0.00005  -0.00000   0.00000   0.00000   0.00000  -0.00005
   D362      -3.14103   0.00000   0.00000   0.00000   0.00000  -3.14103
   D363       3.14029   0.00000   0.00000   0.00000   0.00000   3.14029
   D364      -0.00069   0.00000   0.00000   0.00000   0.00000  -0.00068
   D365      -0.00017   0.00000  -0.00000   0.00000  -0.00000  -0.00017
   D366       3.14080   0.00000  -0.00000  -0.00000  -0.00000   3.14080
   D367      -3.14140   0.00000   0.00000   0.00000   0.00000  -3.14140
   D368      -0.00043   0.00000   0.00000   0.00000   0.00000  -0.00042
   D369      -3.12079  -0.00000  -0.00002  -0.00001  -0.00003  -3.12082
   D370       0.02112   0.00000  -0.00002   0.00001  -0.00001   0.02111
   D371       0.00141   0.00000  -0.00002   0.00001  -0.00001   0.00140
   D372      -3.13987   0.00000  -0.00002   0.00004   0.00001  -3.13986
   D373       3.11496   0.00000   0.00001   0.00001   0.00002   3.11498
   D374      -0.04245   0.00000   0.00000   0.00004   0.00005  -0.04240
   D375      -0.00674  -0.00000   0.00001  -0.00001   0.00001  -0.00674
   D376       3.11904   0.00000   0.00001   0.00002   0.00003   3.11907
   D377       0.00472  -0.00000   0.00002  -0.00000   0.00001   0.00473
   D378      -3.12810  -0.00000  -0.00002  -0.00002  -0.00004  -3.12814
   D379      -3.13717  -0.00000   0.00002  -0.00003  -0.00001  -3.13718
   D380       0.01319  -0.00000  -0.00001  -0.00005  -0.00006   0.01313
   D381       1.89175  -0.00000  -0.00003  -0.00005  -0.00007   1.89168
   D382      -2.32736  -0.00000  -0.00002  -0.00004  -0.00006  -2.32742
   D383      -0.20881  -0.00000  -0.00003  -0.00004  -0.00007  -0.20888
   D384      -1.24949   0.00000  -0.00003  -0.00001  -0.00004  -1.24953
   D385       0.81459   0.00000  -0.00003  -0.00001  -0.00003   0.81455
   D386       2.93314   0.00000  -0.00003  -0.00001  -0.00004   2.93310
   D387       0.00964   0.00000  -0.00000   0.00001   0.00000   0.00964
   D388      -3.11318  -0.00000  -0.00003  -0.00004  -0.00007  -3.11325
   D389      -3.11530  -0.00000   0.00000  -0.00002  -0.00002  -3.11532
   D390       0.04507  -0.00000  -0.00002  -0.00008  -0.00010   0.04497
   D391       1.90856  -0.00000   0.00002   0.00002   0.00004   1.90860
   D392      -2.27762  -0.00000   0.00001   0.00002   0.00003  -2.27759
   D393      -0.18025   0.00000   0.00003   0.00003   0.00006  -0.18019
   D394      -1.25253   0.00000   0.00001   0.00006   0.00007  -1.25246
   D395       0.84447   0.00000   0.00000   0.00006   0.00006   0.84453
   D396       2.94184   0.00000   0.00002   0.00007   0.00009   2.94193
   D397      -0.00897  -0.00000  -0.00001  -0.00000  -0.00001  -0.00898
   D398       3.11628   0.00000   0.00001   0.00004   0.00005   3.11633
   D399       3.12381  -0.00000   0.00003   0.00001   0.00004   3.12385
   D400      -0.03412   0.00000   0.00005   0.00006   0.00011  -0.03402
   D401      -3.13820  -0.00000  -0.00001  -0.00004  -0.00005  -3.13825
   D402      -1.06813  -0.00000  -0.00001  -0.00004  -0.00005  -1.06818
   D403       1.06380  -0.00000  -0.00000  -0.00004  -0.00004   1.06376
   D404       0.01366  -0.00000  -0.00005  -0.00006  -0.00011   0.01354
   D405       2.08372  -0.00000  -0.00005  -0.00006  -0.00011   2.08362
   D406      -2.06753  -0.00000  -0.00004  -0.00006  -0.00010  -2.06763
   D407      -3.14103   0.00000   0.00002   0.00005   0.00007  -3.14095
   D408       0.01672   0.00000   0.00002   0.00006   0.00008   0.01680
   D409       0.02125  -0.00000  -0.00000  -0.00001  -0.00001   0.02124
   D410      -3.10419   0.00000  -0.00001  -0.00000  -0.00001  -3.10420
   D411       0.01972   0.00000   0.00002   0.00002   0.00004   0.01976
   D412       3.11837   0.00000   0.00004   0.00003   0.00008   3.11844
   D413      -2.05532  -0.00000   0.00001   0.00001   0.00003  -2.05529
   D414       1.04333  -0.00000   0.00004   0.00002   0.00006   1.04339
   D415       2.09464  -0.00000   0.00001   0.00002   0.00003   2.09467
   D416      -1.08989  -0.00000   0.00004   0.00003   0.00006  -1.08983
   D417       0.01079  -0.00000  -0.00003  -0.00003  -0.00006   0.01074
   D418      -3.12397   0.00000  -0.00003   0.00000  -0.00003  -3.12400
   D419       3.13615  -0.00000  -0.00002  -0.00004  -0.00006   3.13609
   D420       0.00139   0.00000  -0.00003  -0.00001  -0.00004   0.00136
   D421      -1.66784   0.00000  -0.00007   0.00015   0.00008  -1.66776
   D422       1.45876   0.00000  -0.00006   0.00016   0.00010   1.45887
   D423       1.48965   0.00000  -0.00008   0.00016   0.00008   1.48973
   D424      -1.66694   0.00000  -0.00006   0.00017   0.00011  -1.66683
   D425      -0.03264   0.00000   0.00001   0.00002   0.00003  -0.03261
   D426       3.10356  -0.00000   0.00002  -0.00001   0.00001   3.10357
   D427      -3.13742   0.00000  -0.00000   0.00001   0.00001  -3.13742
   D428      -0.00122  -0.00000  -0.00000  -0.00001  -0.00001  -0.00123
   D429      -3.10537   0.00000  -0.00002  -0.00000  -0.00002  -3.10539
   D430       0.02937  -0.00000  -0.00003  -0.00003  -0.00006   0.02931
   D431      -0.00047   0.00000   0.00000   0.00001   0.00001  -0.00047
   D432       3.13427  -0.00000  -0.00001  -0.00002  -0.00004   3.13423
   D433       3.13782  -0.00000   0.00000  -0.00001  -0.00001   3.13781
   D434      -0.00694  -0.00000  -0.00001  -0.00001  -0.00002  -0.00696
   D435       0.00242   0.00000  -0.00000   0.00001   0.00001   0.00243
   D436       3.14084   0.00000  -0.00001   0.00002   0.00000   3.14085
   D437      -0.00774   0.00000   0.00000   0.00002   0.00002  -0.00772
   D438       3.12868   0.00000   0.00001   0.00001   0.00001   3.12869
   D439      -3.13409   0.00000  -0.00001   0.00000  -0.00001  -3.13410
   D440       0.00233  -0.00000  -0.00001  -0.00001  -0.00001   0.00232
   D441      -3.12043  -0.00000  -0.00000  -0.00000  -0.00000  -3.12043
   D442       0.01457   0.00000  -0.00001   0.00000  -0.00000   0.01457
   D443       0.00598   0.00000   0.00001   0.00001   0.00002   0.00601
   D444       3.14098   0.00000   0.00001   0.00002   0.00002   3.14100
   D445       0.00204   0.00000  -0.00000   0.00000   0.00000   0.00204
   D446       3.14050  -0.00000   0.00000  -0.00001  -0.00000   3.14049
   D447      -3.13219   0.00000   0.00001   0.00003   0.00005  -3.13214
   D448       0.00627   0.00000   0.00002   0.00002   0.00004   0.00631
   D449      -1.07400  -0.00000  -0.00002  -0.00003  -0.00004  -1.07405
   D450       0.98472  -0.00000  -0.00001  -0.00003  -0.00004   0.98468
   D451       3.09886   0.00000  -0.00001  -0.00002  -0.00003   3.09883
   D452       2.05934  -0.00000  -0.00003  -0.00006  -0.00009   2.05925
   D453      -2.16512  -0.00000  -0.00003  -0.00006  -0.00009  -2.16521
   D454      -0.05098  -0.00000  -0.00003  -0.00005  -0.00008  -0.05106
   D455      -0.00269  -0.00000   0.00000  -0.00001  -0.00001  -0.00270
   D456      -3.14109  -0.00000  -0.00000  -0.00000  -0.00000  -3.14110
   D457      -3.14125  -0.00000   0.00001  -0.00001  -0.00000  -3.14126
   D458       0.00352  -0.00000   0.00001  -0.00000   0.00001   0.00353
   D459      -1.14825  -0.00000  -0.00001  -0.00007  -0.00008  -1.14833
   D460       0.94533  -0.00000   0.00000  -0.00006  -0.00005   0.94528
   D461       3.04390  -0.00000  -0.00000  -0.00006  -0.00007   3.04384
   D462       1.98961  -0.00000  -0.00002  -0.00007  -0.00009   1.98951
   D463      -2.20000  -0.00000  -0.00001  -0.00006  -0.00006  -2.20006
   D464      -0.10142  -0.00000  -0.00002  -0.00006  -0.00008  -0.10150
   D465      -3.13562   0.00000   0.00000   0.00001   0.00001  -3.13561
   D466       0.00276  -0.00000   0.00000  -0.00000  -0.00000   0.00276
   D467       0.01111   0.00000  -0.00000   0.00002   0.00002   0.01113
   D468      -3.13370   0.00000  -0.00000   0.00001   0.00001  -3.13369
   D469       3.13493  -0.00000  -0.00000  -0.00001  -0.00001   3.13492
   D470      -0.00829  -0.00000  -0.00000  -0.00000  -0.00000  -0.00829
   D471      -0.01168  -0.00000  -0.00000  -0.00002  -0.00002  -0.01170
   D472       3.12829  -0.00000   0.00000  -0.00001  -0.00001   3.12828
   D473      -0.00847  -0.00000  -0.00001  -0.00001  -0.00002  -0.00848
   D474       3.12610  -0.00000  -0.00001  -0.00001  -0.00002   3.12608
   D475       3.13952  -0.00000  -0.00000  -0.00001  -0.00002   3.13950
   D476      -0.00910  -0.00000  -0.00000  -0.00002  -0.00002  -0.00912
   D477       0.01471   0.00000   0.00001   0.00001   0.00002   0.01473
   D478      -3.12420   0.00000   0.00001   0.00001   0.00002  -3.12418
   D479      -3.13343   0.00000   0.00000   0.00001   0.00002  -3.13341
   D480       0.01085   0.00000   0.00000   0.00002   0.00002   0.01086
   D481      -0.00339  -0.00000   0.00000  -0.00001  -0.00000  -0.00339
   D482       3.13932  -0.00000   0.00000  -0.00001  -0.00001   3.13931
   D483       3.14146   0.00000   0.00000   0.00000   0.00001   3.14146
   D484       0.00098   0.00000   0.00000   0.00000   0.00000   0.00098
   D485       0.00491   0.00000   0.00000   0.00001   0.00001   0.00492
   D486      -3.13641   0.00000   0.00000   0.00001   0.00001  -3.13639
   D487      -3.13502   0.00000   0.00000   0.00000   0.00000  -3.13502
   D488       0.00684   0.00000   0.00000   0.00000   0.00000   0.00685
   D489       0.00580   0.00000   0.00001   0.00001   0.00001   0.00581
   D490      -3.13097   0.00000   0.00000   0.00001   0.00001  -3.13096
   D491      -3.13747   0.00000   0.00001   0.00001   0.00002  -3.13745
   D492       0.00894   0.00000   0.00001   0.00001   0.00002   0.00896
   D493       0.00255   0.00000  -0.00000  -0.00000  -0.00000   0.00255
   D494       3.13932  -0.00000   0.00000  -0.00000  -0.00000   3.13932
   D495      -3.13177   0.00000  -0.00000   0.00001   0.00000  -3.13177
   D496       0.00500   0.00000   0.00000   0.00001   0.00001   0.00500
   D497       0.00159   0.00000   0.00000   0.00001   0.00001   0.00160
   D498      -3.13664   0.00000   0.00000   0.00001   0.00001  -3.13663
   D499       3.13602   0.00000   0.00000   0.00000   0.00000   3.13602
   D500      -0.00221   0.00000   0.00000   0.00000   0.00001  -0.00221
   D501      -0.00483  -0.00000  -0.00000  -0.00000  -0.00001  -0.00484
   D502       3.13805  -0.00000  -0.00000  -0.00000  -0.00000   3.13804
   D503       3.13947  -0.00000  -0.00000  -0.00000  -0.00000   3.13947
   D504      -0.00084   0.00000  -0.00000   0.00000  -0.00000  -0.00084
   D505      -0.00375  -0.00000  -0.00000  -0.00000  -0.00001  -0.00376
   D506       3.13974  -0.00000  -0.00000  -0.00000  -0.00000   3.13973
   D507       3.13673  -0.00000   0.00000  -0.00000  -0.00000   3.13673
   D508      -0.00296  -0.00000  -0.00000  -0.00000  -0.00000  -0.00297
   D509       0.00288   0.00000  -0.00000   0.00000   0.00000   0.00288
   D510      -3.14062   0.00000   0.00000   0.00000   0.00000  -3.14062
   D511      -3.13899   0.00000  -0.00000   0.00000  -0.00000  -3.13899
   D512       0.00070  -0.00000  -0.00000  -0.00000  -0.00000   0.00069
   D513      -1.61313  -0.00000  -0.00005  -0.00008  -0.00013  -1.61326
   D514       1.52906  -0.00000  -0.00005  -0.00008  -0.00012   1.52893
   D515       1.53326  -0.00000  -0.00005  -0.00008  -0.00013   1.53313
   D516      -1.60774  -0.00000  -0.00005  -0.00008  -0.00013  -1.60787
   D517       0.00457   0.00000   0.00000   0.00000   0.00001   0.00457
   D518      -3.13768   0.00000   0.00000   0.00000   0.00000  -3.13768
   D519      -3.14044   0.00000   0.00000   0.00000   0.00000  -3.14044
   D520       0.00049  -0.00000   0.00000  -0.00000  -0.00000   0.00049
   D521      -0.00301  -0.00000  -0.00000  -0.00001  -0.00001  -0.00301
   D522       3.13924  -0.00000  -0.00000  -0.00000  -0.00000   3.13924
   D523       3.13730  -0.00000  -0.00000  -0.00001  -0.00001   3.13729
   D524      -0.00363  -0.00000  -0.00000  -0.00000  -0.00001  -0.00364
   D525      -3.14108   0.00000   0.00000   0.00001   0.00001  -3.14107
   D526      -0.00003   0.00000   0.00000   0.00001   0.00001  -0.00002
   D527      -0.00007   0.00000   0.00000   0.00000   0.00000  -0.00007
   D528       3.14097   0.00000  -0.00000   0.00000   0.00000   3.14097
   D529       3.14087  -0.00000  -0.00000  -0.00001  -0.00001   3.14086
   D530      -0.00012  -0.00000  -0.00000  -0.00000  -0.00001  -0.00013
   D531      -0.00013  -0.00000  -0.00000  -0.00000  -0.00000  -0.00013
   D532      -3.14112   0.00000  -0.00000   0.00000  -0.00000  -3.14112
   D533       0.00018   0.00000  -0.00000   0.00000  -0.00000   0.00018
   D534       3.14155   0.00000  -0.00000   0.00000  -0.00000   3.14154
   D535      -3.14086   0.00000   0.00000   0.00000   0.00000  -3.14086
   D536       0.00051   0.00000   0.00000   0.00000   0.00000   0.00051
   D537       0.00023   0.00000  -0.00000   0.00000   0.00000   0.00023
   D538      -3.14060   0.00000  -0.00000   0.00000   0.00000  -3.14060
   D539       3.14122  -0.00000  -0.00000  -0.00000  -0.00000   3.14121
   D540       0.00039   0.00000   0.00000   0.00000   0.00000   0.00039
   D541      -0.00008  -0.00000   0.00000  -0.00000  -0.00000  -0.00008
   D542       3.14110  -0.00000   0.00000  -0.00000  -0.00000   3.14110
   D543      -3.14145  -0.00000  -0.00000  -0.00000  -0.00000  -3.14145
   D544      -0.00027  -0.00000  -0.00000  -0.00000  -0.00000  -0.00027
   D545      -0.00012  -0.00000   0.00000   0.00000   0.00000  -0.00012
   D546      -3.14130   0.00000   0.00000   0.00000   0.00000  -3.14130
   D547       3.14070  -0.00000   0.00000  -0.00000  -0.00000   3.14070
   D548      -0.00048  -0.00000  -0.00000  -0.00000  -0.00000  -0.00048
         Item               Value     Threshold  Converged?
 Maximum Force            0.000016     0.000450     YES
 RMS     Force            0.000002     0.000300     YES
 Maximum Displacement     0.002425     0.001800     NO 
 RMS     Displacement     0.000373     0.001200     YES
 Predicted change in Energy=-1.162345D-08
 GradGradGradGradGradGradGradGradGradGradGradGradGradGradGradGradGradGrad

 Stoichiometry    C99H77B3F6N6
 Framework group  C1[X(C99H77B3F6N6)]
 Deg. of freedom   567
 Full point group                 C1      NOp   1
 Largest Abelian subgroup         C1      NOp   1
 Largest concise Abelian subgroup C1      NOp   1
                         Standard orientation:                         
 ---------------------------------------------------------------------
 Center     Atomic      Atomic             Coordinates (Angstroms)
 Number     Number       Type             X           Y           Z
 ---------------------------------------------------------------------
      1          6           0       -5.214576   -0.929784   -3.421643
      2          6           0       -4.536724   -0.798741   -2.186016
      3          6           0       -5.477849   -0.972081   -1.171668
      4          6           0       -6.723935   -1.199778   -1.820550
      5          7           0       -6.509688   -1.171057   -3.196711
      6          6           0       -8.006623   -1.408144   -1.308408
      7          6           0       -9.098340   -1.616036   -2.152462
      8          6           0      -10.479879   -1.835981   -1.872279
      9          7           0       -8.929267   -1.629186   -3.535952
     10          6           0      -11.097717   -1.977692   -3.104132
     11          6           0      -10.120328   -1.844309   -4.107601
     12          1           0      -12.150384   -2.158013   -3.279162
     13          5           0       -7.594208   -1.378079   -4.292645
     14          9           0       -7.707365   -0.231188   -5.074718
     15          9           0       -7.269073   -2.478552   -5.076565
     16          6           0       -8.210484   -1.390948    0.165967
     17          6           0       -8.197878   -2.595684    0.882844
     18          6           0       -8.395447   -0.164566    0.819941
     19          6           0       -8.000001   -3.856496    0.232823
     20          6           0       -8.382627   -2.573530    2.304646
     21          6           0       -8.567386   -0.142414    2.243415
     22          6           0       -8.408953    1.076505    0.104538
     23          6           0       -8.000618   -5.018380    0.944052
     24          1           0       -7.851031   -3.874751   -0.841785
     25          6           0       -8.379639   -3.820642    3.010118
     26          6           0       -8.561660   -1.347002    2.967858
     27          6           0       -8.730825    1.126385    2.888965
     28          1           0       -8.287462    1.062138   -0.973538
     29          6           0       -8.567991    2.260270    0.759585
     30          6           0       -8.196633   -5.000293    2.353697
     31          1           0       -7.850584   -5.965616    0.435254
     32          1           0       -8.527674   -3.810218    4.084523
[truncated: 5,679,008 more chars]
