# Supplementary material for: Lowering of the singlet-triplet energy gap via intramolecular exciton-exciton coupling
Source: Nat Commun. 2024 Oct 8;15:8705. doi: 10.1038/s41467-024-53122-7 (PMC11461719; doi:10.1038/s41467-024-53122-7)
Supplement: Supplementary file 5 — Supplementary Dataset 2 [file 41467_2024_53122_MOESM5_ESM.zip › BOPIDY_TRI-t-WB97XD-631Gd.log]

 Entering Gaussian System, Link 0=g16
 Input=BOPIDY_TRI-t-WB97XD-6311Gdp.com
 Output=BOPIDY_TRI-t-WB97XD-6311Gdp.log
 Initial command:
 /apps/Common/software/gaussian/16.B.01-AVX2/g16/l1.exe "/cephyr/NOBACKUP/groups/snic2020-6-11/rahmma/jobs/Gaussian/Karl/Gau-904048.inp" -scrdir="/cephyr/NOBACKUP/groups/snic2020-6-11/rahmma/jobs/Gaussian/Karl/"
 Entering Link 1 = /apps/Common/software/gaussian/16.B.01-AVX2/g16/l1.exe PID=    904049.
  
 Copyright (c) 1988-2017, Gaussian, Inc.  All Rights Reserved.
  
 This is part of the Gaussian(R) 16 program.  It is based on
 the Gaussian(R) 09 system (copyright 2009, Gaussian, Inc.),
 the Gaussian(R) 03 system (copyright 2003, Gaussian, Inc.),
 the Gaussian(R) 98 system (copyright 1998, Gaussian, Inc.),
 the Gaussian(R) 94 system (copyright 1995, Gaussian, Inc.),
 the Gaussian 92(TM) system (copyright 1992, Gaussian, Inc.),
 the Gaussian 90(TM) system (copyright 1990, Gaussian, Inc.),
 the Gaussian 88(TM) system (copyright 1988, Gaussian, Inc.),
 the Gaussian 86(TM) system (copyright 1986, Carnegie Mellon
 University), and the Gaussian 82(TM) system (copyright 1983,
 Carnegie Mellon University). Gaussian is a federally registered
 trademark of Gaussian, Inc.
  
 This software contains proprietary and confidential information,
 including trade secrets, belonging to Gaussian, Inc.
  
 This software is provided under written license and may be
 used, copied, transmitted, or stored only in accord with that
 written license.
  
 The following legend is applicable only to US Government
 contracts under FAR:
  
                    RESTRICTED RIGHTS LEGEND
  
 Use, reproduction and disclosure by the US Government is
 subject to restrictions as set forth in subparagraphs (a)
 and (c) of the Commercial Computer Software - Restricted
 Rights clause in FAR 52.227-19.
  
 Gaussian, Inc.
 340 Quinnipiac St., Bldg. 40, Wallingford CT 06492
  
  
 ---------------------------------------------------------------
 Warning -- This program may not be used in any manner that
 competes with the business of Gaussian, Inc. or will provide
 assistance to any competitor of Gaussian, Inc.  The licensee
 of this program is prohibited from giving any competitor of
 Gaussian, Inc. access to this program.  By using this program,
 the user acknowledges that Gaussian, Inc. is engaged in the
 business of creating and licensing software in the field of
 computational chemistry and represents and warrants to the
 licensee that it is not a competitor of Gaussian, Inc. and that
 it will not use this program in any manner prohibited above.
 ---------------------------------------------------------------
  

 Cite this work as:
 Gaussian 16, Revision B.01,
 M. J. Frisch, G. W. Trucks, H. B. Schlegel, G. E. Scuseria, 
 M. A. Robb, J. R. Cheeseman, G. Scalmani, V. Barone, 
 G. A. Petersson, H. Nakatsuji, X. Li, M. Caricato, A. V. Marenich, 
 J. Bloino, B. G. Janesko, R. Gomperts, B. Mennucci, H. P. Hratchian, 
 J. V. Ortiz, A. F. Izmaylov, J. L. Sonnenberg, D. Williams-Young, 
 F. Ding, F. Lipparini, F. Egidi, J. Goings, B. Peng, A. Petrone, 
 T. Henderson, D. Ranasinghe, V. G. Zakrzewski, J. Gao, N. Rega, 
 G. Zheng, W. Liang, M. Hada, M. Ehara, K. Toyota, R. Fukuda, 
 J. Hasegawa, M. Ishida, T. Nakajima, Y. Honda, O. Kitao, H. Nakai, 
 T. Vreven, K. Throssell, J. A. Montgomery, Jr., J. E. Peralta, 
 F. Ogliaro, M. J. Bearpark, J. J. Heyd, E. N. Brothers, K. N. Kudin, 
 V. N. Staroverov, T. A. Keith, R. Kobayashi, J. Normand, 
 K. Raghavachari, A. P. Rendell, J. C. Burant, S. S. Iyengar, 
 J. Tomasi, M. Cossi, J. M. Millam, M. Klene, C. Adamo, R. Cammi, 
 J. W. Ochterski, R. L. Martin, K. Morokuma, O. Farkas, 
 J. B. Foresman, and D. J. Fox, Gaussian, Inc., Wallingford CT, 2016.
 
 ******************************************
 Gaussian 16:  ES64L-G16RevB.01 20-Dec-2017
                28-Feb-2023 
 ******************************************
 %chk=BOPIDY_TRI-t-WB97XD-6311Gdp.chk
 %mem=20GB
 %nprocshared=24
 Will use up to   24 processors via shared memory.
 --------------------------
 # opt wb97xd/6-31g(d) freq
 --------------------------
 1/18=20,19=15,26=3,38=1/1,3;
 2/9=110,12=2,17=6,18=5,40=1/2;
 3/5=1,6=6,7=1,11=2,25=1,30=1,71=1,74=-58/1,2,3;
 4//1;
 5/5=2,38=5/2;
 6/7=2,8=2,9=2,10=2,28=1/1;
 7//1,2,3,16;
 1/18=20,19=15,26=3/3(2);
 2/9=110/2;
 99//99;
 2/9=110/2;
 3/5=1,6=6,7=1,11=2,25=1,30=1,71=1,74=-58/1,2,3;
 4/5=5,16=3,69=1/1;
 5/5=2,38=5/2;
 7//1,2,3,16;
 1/18=20,19=15,26=3/3(-5);
 2/9=110/2;
 6/7=2,8=2,9=2,10=2,19=2,28=1/1;
 99/9=1/99;
 --------------------
 BODIPY_Tri_S0surface
 --------------------
 Symbolic Z-matrix:
 Charge =  0 Multiplicity = 3
 C                     5.1925    1.64599  -3.25981 
 C                     4.52377   1.24923  -2.07804 
 C                     5.46812   1.2151   -1.05049 
 C                     6.70599   1.59151  -1.63989 
 N                     6.48574   1.85105  -2.99041 
 C                     7.99073   1.69857  -1.0981 
 C                     9.07458   2.09353  -1.8809 
 C                     10.45632   2.26202  -1.56439 
 N                     8.89827   2.40181  -3.22924 
 C                     11.066    2.67063  -2.73845 
 C                     10.08424   2.74562  -3.74471 
 H                     12.116    2.8948   -2.87437 
 B                     7.56268   2.29967  -4.01971 
 F                     7.68709   1.34676  -5.02734 
 F                     7.22064   3.53741  -4.55108 
 C                     8.20057   1.35884   0.3358 
 C                     8.18105   2.37458   1.30185 
 C                     8.38902   0.01835   0.70173 
 C                     7.98094   3.74773   0.94738 
 C                     8.35555   2.03706   2.68451 
 C                     8.55476  -0.31875   2.08561 
 C                     8.41113  -1.03323  -0.27088 
 C                     7.96753   4.72172   1.89983 
 H                     7.84163   4.0045   -0.09767 
 C                     8.33389   3.09485   3.65072 
 C                     8.53572   0.69435   3.05961 
 C                     8.72846  -1.69765   2.43418 
 H                     8.29216  -0.78182  -1.31959 
 C                     8.57586  -2.33185   0.10607 
 C                     8.14852   4.39032   3.27217 
 H                     7.81616   5.75797   1.61354 
 H                     8.4684    2.84505   4.69759 
 C                     8.736    -2.66934   1.47953 
 H                     8.85254  -1.95743   3.4799 
 H                     8.58747  -3.1165   -0.64421 
 H                     8.13568   5.17812   4.01919 
 H                     8.86601  -3.70911   1.76371 
 C                     8.70022   0.34143   4.50069 
 C                     9.97064   0.29449   5.07957 
 C                     7.58365   0.05249   5.28912 
 C                     10.1223  -0.03519   6.42322 
 H                     10.84058   0.51847   4.46859 
 C                     7.73484  -0.27736   6.63267 
 H                     6.5947    0.0877    4.84071 
 C                     9.00455  -0.32173   7.20229 
 H                     11.11524  -0.0683    6.86174 
 H                     6.85927  -0.50013   7.23528 
 H                     9.12267  -0.57902   8.25062 
 C                     5.17496   0.86656   0.37547 
 H                     5.59604  -0.10845   0.64501 
 H                     5.59215   1.60343   1.06683 
 H                     4.09393   0.81854   0.53195 
 C                     11.14902   2.05762  -0.25322 
 H                     10.80257   2.77275   0.50003 
 H                     10.97175   1.05486   0.14777 
 H                     12.22697   2.19157  -0.37939 
 C                     3.10587   0.90491  -1.96003 
 C                     2.01622   1.75424  -2.26514 
 C                     2.58796  -0.29789  -1.4974 
 N                     0.84609   1.09523  -1.99251 
 C                     1.14271  -0.14597  -1.49891 
 C                     3.38431  -1.50962  -1.13732 
 B                    -0.56878   1.65501  -2.27129 
 C                     0.13398  -1.03771  -1.07071 
 H                     3.43816  -1.6601   -0.05269 
 H                     2.95048  -2.41744  -1.56653 
 H                     4.40604  -1.39928  -1.51249 
 N                    -1.54859   0.54449  -1.8244 
 F                    -0.79445   2.81343  -1.52676 
 F                    -0.71424   1.92391  -3.63154 
 C                    -1.21202  -0.63981  -1.22588 
 C                     0.48294  -2.34561  -0.46174 
 C                    -2.91408   0.64367  -1.87075 
 C                    -2.4392   -1.31648  -0.84147 
 C                     0.3169   -3.53401  -1.19624 
 C                     0.98745  -2.39768   0.85071 
 C                    -3.48129  -0.5032   -1.26624 
 C                    -2.58378  -2.59476  -0.08203 
 C                    -0.17647  -3.52036  -2.54102 
 C                     0.6352   -4.79863  -0.59903 
 C                     1.35847  -3.65687   1.42867 
 C                     1.15798  -1.21138   1.63564 
 H                    -2.38315  -3.47179  -0.70847 
 H                    -1.8912   -2.63953   0.76367 
 H                    -3.60568  -2.67901   0.29967 
 C                    -0.3826   -4.67799  -3.22964 
 H                    -0.38614  -2.56322  -3.00631 
 C                     0.4009   -5.99129  -1.35836 
 C                     1.16524  -4.84417   0.70188 
 C                     1.92395  -3.6644    2.74559 
 H                     0.84739  -0.26146   1.2141 
 C                     1.69921  -1.26243   2.88518 
 C                    -0.09766  -5.93433  -2.62491 
 H                    -0.76079  -4.64509  -4.24696 
 H                     0.62534  -6.94972  -0.90265 
 C                     1.52428  -6.1576    1.31362 
 C                     2.09659  -2.50859   3.44582 
 H                     2.21907  -4.61431   3.17832 
 H                     1.82298  -0.34996   3.46083 
 H                    -0.27319  -6.84977  -3.18185 
 C                     0.6195   -6.82401   2.14388 
 C                     2.77004  -6.73922   1.06463 
 H                     2.53169  -2.53557   4.44042 
 C                     0.95341  -8.04881   2.71423 
 H                    -0.34996  -6.3744    2.33939 
 C                     3.10509  -7.96368   1.63507 
 H                     3.47519  -6.22391   0.41845 
 C                     2.1972   -8.62106   2.46106 
 H                     0.2403   -8.55698   3.35668 
 H                     4.07677  -8.40499   1.43354 
 H                     2.45797  -9.57691   2.90564 
 C                     10.25502   3.12801  -5.17574 
 H                     9.95317   2.30209  -5.82661 
 H                     9.61294   3.97873  -5.42118 
 H                     11.29583   3.38781  -5.38018 
 C                     4.62072   1.81666  -4.62628 
 H                     3.61057   1.40363  -4.66973 
 H                     4.58491   2.87688  -4.89712 
 H                     5.25237   1.31658  -5.36435 
 C                     2.03389   3.14531  -2.78236 
 H                     1.63806   3.17834  -3.80383 
 H                     1.38514   3.78171  -2.17335 
 H                     3.05133   3.54158  -2.77622 
 C                    -3.5993    1.8052   -2.49079 
 H                    -3.41115   2.71359  -1.90717 
 H                    -3.19994   1.98767  -3.49283 
 H                    -4.67518   1.62721  -2.54646 
 C                    -4.91503  -0.77352  -1.14545 
 C                    -5.57622  -1.9028   -1.6853 
 C                    -5.87557   0.01293  -0.50955 
 N                    -6.88136  -1.82686  -1.40829 
 C                    -7.11641  -0.65832  -0.68753 
 C                    -5.59476   1.2849    0.22842 
 B                    -7.95477  -2.87386  -1.82216 
 C                    -8.41287  -0.32266  -0.28594 
 H                    -6.01585   2.15476  -0.28736 
 H                    -6.01935   1.2689    1.23597 
 H                    -4.51468   1.43159   0.31516 
 N                    -9.30846  -2.34635  -1.2681 
 F                    -8.02155  -2.96848  -3.20961 
 F                    -7.65051  -4.10775  -1.25818 
 C                    -9.49657  -1.15093  -0.57537 
 C                    -8.6377    0.95274   0.44768 
 C                    -10.49733  -2.94144  -1.41886 
 C                    -10.88928  -1.01766  -0.29129 
 C                    -8.66267   0.95232   1.84936 
 C                    -8.80559   2.14139  -0.27675 
 C                    -11.49323  -2.1442   -0.82371 
 C                    -11.59736   0.08497   0.43241 
 C                    -8.48282  -0.25035   2.60605 
 C                    -8.86678   2.18554   2.55187 
 C                    -9.00313   3.375     0.42716 
 C                    -8.7799    2.16147  -1.70891 
 H                    -12.54844  -2.38283  -0.79577 
 H                    -11.28447   0.14325   1.48001 
 H                    -11.39711   1.06164  -0.01896 
 H                    -12.67657  -0.08979   0.40829 
 C                    -8.51335  -0.23149   3.96793 
 H                    -8.32239  -1.18407   2.07704 
 C                    -8.89081   2.15663   3.98416 
 C                    -9.03286   3.38164   1.83238 
 C                    -9.16104   4.57666  -0.33712 
 H                    -8.6361    1.2289   -2.24458 
 C                    -8.93076   3.32855  -2.3952 
 C                    -8.7218    0.99035   4.66762 
 H                    -8.37628  -1.15269   4.5259 
 H                    -9.04632   3.087     4.51956 
 C                    -9.23762   4.66624   2.56473 
 C                    -9.12364   4.55483  -1.69869 
 H                    -9.30986   5.51235   0.19079 
 H                    -8.90606   3.32618  -3.48058 
 H                    -8.74329   0.98872   5.75312 
 C                    -10.52537   5.0976    2.89203 
 C                    -8.14371   5.45378   2.93195 
 H                    -9.24233   5.4764   -2.26023 
 C                    -10.71617   6.29528   3.57469 
 H                    -11.37776   4.48714   2.6073 
 C                    -8.33409   6.6516    3.61442 
 H                    -7.14122   5.12085   2.67811 
 C                    -9.62077   7.07452   3.93714 
 H                    -11.7222   6.62      3.82337 
 H                    -7.47571   7.25518   3.89398 
 H                    -9.76948   8.00919   4.46952 
 C                    -4.98111  -3.03532  -2.45036 
 H                    -4.9685   -3.94256  -1.837 
 H                    -5.58238  -3.25132  -3.33657 
 H                    -3.95673  -2.7977   -2.74633 
 C                    -10.65694  -4.2425   -2.12919 
 H                    -10.3369  -4.14646  -3.17116 
 H                    -10.02339  -5.00692  -1.67038 
 H                    -11.69894  -4.5684   -2.10059 
 

 GradGradGradGradGradGradGradGradGradGradGradGradGradGradGradGradGradGrad
 Berny optimization.
 Initialization pass.
                           ----------------------------
                           !    Initial Parameters    !
                           ! (Angstroms and Degrees)  !
 --------------------------                            --------------------------
 ! Name  Definition              Value          Derivative Info.                !
 --------------------------------------------------------------------------------
 ! R1    R(1,2)                  1.4146         estimate D2E/DX2                !
 ! R2    R(1,5)                  1.3368         estimate D2E/DX2                !
 ! R3    R(1,116)                1.4911         estimate D2E/DX2                !
 ! R4    R(2,3)                  1.396          estimate D2E/DX2                !
 ! R5    R(2,57)                 1.4639         estimate D2E/DX2                !
 ! R6    R(3,4)                  1.4218         estimate D2E/DX2                !
 ! R7    R(3,49)                 1.4969         estimate D2E/DX2                !
 ! R8    R(4,5)                  1.3928         estimate D2E/DX2                !
 ! R9    R(4,6)                  1.3984         estimate D2E/DX2                !
 ! R10   R(5,13)                 1.5558         estimate D2E/DX2                !
 ! R11   R(6,7)                  1.3941         estimate D2E/DX2                !
 ! R12   R(6,16)                 1.4885         estimate D2E/DX2                !
 ! R13   R(7,8)                  1.4275         estimate D2E/DX2                !
 ! R14   R(7,9)                  1.3943         estimate D2E/DX2                !
 ! R15   R(8,10)                 1.3846         estimate D2E/DX2                !
 ! R16   R(8,53)                 1.4969         estimate D2E/DX2                !
 ! R17   R(9,11)                 1.3381         estimate D2E/DX2                !
 ! R18   R(9,13)                 1.5553         estimate D2E/DX2                !
 ! R19   R(10,11)                1.4078         estimate D2E/DX2                !
 ! R20   R(10,12)                1.0822         estimate D2E/DX2                !
 ! R21   R(11,112)               1.4911         estimate D2E/DX2                !
 ! R22   R(13,14)                1.3924         estimate D2E/DX2                !
 ! R23   R(13,15)                1.3897         estimate D2E/DX2                !
 ! R24   R(16,17)                1.4019         estimate D2E/DX2                !
 ! R25   R(16,18)                1.4023         estimate D2E/DX2                !
 ! R26   R(17,19)                1.4322         estimate D2E/DX2                !
 ! R27   R(17,20)                1.4339         estimate D2E/DX2                !
 ! R28   R(18,21)                1.4339         estimate D2E/DX2                !
 ! R29   R(18,22)                1.4326         estimate D2E/DX2                !
 ! R30   R(19,23)                1.3623         estimate D2E/DX2                !
 ! R31   R(19,24)                1.0851         estimate D2E/DX2                !
 ! R32   R(20,25)                1.4328         estimate D2E/DX2                !
 ! R33   R(20,26)                1.4057         estimate D2E/DX2                !
 ! R34   R(21,26)                1.4055         estimate D2E/DX2                !
 ! R35   R(21,27)                1.4328         estimate D2E/DX2                !
 ! R36   R(22,28)                1.085          estimate D2E/DX2                !
 ! R37   R(22,29)                1.3622         estimate D2E/DX2                !
 ! R38   R(23,30)                1.4233         estimate D2E/DX2                !
 ! R39   R(23,31)                1.0857         estimate D2E/DX2                !
 ! R40   R(25,30)                1.3623         estimate D2E/DX2                !
 ! R41   R(25,32)                1.0846         estimate D2E/DX2                !
 ! R42   R(26,38)                1.4928         estimate D2E/DX2                !
 ! R43   R(27,33)                1.3622         estimate D2E/DX2                !
 ! R44   R(27,34)                1.0846         estimate D2E/DX2                !
 ! R45   R(29,33)                1.4233         estimate D2E/DX2                !
 ! R46   R(29,35)                1.0857         estimate D2E/DX2                !
 ! R47   R(30,36)                1.0857         estimate D2E/DX2                !
 ! R48   R(33,37)                1.0857         estimate D2E/DX2                !
 ! R49   R(38,39)                1.3969         estimate D2E/DX2                !
 ! R50   R(38,40)                1.3971         estimate D2E/DX2                !
 ! R51   R(39,41)                1.3918         estimate D2E/DX2                !
 ! R52   R(39,42)                1.0864         estimate D2E/DX2                !
 ! R53   R(40,43)                1.3917         estimate D2E/DX2                !
 ! R54   R(40,44)                1.0864         estimate D2E/DX2                !
 ! R55   R(41,45)                1.3923         estimate D2E/DX2                !
 ! R56   R(41,46)                1.086          estimate D2E/DX2                !
 ! R57   R(43,45)                1.3923         estimate D2E/DX2                !
 ! R58   R(43,47)                1.086          estimate D2E/DX2                !
 ! R59   R(45,48)                1.0859         estimate D2E/DX2                !
 ! R60   R(49,50)                1.0957         estimate D2E/DX2                !
 ! R61   R(49,51)                1.0932         estimate D2E/DX2                !
 ! R62   R(49,52)                1.0933         estimate D2E/DX2                !
 ! R63   R(53,54)                1.0949         estimate D2E/DX2                !
 ! R64   R(53,55)                1.0944         estimate D2E/DX2                !
 ! R65   R(53,56)                1.0935         estimate D2E/DX2                !
 ! R66   R(57,58)                1.4148         estimate D2E/DX2                !
 ! R67   R(57,59)                1.3889         estimate D2E/DX2                !
 ! R68   R(58,60)                1.3703         estimate D2E/DX2                !
 ! R69   R(58,120)               1.4842         estimate D2E/DX2                !
 ! R70   R(59,61)                1.4532         estimate D2E/DX2                !
 ! R71   R(59,62)                1.494          estimate D2E/DX2                !
 ! R72   R(60,61)                1.3683         estimate D2E/DX2                !
 ! R73   R(60,63)                1.5469         estimate D2E/DX2                !
 ! R74   R(61,64)                1.4128         estimate D2E/DX2                !
 ! R75   R(62,65)                1.0963         estimate D2E/DX2                !
 ! R76   R(62,66)                1.0939         estimate D2E/DX2                !
 ! R77   R(62,67)                1.094          estimate D2E/DX2                !
 ! R78   R(63,68)                1.5469         estimate D2E/DX2                !
 ! R79   R(63,69)                1.3954         estimate D2E/DX2                !
 ! R80   R(63,70)                1.3942         estimate D2E/DX2                !
 ! R81   R(64,71)                1.4121         estimate D2E/DX2                !
 ! R82   R(64,72)                1.4843         estimate D2E/DX2                !
 ! R83   R(68,71)                1.369          estimate D2E/DX2                !
 ! R84   R(68,73)                1.3699         estimate D2E/DX2                !
 ! R85   R(71,74)                1.4531         estimate D2E/DX2                !
 ! R86   R(72,75)                1.4069         estimate D2E/DX2                !
 ! R87   R(72,76)                1.407          estimate D2E/DX2                !
 ! R88   R(73,77)                1.4151         estimate D2E/DX2                !
 ! R89   R(73,124)               1.4843         estimate D2E/DX2                !
 ! R90   R(74,77)                1.3885         estimate D2E/DX2                !
 ! R91   R(74,78)                1.4939         estimate D2E/DX2                !
 ! R92   R(75,79)                1.4325         estimate D2E/DX2                !
 ! R93   R(75,80)                1.4343         estimate D2E/DX2                !
 ! R94   R(76,81)                1.4343         estimate D2E/DX2                !
 ! R95   R(76,82)                1.4326         estimate D2E/DX2                !
 ! R96   R(77,128)               1.464          estimate D2E/DX2                !
 ! R97   R(78,83)                1.0963         estimate D2E/DX2                !
 ! R98   R(78,84)                1.094          estimate D2E/DX2                !
 ! R99   R(78,85)                1.0941         estimate D2E/DX2                !
 ! R100  R(79,86)                1.3626         estimate D2E/DX2                !
 ! R101  R(79,87)                1.0847         estimate D2E/DX2                !
 ! R102  R(80,88)                1.4331         estimate D2E/DX2                !
 ! R103  R(80,89)                1.4055         estimate D2E/DX2                !
 ! R104  R(81,89)                1.4054         estimate D2E/DX2                !
 ! R105  R(81,90)                1.4332         estimate D2E/DX2                !
 ! R106  R(82,91)                1.0847         estimate D2E/DX2                !
 ! R107  R(82,92)                1.3627         estimate D2E/DX2                !
 ! R108  R(86,93)                1.4231         estimate D2E/DX2                !
 ! R109  R(86,94)                1.0858         estimate D2E/DX2                !
 ! R110  R(88,93)                1.3623         estimate D2E/DX2                !
 ! R111  R(88,95)                1.0847         estimate D2E/DX2                !
 ! R112  R(89,96)                1.4927         estimate D2E/DX2                !
 ! R113  R(90,97)                1.3624         estimate D2E/DX2                !
 ! R114  R(90,98)                1.0847         estimate D2E/DX2                !
 ! R115  R(92,97)                1.4231         estimate D2E/DX2                !
 ! R116  R(92,99)                1.086          estimate D2E/DX2                !
 ! R117  R(93,100)               1.0858         estimate D2E/DX2                !
 ! R118  R(96,101)               1.3972         estimate D2E/DX2                !
 ! R119  R(96,102)               1.3972         estimate D2E/DX2                !
 ! R120  R(97,103)               1.0859         estimate D2E/DX2                !
 ! R121  R(101,104)              1.3917         estimate D2E/DX2                !
 ! R122  R(101,105)              1.0864         estimate D2E/DX2                !
 ! R123  R(102,106)              1.3917         estimate D2E/DX2                !
 ! R124  R(102,107)              1.0864         estimate D2E/DX2                !
 ! R125  R(104,108)              1.3923         estimate D2E/DX2                !
 ! R126  R(104,109)              1.086          estimate D2E/DX2                !
 ! R127  R(106,108)              1.3924         estimate D2E/DX2                !
 ! R128  R(106,110)              1.0861         estimate D2E/DX2                !
 ! R129  R(108,111)              1.086          estimate D2E/DX2                !
 ! R130  R(112,113)              1.094          estimate D2E/DX2                !
 ! R131  R(112,114)              1.0937         estimate D2E/DX2                !
 ! R132  R(112,115)              1.0921         estimate D2E/DX2                !
 ! R133  R(116,117)              1.0922         estimate D2E/DX2                !
 ! R134  R(116,118)              1.0949         estimate D2E/DX2                !
 ! R135  R(116,119)              1.0926         estimate D2E/DX2                !
 ! R136  R(120,121)              1.096          estimate D2E/DX2                !
 ! R137  R(120,122)              1.094          estimate D2E/DX2                !
 ! R138  R(120,123)              1.0919         estimate D2E/DX2                !
 ! R139  R(124,125)              1.096          estimate D2E/DX2                !
 ! R140  R(124,126)              1.094          estimate D2E/DX2                !
 ! R141  R(124,127)              1.0919         estimate D2E/DX2                !
 ! R142  R(128,129)              1.4156         estimate D2E/DX2                !
 ! R143  R(128,130)              1.3948         estimate D2E/DX2                !
 ! R144  R(129,131)              1.3364         estimate D2E/DX2                !
 ! R145  R(129,184)              1.4907         estimate D2E/DX2                !
 ! R146  R(130,132)              1.422          estimate D2E/DX2                !
 ! R147  R(130,133)              1.4971         estimate D2E/DX2                !
 ! R148  R(131,132)              1.3929         estimate D2E/DX2                !
 ! R149  R(131,134)              1.5555         estimate D2E/DX2                !
 ! R150  R(132,135)              1.3981         estimate D2E/DX2                !
 ! R151  R(133,136)              1.0954         estimate D2E/DX2                !
 ! R152  R(133,137)              1.0935         estimate D2E/DX2                !
 ! R153  R(133,138)              1.0934         estimate D2E/DX2                !
 ! R154  R(134,139)              1.5549         estimate D2E/DX2                !
 ! R155  R(134,140)              1.3923         estimate D2E/DX2                !
 ! R156  R(134,141)              1.3904         estimate D2E/DX2                !
 ! R157  R(135,142)              1.3943         estimate D2E/DX2                !
 ! R158  R(135,143)              1.4884         estimate D2E/DX2                !
 ! R159  R(139,142)              1.3944         estimate D2E/DX2                !
 ! R160  R(139,144)              1.338          estimate D2E/DX2                !
 ! R161  R(142,145)              1.4276         estimate D2E/DX2                !
 ! R162  R(143,146)              1.4019         estimate D2E/DX2                !
 ! R163  R(143,147)              1.4021         estimate D2E/DX2                !
 ! R164  R(144,148)              1.4077         estimate D2E/DX2                !
 ! R165  R(144,188)              1.4909         estimate D2E/DX2                !
 ! R166  R(145,148)              1.3847         estimate D2E/DX2                !
 ! R167  R(145,149)              1.497          estimate D2E/DX2                !
 ! R168  R(146,150)              1.4322         estimate D2E/DX2                !
 ! R169  R(146,151)              1.4339         estimate D2E/DX2                !
 ! R170  R(147,152)              1.434          estimate D2E/DX2                !
 ! R171  R(147,153)              1.4325         estimate D2E/DX2                !
 ! R172  R(148,154)              1.0822         estimate D2E/DX2                !
 ! R173  R(149,155)              1.0949         estimate D2E/DX2                !
 ! R174  R(149,156)              1.0944         estimate D2E/DX2                !
 ! R175  R(149,157)              1.0935         estimate D2E/DX2                !
 ! R176  R(150,158)              1.3624         estimate D2E/DX2                !
 ! R177  R(150,159)              1.0851         estimate D2E/DX2                !
 ! R178  R(151,160)              1.4328         estimate D2E/DX2                !
 ! R179  R(151,161)              1.4057         estimate D2E/DX2                !
 ! R180  R(152,161)              1.4055         estimate D2E/DX2                !
 ! R181  R(152,162)              1.4328         estimate D2E/DX2                !
 ! R182  R(153,163)              1.085          estimate D2E/DX2                !
 ! R183  R(153,164)              1.3623         estimate D2E/DX2                !
 ! R184  R(158,165)              1.4233         estimate D2E/DX2                !
 ! R185  R(158,166)              1.0857         estimate D2E/DX2                !
 ! R186  R(160,165)              1.3623         estimate D2E/DX2                !
 ! R187  R(160,167)              1.0846         estimate D2E/DX2                !
 ! R188  R(161,168)              1.4928         estimate D2E/DX2                !
 ! R189  R(162,169)              1.3623         estimate D2E/DX2                !
 ! R190  R(162,170)              1.0846         estimate D2E/DX2                !
 ! R191  R(164,169)              1.4234         estimate D2E/DX2                !
 ! R192  R(164,171)              1.0857         estimate D2E/DX2                !
 ! R193  R(165,172)              1.0857         estimate D2E/DX2                !
 ! R194  R(168,173)              1.397          estimate D2E/DX2                !
 ! R195  R(168,174)              1.397          estimate D2E/DX2                !
 ! R196  R(169,175)              1.0857         estimate D2E/DX2                !
 ! R197  R(173,176)              1.3917         estimate D2E/DX2                !
 ! R198  R(173,177)              1.0864         estimate D2E/DX2                !
 ! R199  R(174,178)              1.3917         estimate D2E/DX2                !
 ! R200  R(174,179)              1.0864         estimate D2E/DX2                !
 ! R201  R(176,180)              1.3923         estimate D2E/DX2                !
 ! R202  R(176,181)              1.086          estimate D2E/DX2                !
 ! R203  R(178,180)              1.3923         estimate D2E/DX2                !
 ! R204  R(178,182)              1.0859         estimate D2E/DX2                !
 ! R205  R(180,183)              1.0859         estimate D2E/DX2                !
 ! R206  R(184,185)              1.0952         estimate D2E/DX2                !
 ! R207  R(184,186)              1.0925         estimate D2E/DX2                !
 ! R208  R(184,187)              1.0924         estimate D2E/DX2                !
 ! R209  R(188,189)              1.0942         estimate D2E/DX2                !
 ! R210  R(188,190)              1.0937         estimate D2E/DX2                !
 ! R211  R(188,191)              1.0922         estimate D2E/DX2                !
 ! A1    A(2,1,5)              109.3892         estimate D2E/DX2                !
 ! A2    A(2,1,116)            128.0541         estimate D2E/DX2                !
 ! A3    A(5,1,116)            122.5538         estimate D2E/DX2                !
 ! A4    A(1,2,3)              107.5765         estimate D2E/DX2                !
 ! A5    A(1,2,57)             126.2414         estimate D2E/DX2                !
 ! A6    A(3,2,57)             126.1666         estimate D2E/DX2                !
 ! A7    A(2,3,4)              106.1024         estimate D2E/DX2                !
 ! A8    A(2,3,49)             125.0567         estimate D2E/DX2                !
 ! A9    A(4,3,49)             128.8335         estimate D2E/DX2                !
 ! A10   A(3,4,5)              108.2783         estimate D2E/DX2                !
 ! A11   A(3,4,6)              131.2646         estimate D2E/DX2                !
 ! A12   A(5,4,6)              120.4451         estimate D2E/DX2                !
 ! A13   A(1,5,4)              108.6517         estimate D2E/DX2                !
 ! A14   A(1,5,13)             125.4893         estimate D2E/DX2                !
 ! A15   A(4,5,13)             125.8586         estimate D2E/DX2                !
 ! A16   A(4,6,7)              121.2249         estimate D2E/DX2                !
 ! A17   A(4,6,16)             119.0309         estimate D2E/DX2                !
 ! A18   A(7,6,16)             119.7348         estimate D2E/DX2                !
 ! A19   A(6,7,8)              131.4124         estimate D2E/DX2                !
 ! A20   A(6,7,9)              120.4852         estimate D2E/DX2                !
 ! A21   A(8,7,9)              108.1022         estimate D2E/DX2                !
 ! A22   A(7,8,10)             105.8456         estimate D2E/DX2                !
 ! A23   A(7,8,53)             128.7561         estimate D2E/DX2                !
 ! A24   A(10,8,53)            125.398          estimate D2E/DX2                !
 ! A25   A(7,9,11)             108.4968         estimate D2E/DX2                !
 ! A26   A(7,9,13)             125.8409         estimate D2E/DX2                !
 ! A27   A(11,9,13)            125.6049         estimate D2E/DX2                !
 ! A28   A(8,10,11)            108.3438         estimate D2E/DX2                !
 ! A29   A(8,10,12)            126.5016         estimate D2E/DX2                !
 ! A30   A(11,10,12)           125.1544         estimate D2E/DX2                !
 ! A31   A(9,11,10)            109.2113         estimate D2E/DX2                !
 ! A32   A(9,11,112)           122.4884         estimate D2E/DX2                !
 ! A33   A(10,11,112)          128.2994         estimate D2E/DX2                !
 ! A34   A(5,13,9)             106.0878         estimate D2E/DX2                !
 ! A35   A(5,13,14)            110.0769         estimate D2E/DX2                !
 ! A36   A(5,13,15)            109.8408         estimate D2E/DX2                !
 ! A37   A(9,13,14)            109.6333         estimate D2E/DX2                !
 ! A38   A(9,13,15)            110.3151         estimate D2E/DX2                !
 ! A39   A(14,13,15)           110.7814         estimate D2E/DX2                !
 ! A40   A(6,16,17)            119.7693         estimate D2E/DX2                !
 ! A41   A(6,16,18)            119.244          estimate D2E/DX2                !
 ! A42   A(17,16,18)           120.9746         estimate D2E/DX2                !
 ! A43   A(16,17,19)           121.7389         estimate D2E/DX2                !
 ! A44   A(16,17,20)           119.4874         estimate D2E/DX2                !
 ! A45   A(19,17,20)           118.7721         estimate D2E/DX2                !
 ! A46   A(16,18,21)           119.4794         estimate D2E/DX2                !
 ! A47   A(16,18,22)           121.7768         estimate D2E/DX2                !
 ! A48   A(21,18,22)           118.7421         estimate D2E/DX2                !
 ! A49   A(17,19,23)           120.9168         estimate D2E/DX2                !
 ! A50   A(17,19,24)           118.8925         estimate D2E/DX2                !
 ! A51   A(23,19,24)           120.1905         estimate D2E/DX2                !
 ! A52   A(17,20,25)           118.3352         estimate D2E/DX2                !
 ! A53   A(17,20,26)           119.8498         estimate D2E/DX2                !
 ! A54   A(25,20,26)           121.8144         estimate D2E/DX2                !
 ! A55   A(18,21,26)           119.8533         estimate D2E/DX2                !
 ! A56   A(18,21,27)           118.361          estimate D2E/DX2                !
 ! A57   A(26,21,27)           121.7846         estimate D2E/DX2                !
 ! A58   A(18,22,28)           118.9767         estimate D2E/DX2                !
 ! A59   A(18,22,29)           120.9155         estimate D2E/DX2                !
 ! A60   A(28,22,29)           120.1077         estimate D2E/DX2                !
 ! A61   A(19,23,30)           120.4222         estimate D2E/DX2                !
 ! A62   A(19,23,31)           119.9606         estimate D2E/DX2                !
 ! A63   A(30,23,31)           119.6172         estimate D2E/DX2                !
 ! A64   A(20,25,30)           121.1122         estimate D2E/DX2                !
 ! A65   A(20,25,32)           118.6177         estimate D2E/DX2                !
 ! A66   A(30,25,32)           120.2701         estimate D2E/DX2                !
 ! A67   A(20,26,21)           120.3527         estimate D2E/DX2                !
 ! A68   A(20,26,38)           119.8382         estimate D2E/DX2                !
 ! A69   A(21,26,38)           119.8083         estimate D2E/DX2                !
 ! A70   A(21,27,33)           121.1075         estimate D2E/DX2                !
 ! A71   A(21,27,34)           118.614          estimate D2E/DX2                !
 ! A72   A(33,27,34)           120.2784         estimate D2E/DX2                !
 ! A73   A(22,29,33)           120.4416         estimate D2E/DX2                !
 ! A74   A(22,29,35)           119.9366         estimate D2E/DX2                !
 ! A75   A(33,29,35)           119.6217         estimate D2E/DX2                !
 ! A76   A(23,30,25)           120.4387         estimate D2E/DX2                !
 ! A77   A(23,30,36)           119.5336         estimate D2E/DX2                !
 ! A78   A(25,30,36)           120.0275         estimate D2E/DX2                !
 ! A79   A(27,33,29)           120.4306         estimate D2E/DX2                !
 ! A80   A(27,33,37)           120.0238         estimate D2E/DX2                !
 ! A81   A(29,33,37)           119.5456         estimate D2E/DX2                !
 ! A82   A(26,38,39)           120.5462         estimate D2E/DX2                !
 ! A83   A(26,38,40)           120.3731         estimate D2E/DX2                !
 ! A84   A(39,38,40)           119.0807         estimate D2E/DX2                !
 ! A85   A(38,39,41)           120.4736         estimate D2E/DX2                !
 ! A86   A(38,39,42)           119.2272         estimate D2E/DX2                !
 ! A87   A(41,39,42)           120.2992         estimate D2E/DX2                !
 ! A88   A(38,40,43)           120.4656         estimate D2E/DX2                !
 ! A89   A(38,40,44)           119.2011         estimate D2E/DX2                !
 ! A90   A(43,40,44)           120.3332         estimate D2E/DX2                !
 ! A91   A(39,41,45)           120.0978         estimate D2E/DX2                !
 ! A92   A(39,41,46)           119.7816         estimate D2E/DX2                !
 ! A93   A(45,41,46)           120.1206         estimate D2E/DX2                !
 ! A94   A(40,43,45)           120.1043         estimate D2E/DX2                !
 ! A95   A(40,43,47)           119.7841         estimate D2E/DX2                !
 ! A96   A(45,43,47)           120.1116         estimate D2E/DX2                !
 ! A97   A(41,45,43)           119.7779         estimate D2E/DX2                !
 ! A98   A(41,45,48)           120.1088         estimate D2E/DX2                !
 ! A99   A(43,45,48)           120.1133         estimate D2E/DX2                !
 ! A100  A(3,49,50)            111.4845         estimate D2E/DX2                !
 ! A101  A(3,49,51)            111.7633         estimate D2E/DX2                !
 ! A102  A(3,49,52)            109.8884         estimate D2E/DX2                !
 ! A103  A(50,49,51)           107.3124         estimate D2E/DX2                !
 ! A104  A(50,49,52)           107.7985         estimate D2E/DX2                !
 ! A105  A(51,49,52)           108.4475         estimate D2E/DX2                !
 ! A106  A(8,53,54)            111.5296         estimate D2E/DX2                !
 ! A107  A(8,53,55)            111.7828         estimate D2E/DX2                !
 ! A108  A(8,53,56)            109.7775         estimate D2E/DX2                !
 ! A109  A(54,53,55)           107.1649         estimate D2E/DX2                !
 ! A110  A(54,53,56)           108.136          estimate D2E/DX2                !
 ! A111  A(55,53,56)           108.3108         estimate D2E/DX2                !
 ! A112  A(2,57,58)            125.9713         estimate D2E/DX2                !
 ! A113  A(2,57,59)            126.281          estimate D2E/DX2                !
 ! A114  A(58,57,59)           107.7288         estimate D2E/DX2                !
 ! A115  A(57,58,60)           109.0285         estimate D2E/DX2                !
 ! A116  A(57,58,120)          128.9477         estimate D2E/DX2                !
 ! A117  A(60,58,120)          122.0203         estimate D2E/DX2                !
 ! A118  A(57,59,61)           106.2589         estimate D2E/DX2                !
 ! A119  A(57,59,62)           125.7253         estimate D2E/DX2                !
 ! A120  A(61,59,62)           127.9621         estimate D2E/DX2                !
 ! A121  A(58,60,61)           108.8386         estimate D2E/DX2                !
 ! A122  A(58,60,63)           124.8289         estimate D2E/DX2                !
 ! A123  A(61,60,63)           126.2674         estimate D2E/DX2                !
 ! A124  A(59,61,60)           108.1076         estimate D2E/DX2                !
 ! A125  A(59,61,64)           130.0734         estimate D2E/DX2                !
 ! A126  A(60,61,64)           121.8099         estimate D2E/DX2                !
 ! A127  A(59,62,65)           112.0825         estimate D2E/DX2                !
 ! A128  A(59,62,66)           111.5393         estimate D2E/DX2                !
 ! A129  A(59,62,67)           109.4729         estimate D2E/DX2                !
 ! A130  A(65,62,66)           107.082          estimate D2E/DX2                !
 ! A131  A(65,62,67)           107.8927         estimate D2E/DX2                !
 ! A132  A(66,62,67)           108.6353         estimate D2E/DX2                !
 ! A133  A(60,63,68)           105.5141         estimate D2E/DX2                !
 ! A134  A(60,63,69)           110.6204         estimate D2E/DX2                !
 ! A135  A(60,63,70)           109.9413         estimate D2E/DX2                !
 ! A136  A(68,63,69)           109.8394         estimate D2E/DX2                !
 ! A137  A(68,63,70)           110.7466         estimate D2E/DX2                !
 ! A138  A(69,63,70)           110.0953         estimate D2E/DX2                !
 ! A139  A(61,64,71)           117.9951         estimate D2E/DX2                !
 ! A140  A(61,64,72)           120.8397         estimate D2E/DX2                !
 ! A141  A(71,64,72)           121.1613         estimate D2E/DX2                !
 ! A142  A(63,68,71)           126.2726         estimate D2E/DX2                !
 ! A143  A(63,68,73)           124.7228         estimate D2E/DX2                !
 ! A144  A(71,68,73)           108.8145         estimate D2E/DX2                !
 ! A145  A(64,71,68)           121.7455         estimate D2E/DX2                !
 ! A146  A(64,71,74)           130.1413         estimate D2E/DX2                !
 ! A147  A(68,71,74)           108.1118         estimate D2E/DX2                !
 ! A148  A(64,72,75)           120.1564         estimate D2E/DX2                !
 ! A149  A(64,72,76)           119.9724         estimate D2E/DX2                !
 ! A150  A(75,72,76)           119.8704         estimate D2E/DX2                !
 ! A151  A(68,73,77)           109.0511         estimate D2E/DX2                !
 ! A152  A(68,73,124)          122.0707         estimate D2E/DX2                !
 ! A153  A(77,73,124)          128.8758         estimate D2E/DX2                !
 ! A154  A(71,74,77)           106.2688         estimate D2E/DX2                !
 ! A155  A(71,74,78)           127.9281         estimate D2E/DX2                !
 ! A156  A(77,74,78)           125.7393         estimate D2E/DX2                !
 ! A157  A(72,75,79)           121.5141         estimate D2E/DX2                !
 ! A158  A(72,75,80)           120.0789         estimate D2E/DX2                !
 ! A159  A(79,75,80)           118.4057         estimate D2E/DX2                !
 ! A160  A(72,76,81)           120.0725         estimate D2E/DX2                !
 ! A161  A(72,76,82)           121.5401         estimate D2E/DX2                !
 ! A162  A(81,76,82)           118.3841         estimate D2E/DX2                !
 ! A163  A(73,77,74)           107.7325         estimate D2E/DX2                !
 ! A164  A(73,77,128)          125.271          estimate D2E/DX2                !
 ! A165  A(74,77,128)          126.9868         estimate D2E/DX2                !
 ! A166  A(74,78,83)           112.1067         estimate D2E/DX2                !
 ! A167  A(74,78,84)           111.5138         estimate D2E/DX2                !
 ! A168  A(74,78,85)           109.4894         estimate D2E/DX2                !
 ! A169  A(83,78,84)           107.0457         estimate D2E/DX2                !
 ! A170  A(83,78,85)           107.9796         estimate D2E/DX2                !
 ! A171  A(84,78,85)           108.5693         estimate D2E/DX2                !
 ! A172  A(75,79,86)           121.2264         estimate D2E/DX2                !
 ! A173  A(75,79,87)           118.5336         estimate D2E/DX2                !
 ! A174  A(86,79,87)           120.24           estimate D2E/DX2                !
 ! A175  A(75,80,88)           118.4798         estimate D2E/DX2                !
 ! A176  A(75,80,89)           119.8448         estimate D2E/DX2                !
 ! A177  A(88,80,89)           121.6754         estimate D2E/DX2                !
 ! A178  A(76,81,89)           119.8481         estimate D2E/DX2                !
 ! A179  A(76,81,90)           118.485          estimate D2E/DX2                !
 ! A180  A(89,81,90)           121.6668         estimate D2E/DX2                !
 ! A181  A(76,82,91)           118.5655         estimate D2E/DX2                !
 ! A182  A(76,82,92)           121.242          estimate D2E/DX2                !
 ! A183  A(91,82,92)           120.1925         estimate D2E/DX2                !
 ! A184  A(79,86,93)           120.3283         estimate D2E/DX2                !
 ! A185  A(79,86,94)           120.0273         estimate D2E/DX2                !
 ! A186  A(93,86,94)           119.6435         estimate D2E/DX2                !
 ! A187  A(80,88,93)           121.1726         estimate D2E/DX2                !
 ! A188  A(80,88,95)           118.6127         estimate D2E/DX2                !
 ! A189  A(93,88,95)           120.2142         estimate D2E/DX2                !
 ! A190  A(80,89,81)           120.2077         estimate D2E/DX2                !
 ! A191  A(80,89,96)           119.9034         estimate D2E/DX2                !
 ! A192  A(81,89,96)           119.8889         estimate D2E/DX2                !
 ! A193  A(81,90,97)           121.1857         estimate D2E/DX2                !
 ! A194  A(81,90,98)           118.5877         estimate D2E/DX2                !
 ! A195  A(97,90,98)           120.226          estimate D2E/DX2                !
 ! A196  A(82,92,97)           120.3293         estimate D2E/DX2                !
 ! A197  A(82,92,99)           119.9909         estimate D2E/DX2                !
 ! A198  A(97,92,99)           119.6785         estimate D2E/DX2                !
 ! A199  A(86,93,88)           120.3473         estimate D2E/DX2                !
 ! A200  A(86,93,100)          119.6005         estimate D2E/DX2                !
 ! A201  A(88,93,100)          120.0507         estimate D2E/DX2                !
 ! A202  A(89,96,101)          120.4943         estimate D2E/DX2                !
 ! A203  A(89,96,102)          120.5104         estimate D2E/DX2                !
 ! A204  A(101,96,102)         118.9953         estimate D2E/DX2                !
 ! A205  A(90,97,92)           120.3344         estimate D2E/DX2                !
 ! A206  A(90,97,103)          120.0293         estimate D2E/DX2                !
 ! A207  A(92,97,103)          119.6344         estimate D2E/DX2                !
 ! A208  A(96,101,104)         120.5257         estimate D2E/DX2                !
 ! A209  A(96,101,105)         119.172          estimate D2E/DX2                !
 ! A210  A(104,101,105)        120.3023         estimate D2E/DX2                !
 ! A211  A(96,102,106)         120.5198         estimate D2E/DX2                !
 ! A212  A(96,102,107)         119.1594         estimate D2E/DX2                !
 ! A213  A(106,102,107)        120.3207         estimate D2E/DX2                !
 ! A214  A(101,104,108)        120.0999         estimate D2E/DX2                !
 ! A215  A(101,104,109)        119.7801         estimate D2E/DX2                !
 ! A216  A(108,104,109)        120.12           estimate D2E/DX2                !
 ! A217  A(102,106,108)        120.103          estimate D2E/DX2                !
 ! A218  A(102,106,110)        119.7899         estimate D2E/DX2                !
 ! A219  A(108,106,110)        120.1071         estimate D2E/DX2                !
 ! A220  A(104,108,106)        119.7563         estimate D2E/DX2                !
 ! A221  A(104,108,111)        120.1216         estimate D2E/DX2                !
 ! A222  A(106,108,111)        120.1221         estimate D2E/DX2                !
 ! A223  A(11,112,113)         110.2283         estimate D2E/DX2                !
 ! A224  A(11,112,114)         110.3416         estimate D2E/DX2                !
 ! A225  A(11,112,115)         110.4771         estimate D2E/DX2                !
 ! A226  A(113,112,114)        106.9619         estimate D2E/DX2                !
 ! A227  A(113,112,115)        109.3409         estimate D2E/DX2                !
 ! A228  A(114,112,115)        109.4184         estimate D2E/DX2                !
 ! A229  A(1,116,117)          110.3549         estimate D2E/DX2                !
 ! A230  A(1,116,118)          110.4927         estimate D2E/DX2                !
 ! A231  A(1,116,119)          110.1806         estimate D2E/DX2                !
 ! A232  A(117,116,118)        109.0331         estimate D2E/DX2                !
 ! A233  A(117,116,119)        109.5561         estimate D2E/DX2                !
 ! A234  A(118,116,119)        107.1584         estimate D2E/DX2                !
 ! A235  A(58,120,121)         110.4097         estimate D2E/DX2                !
 ! A236  A(58,120,122)         110.1316         estimate D2E/DX2                !
 ! A237  A(58,120,123)         110.4425         estimate D2E/DX2                !
 ! A238  A(121,120,122)        106.6867         estimate D2E/DX2                !
 ! A239  A(121,120,123)        109.3198         estimate D2E/DX2                !
 ! A240  A(122,120,123)        109.7751         estimate D2E/DX2                !
 ! A241  A(73,124,125)         110.2981         estimate D2E/DX2                !
 ! A242  A(73,124,126)         110.1583         estimate D2E/DX2                !
 ! A243  A(73,124,127)         110.4018         estimate D2E/DX2                !
 ! A244  A(125,124,126)        106.6688         estimate D2E/DX2                !
 ! A245  A(125,124,127)        109.3539         estimate D2E/DX2                !
 ! A246  A(126,124,127)        109.8866         estimate D2E/DX2                !
 ! A247  A(77,128,129)         124.9784         estimate D2E/DX2                !
 ! A248  A(77,128,130)         127.4395         estimate D2E/DX2                !
 ! A249  A(129,128,130)        107.5781         estimate D2E/DX2                !
 ! A250  A(128,129,131)        109.3776         estimate D2E/DX2                !
 ! A251  A(128,129,184)        127.9762         estimate D2E/DX2                !
 ! A252  A(131,129,184)        122.6462         estimate D2E/DX2                !
 ! A253  A(128,130,132)        106.1234         estimate D2E/DX2                !
 ! A254  A(128,130,133)        125.072          estimate D2E/DX2                !
 ! A255  A(132,130,133)        128.7883         estimate D2E/DX2                !
 ! A256  A(129,131,132)        108.6464         estimate D2E/DX2                !
 ! A257  A(129,131,134)        125.4885         estimate D2E/DX2                !
 ! A258  A(132,131,134)        125.865          estimate D2E/DX2                !
 ! A259  A(130,132,131)        108.2723         estimate D2E/DX2                !
 ! A260  A(130,132,135)        131.292          estimate D2E/DX2                !
 ! A261  A(131,132,135)        120.4316         estimate D2E/DX2                !
 ! A262  A(130,133,136)        111.7442         estimate D2E/DX2                !
 ! A263  A(130,133,137)        111.6501         estimate D2E/DX2                !
 ! A264  A(130,133,138)        109.7772         estimate D2E/DX2                !
 ! A265  A(136,133,137)        107.2289         estimate D2E/DX2                !
 ! A266  A(136,133,138)        108.0909         estimate D2E/DX2                !
 ! A267  A(137,133,138)        108.2044         estimate D2E/DX2                !
 ! A268  A(131,134,139)        106.1175         estimate D2E/DX2                !
 ! A269  A(131,134,140)        110.1191         estimate D2E/DX2                !
 ! A270  A(131,134,141)        109.779          estimate D2E/DX2                !
 ! A271  A(139,134,140)        109.6577         estimate D2E/DX2                !
 ! A272  A(139,134,141)        110.3071         estimate D2E/DX2                !
 ! A273  A(140,134,141)        110.7574         estimate D2E/DX2                !
 ! A274  A(132,135,142)        121.2293         estimate D2E/DX2                !
 ! A275  A(132,135,143)        119.1672         estimate D2E/DX2                !
 ! A276  A(142,135,143)        119.5982         estimate D2E/DX2                !
 ! A277  A(134,139,142)        125.8261         estimate D2E/DX2                !
 ! A278  A(134,139,144)        125.6278         estimate D2E/DX2                !
 ! A279  A(142,139,144)        108.5058         estimate D2E/DX2                !
 ! A280  A(135,142,139)        120.4995         estimate D2E/DX2                !
 ! A281  A(135,142,145)        131.4105         estimate D2E/DX2                !
 ! A282  A(139,142,145)        108.0891         estimate D2E/DX2                !
 ! A283  A(135,143,146)        119.6857         estimate D2E/DX2                !
 ! A284  A(135,143,147)        119.3315         estimate D2E/DX2                !
 ! A285  A(146,143,147)        120.9783         estimate D2E/DX2                !
 ! A286  A(139,144,148)        109.2136         estimate D2E/DX2                !
 ! A287  A(139,144,188)        122.4745         estimate D2E/DX2                !
 ! A288  A(148,144,188)        128.3105         estimate D2E/DX2                !
 ! A289  A(142,145,148)        105.8452         estimate D2E/DX2                !
 ! A290  A(142,145,149)        128.785          estimate D2E/DX2                !
 ! A291  A(148,145,149)        125.3692         estimate D2E/DX2                !
 ! A292  A(143,146,150)        121.7527         estimate D2E/DX2                !
 ! A293  A(143,146,151)        119.4812         estimate D2E/DX2                !
 ! A294  A(150,146,151)        118.7654         estimate D2E/DX2                !
 ! A295  A(143,147,152)        119.4837         estimate D2E/DX2                !
 ! A296  A(143,147,153)        121.7543         estimate D2E/DX2                !
 ! A297  A(152,147,153)        118.7614         estimate D2E/DX2                !
 ! A298  A(144,148,145)        108.3462         estimate D2E/DX2                !
 ! A299  A(144,148,154)        125.1593         estimate D2E/DX2                !
 ! A300  A(145,148,154)        126.4944         estimate D2E/DX2                !
 ! A301  A(145,149,155)        111.506          estimate D2E/DX2                !
 ! A302  A(145,149,156)        111.8019         estimate D2E/DX2                !
 ! A303  A(145,149,157)        109.7813         estimate D2E/DX2                !
 ! A304  A(155,149,156)        107.1477         estimate D2E/DX2                !
 ! A305  A(155,149,157)        108.1585         estimate D2E/DX2                !
 ! A306  A(156,149,157)        108.3066         estimate D2E/DX2                !
 ! A307  A(146,150,158)        120.9109         estimate D2E/DX2                !
 ! A308  A(146,150,159)        118.9185         estimate D2E/DX2                !
 ! A309  A(158,150,159)        120.1705         estimate D2E/DX2                !
 ! A310  A(146,151,160)        118.3466         estimate D2E/DX2                !
 ! A311  A(146,151,161)        119.8596         estimate D2E/DX2                !
 ! A312  A(160,151,161)        121.7936         estimate D2E/DX2                !
 ! A313  A(147,152,161)        119.8508         estimate D2E/DX2                !
 ! A314  A(147,152,162)        118.347          estimate D2E/DX2                !
 ! A315  A(161,152,162)        121.8018         estimate D2E/DX2                !
 ! A316  A(147,153,163)        118.9399         estimate D2E/DX2                !
 ! A317  A(147,153,164)        120.9087         estimate D2E/DX2                !
 ! A318  A(163,153,164)        120.1513         estimate D2E/DX2                !
 ! A319  A(150,158,165)        120.4355         estimate D2E/DX2                !
 ! A320  A(150,158,166)        119.9458         estimate D2E/DX2                !
 ! A321  A(165,158,166)        119.6186         estimate D2E/DX2                !
 ! A322  A(151,160,165)        121.1118         estimate D2E/DX2                !
 ! A323  A(151,160,167)        118.5911         estimate D2E/DX2                !
 ! A324  A(165,160,167)        120.2971         estimate D2E/DX2                !
 ! A325  A(151,161,152)        120.3453         estimate D2E/DX2                !
 ! A326  A(151,161,168)        119.8238         estimate D2E/DX2                !
 ! A327  A(152,161,168)        119.8306         estimate D2E/DX2                !
 ! A328  A(152,162,169)        121.1091         estimate D2E/DX2                !
 ! A329  A(152,162,170)        118.6207         estimate D2E/DX2                !
 ! A330  A(169,162,170)        120.2701         estimate D2E/DX2                !
 ! A331  A(153,164,169)        120.4346         estimate D2E/DX2                !
 ! A332  A(153,164,171)        119.951          estimate D2E/DX2                !
 ! A333  A(169,164,171)        119.6143         estimate D2E/DX2                !
 ! A334  A(158,165,160)        120.4281         estimate D2E/DX2                !
 ! A335  A(158,165,172)        119.5436         estimate D2E/DX2                !
 ! A336  A(160,165,172)        120.0281         estimate D2E/DX2                !
 ! A337  A(161,168,173)        120.4712         estimate D2E/DX2                !
 ! A338  A(161,168,174)        120.441          estimate D2E/DX2                !
 ! A339  A(173,168,174)        119.0879         estimate D2E/DX2                !
 ! A340  A(162,169,164)        120.4377         estimate D2E/DX2                !
 ! A341  A(162,169,175)        120.024          estimate D2E/DX2                !
 ! A342  A(164,169,175)        119.5383         estimate D2E/DX2                !
 ! A343  A(168,173,176)        120.4672         estimate D2E/DX2                !
 ! A344  A(168,173,177)        119.2313         estimate D2E/DX2                !
 ! A345  A(176,173,177)        120.3015         estimate D2E/DX2                !
 ! A346  A(168,174,178)        120.463          estimate D2E/DX2                !
 ! A347  A(168,174,179)        119.2338         estimate D2E/DX2                !
 ! A348  A(178,174,179)        120.3031         estimate D2E/DX2                !
 ! A349  A(173,176,180)        120.0978         estimate D2E/DX2                !
 ! A350  A(173,176,181)        119.779          estimate D2E/DX2                !
 ! A351  A(180,176,181)        120.1232         estimate D2E/DX2                !
 ! A352  A(174,178,180)        120.101          estimate D2E/DX2                !
 ! A353  A(174,178,182)        119.7685         estimate D2E/DX2                !
 ! A354  A(180,178,182)        120.1306         estimate D2E/DX2                !
 ! A355  A(176,180,178)        119.7831         estimate D2E/DX2                !
 ! A356  A(176,180,183)        120.108          estimate D2E/DX2                !
 ! A357  A(178,180,183)        120.109          estimate D2E/DX2                !
 ! A358  A(129,184,185)        110.2741         estimate D2E/DX2                !
 ! A359  A(129,184,186)        110.2926         estimate D2E/DX2                !
 ! A360  A(129,184,187)        110.3743         estimate D2E/DX2                !
 ! A361  A(185,184,186)        107.2685         estimate D2E/DX2                !
 ! A362  A(185,184,187)        108.7307         estimate D2E/DX2                !
 ! A363  A(186,184,187)        109.8355         estimate D2E/DX2                !
 ! A364  A(144,188,189)        110.2292         estimate D2E/DX2                !
 ! A365  A(144,188,190)        110.3682         estimate D2E/DX2                !
 ! A366  A(144,188,191)        110.4912         estimate D2E/DX2                !
 ! A367  A(189,188,190)        106.9406         estimate D2E/DX2                !
 ! A368  A(189,188,191)        109.2789         estimate D2E/DX2                !
 ! A369  A(190,188,191)        109.4583         estimate D2E/DX2                !
 ! D1    D(5,1,2,3)             -0.0435         estimate D2E/DX2                !
 ! D2    D(5,1,2,57)          -178.674          estimate D2E/DX2                !
 ! D3    D(116,1,2,3)          179.3421         estimate D2E/DX2                !
 ! D4    D(116,1,2,57)           0.7116         estimate D2E/DX2                !
 ! D5    D(2,1,5,4)              0.3071         estimate D2E/DX2                !
 ! D6    D(2,1,5,13)          -179.9146         estimate D2E/DX2                !
 ! D7    D(116,1,5,4)         -179.1189         estimate D2E/DX2                !
 ! D8    D(116,1,5,13)           0.6594         estimate D2E/DX2                !
 ! D9    D(2,1,116,117)        -11.0996         estimate D2E/DX2                !
 ! D10   D(2,1,116,118)        109.5637         estimate D2E/DX2                !
 ! D11   D(2,1,116,119)       -132.213          estimate D2E/DX2                !
 ! D12   D(5,1,116,117)        168.2128         estimate D2E/DX2                !
 ! D13   D(5,1,116,118)        -71.124          estimate D2E/DX2                !
 ! D14   D(5,1,116,119)         47.0994         estimate D2E/DX2                !
 ! D15   D(1,2,3,4)             -0.2291         estimate D2E/DX2                !
 ! D16   D(1,2,3,49)           178.8563         estimate D2E/DX2                !
 ! D17   D(57,2,3,4)           178.4026         estimate D2E/DX2                !
 ! D18   D(57,2,3,49)           -2.5119         estimate D2E/DX2                !
 ! D19   D(1,2,57,58)          -59.4585         estimate D2E/DX2                !
 ! D20   D(1,2,57,59)          122.319          estimate D2E/DX2                !
 ! D21   D(3,2,57,58)          122.1587         estimate D2E/DX2                !
 ! D22   D(3,2,57,59)          -56.0637         estimate D2E/DX2                !
 ! D23   D(2,3,4,5)              0.4144         estimate D2E/DX2                !
 ! D24   D(2,3,4,6)           -178.2902         estimate D2E/DX2                !
 ! D25   D(49,3,4,5)          -178.6245         estimate D2E/DX2                !
 ! D26   D(49,3,4,6)             2.6709         estimate D2E/DX2                !
 ! D27   D(2,3,49,50)          109.3525         estimate D2E/DX2                !
 ! D28   D(2,3,49,51)         -130.5494         estimate D2E/DX2                !
 ! D29   D(2,3,49,52)          -10.1013         estimate D2E/DX2                !
 ! D30   D(4,3,49,50)          -71.7755         estimate D2E/DX2                !
 ! D31   D(4,3,49,51)           48.3225         estimate D2E/DX2                !
 ! D32   D(4,3,49,52)          168.7707         estimate D2E/DX2                !
 ! D33   D(3,4,5,1)             -0.4516         estimate D2E/DX2                !
 ! D34   D(3,4,5,13)           179.7712         estimate D2E/DX2                !
 ! D35   D(6,4,5,1)            178.419          estimate D2E/DX2                !
 ! D36   D(6,4,5,13)            -1.3583         estimate D2E/DX2                !
 ! D37   D(3,4,6,7)            179.9915         estimate D2E/DX2                !
 ! D38   D(3,4,6,16)             1.1122         estimate D2E/DX2                !
 ! D39   D(5,4,6,7)              1.4183         estimate D2E/DX2                !
 ! D40   D(5,4,6,16)          -177.461          estimate D2E/DX2                !
 ! D41   D(1,5,13,9)           179.8575         estimate D2E/DX2                !
 ! D42   D(1,5,13,14)          -61.6054         estimate D2E/DX2                !
 ! D43   D(1,5,13,15)           60.6352         estimate D2E/DX2                !
 ! D44   D(4,5,13,9)            -0.4017         estimate D2E/DX2                !
 ! D45   D(4,5,13,14)          118.1354         estimate D2E/DX2                !
 ! D46   D(4,5,13,15)         -119.624          estimate D2E/DX2                !
 ! D47   D(4,6,7,8)           -179.3832         estimate D2E/DX2                !
 ! D48   D(4,6,7,9)              0.4529         estimate D2E/DX2                !
 ! D49   D(16,6,7,8)            -0.5116         estimate D2E/DX2                !
 ! D50   D(16,6,7,9)           179.3245         estimate D2E/DX2                !
 ! D51   D(4,6,16,17)          -95.1946         estimate D2E/DX2                !
 ! D52   D(4,6,16,18)           83.5516         estimate D2E/DX2                !
 ! D53   D(7,6,16,17)           85.909          estimate D2E/DX2                !
 ! D54   D(7,6,16,18)          -95.3448         estimate D2E/DX2                !
 ! D55   D(6,7,8,10)           179.9762         estimate D2E/DX2                !
 ! D56   D(6,7,8,53)            -0.2288         estimate D2E/DX2                !
 ! D57   D(9,7,8,10)             0.1248         estimate D2E/DX2                !
 ! D58   D(9,7,8,53)           179.9198         estimate D2E/DX2                !
 ! D59   D(6,7,9,11)          -179.9023         estimate D2E/DX2                !
 ! D60   D(6,7,9,13)            -2.5389         estimate D2E/DX2                !
 ! D61   D(8,7,9,11)            -0.0316         estimate D2E/DX2                !
 ! D62   D(8,7,9,13)           177.3318         estimate D2E/DX2                !
 ! D63   D(7,8,10,11)           -0.1683         estimate D2E/DX2                !
 ! D64   D(7,8,10,12)          179.978          estimate D2E/DX2                !
 ! D65   D(53,8,10,11)        -179.9722         estimate D2E/DX2                !
 ! D66   D(53,8,10,12)           0.1741         estimate D2E/DX2                !
 ! D67   D(7,8,53,54)          -65.0164         estimate D2E/DX2                !
 ! D68   D(7,8,53,55)           54.9378         estimate D2E/DX2                !
 ! D69   D(7,8,53,56)          175.152          estimate D2E/DX2                !
 ! D70   D(10,8,53,54)         114.7416         estimate D2E/DX2                !
 ! D71   D(10,8,53,55)        -125.3041         estimate D2E/DX2                !
 ! D72   D(10,8,53,56)          -5.09           estimate D2E/DX2                !
 ! D73   D(7,9,11,10)           -0.0745         estimate D2E/DX2                !
 ! D74   D(7,9,11,112)         179.5952         estimate D2E/DX2                !
 ! D75   D(13,9,11,10)        -177.4456         estimate D2E/DX2                !
 ! D76   D(13,9,11,112)          2.2241         estimate D2E/DX2                !
 ! D77   D(7,9,13,5)             2.3492         estimate D2E/DX2                !
 ! D78   D(7,9,13,14)         -116.4806         estimate D2E/DX2                !
 ! D79   D(7,9,13,15)          121.2596         estimate D2E/DX2                !
 ! D80   D(11,9,13,5)          179.2735         estimate D2E/DX2                !
 ! D81   D(11,9,13,14)          60.4436         estimate D2E/DX2                !
 ! D82   D(11,9,13,15)         -61.8161         estimate D2E/DX2                !
 ! D83   D(8,10,11,9)            0.1557         estimate D2E/DX2                !
 ! D84   D(8,10,11,112)       -179.4892         estimate D2E/DX2                !
 ! D85   D(12,10,11,9)        -179.9881         estimate D2E/DX2                !
 ! D86   D(12,10,11,112)         0.3669         estimate D2E/DX2                !
 ! D87   D(9,11,112,113)       -60.0567         estimate D2E/DX2                !
 ! D88   D(9,11,112,114)        57.861          estimate D2E/DX2                !
 ! D89   D(9,11,112,115)       178.9879         estimate D2E/DX2                !
 ! D90   D(10,11,112,113)      119.5458         estimate D2E/DX2                !
 ! D91   D(10,11,112,114)     -122.5365         estimate D2E/DX2                !
 ! D92   D(10,11,112,115)       -1.4095         estimate D2E/DX2                !
 ! D93   D(6,16,17,19)          -0.8533         estimate D2E/DX2                !
 ! D94   D(6,16,17,20)         178.6828         estimate D2E/DX2                !
 ! D95   D(18,16,17,19)       -179.5774         estimate D2E/DX2                !
 ! D96   D(18,16,17,20)         -0.0413         estimate D2E/DX2                !
 ! D97   D(6,16,18,21)        -178.2881         estimate D2E/DX2                !
 ! D98   D(6,16,18,22)           1.2305         estimate D2E/DX2                !
 ! D99   D(17,16,18,21)          0.4426         estimate D2E/DX2                !
 ! D100  D(17,16,18,22)        179.9612         estimate D2E/DX2                !
 ! D101  D(16,17,19,23)       -179.8754         estimate D2E/DX2                !
 ! D102  D(16,17,19,24)         -0.0308         estimate D2E/DX2                !
 ! D103  D(20,17,19,23)          0.5852         estimate D2E/DX2                !
 ! D104  D(20,17,19,24)       -179.5702         estimate D2E/DX2                !
 ! D105  D(16,17,20,25)        179.8837         estimate D2E/DX2                !
 ! D106  D(16,17,20,26)         -0.3985         estimate D2E/DX2                !
 ! D107  D(19,17,20,25)         -0.5663         estimate D2E/DX2                !
 ! D108  D(19,17,20,26)        179.1515         estimate D2E/DX2                !
 ! D109  D(16,18,21,26)         -0.4105         estimate D2E/DX2                !
 ! D110  D(16,18,21,27)        179.2084         estimate D2E/DX2                !
 ! D111  D(22,18,21,26)       -179.9437         estimate D2E/DX2                !
 ! D112  D(22,18,21,27)         -0.3248         estimate D2E/DX2                !
 ! D113  D(16,18,22,28)          0.8482         estimate D2E/DX2                !
 ! D114  D(16,18,22,29)       -179.0268         estimate D2E/DX2                !
 ! D115  D(21,18,22,28)       -179.6299         estimate D2E/DX2                !
 ! D116  D(21,18,22,29)          0.4951         estimate D2E/DX2                !
 ! D117  D(17,19,23,30)         -0.2161         estimate D2E/DX2                !
 ! D118  D(17,19,23,31)        179.9003         estimate D2E/DX2                !
 ! D119  D(24,19,23,30)        179.9413         estimate D2E/DX2                !
 ! D120  D(24,19,23,31)          0.0577         estimate D2E/DX2                !
 ! D121  D(17,20,25,30)          0.1963         estimate D2E/DX2                !
 ! D122  D(17,20,25,32)       -179.8198         estimate D2E/DX2                !
 ! D123  D(26,20,25,30)       -179.5157         estimate D2E/DX2                !
 ! D124  D(26,20,25,32)          0.4682         estimate D2E/DX2                !
 ! D125  D(17,20,26,21)          0.4291         estimate D2E/DX2                !
 ! D126  D(17,20,26,38)       -179.2338         estimate D2E/DX2                !
 ! D127  D(25,20,26,21)       -179.8632         estimate D2E/DX2                !
 ! D128  D(25,20,26,38)          0.4739         estimate D2E/DX2                !
 ! D129  D(18,21,26,20)         -0.0261         estimate D2E/DX2                !
 ! D130  D(18,21,26,38)        179.637          estimate D2E/DX2                !
 ! D131  D(27,21,26,20)       -179.6315         estimate D2E/DX2                !
 ! D132  D(27,21,26,38)          0.0316         estimate D2E/DX2                !
 ! D133  D(18,21,27,33)         -0.0452         estimate D2E/DX2                !
 ! D134  D(18,21,27,34)       -179.9003         estimate D2E/DX2                !
 ! D135  D(26,21,27,33)        179.5659         estimate D2E/DX2                !
 ! D136  D(26,21,27,34)         -0.2892         estimate D2E/DX2                !
 ! D137  D(18,22,29,33)         -0.2883         estimate D2E/DX2                !
 ! D138  D(18,22,29,35)        179.8343         estimate D2E/DX2                !
 ! D139  D(28,22,29,33)        179.8381         estimate D2E/DX2                !
 ! D140  D(28,22,29,35)         -0.0393         estimate D2E/DX2                !
 ! D141  D(19,23,30,25)         -0.1728         estimate D2E/DX2                !
 ! D142  D(19,23,30,36)        179.9738         estimate D2E/DX2                !
 ! D143  D(31,23,30,25)        179.7111         estimate D2E/DX2                !
 ! D144  D(31,23,30,36)         -0.1423         estimate D2E/DX2                !
 ! D145  D(20,25,30,23)          0.178          estimate D2E/DX2                !
 ! D146  D(20,25,30,36)       -179.9694         estimate D2E/DX2                !
 ! D147  D(32,25,30,23)       -179.8057         estimate D2E/DX2                !
 ! D148  D(32,25,30,36)          0.047          estimate D2E/DX2                !
 ! D149  D(20,26,38,39)        -90.4887         estimate D2E/DX2                !
 ! D150  D(20,26,38,40)         89.5509         estimate D2E/DX2                !
 ! D151  D(21,26,38,39)         89.8465         estimate D2E/DX2                !
 ! D152  D(21,26,38,40)        -90.1139         estimate D2E/DX2                !
 ! D153  D(21,27,33,29)          0.2611         estimate D2E/DX2                !
 ! D154  D(21,27,33,37)       -179.8184         estimate D2E/DX2                !
 ! D155  D(34,27,33,29)       -179.8862         estimate D2E/DX2                !
 ! D156  D(34,27,33,37)          0.0343         estimate D2E/DX2                !
 ! D157  D(22,29,33,27)         -0.0952         estimate D2E/DX2                !
 ! D158  D(22,29,33,37)        179.984          estimate D2E/DX2                !
 ! D159  D(35,29,33,27)        179.7826         estimate D2E/DX2                !
 ! D160  D(35,29,33,37)         -0.1383         estimate D2E/DX2                !
 ! D161  D(26,38,39,41)       -179.9777         estimate D2E/DX2                !
 ! D162  D(26,38,39,42)          0.0216         estimate D2E/DX2                !
 ! D163  D(40,38,39,41)         -0.0168         estimate D2E/DX2                !
 ! D164  D(40,38,39,42)        179.9825         estimate D2E/DX2                !
 ! D165  D(26,38,40,43)        179.9706         estimate D2E/DX2                !
 ! D166  D(26,38,40,44)          0.0055         estimate D2E/DX2                !
 ! D167  D(39,38,40,43)          0.0097         estimate D2E/DX2                !
 ! D168  D(39,38,40,44)       -179.9554         estimate D2E/DX2                !
 ! D169  D(38,39,41,45)          0.0116         estimate D2E/DX2                !
 ! D170  D(38,39,41,46)       -179.9975         estimate D2E/DX2                !
 ! D171  D(42,39,41,45)       -179.9876         estimate D2E/DX2                !
 ! D172  D(42,39,41,46)          0.0033         estimate D2E/DX2                !
 ! D173  D(38,40,43,45)          0.0026         estimate D2E/DX2                !
 ! D174  D(38,40,43,47)       -179.99           estimate D2E/DX2                !
 ! D175  D(44,40,43,45)        179.9673         estimate D2E/DX2                !
 ! D176  D(44,40,43,47)         -0.0253         estimate D2E/DX2                !
 ! D177  D(39,41,45,43)          0.0008         estimate D2E/DX2                !
 ! D178  D(39,41,45,48)        179.9969         estimate D2E/DX2                !
 ! D179  D(46,41,45,43)       -179.99           estimate D2E/DX2                !
 ! D180  D(46,41,45,48)          0.0061         estimate D2E/DX2                !
 ! D181  D(40,43,45,41)         -0.0078         estimate D2E/DX2                !
 ! D182  D(40,43,45,48)        179.996          estimate D2E/DX2                !
 ! D183  D(47,43,45,41)        179.9847         estimate D2E/DX2                !
 ! D184  D(47,43,45,48)         -0.0115         estimate D2E/DX2                !
 ! D185  D(2,57,58,60)        -178.2469         estimate D2E/DX2                !
 ! D186  D(2,57,58,120)          1.076          estimate D2E/DX2                !
 ! D187  D(59,57,58,60)          0.2488         estimate D2E/DX2                !
 ! D188  D(59,57,58,120)       179.5717         estimate D2E/DX2                !
 ! D189  D(2,57,59,61)         177.1634         estimate D2E/DX2                !
 ! D190  D(2,57,59,62)          -5.333          estimate D2E/DX2                !
 ! D191  D(58,57,59,61)         -1.3264         estimate D2E/DX2                !
 ! D192  D(58,57,59,62)        176.1772         estimate D2E/DX2                !
 ! D193  D(57,58,60,61)          1.0187         estimate D2E/DX2                !
 ! D194  D(57,58,60,63)       -176.2005         estimate D2E/DX2                !
 ! D195  D(120,58,60,61)      -178.3603         estimate D2E/DX2                !
 ! D196  D(120,58,60,63)         4.4205         estimate D2E/DX2                !
 ! D197  D(57,58,120,121)      112.4216         estimate D2E/DX2                !
 ! D198  D(57,58,120,122)     -130.0166         estimate D2E/DX2                !
 ! D199  D(57,58,120,123)       -8.6038         estimate D2E/DX2                !
 ! D200  D(60,58,120,121)      -68.3333         estimate D2E/DX2                !
 ! D201  D(60,58,120,122)       49.2285         estimate D2E/DX2                !
 ! D202  D(60,58,120,123)      170.6413         estimate D2E/DX2                !
 ! D203  D(57,59,61,60)          1.9633         estimate D2E/DX2                !
 ! D204  D(57,59,61,64)       -176.934          estimate D2E/DX2                !
 ! D205  D(62,59,61,60)       -175.4662         estimate D2E/DX2                !
 ! D206  D(62,59,61,64)          5.6366         estimate D2E/DX2                !
 ! D207  D(57,59,62,65)        106.2563         estimate D2E/DX2                !
 ! D208  D(57,59,62,66)       -133.6824         estimate D2E/DX2                !
 ! D209  D(57,59,62,67)        -13.4216         estimate D2E/DX2                !
 ! D210  D(61,59,62,65)        -76.7838         estimate D2E/DX2                !
 ! D211  D(61,59,62,66)         43.2774         estimate D2E/DX2                !
 ! D212  D(61,59,62,67)        163.5383         estimate D2E/DX2                !
 ! D213  D(58,60,61,59)         -1.8379         estimate D2E/DX2                !
 ! D214  D(58,60,61,64)        177.1692         estimate D2E/DX2                !
 ! D215  D(63,60,61,59)        175.3309         estimate D2E/DX2                !
 ! D216  D(63,60,61,64)         -5.662          estimate D2E/DX2                !
 ! D217  D(58,60,63,68)        178.8791         estimate D2E/DX2                !
 ! D218  D(58,60,63,69)        -62.3846         estimate D2E/DX2                !
 ! D219  D(58,60,63,70)         59.4207         estimate D2E/DX2                !
 ! D220  D(61,60,63,68)          2.1438         estimate D2E/DX2                !
 ! D221  D(61,60,63,69)        120.8801         estimate D2E/DX2                !
 ! D222  D(61,60,63,70)       -117.3145         estimate D2E/DX2                !
 ! D223  D(59,61,64,71)       -178.1671         estimate D2E/DX2                !
 ! D224  D(59,61,64,72)          2.547          estimate D2E/DX2                !
 ! D225  D(60,61,64,71)          3.0662         estimate D2E/DX2                !
 ! D226  D(60,61,64,72)       -176.2197         estimate D2E/DX2                !
 ! D227  D(60,63,68,71)          3.9742         estimate D2E/DX2                !
 ! D228  D(60,63,68,73)        178.3956         estimate D2E/DX2                !
 ! D229  D(69,63,68,71)       -115.2815         estimate D2E/DX2                !
 ! D230  D(69,63,68,73)         59.1399         estimate D2E/DX2                !
 ! D231  D(70,63,68,71)        122.898          estimate D2E/DX2                !
 ! D232  D(70,63,68,73)        -62.6806         estimate D2E/DX2                !
 ! D233  D(61,64,71,68)          2.8352         estimate D2E/DX2                !
 ! D234  D(61,64,71,74)       -177.6428         estimate D2E/DX2                !
 ! D235  D(72,64,71,68)       -177.8813         estimate D2E/DX2                !
 ! D236  D(72,64,71,74)          1.6407         estimate D2E/DX2                !
 ! D237  D(61,64,72,75)       -105.7607         estimate D2E/DX2                !
 ! D238  D(61,64,72,76)         73.9168         estimate D2E/DX2                !
 ! D239  D(71,64,72,75)         74.9761         estimate D2E/DX2                !
 ! D240  D(71,64,72,76)       -105.3463         estimate D2E/DX2                !
 ! D241  D(63,68,71,64)         -6.6491         estimate D2E/DX2                !
 ! D242  D(63,68,71,74)        173.7353         estimate D2E/DX2                !
 ! D243  D(73,68,71,64)        178.1929         estimate D2E/DX2                !
 ! D244  D(73,68,71,74)         -1.4226         estimate D2E/DX2                !
 ! D245  D(63,68,73,77)       -174.395          estimate D2E/DX2                !
 ! D246  D(63,68,73,124)         6.1323         estimate D2E/DX2                !
 ! D247  D(71,68,73,77)          0.8557         estimate D2E/DX2                !
 ! D248  D(71,68,73,124)      -178.617          estimate D2E/DX2                !
 ! D249  D(64,71,74,77)       -178.1198         estimate D2E/DX2                !
 ! D250  D(64,71,74,78)          4.6789         estimate D2E/DX2                !
 ! D251  D(68,71,74,77)          1.4526         estimate D2E/DX2                !
 ! D252  D(68,71,74,78)       -175.7487         estimate D2E/DX2                !
 ! D253  D(64,72,75,79)          0.5415         estimate D2E/DX2                !
 ! D254  D(64,72,75,80)       -179.0411         estimate D2E/DX2                !
 ! D255  D(76,72,75,79)       -179.1364         estimate D2E/DX2                !
 ! D256  D(76,72,75,80)          1.281          estimate D2E/DX2                !
 ! D257  D(64,72,76,81)       -178.3564         estimate D2E/DX2                !
 ! D258  D(64,72,76,82)          0.9726         estimate D2E/DX2                !
 ! D259  D(75,72,76,81)          1.3221         estimate D2E/DX2                !
 ! D260  D(75,72,76,82)       -179.3489         estimate D2E/DX2                !
 ! D261  D(68,73,77,74)          0.0823         estimate D2E/DX2                !
 ! D262  D(68,73,77,128)      -178.8482         estimate D2E/DX2                !
 ! D263  D(124,73,77,74)       179.5083         estimate D2E/DX2                !
 ! D264  D(124,73,77,128)        0.5778         estimate D2E/DX2                !
 ! D265  D(68,73,124,125)      -66.7818         estimate D2E/DX2                !
 ! D266  D(68,73,124,126)       50.7066         estimate D2E/DX2                !
 ! D267  D(68,73,124,127)      172.2501         estimate D2E/DX2                !
 ! D268  D(77,73,124,125)      113.8584         estimate D2E/DX2                !
 ! D269  D(77,73,124,126)     -128.6532         estimate D2E/DX2                !
 ! D270  D(77,73,124,127)       -7.1097         estimate D2E/DX2                !
 ! D271  D(71,74,77,73)         -0.9208         estimate D2E/DX2                !
 ! D272  D(71,74,77,128)       177.9861         estimate D2E/DX2                !
 ! D273  D(78,74,77,73)        176.3595         estimate D2E/DX2                !
 ! D274  D(78,74,77,128)        -4.7336         estimate D2E/DX2                !
 ! D275  D(71,74,78,83)        -76.9909         estimate D2E/DX2                !
 ! D276  D(71,74,78,84)         43.0227         estimate D2E/DX2                !
 ! D277  D(71,74,78,85)        163.1956         estimate D2E/DX2                !
 ! D278  D(77,74,78,83)        106.3196         estimate D2E/DX2                !
 ! D279  D(77,74,78,84)       -133.6668         estimate D2E/DX2                !
 ! D280  D(77,74,78,85)        -13.4939         estimate D2E/DX2                !
 ! D281  D(72,75,79,86)       -177.5036         estimate D2E/DX2                !
 ! D282  D(72,75,79,87)          2.444          estimate D2E/DX2                !
 ! D283  D(80,75,79,86)          2.0858         estimate D2E/DX2                !
 ! D284  D(80,75,79,87)       -177.9667         estimate D2E/DX2                !
 ! D285  D(72,75,80,88)        177.4512         estimate D2E/DX2                !
 ! D286  D(72,75,80,89)         -2.6153         estimate D2E/DX2                !
 ! D287  D(79,75,80,88)         -2.1442         estimate D2E/DX2                !
 ! D288  D(79,75,80,89)        177.7893         estimate D2E/DX2                !
 ! D289  D(72,76,81,89)         -2.6336         estimate D2E/DX2                !
 ! D290  D(72,76,81,90)        177.2675         estimate D2E/DX2                !
 ! D291  D(82,76,81,89)        178.0164         estimate D2E/DX2                !
 ! D292  D(82,76,81,90)         -2.0825         estimate D2E/DX2                !
 ! D293  D(72,76,82,91)          2.6846         estimate D2E/DX2                !
 ! D294  D(72,76,82,92)       -177.2204         estimate D2E/DX2                !
 ! D295  D(81,76,82,91)       -177.9755         estimate D2E/DX2                !
 ! D296  D(81,76,82,92)          2.1196         estimate D2E/DX2                !
 ! D297  D(73,77,128,129)      120.5297         estimate D2E/DX2                !
 ! D298  D(73,77,128,130)      -58.6536         estimate D2E/DX2                !
 ! D299  D(74,77,128,129)      -58.195          estimate D2E/DX2                !
 ! D300  D(74,77,128,130)      122.6218         estimate D2E/DX2                !
 ! D301  D(75,79,86,93)         -0.5759         estimate D2E/DX2                !
 ! D302  D(75,79,86,94)        179.7684         estimate D2E/DX2                !
 ! D303  D(87,79,86,93)        179.4774         estimate D2E/DX2                !
 ! D304  D(87,79,86,94)         -0.1783         estimate D2E/DX2                !
 ! D305  D(75,80,88,93)          0.7628         estimate D2E/DX2                !
 ! D306  D(75,80,88,95)       -178.9949         estimate D2E/DX2                !
 ! D307  D(89,80,88,93)       -179.1694         estimate D2E/DX2                !
 ! D308  D(89,80,88,95)          1.0728         estimate D2E/DX2                !
 ! D309  D(75,80,89,81)          1.3            estimate D2E/DX2                !
 ! D310  D(75,80,89,96)       -178.6925         estimate D2E/DX2                !
 ! D311  D(88,80,89,81)       -178.7686         estimate D2E/DX2                !
 ! D312  D(88,80,89,96)          1.2388         estimate D2E/DX2                !
 ! D313  D(76,81,89,80)          1.2955         estimate D2E/DX2                !
 ! D314  D(76,81,89,96)       -178.712          estimate D2E/DX2                !
 ! D315  D(90,81,89,80)       -178.6024         estimate D2E/DX2                !
 ! D316  D(90,81,89,96)          1.3901         estimate D2E/DX2                !
 ! D317  D(76,81,90,97)          0.6566         estimate D2E/DX2                !
 ! D318  D(76,81,90,98)       -179.0848         estimate D2E/DX2                !
 ! D319  D(89,81,90,97)       -179.4442         estimate D2E/DX2                !
 ! D320  D(89,81,90,98)          0.8144         estimate D2E/DX2                !
 ! D321  D(76,82,92,97)         -0.6637         estimate D2E/DX2                !
 ! D322  D(76,82,92,99)        179.7435         estimate D2E/DX2                !
 ! D323  D(91,82,92,97)        179.4329         estimate D2E/DX2                !
 ! D324  D(91,82,92,99)         -0.1599         estimate D2E/DX2                !
 ! D325  D(79,86,93,88)         -0.8872         estimate D2E/DX2                !
 ! D326  D(79,86,93,100)       179.5541         estimate D2E/DX2                !
 ! D327  D(94,86,93,88)        178.7697         estimate D2E/DX2                !
 ! D328  D(94,86,93,100)        -0.789          estimate D2E/DX2                !
 ! D329  D(80,88,93,86)          0.7731         estimate D2E/DX2                !
 ! D330  D(80,88,93,100)      -179.6702         estimate D2E/DX2                !
 ! D331  D(95,88,93,86)       -179.473          estimate D2E/DX2                !
 ! D332  D(95,88,93,100)         0.0837         estimate D2E/DX2                !
 ! D333  D(80,89,96,101)       -95.245          estimate D2E/DX2                !
 ! D334  D(80,89,96,102)        84.7512         estimate D2E/DX2                !
 ! D335  D(81,89,96,101)        84.7624         estimate D2E/DX2                !
 ! D336  D(81,89,96,102)       -95.2414         estimate D2E/DX2                !
 ! D337  D(81,90,97,92)          0.8284         estimate D2E/DX2                !
 ! D338  D(81,90,97,103)      -179.6838         estimate D2E/DX2                !
 ! D339  D(98,90,97,92)       -179.4344         estimate D2E/DX2                !
 ! D340  D(98,90,97,103)         0.0534         estimate D2E/DX2                !
 ! D341  D(82,92,97,90)         -0.844          estimate D2E/DX2                !
 ! D342  D(82,92,97,103)       179.6661         estimate D2E/DX2                !
 ! D343  D(99,92,97,90)        178.7501         estimate D2E/DX2                !
 ! D344  D(99,92,97,103)        -0.7398         estimate D2E/DX2                !
 ! D345  D(89,96,101,104)      179.9796         estimate D2E/DX2                !
 ! D346  D(89,96,101,105)       -0.0015         estimate D2E/DX2                !
 ! D347  D(102,96,101,104)      -0.0167         estimate D2E/DX2                !
 ! D348  D(102,96,101,105)    -179.9977         estimate D2E/DX2                !
 ! D349  D(89,96,102,106)      179.9888         estimate D2E/DX2                !
 ! D350  D(89,96,102,107)       -0.0696         estimate D2E/DX2                !
 ! D351  D(101,96,102,106)      -0.015          estimate D2E/DX2                !
 ! D352  D(101,96,102,107)     179.9267         estimate D2E/DX2                !
 ! D353  D(96,101,104,108)       0.0341         estimate D2E/DX2                !
 ! D354  D(96,101,104,109)    -179.9152         estimate D2E/DX2                !
 ! D355  D(105,101,104,108)   -179.985          estimate D2E/DX2                !
 ! D356  D(105,101,104,109)      0.0656         estimate D2E/DX2                !
 ! D357  D(96,102,106,108)       0.0292         estimate D2E/DX2                !
 ! D358  D(96,102,106,110)    -179.9978         estimate D2E/DX2                !
 ! D359  D(107,102,106,108)   -179.9118         estimate D2E/DX2                !
 ! D360  D(107,102,106,110)      0.0613         estimate D2E/DX2                !
 ! D361  D(101,104,108,106)     -0.0198         estimate D2E/DX2                !
 ! D362  D(101,104,108,111)   -179.9781         estimate D2E/DX2                !
 ! D363  D(109,104,108,106)    179.9294         estimate D2E/DX2                !
 ! D364  D(109,104,108,111)     -0.0289         estimate D2E/DX2                !
 ! D365  D(102,106,108,104)     -0.0117         estimate D2E/DX2                !
 ! D366  D(102,106,108,111)    179.9466         estimate D2E/DX2                !
 ! D367  D(110,106,108,104)   -179.9846         estimate D2E/DX2                !
 ! D368  D(110,106,108,111)     -0.0263         estimate D2E/DX2                !
 ! D369  D(77,128,129,131)    -179.0806         estimate D2E/DX2                !
 ! D370  D(77,128,129,184)       0.9501         estimate D2E/DX2                !
 ! D371  D(130,128,129,131)      0.2392         estimate D2E/DX2                !
 ! D372  D(130,128,129,184)   -179.7302         estimate D2E/DX2                !
 ! D373  D(77,128,130,132)     178.8624         estimate D2E/DX2                !
 ! D374  D(77,128,130,133)      -2.498          estimate D2E/DX2                !
 ! D375  D(129,128,130,132)     -0.4356         estimate D2E/DX2                !
 ! D376  D(129,128,130,133)    178.204          estimate D2E/DX2                !
 ! D377  D(128,129,131,132)      0.0669         estimate D2E/DX2                !
 ! D378  D(128,129,131,134)   -179.8247         estimate D2E/DX2                !
 ! D379  D(184,129,131,132)   -179.9618         estimate D2E/DX2                !
 ! D380  D(184,129,131,134)      0.1466         estimate D2E/DX2                !
 ! D381  D(128,129,184,185)    108.0134         estimate D2E/DX2                !
 ! D382  D(128,129,184,186)   -133.6932         estimate D2E/DX2                !
 ! D383  D(128,129,184,187)    -12.1431         estimate D2E/DX2                !
 ! D384  D(131,129,184,185)    -71.9523         estimate D2E/DX2                !
 ! D385  D(131,129,184,186)     46.3411         estimate D2E/DX2                !
 ! D386  D(131,129,184,187)    167.8913         estimate D2E/DX2                !
 ! D387  D(128,130,132,131)      0.481          estimate D2E/DX2                !
 ! D388  D(128,130,132,135)   -178.7594         estimate D2E/DX2                !
 ! D389  D(133,130,132,131)   -178.0905         estimate D2E/DX2                !
 ! D390  D(133,130,132,135)      2.6691         estimate D2E/DX2                !
 ! D391  D(128,130,133,136)    112.012          estimate D2E/DX2                !
 ! D392  D(128,130,133,137)   -127.8954         estimate D2E/DX2                !
 ! D393  D(128,130,133,138)     -7.9008         estimate D2E/DX2                !
 ! D394  D(132,130,133,136)    -69.6648         estimate D2E/DX2                !
 ! D395  D(132,130,133,137)     50.4278         estimate D2E/DX2                !
 ! D396  D(132,130,133,138)    170.4224         estimate D2E/DX2                !
 ! D397  D(129,131,132,130)     -0.3432         estimate D2E/DX2                !
 ! D398  D(129,131,132,135)    178.9949         estimate D2E/DX2                !
 ! D399  D(134,131,132,130)    179.5479         estimate D2E/DX2                !
 ! D400  D(134,131,132,135)     -1.1141         estimate D2E/DX2                !
 ! D401  D(129,131,134,139)    179.7636         estimate D2E/DX2                !
 ! D402  D(129,131,134,140)    -61.631          estimate D2E/DX2                !
 ! D403  D(129,131,134,141)     60.5666         estimate D2E/DX2                !
 ! D404  D(132,131,134,139)     -0.1097         estimate D2E/DX2                !
 ! D405  D(132,131,134,140)    118.4958         estimate D2E/DX2                !
 ! D406  D(132,131,134,141)   -119.3067         estimate D2E/DX2                !
 ! D407  D(130,132,135,142)   -179.8697         estimate D2E/DX2                !
 ! D408  D(130,132,135,143)      0.9745         estimate D2E/DX2                !
 ! D409  D(131,132,135,142)      0.9669         estimate D2E/DX2                !
 ! D410  D(131,132,135,143)   -178.1889         estimate D2E/DX2                !
 ! D411  D(131,134,139,142)      1.6292         estimate D2E/DX2                !
 ! D412  D(131,134,139,144)    179.0508         estimate D2E/DX2                !
 ! D413  D(140,134,139,142)   -117.2805         estimate D2E/DX2                !
 ! D414  D(140,134,139,144)     60.1412         estimate D2E/DX2                !
 ! D415  D(141,134,139,142)    120.4789         estimate D2E/DX2                !
 ! D416  D(141,134,139,144)    -62.0994         estimate D2E/DX2                !
 ! D417  D(132,135,142,139)      0.4933         estimate D2E/DX2                !
 ! D418  D(132,135,142,145)   -179.1147         estimate D2E/DX2                !
 ! D419  D(143,135,142,139)    179.6455         estimate D2E/DX2                !
 ! D420  D(143,135,142,145)      0.0376         estimate D2E/DX2                !
 ! D421  D(132,135,143,146)    -94.7084         estimate D2E/DX2                !
 ! D422  D(132,135,143,147)     84.5291         estimate D2E/DX2                !
 ! D423  D(142,135,143,146)     86.1218         estimate D2E/DX2                !
 ! D424  D(142,135,143,147)    -94.6408         estimate D2E/DX2                !
 ! D425  D(134,139,142,135)     -1.9272         estimate D2E/DX2                !
 ! D426  D(134,139,142,145)    177.7635         estimate D2E/DX2                !
 ! D427  D(144,139,142,135)   -179.7174         estimate D2E/DX2                !
 ! D428  D(144,139,142,145)     -0.0267         estimate D2E/DX2                !
 ! D429  D(134,139,144,148)   -177.8498         estimate D2E/DX2                !
 ! D430  D(134,139,144,188)      1.75           estimate D2E/DX2                !
 ! D431  D(142,139,144,148)     -0.0541         estimate D2E/DX2                !
 ! D432  D(142,139,144,188)    179.5457         estimate D2E/DX2                !
 ! D433  D(135,142,145,148)    179.7414         estimate D2E/DX2                !
 ! D434  D(135,142,145,149)     -0.5315         estimate D2E/DX2                !
 ! D435  D(139,142,145,148)      0.0967         estimate D2E/DX2                !
 ! D436  D(139,142,145,149)    179.8239         estimate D2E/DX2                !
 ! D437  D(135,143,146,150)     -0.2916         estimate D2E/DX2                !
 ! D438  D(135,143,146,151)    179.4044         estimate D2E/DX2                !
 ! D439  D(147,143,146,150)   -179.5162         estimate D2E/DX2                !
 ! D440  D(147,143,146,151)      0.1798         estimate D2E/DX2                !
 ! D441  D(135,143,147,152)   -179.1051         estimate D2E/DX2                !
 ! D442  D(135,143,147,153)      0.6255         estimate D2E/DX2                !
 ! D443  D(146,143,147,152)      0.1222         estimate D2E/DX2                !
 ! D444  D(146,143,147,153)    179.8528         estimate D2E/DX2                !
 ! D445  D(139,144,148,145)      0.1171         estimate D2E/DX2                !
 ! D446  D(139,144,148,154)   -179.9694         estimate D2E/DX2                !
 ! D447  D(188,144,148,145)   -179.4526         estimate D2E/DX2                !
 ! D448  D(188,144,148,154)      0.4609         estimate D2E/DX2                !
 ! D449  D(139,144,188,189)    -61.5368         estimate D2E/DX2                !
 ! D450  D(139,144,188,190)     56.3717         estimate D2E/DX2                !
 ! D451  D(139,144,188,191)    177.5756         estimate D2E/DX2                !
 ! D452  D(148,144,188,189)    117.9816         estimate D2E/DX2                !
 ! D453  D(148,144,188,190)   -124.11           estimate D2E/DX2                !
 ! D454  D(148,144,188,191)     -2.906          estimate D2E/DX2                !
 ! D455  D(142,145,148,144)     -0.1283         estimate D2E/DX2                !
 ! D456  D(142,145,148,154)    179.9596         estimate D2E/DX2                !
 ! D457  D(149,145,148,144)   -179.8675         estimate D2E/DX2                !
 ! D458  D(149,145,148,154)      0.2205         estimate D2E/DX2                !
 ! D459  D(142,145,149,155)    -64.4258         estimate D2E/DX2                !
 ! D460  D(142,145,149,156)     55.5033         estimate D2E/DX2                !
 ! D461  D(142,145,149,157)    175.727          estimate D2E/DX2                !
 ! D462  D(148,145,149,155)    115.2523         estimate D2E/DX2                !
 ! D463  D(148,145,149,156)   -124.8186         estimate D2E/DX2                !
 ! D464  D(148,145,149,157)     -4.5949         estimate D2E/DX2                !
 ! D465  D(143,146,150,158)   -179.8463         estimate D2E/DX2                !
 ! D466  D(143,146,150,159)      0.051          estimate D2E/DX2                !
 ! D467  D(151,146,150,158)      0.4555         estimate D2E/DX2                !
 ! D468  D(151,146,150,159)   -179.6472         estimate D2E/DX2                !
 ! D469  D(143,146,151,160)    179.8681         estimate D2E/DX2                !
 ! D470  D(143,146,151,161)     -0.3191         estimate D2E/DX2                !
 ! D471  D(150,146,151,160)     -0.4268         estimate D2E/DX2                !
 ! D472  D(150,146,151,161)    179.386          estimate D2E/DX2                !
 ! D473  D(143,147,152,161)     -0.2898         estimate D2E/DX2                !
 ! D474  D(143,147,152,162)    179.4922         estimate D2E/DX2                !
 ! D475  D(153,147,152,161)    179.9715         estimate D2E/DX2                !
 ! D476  D(153,147,152,162)     -0.2465         estimate D2E/DX2                !
 ! D477  D(143,147,153,163)      0.6018         estimate D2E/DX2                !
 ! D478  D(143,147,153,164)   -179.2982         estimate D2E/DX2                !
 ! D479  D(152,147,153,163)   -179.6658         estimate D2E/DX2                !
 ! D480  D(152,147,153,164)      0.4343         estimate D2E/DX2                !
 ! D481  D(146,150,158,165)     -0.179          estimate D2E/DX2                !
 ! D482  D(146,150,158,166)    179.932          estimate D2E/DX2                !
 ! D483  D(159,150,158,165)    179.9249         estimate D2E/DX2                !
 ! D484  D(159,150,158,166)      0.0359         estimate D2E/DX2                !
 ! D485  D(146,151,160,165)      0.1349         estimate D2E/DX2                !
 ! D486  D(146,151,160,167)   -179.9156         estimate D2E/DX2                !
 ! D487  D(161,151,160,165)   -179.6741         estimate D2E/DX2                !
 ! D488  D(161,151,160,167)      0.2754         estimate D2E/DX2                !
 ! D489  D(146,151,161,152)      0.1527         estimate D2E/DX2                !
 ! D490  D(146,151,161,168)   -179.6558         estimate D2E/DX2                !
 ! D491  D(160,151,161,152)    179.9588         estimate D2E/DX2                !
 ! D492  D(160,151,161,168)      0.1503         estimate D2E/DX2                !
 ! D493  D(147,152,161,151)      0.1507         estimate D2E/DX2                !
 ! D494  D(147,152,161,168)    179.9592         estimate D2E/DX2                !
 ! D495  D(162,152,161,151)   -179.6235         estimate D2E/DX2                !
 ! D496  D(162,152,161,168)      0.1849         estimate D2E/DX2                !
 ! D497  D(147,152,162,169)     -0.087          estimate D2E/DX2                !
 ! D498  D(147,152,162,170)   -179.9479         estimate D2E/DX2                !
 ! D499  D(161,152,162,169)    179.6906         estimate D2E/DX2                !
 ! D500  D(161,152,162,170)     -0.1704         estimate D2E/DX2                !
 ! D501  D(147,153,164,169)     -0.2842         estimate D2E/DX2                !
 ! D502  D(147,153,164,171)    179.834          estimate D2E/DX2                !
 ! D503  D(163,153,164,169)    179.8171         estimate D2E/DX2                !
 ! D504  D(163,153,164,171)     -0.0647         estimate D2E/DX2                !
 ! D505  D(150,158,165,160)     -0.1274         estimate D2E/DX2                !
 ! D506  D(150,158,165,172)   -179.9883         estimate D2E/DX2                !
 ! D507  D(166,158,165,160)    179.7619         estimate D2E/DX2                !
 ! D508  D(166,158,165,172)     -0.099          estimate D2E/DX2                !
 ! D509  D(151,160,165,158)      0.1461         estimate D2E/DX2                !
 ! D510  D(151,160,165,172)   -179.9937         estimate D2E/DX2                !
 ! D511  D(167,160,165,158)   -179.8026         estimate D2E/DX2                !
 ! D512  D(167,160,165,172)      0.0577         estimate D2E/DX2                !
 ! D513  D(151,161,168,173)    -89.9648         estimate D2E/DX2                !
 ! D514  D(151,161,168,174)     90.0494         estimate D2E/DX2                !
 ! D515  D(152,161,168,173)     90.2257         estimate D2E/DX2                !
 ! D516  D(152,161,168,174)    -89.7601         estimate D2E/DX2                !
 ! D517  D(152,162,169,164)      0.246          estimate D2E/DX2                !
 ! D518  D(152,162,169,175)   -179.8171         estimate D2E/DX2                !
 ! D519  D(170,162,169,164)   -179.8953         estimate D2E/DX2                !
 ! D520  D(170,162,169,175)      0.0416         estimate D2E/DX2                !
 ! D521  D(153,164,169,162)     -0.0603         estimate D2E/DX2                !
 ! D522  D(153,164,169,175)   -179.9975         estimate D2E/DX2                !
 ! D523  D(171,164,169,162)    179.8219         estimate D2E/DX2                !
 ! D524  D(171,164,169,175)     -0.1153         estimate D2E/DX2                !
 ! D525  D(161,168,173,176)   -179.9952         estimate D2E/DX2                !
 ! D526  D(161,168,173,177)     -0.0052         estimate D2E/DX2                !
 ! D527  D(174,168,173,176)     -0.0091         estimate D2E/DX2                !
 ! D528  D(174,168,173,177)    179.9808         estimate D2E/DX2                !
 ! D529  D(161,168,174,178)    179.9849         estimate D2E/DX2                !
 ! D530  D(161,168,174,179)      0.02           estimate D2E/DX2                !
 ! D531  D(173,168,174,178)     -0.0011         estimate D2E/DX2                !
 ! D532  D(173,168,174,179)   -179.966          estimate D2E/DX2                !
 ! D533  D(168,173,176,180)      0.0105         estimate D2E/DX2                !
 ! D534  D(168,173,176,181)    179.9917         estimate D2E/DX2                !
 ! D535  D(177,173,176,180)   -179.9793         estimate D2E/DX2                !
 ! D536  D(177,173,176,181)      0.0018         estimate D2E/DX2                !
 ! D537  D(168,174,178,180)      0.01           estimate D2E/DX2                !
 ! D538  D(168,174,178,182)   -179.9709         estimate D2E/DX2                !
 ! D539  D(179,174,178,180)    179.9745         estimate D2E/DX2                !
 ! D540  D(179,174,178,182)     -0.0063         estimate D2E/DX2                !
 ! D541  D(173,176,180,178)     -0.0016         estimate D2E/DX2                !
 ! D542  D(173,176,180,183)    179.9804         estimate D2E/DX2                !
 ! D543  D(181,176,180,178)   -179.9827         estimate D2E/DX2                !
 ! D544  D(181,176,180,183)     -0.0007         estimate D2E/DX2                !
 ! D545  D(174,178,180,176)     -0.0086         estimate D2E/DX2                !
 ! D546  D(174,178,180,183)   -179.9907         estimate D2E/DX2                !
 ! D547  D(182,178,180,176)    179.9722         estimate D2E/DX2                !
 ! D548  D(182,178,180,183)     -0.0099         estimate D2E/DX2                !
 --------------------------------------------------------------------------------
 Trust Radius=3.00D-01 FncErr=1.00D-07 GrdErr=1.00D-06 EigMax=2.50D+02 EigMin=1.00D-04
 Number of steps in this run=   1138 maximum allowed number of steps=   1146.
 GradGradGradGradGradGradGradGradGradGradGradGradGradGradGradGradGradGrad

 Stoichiometry    C99H77B3F6N6(3)
 Framework group  C1[X(C99H77B3F6N6)]
 Deg. of freedom   567
 Full point group                 C1      NOp   1
 Largest Abelian subgroup         C1      NOp   1
 Largest concise Abelian subgroup C1      NOp   1
                         Standard orientation:                         
 ---------------------------------------------------------------------
 Center     Atomic      Atomic             Coordinates (Angstroms)
 Number     Number       Type             X           Y           Z
 ---------------------------------------------------------------------
      1          6           0       -5.192500   -1.645985   -3.259809
      2          6           0       -4.523768   -1.249234   -2.078036
      3          6           0       -5.468117   -1.215097   -1.050486
      4          6           0       -6.705994   -1.591506   -1.639894
      5          7           0       -6.485735   -1.851054   -2.990409
      6          6           0       -7.990727   -1.698565   -1.098096
      7          6           0       -9.074584   -2.093533   -1.880898
      8          6           0      -10.456316   -2.262021   -1.564392
      9          7           0       -8.898266   -2.401807   -3.229243
     10          6           0      -11.066004   -2.670630   -2.738449
     11          6           0      -10.084244   -2.745616   -3.744709
     12          1           0      -12.116005   -2.894798   -2.874366
     13          5           0       -7.562680   -2.299667   -4.019709
     14          9           0       -7.687093   -1.346763   -5.027343
     15          9           0       -7.220640   -3.537407   -4.551080
     16          6           0       -8.200566   -1.358840    0.335795
     17          6           0       -8.181050   -2.374576    1.301854
     18          6           0       -8.389024   -0.018352    0.701732
     19          6           0       -7.980936   -3.747731    0.947382
     20          6           0       -8.355554   -2.037064    2.684511
     21          6           0       -8.554759    0.318747    2.085605
     22          6           0       -8.411125    1.033227   -0.270877
     23          6           0       -7.967526   -4.721715    1.899828
     24          1           0       -7.841628   -4.004497   -0.097666
     25          6           0       -8.333888   -3.094853    3.650718
     26          6           0       -8.535717   -0.694351    3.059613
     27          6           0       -8.728458    1.697651    2.434181
     28          1           0       -8.292159    0.781822   -1.319588
     29          6           0       -8.575863    2.331850    0.106071
     30          6           0       -8.148517   -4.390324    3.272173
     31          1           0       -7.816162   -5.757965    1.613541
     32          1           0       -8.468402   -2.845054    4.697585
     33          6           0       -8.735998    2.669338    1.479526
     34          1           0       -8.852537    1.957425    3.479900
     35          1           0       -8.587470    3.116498   -0.644207
     36          1           0       -8.135678   -5.178125    4.019189
     37          1           0       -8.866011    3.709113    1.763708
     38          6           0       -8.700217   -0.341432    4.500689
     39          6           0       -9.970638   -0.294488    5.079572
     40          6           0       -7.583653   -0.052485    5.289117
     41          6           0      -10.122301    0.035190    6.423220
     42          1           0      -10.840576   -0.518472    4.468594
     43          6           0       -7.734836    0.277361    6.632673
     44          1           0       -6.594703   -0.087700    4.840709
     45          6           0       -9.004549    0.321734    7.202287
     46          1           0      -11.115244    0.068298    6.861743
     47          1           0       -6.859270    0.500131    7.235278
     48          1           0       -9.122675    0.579021    8.250618
     49          6           0       -5.174959   -0.866564    0.375473
     50          1           0       -5.596035    0.108452    0.645007
     51          1           0       -5.592150   -1.603430    1.066830
     52          1           0       -4.093931   -0.818540    0.531945
     53          6           0      -11.149019   -2.057621   -0.253223
     54          1           0      -10.802571   -2.772746    0.500025
     55          1           0      -10.971754   -1.054865    0.147766
     56          1           0      -12.226968   -2.191574   -0.379390
     57          6           0       -3.105873   -0.904905   -1.960031
     58          6           0       -2.016224   -1.754236   -2.265143
     59          6           0       -2.587959    0.297885   -1.497395
     60          7           0       -0.846094   -1.095226   -1.992512
     61          6           0       -1.142714    0.145965   -1.498908
     62          6           0       -3.384309    1.509616   -1.137321
     63          5           0        0.568775   -1.655013   -2.271292
     64          6           0       -0.133977    1.037706   -1.070708
     65          1           0       -3.438158    1.660104   -0.052691
     66          1           0       -2.950477    2.417441   -1.566526
     67          1           0       -4.406037    1.399281   -1.512485
     68          7           0        1.548589   -0.544485   -1.824395
     69          9           0        0.794447   -2.813425   -1.526757
     70          9           0        0.714238   -1.923914   -3.631540
     71          6           0        1.212017    0.639812   -1.225877
     72          6           0       -0.482940    2.345612   -0.461742
     73          6           0        2.914081   -0.643671   -1.870752
     74          6           0        2.439195    1.316481   -0.841470
     75          6           0       -0.316899    3.534006   -1.196244
     76          6           0       -0.987448    2.397675    0.850713
     77          6           0        3.481290    0.503197   -1.266244
     78          6           0        2.583777    2.594763   -0.082028
     79          6           0        0.176469    3.520360   -2.541019
     80          6           0       -0.635199    4.798633   -0.599030
     81          6           0       -1.358473    3.656870    1.428671
     82          6           0       -1.157977    1.211383    1.635642
     83          1           0        2.383151    3.471785   -0.708471
     84          1           0        1.891200    2.639528    0.763670
     85          1           0        3.605679    2.679006    0.299666
     86          6           0        0.382602    4.677988   -3.229636
     87          1           0        0.386136    2.563223   -3.006311
     88          6           0       -0.400897    5.991285   -1.358359
     89          6           0       -1.165236    4.844169    0.701876
     90          6           0       -1.923953    3.664402    2.745585
     91          1           0       -0.847393    0.261458    1.214100
     92          6           0       -1.699209    1.262434    2.885181
     93          6           0        0.097658    5.934325   -2.624907
     94          1           0        0.760787    4.645088   -4.246959
     95          1           0       -0.625335    6.949723   -0.902652
     96          6           0       -1.524278    6.157603    1.313622
     97          6           0       -2.096586    2.508586    3.445816
     98          1           0       -2.219067    4.614306    3.178322
     99          1           0       -1.822978    0.349963    3.460825
    100          1           0        0.273187    6.849767   -3.181853
    101          6           0       -0.619503    6.824009    2.143877
    102          6           0       -2.770043    6.739224    1.064630
    103          1           0       -2.531690    2.535565    4.440416
    104          6           0       -0.953410    8.048806    2.714234
    105          1           0        0.349959    6.374398    2.339392
    106          6           0       -3.105089    7.963680    1.635072
    107          1           0       -3.475190    6.223906    0.418450
    108          6           0       -2.197196    8.621056    2.461059
    109          1           0       -0.240299    8.556977    3.356682
    110          1           0       -4.076775    8.404990    1.433536
    111          1           0       -2.457973    9.576914    2.905636
    112          6           0      -10.255016   -3.128015   -5.175744
    113          1           0       -9.953166   -2.302087   -5.826606
    114          1           0       -9.612944   -3.978730   -5.421178
    115          1           0      -11.295832   -3.387809   -5.380178
    116          6           0       -4.620718   -1.816658   -4.626279
    117          1           0       -3.610565   -1.403626   -4.669727
    118          1           0       -4.584909   -2.876880   -4.897121
    119          1           0       -5.252370   -1.316580   -5.364348
    120          6           0       -2.033885   -3.145312   -2.782359
    121          1           0       -1.638056   -3.178339   -3.803830
    122          1           0       -1.385140   -3.781712   -2.173355
    123          1           0       -3.051328   -3.541580   -2.776218
    124          6           0        3.599296   -1.805202   -2.490788
    125          1           0        3.411147   -2.713586   -1.907168
    126          1           0        3.199942   -1.987667   -3.492830
    127          1           0        4.675184   -1.627213   -2.546460
    128          6           0        4.915027    0.773519   -1.145450
    129          6           0        5.576224    1.902796   -1.685296
    130          6           0        5.875566   -0.012934   -0.509550
    131          7           0        6.881358    1.826864   -1.408294
    132          6           0        7.116410    0.658318   -0.687531
    133          6           0        5.594760   -1.284895    0.228415
    134          5           0        7.954774    2.873864   -1.822158
    135          6           0        8.412871    0.322658   -0.285944
    136          1           0        6.015852   -2.154755   -0.287359
    137          1           0        6.019348   -1.268903    1.235969
    138          1           0        4.514682   -1.431591    0.315161
    139          7           0        9.308459    2.346353   -1.268095
    140          9           0        8.021549    2.968482   -3.209608
    141          9           0        7.650510    4.107754   -1.258179
    142          6           0        9.496572    1.150929   -0.575365
    143          6           0        8.637698   -0.952740    0.447675
    144          6           0       10.497334    2.941436   -1.418863
    145          6           0       10.889279    1.017659   -0.291293
    146          6           0        8.662665   -0.952322    1.849360
    147          6           0        8.805588   -2.141391   -0.276753
    148          6           0       11.493225    2.144205   -0.823714
    149          6           0       11.597358   -0.084971    0.432411
    150          6           0        8.482815    0.250346    2.606050
    151          6           0        8.866780   -2.185540    2.551872
    152          6           0        9.003130   -3.375002    0.427161
    153          6           0        8.779903   -2.161471   -1.708907
    154          1           0       12.548439    2.382834   -0.795767
    155          1           0       11.284466   -0.143247    1.480007
    156          1           0       11.397113   -1.061641   -0.018960
    157          1           0       12.676566    0.089794    0.408289
    158          6           0        8.513345    0.231492    3.967931
    159          1           0        8.322387    1.184070    2.077043
    160          6           0        8.890807   -2.156632    3.984159
    161          6           0        9.032862   -3.381643    1.832379
    162          6           0        9.161042   -4.576656   -0.337119
    163          1           0        8.636098   -1.228901   -2.244583
    164          6           0        8.930760   -3.328547   -2.395197
    165          6           0        8.721798   -0.990354    4.667615
    166          1           0        8.376283    1.152686    4.525898
    167          1           0        9.046323   -3.087001    4.519563
    168          6           0        9.237623   -4.666242    2.564726
    169          6           0        9.123645   -4.554829   -1.698688
    170          1           0        9.309859   -5.512348    0.190791
    171          1           0        8.906063   -3.326178   -3.480576
    172          1           0        8.743288   -0.988720    5.753120
    173          6           0       10.525369   -5.097604    2.892026
    174          6           0        8.143713   -5.453783    2.931948
    175          1           0        9.242334   -5.476400   -2.260232
    176          6           0       10.716175   -6.295275    3.574693
    177          1           0       11.377757   -4.487136    2.607304
    178          6           0        8.334092   -6.651597    3.614420
    179          1           0        7.141221   -5.120853    2.678114
    180          6           0        9.620774   -7.074519    3.937144
    181          1           0       11.722195   -6.620001    3.823371
    182          1           0        7.475709   -7.255179    3.893977
    183          1           0        9.769479   -8.009185    4.469518
    184          6           0        4.981105    3.035320   -2.450364
    185          1           0        4.968499    3.942563   -1.836999
    186          1           0        5.582377    3.251322   -3.336570
    187          1           0        3.956729    2.797702   -2.746327
    188          6           0       10.656938    4.242501   -2.129187
    189          1           0       10.336900    4.146459   -3.171163
    190          1           0       10.023390    5.006925   -1.670380
    191          1           0       11.698940    4.568396   -2.100592
 ---------------------------------------------------------------------
 Rotational constants (GHZ):           0.0191762           0.0059232           0.0056121
 Standard basis: 6-31G(d) (6D, 7F)
 There are  1864 symmetry adapted cartesian basis functions of A   symmetry.
 There are  1864 symmetry adapted basis functions of A   symmetry.
  1864 basis functions,  3500 primitive gaussians,  1864 cartesian basis functions
   392 alpha electrons      390 beta electrons
       nuclear repulsion energy     21940.2116695156 Hartrees.
 NAtoms=  191 NActive=  191 NUniq=  191 SFac= 1.00D+00 NAtFMM=   60 NAOKFM=T Big=T
 Integral buffers will be    131072 words long.
 Raffenetti 2 integral format.
 Two-electron integral symmetry is turned on.
 Nuclear repulsion after empirical dispersion term =    21939.9851766622 Hartrees.
 One-electron integrals computed using PRISM.
 NBasis=  1864 RedAO= T EigKep=  1.32D-04  NBF=  1864
 NBsUse=  1864 1.00D-06 EigRej= -1.00D+00 NBFU=  1864
 ExpMin= 1.27D-01 ExpMax= 7.00D+03 ExpMxC= 1.05D+03 IAcc=3 IRadAn=         5 AccDes= 0.00D+00
 Harris functional with IExCor= 4639 and IRadAn=       5 diagonalized for initial guess.
 HarFok:  IExCor= 4639 AccDes= 0.00D+00 IRadAn=         5 IDoV= 1 UseB2=F ITyADJ=14
 ICtDFT=  3500011 ScaDFX=  1.000000  1.000000  1.000000  1.000000
 FoFCou: FMM=F IPFlag=           0 FMFlag=      100000 FMFlg1=        2001
         NFxFlg=           0 DoJE=T BraDBF=F KetDBF=T FulRan=T
         wScrn=  0.000000 ICntrl=       500 IOpCl=  0 I1Cent=   200000004 NGrid=           0
         NMat0=    1 NMatS0=      1 NMatT0=    0 NMatD0=    1 NMtDS0=    0 NMtDT0=    0
 Petite list used in FoFCou.
 Initial guess <Sx>= 0.0000 <Sy>= 0.0000 <Sz>= 1.0000 <S**2>= 2.0000 S= 1.0000
 Requested convergence on RMS density matrix=1.00D-08 within 128 cycles.
 Requested convergence on MAX density matrix=1.00D-06.
 Requested convergence on             energy=1.00D-06.
 No special actions if energy rises.
 Integral accuracy reduced to 1.0D-05 until final iterations.
 Initial convergence to 1.0D-05 achieved.  Increase integral accuracy.
 SCF Done:  E(UwB97XD) =  -4820.22052643     A.U. after   29 cycles
            NFock= 29  Conv=0.27D-08     -V/T= 2.0090
 <Sx>= 0.0000 <Sy>= 0.0000 <Sz>= 1.0000 <S**2>= 2.0261 S= 1.0087
 <L.S>=  0.00000000000    
 Annihilation of the first spin contaminant:
 S**2 before annihilation     2.0261,   after     2.0004
 Hyperfine terms turned off by default for NAtoms > 100.

 **********************************************************************

            Population analysis using the SCF Density.

 **********************************************************************

 Orbital symmetries:
 Alpha Orbitals:
       Occupied  (A) (A) (A) (A) (A) (A) (A) (A) (A) (A) (A) (A)
                 (A) (A) (A) (A) (A) (A) (A) (A) (A) (A) (A) (A)
                 (A) (A) (A) (A) (A) (A) (A) (A) (A) (A) (A) (A)
                 (A) (A) (A) (A) (A) (A) (A) (A) (A) (A) (A) (A)
                 (A) (A) (A) (A) (A) (A) (A) (A) (A) (A) (A) (A)
                 (A) (A) (A) (A) (A) (A) (A) (A) (A) (A) (A) (A)
                 (A) (A) (A) (A) (A) (A) (A) (A) (A) (A) (A) (A)
                 (A) (A) (A) (A) (A) (A) (A) (A) (A) (A) (A) (A)
                 (A) (A) (A) (A) (A) (A) (A) (A) (A) (A) (A) (A)
                 (A) (A) (A) (A) (A) (A) (A) (A) (A) (A) (A) (A)
                 (A) (A) (A) (A) (A) (A) (A) (A) (A) (A) (A) (A)
                 (A) (A) (A) (A) (A) (A) (A) (A) (A) (A) (A) (A)
                 (A) (A) (A) (A) (A) (A) (A) (A) (A) (A) (A) (A)
                 (A) (A) (A) (A) (A) (A) (A) (A) (A) (A) (A) (A)
                 (A) (A) (A) (A) (A) (A) (A) (A) (A) (A) (A) (A)
                 (A) (A) (A) (A) (A) (A) (A) (A) (A) (A) (A) (A)
                 (A) (A) (A) (A) (A) (A) (A) (A) (A) (A) (A) (A)
                 (A) (A) (A) (A) (A) (A) (A) (A) (A) (A) (A) (A)
                 (A) (A) (A) (A) (A) (A) (A) (A) (A) (A) (A) (A)
                 (A) (A) (A) (A) (A) (A) (A) (A) (A) (A) (A) (A)
                 (A) (A) (A) (A) (A) (A) (A) (A) (A) (A) (A) (A)
                 (A) (A) (A) (A) (A) (A) (A) (A) (A) (A) (A) (A)
                 (A) (A) (A) (A) (A) (A) (A) (A) (A) (A) (A) (A)
                 (A) (A) (A) (A) (A) (A) (A) (A) (A) (A) (A) (A)
                 (A) (A) (A) (A) (A) (A) (A) (A) (A) (A) (A) (A)
                 (A) (A) (A) (A) (A) (A) (A) (A) (A) (A) (A) (A)
                 (A) (A) (A) (A) (A) (A) (A) (A) (A) (A) (A) (A)
                 (A) (A) (A) (A) (A) (A) (A) (A) (A) (A) (A) (A)
                 (A) (A) (A) (A) (A) (A) (A) (A) (A) (A) (A) (A)
                 (A) (A) (A) (A) (A) (A) (A) (A) (A) (A) (A) (A)
                 (A) (A) (A) (A) (A) (A) (A) (A) (A) (A) (A) (A)
                 (A) (A) (A) (A) (A) (A) (A) (A) (A) (A) (A) (A)
                 (A) (A) (A) (A) (A) (A) (A) (A)
       Virtual   (A) (A) (A) (A) (A) (A) (A) (A) (A) (A) (A) (A)
                 (A) (A) (A) (A) (A) (A) (A) (A) (A) (A) (A) (A)
                 (A) (A) (A) (A) (A) (A) (A) (A) (A) (A) (A) (A)
                 (A) (A) (A) (A) (A) (A) (A) (A) (A) (A) (A) (A)
                 (A) (A) (A) (A) (A) (A) (A) (A) (A) (A) (A) (A)
                 (A) (A) (A) (A) (A) (A) (A) (A) (A) (A) (A) (A)
                 (A) (A) (A) (A) (A) (A) (A) (A) (A) (A) (A) (A)
                 (A) (A) (A) (A) (A) (A) (A) (A) (A) (A) (A) (A)
                 (A) (A) (A) (A) (A) (A) (A) (A) (A) (A) (A) (A)
                 (A) (A) (A) (A) (A) (A) (A) (A) (A) (A) (A) (A)
                 (A) (A) (A) (A) (A) (A) (A) (A) (A) (A) (A) (A)
                 (A) (A) (A) (A) (A) (A) (A) (A) (A) (A) (A) (A)
                 (A) (A) (A) (A) (A) (A) (A) (A) (A) (A) (A) (A)
                 (A) (A) (A) (A) (A) (A) (A) (A) (A) (A) (A) (A)
                 (A) (A) (A) (A) (A) (A) (A) (A) (A) (A) (A) (A)
                 (A) (A) (A) (A) (A) (A) (A) (A) (A) (A) (A) (A)
                 (A) (A) (A) (A) (A) (A) (A) (A) (A) (A) (A) (A)
                 (A) (A) (A) (A) (A) (A) (A) (A) (A) (A) (A) (A)
                 (A) (A) (A) (A) (A) (A) (A) (A) (A) (A) (A) (A)
                 (A) (A) (A) (A) (A) (A) (A) (A) (A) (A) (A) (A)
                 (A) (A) (A) (A) (A) (A) (A) (A) (A) (A) (A) (A)
                 (A) (A) (A) (A) (A) (A) (A) (A) (A) (A) (A) (A)
                 (A) (A) (A) (A) (A) (A) (A) (A) (A) (A) (A) (A)
                 (A) (A) (A) (A) (A) (A) (A) (A) (A) (A) (A) (A)
                 (A) (A) (A) (A) (A) (A) (A) (A) (A) (A) (A) (A)
                 (A) (A) (A) (A) (A) (A) (A) (A) (A) (A) (A) (A)
                 (A) (A) (A) (A) (A) (A) (A) (A) (A) (A) (A) (A)
                 (A) (A) (A) (A) (A) (A) (A) (A) (A) (A) (A) (A)
                 (A) (A) (A) (A) (A) (A) (A) (A) (A) (A) (A) (A)
                 (A) (A) (A) (A) (A) (A) (A) (A) (A) (A) (A) (A)
                 (A) (A) (A) (A) (A) (A) (A) (A) (A) (A) (A) (A)
                 (A) (A) (A) (A) (A) (A) (A) (A) (A) (A) (A) (A)
                 (A) (A) (A) (A) (A) (A) (A) (A) (A) (A) (A) (A)
                 (A) (A) (A) (A) (A) (A) (A) (A) (A) (A) (A) (A)
                 (A) (A) (A) (A) (A) (A) (A) (A) (A) (A) (A) (A)
                 (A) (A) (A) (A) (A) (A) (A) (A) (A) (A) (A) (A)
                 (A) (A) (A) (A) (A) (A) (A) (A) (A) (A) (A) (A)
                 (A) (A) (A) (A) (A) (A) (A) (A) (A) (A) (A) (A)
                 (A) (A) (A) (A) (A) (A) (A) (A) (A) (A) (A) (A)
                 (A) (A) (A) (A) (A) (A) (A) (A) (A) (A) (A) (A)
                 (A) (A) (A) (A) (A) (A) (A) (A) (A) (A) (A) (A)
                 (A) (A) (A) (A) (A) (A) (A) (A) (A) (A) (A) (A)
                 (A) (A) (A) (A) (A) (A) (A) (A) (A) (A) (A) (A)
                 (A) (A) (A) (A) (A) (A) (A) (A) (A) (A) (A) (A)
                 (A) (A) (A) (A) (A) (A) (A) (A) (A) (A) (A) (A)
                 (A) (A) (A) (A) (A) (A) (A) (A) (A) (A) (A) (A)
                 (A) (A) (A) (A) (A) (A) (A) (A) (A) (A) (A) (A)
                 (A) (A) (A) (A) (A) (A) (A) (A) (A) (A) (A) (A)
                 (A) (A) (A) (A) (A) (A) (A) (A) (A) (A) (A) (A)
                 (A) (A) (A) (A) (A) (A) (A) (A) (A) (A) (A) (A)
                 (A) (A) (A) (A) (A) (A) (A) (A) (A) (A) (A) (A)
                 (A) (A) (A) (A) (A) (A) (A) (A) (A) (A) (A) (A)
                 (A) (A) (A) (A) (A) (A) (A) (A) (A) (A) (A) (A)
                 (A) (A) (A) (A) (A) (A) (A) (A) (A) (A) (A) (A)
                 (A) (A) (A) (A) (A) (A) (A) (A) (A) (A) (A) (A)
                 (A) (A) (A) (A) (A) (A) (A) (A) (A) (A) (A) (A)
                 (A) (A) (A) (A) (A) (A) (A) (A) (A) (A) (A) (A)
                 (A) (A) (A) (A) (A) (A) (A) (A) (A) (A) (A) (A)
                 (A) (A) (A) (A) (A) (A) (A) (A) (A) (A) (A) (A)
                 (A) (A) (A) (A) (A) (A) (A) (A) (A) (A) (A) (A)
                 (A) (A) (A) (A) (A) (A) (A) (A) (A) (A) (A) (A)
                 (A) (A) (A) (A) (A) (A) (A) (A) (A) (A) (A) (A)
                 (A) (A) (A) (A) (A) (A) (A) (A) (A) (A) (A) (A)
                 (A) (A) (A) (A) (A) (A) (A) (A) (A) (A) (A) (A)
                 (A) (A) (A) (A) (A) (A) (A) (A) (A) (A) (A) (A)
                 (A) (A) (A) (A) (A) (A) (A) (A) (A) (A) (A) (A)
                 (A) (A) (A) (A) (A) (A) (A) (A) (A) (A) (A) (A)
                 (A) (A) (A) (A) (A) (A) (A) (A) (A) (A) (A) (A)
                 (A) (A) (A) (A) (A) (A) (A) (A) (A) (A) (A) (A)
                 (A) (A) (A) (A) (A) (A) (A) (A) (A) (A) (A) (A)
                 (A) (A) (A) (A) (A) (A) (A) (A) (A) (A) (A) (A)
                 (A) (A) (A) (A) (A) (A) (A) (A) (A) (A) (A) (A)
                 (A) (A) (A) (A) (A) (A) (A) (A) (A) (A) (A) (A)
                 (A) (A) (A) (A) (A) (A) (A) (A) (A) (A) (A) (A)
                 (A) (A) (A) (A) (A) (A) (A) (A) (A) (A) (A) (A)
                 (A) (A) (A) (A) (A) (A) (A) (A) (A) (A) (A) (A)
                 (A) (A) (A) (A) (A) (A) (A) (A) (A) (A) (A) (A)
                 (A) (A) (A) (A) (A) (A) (A) (A) (A) (A) (A) (A)
                 (A) (A) (A) (A) (A) (A) (A) (A) (A) (A) (A) (A)
                 (A) (A) (A) (A) (A) (A) (A) (A) (A) (A) (A) (A)
                 (A) (A) (A) (A) (A) (A) (A) (A) (A) (A) (A) (A)
                 (A) (A) (A) (A) (A) (A) (A) (A) (A) (A) (A) (A)
                 (A) (A) (A) (A) (A) (A) (A) (A) (A) (A) (A) (A)
                 (A) (A) (A) (A) (A) (A) (A) (A) (A) (A) (A) (A)
                 (A) (A) (A) (A) (A) (A) (A) (A) (A) (A) (A) (A)
                 (A) (A) (A) (A) (A) (A) (A) (A) (A) (A) (A) (A)
                 (A) (A) (A) (A) (A) (A) (A) (A) (A) (A) (A) (A)
                 (A) (A) (A) (A) (A) (A) (A) (A) (A) (A) (A) (A)
                 (A) (A) (A) (A) (A) (A) (A) (A) (A) (A) (A) (A)
                 (A) (A) (A) (A) (A) (A) (A) (A) (A) (A) (A) (A)
                 (A) (A) (A) (A) (A) (A) (A) (A) (A) (A) (A) (A)
                 (A) (A) (A) (A) (A) (A) (A) (A) (A) (A) (A) (A)
                 (A) (A) (A) (A) (A) (A) (A) (A) (A) (A) (A) (A)
                 (A) (A) (A) (A) (A) (A) (A) (A) (A) (A) (A) (A)
                 (A) (A) (A) (A) (A) (A) (A) (A) (A) (A) (A) (A)
                 (A) (A) (A) (A) (A) (A) (A) (A) (A) (A) (A) (A)
                 (A) (A) (A) (A) (A) (A) (A) (A) (A) (A) (A) (A)
                 (A) (A) (A) (A) (A) (A) (A) (A) (A) (A) (A) (A)
                 (A) (A) (A) (A) (A) (A) (A) (A) (A) (A) (A) (A)
                 (A) (A) (A) (A) (A) (A) (A) (A) (A) (A) (A) (A)
                 (A) (A) (A) (A) (A) (A) (A) (A) (A) (A) (A) (A)
                 (A) (A) (A) (A) (A) (A) (A) (A) (A) (A) (A) (A)
                 (A) (A) (A) (A) (A) (A) (A) (A) (A) (A) (A) (A)
                 (A) (A) (A) (A) (A) (A) (A) (A) (A) (A) (A) (A)
                 (A) (A) (A) (A) (A) (A) (A) (A) (A) (A) (A) (A)
                 (A) (A) (A) (A) (A) (A) (A) (A) (A) (A) (A) (A)
                 (A) (A) (A) (A) (A) (A) (A) (A) (A) (A) (A) (A)
                 (A) (A) (A) (A) (A) (A) (A) (A) (A) (A) (A) (A)
                 (A) (A) (A) (A) (A) (A) (A) (A) (A) (A) (A) (A)
                 (A) (A) (A) (A) (A) (A) (A) (A) (A) (A) (A) (A)
                 (A) (A) (A) (A) (A) (A) (A) (A) (A) (A) (A) (A)
                 (A) (A) (A) (A) (A) (A) (A) (A) (A) (A) (A) (A)
                 (A) (A) (A) (A) (A) (A) (A) (A) (A) (A) (A) (A)
                 (A) (A) (A) (A) (A) (A) (A) (A) (A) (A) (A) (A)
                 (A) (A) (A) (A) (A) (A) (A) (A) (A) (A) (A) (A)
                 (A) (A) (A) (A) (A) (A) (A) (A) (A) (A) (A) (A)
                 (A) (A) (A) (A) (A) (A) (A) (A) (A) (A) (A) (A)
                 (A) (A) (A) (A) (A) (A) (A) (A) (A) (A) (A) (A)
                 (A) (A) (A) (A) (A) (A) (A) (A) (A) (A) (A) (A)
                 (A) (A) (A) (A) (A) (A) (A) (A) (A) (A) (A) (A)
                 (A) (A) (A) (A) (A) (A) (A) (A) (A) (A) (A) (A)
                 (A) (A) (A) (A) (A) (A) (A) (A) (A) (A) (A) (A)
                 (A) (A) (A) (A) (A) (A) (A) (A)
 Beta  Orbitals:
       Occupied  (A) (A) (A) (A) (A) (A) (A) (A) (A) (A) (A) (A)
                 (A) (A) (A) (A) (A) (A) (A) (A) (A) (A) (A) (A)
                 (A) (A) (A) (A) (A) (A) (A) (A) (A) (A) (A) (A)
                 (A) (A) (A) (A) (A) (A) (A) (A) (A) (A) (A) (A)
                 (A) (A) (A) (A) (A) (A) (A) (A) (A) (A) (A) (A)
                 (A) (A) (A) (A) (A) (A) (A) (A) (A) (A) (A) (A)
                 (A) (A) (A) (A) (A) (A) (A) (A) (A) (A) (A) (A)
                 (A) (A) (A) (A) (A) (A) (A) (A) (A) (A) (A) (A)
                 (A) (A) (A) (A) (A) (A) (A) (A) (A) (A) (A) (A)
                 (A) (A) (A) (A) (A) (A) (A) (A) (A) (A) (A) (A)
                 (A) (A) (A) (A) (A) (A) (A) (A) (A) (A) (A) (A)
                 (A) (A) (A) (A) (A) (A) (A) (A) (A) (A) (A) (A)
                 (A) (A) (A) (A) (A) (A) (A) (A) (A) (A) (A) (A)
                 (A) (A) (A) (A) (A) (A) (A) (A) (A) (A) (A) (A)
                 (A) (A) (A) (A) (A) (A) (A) (A) (A) (A) (A) (A)
                 (A) (A) (A) (A) (A) (A) (A) (A) (A) (A) (A) (A)
                 (A) (A) (A) (A) (A) (A) (A) (A) (A) (A) (A) (A)
                 (A) (A) (A) (A) (A) (A) (A) (A) (A) (A) (A) (A)
                 (A) (A) (A) (A) (A) (A) (A) (A) (A) (A) (A) (A)
                 (A) (A) (A) (A) (A) (A) (A) (A) (A) (A) (A) (A)
                 (A) (A) (A) (A) (A) (A) (A) (A) (A) (A) (A) (A)
                 (A) (A) (A) (A) (A) (A) (A) (A) (A) (A) (A) (A)
                 (A) (A) (A) (A) (A) (A) (A) (A) (A) (A) (A) (A)
                 (A) (A) (A) (A) (A) (A) (A) (A) (A) (A) (A) (A)
                 (A) (A) (A) (A) (A) (A) (A) (A) (A) (A) (A) (A)
                 (A) (A) (A) (A) (A) (A) (A) (A) (A) (A) (A) (A)
                 (A) (A) (A) (A) (A) (A) (A) (A) (A) (A) (A) (A)
                 (A) (A) (A) (A) (A) (A) (A) (A) (A) (A) (A) (A)
                 (A) (A) (A) (A) (A) (A) (A) (A) (A) (A) (A) (A)
                 (A) (A) (A) (A) (A) (A) (A) (A) (A) (A) (A) (A)
                 (A) (A) (A) (A) (A) (A) (A) (A) (A) (A) (A) (A)
                 (A) (A) (A) (A) (A) (A) (A) (A) (A) (A) (A) (A)
                 (A) (A) (A) (A) (A) (A)
       Virtual   (A) (A) (A) (A) (A) (A) (A) (A) (A) (A) (A) (A)
                 (A) (A) (A) (A) (A) (A) (A) (A) (A) (A) (A) (A)
                 (A) (A) (A) (A) (A) (A) (A) (A) (A) (A) (A) (A)
                 (A) (A) (A) (A) (A) (A) (A) (A) (A) (A) (A) (A)
                 (A) (A) (A) (A) (A) (A) (A) (A) (A) (A) (A) (A)
                 (A) (A) (A) (A) (A) (A) (A) (A) (A) (A) (A) (A)
                 (A) (A) (A) (A) (A) (A) (A) (A) (A) (A) (A) (A)
                 (A) (A) (A) (A) (A) (A) (A) (A) (A) (A) (A) (A)
                 (A) (A) (A) (A) (A) (A) (A) (A) (A) (A) (A) (A)
                 (A) (A) (A) (A) (A) (A) (A) (A) (A) (A) (A) (A)
                 (A) (A) (A) (A) (A) (A) (A) (A) (A) (A) (A) (A)
                 (A) (A) (A) (A) (A) (A) (A) (A) (A) (A) (A) (A)
                 (A) (A) (A) (A) (A) (A) (A) (A) (A) (A) (A) (A)
                 (A) (A) (A) (A) (A) (A) (A) (A) (A) (A) (A) (A)
                 (A) (A) (A) (A) (A) (A) (A) (A) (A) (A) (A) (A)
                 (A) (A) (A) (A) (A) (A) (A) (A) (A) (A) (A) (A)
                 (A) (A) (A) (A) (A) (A) (A) (A) (A) (A) (A) (A)
                 (A) (A) (A) (A) (A) (A) (A) (A) (A) (A) (A) (A)
                 (A) (A) (A) (A) (A) (A) (A) (A) (A) (A) (A) (A)
                 (A) (A) (A) (A) (A) (A) (A) (A) (A) (A) (A) (A)
                 (A) (A) (A) (A) (A) (A) (A) (A) (A) (A) (A) (A)
                 (A) (A) (A) (A) (A) (A) (A) (A) (A) (A) (A) (A)
                 (A) (A) (A) (A) (A) (A) (A) (A) (A) (A) (A) (A)
                 (A) (A) (A) (A) (A) (A) (A) (A) (A) (A) (A) (A)
                 (A) (A) (A) (A) (A) (A) (A) (A) (A) (A) (A) (A)
                 (A) (A) (A) (A) (A) (A) (A) (A) (A) (A) (A) (A)
                 (A) (A) (A) (A) (A) (A) (A) (A) (A) (A) (A) (A)
                 (A) (A) (A) (A) (A) (A) (A) (A) (A) (A) (A) (A)
                 (A) (A) (A) (A) (A) (A) (A) (A) (A) (A) (A) (A)
                 (A) (A) (A) (A) (A) (A) (A) (A) (A) (A) (A) (A)
                 (A) (A) (A) (A) (A) (A) (A) (A) (A) (A) (A) (A)
                 (A) (A) (A) (A) (A) (A) (A) (A) (A) (A) (A) (A)
                 (A) (A) (A) (A) (A) (A) (A) (A) (A) (A) (A) (A)
                 (A) (A) (A) (A) (A) (A) (A) (A) (A) (A) (A) (A)
                 (A) (A) (A) (A) (A) (A) (A) (A) (A) (A) (A) (A)
                 (A) (A) (A) (A) (A) (A) (A) (A) (A) (A) (A) (A)
                 (A) (A) (A) (A) (A) (A) (A) (A) (A) (A) (A) (A)
                 (A) (A) (A) (A) (A) (A) (A) (A) (A) (A) (A) (A)
                 (A) (A) (A) (A) (A) (A) (A) (A) (A) (A) (A) (A)
                 (A) (A) (A) (A) (A) (A) (A) (A) (A) (A) (A) (A)
                 (A) (A) (A) (A) (A) (A) (A) (A) (A) (A) (A) (A)
                 (A) (A) (A) (A) (A) (A) (A) (A) (A) (A) (A) (A)
                 (A) (A) (A) (A) (A) (A) (A) (A) (A) (A) (A) (A)
                 (A) (A) (A) (A) (A) (A) (A) (A) (A) (A) (A) (A)
                 (A) (A) (A) (A) (A) (A) (A) (A) (A) (A) (A) (A)
                 (A) (A) (A) (A) (A) (A) (A) (A) (A) (A) (A) (A)
                 (A) (A) (A) (A) (A) (A) (A) (A) (A) (A) (A) (A)
                 (A) (A) (A) (A) (A) (A) (A) (A) (A) (A) (A) (A)
                 (A) (A) (A) (A) (A) (A) (A) (A) (A) (A) (A) (A)
                 (A) (A) (A) (A) (A) (A) (A) (A) (A) (A) (A) (A)
                 (A) (A) (A) (A) (A) (A) (A) (A) (A) (A) (A) (A)
                 (A) (A) (A) (A) (A) (A) (A) (A) (A) (A) (A) (A)
                 (A) (A) (A) (A) (A) (A) (A) (A) (A) (A) (A) (A)
                 (A) (A) (A) (A) (A) (A) (A) (A) (A) (A) (A) (A)
                 (A) (A) (A) (A) (A) (A) (A) (A) (A) (A) (A) (A)
                 (A) (A) (A) (A) (A) (A) (A) (A) (A) (A) (A) (A)
                 (A) (A) (A) (A) (A) (A) (A) (A) (A) (A) (A) (A)
                 (A) (A) (A) (A) (A) (A) (A) (A) (A) (A) (A) (A)
                 (A) (A) (A) (A) (A) (A) (A) (A) (A) (A) (A) (A)
                 (A) (A) (A) (A) (A) (A) (A) (A) (A) (A) (A) (A)
                 (A) (A) (A) (A) (A) (A) (A) (A) (A) (A) (A) (A)
                 (A) (A) (A) (A) (A) (A) (A) (A) (A) (A) (A) (A)
                 (A) (A) (A) (A) (A) (A) (A) (A) (A) (A) (A) (A)
                 (A) (A) (A) (A) (A) (A) (A) (A) (A) (A) (A) (A)
                 (A) (A) (A) (A) (A) (A) (A) (A) (A) (A) (A) (A)
                 (A) (A) (A) (A) (A) (A) (A) (A) (A) (A) (A) (A)
                 (A) (A) (A) (A) (A) (A) (A) (A) (A) (A) (A) (A)
                 (A) (A) (A) (A) (A) (A) (A) (A) (A) (A) (A) (A)
                 (A) (A) (A) (A) (A) (A) (A) (A) (A) (A) (A) (A)
                 (A) (A) (A) (A) (A) (A) (A) (A) (A) (A) (A) (A)
                 (A) (A) (A) (A) (A) (A) (A) (A) (A) (A) (A) (A)
                 (A) (A) (A) (A) (A) (A) (A) (A) (A) (A) (A) (A)
                 (A) (A) (A) (A) (A) (A) (A) (A) (A) (A) (A) (A)
                 (A) (A) (A) (A) (A) (A) (A) (A) (A) (A) (A) (A)
                 (A) (A) (A) (A) (A) (A) (A) (A) (A) (A) (A) (A)
                 (A) (A) (A) (A) (A) (A) (A) (A) (A) (A) (A) (A)
                 (A) (A) (A) (A) (A) (A) (A) (A) (A) (A) (A) (A)
                 (A) (A) (A) (A) (A) (A) (A) (A) (A) (A) (A) (A)
                 (A) (A) (A) (A) (A) (A) (A) (A) (A) (A) (A) (A)
                 (A) (A) (A) (A) (A) (A) (A) (A) (A) (A) (A) (A)
                 (A) (A) (A) (A) (A) (A) (A) (A) (A) (A) (A) (A)
                 (A) (A) (A) (A) (A) (A) (A) (A) (A) (A) (A) (A)
                 (A) (A) (A) (A) (A) (A) (A) (A) (A) (A) (A) (A)
                 (A) (A) (A) (A) (A) (A) (A) (A) (A) (A) (A) (A)
                 (A) (A) (A) (A) (A) (A) (A) (A) (A) (A) (A) (A)
                 (A) (A) (A) (A) (A) (A) (A) (A) (A) (A) (A) (A)
                 (A) (A) (A) (A) (A) (A) (A) (A) (A) (A) (A) (A)
                 (A) (A) (A) (A) (A) (A) (A) (A) (A) (A) (A) (A)
                 (A) (A) (A) (A) (A) (A) (A) (A) (A) (A) (A) (A)
                 (A) (A) (A) (A) (A) (A) (A) (A) (A) (A) (A) (A)
                 (A) (A) (A) (A) (A) (A) (A) (A) (A) (A) (A) (A)
                 (A) (A) (A) (A) (A) (A) (A) (A) (A) (A) (A) (A)
                 (A) (A) (A) (A) (A) (A) (A) (A) (A) (A) (A) (A)
                 (A) (A) (A) (A) (A) (A) (A) (A) (A) (A) (A) (A)
                 (A) (A) (A) (A) (A) (A) (A) (A) (A) (A) (A) (A)
                 (A) (A) (A) (A) (A) (A) (A) (A) (A) (A) (A) (A)
                 (A) (A) (A) (A) (A) (A) (A) (A) (A) (A) (A) (A)
                 (A) (A) (A) (A) (A) (A) (A) (A) (A) (A) (A) (A)
                 (A) (A) (A) (A) (A) (A) (A) (A) (A) (A) (A) (A)
                 (A) (A) (A) (A) (A) (A) (A) (A) (A) (A) (A) (A)
                 (A) (A) (A) (A) (A) (A) (A) (A) (A) (A) (A) (A)
                 (A) (A) (A) (A) (A) (A) (A) (A) (A) (A) (A) (A)
                 (A) (A) (A) (A) (A) (A) (A) (A) (A) (A) (A) (A)
                 (A) (A) (A) (A) (A) (A) (A) (A) (A) (A) (A) (A)
                 (A) (A) (A) (A) (A) (A) (A) (A) (A) (A) (A) (A)
                 (A) (A) (A) (A) (A) (A) (A) (A) (A) (A) (A) (A)
                 (A) (A) (A) (A) (A) (A) (A) (A) (A) (A) (A) (A)
                 (A) (A) (A) (A) (A) (A) (A) (A) (A) (A) (A) (A)
                 (A) (A) (A) (A) (A) (A) (A) (A) (A) (A) (A) (A)
                 (A) (A) (A) (A) (A) (A) (A) (A) (A) (A) (A) (A)
                 (A) (A) (A) (A) (A) (A) (A) (A) (A) (A) (A) (A)
                 (A) (A) (A) (A) (A) (A) (A) (A) (A) (A) (A) (A)
                 (A) (A) (A) (A) (A) (A) (A) (A) (A) (A) (A) (A)
                 (A) (A) (A) (A) (A) (A) (A) (A) (A) (A) (A) (A)
                 (A) (A) (A) (A) (A) (A) (A) (A) (A) (A) (A) (A)
                 (A) (A) (A) (A) (A) (A) (A) (A) (A) (A) (A) (A)
                 (A) (A) (A) (A) (A) (A) (A) (A) (A) (A) (A) (A)
                 (A) (A) (A) (A) (A) (A) (A) (A) (A) (A) (A) (A)
                 (A) (A) (A) (A) (A) (A) (A) (A) (A) (A) (A) (A)
                 (A) (A) (A) (A) (A) (A) (A) (A) (A) (A) (A) (A)
                 (A) (A) (A) (A) (A) (A) (A) (A) (A) (A) (A) (A)
                 (A) (A) (A) (A) (A) (A) (A) (A) (A) (A) (A) (A)
                 (A) (A) (A) (A) (A) (A) (A) (A) (A) (A)
 The electronic state is 3-A.
 Alpha  occ. eigenvalues --  -24.75370 -24.75353 -24.75343 -24.75317 -24.75092
 Alpha  occ. eigenvalues --  -24.75057 -14.47142 -14.47132 -14.47092 -14.47066
 Alpha  occ. eigenvalues --  -14.46822 -14.46794 -10.35962 -10.35943 -10.35238
 Alpha  occ. eigenvalues --  -10.35202 -10.35135 -10.35104 -10.34561 -10.34535
 Alpha  occ. eigenvalues --  -10.34480 -10.34448 -10.32910 -10.32885 -10.32826
 Alpha  occ. eigenvalues --  -10.32824 -10.32448 -10.32390 -10.32318 -10.32252
 Alpha  occ. eigenvalues --  -10.32249 -10.32241 -10.32198 -10.32188 -10.32138
 Alpha  occ. eigenvalues --  -10.32123 -10.32072 -10.32057 -10.31885 -10.31768
 Alpha  occ. eigenvalues --  -10.31768 -10.31739 -10.31626 -10.31614 -10.31322
 Alpha  occ. eigenvalues --  -10.31256 -10.31243 -10.31226 -10.31213 -10.31205
 Alpha  occ. eigenvalues --  -10.31173 -10.31107 -10.31091 -10.31023 -10.31019
 Alpha  occ. eigenvalues --  -10.31010 -10.30993 -10.30979 -10.30977 -10.30964
 Alpha  occ. eigenvalues --  -10.30951 -10.30929 -10.30924 -10.30900 -10.30876
 Alpha  occ. eigenvalues --  -10.30865 -10.30862 -10.30856 -10.30841 -10.30812
 Alpha  occ. eigenvalues --  -10.30761 -10.30754 -10.30727 -10.30719 -10.30717
 Alpha  occ. eigenvalues --  -10.30686 -10.30667 -10.30659 -10.30607 -10.30550
 Alpha  occ. eigenvalues --  -10.30523 -10.30454 -10.30407 -10.30388 -10.30265
 Alpha  occ. eigenvalues --  -10.30244 -10.30243 -10.30185 -10.30163 -10.30098
 Alpha  occ. eigenvalues --  -10.30034 -10.29983 -10.29917 -10.29857 -10.29800
 Alpha  occ. eigenvalues --  -10.29690 -10.29687 -10.29506 -10.29463 -10.29125
 Alpha  occ. eigenvalues --  -10.29122 -10.29121 -10.29091 -10.29046 -10.28980
 Alpha  occ. eigenvalues --  -10.28843 -10.28756 -10.28734 -10.28726 -10.28720
 Alpha  occ. eigenvalues --  -10.28679  -6.91104  -6.91083  -6.90782  -1.24518
 Alpha  occ. eigenvalues --   -1.24493  -1.24217  -1.21291  -1.21265  -1.20946
 Alpha  occ. eigenvalues --   -1.09263  -1.08767  -1.08732  -1.07527  -1.07066
 Alpha  occ. eigenvalues --   -1.07022  -1.00291  -1.00230  -0.99194  -0.96881
 Alpha  occ. eigenvalues --   -0.96769  -0.96150  -0.95919  -0.95859  -0.95042
 Alpha  occ. eigenvalues --   -0.93999  -0.93949  -0.93265  -0.92394  -0.91931
 Alpha  occ. eigenvalues --   -0.91228  -0.91155  -0.90427  -0.89768  -0.89709
 Alpha  occ. eigenvalues --   -0.89185  -0.88958  -0.88848  -0.88676  -0.88500
 Alpha  occ. eigenvalues --   -0.87224  -0.85775  -0.85717  -0.85618  -0.85260
 Alpha  occ. eigenvalues --   -0.85129  -0.85087  -0.84985  -0.84909  -0.84892
 Alpha  occ. eigenvalues --   -0.84662  -0.84597  -0.84536  -0.84457  -0.83681
 Alpha  occ. eigenvalues --   -0.83522  -0.83436  -0.83114  -0.81123  -0.81004
 Alpha  occ. eigenvalues --   -0.80270  -0.80249  -0.79999  -0.79938  -0.79472
 Alpha  occ. eigenvalues --   -0.79253  -0.79014  -0.76775  -0.76531  -0.76219
 Alpha  occ. eigenvalues --   -0.74951  -0.74886  -0.74156  -0.72776  -0.72616
 Alpha  occ. eigenvalues --   -0.72510  -0.72065  -0.72005  -0.71913  -0.71128
 Alpha  occ. eigenvalues --   -0.70679  -0.70547  -0.70321  -0.70074  -0.69556
 Alpha  occ. eigenvalues --   -0.69409  -0.69259  -0.69007  -0.68945  -0.68139
 Alpha  occ. eigenvalues --   -0.66958  -0.66864  -0.66688  -0.66499  -0.65353
 Alpha  occ. eigenvalues --   -0.65028  -0.64583  -0.64457  -0.64414  -0.64141
 Alpha  occ. eigenvalues --   -0.63945  -0.63195  -0.63140  -0.62694  -0.62594
 Alpha  occ. eigenvalues --   -0.62546  -0.62429  -0.62321  -0.61819  -0.61600
 Alpha  occ. eigenvalues --   -0.61496  -0.61442  -0.60950  -0.60122  -0.58829
 Alpha  occ. eigenvalues --   -0.58596  -0.58308  -0.57858  -0.57639  -0.57243
 Alpha  occ. eigenvalues --   -0.56351  -0.56081  -0.55905  -0.55842  -0.55651
 Alpha  occ. eigenvalues --   -0.55589  -0.55506  -0.55440  -0.55268  -0.55209
 Alpha  occ. eigenvalues --   -0.55119  -0.55016  -0.54956  -0.54843  -0.54796
 Alpha  occ. eigenvalues --   -0.54731  -0.54673  -0.54472  -0.54275  -0.54217
 Alpha  occ. eigenvalues --   -0.54171  -0.53872  -0.53443  -0.53313  -0.52914
 Alpha  occ. eigenvalues --   -0.52615  -0.52541  -0.52520  -0.52477  -0.52397
 Alpha  occ. eigenvalues --   -0.51980  -0.51933  -0.51821  -0.51726  -0.51705
 Alpha  occ. eigenvalues --   -0.51441  -0.51438  -0.51288  -0.51253  -0.51232
 Alpha  occ. eigenvalues --   -0.51150  -0.51113  -0.50945  -0.50816  -0.50693
 Alpha  occ. eigenvalues --   -0.50618  -0.50566  -0.50352  -0.50247  -0.50227
 Alpha  occ. eigenvalues --   -0.50108  -0.50041  -0.49964  -0.49920  -0.49847
 Alpha  occ. eigenvalues --   -0.49757  -0.49704  -0.49563  -0.49495  -0.49431
 Alpha  occ. eigenvalues --   -0.49191  -0.48955  -0.48903  -0.48643  -0.48582
 Alpha  occ. eigenvalues --   -0.48492  -0.48130  -0.48106  -0.47669  -0.47587
 Alpha  occ. eigenvalues --   -0.47528  -0.47466  -0.47349  -0.47081  -0.46930
 Alpha  occ. eigenvalues --   -0.46693  -0.46609  -0.46558  -0.46528  -0.46430
 Alpha  occ. eigenvalues --   -0.46307  -0.46067  -0.45944  -0.45915  -0.45803
 Alpha  occ. eigenvalues --   -0.45797  -0.45749  -0.45677  -0.45570  -0.45297
 Alpha  occ. eigenvalues --   -0.45154  -0.45118  -0.44958  -0.44687  -0.44603
 Alpha  occ. eigenvalues --   -0.44432  -0.44324  -0.44227  -0.44158  -0.43952
 Alpha  occ. eigenvalues --   -0.43849  -0.43799  -0.43637  -0.43525  -0.43506
 Alpha  occ. eigenvalues --   -0.43363  -0.43320  -0.43218  -0.43128  -0.43101
 Alpha  occ. eigenvalues --   -0.43065  -0.42967  -0.42790  -0.42697  -0.42661
 Alpha  occ. eigenvalues --   -0.42309  -0.42306  -0.42250  -0.41857  -0.41828
 Alpha  occ. eigenvalues --   -0.41722  -0.41295  -0.40195  -0.40123  -0.39875
 Alpha  occ. eigenvalues --   -0.39738  -0.39660  -0.39426  -0.38892  -0.38838
 Alpha  occ. eigenvalues --   -0.38211  -0.37796  -0.37748  -0.37406  -0.36560
 Alpha  occ. eigenvalues --   -0.35763  -0.35523  -0.34277  -0.34198  -0.33674
 Alpha  occ. eigenvalues --   -0.33531  -0.33428  -0.33272  -0.33173  -0.33053
 Alpha  occ. eigenvalues --   -0.32931  -0.32571  -0.32439  -0.32151  -0.32113
 Alpha  occ. eigenvalues --   -0.31736  -0.31657  -0.30988  -0.30776  -0.30626
 Alpha  occ. eigenvalues --   -0.29396  -0.26725  -0.26669  -0.26137  -0.25991
 Alpha  occ. eigenvalues --   -0.25847  -0.20390
 Alpha virt. eigenvalues --   -0.03112  -0.03066  -0.01051  -0.01004  -0.00184
 Alpha virt. eigenvalues --    0.03971   0.04038   0.04726   0.05936   0.06060
 Alpha virt. eigenvalues --    0.06079   0.06186   0.06525   0.06672   0.07595
 Alpha virt. eigenvalues --    0.07671   0.08172   0.08640   0.09425   0.10525
 Alpha virt. eigenvalues --    0.10640   0.10796   0.11224   0.11326   0.11476
 Alpha virt. eigenvalues --    0.13455   0.13509   0.13981   0.14238   0.14350
 Alpha virt. eigenvalues --    0.15830   0.16374   0.16855   0.17012   0.17227
 Alpha virt. eigenvalues --    0.17382   0.17785   0.17857   0.17998   0.18396
 Alpha virt. eigenvalues --    0.18460   0.18601   0.18741   0.19006   0.19058
 Alpha virt. eigenvalues --    0.19228   0.19611   0.19765   0.20341   0.20410
 Alpha virt. eigenvalues --    0.20465   0.20737   0.21126   0.21324   0.21775
 Alpha virt. eigenvalues --    0.22002   0.22074   0.22117   0.22233   0.22333
 Alpha virt. eigenvalues --    0.22501   0.22641   0.22697   0.22740   0.22852
 Alpha virt. eigenvalues --    0.23110   0.23283   0.23297   0.23376   0.23470
 Alpha virt. eigenvalues --    0.23597   0.23695   0.23750   0.23854   0.24045
 Alpha virt. eigenvalues --    0.24099   0.24154   0.24214   0.24272   0.24403
 Alpha virt. eigenvalues --    0.24608   0.24719   0.24814   0.24981   0.25195
 Alpha virt. eigenvalues --    0.25257   0.25334   0.25727   0.25855   0.25976
 Alpha virt. eigenvalues --    0.26016   0.26117   0.26216   0.26282   0.26396
 Alpha virt. eigenvalues --    0.26527   0.26583   0.26663   0.26712   0.26760
 Alpha virt. eigenvalues --    0.26909   0.26956   0.27014   0.27081   0.27142
 Alpha virt. eigenvalues --    0.27194   0.27511   0.27547   0.27626   0.27718
 Alpha virt. eigenvalues --    0.27962   0.28003   0.28143   0.28276   0.28491
 Alpha virt. eigenvalues --    0.28525   0.28541   0.28579   0.28626   0.28724
 Alpha virt. eigenvalues --    0.28865   0.29082   0.29127   0.29351   0.29692
 Alpha virt. eigenvalues --    0.29932   0.30164   0.30272   0.30524   0.30542
 Alpha virt. eigenvalues --    0.30634   0.30892   0.31391   0.31514   0.31955
 Alpha virt. eigenvalues --    0.32320   0.32935   0.33106   0.33434   0.33616
 Alpha virt. eigenvalues --    0.33638   0.33666   0.33697   0.33884   0.33951
 Alpha virt. eigenvalues --    0.34084   0.34205   0.34764   0.34941   0.34968
 Alpha virt. eigenvalues --    0.35006   0.35065   0.35318   0.35530   0.35716
 Alpha virt. eigenvalues --    0.35910   0.36074   0.36229   0.36277   0.36599
 Alpha virt. eigenvalues --    0.36667   0.37164   0.37227   0.37333   0.37455
 Alpha virt. eigenvalues --    0.37940   0.38008   0.38043   0.38143   0.38212
 Alpha virt. eigenvalues --    0.38318   0.38557   0.38623   0.38741   0.38812
 Alpha virt. eigenvalues --    0.39051   0.39169   0.39271   0.39306   0.39856
 Alpha virt. eigenvalues --    0.39867   0.40423   0.41018   0.41104   0.41261
 Alpha virt. eigenvalues --    0.41323   0.41455   0.41583   0.41865   0.42145
 Alpha virt. eigenvalues --    0.42268   0.42364   0.42789   0.42839   0.43004
 Alpha virt. eigenvalues --    0.43083   0.43444   0.44440   0.44899   0.45039
 Alpha virt. eigenvalues --    0.45675   0.45855   0.45959   0.46207   0.46726
 Alpha virt. eigenvalues --    0.46933   0.47481   0.47668   0.47739   0.47807
 Alpha virt. eigenvalues --    0.47860   0.48420   0.48616   0.49741   0.50234
 Alpha virt. eigenvalues --    0.51034   0.51337   0.51418   0.51607   0.51818
 Alpha virt. eigenvalues --    0.52029   0.52203   0.52760   0.52869   0.53142
 Alpha virt. eigenvalues --    0.53358   0.53553   0.53761   0.54012   0.54475
 Alpha virt. eigenvalues --    0.54597   0.54780   0.54794   0.55000   0.55170
 Alpha virt. eigenvalues --    0.55260   0.55318   0.55390   0.55500   0.56031
 Alpha virt. eigenvalues --    0.56317   0.56872   0.56970   0.57344   0.57422
 Alpha virt. eigenvalues --    0.57509   0.58005   0.58044   0.58156   0.58342
 Alpha virt. eigenvalues --    0.58389   0.58648   0.58794   0.58828   0.58890
 Alpha virt. eigenvalues --    0.58953   0.59010   0.59042   0.59238   0.59547
 Alpha virt. eigenvalues --    0.59781   0.59898   0.60187   0.60426   0.60605
 Alpha virt. eigenvalues --    0.60671   0.60891   0.60952   0.60991   0.61086
 Alpha virt. eigenvalues --    0.61179   0.61336   0.61374   0.61448   0.61588
 Alpha virt. eigenvalues --    0.61814   0.61975   0.62053   0.62215   0.62449
 Alpha virt. eigenvalues --    0.62533   0.62583   0.62715   0.62749   0.62886
 Alpha virt. eigenvalues --    0.62910   0.63161   0.63359   0.63437   0.63561
 Alpha virt. eigenvalues --    0.63582   0.63698   0.63792   0.63898   0.63930
 Alpha virt. eigenvalues --    0.64071   0.64247   0.64412   0.64573   0.64673
 Alpha virt. eigenvalues --    0.64961   0.65080   0.65111   0.65312   0.65399
 Alpha virt. eigenvalues --    0.65481   0.65541   0.65631   0.65798   0.65847
 Alpha virt. eigenvalues --    0.65979   0.66054   0.66240   0.66269   0.66442
 Alpha virt. eigenvalues --    0.66525   0.66593   0.66640   0.66745   0.66833
 Alpha virt. eigenvalues --    0.66919   0.67181   0.67310   0.67448   0.67555
 Alpha virt. eigenvalues --    0.67664   0.67823   0.67897   0.67934   0.68022
 Alpha virt. eigenvalues --    0.68115   0.68199   0.68313   0.68448   0.68519
 Alpha virt. eigenvalues --    0.68559   0.68597   0.68640   0.68801   0.68864
 Alpha virt. eigenvalues --    0.68934   0.68976   0.69285   0.69470   0.69578
 Alpha virt. eigenvalues --    0.69694   0.69844   0.69902   0.70038   0.70151
 Alpha virt. eigenvalues --    0.70194   0.70280   0.70379   0.70468   0.70600
 Alpha virt. eigenvalues --    0.70725   0.70774   0.70870   0.70996   0.71030
 Alpha virt. eigenvalues --    0.71105   0.71158   0.71362   0.71445   0.71581
 Alpha virt. eigenvalues --    0.71723   0.71747   0.71844   0.71965   0.72093
 Alpha virt. eigenvalues --    0.72141   0.72286   0.72396   0.72521   0.72567
 Alpha virt. eigenvalues --    0.72755   0.72947   0.73207   0.73841   0.73866
 Alpha virt. eigenvalues --    0.74318   0.74791   0.74916   0.75416   0.75606
 Alpha virt. eigenvalues --    0.75690   0.75975   0.76269   0.76836   0.77340
 Alpha virt. eigenvalues --    0.77667   0.77979   0.78242   0.78333   0.78640
 Alpha virt. eigenvalues --    0.78800   0.78923   0.79133   0.79322   0.79490
 Alpha virt. eigenvalues --    0.79571   0.79644   0.79791   0.79814   0.80262
 Alpha virt. eigenvalues --    0.80359   0.80639   0.80846   0.81421   0.81692
 Alpha virt. eigenvalues --    0.82405   0.82989   0.83044   0.83206   0.83351
 Alpha virt. eigenvalues --    0.83620   0.83962   0.84102   0.84174   0.84355
 Alpha virt. eigenvalues --    0.84564   0.84792   0.84923   0.84953   0.85125
 Alpha virt. eigenvalues --    0.85418   0.85504   0.85709   0.85923   0.86021
 Alpha virt. eigenvalues --    0.86174   0.86554   0.86661   0.86905   0.87173
 Alpha virt. eigenvalues --    0.87514   0.87585   0.87638   0.87797   0.88213
 Alpha virt. eigenvalues --    0.88372   0.88436   0.88763   0.89269   0.89367
 Alpha virt. eigenvalues --    0.89752   0.90135   0.90492   0.90819   0.90901
 Alpha virt. eigenvalues --    0.90944   0.91059   0.91109   0.91441   0.91466
 Alpha virt. eigenvalues --    0.91569   0.91607   0.91761   0.91793   0.91848
 Alpha virt. eigenvalues --    0.92067   0.92429   0.92592   0.92703   0.92761
 Alpha virt. eigenvalues --    0.92848   0.92940   0.92989   0.93064   0.93082
 Alpha virt. eigenvalues --    0.93193   0.93287   0.93359   0.93377   0.93465
 Alpha virt. eigenvalues --    0.93733   0.94142   0.94285   0.94500   0.94542
 Alpha virt. eigenvalues --    0.94682   0.94789   0.94928   0.95117   0.95156
 Alpha virt. eigenvalues --    0.95324   0.95473   0.95560   0.95685   0.95824
 Alpha virt. eigenvalues --    0.95936   0.96114   0.96126   0.96186   0.96301
 Alpha virt. eigenvalues --    0.96371   0.96476   0.96525   0.96606   0.96846
 Alpha virt. eigenvalues --    0.96979   0.97156   0.97257   0.97468   0.97723
 Alpha virt. eigenvalues --    0.97749   0.98018   0.98051   0.98172   0.98253
 Alpha virt. eigenvalues --    0.98487   0.98746   0.99069   0.99295   0.99400
 Alpha virt. eigenvalues --    0.99448   0.99526   0.99851   0.99991   1.00081
 Alpha virt. eigenvalues --    1.00284   1.00428   1.00532   1.00767   1.00924
 Alpha virt. eigenvalues --    1.00965   1.01109   1.01323   1.01487   1.01588
 Alpha virt. eigenvalues --    1.01717   1.01889   1.02164   1.02214   1.02462
 Alpha virt. eigenvalues --    1.02672   1.02740   1.02895   1.03111   1.03155
 Alpha virt. eigenvalues --    1.03380   1.03403   1.03507   1.03654   1.03858
 Alpha virt. eigenvalues --    1.03989   1.04286   1.04339   1.04737   1.05046
 Alpha virt. eigenvalues --    1.05235   1.05354   1.05448   1.05648   1.05706
 Alpha virt. eigenvalues --    1.05901   1.06078   1.06262   1.06524   1.06987
 Alpha virt. eigenvalues --    1.07306   1.07365   1.07764   1.08003   1.08249
 Alpha virt. eigenvalues --    1.08443   1.08567   1.08745   1.08839   1.08851
 Alpha virt. eigenvalues --    1.09269   1.09732   1.10063   1.10391   1.10818
 Alpha virt. eigenvalues --    1.10995   1.11124   1.11275   1.11678   1.11712
 Alpha virt. eigenvalues --    1.11916   1.11947   1.12264   1.12360   1.12418
 Alpha virt. eigenvalues --    1.12493   1.12675   1.12889   1.13321   1.13359
 Alpha virt. eigenvalues --    1.13599   1.13820   1.13967   1.14208   1.14364
 Alpha virt. eigenvalues --    1.15022   1.15497   1.15763   1.15988   1.16574
 Alpha virt. eigenvalues --    1.16774   1.17037   1.17370   1.17589   1.17694
 Alpha virt. eigenvalues --    1.18004   1.18205   1.18692   1.18904   1.19251
 Alpha virt. eigenvalues --    1.19648   1.19659   1.19772   1.20030   1.20358
 Alpha virt. eigenvalues --    1.20439   1.20645   1.20837   1.21396   1.21622
 Alpha virt. eigenvalues --    1.21826   1.21921   1.22012   1.22117   1.22540
 Alpha virt. eigenvalues --    1.22577   1.22904   1.23189   1.23289   1.23428
 Alpha virt. eigenvalues --    1.23478   1.23662   1.23889   1.24140   1.24475
 Alpha virt. eigenvalues --    1.24624   1.24730   1.24772   1.24933   1.25177
 Alpha virt. eigenvalues --    1.25406   1.25542   1.25870   1.26365   1.26495
 Alpha virt. eigenvalues --    1.26913   1.26992   1.27178   1.27204   1.27265
 Alpha virt. eigenvalues --    1.27786   1.27826   1.28288   1.28467   1.28544
 Alpha virt. eigenvalues --    1.28741   1.29130   1.29218   1.29488   1.29916
 Alpha virt. eigenvalues --    1.30059   1.30214   1.30401   1.30709   1.30791
 Alpha virt. eigenvalues --    1.31020   1.31415   1.31705   1.31900   1.32089
 Alpha virt. eigenvalues --    1.32306   1.32607   1.32737   1.32836   1.33097
 Alpha virt. eigenvalues --    1.33209   1.33505   1.33879   1.34084   1.34257
 Alpha virt. eigenvalues --    1.34356   1.34495   1.34673   1.34765   1.34844
 Alpha virt. eigenvalues --    1.35031   1.35775   1.35861   1.36158   1.36721
 Alpha virt. eigenvalues --    1.36768   1.38289   1.38344   1.38471   1.38527
 Alpha virt. eigenvalues --    1.39146   1.39292   1.39747   1.39996   1.40098
 Alpha virt. eigenvalues --    1.40362   1.41477   1.41626   1.41796   1.41878
 Alpha virt. eigenvalues --    1.42417   1.42613   1.42695   1.42980   1.43351
 Alpha virt. eigenvalues --    1.43379   1.43796   1.44150   1.44402   1.44512
 Alpha virt. eigenvalues --    1.44628   1.44678   1.45024   1.45258   1.45632
 Alpha virt. eigenvalues --    1.45709   1.45795   1.46016   1.46034   1.46736
 Alpha virt. eigenvalues --    1.46898   1.47489   1.47699   1.48023   1.48034
 Alpha virt. eigenvalues --    1.48424   1.49483   1.49541   1.49577   1.50095
 Alpha virt. eigenvalues --    1.50202   1.50513   1.51031   1.51108   1.51218
 Alpha virt. eigenvalues --    1.51605   1.51618   1.51711   1.51755   1.52092
 Alpha virt. eigenvalues --    1.52093   1.52147   1.52205   1.52334   1.52344
 Alpha virt. eigenvalues --    1.52640   1.53177   1.53201   1.53281   1.53631
 Alpha virt. eigenvalues --    1.53689   1.54026   1.54194   1.54622   1.55163
 Alpha virt. eigenvalues --    1.55460   1.55497   1.55560   1.55861   1.55986
 Alpha virt. eigenvalues --    1.56176   1.56306   1.56361   1.56460   1.56512
 Alpha virt. eigenvalues --    1.57008   1.57071   1.57103   1.57185   1.57270
 Alpha virt. eigenvalues --    1.57426   1.57485   1.57554   1.57787   1.57852
 Alpha virt. eigenvalues --    1.58042   1.58110   1.58130   1.58240   1.58293
 Alpha virt. eigenvalues --    1.58626   1.58675   1.58753   1.59020   1.59084
 Alpha virt. eigenvalues --    1.59179   1.59314   1.59533   1.59673   1.60268
 Alpha virt. eigenvalues --    1.60403   1.60938   1.61630   1.62058   1.62211
 Alpha virt. eigenvalues --    1.62393   1.63085   1.63380   1.63894   1.64026
 Alpha virt. eigenvalues --    1.64527   1.65176   1.65612   1.65855   1.66296
 Alpha virt. eigenvalues --    1.66972   1.67137   1.68355   1.68884   1.69041
 Alpha virt. eigenvalues --    1.69431   1.69754   1.69840   1.70384   1.70535
 Alpha virt. eigenvalues --    1.70628   1.71009   1.71055   1.71140   1.71527
 Alpha virt. eigenvalues --    1.71641   1.72850   1.72946   1.73180   1.73432
 Alpha virt. eigenvalues --    1.73576   1.73912   1.73991   1.74154   1.74688
 Alpha virt. eigenvalues --    1.74934   1.75151   1.75489   1.76108   1.76540
 Alpha virt. eigenvalues --    1.76962   1.77274   1.77597   1.77906   1.78172
 Alpha virt. eigenvalues --    1.78362   1.79363   1.79703   1.79946   1.80295
 Alpha virt. eigenvalues --    1.80447   1.80647   1.82104   1.82504   1.83481
 Alpha virt. eigenvalues --    1.83998   1.84021   1.84171   1.84333   1.84906
 Alpha virt. eigenvalues --    1.85392   1.85526   1.85828   1.86134   1.86267
 Alpha virt. eigenvalues --    1.86328   1.86633   1.87291   1.87344   1.87483
 Alpha virt. eigenvalues --    1.87621   1.88019   1.88381   1.88578   1.88898
 Alpha virt. eigenvalues --    1.88935   1.89103   1.89162   1.89260   1.89309
 Alpha virt. eigenvalues --    1.89369   1.89672   1.90031   1.90333   1.90571
 Alpha virt. eigenvalues --    1.90701   1.90776   1.90971   1.91091   1.91353
 Alpha virt. eigenvalues --    1.91581   1.92432   1.92743   1.93090   1.93633
 Alpha virt. eigenvalues --    1.93813   1.94109   1.94530   1.94621   1.94639
 Alpha virt. eigenvalues --    1.94763   1.95023   1.95175   1.95232   1.95646
 Alpha virt. eigenvalues --    1.95768   1.95897   1.96080   1.96246   1.96632
 Alpha virt. eigenvalues --    1.96803   1.96840   1.96917   1.96955   1.97251
 Alpha virt. eigenvalues --    1.97331   1.97676   1.97903   1.98074   1.98261
 Alpha virt. eigenvalues --    1.98334   1.98608   1.98819   1.99063   1.99089
 Alpha virt. eigenvalues --    1.99177   1.99368   1.99424   1.99657   2.00187
 Alpha virt. eigenvalues --    2.00556   2.00850   2.01091   2.01175   2.01225
 Alpha virt. eigenvalues --    2.01258   2.01350   2.01356   2.01526   2.01867
 Alpha virt. eigenvalues --    2.01996   2.02080   2.02124   2.02464   2.02549
 Alpha virt. eigenvalues --    2.02574   2.02662   2.02730   2.02765   2.03080
 Alpha virt. eigenvalues --    2.03112   2.03176   2.03285   2.03561   2.03754
 Alpha virt. eigenvalues --    2.04030   2.04633   2.04693   2.05116   2.05143
 Alpha virt. eigenvalues --    2.05443   2.05815   2.06131   2.06190   2.06261
 Alpha virt. eigenvalues --    2.06474   2.06627   2.06756   2.06831   2.06927
 Alpha virt. eigenvalues --    2.07175   2.07725   2.07873   2.07943   2.08427
 Alpha virt. eigenvalues --    2.08509   2.08620   2.08747   2.09623   2.09796
 Alpha virt. eigenvalues --    2.09839   2.09904   2.10173   2.10317   2.10416
 Alpha virt. eigenvalues --    2.10735   2.10945   2.11008   2.11129   2.11291
 Alpha virt. eigenvalues --    2.11473   2.12138   2.12358   2.13073   2.13585
 Alpha virt. eigenvalues --    2.13704   2.14224   2.14281   2.14536   2.14963
 Alpha virt. eigenvalues --    2.14995   2.15289   2.15386   2.15477   2.15541
 Alpha virt. eigenvalues --    2.15829   2.16221   2.16625   2.17493   2.18051
 Alpha virt. eigenvalues --    2.18219   2.18315   2.18358   2.18662   2.19002
 Alpha virt. eigenvalues --    2.19181   2.19417   2.19457   2.19715   2.20060
 Alpha virt. eigenvalues --    2.20169   2.20322   2.20810   2.21003   2.21584
 Alpha virt. eigenvalues --    2.21778   2.22006   2.22178   2.22313   2.22677
 Alpha virt. eigenvalues --    2.22739   2.22784   2.22963   2.23112   2.23450
 Alpha virt. eigenvalues --    2.24323   2.24388   2.24621   2.24948   2.25077
 Alpha virt. eigenvalues --    2.25161   2.25346   2.25469   2.25575   2.25732
 Alpha virt. eigenvalues --    2.25965   2.26274   2.26656   2.27168   2.27493
 Alpha virt. eigenvalues --    2.28155   2.28442   2.28965   2.29196   2.29259
 Alpha virt. eigenvalues --    2.29317   2.29406   2.29613   2.29751   2.29885
 Alpha virt. eigenvalues --    2.29952   2.30116   2.30337   2.30535   2.30625
 Alpha virt. eigenvalues --    2.31076   2.31113   2.31660   2.31838   2.32165
 Alpha virt. eigenvalues --    2.32248   2.32652   2.33129   2.33292   2.33411
 Alpha virt. eigenvalues --    2.33641   2.33847   2.33993   2.34332   2.34545
 Alpha virt. eigenvalues --    2.34682   2.34768   2.34873   2.34970   2.35251
 Alpha virt. eigenvalues --    2.35345   2.35636   2.35642   2.35718   2.35910
 Alpha virt. eigenvalues --    2.36412   2.36467   2.36498   2.36603   2.36866
 Alpha virt. eigenvalues --    2.36952   2.37126   2.37211   2.37293   2.37347
 Alpha virt. eigenvalues --    2.37897   2.38088   2.38229   2.38930   2.39036
 Alpha virt. eigenvalues --    2.39363   2.39440   2.39773   2.39822   2.40021
 Alpha virt. eigenvalues --    2.40152   2.40289   2.40621   2.40744   2.40802
 Alpha virt. eigenvalues --    2.40997   2.41274   2.41560   2.41739   2.42403
 Alpha virt. eigenvalues --    2.42619   2.43265   2.43313   2.43594   2.43958
 Alpha virt. eigenvalues --    2.44358   2.44694   2.44944   2.45206   2.45800
 Alpha virt. eigenvalues --    2.46003   2.46243   2.47036   2.47237   2.47482
 Alpha virt. eigenvalues --    2.47775   2.47835   2.47982   2.48132   2.48452
 Alpha virt. eigenvalues --    2.48484   2.48757   2.48829   2.48925   2.49273
 Alpha virt. eigenvalues --    2.49443   2.49659   2.49752   2.50038   2.50269
 Alpha virt. eigenvalues --    2.50890   2.51114   2.51422   2.52105   2.52203
 Alpha virt. eigenvalues --    2.52509   2.52678   2.53348   2.53564   2.53922
 Alpha virt. eigenvalues --    2.53980   2.54118   2.54315   2.54523   2.54639
 Alpha virt. eigenvalues --    2.55007   2.55612   2.55863   2.56539   2.57072
 Alpha virt. eigenvalues --    2.57088   2.57718   2.58147   2.58214   2.58439
 Alpha virt. eigenvalues --    2.59220   2.59805   2.60132   2.60570   2.60778
 Alpha virt. eigenvalues --    2.61145   2.61485   2.61809   2.61890   2.62050
 Alpha virt. eigenvalues --    2.62096   2.62396   2.62592   2.62885   2.63627
 Alpha virt. eigenvalues --    2.64777   2.64887   2.65113   2.65346   2.65724
 Alpha virt. eigenvalues --    2.65781   2.65856   2.65876   2.66013   2.66334
 Alpha virt. eigenvalues --    2.66487   2.66632   2.67007   2.67530   2.68050
 Alpha virt. eigenvalues --    2.68931   2.69243   2.70010   2.70481   2.70540
 Alpha virt. eigenvalues --    2.70598   2.70850   2.71099   2.71733   2.72599
 Alpha virt. eigenvalues --    2.72911   2.72997   2.73024   2.73331   2.73583
 Alpha virt. eigenvalues --    2.74626   2.74728   2.75210   2.75260   2.75524
 Alpha virt. eigenvalues --    2.75576   2.75799   2.75974   2.76033   2.76081
 Alpha virt. eigenvalues --    2.76421   2.77093   2.77315   2.77402   2.77855
 Alpha virt. eigenvalues --    2.78152   2.78203   2.78951   2.79105   2.79123
 Alpha virt. eigenvalues --    2.79256   2.79362   2.79609   2.80123   2.80465
 Alpha virt. eigenvalues --    2.81501   2.81931   2.82090   2.82320   2.82397
 Alpha virt. eigenvalues --    2.82840   2.82942   2.83025   2.83112   2.83601
 Alpha virt. eigenvalues --    2.84450   2.84653   2.84774   2.85318   2.85380
 Alpha virt. eigenvalues --    2.85915   2.86052   2.86346   2.86798   2.86831
 Alpha virt. eigenvalues --    2.87780   2.87900   2.88018   2.88121   2.88443
 Alpha virt. eigenvalues --    2.88583   2.90652   2.90753   2.91269   2.92855
 Alpha virt. eigenvalues --    2.92937   2.93150   2.93523   2.93735   2.94053
 Alpha virt. eigenvalues --    2.94167   2.94509   2.94640   2.96303   2.96470
 Alpha virt. eigenvalues --    2.96659   2.97066   2.97203   2.97450   2.97761
 Alpha virt. eigenvalues --    2.98004   2.98369   2.98791   2.98904   2.99562
 Alpha virt. eigenvalues --    3.00575   3.04839   3.04898   3.05285   3.05453
 Alpha virt. eigenvalues --    3.05824   3.05957   3.06184   3.07200   3.07736
 Alpha virt. eigenvalues --    3.07803   3.08335   3.09091   3.09961   3.10511
 Alpha virt. eigenvalues --    3.12362   3.12463   3.12867   3.12955   3.13032
 Alpha virt. eigenvalues --    3.13499   3.13906   3.15076   3.15195   3.15694
 Alpha virt. eigenvalues --    3.15958   3.18350   3.21281   3.24164   3.24746
 Alpha virt. eigenvalues --    3.25627   3.26034   3.26168   3.26419   3.26542
 Alpha virt. eigenvalues --    3.26577   3.27636   3.27928   3.29076   3.30350
 Alpha virt. eigenvalues --    3.30572   3.31884   3.31919   3.35708   3.37625
 Alpha virt. eigenvalues --    3.38967   3.40264   3.40339   3.41192   3.42325
 Alpha virt. eigenvalues --    3.43195   3.49057   3.50142   3.50527   3.51224
 Alpha virt. eigenvalues --    3.51353   3.52026   3.55529   3.55581   3.56593
 Alpha virt. eigenvalues --    3.62303   3.62365   3.62918   3.90342   3.90435
 Alpha virt. eigenvalues --    3.91460   4.18942   4.18995   4.19568   4.19638
 Alpha virt. eigenvalues --    4.19713   4.19783   4.19880   4.20031   4.20093
 Alpha virt. eigenvalues --    4.20472   4.20569   4.21124   4.21258   4.21772
 Alpha virt. eigenvalues --    4.22625   4.22721   4.22868   4.22996   4.23179
 Alpha virt. eigenvalues --    4.23711   4.24074   4.24591   4.24887   4.24975
 Alpha virt. eigenvalues --    4.25454   4.25513   4.26194   4.27331   4.28218
 Alpha virt. eigenvalues --    4.28328   4.28431   4.29018   4.29414   4.30096
 Alpha virt. eigenvalues --    4.30379   4.31937   4.33504   4.33596   4.34199
 Alpha virt. eigenvalues --    4.34449   4.34541   4.36259   4.36397   4.36980
 Alpha virt. eigenvalues --    4.37048   4.37695   4.37975   4.38514   4.38781
 Alpha virt. eigenvalues --    4.40093   4.40853   4.41279   4.42338   4.42384
 Alpha virt. eigenvalues --    4.42516   4.43036   4.43237   4.43317   4.43943
 Alpha virt. eigenvalues --    4.44590   4.46277   4.46551   4.47106   4.48108
 Alpha virt. eigenvalues --    4.48111   4.49145   4.49510   4.49977   4.50161
 Alpha virt. eigenvalues --    4.50532   4.52541   4.52948   4.53190   4.53518
 Alpha virt. eigenvalues --    4.54909   4.56055   4.56686   4.57156   4.59019
 Alpha virt. eigenvalues --    4.59360   4.59611   4.64418   4.65300   4.66026
 Alpha virt. eigenvalues --    4.67404   4.67444   4.68927   4.69069   4.69452
 Alpha virt. eigenvalues --    4.69794   4.71221   4.71870   4.72622   4.73790
 Alpha virt. eigenvalues --    4.75913   4.75971   4.77705   4.81962   4.82090
 Alpha virt. eigenvalues --    4.82379   4.84575   4.87439   4.91433   4.95152
 Alpha virt. eigenvalues --    4.96756   5.03003   5.03102   5.03386   6.00810
 Alpha virt. eigenvalues --    6.01251   6.04998
  Beta  occ. eigenvalues --  -24.75370 -24.75353 -24.75343 -24.75317 -24.75090
  Beta  occ. eigenvalues --  -24.75055 -14.47138 -14.47132 -14.47091 -14.47068
  Beta  occ. eigenvalues --  -14.46885 -14.46858 -10.35726 -10.35711 -10.35136
  Beta  occ. eigenvalues --  -10.35104 -10.34685 -10.34652 -10.34563 -10.34531
  Beta  occ. eigenvalues --  -10.34479 -10.34454 -10.32911 -10.32883 -10.32825
  Beta  occ. eigenvalues --  -10.32824 -10.32448 -10.32390 -10.32318 -10.32252
  Beta  occ. eigenvalues --  -10.32250 -10.32241 -10.32198 -10.32188 -10.32138
  Beta  occ. eigenvalues --  -10.32123 -10.32072 -10.32057 -10.31885 -10.31770
  Beta  occ. eigenvalues --  -10.31768 -10.31736 -10.31630 -10.31616 -10.31302
  Beta  occ. eigenvalues --  -10.31252 -10.31229 -10.31218 -10.31180 -10.31107
  Beta  occ. eigenvalues --  -10.31091 -10.31023 -10.31010 -10.30993 -10.30984
  Beta  occ. eigenvalues --  -10.30977 -10.30964 -10.30951 -10.30945 -10.30929
  Beta  occ. eigenvalues --  -10.30924 -10.30916 -10.30902 -10.30900 -10.30876
  Beta  occ. eigenvalues --  -10.30865 -10.30862 -10.30856 -10.30841 -10.30812
  Beta  occ. eigenvalues --  -10.30761 -10.30754 -10.30727 -10.30719 -10.30717
  Beta  occ. eigenvalues --  -10.30686 -10.30667 -10.30659 -10.30607 -10.30550
  Beta  occ. eigenvalues --  -10.30523 -10.30454 -10.30406 -10.30387 -10.30345
  Beta  occ. eigenvalues --  -10.30324 -10.30237 -10.30188 -10.30091 -10.30038
  Beta  occ. eigenvalues --  -10.29973 -10.29923 -10.29848 -10.29806 -10.29781
  Beta  occ. eigenvalues --  -10.29684 -10.29682 -10.29506 -10.29463 -10.29125
  Beta  occ. eigenvalues --  -10.29125 -10.29122 -10.29117 -10.29081 -10.28980
  Beta  occ. eigenvalues --  -10.28841 -10.28756 -10.28743 -10.28733 -10.28726
  Beta  occ. eigenvalues --  -10.28701  -6.91104  -6.91083  -6.90782  -1.24518
  Beta  occ. eigenvalues --   -1.24493  -1.24212  -1.21290  -1.21265  -1.20942
  Beta  occ. eigenvalues --   -1.08807  -1.08758  -1.08578  -1.07135  -1.07061
  Beta  occ. eigenvalues --   -1.06748  -1.00291  -1.00230  -0.99126  -0.96881
  Beta  occ. eigenvalues --   -0.96769  -0.96104  -0.95919  -0.95859  -0.95027
  Beta  occ. eigenvalues --   -0.93991  -0.93944  -0.92678  -0.92029  -0.91814
  Beta  occ. eigenvalues --   -0.91228  -0.91155  -0.90410  -0.89755  -0.89699
  Beta  occ. eigenvalues --   -0.88961  -0.88938  -0.88658  -0.88308  -0.87966
  Beta  occ. eigenvalues --   -0.86696  -0.85774  -0.85715  -0.85529  -0.85260
  Beta  occ. eigenvalues --   -0.85129  -0.85044  -0.84932  -0.84875  -0.84734
  Beta  occ. eigenvalues --   -0.84658  -0.84597  -0.84536  -0.84342  -0.83654
  Beta  occ. eigenvalues --   -0.83481  -0.83425  -0.82720  -0.81040  -0.80914
  Beta  occ. eigenvalues --   -0.80268  -0.80244  -0.79998  -0.79936  -0.79357
  Beta  occ. eigenvalues --   -0.79147  -0.78903  -0.76644  -0.76490  -0.75633
  Beta  occ. eigenvalues --   -0.74950  -0.74886  -0.74061  -0.72695  -0.72604
  Beta  occ. eigenvalues --   -0.72370  -0.72065  -0.72004  -0.71726  -0.71077
  Beta  occ. eigenvalues --   -0.70679  -0.70547  -0.70192  -0.70068  -0.69537
  Beta  occ. eigenvalues --   -0.69324  -0.69007  -0.68945  -0.68757  -0.68116
  Beta  occ. eigenvalues --   -0.66936  -0.66829  -0.66636  -0.66190  -0.65009
  Beta  occ. eigenvalues --   -0.64868  -0.64534  -0.64450  -0.64403  -0.63963
  Beta  occ. eigenvalues --   -0.63538  -0.63190  -0.63135  -0.62646  -0.62583
  Beta  occ. eigenvalues --   -0.62531  -0.62267  -0.62184  -0.61750  -0.61600
  Beta  occ. eigenvalues --   -0.61496  -0.61244  -0.60940  -0.59982  -0.58780
  Beta  occ. eigenvalues --   -0.58580  -0.58152  -0.57772  -0.57532  -0.57049
  Beta  occ. eigenvalues --   -0.56190  -0.55905  -0.55842  -0.55646  -0.55574
  Beta  occ. eigenvalues --   -0.55506  -0.55441  -0.55287  -0.55234  -0.55153
  Beta  occ. eigenvalues --   -0.54991  -0.54970  -0.54796  -0.54762  -0.54727
  Beta  occ. eigenvalues --   -0.54702  -0.54673  -0.54381  -0.54273  -0.54216
  Beta  occ. eigenvalues --   -0.54153  -0.53377  -0.53274  -0.52976  -0.52641
  Beta  occ. eigenvalues --   -0.52566  -0.52524  -0.52476  -0.52417  -0.52066
  Beta  occ. eigenvalues --   -0.51874  -0.51815  -0.51774  -0.51671  -0.51499
  Beta  occ. eigenvalues --   -0.51411  -0.51288  -0.51257  -0.51247  -0.51218
  Beta  occ. eigenvalues --   -0.51127  -0.50985  -0.50687  -0.50676  -0.50577
  Beta  occ. eigenvalues --   -0.50488  -0.50442  -0.50258  -0.50221  -0.50122
  Beta  occ. eigenvalues --   -0.49993  -0.49929  -0.49885  -0.49841  -0.49719
  Beta  occ. eigenvalues --   -0.49630  -0.49544  -0.49536  -0.49434  -0.49181
  Beta  occ. eigenvalues --   -0.49068  -0.48865  -0.48824  -0.48627  -0.48552
  Beta  occ. eigenvalues --   -0.48429  -0.48036  -0.47997  -0.47623  -0.47532
  Beta  occ. eigenvalues --   -0.47366  -0.47313  -0.47290  -0.46907  -0.46713
  Beta  occ. eigenvalues --   -0.46610  -0.46591  -0.46536  -0.46383  -0.46274
  Beta  occ. eigenvalues --   -0.46003  -0.45960  -0.45915  -0.45797  -0.45782
  Beta  occ. eigenvalues --   -0.45719  -0.45663  -0.45487  -0.45288  -0.45175
  Beta  occ. eigenvalues --   -0.45092  -0.44970  -0.44821  -0.44581  -0.44455
  Beta  occ. eigenvalues --   -0.44324  -0.44280  -0.44224  -0.44104  -0.43932
  Beta  occ. eigenvalues --   -0.43772  -0.43744  -0.43549  -0.43487  -0.43477
  Beta  occ. eigenvalues --   -0.43313  -0.43191  -0.43126  -0.43071  -0.43060
  Beta  occ. eigenvalues --   -0.42976  -0.42831  -0.42771  -0.42645  -0.42583
  Beta  occ. eigenvalues --   -0.42309  -0.42279  -0.42250  -0.41855  -0.41825
  Beta  occ. eigenvalues --   -0.41566  -0.41195  -0.40194  -0.40122  -0.39828
  Beta  occ. eigenvalues --   -0.39717  -0.39574  -0.39337  -0.38887  -0.38835
  Beta  occ. eigenvalues --   -0.38114  -0.37793  -0.37746  -0.36858  -0.35777
  Beta  occ. eigenvalues --   -0.35707  -0.34280  -0.34203  -0.33943  -0.33560
  Beta  occ. eigenvalues --   -0.33343  -0.33262  -0.33169  -0.33053  -0.32931
  Beta  occ. eigenvalues --   -0.32553  -0.32444  -0.32139  -0.32098  -0.31695
  Beta  occ. eigenvalues --   -0.31619  -0.30996  -0.30885  -0.30125  -0.29753
  Beta  occ. eigenvalues --   -0.26724  -0.26669  -0.25995  -0.25960  -0.25680
  Beta virt. eigenvalues --   -0.08345  -0.03096  -0.03051  -0.01051  -0.01003
  Beta virt. eigenvalues --   -0.00459   0.01080   0.03971   0.04038   0.04807
  Beta virt. eigenvalues --    0.05936   0.06060   0.06079   0.06186   0.06526
  Beta virt. eigenvalues --    0.06740   0.07596   0.07672   0.08366   0.10574
  Beta virt. eigenvalues --    0.10633   0.10896   0.11104   0.11291   0.11882
  Beta virt. eigenvalues --    0.11977   0.12671   0.13455   0.13509   0.14283
  Beta virt. eigenvalues --    0.14483   0.14827   0.16611   0.16852   0.17012
  Beta virt. eigenvalues --    0.17319   0.17439   0.17786   0.17856   0.18003
  Beta virt. eigenvalues --    0.18359   0.18452   0.18615   0.18739   0.19002
  Beta virt. eigenvalues --    0.19063   0.19240   0.19385   0.19666   0.19992
  Beta virt. eigenvalues --    0.20349   0.20419   0.20467   0.20800   0.21159
  Beta virt. eigenvalues --    0.21329   0.21788   0.22009   0.22076   0.22120
  Beta virt. eigenvalues --    0.22273   0.22347   0.22510   0.22649   0.22731
  Beta virt. eigenvalues --    0.22750   0.22915   0.23145   0.23295   0.23300
  Beta virt. eigenvalues --    0.23399   0.23507   0.23608   0.23724   0.23760
  Beta virt. eigenvalues --    0.23877   0.24064   0.24109   0.24161   0.24218
  Beta virt. eigenvalues --    0.24276   0.24509   0.24660   0.24741   0.24850
  Beta virt. eigenvalues --    0.25028   0.25247   0.25315   0.25394   0.25760
  Beta virt. eigenvalues --    0.25960   0.26013   0.26082   0.26142   0.26218
  Beta virt. eigenvalues --    0.26286   0.26440   0.26538   0.26613   0.26672
  Beta virt. eigenvalues --    0.26721   0.26793   0.26942   0.26976   0.27030
  Beta virt. eigenvalues --    0.27097   0.27162   0.27241   0.27525   0.27598
  Beta virt. eigenvalues --    0.27701   0.27788   0.28046   0.28096   0.28206
  Beta virt. eigenvalues --    0.28426   0.28551   0.28569   0.28644   0.28713
  Beta virt. eigenvalues --    0.28820   0.28976   0.29043   0.29131   0.29262
  Beta virt. eigenvalues --    0.29451   0.29993   0.30052   0.30189   0.30326
  Beta virt. eigenvalues --    0.30558   0.30661   0.30823   0.31144   0.31584
  Beta virt. eigenvalues --    0.31640   0.32079   0.32391   0.32968   0.33135
  Beta virt. eigenvalues --    0.33620   0.33653   0.33670   0.33755   0.33885
  Beta virt. eigenvalues --    0.33950   0.33976   0.34314   0.34776   0.34834
  Beta virt. eigenvalues --    0.34965   0.34990   0.35021   0.35097   0.35482
  Beta virt. eigenvalues --    0.35696   0.35765   0.35964   0.36274   0.36317
  Beta virt. eigenvalues --    0.36403   0.36723   0.36886   0.37182   0.37240
  Beta virt. eigenvalues --    0.37432   0.37534   0.37942   0.38009   0.38045
  Beta virt. eigenvalues --    0.38146   0.38241   0.38357   0.38559   0.38672
  Beta virt. eigenvalues --    0.38767   0.38855   0.39092   0.39187   0.39326
  Beta virt. eigenvalues --    0.39523   0.39879   0.39994   0.40615   0.41024
  Beta virt. eigenvalues --    0.41111   0.41271   0.41330   0.41511   0.41652
  Beta virt. eigenvalues --    0.42067   0.42151   0.42271   0.42504   0.42878
  Beta virt. eigenvalues --    0.42896   0.43035   0.43386   0.43645   0.44685
  Beta virt. eigenvalues --    0.44918   0.45077   0.45748   0.46017   0.46044
  Beta virt. eigenvalues --    0.46322   0.46756   0.47131   0.47517   0.47690
  Beta virt. eigenvalues --    0.47810   0.47843   0.47897   0.48653   0.48919
  Beta virt. eigenvalues --    0.49804   0.50355   0.51140   0.51360   0.51515
  Beta virt. eigenvalues --    0.51646   0.51999   0.52114   0.52393   0.52801
  Beta virt. eigenvalues --    0.52945   0.53326   0.53402   0.53570   0.53838
  Beta virt. eigenvalues --    0.54113   0.54612   0.54669   0.54786   0.54839
  Beta virt. eigenvalues --    0.55101   0.55180   0.55267   0.55415   0.55519
  Beta virt. eigenvalues --    0.55628   0.56183   0.56396   0.56957   0.57092
  Beta virt. eigenvalues --    0.57381   0.57461   0.57610   0.58098   0.58139
  Beta virt. eigenvalues --    0.58218   0.58507   0.58610   0.58731   0.58886
  Beta virt. eigenvalues --    0.58945   0.58983   0.59016   0.59066   0.59159
  Beta virt. eigenvalues --    0.59541   0.59623   0.59891   0.60044   0.60256
  Beta virt. eigenvalues --    0.60502   0.60668   0.60819   0.60914   0.60977
  Beta virt. eigenvalues --    0.61026   0.61213   0.61233   0.61356   0.61423
  Beta virt. eigenvalues --    0.61462   0.61657   0.61925   0.62020   0.62096
  Beta virt. eigenvalues --    0.62300   0.62460   0.62552   0.62650   0.62769
  Beta virt. eigenvalues --    0.62823   0.62915   0.63013   0.63256   0.63397
  Beta virt. eigenvalues --    0.63469   0.63583   0.63691   0.63719   0.63849
  Beta virt. eigenvalues --    0.63912   0.63960   0.64223   0.64361   0.64453
  Beta virt. eigenvalues --    0.64595   0.64827   0.65009   0.65171   0.65204
  Beta virt. eigenvalues --    0.65333   0.65413   0.65511   0.65637   0.65664
  Beta virt. eigenvalues --    0.65819   0.65884   0.65994   0.66067   0.66253
  Beta virt. eigenvalues --    0.66291   0.66479   0.66548   0.66659   0.66696
  Beta virt. eigenvalues --    0.66766   0.66875   0.66992   0.67231   0.67490
  Beta virt. eigenvalues --    0.67563   0.67612   0.67711   0.67834   0.67899
  Beta virt. eigenvalues --    0.67940   0.68027   0.68121   0.68203   0.68404
  Beta virt. eigenvalues --    0.68485   0.68564   0.68581   0.68603   0.68676
  Beta virt. eigenvalues --    0.68862   0.68903   0.68971   0.69004   0.69399
  Beta virt. eigenvalues --    0.69604   0.69648   0.69711   0.69877   0.69904
  Beta virt. eigenvalues --    0.70041   0.70177   0.70268   0.70294   0.70461
  Beta virt. eigenvalues --    0.70508   0.70712   0.70773   0.70800   0.70887
  Beta virt. eigenvalues --    0.71046   0.71074   0.71160   0.71218   0.71429
  Beta virt. eigenvalues --    0.71609   0.71642   0.71797   0.71852   0.71995
  Beta virt. eigenvalues --    0.72011   0.72115   0.72279   0.72391   0.72455
  Beta virt. eigenvalues --    0.72538   0.72593   0.72798   0.73029   0.73426
  Beta virt. eigenvalues --    0.73854   0.73881   0.74566   0.75052   0.75354
  Beta virt. eigenvalues --    0.75537   0.75625   0.75725   0.76032   0.76366
  Beta virt. eigenvalues --    0.76883   0.77496   0.77922   0.78160   0.78253
  Beta virt. eigenvalues --    0.78495   0.78778   0.78844   0.79227   0.79332
  Beta virt. eigenvalues --    0.79398   0.79543   0.79652   0.79772   0.79838
  Beta virt. eigenvalues --    0.79921   0.80342   0.80453   0.80692   0.80902
  Beta virt. eigenvalues --    0.81480   0.81790   0.82492   0.83048   0.83132
  Beta virt. eigenvalues --    0.83269   0.83422   0.83669   0.84011   0.84217
  Beta virt. eigenvalues --    0.84254   0.84397   0.84737   0.84943   0.84964
  Beta virt. eigenvalues --    0.85032   0.85196   0.85507   0.85650   0.85807
  Beta virt. eigenvalues --    0.85946   0.86055   0.86280   0.86631   0.86700
  Beta virt. eigenvalues --    0.86979   0.87294   0.87548   0.87607   0.87736
  Beta virt. eigenvalues --    0.87936   0.88271   0.88471   0.88601   0.89143
  Beta virt. eigenvalues --    0.89360   0.89646   0.89849   0.90200   0.90594
  Beta virt. eigenvalues --    0.90847   0.90955   0.91000   0.91077   0.91170
  Beta virt. eigenvalues --    0.91456   0.91505   0.91585   0.91656   0.91770
  Beta virt. eigenvalues --    0.91816   0.91889   0.92147   0.92507   0.92606
  Beta virt. eigenvalues --    0.92740   0.92804   0.92911   0.92958   0.93028
  Beta virt. eigenvalues --    0.93075   0.93126   0.93241   0.93301   0.93369
  Beta virt. eigenvalues --    0.93419   0.93484   0.93816   0.94195   0.94318
  Beta virt. eigenvalues --    0.94591   0.94611   0.94727   0.94853   0.95021
  Beta virt. eigenvalues --    0.95163   0.95214   0.95366   0.95492   0.95582
  Beta virt. eigenvalues --    0.95702   0.95866   0.95975   0.96130   0.96146
  Beta virt. eigenvalues --    0.96192   0.96324   0.96399   0.96495   0.96573
  Beta virt. eigenvalues --    0.96616   0.96877   0.97026   0.97208   0.97290
  Beta virt. eigenvalues --    0.97541   0.97759   0.97835   0.98067   0.98091
  Beta virt. eigenvalues --    0.98268   0.98325   0.98560   0.98810   0.99157
  Beta virt. eigenvalues --    0.99332   0.99454   0.99499   0.99647   0.99884
  Beta virt. eigenvalues --    1.00101   1.00161   1.00293   1.00490   1.00594
  Beta virt. eigenvalues --    1.00785   1.00955   1.01035   1.01179   1.01431
  Beta virt. eigenvalues --    1.01528   1.01620   1.01735   1.01932   1.02183
  Beta virt. eigenvalues --    1.02246   1.02492   1.02722   1.02774   1.02909
  Beta virt. eigenvalues --    1.03125   1.03228   1.03423   1.03485   1.03611
  Beta virt. eigenvalues --    1.03687   1.03873   1.04055   1.04339   1.04427
  Beta virt. eigenvalues --    1.04800   1.05166   1.05303   1.05412   1.05538
  Beta virt. eigenvalues --    1.05774   1.05796   1.05976   1.06119   1.06293
  Beta virt. eigenvalues --    1.06582   1.07071   1.07333   1.07402   1.07813
  Beta virt. eigenvalues --    1.08055   1.08323   1.08523   1.08603   1.08788
  Beta virt. eigenvalues --    1.08877   1.08882   1.09366   1.09836   1.10145
  Beta virt. eigenvalues --    1.10465   1.10836   1.11066   1.11273   1.11374
  Beta virt. eigenvalues --    1.11708   1.11741   1.11982   1.11989   1.12322
  Beta virt. eigenvalues --    1.12371   1.12480   1.12544   1.12778   1.12914
  Beta virt. eigenvalues --    1.13389   1.13393   1.13651   1.13844   1.14028
  Beta virt. eigenvalues --    1.14252   1.14426   1.15105   1.15530   1.15831
  Beta virt. eigenvalues --    1.16078   1.16659   1.16785   1.17044   1.17447
  Beta virt. eigenvalues --    1.17674   1.17814   1.18078   1.18297   1.18723
  Beta virt. eigenvalues --    1.18922   1.19279   1.19700   1.19727   1.19820
  Beta virt. eigenvalues --    1.20081   1.20374   1.20481   1.20693   1.21016
  Beta virt. eigenvalues --    1.21468   1.21702   1.21880   1.21942   1.22030
  Beta virt. eigenvalues --    1.22221   1.22562   1.22591   1.22997   1.23237
  Beta virt. eigenvalues --    1.23371   1.23487   1.23521   1.23715   1.23965
  Beta virt. eigenvalues --    1.24222   1.24489   1.24652   1.24778   1.24822
  Beta virt. eigenvalues --    1.24969   1.25289   1.25492   1.25608   1.25904
  Beta virt. eigenvalues --    1.26412   1.26517   1.26927   1.27054   1.27224
  Beta virt. eigenvalues --    1.27226   1.27290   1.27791   1.27829   1.28348
  Beta virt. eigenvalues --    1.28479   1.28636   1.28873   1.29200   1.29252
  Beta virt. eigenvalues --    1.29534   1.29942   1.30092   1.30344   1.30493
  Beta virt. eigenvalues --    1.30754   1.30871   1.31069   1.31475   1.31779
  Beta virt. eigenvalues --    1.31937   1.32247   1.32405   1.32662   1.32795
  Beta virt. eigenvalues --    1.32915   1.33097   1.33212   1.33618   1.33921
  Beta virt. eigenvalues --    1.34130   1.34295   1.34412   1.34569   1.34753
  Beta virt. eigenvalues --    1.34796   1.34857   1.35140   1.35875   1.35984
  Beta virt. eigenvalues --    1.36237   1.36744   1.36782   1.38379   1.38391
  Beta virt. eigenvalues --    1.38510   1.38590   1.39424   1.39547   1.39881
  Beta virt. eigenvalues --    1.40010   1.40210   1.40965   1.41586   1.41708
  Beta virt. eigenvalues --    1.41929   1.42003   1.42557   1.42764   1.42810
  Beta virt. eigenvalues --    1.43214   1.43458   1.43623   1.44047   1.44440
  Beta virt. eigenvalues --    1.44550   1.44588   1.44795   1.45051   1.45073
  Beta virt. eigenvalues --    1.45375   1.45670   1.45751   1.45897   1.46063
  Beta virt. eigenvalues --    1.46078   1.47046   1.47239   1.47596   1.47780
  Beta virt. eigenvalues --    1.48050   1.48119   1.48910   1.49548   1.49552
  Beta virt. eigenvalues --    1.49812   1.50125   1.50364   1.50671   1.51045
  Beta virt. eigenvalues --    1.51112   1.51318   1.51611   1.51624   1.51712
  Beta virt. eigenvalues --    1.51758   1.52096   1.52100   1.52166   1.52255
  Beta virt. eigenvalues --    1.52340   1.52348   1.52683   1.53182   1.53275
  Beta virt. eigenvalues --    1.53284   1.53634   1.53691   1.54089   1.54204
  Beta virt. eigenvalues --    1.54825   1.55175   1.55471   1.55513   1.55630
  Beta virt. eigenvalues --    1.55861   1.55986   1.56248   1.56306   1.56362
  Beta virt. eigenvalues --    1.56464   1.56571   1.57038   1.57076   1.57139
  Beta virt. eigenvalues --    1.57186   1.57302   1.57448   1.57516   1.57574
  Beta virt. eigenvalues --    1.57794   1.57864   1.58081   1.58115   1.58152
  Beta virt. eigenvalues --    1.58250   1.58326   1.58627   1.58707   1.58753
  Beta virt. eigenvalues --    1.59060   1.59129   1.59213   1.59358   1.59589
  Beta virt. eigenvalues --    1.59721   1.60305   1.60417   1.61040   1.61721
  Beta virt. eigenvalues --    1.62083   1.62233   1.62421   1.63253   1.63530
  Beta virt. eigenvalues --    1.63989   1.64127   1.64588   1.65249   1.65719
  Beta virt. eigenvalues --    1.65953   1.66363   1.67025   1.67256   1.68559
  Beta virt. eigenvalues --    1.68924   1.69124   1.69531   1.69802   1.70016
  Beta virt. eigenvalues --    1.70435   1.70599   1.70683   1.71040   1.71106
  Beta virt. eigenvalues --    1.71272   1.71664   1.71783   1.72991   1.73212
  Beta virt. eigenvalues --    1.73260   1.73466   1.73597   1.74097   1.74143
  Beta virt. eigenvalues --    1.74299   1.74820   1.75005   1.75352   1.75580
  Beta virt. eigenvalues --    1.76191   1.76644   1.76981   1.77356   1.77689
  Beta virt. eigenvalues --    1.77984   1.78246   1.78639   1.79622   1.79826
  Beta virt. eigenvalues --    1.80056   1.80396   1.80523   1.80675   1.82227
  Beta virt. eigenvalues --    1.82625   1.83706   1.84009   1.84037   1.84184
  Beta virt. eigenvalues --    1.84441   1.84955   1.85512   1.85647   1.85922
  Beta virt. eigenvalues --    1.86223   1.86279   1.86366   1.86753   1.87328
  Beta virt. eigenvalues --    1.87372   1.87540   1.87734   1.88104   1.88541
  Beta virt. eigenvalues --    1.88663   1.88919   1.88959   1.89125   1.89274
  Beta virt. eigenvalues --    1.89288   1.89334   1.89426   1.89759   1.90104
  Beta virt. eigenvalues --    1.90408   1.90624   1.90773   1.90938   1.91143
  Beta virt. eigenvalues --    1.91281   1.91405   1.91656   1.92536   1.92801
  Beta virt. eigenvalues --    1.93148   1.93670   1.93883   1.94157   1.94539
  Beta virt. eigenvalues --    1.94624   1.94728   1.94842   1.95089   1.95198
  Beta virt. eigenvalues --    1.95272   1.95711   1.95830   1.95970   1.96162
  Beta virt. eigenvalues --    1.96373   1.96717   1.96841   1.96915   1.96968
  Beta virt. eigenvalues --    1.97096   1.97346   1.97386   1.97726   1.98054
  Beta virt. eigenvalues --    1.98177   1.98270   1.98357   1.98645   1.98892
  Beta virt. eigenvalues --    1.99096   1.99165   1.99218   1.99441   1.99470
  Beta virt. eigenvalues --    1.99823   2.00312   2.00583   2.00928   2.01105
  Beta virt. eigenvalues --    2.01202   2.01263   2.01297   2.01357   2.01382
  Beta virt. eigenvalues --    2.01579   2.01894   2.02022   2.02100   2.02210
  Beta virt. eigenvalues --    2.02525   2.02567   2.02615   2.02689   2.02743
  Beta virt. eigenvalues --    2.02829   2.03117   2.03142   2.03249   2.03369
  Beta virt. eigenvalues --    2.03618   2.03827   2.04087   2.04682   2.04729
  Beta virt. eigenvalues --    2.05209   2.05253   2.05563   2.05940   2.06133
  Beta virt. eigenvalues --    2.06258   2.06277   2.06510   2.06704   2.06854
  Beta virt. eigenvalues --    2.06953   2.07058   2.07241   2.07867   2.07940
  Beta virt. eigenvalues --    2.08093   2.08513   2.08539   2.08692   2.08770
  Beta virt. eigenvalues --    2.09693   2.09837   2.09852   2.09976   2.10250
  Beta virt. eigenvalues --    2.10387   2.10634   2.10820   2.10959   2.11040
  Beta virt. eigenvalues --    2.11249   2.11392   2.11574   2.12212   2.12722
  Beta virt. eigenvalues --    2.13290   2.13632   2.13792   2.14261   2.14317
  Beta virt. eigenvalues --    2.14696   2.14978   2.15002   2.15389   2.15396
  Beta virt. eigenvalues --    2.15492   2.15611   2.15955   2.16364   2.16665
  Beta virt. eigenvalues --    2.17669   2.18110   2.18229   2.18358   2.18547
  Beta virt. eigenvalues --    2.18774   2.19146   2.19311   2.19518   2.19985
  Beta virt. eigenvalues --    2.20062   2.20200   2.20412   2.20577   2.20875
  Beta virt. eigenvalues --    2.21097   2.21620   2.21819   2.22050   2.22179
  Beta virt. eigenvalues --    2.22313   2.22740   2.22752   2.22860   2.23003
  Beta virt. eigenvalues --    2.23241   2.23615   2.24329   2.24393   2.24752
  Beta virt. eigenvalues --    2.25012   2.25130   2.25236   2.25374   2.25497
  Beta virt. eigenvalues --    2.25585   2.25762   2.26043   2.26333   2.26838
  Beta virt. eigenvalues --    2.27224   2.27536   2.28262   2.28604   2.29064
  Beta virt. eigenvalues --    2.29204   2.29261   2.29384   2.29436   2.29707
  Beta virt. eigenvalues --    2.29906   2.29942   2.30028   2.30152   2.30424
  Beta virt. eigenvalues --    2.30639   2.30673   2.31153   2.31518   2.31897
  Beta virt. eigenvalues --    2.32037   2.32235   2.32309   2.32712   2.33252
  Beta virt. eigenvalues --    2.33304   2.33442   2.33700   2.33870   2.34005
  Beta virt. eigenvalues --    2.34395   2.34665   2.34734   2.34782   2.35030
  Beta virt. eigenvalues --    2.35148   2.35382   2.35526   2.35654   2.35690
  Beta virt. eigenvalues --    2.35823   2.36103   2.36463   2.36500   2.36602
  Beta virt. eigenvalues --    2.36663   2.36905   2.36984   2.37195   2.37246
  Beta virt. eigenvalues --    2.37372   2.37390   2.38029   2.38107   2.38419
  Beta virt. eigenvalues --    2.38991   2.39131   2.39382   2.39468   2.39829
  Beta virt. eigenvalues --    2.39924   2.40061   2.40209   2.40359   2.40647
  Beta virt. eigenvalues --    2.40773   2.40854   2.41137   2.41504   2.41739
  Beta virt. eigenvalues --    2.41978   2.42566   2.42780   2.43299   2.43344
  Beta virt. eigenvalues --    2.43781   2.44273   2.44490   2.44788   2.44994
  Beta virt. eigenvalues --    2.45426   2.45982   2.46235   2.46499   2.47153
  Beta virt. eigenvalues --    2.47452   2.47586   2.47805   2.47905   2.48038
  Beta virt. eigenvalues --    2.48183   2.48498   2.48545   2.48801   2.48901
  Beta virt. eigenvalues --    2.48979   2.49348   2.49537   2.49691   2.49808
  Beta virt. eigenvalues --    2.50146   2.50463   2.51123   2.51383   2.51718
  Beta virt. eigenvalues --    2.52124   2.52210   2.52625   2.52793   2.53392
  Beta virt. eigenvalues --    2.53649   2.53934   2.53992   2.54268   2.54413
  Beta virt. eigenvalues --    2.54575   2.54693   2.55177   2.55755   2.56098
  Beta virt. eigenvalues --    2.56762   2.57118   2.57200   2.57827   2.58284
  Beta virt. eigenvalues --    2.58477   2.58593   2.59531   2.59925   2.60269
  Beta virt. eigenvalues --    2.60808   2.60965   2.61330   2.61634   2.61925
  Beta virt. eigenvalues --    2.61997   2.62071   2.62269   2.62536   2.62948
  Beta virt. eigenvalues --    2.63404   2.63887   2.64783   2.64896   2.65134
  Beta virt. eigenvalues --    2.65439   2.65729   2.65862   2.65921   2.65980
  Beta virt. eigenvalues --    2.66310   2.66376   2.66558   2.66727   2.67047
  Beta virt. eigenvalues --    2.67711   2.68229   2.68990   2.69419   2.70192
  Beta virt. eigenvalues --    2.70507   2.70568   2.70715   2.71121   2.71465
  Beta virt. eigenvalues --    2.72316   2.72747   2.72917   2.73003   2.73042
  Beta virt. eigenvalues --    2.73579   2.73601   2.74640   2.74749   2.75211
  Beta virt. eigenvalues --    2.75261   2.75540   2.75587   2.75944   2.76018
  Beta virt. eigenvalues --    2.76064   2.76126   2.76553   2.77155   2.77317
  Beta virt. eigenvalues --    2.77404   2.77882   2.78158   2.78218   2.79054
  Beta virt. eigenvalues --    2.79109   2.79138   2.79257   2.79363   2.79801
  Beta virt. eigenvalues --    2.80154   2.80712   2.81576   2.81953   2.82158
  Beta virt. eigenvalues --    2.82355   2.82439   2.82886   2.82959   2.83059
  Beta virt. eigenvalues --    2.83204   2.83606   2.84556   2.84659   2.84892
  Beta virt. eigenvalues --    2.85323   2.85384   2.86113   2.86177   2.86744
  Beta virt. eigenvalues --    2.86826   2.86967   2.87783   2.87908   2.88018
  Beta virt. eigenvalues --    2.88121   2.88531   2.88602   2.90737   2.90782
  Beta virt. eigenvalues --    2.91725   2.92883   2.92945   2.93266   2.93607
  Beta virt. eigenvalues --    2.93927   2.94129   2.94500   2.94723   2.94844
  Beta virt. eigenvalues --    2.96337   2.96511   2.96930   2.97089   2.97252
  Beta virt. eigenvalues --    2.97566   2.97849   2.98107   2.98454   2.98862
  Beta virt. eigenvalues --    2.99259   2.99632   3.00730   3.04841   3.04899
  Beta virt. eigenvalues --    3.05459   3.05652   3.05840   3.05961   3.06276
  Beta virt. eigenvalues --    3.07341   3.07739   3.07827   3.08414   3.09169
  Beta virt. eigenvalues --    3.10072   3.10616   3.12395   3.12477   3.12884
  Beta virt. eigenvalues --    3.12957   3.13064   3.13648   3.14100   3.15076
  Beta virt. eigenvalues --    3.15196   3.15723   3.16123   3.18464   3.21337
  Beta virt. eigenvalues --    3.24235   3.24943   3.25690   3.26039   3.26179
  Beta virt. eigenvalues --    3.26423   3.26578   3.26595   3.27753   3.27999
  Beta virt. eigenvalues --    3.29088   3.30470   3.30682   3.31890   3.31924
  Beta virt. eigenvalues --    3.35964   3.37692   3.39126   3.40265   3.40340
  Beta virt. eigenvalues --    3.41226   3.42388   3.43348   3.49212   3.50144
  Beta virt. eigenvalues --    3.50575   3.51228   3.51355   3.52147   3.55529
  Beta virt. eigenvalues --    3.55581   3.56622   3.62303   3.62366   3.62994
  Beta virt. eigenvalues --    3.90346   3.90435   3.91526   4.18942   4.18996
  Beta virt. eigenvalues --    4.19569   4.19639   4.19714   4.19789   4.19891
  Beta virt. eigenvalues --    4.20042   4.20094   4.20495   4.20590   4.21124
  Beta virt. eigenvalues --    4.21258   4.21774   4.22648   4.22723   4.22947
  Beta virt. eigenvalues --    4.23002   4.23337   4.24002   4.24137   4.24776
  Beta virt. eigenvalues --    4.24947   4.25249   4.25577   4.25611   4.26507
  Beta virt. eigenvalues --    4.27631   4.28281   4.28368   4.28487   4.29215
  Beta virt. eigenvalues --    4.29487   4.30182   4.30692   4.32478   4.33505
  Beta virt. eigenvalues --    4.33599   4.34215   4.34453   4.34544   4.36321
  Beta virt. eigenvalues --    4.36437   4.36982   4.37053   4.37751   4.38036
  Beta virt. eigenvalues --    4.38531   4.38879   4.40156   4.40868   4.41362
  Beta virt. eigenvalues --    4.42384   4.42513   4.42592   4.43040   4.43238
  Beta virt. eigenvalues --    4.43359   4.44173   4.44669   4.46394   4.46559
  Beta virt. eigenvalues --    4.47362   4.48114   4.48149   4.49240   4.49653
  Beta virt. eigenvalues --    4.49985   4.50198   4.50741   4.52668   4.52965
  Beta virt. eigenvalues --    4.53230   4.53600   4.54927   4.56144   4.56988
  Beta virt. eigenvalues --    4.57342   4.59117   4.59376   4.59746   4.64782
  Beta virt. eigenvalues --    4.65332   4.66478   4.67410   4.67453   4.69029
  Beta virt. eigenvalues --    4.69324   4.69464   4.70001   4.71478   4.71949
  Beta virt. eigenvalues --    4.72909   4.74279   4.75922   4.75985   4.77741
  Beta virt. eigenvalues --    4.81962   4.82090   4.82389   4.85090   4.87666
  Beta virt. eigenvalues --    4.91934   4.95224   4.97186   5.03004   5.03102
  Beta virt. eigenvalues --    5.03456   6.00810   6.01251   6.05006
          Condensed to atoms (all electrons):
          Atomic-Atomic Spin Densities.
 Mulliken charges and spin densities:
               1          2
     1  C    0.355788   0.001327
     2  C   -0.146489   0.006954
     3  C    0.133761  -0.001580
     4  C    0.206095   0.000317
     5  N   -0.609290   0.002132
     6  C   -0.081007  -0.000850
     7  C    0.218527  -0.000506
     8  C    0.135004  -0.001240
     9  N   -0.593279   0.000391
    10  C   -0.322819   0.000114
    11  C    0.358754  -0.001804
    12  H    0.167255   0.000004
    13  B    0.728892  -0.000088
    14  F   -0.333288   0.000052
    15  F   -0.331679   0.000061
    16  C   -0.114084   0.000137
    17  C    0.085065  -0.000067
    18  C    0.090461  -0.000050
    19  C   -0.206155   0.000014
    20  C    0.073818   0.000017
    21  C    0.073196   0.000022
    22  C   -0.205343   0.000021
    23  C   -0.175076  -0.000008
    24  H    0.191818   0.000002
    25  C   -0.206655  -0.000010
    26  C   -0.065332  -0.000044
    27  C   -0.206249  -0.000021
    28  H    0.193581   0.000004
    29  C   -0.176040  -0.000025
    30  C   -0.173805   0.000010
    31  H    0.176354   0.000000
    32  H    0.184486   0.000000
    33  C   -0.172913   0.000018
    34  H    0.184413   0.000001
    35  H    0.175986   0.000001
    36  H    0.172712  -0.000000
    37  H    0.172191  -0.000001
    38  C   -0.015400   0.000003
    39  C   -0.175976  -0.000001
    40  C   -0.174763  -0.000001
    41  C   -0.169882   0.000000
    42  H    0.177208   0.000000
    43  C   -0.169830   0.000000
    44  H    0.177927  -0.000000
    45  C   -0.163966  -0.000000
    46  H    0.172735  -0.000000
    47  H    0.172069  -0.000000
    48  H    0.171191   0.000000
    49  C   -0.571124   0.000432
    50  H    0.193173  -0.000056
    51  H    0.192119  -0.000191
    52  H    0.184918  -0.000921
    53  C   -0.573621   0.000090
    54  H    0.196116  -0.000052
    55  H    0.193191  -0.000039
    56  H    0.178290  -0.000000
    57  C   -0.110900  -0.089495
    58  C    0.348815   0.464496
    59  C    0.091043   0.300471
    60  N   -0.628828  -0.048705
    61  C    0.287142   0.196313
    62  C   -0.567699  -0.021337
    63  B    0.725247   0.002668
    64  C   -0.155401   0.311367
    65  H    0.191602   0.016176
    66  H    0.192385   0.007772
    67  H    0.183478   0.000920
    68  N   -0.629396  -0.048496
    69  F   -0.337790   0.000002
    70  F   -0.336593   0.000050
    71  C    0.287077   0.193449
    72  C   -0.100865  -0.044905
    73  C    0.350230   0.461611
    74  C    0.090737   0.301070
    75  C    0.081866   0.021331
    76  C    0.079176   0.021504
    77  C   -0.112140  -0.089289
    78  C   -0.569814  -0.021469
    79  C   -0.209886  -0.007176
    80  C    0.075922  -0.010501
    81  C    0.076244  -0.010546
    82  C   -0.208342  -0.007396
    83  H    0.192878   0.016084
    84  H    0.192245   0.007907
    85  H    0.184098   0.000989
    86  C   -0.175629   0.008995
    87  H    0.184232  -0.001797
    88  C   -0.207313   0.008682
    89  C   -0.072495   0.022712
    90  C   -0.206674   0.008766
    91  H    0.184860  -0.001734
    92  C   -0.176487   0.009041
    93  C   -0.174324  -0.007554
    94  H    0.172602  -0.000365
    95  H    0.181693  -0.000255
    96  C   -0.013380  -0.001767
    97  C   -0.174576  -0.007611
    98  H    0.181091  -0.000253
    99  H    0.168803  -0.000368
   100  H    0.170370   0.000324
   101  C   -0.175748   0.000551
   102  C   -0.175679   0.000550
   103  H    0.165960   0.000326
   104  C   -0.170112  -0.000068
   105  H    0.177613  -0.000019
   106  C   -0.170124  -0.000069
   107  H    0.176356  -0.000020
   108  C   -0.164516   0.000127
   109  H    0.171101   0.000025
   110  H    0.169778   0.000025
   111  H    0.168808  -0.000007
   112  C   -0.584680   0.000147
   113  H    0.217949  -0.000089
   114  H    0.217391  -0.000086
   115  H    0.178661  -0.000003
   116  C   -0.580560   0.001907
   117  H    0.186256  -0.000503
   118  H    0.209432   0.000042
   119  H    0.221816   0.000405
   120  C   -0.582911  -0.034935
   121  H    0.214663   0.025833
   122  H    0.221464   0.018989
   123  H    0.188494   0.001102
   124  C   -0.581263  -0.034778
   125  H    0.213273   0.025263
   126  H    0.221117   0.019387
   127  H    0.188106   0.000959
   128  C   -0.147084   0.006151
   129  C    0.361412  -0.004032
   130  C    0.128798  -0.003102
   131  N   -0.609608  -0.000111
   132  C    0.206734   0.000994
   133  C   -0.573372   0.002753
   134  B    0.728693  -0.000019
   135  C   -0.081922   0.000342
   136  H    0.192212  -0.000197
   137  H    0.194926   0.000388
   138  H    0.186164  -0.000620
   139  N   -0.593173  -0.000955
   140  F   -0.333422  -0.000015
   141  F   -0.332243  -0.000010
   142  C    0.219120   0.001726
   143  C   -0.113166  -0.000138
   144  C    0.358965   0.003738
   145  C    0.134997   0.002254
   146  C    0.085007   0.000109
   147  C    0.089129   0.000077
   148  C   -0.322869  -0.000128
   149  C   -0.573582  -0.000163
   150  C   -0.206076  -0.000019
   151  C    0.073430  -0.000041
   152  C    0.072830  -0.000036
   153  C   -0.206601  -0.000029
   154  H    0.167099  -0.000013
   155  H    0.195946   0.000100
   156  H    0.193683   0.000075
   157  H    0.178157  -0.000000
   158  C   -0.175036   0.000014
   159  H    0.191606  -0.000007
   160  C   -0.206137   0.000018
   161  C   -0.064700   0.000084
   162  C   -0.206476   0.000042
   163  H    0.193002  -0.000008
   164  C   -0.176079   0.000051
   165  C   -0.173878  -0.000019
   166  H    0.175579  -0.000001
   167  H    0.184908  -0.000001
   168  C   -0.015667  -0.000006
   169  C   -0.173332  -0.000032
   170  H    0.185178  -0.000002
   171  H    0.177097  -0.000002
   172  H    0.172415   0.000001
   173  C   -0.175726   0.000002
   174  C   -0.175644   0.000002
   175  H    0.173664   0.000001
   176  C   -0.169900  -0.000000
   177  H    0.176723  -0.000000
   178  C   -0.169963  -0.000000
   179  H    0.179382  -0.000000
   180  C   -0.163972   0.000000
   181  H    0.172430   0.000000
   182  H    0.173678   0.000000
   183  H    0.171203  -0.000000
   184  C   -0.578031   0.000525
   185  H    0.209541  -0.000196
   186  H    0.219793  -0.000190
   187  H    0.184717  -0.000741
   188  C   -0.584786  -0.000300
   189  H    0.217390   0.000192
   190  H    0.217322   0.000174
   191  H    0.178535   0.000006
 Sum of Mulliken charges =  -0.00000   2.00000
 Mulliken charges and spin densities with hydrogens summed into heavy atoms:
               1          2
     1  C    0.355788   0.001327
     2  C   -0.146489   0.006954
     3  C    0.133761  -0.001580
     4  C    0.206095   0.000317
     5  N   -0.609290   0.002132
     6  C   -0.081007  -0.000850
     7  C    0.218527  -0.000506
     8  C    0.135004  -0.001240
     9  N   -0.593279   0.000391
    10  C   -0.155564   0.000118
    11  C    0.358754  -0.001804
    13  B    0.728892  -0.000088
    14  F   -0.333288   0.000052
    15  F   -0.331679   0.000061
    16  C   -0.114084   0.000137
    17  C    0.085065  -0.000067
    18  C    0.090461  -0.000050
    19  C   -0.014337   0.000016
    20  C    0.073818   0.000017
    21  C    0.073196   0.000022
    22  C   -0.011762   0.000024
    23  C    0.001278  -0.000007
    25  C   -0.022169  -0.000010
    26  C   -0.065332  -0.000044
    27  C   -0.021836  -0.000020
    29  C   -0.000055  -0.000024
    30  C   -0.001093   0.000010
    33  C   -0.000721   0.000017
    38  C   -0.015400   0.000003
    39  C    0.001231  -0.000001
    40  C    0.003164  -0.000001
    41  C    0.002853   0.000000
    43  C    0.002239   0.000000
    45  C    0.007225  -0.000000
    49  C   -0.000913  -0.000735
    53  C   -0.006023  -0.000001
    57  C   -0.110900  -0.089495
    58  C    0.348815   0.464496
    59  C    0.091043   0.300471
    60  N   -0.628828  -0.048705
    61  C    0.287142   0.196313
    62  C   -0.000235   0.003531
    63  B    0.725247   0.002668
    64  C   -0.155401   0.311367
    68  N   -0.629396  -0.048496
    69  F   -0.337790   0.000002
    70  F   -0.336593   0.000050
    71  C    0.287077   0.193449
    72  C   -0.100865  -0.044905
    73  C    0.350230   0.461611
    74  C    0.090737   0.301070
    75  C    0.081866   0.021331
    76  C    0.079176   0.021504
    77  C   -0.112140  -0.089289
    78  C   -0.000593   0.003511
    79  C   -0.025653  -0.008973
    80  C    0.075922  -0.010501
    81  C    0.076244  -0.010546
    82  C   -0.023483  -0.009130
    86  C   -0.003028   0.008630
    88  C   -0.025620   0.008428
    89  C   -0.072495   0.022712
    90  C   -0.025583   0.008514
    92  C   -0.007684   0.008673
    93  C   -0.003955  -0.007231
    96  C   -0.013380  -0.001767
    97  C   -0.008616  -0.007285
   101  C    0.001865   0.000532
   102  C    0.000677   0.000530
   104  C    0.000989  -0.000043
   106  C   -0.000346  -0.000044
   108  C    0.004292   0.000121
   112  C    0.029322  -0.000031
   116  C    0.036944   0.001851
   120  C    0.041710   0.010988
   124  C    0.041234   0.010831
   128  C   -0.147084   0.006151
   129  C    0.361412  -0.004032
   130  C    0.128798  -0.003102
   131  N   -0.609608  -0.000111
   132  C    0.206734   0.000994
   133  C   -0.000070   0.002324
   134  B    0.728693  -0.000019
   135  C   -0.081922   0.000342
   139  N   -0.593173  -0.000955
   140  F   -0.333422  -0.000015
   141  F   -0.332243  -0.000010
   142  C    0.219120   0.001726
   143  C   -0.113166  -0.000138
   144  C    0.358965   0.003738
   145  C    0.134997   0.002254
   146  C    0.085007   0.000109
   147  C    0.089129   0.000077
   148  C   -0.155770  -0.000141
   149  C   -0.005796   0.000012
   150  C   -0.014470  -0.000025
   151  C    0.073430  -0.000041
   152  C    0.072830  -0.000036
   153  C   -0.013598  -0.000037
   158  C    0.000542   0.000013
   160  C   -0.021228   0.000018
   161  C   -0.064700   0.000084
   162  C   -0.021297   0.000040
   164  C    0.001018   0.000049
   165  C   -0.001463  -0.000019
   168  C   -0.015667  -0.000006
   169  C    0.000333  -0.000030
   173  C    0.000997   0.000002
   174  C    0.003739   0.000002
   176  C    0.002530  -0.000000
   178  C    0.003715  -0.000000
   180  C    0.007231   0.000000
   184  C    0.036019  -0.000602
   188  C    0.028461   0.000072
 Electronic spatial extent (au):  <R**2>=         191609.2842
 Charge=             -0.0000 electrons
 Dipole moment (field-independent basis, Debye):
    X=             -0.7088    Y=             -0.2886    Z=              8.8121  Tot=              8.8453
 Quadrupole moment (field-independent basis, Debye-Ang):
   XX=           -553.5549   YY=           -603.6130   ZZ=           -624.6418
   XY=            -37.0628   XZ=            -15.1202   YZ=             -7.7843
 Traceless Quadrupole moment (field-independent basis, Debye-Ang):
   XX=             40.3817   YY=             -9.6764   ZZ=            -30.7053
   XY=            -37.0628   XZ=            -15.1202   YZ=             -7.7843
 Octapole moment (field-independent basis, Debye-Ang**2):
  XXX=             87.6751  YYY=              8.3730  ZZZ=            136.3468  XYY=             40.2901
  XXY=           -300.0314  XXZ=            381.5563  XZZ=            -13.7983  YZZ=              7.8183
  YYZ=            101.5188  XYZ=            -23.5586
 Hexadecapole moment (field-independent basis, Debye-Ang**3):
 XXXX=        -176123.8114 YYYY=         -37788.9912 ZZZZ=         -26812.5085 XXXY=           -306.7805
 XXXZ=            198.1617 YYYX=          -1128.2894 YYYZ=           -110.2656 ZZZX=           -981.5478
 ZZZY=            121.6959 XXYY=         -36446.8962 XXZZ=         -34983.3460 YYZZ=         -10858.8239
 XXYZ=           -367.9034 YYXZ=            478.1136 ZZXY=           -365.7154
 N-N= 2.193998517666D+04 E-N=-5.509093543901D+04  KE= 4.777214260491D+03
 Calling FoFJK, ICntrl=      2127 FMM=T ISym2X=0 I1Cent= 0 IOpClX= 1 NMat=1 NMatS=1 NMatT=0.
 ***** Axes restored to original set *****
 -------------------------------------------------------------------
 Center     Atomic                   Forces (Hartrees/Bohr)
 Number     Number              X              Y              Z
 -------------------------------------------------------------------
      1        6          -0.000034921    0.000058683    0.000012980
      2        6          -0.000013730   -0.000034177   -0.000032511
      3        6           0.000027033   -0.000046979    0.000021314
      4        6          -0.000028520    0.000020887   -0.000009908
      5        7           0.000022922   -0.000039301    0.000039471
      6        6           0.000050987   -0.000042660   -0.000003493
      7        6          -0.000047917    0.000066747    0.000011427
      8        6           0.000029191   -0.000042010   -0.000016596
      9        7           0.000063320   -0.000035383    0.000016906
     10        6           0.000009258    0.000028323    0.000001684
     11        6          -0.000040960   -0.000006704    0.000006608
     12        1          -0.000002727    0.000001413   -0.000003448
     13        5          -0.000036418    0.000057302   -0.000063709
     14        9           0.000007459    0.000008166    0.000005770
     15        9           0.000039212   -0.000027891    0.000009131
     16        6          -0.000050744    0.000023828    0.000010700
     17        6           0.000015216   -0.000006133    0.000013161
     18        6           0.000006932   -0.000002193    0.000004171
     19        6          -0.000001838   -0.000009920   -0.000004740
     20        6           0.000004646   -0.000008791   -0.000009023
     21        6          -0.000007968   -0.000006095   -0.000027679
     22        6           0.000010605    0.000004785   -0.000011148
     23        6           0.000000744    0.000006141    0.000003177
     24        1          -0.000002549   -0.000010641   -0.000004379
     25        6           0.000002382   -0.000028190    0.000000584
     26        6           0.000010414    0.000044329    0.000007852
     27        6           0.000005871   -0.000027739    0.000003379
     28        1           0.000000590   -0.000007806    0.000008243
     29        6          -0.000008509   -0.000005403    0.000002479
     30        6          -0.000000545    0.000009336   -0.000003428
     31        1           0.000003005   -0.000005364   -0.000001237
     32        1          -0.000002152    0.000008611   -0.000002494
     33        6          -0.000002503    0.000001878    0.000004824
     34        1          -0.000003541    0.000021533   -0.000000599
     35        1           0.000000339    0.000005708    0.000002712
     36        1          -0.000000095   -0.000005349   -0.000001158
     37        1          -0.000001471    0.000003007    0.000001139
     38        6          -0.000024472   -0.000012301   -0.000005184
     39        6           0.000005636    0.000006288    0.000004797
     40        6           0.000009049   -0.000001919    0.000021432
     41        6          -0.000002590   -0.000001349   -0.000005726
     42        1           0.000001423    0.000001739    0.000000095
     43        6          -0.000005768    0.000000184   -0.000021258
     44        1           0.000001501   -0.000000545   -0.000000621
     45        6           0.000005275    0.000000960    0.000010566
     46        1          -0.000002228   -0.000000021   -0.000001701
     47        1           0.000000191    0.000000184    0.000001828
     48        1          -0.000002815   -0.000001847   -0.000006015
     49        6          -0.000006500    0.000047795    0.000025889
     50        1          -0.000026650    0.000014766    0.000000820
     51        1           0.000044224   -0.000000922    0.000005086
     52        1           0.000012510    0.000013635    0.000016535
     53        6           0.000006420   -0.000028443   -0.000002453
     54        1           0.000001730    0.000020465    0.000001797
     55        1           0.000007128    0.000026933    0.000010027
     56        1          -0.000005479   -0.000012306   -0.000002891
     57        6          -0.000085662    0.000025266   -0.000070141
     58        6           0.000249595    0.000030519   -0.000083249
     59        6           0.000080344   -0.000025643    0.000085010
     60        7          -0.000119677   -0.000125480    0.000209296
     61        6          -0.000131036    0.000130095   -0.000011213
     62        6           0.000024586    0.000002286   -0.000014020
     63        5           0.000000601   -0.000024893   -0.000253847
     64        6           0.000117908   -0.000008240   -0.000030907
     65        1           0.000034724    0.000001498   -0.000077458
     66        1          -0.000073342   -0.000034765   -0.000016404
     67        1          -0.000022736   -0.000015890    0.000007769
     68        7           0.000233488   -0.000166304    0.000137762
     69        9          -0.000026951    0.000041909    0.000031775
     70        9           0.000031227    0.000004295    0.000106201
     71        6           0.000015806    0.000135481   -0.000192345
     72        6           0.000047146   -0.000002378   -0.000088910
     73        6          -0.000328628    0.000002004    0.000081440
     74        6          -0.000163154   -0.000004065    0.000027935
     75        6           0.000047465   -0.000006065   -0.000011221
     76        6          -0.000000935   -0.000031706    0.000054167
     77        6           0.000225784   -0.000018661    0.000065065
     78        6          -0.000073715    0.000006858    0.000007540
     79        6           0.000037199    0.000009365    0.000001666
     80        6           0.000092190    0.000039074   -0.000019406
     81        6          -0.000094065    0.000018250    0.000032046
     82        6          -0.000014286    0.000010372    0.000020256
     83        1          -0.000013816   -0.000001208    0.000030608
     84        1          -0.000072884   -0.000030050    0.000012169
     85        1           0.000041024    0.000005543    0.000001727
     86        6          -0.000017002    0.000002534   -0.000000273
     87        1           0.000000134    0.000000651   -0.000005392
     88        6          -0.000005834    0.000005779    0.000011680
     89        6          -0.000036086   -0.000050361    0.000010277
     90        6           0.000011391    0.000008880   -0.000009613
     91        1          -0.000003477   -0.000010890    0.000019271
     92        6           0.000015571    0.000022881   -0.000006776
     93        6           0.000002085   -0.000008622   -0.000005532
     94        1           0.000002864    0.000000571    0.000000698
     95        1          -0.000018498   -0.000001471   -0.000016698
     96        6           0.000036426    0.000031345   -0.000028731
     97        6          -0.000000029   -0.000016214    0.000001178
     98        1           0.000018033    0.000021312    0.000008484
     99        1          -0.000011599   -0.000003038    0.000002878
    100        1          -0.000003802    0.000002024    0.000003775
    101        6           0.000020784    0.000015275    0.000055606
    102        6          -0.000027249   -0.000037403   -0.000030256
    103        1           0.000009057   -0.000002559   -0.000006519
    104        6          -0.000002476    0.000005998    0.000003463
    105        1          -0.000000479    0.000000024    0.000001844
    106        6          -0.000012713    0.000001065   -0.000002126
    107        1          -0.000003691   -0.000005912   -0.000000324
    108        6           0.000004413   -0.000000213   -0.000004125
    109        1           0.000002164    0.000000620   -0.000006003
    110        1           0.000003338    0.000002470   -0.000000612
    111        1          -0.000001210    0.000002333    0.000000529
    112        6          -0.000000238   -0.000027174    0.000005035
    113        1          -0.000008162    0.000008920    0.000017413
    114        1          -0.000024923    0.000019406   -0.000002535
    115        1           0.000003240    0.000004748   -0.000003450
    116        6          -0.000003869   -0.000018701   -0.000010490
    117        1           0.000017987    0.000003551   -0.000010211
    118        1          -0.000001029   -0.000003563   -0.000001575
    119        1           0.000011386   -0.000003641    0.000007101
    120        6          -0.000075754    0.000030920    0.000083045
    121        1           0.000019059    0.000002743   -0.000040184
    122        1          -0.000017418   -0.000037978   -0.000024822
    123        1           0.000007112   -0.000005784   -0.000020098
    124        6           0.000076173    0.000006030   -0.000037641
    125        1          -0.000048032    0.000000183    0.000016307
    126        1           0.000028733    0.000004578    0.000013968
    127        1           0.000013190    0.000016075   -0.000042813
    128        6          -0.000038681   -0.000050131   -0.000140149
    129        6           0.000047876   -0.000038913    0.000191279
    130        6           0.000044908    0.000136764   -0.000013623
    131        7          -0.000110448    0.000210763   -0.000029122
    132        6           0.000017621   -0.000103631    0.000008404
    133        6           0.000024125    0.000003452    0.000008350
    134        5           0.000075217   -0.000424864    0.000017691
    135        6          -0.000083079    0.000017209   -0.000052942
    136        1           0.000014344   -0.000015587    0.000009599
    137        1          -0.000013188   -0.000000849    0.000015293
    138        1          -0.000020984    0.000002626    0.000027223
    139        7           0.000017400    0.000256613    0.000037522
    140        9           0.000024283    0.000001799    0.000051495
    141        9          -0.000089810    0.000148466   -0.000076068
    142        6          -0.000056422   -0.000006689   -0.000060072
    143        6           0.000040700   -0.000036141    0.000015947
    144        6           0.000040732   -0.000031695   -0.000000537
    145        6           0.000052987   -0.000025992    0.000065071
    146        6          -0.000040452    0.000007963    0.000008510
    147        6          -0.000045809   -0.000022150   -0.000024826
    148        6          -0.000021854   -0.000024636    0.000059869
    149        6           0.000034552    0.000013179   -0.000019690
    150        6           0.000000061   -0.000000096   -0.000002365
    151        6           0.000010315    0.000003038    0.000018233
    152        6          -0.000011166   -0.000002466   -0.000005844
    153        6          -0.000013323   -0.000009175    0.000003070
    154        1          -0.000002789    0.000002845   -0.000008791
    155        1          -0.000006241    0.000014562    0.000027791
    156        1          -0.000012747   -0.000002731   -0.000003967
    157        1           0.000004662    0.000002949   -0.000008054
    158        6           0.000001854   -0.000020462    0.000011307
    159        1          -0.000001631    0.000006814    0.000002028
    160        6          -0.000003231    0.000021715   -0.000026507
    161        6           0.000022024    0.000018291    0.000030404
    162        6          -0.000002899    0.000015263   -0.000009527
    163        1          -0.000005226    0.000002791    0.000002528
    164        6           0.000010056   -0.000000627   -0.000004114
    165        6           0.000000622   -0.000011398    0.000004773
    166        1           0.000000315    0.000006417    0.000004673
    167        1          -0.000003097    0.000007150   -0.000002629
    168        6          -0.000006591   -0.000028161    0.000007376
    169        6          -0.000001440    0.000021489    0.000004836
    170        1           0.000001843   -0.000010640   -0.000006101
    171        1          -0.000000709    0.000005504   -0.000001163
    172        1           0.000000714   -0.000003369    0.000002074
    173        6          -0.000007337    0.000011991   -0.000006008
    174        6           0.000008010   -0.000006916   -0.000004145
    175        1           0.000001884   -0.000004332   -0.000004197
    176        6          -0.000008210   -0.000003568   -0.000000758
    177        1          -0.000000334    0.000000008    0.000001934
    178        6           0.000007072   -0.000000206    0.000002267
    179        1           0.000000938    0.000000582    0.000002241
    180        6          -0.000000784    0.000014267    0.000009875
    181        1           0.000000038    0.000000693    0.000002136
    182        1           0.000000543    0.000000826    0.000001183
    183        1           0.000000842   -0.000000952   -0.000003003
    184        6           0.000209353   -0.000170363   -0.000014106
    185        1          -0.000085199    0.000099804   -0.000055999
    186        1           0.000013144    0.000024888   -0.000012582
    187        1          -0.000122674    0.000017464   -0.000036430
    188        6          -0.000028785   -0.000127212   -0.000208759
    189        1           0.000014959    0.000022500    0.000081644
    190        1          -0.000020310    0.000045717    0.000040043
    191        1           0.000042085    0.000017449    0.000031157
 -------------------------------------------------------------------
 Cartesian Forces:  Max     0.000424864 RMS     0.000051774

 GradGradGradGradGradGradGradGradGradGradGradGradGradGradGradGradGradGrad
 Berny optimization.
 FormGI is forming the generalized inverse of G from B-inverse, IUseBI=4.
 Internal  Forces:  Max     0.000286625 RMS     0.000032838
 Search for a local minimum.
 Step number   1 out of a maximum of 1138
 All quantities printed in internal units (Hartrees-Bohrs-Radians)
 Mixed Optimization -- En-DIIS/RFO-DIIS
 Second derivative matrix not updated -- first step.
 ITU=  0
     Eigenvalues ---    0.00522   0.00523   0.00551   0.00804   0.00806
     Eigenvalues ---    0.00807   0.00807   0.00845   0.00847   0.00861
     Eigenvalues ---    0.00862   0.00862   0.00884   0.00884   0.00886
     Eigenvalues ---    0.00889   0.00919   0.00919   0.00973   0.00974
     Eigenvalues ---    0.00975   0.01100   0.01109   0.01109   0.01242
     Eigenvalues ---    0.01242   0.01244   0.01258   0.01258   0.01358
     Eigenvalues ---    0.01362   0.01428   0.01430   0.01443   0.01444
     Eigenvalues ---    0.01545   0.01548   0.01556   0.01557   0.01580
     Eigenvalues ---    0.01621   0.01622   0.01631   0.01637   0.01637
     Eigenvalues ---    0.01637   0.01654   0.01661   0.01661   0.01681
     Eigenvalues ---    0.01681   0.01720   0.01722   0.01725   0.01729
     Eigenvalues ---    0.01729   0.01734   0.01735   0.01736   0.01736
     Eigenvalues ---    0.01737   0.01738   0.01742   0.01743   0.01743
     Eigenvalues ---    0.01754   0.01754   0.01770   0.01778   0.01779
     Eigenvalues ---    0.01779   0.01779   0.01784   0.01797   0.01797
     Eigenvalues ---    0.01848   0.01901   0.01923   0.01923   0.01953
     Eigenvalues ---    0.01956   0.01990   0.01990   0.01990   0.01991
     Eigenvalues ---    0.01991   0.01991   0.01996   0.01997   0.01999
     Eigenvalues ---    0.02001   0.02003   0.02003   0.02003   0.02006
     Eigenvalues ---    0.02007   0.02007   0.02009   0.02009   0.02014
     Eigenvalues ---    0.02034   0.02035   0.02042   0.02042   0.02127
     Eigenvalues ---    0.02128   0.02129   0.02129   0.02130   0.02130
     Eigenvalues ---    0.02134   0.02137   0.02137   0.02142   0.02142
     Eigenvalues ---    0.02159   0.02160   0.02160   0.02165   0.02166
     Eigenvalues ---    0.02166   0.02169   0.02169   0.02175   0.02175
     Eigenvalues ---    0.02175   0.02175   0.02175   0.02176   0.02182
     Eigenvalues ---    0.02182   0.02183   0.02190   0.02190   0.02191
     Eigenvalues ---    0.02192   0.02193   0.02193   0.02194   0.02194
     Eigenvalues ---    0.02195   0.02195   0.02195   0.02195   0.02229
     Eigenvalues ---    0.02229   0.02240   0.02241   0.02242   0.02246
     Eigenvalues ---    0.02247   0.02247   0.02370   0.02372   0.02372
     Eigenvalues ---    0.02372   0.02374   0.02375   0.07154   0.07161
     Eigenvalues ---    0.07163   0.07165   0.07165   0.07166   0.07166
     Eigenvalues ---    0.07172   0.07246   0.07338   0.07339   0.07339
     Eigenvalues ---    0.07340   0.07353   0.07356   0.07375   0.07377
     Eigenvalues ---    0.07383   0.07384   0.07401   0.07407   0.07488
     Eigenvalues ---    0.07503   0.07503   0.07504   0.07568   0.07578
     Eigenvalues ---    0.10349   0.10352   0.10368   0.13409   0.13489
     Eigenvalues ---    0.13498   0.14746   0.14859   0.14869   0.15999
     Eigenvalues ---    0.15999   0.16000   0.16000   0.16000   0.16000
     Eigenvalues ---    0.16000   0.16000   0.16000   0.16000   0.16000
     Eigenvalues ---    0.16000   0.16000   0.16000   0.16000   0.16000
     Eigenvalues ---    0.16000   0.16000   0.16000   0.16000   0.16000
     Eigenvalues ---    0.16000   0.16000   0.16000   0.16000   0.16000
     Eigenvalues ---    0.16000   0.16000   0.16000   0.16000   0.16000
     Eigenvalues ---    0.16000   0.16000   0.16000   0.16000   0.16000
     Eigenvalues ---    0.16000   0.16000   0.16000   0.16000   0.16000
     Eigenvalues ---    0.16000   0.16000   0.16000   0.16000   0.16000
     Eigenvalues ---    0.16000   0.16000   0.16000   0.16000   0.16000
     Eigenvalues ---    0.16000   0.16000   0.16000   0.16000   0.16000
     Eigenvalues ---    0.16000   0.16000   0.16000   0.16000   0.16000
     Eigenvalues ---    0.16000   0.16000   0.16000   0.16000   0.16000
     Eigenvalues ---    0.16000   0.16000   0.16000   0.16000   0.16000
     Eigenvalues ---    0.16000   0.16000   0.16000   0.16000   0.16000
     Eigenvalues ---    0.16000   0.21999   0.21999   0.22000   0.22000
     Eigenvalues ---    0.22000   0.22000   0.22000   0.22000   0.22000
     Eigenvalues ---    0.22000   0.22000   0.22000   0.22528   0.22532
     Eigenvalues ---    0.22532   0.22564   0.22568   0.22569   0.23477
     Eigenvalues ---    0.23478   0.23478   0.23804   0.23805   0.24462
     Eigenvalues ---    0.24469   0.24469   0.24499   0.24506   0.24507
     Eigenvalues ---    0.24874   0.24931   0.24947   0.24949   0.24965
     Eigenvalues ---    0.24967   0.24973   0.24976   0.24984   0.24986
     Eigenvalues ---    0.24986   0.24987   0.24987   0.24988   0.24988
     Eigenvalues ---    0.24989   0.24990   0.24992   0.24993   0.24994
     Eigenvalues ---    0.24995   0.24995   0.24995   0.24996   0.24996
     Eigenvalues ---    0.24997   0.24998   0.24998   0.24998   0.24998
     Eigenvalues ---    0.24998   0.24998   0.24998   0.24998   0.24998
     Eigenvalues ---    0.24998   0.24999   0.24999   0.24999   0.24999
     Eigenvalues ---    0.24999   0.24999   0.24999   0.24999   0.25000
     Eigenvalues ---    0.25000   0.25000   0.25000   0.25000   0.25000
     Eigenvalues ---    0.25000   0.25000   0.25000   0.25000   0.25000
     Eigenvalues ---    0.25000   0.27000   0.27022   0.27049   0.27082
     Eigenvalues ---    0.27671   0.27716   0.32683   0.32697   0.32702
     Eigenvalues ---    0.32702   0.33012   0.33029   0.33145   0.33150
     Eigenvalues ---    0.33152   0.33332   0.33334   0.33350   0.33376
     Eigenvalues ---    0.33620   0.33624   0.34079   0.34083   0.34090
     Eigenvalues ---    0.34091   0.34096   0.34131   0.34131   0.34160
     Eigenvalues ---    0.34191   0.34218   0.34252   0.34255   0.34258
     Eigenvalues ---    0.34308   0.34309   0.34327   0.34342   0.34352
     Eigenvalues ---    0.34353   0.34353   0.34354   0.34358   0.34368
     Eigenvalues ---    0.34386   0.34387   0.34406   0.34408   0.34414
     Eigenvalues ---    0.34418   0.34429   0.34450   0.34512   0.34526
     Eigenvalues ---    0.34533   0.34560   0.34565   0.34576   0.34590
     Eigenvalues ---    0.34593   0.35228   0.35228   0.35230   0.35232
     Eigenvalues ---    0.35233   0.35234   0.35271   0.35273   0.35280
     Eigenvalues ---    0.35281   0.35282   0.35283   0.35285   0.35285
     Eigenvalues ---    0.35286   0.35292   0.35293   0.35298   0.35299
     Eigenvalues ---    0.35310   0.35312   0.35312   0.35315   0.35316
     Eigenvalues ---    0.35316   0.35318   0.35319   0.35365   0.35384
     Eigenvalues ---    0.35386   0.35392   0.35401   0.35411   0.35411
     Eigenvalues ---    0.35427   0.35429   0.35433   0.35435   0.35440
     Eigenvalues ---    0.35441   0.35442   0.35444   0.35726   0.35727
     Eigenvalues ---    0.36017   0.36054   0.36469   0.36484   0.37741
     Eigenvalues ---    0.37755   0.38024   0.38049   0.38049   0.38531
     Eigenvalues ---    0.38572   0.38574   0.38595   0.38638   0.38639
     Eigenvalues ---    0.38723   0.38755   0.39773   0.40017   0.40025
     Eigenvalues ---    0.40156   0.40192   0.40193   0.40514   0.40558
     Eigenvalues ---    0.40560   0.41073   0.41222   0.41343   0.41344
     Eigenvalues ---    0.41407   0.41410   0.41428   0.41487   0.41489
     Eigenvalues ---    0.41492   0.41492   0.41508   0.42082   0.42345
     Eigenvalues ---    0.42358   0.42359   0.42360   0.42372   0.42375
     Eigenvalues ---    0.42557   0.43235   0.43291   0.43789   0.44009
     Eigenvalues ---    0.44074   0.44086   0.44089   0.44113   0.44160
     Eigenvalues ---    0.44479   0.44495   0.44605   0.44626   0.45000
     Eigenvalues ---    0.45014   0.45082   0.45088   0.45515   0.45559
     Eigenvalues ---    0.46269   0.46295   0.46295   0.46341   0.46362
     Eigenvalues ---    0.46389   0.46534   0.46550   0.46553   0.46599
     Eigenvalues ---    0.46900   0.46925   0.46935   0.46940   0.46941
     Eigenvalues ---    0.47017   0.47018   0.47025   0.47066   0.47076
     Eigenvalues ---    0.47254   0.47366   0.47520   0.49463   0.49560
     Eigenvalues ---    0.49857   0.50216   0.50230   0.50261   0.50263
     Eigenvalues ---    0.50277   0.50286   0.51705   0.51738   0.51742
     Eigenvalues ---    0.51745   0.51779   0.51787   0.55317   0.55329
     Eigenvalues ---    0.55506   0.55604
 RFO step:  Lambda=-1.71569131D-05 EMin= 5.22241807D-03
 Linear search not attempted -- first point.
 Iteration  1 RMS(Cart)=  0.01569156 RMS(Int)=  0.00001410
 Iteration  2 RMS(Cart)=  0.00005430 RMS(Int)=  0.00000022
 Iteration  3 RMS(Cart)=  0.00000000 RMS(Int)=  0.00000022
 Variable       Old X    -DE/DX   Delta X   Delta X   Delta X     New X
                                 (Linear)    (Quad)   (Total)
    R1        2.67328   0.00002   0.00000   0.00006   0.00006   2.67334
    R2        2.52622   0.00001   0.00000   0.00002   0.00002   2.52624
    R3        2.81772   0.00000   0.00000   0.00001   0.00001   2.81773
    R4        2.63806   0.00009   0.00000   0.00022   0.00022   2.63828
    R5        2.76631   0.00004   0.00000   0.00010   0.00010   2.76642
    R6        2.68675  -0.00001   0.00000  -0.00003  -0.00003   2.68672
    R7        2.82877   0.00002   0.00000   0.00007   0.00007   2.82885
    R8        2.63193  -0.00003   0.00000  -0.00008  -0.00008   2.63185
    R9        2.64261   0.00002   0.00000   0.00005   0.00005   2.64266
   R10        2.94004   0.00001   0.00000   0.00005   0.00005   2.94009
   R11        2.63447   0.00001   0.00000   0.00003   0.00003   2.63450
   R12        2.81277  -0.00001   0.00000  -0.00003  -0.00003   2.81273
   R13        2.69758   0.00005   0.00000   0.00013   0.00013   2.69771
   R14        2.63490  -0.00002   0.00000  -0.00004  -0.00004   2.63486
   R15        2.61650   0.00002   0.00000   0.00005   0.00005   2.61655
   R16        2.82878   0.00001   0.00000   0.00003   0.00003   2.82880
   R17        2.52860  -0.00008   0.00000  -0.00015  -0.00015   2.52845
   R18        2.93915  -0.00000   0.00000  -0.00001  -0.00001   2.93914
   R19        2.66045  -0.00001   0.00000  -0.00002  -0.00002   2.66043
   R20        2.04512  -0.00000   0.00000  -0.00001  -0.00001   2.04512
   R21        2.81769  -0.00002   0.00000  -0.00005  -0.00005   2.81764
   R22        2.63129  -0.00001   0.00000  -0.00002  -0.00002   2.63127
   R23        2.62621  -0.00004   0.00000  -0.00008  -0.00008   2.62613
   R24        2.64924  -0.00002   0.00000  -0.00006  -0.00006   2.64918
   R25        2.64989   0.00001   0.00000   0.00002   0.00002   2.64991
   R26        2.70650  -0.00002   0.00000  -0.00005  -0.00005   2.70645
   R27        2.70970  -0.00002   0.00000  -0.00007  -0.00007   2.70964
   R28        2.70977  -0.00001   0.00000  -0.00002  -0.00002   2.70975
   R29        2.70718   0.00000   0.00000   0.00001   0.00001   2.70719
   R30        2.57445  -0.00000   0.00000  -0.00000  -0.00000   2.57445
   R31        2.05056   0.00000   0.00000   0.00001   0.00001   2.05056
   R32        2.70762  -0.00001   0.00000  -0.00003  -0.00003   2.70759
   R33        2.65642  -0.00003   0.00000  -0.00008  -0.00008   2.65634
   R34        2.65600   0.00001   0.00000   0.00003   0.00003   2.65603
   R35        2.70769  -0.00000   0.00000  -0.00001  -0.00001   2.70768
   R36        2.05029  -0.00001   0.00000  -0.00003  -0.00003   2.05026
   R37        2.57423   0.00001   0.00000   0.00002   0.00002   2.57424
   R38        2.68973   0.00000   0.00000   0.00000   0.00000   2.68973
   R39        2.05162  -0.00001   0.00000  -0.00001  -0.00001   2.05161
   R40        2.57440   0.00001   0.00000   0.00002   0.00002   2.57442
   R41        2.04966  -0.00000   0.00000  -0.00001  -0.00001   2.04964
   R42        2.82089  -0.00000   0.00000  -0.00001  -0.00001   2.82089
   R43        2.57419  -0.00001   0.00000  -0.00002  -0.00002   2.57417
   R44        2.04964  -0.00001   0.00000  -0.00002  -0.00002   2.04962
   R45        2.68974   0.00000   0.00000   0.00001   0.00001   2.68975
   R46        2.05166  -0.00001   0.00000  -0.00002  -0.00002   2.05164
   R47        2.05175  -0.00000   0.00000  -0.00001  -0.00001   2.05174
   R48        2.05172  -0.00000   0.00000  -0.00001  -0.00001   2.05171
   R49        2.63972   0.00000   0.00000   0.00001   0.00001   2.63973
   R50        2.64009  -0.00000   0.00000  -0.00001  -0.00001   2.64009
   R51        2.63010  -0.00000   0.00000  -0.00001  -0.00001   2.63009
   R52        2.05299   0.00000   0.00000   0.00000   0.00000   2.05299
   R53        2.62991  -0.00002   0.00000  -0.00004  -0.00004   2.62987
   R54        2.05306  -0.00000   0.00000  -0.00000  -0.00000   2.05305
   R55        2.63101   0.00000   0.00000   0.00000   0.00000   2.63102
   R56        2.05219  -0.00000   0.00000  -0.00001  -0.00001   2.05218
   R57        2.63113   0.00000   0.00000   0.00000   0.00000   2.63114
   R58        2.05222   0.00000   0.00000   0.00000   0.00000   2.05223
   R59        2.05203  -0.00001   0.00000  -0.00002  -0.00002   2.05201
   R60        2.07062  -0.00002   0.00000  -0.00007  -0.00007   2.07055
   R61        2.06577   0.00002   0.00000   0.00006   0.00006   2.06583
   R62        2.06613  -0.00001   0.00000  -0.00003  -0.00003   2.06610
   R63        2.06907   0.00001   0.00000   0.00004   0.00004   2.06911
   R64        2.06814  -0.00002   0.00000  -0.00006  -0.00006   2.06807
   R65        2.06650  -0.00001   0.00000  -0.00002  -0.00002   2.06648
   R66        2.67367  -0.00004   0.00000  -0.00009  -0.00009   2.67358
   R67        2.62459   0.00005   0.00000   0.00011   0.00011   2.62470
   R68        2.58956   0.00014   0.00000   0.00028   0.00028   2.58984
   R69        2.80477  -0.00001   0.00000  -0.00003  -0.00003   2.80475
   R70        2.74617   0.00005   0.00000   0.00011   0.00011   2.74628
   R71        2.82330  -0.00001   0.00000  -0.00002  -0.00002   2.82329
   R72        2.58567  -0.00016   0.00000  -0.00033  -0.00033   2.58534
   R73        2.92324  -0.00005   0.00000  -0.00021  -0.00021   2.92303
   R74        2.66987  -0.00004   0.00000  -0.00009  -0.00009   2.66978
   R75        2.07179  -0.00008   0.00000  -0.00022  -0.00022   2.07157
   R76        2.06713   0.00006   0.00000   0.00019   0.00019   2.06732
   R77        2.06737  -0.00003   0.00000  -0.00007  -0.00007   2.06730
   R78        2.92329   0.00003   0.00000   0.00011   0.00010   2.92340
   R79        2.63695   0.00006   0.00000   0.00012   0.00012   2.63707
   R80        2.63462  -0.00011   0.00000  -0.00023  -0.00023   2.63439
   R81        2.66853   0.00019   0.00000   0.00044   0.00044   2.66897
   R82        2.80498  -0.00000   0.00000  -0.00001  -0.00001   2.80496
   R83        2.58697  -0.00009   0.00000  -0.00015  -0.00015   2.58682
   R84        2.58869   0.00014   0.00000   0.00028   0.00028   2.58896
   R85        2.74604   0.00029   0.00000   0.00077   0.00077   2.74681
   R86        2.65864  -0.00003   0.00000  -0.00008  -0.00008   2.65856
   R87        2.65893   0.00006   0.00000   0.00014   0.00014   2.65907
   R88        2.67412  -0.00008   0.00000  -0.00021  -0.00021   2.67391
   R89        2.80490   0.00001   0.00000   0.00003   0.00003   2.80493
   R90        2.62381  -0.00007   0.00000  -0.00015  -0.00015   2.62367
   R91        2.82301   0.00005   0.00000   0.00016   0.00016   2.82318
   R92        2.70701  -0.00001   0.00000  -0.00002  -0.00002   2.70699
   R93        2.71046  -0.00001   0.00000  -0.00003  -0.00003   2.71043
   R94        2.71047  -0.00001   0.00000  -0.00003  -0.00003   2.71044
   R95        2.70731   0.00003   0.00000   0.00007   0.00007   2.70738
   R96        2.76654   0.00008   0.00000   0.00021   0.00021   2.76675
   R97        2.07169  -0.00002   0.00000  -0.00006  -0.00006   2.07163
   R98        2.06739  -0.00004   0.00000  -0.00010  -0.00010   2.06729
   R99        2.06756  -0.00004   0.00000  -0.00011  -0.00011   2.06745
   R100       2.57502  -0.00001   0.00000  -0.00001  -0.00001   2.57500
   R101       2.04978   0.00000   0.00000   0.00001   0.00001   2.04979
   R102       2.70825   0.00002   0.00000   0.00004   0.00004   2.70828
   R103       2.65597   0.00001   0.00000   0.00003   0.00003   2.65600
   R104       2.65589   0.00003   0.00000   0.00008   0.00008   2.65597
   R105       2.70837   0.00002   0.00000   0.00004   0.00004   2.70841
   R106       2.04974  -0.00002   0.00000  -0.00005  -0.00005   2.04969
   R107       2.57508  -0.00001   0.00000  -0.00002  -0.00002   2.57507
   R108       2.68931  -0.00000   0.00000  -0.00001  -0.00001   2.68930
   R109       2.05194  -0.00000   0.00000  -0.00000  -0.00000   2.05194
   R110       2.57443   0.00000   0.00000   0.00001   0.00001   2.57444
   R111       2.04985  -0.00001   0.00000  -0.00003  -0.00003   2.04982
   R112       2.82086  -0.00001   0.00000  -0.00004  -0.00004   2.82082
   R113       2.57450  -0.00001   0.00000  -0.00002  -0.00002   2.57447
   R114       2.04987  -0.00001   0.00000  -0.00003  -0.00003   2.04984
   R115       2.68920  -0.00000   0.00000  -0.00000  -0.00000   2.68920
   R116       2.05215  -0.00000   0.00000  -0.00001  -0.00001   2.05214
   R117       2.05193  -0.00000   0.00000  -0.00001  -0.00001   2.05192
   R118       2.64024   0.00001   0.00000   0.00003   0.00003   2.64026
   R119       2.64035  -0.00001   0.00000  -0.00002  -0.00002   2.64034
   R120       2.05214  -0.00000   0.00000  -0.00001  -0.00001   2.05213
   R121       2.63000  -0.00001   0.00000  -0.00002  -0.00002   2.62998
   R122       2.05297   0.00000   0.00000   0.00000   0.00000   2.05297
   R123       2.63002  -0.00001   0.00000  -0.00002  -0.00002   2.63000
   R124       2.05306  -0.00000   0.00000  -0.00001  -0.00001   2.05304
   R125       2.63111  -0.00000   0.00000  -0.00001  -0.00001   2.63111
   R126       2.05234  -0.00001   0.00000  -0.00001  -0.00001   2.05232
   R127       2.63118  -0.00001   0.00000  -0.00002  -0.00002   2.63116
   R128       2.05237   0.00000   0.00000   0.00001   0.00001   2.05238
   R129       2.05217  -0.00000   0.00000  -0.00001  -0.00001   2.05217
   R130       2.06741  -0.00001   0.00000  -0.00004  -0.00004   2.06737
   R131       2.06682   0.00003   0.00000   0.00009   0.00009   2.06691
   R132       2.06368   0.00000   0.00000   0.00001   0.00001   2.06370
   R133       2.06395  -0.00002   0.00000  -0.00005  -0.00005   2.06390
   R134       2.06898  -0.00000   0.00000  -0.00001  -0.00001   2.06897
   R135       2.06474   0.00000   0.00000   0.00001   0.00001   2.06475
   R136       2.07110   0.00003   0.00000   0.00009   0.00009   2.07119
   R137       2.06730  -0.00003   0.00000  -0.00007  -0.00007   2.06722
   R138       2.06340   0.00000   0.00000   0.00001   0.00001   2.06341
   R139       2.07110   0.00000   0.00000   0.00000   0.00000   2.07111
   R140       2.06739  -0.00000   0.00000  -0.00000  -0.00000   2.06738
   R141       2.06345  -0.00001   0.00000  -0.00004  -0.00004   2.06341
   R142       2.67507  -0.00001   0.00000  -0.00003  -0.00003   2.67503
   R143       2.63582   0.00011   0.00000   0.00025   0.00025   2.63608
   R144       2.52536   0.00003   0.00000   0.00005   0.00005   2.52541
   R145       2.81696   0.00009   0.00000   0.00026   0.00026   2.81723
   R146       2.68710   0.00012   0.00000   0.00031   0.00031   2.68741
   R147       2.82912   0.00002   0.00000   0.00007   0.00007   2.82919
   R148       2.63225  -0.00002   0.00000  -0.00003  -0.00003   2.63222
   R149       2.93955   0.00007   0.00000   0.00027   0.00027   2.93982
   R150       2.64207   0.00011   0.00000   0.00023   0.00023   2.64231
   R151       2.07009  -0.00002   0.00000  -0.00007  -0.00007   2.07002
   R152       2.06638   0.00002   0.00000   0.00006   0.00006   2.06643
   R153       2.06630  -0.00002   0.00000  -0.00005  -0.00005   2.06625
   R154       2.93834   0.00002   0.00000   0.00005   0.00005   2.93839
   R155       2.63102  -0.00005   0.00000  -0.00011  -0.00011   2.63091
   R156       2.62742  -0.00018   0.00000  -0.00039  -0.00039   2.62704
   R157       2.63494  -0.00004   0.00000  -0.00010  -0.00010   2.63484
   R158       2.81270   0.00001   0.00000   0.00003   0.00003   2.81273
   R159       2.63500  -0.00007   0.00000  -0.00019  -0.00019   2.63481
   R160       2.52848  -0.00001   0.00000  -0.00003  -0.00003   2.52845
   R161       2.69781  -0.00005   0.00000  -0.00012  -0.00012   2.69769
   R162       2.64922   0.00003   0.00000   0.00007   0.00007   2.64929
   R163       2.64958   0.00002   0.00000   0.00005   0.00005   2.64963
   R164       2.66014   0.00004   0.00000   0.00011   0.00011   2.66025
   R165       2.81741   0.00006   0.00000   0.00019   0.00019   2.81759
   R166       2.61666   0.00004   0.00000   0.00010   0.00010   2.61676
   R167       2.82886   0.00001   0.00000   0.00003   0.00003   2.82889
   R168       2.70656   0.00001   0.00000   0.00003   0.00003   2.70658
   R169       2.70964   0.00001   0.00000   0.00001   0.00001   2.70966
   R170       2.70984   0.00003   0.00000   0.00008   0.00008   2.70991
   R171       2.70708   0.00000   0.00000   0.00000   0.00000   2.70708
   R172       2.04510   0.00000   0.00000   0.00001   0.00001   2.04511
   R173       2.06902   0.00003   0.00000   0.00007   0.00007   2.06909
   R174       2.06812  -0.00000   0.00000  -0.00001  -0.00001   2.06811
   R175       2.06648  -0.00000   0.00000  -0.00001  -0.00001   2.06646
   R176       2.57448   0.00001   0.00000   0.00003   0.00003   2.57450
   R177       2.05053  -0.00001   0.00000  -0.00002  -0.00002   2.05051
   R178       2.70756  -0.00002   0.00000  -0.00005  -0.00005   2.70751
   R179       2.65634  -0.00001   0.00000  -0.00003  -0.00003   2.65630
   R180       2.65610   0.00003   0.00000   0.00007   0.00007   2.65617
   R181       2.70768   0.00002   0.00000   0.00005   0.00005   2.70772
   R182       2.05043  -0.00000   0.00000  -0.00001  -0.00001   2.05042
   R183       2.57434   0.00001   0.00000   0.00003   0.00003   2.57437
   R184       2.68974   0.00000   0.00000   0.00001   0.00001   2.68974
   R185       2.05165  -0.00000   0.00000  -0.00001  -0.00001   2.05164
   R186       2.57439   0.00002   0.00000   0.00004   0.00004   2.57443
   R187       2.04966   0.00001   0.00000   0.00001   0.00001   2.04967
   R188       2.82098  -0.00000   0.00000  -0.00001  -0.00001   2.82098
   R189       2.57429  -0.00000   0.00000  -0.00001  -0.00001   2.57429
   R190       2.04960  -0.00001   0.00000  -0.00004  -0.00004   2.04956
   R191       2.68986   0.00001   0.00000   0.00001   0.00001   2.68987
   R192       2.05160   0.00000   0.00000   0.00000   0.00000   2.05161
   R193       2.05171   0.00000   0.00000   0.00001   0.00001   2.05172
   R194       2.63987   0.00001   0.00000   0.00003   0.00003   2.63990
   R195       2.64002   0.00001   0.00000   0.00002   0.00002   2.64004
   R196       2.05165  -0.00000   0.00000  -0.00000  -0.00000   2.05164
   R197       2.62995   0.00001   0.00000   0.00002   0.00002   2.62997
   R198       2.05303  -0.00000   0.00000  -0.00000  -0.00000   2.05303
   R199       2.62989   0.00001   0.00000   0.00002   0.00002   2.62991
   R200       2.05300   0.00000   0.00000   0.00000   0.00000   2.05300
   R201       2.63106   0.00001   0.00000   0.00002   0.00002   2.63109
   R202       2.05221   0.00000   0.00000   0.00000   0.00000   2.05222
   R203       2.63111   0.00001   0.00000   0.00002   0.00002   2.63113
   R204       2.05215   0.00000   0.00000   0.00000   0.00000   2.05215
   R205       2.05202  -0.00000   0.00000  -0.00001  -0.00001   2.05201
   R206       2.06963  -0.00011   0.00000  -0.00034  -0.00034   2.06929
   R207       2.06452  -0.00000   0.00000  -0.00001  -0.00001   2.06451
   R208       2.06439  -0.00010   0.00000  -0.00029  -0.00029   2.06410
   R209       2.06781  -0.00007   0.00000  -0.00021  -0.00021   2.06761
   R210       2.06684  -0.00003   0.00000  -0.00008  -0.00008   2.06676
   R211       2.06387  -0.00004   0.00000  -0.00013  -0.00013   2.06374
    A1        1.90920   0.00000   0.00000   0.00002   0.00002   1.90922
    A2        2.23497   0.00005   0.00000   0.00018   0.00018   2.23515
    A3        2.13897  -0.00005   0.00000  -0.00021  -0.00021   2.13875
    A4        1.87756  -0.00003   0.00000  -0.00008  -0.00008   1.87748
    A5        2.20333   0.00001   0.00000   0.00002   0.00002   2.20335
    A6        2.20202   0.00002   0.00000   0.00008   0.00008   2.20210
    A7        1.85184  -0.00000   0.00000  -0.00001  -0.00001   1.85183
    A8        2.18265   0.00009   0.00000   0.00035   0.00035   2.18300
    A9        2.24857  -0.00009   0.00000  -0.00037  -0.00037   2.24820
   A10        1.88981   0.00001   0.00000   0.00004   0.00004   1.88985
   A11        2.29100  -0.00003   0.00000  -0.00009  -0.00009   2.29091
   A12        2.10216   0.00001   0.00000   0.00007   0.00007   2.10223
   A13        1.89633   0.00002   0.00000   0.00004   0.00004   1.89637
   A14        2.19020  -0.00001   0.00000  -0.00002  -0.00002   2.19018
   A15        2.19665  -0.00000   0.00000  -0.00001  -0.00001   2.19663
   A16        2.11577  -0.00000   0.00000  -0.00001  -0.00001   2.11577
   A17        2.07748  -0.00006   0.00000  -0.00024  -0.00024   2.07724
   A18        2.08977   0.00007   0.00000   0.00027   0.00027   2.09003
   A19        2.29358   0.00006   0.00000   0.00024   0.00024   2.29382
   A20        2.10286  -0.00003   0.00000  -0.00013  -0.00013   2.10273
   A21        1.88674  -0.00003   0.00000  -0.00011  -0.00011   1.88663
   A22        1.84735  -0.00001   0.00000   0.00001   0.00001   1.84737
   A23        2.24722   0.00003   0.00000   0.00008   0.00008   2.24730
   A24        2.18861  -0.00002   0.00000  -0.00010  -0.00010   2.18851
   A25        1.89363   0.00003   0.00000   0.00011   0.00011   1.89374
   A26        2.19634   0.00004   0.00000   0.00019   0.00019   2.19653
   A27        2.19222  -0.00007   0.00000  -0.00026  -0.00026   2.19196
   A28        1.89096  -0.00001   0.00000  -0.00004  -0.00004   1.89092
   A29        2.20787   0.00001   0.00000   0.00005   0.00005   2.20792
   A30        2.18436   0.00000   0.00000  -0.00001  -0.00001   2.18435
   A31        1.90610   0.00002   0.00000   0.00002   0.00002   1.90612
   A32        2.13783  -0.00006   0.00000  -0.00023  -0.00023   2.13760
   A33        2.23925   0.00005   0.00000   0.00021   0.00021   2.23946
   A34        1.85158  -0.00002   0.00000  -0.00010  -0.00010   1.85149
   A35        1.92120   0.00001   0.00000   0.00007   0.00007   1.92128
   A36        1.91708   0.00003   0.00000   0.00021   0.00021   1.91729
   A37        1.91346  -0.00000   0.00000  -0.00003  -0.00003   1.91343
   A38        1.92536  -0.00002   0.00000  -0.00017  -0.00017   1.92520
   A39        1.93350  -0.00000   0.00000   0.00001   0.00001   1.93351
   A40        2.09037  -0.00005   0.00000  -0.00018  -0.00018   2.09018
   A41        2.08120   0.00005   0.00000   0.00018   0.00018   2.08138
   A42        2.11141   0.00000   0.00000  -0.00000  -0.00000   2.11140
   A43        2.12474  -0.00003   0.00000  -0.00012  -0.00012   2.12463
   A44        2.08545   0.00002   0.00000   0.00007   0.00007   2.08552
   A45        2.07296   0.00001   0.00000   0.00004   0.00004   2.07301
   A46        2.08531  -0.00002   0.00000  -0.00008  -0.00008   2.08523
   A47        2.12541   0.00003   0.00000   0.00011   0.00011   2.12552
   A48        2.07244  -0.00001   0.00000  -0.00004  -0.00004   2.07240
   A49        2.11040  -0.00000   0.00000  -0.00002  -0.00002   2.11038
   A50        2.07507  -0.00001   0.00000  -0.00006  -0.00006   2.07500
   A51        2.09772   0.00001   0.00000   0.00008   0.00008   2.09780
   A52        2.06534   0.00000   0.00000  -0.00000  -0.00000   2.06534
   A53        2.09177  -0.00001   0.00000  -0.00004  -0.00004   2.09173
   A54        2.12606   0.00001   0.00000   0.00004   0.00004   2.12610
   A55        2.09183   0.00001   0.00000   0.00005   0.00005   2.09189
   A56        2.06579   0.00001   0.00000   0.00005   0.00005   2.06584
   A57        2.12554  -0.00003   0.00000  -0.00011  -0.00011   2.12544
   A58        2.07653   0.00001   0.00000   0.00004   0.00004   2.07658
   A59        2.11037  -0.00000   0.00000  -0.00001  -0.00001   2.11036
   A60        2.09628  -0.00000   0.00000  -0.00003  -0.00003   2.09625
   A61        2.10176  -0.00001   0.00000  -0.00002  -0.00002   2.10174
   A62        2.09371   0.00000   0.00000  -0.00001  -0.00001   2.09370
   A63        2.08771   0.00001   0.00000   0.00003   0.00003   2.08774
   A64        2.11381  -0.00001   0.00000  -0.00002  -0.00002   2.11378
   A65        2.07027   0.00001   0.00000   0.00006   0.00006   2.07033
   A66        2.09911  -0.00001   0.00000  -0.00004  -0.00004   2.09907
   A67        2.10055  -0.00000   0.00000  -0.00000  -0.00000   2.10055
   A68        2.09157   0.00002   0.00000   0.00008   0.00008   2.09165
   A69        2.09105  -0.00002   0.00000  -0.00008  -0.00008   2.09097
   A70        2.11372  -0.00000   0.00000  -0.00001  -0.00001   2.11371
   A71        2.07021  -0.00002   0.00000  -0.00013  -0.00013   2.07008
   A72        2.09925   0.00002   0.00000   0.00014   0.00014   2.09939
   A73        2.10210   0.00001   0.00000   0.00003   0.00003   2.10213
   A74        2.09329  -0.00001   0.00000  -0.00003  -0.00003   2.09326
   A75        2.08779  -0.00000   0.00000  -0.00000  -0.00000   2.08779
   A76        2.10205   0.00000   0.00000   0.00001   0.00001   2.10207
   A77        2.08625   0.00000   0.00000   0.00001   0.00001   2.08627
   A78        2.09488  -0.00000   0.00000  -0.00002  -0.00002   2.09485
   A79        2.10191  -0.00001   0.00000  -0.00003  -0.00003   2.10188
   A80        2.09481   0.00000   0.00000   0.00000   0.00000   2.09481
   A81        2.08646   0.00000   0.00000   0.00003   0.00003   2.08649
   A82        2.10393  -0.00000   0.00000  -0.00002  -0.00002   2.10391
   A83        2.10091   0.00001   0.00000   0.00002   0.00002   2.10093
   A84        2.07835  -0.00000   0.00000  -0.00001  -0.00001   2.07834
   A85        2.10266  -0.00000   0.00000  -0.00001  -0.00001   2.10265
   A86        2.08091   0.00000   0.00000   0.00001   0.00001   2.08092
   A87        2.09962   0.00000   0.00000   0.00000   0.00000   2.09962
   A88        2.10252   0.00001   0.00000   0.00002   0.00002   2.10254
   A89        2.08045  -0.00000   0.00000  -0.00002  -0.00002   2.08044
   A90        2.10021  -0.00000   0.00000  -0.00000  -0.00000   2.10021
   A91        2.09610   0.00000   0.00000   0.00001   0.00001   2.09611
   A92        2.09058  -0.00000   0.00000  -0.00001  -0.00001   2.09057
   A93        2.09650  -0.00000   0.00000  -0.00000  -0.00000   2.09650
   A94        2.09622   0.00000   0.00000  -0.00000  -0.00000   2.09621
   A95        2.09063   0.00000   0.00000   0.00001   0.00001   2.09064
   A96        2.09634  -0.00000   0.00000  -0.00001  -0.00001   2.09633
   A97        2.09052  -0.00000   0.00000  -0.00001  -0.00001   2.09051
   A98        2.09629   0.00000   0.00000   0.00002   0.00002   2.09631
   A99        2.09637  -0.00000   0.00000  -0.00001  -0.00001   2.09636
   A100       1.94577   0.00001   0.00000   0.00007   0.00007   1.94584
   A101       1.95064  -0.00003   0.00000  -0.00019  -0.00019   1.95045
   A102       1.91791   0.00003   0.00000   0.00021   0.00021   1.91812
   A103       1.87295  -0.00001   0.00000  -0.00013  -0.00013   1.87282
   A104       1.88144  -0.00001   0.00000  -0.00003  -0.00003   1.88141
   A105       1.89277   0.00001   0.00000   0.00007   0.00007   1.89284
   A106       1.94656  -0.00001   0.00000  -0.00009  -0.00009   1.94647
   A107       1.95098   0.00003   0.00000   0.00021   0.00021   1.95119
   A108       1.91598  -0.00001   0.00000  -0.00005  -0.00005   1.91592
   A109       1.87038  -0.00000   0.00000   0.00000   0.00000   1.87038
   A110       1.88733   0.00000   0.00000  -0.00003  -0.00003   1.88730
   A111       1.89038  -0.00001   0.00000  -0.00005  -0.00005   1.89034
   A112       2.19861   0.00002   0.00000   0.00007   0.00007   2.19868
   A113       2.20402   0.00000   0.00000   0.00000  -0.00000   2.20402
   A114       1.88022  -0.00002   0.00000  -0.00005  -0.00005   1.88017
   A115       1.90291  -0.00001   0.00000  -0.00002  -0.00002   1.90288
   A116       2.25056   0.00011   0.00000   0.00042   0.00042   2.25098
   A117       2.12966  -0.00010   0.00000  -0.00040  -0.00040   2.12925
   A118       1.85457   0.00001   0.00000  -0.00000  -0.00001   1.85456
   A119       2.19432   0.00007   0.00000   0.00024   0.00024   2.19456
   A120       2.23336  -0.00009   0.00000  -0.00039  -0.00039   2.23297
   A121       1.89959   0.00002   0.00000   0.00005   0.00004   1.89964
   A122       2.17868  -0.00002   0.00000  -0.00008  -0.00009   2.17859
   A123       2.20378  -0.00001   0.00000  -0.00010  -0.00010   2.20369
   A124       1.88683   0.00001   0.00000   0.00003   0.00003   1.88686
   A125       2.27021  -0.00008   0.00000  -0.00028  -0.00028   2.26992
   A126       2.12598   0.00007   0.00000   0.00030   0.00030   2.12628
   A127       1.95621   0.00005   0.00000   0.00031   0.00031   1.95652
   A128       1.94673  -0.00007   0.00000  -0.00048  -0.00048   1.94625
   A129       1.91066   0.00002   0.00000   0.00016   0.00016   1.91083
   A130       1.86893   0.00000   0.00000  -0.00002  -0.00002   1.86892
   A131       1.88308  -0.00003   0.00000  -0.00011  -0.00011   1.88297
   A132       1.89604   0.00002   0.00000   0.00013   0.00013   1.89617
   A133       1.84157  -0.00002   0.00000  -0.00008  -0.00008   1.84149
   A134       1.93069   0.00002   0.00000   0.00007   0.00007   1.93076
   A135       1.91884  -0.00001   0.00000  -0.00004  -0.00004   1.91880
   A136       1.91706  -0.00001   0.00000  -0.00014  -0.00014   1.91692
   A137       1.93289   0.00003   0.00000   0.00025   0.00025   1.93314
   A138       1.92153  -0.00001   0.00000  -0.00006  -0.00006   1.92146
   A139       2.05940  -0.00001   0.00000   0.00001   0.00001   2.05941
   A140       2.10905  -0.00017   0.00000  -0.00071  -0.00071   2.10834
   A141       2.11466   0.00018   0.00000   0.00072   0.00072   2.11538
   A142       2.20387   0.00009   0.00000   0.00042   0.00042   2.20429
   A143       2.17682  -0.00014   0.00000  -0.00056  -0.00056   2.17626
   A144       1.89917   0.00006   0.00000   0.00027   0.00027   1.89944
   A145       2.12486  -0.00013   0.00000  -0.00047  -0.00047   2.12439
   A146       2.27139   0.00022   0.00000   0.00082   0.00082   2.27222
   A147       1.88691  -0.00009   0.00000  -0.00035  -0.00035   1.88656
   A148       2.09713  -0.00001   0.00000  -0.00002  -0.00002   2.09710
   A149       2.09391   0.00001   0.00000   0.00003   0.00003   2.09395
   A150       2.09213   0.00000   0.00000  -0.00001  -0.00001   2.09212
   A151       1.90330  -0.00002   0.00000  -0.00014  -0.00014   1.90316
   A152       2.13054  -0.00013   0.00000  -0.00052  -0.00052   2.13001
   A153       2.24931   0.00016   0.00000   0.00065   0.00065   2.24996
   A154       1.85474  -0.00001   0.00000  -0.00002  -0.00002   1.85472
   A155       2.23277   0.00022   0.00000   0.00089   0.00089   2.23366
   A156       2.19457  -0.00022   0.00000  -0.00086  -0.00086   2.19370
   A157       2.12082  -0.00002   0.00000  -0.00008  -0.00008   2.12074
   A158       2.09577   0.00000   0.00000   0.00001   0.00001   2.09578
   A159       2.06657   0.00002   0.00000   0.00007   0.00007   2.06664
   A160       2.09566  -0.00001   0.00000  -0.00002  -0.00002   2.09564
   A161       2.12127   0.00001   0.00000   0.00004   0.00004   2.12131
   A162       2.06619  -0.00000   0.00000  -0.00002  -0.00002   2.06617
   A163       1.88029   0.00006   0.00000   0.00020   0.00020   1.88048
   A164       2.18639  -0.00001   0.00000  -0.00002  -0.00002   2.18638
   A165       2.21634  -0.00005   0.00000  -0.00018  -0.00018   2.21615
   A166       1.95663   0.00004   0.00000   0.00030   0.00030   1.95693
   A167       1.94628   0.00007   0.00000   0.00050   0.00050   1.94678
   A168       1.91095  -0.00002   0.00000  -0.00026  -0.00026   1.91069
   A169       1.86830  -0.00003   0.00000   0.00003   0.00003   1.86833
   A170       1.88460  -0.00001   0.00000  -0.00014  -0.00014   1.88446
   A171       1.89489  -0.00005   0.00000  -0.00047  -0.00047   1.89442
   A172       2.11580   0.00000   0.00000  -0.00001  -0.00001   2.11579
   A173       2.06880   0.00000   0.00000   0.00003   0.00003   2.06883
   A174       2.09858  -0.00000   0.00000  -0.00002  -0.00002   2.09856
   A175       2.06786  -0.00002   0.00000  -0.00010  -0.00010   2.06776
   A176       2.09169   0.00001   0.00000   0.00003   0.00003   2.09172
   A177       2.12364   0.00001   0.00000   0.00007   0.00007   2.12371
   A178       2.09174  -0.00000   0.00000  -0.00000  -0.00000   2.09174
   A179       2.06795  -0.00001   0.00000  -0.00006  -0.00006   2.06789
   A180       2.12349   0.00002   0.00000   0.00007   0.00007   2.12355
   A181       2.06936   0.00000   0.00000   0.00004   0.00004   2.06940
   A182       2.11607   0.00001   0.00000   0.00004   0.00004   2.11611
   A183       2.09775  -0.00002   0.00000  -0.00009  -0.00009   2.09767
   A184       2.10013  -0.00001   0.00000  -0.00004  -0.00004   2.10009
   A185       2.09487   0.00000   0.00000   0.00001   0.00001   2.09489
   A186       2.08817   0.00000   0.00000   0.00002   0.00002   2.08819
   A187       2.11486   0.00001   0.00000   0.00004   0.00004   2.11490
   A188       2.07018   0.00002   0.00000   0.00011   0.00011   2.07029
   A189       2.09813  -0.00003   0.00000  -0.00015  -0.00015   2.09799
   A190       2.09802  -0.00001   0.00000  -0.00005  -0.00005   2.09797
   A191       2.09271   0.00001   0.00000   0.00004   0.00004   2.09275
   A192       2.09246  -0.00000   0.00000   0.00000   0.00000   2.09246
   A193       2.11509   0.00001   0.00000   0.00005   0.00005   2.11514
   A194       2.06975   0.00002   0.00000   0.00012   0.00012   2.06986
   A195       2.09834  -0.00003   0.00000  -0.00017  -0.00017   2.09817
   A196       2.10014  -0.00001   0.00000  -0.00006  -0.00006   2.10009
   A197       2.09424   0.00000   0.00000   0.00002   0.00002   2.09426
   A198       2.08878   0.00001   0.00000   0.00003   0.00003   2.08882
   A199       2.10046   0.00000   0.00000   0.00001   0.00001   2.10046
   A200       2.08742   0.00000   0.00000   0.00000   0.00000   2.08742
   A201       2.09528  -0.00000   0.00000  -0.00001  -0.00001   2.09527
   A202       2.10302  -0.00001   0.00000  -0.00005  -0.00005   2.10297
   A203       2.10330   0.00002   0.00000   0.00009   0.00009   2.10339
   A204       2.07686  -0.00001   0.00000  -0.00004  -0.00004   2.07682
   A205       2.10023   0.00000   0.00000   0.00000   0.00000   2.10024
   A206       2.09491  -0.00001   0.00000  -0.00003  -0.00003   2.09488
   A207       2.08801   0.00000   0.00000   0.00002   0.00002   2.08804
   A208       2.10357   0.00000   0.00000   0.00002   0.00002   2.10359
   A209       2.07994  -0.00000   0.00000  -0.00000  -0.00000   2.07994
   A210       2.09967  -0.00000   0.00000  -0.00002  -0.00002   2.09965
   A211       2.10347   0.00001   0.00000   0.00003   0.00003   2.10349
   A212       2.07972  -0.00000   0.00000  -0.00000  -0.00000   2.07972
   A213       2.09999  -0.00001   0.00000  -0.00003  -0.00003   2.09997
   A214       2.09614   0.00000   0.00000   0.00000   0.00000   2.09614
   A215       2.09056   0.00000   0.00000  -0.00000  -0.00000   2.09056
   A216       2.09649  -0.00000   0.00000  -0.00000  -0.00000   2.09649
   A217       2.09619   0.00000   0.00000   0.00001   0.00001   2.09620
   A218       2.09073  -0.00000   0.00000  -0.00002  -0.00002   2.09070
   A219       2.09626   0.00000   0.00000   0.00001   0.00001   2.09628
   A220       2.09014  -0.00000   0.00000  -0.00001  -0.00001   2.09013
   A221       2.09652   0.00000   0.00000  -0.00000  -0.00000   2.09652
   A222       2.09653   0.00000   0.00000   0.00002   0.00002   2.09654
   A223       1.92385  -0.00002   0.00000  -0.00012  -0.00012   1.92373
   A224       1.92582  -0.00001   0.00000  -0.00008  -0.00008   1.92574
   A225       1.92819   0.00001   0.00000   0.00012   0.00012   1.92830
   A226       1.86684   0.00000   0.00000  -0.00005  -0.00005   1.86679
   A227       1.90836   0.00001   0.00000   0.00009   0.00009   1.90845
   A228       1.90971   0.00000   0.00000   0.00004   0.00004   1.90975
   A229       1.92606   0.00002   0.00000   0.00013   0.00013   1.92619
   A230       1.92846   0.00001   0.00000   0.00005   0.00005   1.92851
   A231       1.92301  -0.00003   0.00000  -0.00018  -0.00018   1.92283
   A232       1.90299  -0.00000   0.00000   0.00003   0.00003   1.90301
   A233       1.91211   0.00000   0.00000  -0.00002  -0.00002   1.91210
   A234       1.87027   0.00000   0.00000  -0.00000  -0.00000   1.87026
   A235       1.92701   0.00000   0.00000  -0.00003  -0.00003   1.92698
   A236       1.92216  -0.00002   0.00000  -0.00009  -0.00009   1.92207
   A237       1.92758   0.00000   0.00000   0.00004   0.00004   1.92763
   A238       1.86203   0.00000   0.00000   0.00001   0.00001   1.86204
   A239       1.90799  -0.00002   0.00000  -0.00023  -0.00023   1.90776
   A240       1.91594   0.00003   0.00000   0.00030   0.00030   1.91624
   A241       1.92506   0.00002   0.00000   0.00015   0.00015   1.92522
   A242       1.92262  -0.00004   0.00000  -0.00024  -0.00024   1.92239
   A243       1.92687   0.00004   0.00000   0.00028   0.00028   1.92715
   A244       1.86172   0.00001   0.00000   0.00003   0.00003   1.86176
   A245       1.90859  -0.00003   0.00000  -0.00015  -0.00015   1.90844
   A246       1.91788  -0.00001   0.00000  -0.00009  -0.00009   1.91779
   A247       2.18128  -0.00002   0.00000  -0.00009  -0.00009   2.18119
   A248       2.22424   0.00003   0.00000   0.00011   0.00011   2.22435
   A249       1.87759  -0.00001   0.00000  -0.00000  -0.00000   1.87759
   A250       1.90900   0.00002   0.00000   0.00004   0.00004   1.90904
   A251       2.23361   0.00004   0.00000   0.00016   0.00016   2.23376
   A252       2.14058  -0.00005   0.00000  -0.00020  -0.00020   2.14038
   A253       1.85220  -0.00003   0.00000  -0.00008  -0.00008   1.85213
   A254       2.18292   0.00005   0.00000   0.00015   0.00015   2.18307
   A255       2.24778  -0.00002   0.00000  -0.00012  -0.00012   2.24766
   A256       1.89624   0.00003   0.00000   0.00008   0.00008   1.89631
   A257       2.19019  -0.00009   0.00000  -0.00039  -0.00039   2.18980
   A258       2.19676   0.00006   0.00000   0.00030   0.00030   2.19706
   A259       1.88971  -0.00001   0.00000  -0.00004  -0.00004   1.88967
   A260       2.29148   0.00005   0.00000   0.00019   0.00019   2.29167
   A261       2.10193  -0.00004   0.00000  -0.00014  -0.00014   2.10178
   A262       1.95030   0.00000   0.00000   0.00003   0.00003   1.95034
   A263       1.94866  -0.00001   0.00000  -0.00012  -0.00012   1.94854
   A264       1.91597   0.00003   0.00000   0.00020   0.00020   1.91617
   A265       1.87150  -0.00000   0.00000  -0.00004  -0.00004   1.87146
   A266       1.88654  -0.00001   0.00000   0.00004   0.00004   1.88658
   A267       1.88852  -0.00001   0.00000  -0.00012  -0.00012   1.88840
   A268       1.85210  -0.00011   0.00000  -0.00047  -0.00047   1.85163
   A269       1.92194   0.00001   0.00000  -0.00003  -0.00003   1.92191
   A270       1.91600   0.00007   0.00000   0.00042   0.00042   1.91642
   A271       1.91389   0.00005   0.00000   0.00023   0.00023   1.91411
   A272       1.92522  -0.00001   0.00000  -0.00021  -0.00021   1.92501
   A273       1.93308  -0.00002   0.00000   0.00004   0.00004   1.93312
   A274       2.11585  -0.00001   0.00000  -0.00005  -0.00005   2.11580
   A275       2.07986   0.00006   0.00000   0.00027   0.00027   2.08013
   A276       2.08738  -0.00005   0.00000  -0.00020  -0.00020   2.08718
   A277       2.19608   0.00010   0.00000   0.00042   0.00042   2.19650
   A278       2.19262  -0.00013   0.00000  -0.00047  -0.00047   2.19215
   A279       1.89378   0.00003   0.00000   0.00011   0.00011   1.89389
   A280       2.10311  -0.00001   0.00000  -0.00005  -0.00005   2.10306
   A281       2.29355  -0.00001   0.00000   0.00002   0.00002   2.29357
   A282       1.88651   0.00002   0.00000   0.00003   0.00003   1.88654
   A283       2.08891   0.00002   0.00000   0.00008   0.00008   2.08899
   A284       2.08273  -0.00001   0.00000  -0.00003  -0.00003   2.08270
   A285       2.11147  -0.00001   0.00000  -0.00005  -0.00005   2.11142
   A286       1.90614  -0.00003   0.00000  -0.00009  -0.00009   1.90604
   A287       2.13758  -0.00004   0.00000  -0.00017  -0.00017   2.13742
   A288       2.23944   0.00007   0.00000   0.00026   0.00026   2.23970
   A289       1.84735  -0.00000   0.00000  -0.00000  -0.00000   1.84734
   A290       2.24772  -0.00002   0.00000  -0.00010  -0.00010   2.24762
   A291       2.18811   0.00003   0.00000   0.00010   0.00010   2.18821
   A292       2.12498   0.00000   0.00000   0.00002   0.00002   2.12501
   A293       2.08534   0.00001   0.00000   0.00002   0.00002   2.08536
   A294       2.07285  -0.00001   0.00000  -0.00005  -0.00005   2.07280
   A295       2.08538  -0.00000   0.00000   0.00000   0.00000   2.08539
   A296       2.12501   0.00001   0.00000   0.00003   0.00003   2.12504
   A297       2.07278  -0.00001   0.00000  -0.00003  -0.00003   2.07275
   A298       1.89100  -0.00002   0.00000  -0.00004  -0.00004   1.89095
   A299       2.18444   0.00001   0.00000   0.00001   0.00001   2.18445
   A300       2.20774   0.00001   0.00000   0.00003   0.00003   2.20777
   A301       1.94615   0.00003   0.00000   0.00025   0.00025   1.94640
   A302       1.95131  -0.00000   0.00000  -0.00001  -0.00001   1.95130
   A303       1.91605  -0.00001   0.00000  -0.00011  -0.00011   1.91593
   A304       1.87008  -0.00001   0.00000   0.00002   0.00002   1.87010
   A305       1.88772  -0.00001   0.00000  -0.00002  -0.00002   1.88771
   A306       1.89031  -0.00001   0.00000  -0.00014  -0.00014   1.89017
   A307       2.11029   0.00001   0.00000   0.00003   0.00003   2.11033
   A308       2.07552  -0.00001   0.00000  -0.00003  -0.00003   2.07549
   A309       2.09737  -0.00000   0.00000  -0.00001  -0.00001   2.09736
   A310       2.06554   0.00001   0.00000   0.00004   0.00004   2.06558
   A311       2.09194   0.00001   0.00000   0.00004   0.00004   2.09198
   A312       2.12570  -0.00002   0.00000  -0.00008  -0.00008   2.12562
   A313       2.09179   0.00000   0.00000   0.00001   0.00001   2.09180
   A314       2.06555  -0.00000   0.00000  -0.00001  -0.00001   2.06554
   A315       2.12584   0.00000   0.00000  -0.00000  -0.00000   2.12584
   A316       2.07589  -0.00000   0.00000  -0.00001  -0.00001   2.07588
   A317       2.11025   0.00000   0.00000   0.00002   0.00002   2.11027
   A318       2.09704  -0.00000   0.00000  -0.00000  -0.00000   2.09703
   A319       2.10200  -0.00001   0.00000  -0.00003  -0.00003   2.10197
   A320       2.09345   0.00001   0.00000   0.00006   0.00006   2.09351
   A321       2.08774  -0.00000   0.00000  -0.00003  -0.00003   2.08771
   A322       2.11380  -0.00000   0.00000  -0.00001  -0.00001   2.11379
   A323       2.06980  -0.00001   0.00000  -0.00003  -0.00003   2.06977
   A324       2.09958   0.00001   0.00000   0.00004   0.00004   2.09962
   A325       2.10042  -0.00000   0.00000  -0.00003  -0.00003   2.10040
   A326       2.09132  -0.00002   0.00000  -0.00009  -0.00009   2.09123
   A327       2.09144   0.00003   0.00000   0.00011   0.00011   2.09155
   A328       2.11375   0.00001   0.00000   0.00003   0.00003   2.11378
   A329       2.07032  -0.00000   0.00000  -0.00001  -0.00001   2.07031
   A330       2.09911  -0.00000   0.00000  -0.00001  -0.00001   2.09910
   A331       2.10198   0.00001   0.00000   0.00002   0.00002   2.10200
   A332       2.09354   0.00000   0.00000   0.00002   0.00002   2.09356
   A333       2.08766  -0.00001   0.00000  -0.00005  -0.00005   2.08762
   A334       2.10187   0.00000   0.00000   0.00001   0.00001   2.10187
   A335       2.08643  -0.00000   0.00000  -0.00003  -0.00003   2.08640
   A336       2.09488   0.00000   0.00000   0.00002   0.00002   2.09490
   A337       2.10262   0.00003   0.00000   0.00010   0.00010   2.10272
   A338       2.10209  -0.00002   0.00000  -0.00008  -0.00008   2.10201
   A339       2.07848  -0.00000   0.00000  -0.00002  -0.00002   2.07846
   A340       2.10203  -0.00000   0.00000  -0.00003  -0.00003   2.10201
   A341       2.09481   0.00001   0.00000   0.00005   0.00005   2.09487
   A342       2.08634  -0.00000   0.00000  -0.00002  -0.00002   2.08631
   A343       2.10255   0.00000   0.00000   0.00001   0.00001   2.10255
   A344       2.08098   0.00000   0.00000   0.00000   0.00000   2.08098
   A345       2.09966  -0.00000   0.00000  -0.00001  -0.00001   2.09965
   A346       2.10248   0.00000   0.00000   0.00001   0.00001   2.10249
   A347       2.08102   0.00000   0.00000   0.00000   0.00000   2.08103
   A348       2.09969  -0.00000   0.00000  -0.00002  -0.00002   2.09967
   A349       2.09610   0.00000   0.00000   0.00001   0.00001   2.09611
   A350       2.09054   0.00000   0.00000   0.00001   0.00001   2.09054
   A351       2.09654  -0.00000   0.00000  -0.00001  -0.00001   2.09653
   A352       2.09616   0.00000   0.00000   0.00001   0.00001   2.09616
   A353       2.09035  -0.00000   0.00000   0.00000   0.00000   2.09036
   A354       2.09667  -0.00000   0.00000  -0.00001  -0.00001   2.09667
   A355       2.09061  -0.00000   0.00000  -0.00001  -0.00001   2.09060
   A356       2.09628   0.00000   0.00000   0.00001   0.00001   2.09629
   A357       2.09630   0.00000   0.00000   0.00000   0.00000   2.09630
   A358       1.92465  -0.00004   0.00000  -0.00016  -0.00016   1.92448
   A359       1.92497  -0.00002   0.00000  -0.00033  -0.00033   1.92464
   A360       1.92639   0.00001   0.00000   0.00012   0.00012   1.92651
   A361       1.87219   0.00001   0.00000  -0.00006  -0.00006   1.87212
   A362       1.89771   0.00008   0.00000   0.00085   0.00084   1.89855
   A363       1.91699  -0.00003   0.00000  -0.00039  -0.00039   1.91660
   A364       1.92386  -0.00003   0.00000  -0.00012  -0.00012   1.92375
   A365       1.92629  -0.00007   0.00000  -0.00055  -0.00055   1.92574
   A366       1.92844  -0.00001   0.00000  -0.00002  -0.00002   1.92842
   A367       1.86647   0.00004   0.00000   0.00023   0.00023   1.86670
   A368       1.90728   0.00005   0.00000   0.00049   0.00049   1.90777
   A369       1.91041   0.00002   0.00000  -0.00002  -0.00002   1.91039
    D1       -0.00076   0.00002   0.00000   0.00098   0.00098   0.00022
    D2       -3.11845   0.00001   0.00000   0.00046   0.00046  -3.11799
    D3        3.13011  -0.00000   0.00000  -0.00038  -0.00038   3.12973
    D4        0.01242  -0.00001   0.00000  -0.00090  -0.00090   0.01152
    D5        0.00536  -0.00001   0.00000  -0.00061  -0.00061   0.00475
    D6       -3.14010  -0.00000   0.00000  -0.00027  -0.00027  -3.14037
    D7       -3.12622   0.00001   0.00000   0.00065   0.00065  -3.12556
    D8        0.01151   0.00002   0.00000   0.00099   0.00099   0.01250
    D9       -0.19372   0.00001   0.00000   0.00038   0.00038  -0.19334
   D10        1.91225   0.00002   0.00000   0.00053   0.00053   1.91277
   D11       -2.30755   0.00001   0.00000   0.00044   0.00044  -2.30712
   D12        2.93587  -0.00002   0.00000  -0.00114  -0.00114   2.93473
   D13       -1.24135  -0.00001   0.00000  -0.00099  -0.00099  -1.24234
   D14        0.82204  -0.00002   0.00000  -0.00108  -0.00108   0.82096
   D15       -0.00400  -0.00002   0.00000  -0.00093  -0.00093  -0.00493
   D16        3.12163  -0.00004   0.00000  -0.00247  -0.00247   3.11916
   D17        3.11371  -0.00001   0.00000  -0.00041  -0.00041   3.11331
   D18       -0.04384  -0.00004   0.00000  -0.00195  -0.00195  -0.04579
   D19       -1.03775  -0.00007   0.00000  -0.00565  -0.00565  -1.04340
   D20        2.13487  -0.00008   0.00000  -0.00666  -0.00666   2.12820
   D21        2.13207  -0.00008   0.00000  -0.00626  -0.00626   2.12581
   D22       -0.97850  -0.00009   0.00000  -0.00728  -0.00728  -0.98578
   D23        0.00723   0.00001   0.00000   0.00058   0.00058   0.00781
   D24       -3.11175  -0.00000   0.00000  -0.00011  -0.00011  -3.11186
   D25       -3.11759   0.00004   0.00000   0.00219   0.00219  -3.11539
   D26        0.04662   0.00002   0.00000   0.00151   0.00151   0.04812
   D27        1.90856   0.00000   0.00000  -0.00174  -0.00174   1.90682
   D28       -2.27852  -0.00002   0.00000  -0.00200  -0.00200  -2.28051
   D29       -0.17630  -0.00001   0.00000  -0.00189  -0.00189  -0.17819
   D30       -1.25272  -0.00003   0.00000  -0.00364  -0.00364  -1.25636
   D31        0.84339  -0.00005   0.00000  -0.00390  -0.00390   0.83949
   D32        2.94560  -0.00004   0.00000  -0.00379  -0.00379   2.94182
   D33       -0.00788  -0.00000   0.00000   0.00002   0.00002  -0.00786
   D34        3.13760  -0.00001   0.00000  -0.00032  -0.00032   3.13728
   D35        3.11400   0.00001   0.00000   0.00061   0.00061   3.11461
   D36       -0.02371   0.00000   0.00000   0.00027   0.00027  -0.02343
   D37        3.14145   0.00001   0.00000   0.00075   0.00075  -3.14099
   D38        0.01941  -0.00001   0.00000  -0.00047  -0.00047   0.01895
   D39        0.02475  -0.00000   0.00000  -0.00000  -0.00000   0.02475
   D40       -3.09728  -0.00002   0.00000  -0.00122  -0.00122  -3.09850
   D41        3.13911  -0.00001   0.00000  -0.00055  -0.00055   3.13856
   D42       -1.07522  -0.00001   0.00000  -0.00061  -0.00061  -1.07582
   D43        1.05828   0.00001   0.00000  -0.00041  -0.00041   1.05787
   D44       -0.00701  -0.00000   0.00000  -0.00015  -0.00015  -0.00716
   D45        2.06185  -0.00000   0.00000  -0.00021  -0.00021   2.06164
   D46       -2.08783   0.00002   0.00000  -0.00001  -0.00001  -2.08784
   D47       -3.13083   0.00000   0.00000  -0.00014  -0.00014  -3.13097
   D48        0.00790  -0.00000   0.00000  -0.00037  -0.00037   0.00754
   D49       -0.00893   0.00002   0.00000   0.00108   0.00108  -0.00785
   D50        3.12980   0.00002   0.00000   0.00085   0.00085   3.13065
   D51       -1.66146   0.00000   0.00000  -0.00052  -0.00052  -1.66198
   D52        1.45825  -0.00000   0.00000  -0.00078  -0.00078   1.45747
   D53        1.49939  -0.00002   0.00000  -0.00171  -0.00171   1.49768
   D54       -1.66408  -0.00002   0.00000  -0.00198  -0.00198  -1.66606
   D55        3.14118  -0.00000   0.00000   0.00032   0.00032   3.14150
   D56       -0.00399  -0.00001   0.00000  -0.00051  -0.00051  -0.00450
   D57        0.00218   0.00001   0.00000   0.00053   0.00053   0.00271
   D58        3.14019  -0.00001   0.00000  -0.00030  -0.00030   3.13989
   D59       -3.13989  -0.00000   0.00000  -0.00049  -0.00049  -3.14038
   D60       -0.04431   0.00001   0.00000   0.00050   0.00050  -0.04382
   D61       -0.00055  -0.00001   0.00000  -0.00067  -0.00067  -0.00122
   D62        3.09502   0.00000   0.00000   0.00032   0.00032   3.09534
   D63       -0.00294  -0.00000   0.00000  -0.00021  -0.00021  -0.00314
   D64        3.14121  -0.00001   0.00000  -0.00048  -0.00048   3.14073
   D65       -3.14111   0.00001   0.00000   0.00059   0.00059  -3.14052
   D66        0.00304   0.00000   0.00000   0.00032   0.00032   0.00336
   D67       -1.13475  -0.00001   0.00000  -0.00093  -0.00093  -1.13568
   D68        0.95885  -0.00000   0.00000  -0.00085  -0.00085   0.95800
   D69        3.05698  -0.00000   0.00000  -0.00080  -0.00080   3.05617
   D70        2.00262  -0.00002   0.00000  -0.00191  -0.00191   2.00071
   D71       -2.18697  -0.00002   0.00000  -0.00183  -0.00183  -2.18880
   D72       -0.08884  -0.00001   0.00000  -0.00179  -0.00179  -0.09062
   D73       -0.00130   0.00001   0.00000   0.00054   0.00054  -0.00076
   D74        3.13453   0.00001   0.00000   0.00076   0.00076   3.13529
   D75       -3.09701  -0.00001   0.00000  -0.00046  -0.00046  -3.09747
   D76        0.03882  -0.00000   0.00000  -0.00024  -0.00024   0.03858
   D77        0.04100  -0.00000   0.00000  -0.00023  -0.00023   0.04077
   D78       -2.03297  -0.00001   0.00000  -0.00024  -0.00024  -2.03321
   D79        2.11638   0.00001   0.00000  -0.00012  -0.00012   2.11626
   D80        3.12891   0.00001   0.00000   0.00094   0.00094   3.12985
   D81        1.05494   0.00000   0.00000   0.00092   0.00092   1.05586
   D82       -1.07890   0.00002   0.00000   0.00104   0.00104  -1.07785
   D83        0.00272  -0.00000   0.00000  -0.00021  -0.00021   0.00251
   D84       -3.13268  -0.00001   0.00000  -0.00044  -0.00044  -3.13312
   D85       -3.14138   0.00000   0.00000   0.00006   0.00006  -3.14132
   D86        0.00640  -0.00000   0.00000  -0.00017  -0.00017   0.00623
   D87       -1.04819   0.00000   0.00000  -0.00001  -0.00001  -1.04820
   D88        1.00986  -0.00001   0.00000  -0.00019  -0.00019   1.00967
   D89        3.12393  -0.00000   0.00000  -0.00012  -0.00012   3.12381
   D90        2.08647   0.00001   0.00000   0.00025   0.00025   2.08672
   D91       -2.13867  -0.00000   0.00000   0.00007   0.00007  -2.13860
   D92       -0.02460   0.00000   0.00000   0.00014   0.00014  -0.02446
   D93       -0.01489  -0.00001   0.00000  -0.00029  -0.00029  -0.01518
   D94        3.11860  -0.00001   0.00000  -0.00044  -0.00044   3.11817
   D95       -3.13422  -0.00000   0.00000  -0.00002  -0.00002  -3.13424
   D96       -0.00072  -0.00000   0.00000  -0.00017  -0.00017  -0.00089
   D97       -3.11171   0.00001   0.00000   0.00059   0.00059  -3.11112
   D98        0.02148   0.00000   0.00000   0.00021   0.00021   0.02169
   D99        0.00773   0.00001   0.00000   0.00033   0.00033   0.00805
   D100       3.14092  -0.00000   0.00000  -0.00006  -0.00006   3.14086
   D101      -3.13942   0.00000   0.00000   0.00001   0.00001  -3.13941
   D102      -0.00054  -0.00000   0.00000  -0.00003  -0.00003  -0.00056
   D103       0.01021   0.00000   0.00000   0.00015   0.00015   0.01036
   D104      -3.13409   0.00000   0.00000   0.00012   0.00012  -3.13397
   D105       3.13956   0.00000   0.00000   0.00010   0.00010   3.13967
   D106      -0.00695  -0.00000   0.00000  -0.00008  -0.00008  -0.00703
   D107      -0.00988  -0.00000   0.00000  -0.00004  -0.00004  -0.00992
   D108       3.12678  -0.00000   0.00000  -0.00022  -0.00022   3.12656
   D109      -0.00716  -0.00000   0.00000  -0.00024  -0.00024  -0.00740
   D110       3.12778  -0.00001   0.00000  -0.00044  -0.00044   3.12733
   D111      -3.14061   0.00000   0.00000   0.00013   0.00013  -3.14048
   D112      -0.00567  -0.00000   0.00000  -0.00007  -0.00007  -0.00574
   D113       0.01480   0.00001   0.00000   0.00032   0.00032   0.01512
   D114      -3.12461   0.00001   0.00000   0.00055   0.00055  -3.12406
   D115      -3.13513  -0.00000   0.00000  -0.00006  -0.00006  -3.13520
   D116       0.00864   0.00000   0.00000   0.00017   0.00017   0.00881
   D117      -0.00377  -0.00000   0.00000  -0.00014  -0.00014  -0.00391
   D118       3.13985  -0.00000   0.00000  -0.00010  -0.00010   3.13975
   D119       3.14057  -0.00000   0.00000  -0.00011  -0.00011   3.14046
   D120       0.00101  -0.00000   0.00000  -0.00006  -0.00006   0.00094
   D121       0.00343  -0.00000   0.00000  -0.00008  -0.00008   0.00334
   D122      -3.13845  -0.00000   0.00000  -0.00007  -0.00007  -3.13851
   D123      -3.13314   0.00000   0.00000   0.00010   0.00010  -3.13304
   D124       0.00817   0.00000   0.00000   0.00012   0.00012   0.00829
   D125       0.00749   0.00000   0.00000   0.00017   0.00017   0.00765
   D126      -3.12822   0.00001   0.00000   0.00049   0.00049  -3.12773
   D127      -3.13920   0.00000   0.00000  -0.00002  -0.00002  -3.13923
   D128       0.00827   0.00001   0.00000   0.00030   0.00030   0.00857
   D129      -0.00045  -0.00000   0.00000  -0.00001  -0.00001  -0.00046
   D130       3.13526  -0.00001   0.00000  -0.00033  -0.00033   3.13492
   D131      -3.13516   0.00000   0.00000   0.00021   0.00021  -3.13495
   D132       0.00055  -0.00000   0.00000  -0.00012  -0.00012   0.00043
   D133      -0.00079  -0.00000   0.00000  -0.00005  -0.00005  -0.00084
   D134      -3.13985   0.00000   0.00000   0.00009   0.00009  -3.13976
   D135       3.13402  -0.00000   0.00000  -0.00026  -0.00026   3.13375
   D136      -0.00505  -0.00000   0.00000  -0.00012  -0.00012  -0.00517
   D137      -0.00503  -0.00000   0.00000  -0.00013  -0.00013  -0.00516
   D138       3.13870  -0.00000   0.00000  -0.00011  -0.00011   3.13859
   D139       3.13877   0.00000   0.00000   0.00010   0.00010   3.13887
   D140      -0.00069   0.00000   0.00000   0.00012   0.00012  -0.00056
   D141      -0.00302   0.00000   0.00000   0.00002   0.00002  -0.00300
   D142       3.14114   0.00000   0.00000   0.00008   0.00008   3.14122
   D143       3.13655  -0.00000   0.00000  -0.00003  -0.00003   3.13652
   D144      -0.00248   0.00000   0.00000   0.00004   0.00004  -0.00244
   D145       0.00311   0.00000   0.00000   0.00010   0.00010   0.00320
   D146      -3.14106   0.00000   0.00000   0.00003   0.00003  -3.14103
   D147      -3.13820   0.00000   0.00000   0.00008   0.00008  -3.13812
   D148       0.00082   0.00000   0.00000   0.00001   0.00001   0.00083
   D149      -1.57933   0.00000   0.00000   0.00037   0.00037  -1.57896
   D150       1.56296   0.00000   0.00000   0.00048   0.00048   1.56344
   D151       1.56812   0.00001   0.00000   0.00069   0.00069   1.56881
   D152      -1.57278   0.00001   0.00000   0.00080   0.00080  -1.57198
   D153       0.00456   0.00000   0.00000   0.00009   0.00009   0.00465
   D154      -3.13842   0.00000   0.00000   0.00010   0.00010  -3.13832
   D155      -3.13961  -0.00000   0.00000  -0.00006  -0.00006  -3.13966
   D156       0.00060  -0.00000   0.00000  -0.00005  -0.00005   0.00055
   D157      -0.00166   0.00000   0.00000   0.00000   0.00000  -0.00166
   D158       3.14131  -0.00000   0.00000  -0.00001  -0.00001   3.14130
   D159       3.13780  -0.00000   0.00000  -0.00002  -0.00002   3.13778
   D160      -0.00241  -0.00000   0.00000  -0.00003  -0.00003  -0.00244
   D161      -3.14120   0.00000   0.00000   0.00022   0.00022  -3.14098
   D162       0.00038   0.00000   0.00000   0.00015   0.00015   0.00052
   D163      -0.00029   0.00000   0.00000   0.00011   0.00011  -0.00018
   D164       3.14129   0.00000   0.00000   0.00004   0.00004   3.14132
   D165       3.14108  -0.00000   0.00000  -0.00024  -0.00024   3.14085
   D166       0.00010  -0.00000   0.00000  -0.00010  -0.00010  -0.00000
   D167       0.00017  -0.00000   0.00000  -0.00012  -0.00012   0.00004
   D168      -3.14081   0.00000   0.00000   0.00001   0.00001  -3.14080
   D169       0.00020  -0.00000   0.00000  -0.00004  -0.00004   0.00016
   D170      -3.14155  -0.00000   0.00000  -0.00007  -0.00007   3.14157
   D171      -3.14138   0.00000   0.00000   0.00004   0.00004  -3.14134
   D172       0.00006   0.00000   0.00000   0.00001   0.00001   0.00007
   D173       0.00004   0.00000   0.00000   0.00006   0.00006   0.00011
   D174      -3.14142   0.00000   0.00000   0.00007   0.00007  -3.14135
   D175       3.14102  -0.00000   0.00000  -0.00008  -0.00008   3.14094
   D176      -0.00044  -0.00000   0.00000  -0.00007  -0.00007  -0.00051
   D177       0.00001  -0.00000   0.00000  -0.00003  -0.00003  -0.00001
   D178       3.14154  -0.00000   0.00000  -0.00008  -0.00008   3.14146
   D179      -3.14142   0.00000   0.00000   0.00001   0.00001  -3.14141
   D180       0.00011  -0.00000   0.00000  -0.00005  -0.00005   0.00006
   D181      -0.00014   0.00000   0.00000   0.00001   0.00001  -0.00012
   D182       3.14152   0.00000   0.00000   0.00007   0.00007   3.14159
   D183       3.14133   0.00000   0.00000   0.00000   0.00000   3.14133
   D184      -0.00020   0.00000   0.00000   0.00005   0.00005  -0.00015
   D185      -3.11100   0.00002   0.00000   0.00060   0.00060  -3.11040
   D186       0.01878   0.00001   0.00000   0.00030   0.00030   0.01908
   D187       0.00434   0.00003   0.00000   0.00146   0.00146   0.00580
   D188       3.13412   0.00002   0.00000   0.00116   0.00116   3.13528
   D189       3.09208  -0.00002   0.00000  -0.00019  -0.00019   3.09190
   D190      -0.09308  -0.00006   0.00000  -0.00375  -0.00376  -0.09683
   D191      -0.02315  -0.00003   0.00000  -0.00105  -0.00105  -0.02420
   D192       3.07487  -0.00008   0.00000  -0.00462  -0.00462   3.07025
   D193       0.01778  -0.00001   0.00000  -0.00127  -0.00127   0.01651
   D194      -3.07528   0.00002   0.00000   0.00161   0.00161  -3.07367
   D195      -3.11297  -0.00001   0.00000  -0.00100  -0.00100  -3.11398
   D196       0.07715   0.00003   0.00000   0.00187   0.00187   0.07902
   D197       1.96213  -0.00002   0.00000  -0.00145  -0.00145   1.96067
   D198      -2.26922  -0.00002   0.00000  -0.00152  -0.00152  -2.27074
   D199      -0.15017   0.00000   0.00000  -0.00117  -0.00117  -0.15134
   D200      -1.19264  -0.00002   0.00000  -0.00177  -0.00177  -1.19442
   D201       0.85920  -0.00003   0.00000  -0.00184  -0.00184   0.85736
   D202       2.97825  -0.00000   0.00000  -0.00149  -0.00149   2.97676
   D203       0.03427   0.00002   0.00000   0.00031   0.00031   0.03457
   D204      -3.08808  -0.00003   0.00000  -0.00243  -0.00243  -3.09051
   D205      -3.06246   0.00007   0.00000   0.00396   0.00396  -3.05850
   D206       0.09838   0.00002   0.00000   0.00122   0.00122   0.09960
   D207       1.85452   0.00001   0.00000  -0.00019  -0.00019   1.85434
   D208      -2.33320   0.00000   0.00000  -0.00032  -0.00032  -2.33352
   D209      -0.23425   0.00000   0.00000  -0.00036  -0.00036  -0.23461
   D210      -1.34013  -0.00004   0.00000  -0.00452  -0.00452  -1.34465
   D211       0.75533  -0.00005   0.00000  -0.00466  -0.00466   0.75068
   D212       2.85428  -0.00005   0.00000  -0.00469  -0.00469   2.84959
   D213      -0.03208  -0.00001   0.00000   0.00059   0.00059  -0.03148
   D214       3.09219   0.00004   0.00000   0.00305   0.00305   3.09524
   D215       3.06010  -0.00004   0.00000  -0.00233  -0.00233   3.05777
   D216      -0.09882  -0.00000   0.00000   0.00012   0.00012  -0.09870
   D217       3.12203  -0.00003   0.00000  -0.00307  -0.00307   3.11895
   D218      -1.08882  -0.00004   0.00000  -0.00325  -0.00325  -1.09207
   D219       1.03709  -0.00004   0.00000  -0.00331  -0.00331   1.03378
   D220       0.03742   0.00001   0.00000   0.00030   0.00030   0.03771
   D221       2.10976   0.00000   0.00000   0.00012   0.00012   2.10988
   D222      -2.04753  -0.00000   0.00000   0.00007   0.00007  -2.04746
   D223      -3.10960   0.00004   0.00000   0.00294   0.00294  -3.10666
   D224       0.04445   0.00003   0.00000   0.00193   0.00193   0.04638
   D225       0.05352  -0.00001   0.00000  -0.00012  -0.00012   0.05340
   D226      -3.07561  -0.00002   0.00000  -0.00113  -0.00113  -3.07674
   D227       0.06936  -0.00001   0.00000  -0.00081  -0.00081   0.06855
   D228       3.11359   0.00002   0.00000   0.00108   0.00108   3.11467
   D229      -2.01204  -0.00002   0.00000  -0.00078  -0.00078  -2.01282
   D230       1.03219   0.00001   0.00000   0.00112   0.00112   1.03330
   D231       2.14498  -0.00002   0.00000  -0.00077  -0.00077   2.14420
   D232      -1.09398   0.00001   0.00000   0.00112   0.00112  -1.09286
   D233       0.04948   0.00000   0.00000  -0.00041  -0.00041   0.04907
   D234      -3.10045   0.00002   0.00000   0.00037   0.00037  -3.10008
   D235      -3.10461   0.00001   0.00000   0.00059   0.00059  -3.10402
   D236       0.02864   0.00003   0.00000   0.00138   0.00138   0.03001
   D237      -1.84587   0.00006   0.00000   0.00617   0.00617  -1.83970
   D238       1.29009   0.00005   0.00000   0.00517   0.00517   1.29526
   D239       1.30858   0.00005   0.00000   0.00513   0.00513   1.31371
   D240      -1.83864   0.00004   0.00000   0.00413   0.00413  -1.83451
   D241      -0.11605   0.00001   0.00000   0.00096   0.00096  -0.11509
   D242       3.03225  -0.00000   0.00000   0.00032   0.00032   3.03258
   D243       3.11005  -0.00000   0.00000  -0.00064  -0.00065   3.10941
   D244      -0.02483  -0.00002   0.00000  -0.00128  -0.00128  -0.02611
   D245      -3.04377  -0.00002   0.00000  -0.00113  -0.00113  -3.04489
   D246       0.10703   0.00000   0.00000   0.00041   0.00041   0.10744
   D247       0.01493   0.00001   0.00000   0.00051   0.00051   0.01544
   D248      -3.11746   0.00003   0.00000   0.00204   0.00204  -3.11541
   D249      -3.10878   0.00001   0.00000   0.00088   0.00088  -3.10790
   D250       0.08166   0.00002   0.00000   0.00077   0.00077   0.08243
   D251       0.02535   0.00002   0.00000   0.00158   0.00158   0.02693
   D252      -3.06739   0.00003   0.00000   0.00147   0.00147  -3.06592
   D253       0.00945  -0.00001   0.00000  -0.00040  -0.00040   0.00905
   D254      -3.12486  -0.00001   0.00000  -0.00039  -0.00039  -3.12525
   D255      -3.12652   0.00001   0.00000   0.00061   0.00061  -3.12592
   D256       0.02236   0.00001   0.00000   0.00061   0.00061   0.02297
   D257      -3.11291   0.00002   0.00000   0.00120   0.00120  -3.11171
   D258       0.01698   0.00002   0.00000   0.00097   0.00097   0.01794
   D259       0.02308   0.00000   0.00000   0.00019   0.00019   0.02327
   D260      -3.13023  -0.00000   0.00000  -0.00003  -0.00003  -3.13026
   D261       0.00144   0.00001   0.00000   0.00052   0.00052   0.00196
   D262      -3.12149   0.00002   0.00000   0.00061   0.00061  -3.12088
   D263       3.13301  -0.00002   0.00000  -0.00116  -0.00116   3.13185
   D264       0.01008  -0.00001   0.00000  -0.00107  -0.00107   0.00901
   D265      -1.16556  -0.00005   0.00000  -0.00453  -0.00453  -1.17009
   D266       0.88500  -0.00005   0.00000  -0.00454  -0.00454   0.88046
   D267       3.00633  -0.00006   0.00000  -0.00463  -0.00463   3.00170
   D268       1.98720  -0.00002   0.00000  -0.00266  -0.00266   1.98455
   D269      -2.24542  -0.00002   0.00000  -0.00267  -0.00267  -2.24809
   D270      -0.12409  -0.00002   0.00000  -0.00276  -0.00276  -0.12684
   D271      -0.01607  -0.00002   0.00000  -0.00126  -0.00126  -0.01733
   D272       3.10644  -0.00003   0.00000  -0.00135  -0.00135   3.10509
   D273       3.07805  -0.00001   0.00000  -0.00109  -0.00109   3.07696
   D274      -0.08262  -0.00002   0.00000  -0.00118  -0.00118  -0.08380
   D275      -1.34374  -0.00001   0.00000   0.00071   0.00071  -1.34303
   D276       0.75089   0.00003   0.00000   0.00131   0.00131   0.75220
   D277       2.84830  -0.00000   0.00000   0.00087   0.00087   2.84917
   D278       1.85563  -0.00001   0.00000   0.00055   0.00055   1.85618
   D279      -2.33293   0.00003   0.00000   0.00115   0.00115  -2.33178
   D280      -0.23551   0.00000   0.00000   0.00070   0.00070  -0.23481
   D281      -3.09802   0.00002   0.00000   0.00085   0.00085  -3.09717
   D282       0.04266   0.00001   0.00000   0.00040   0.00040   0.04306
   D283       0.03640   0.00002   0.00000   0.00085   0.00085   0.03725
   D284      -3.10610   0.00001   0.00000   0.00040   0.00040  -3.10571
   D285       3.09711  -0.00002   0.00000  -0.00093  -0.00093   3.09618
   D286      -0.04565  -0.00001   0.00000  -0.00081  -0.00081  -0.04646
   D287      -0.03742  -0.00002   0.00000  -0.00092  -0.00092  -0.03835
   D288       3.10301  -0.00001   0.00000  -0.00081  -0.00081   3.10220
   D289      -0.04596  -0.00001   0.00000  -0.00081  -0.00081  -0.04678
   D290       3.09390  -0.00003   0.00000  -0.00150  -0.00150   3.09240
   D291       3.10697  -0.00001   0.00000  -0.00059  -0.00059   3.10638
   D292      -0.03635  -0.00002   0.00000  -0.00128  -0.00128  -0.03763
   D293       0.04685   0.00002   0.00000   0.00099   0.00099   0.04785
   D294      -3.09308   0.00002   0.00000   0.00118   0.00118  -3.09190
   D295      -3.10626   0.00001   0.00000   0.00077   0.00077  -3.10549
   D296       0.03699   0.00002   0.00000   0.00095   0.00095   0.03795
   D297       2.10364  -0.00001   0.00000  -0.00120  -0.00120   2.10244
   D298      -1.02370  -0.00004   0.00000  -0.00260  -0.00260  -1.02630
   D299      -1.01569  -0.00001   0.00000  -0.00110  -0.00110  -1.01679
   D300       2.14015  -0.00003   0.00000  -0.00250  -0.00250   2.13765
   D301      -0.01005  -0.00001   0.00000  -0.00026  -0.00026  -0.01031
   D302       3.13755  -0.00001   0.00000  -0.00028  -0.00028   3.13727
   D303       3.13247   0.00000   0.00000   0.00020   0.00020   3.13267
   D304      -0.00311   0.00000   0.00000   0.00017   0.00017  -0.00294
   D305       0.01331   0.00001   0.00000   0.00045   0.00045   0.01377
   D306      -3.12405   0.00001   0.00000   0.00061   0.00061  -3.12344
   D307      -3.12710   0.00000   0.00000   0.00033   0.00033  -3.12676
   D308       0.01872   0.00001   0.00000   0.00049   0.00049   0.01922
   D309       0.02269   0.00000   0.00000   0.00019   0.00019   0.02288
   D310      -3.11877   0.00001   0.00000   0.00081   0.00081  -3.11796
   D311      -3.12010   0.00001   0.00000   0.00031   0.00031  -3.11979
   D312       0.02162   0.00002   0.00000   0.00093   0.00093   0.02255
   D313       0.02261   0.00001   0.00000   0.00061   0.00061   0.02322
   D314      -3.11911   0.00000   0.00000  -0.00000  -0.00000  -3.11912
   D315      -3.11720   0.00002   0.00000   0.00132   0.00132  -3.11588
   D316       0.02426   0.00001   0.00000   0.00071   0.00071   0.02497
   D317       0.01146   0.00001   0.00000   0.00075   0.00075   0.01221
   D318      -3.12562   0.00002   0.00000   0.00101   0.00101  -3.12461
   D319      -3.13189   0.00000   0.00000   0.00005   0.00005  -3.13184
   D320       0.01421   0.00001   0.00000   0.00031   0.00031   0.01452
   D321      -0.01158  -0.00000   0.00000  -0.00004  -0.00004  -0.01163
   D322       3.13712  -0.00000   0.00000  -0.00004  -0.00004   3.13708
   D323       3.13170   0.00000   0.00000   0.00014   0.00014   3.13184
   D324      -0.00279   0.00000   0.00000   0.00015   0.00015  -0.00264
   D325      -0.01549  -0.00000   0.00000  -0.00024  -0.00024  -0.01573
   D326       3.13381  -0.00000   0.00000  -0.00021  -0.00021   3.13360
   D327       3.12012  -0.00000   0.00000  -0.00022  -0.00022   3.11990
   D328      -0.01377  -0.00000   0.00000  -0.00019  -0.00019  -0.01396
   D329       0.01349   0.00000   0.00000   0.00014   0.00014   0.01363
   D330      -3.13584   0.00000   0.00000   0.00011   0.00011  -3.13573
   D331      -3.13240  -0.00000   0.00000  -0.00002  -0.00002  -3.13242
   D332       0.00146  -0.00000   0.00000  -0.00005  -0.00005   0.00141
   D333      -1.66234  -0.00007   0.00000  -0.00834  -0.00834  -1.67068
   D334       1.47919  -0.00008   0.00000  -0.00840  -0.00840   1.47079
   D335       1.47938  -0.00006   0.00000  -0.00772  -0.00772   1.47166
   D336      -1.66228  -0.00007   0.00000  -0.00778  -0.00778  -1.67006
   D337       0.01446   0.00000   0.00000   0.00017   0.00017   0.01463
   D338      -3.13607   0.00000   0.00000   0.00014   0.00014  -3.13593
   D339      -3.13172  -0.00000   0.00000  -0.00010  -0.00010  -3.13182
   D340       0.00093  -0.00000   0.00000  -0.00012  -0.00012   0.00081
   D341      -0.01473  -0.00001   0.00000  -0.00054  -0.00054  -0.01527
   D342       3.13577  -0.00001   0.00000  -0.00051  -0.00051   3.13525
   D343       3.11978  -0.00001   0.00000  -0.00054  -0.00054   3.11924
   D344      -0.01291  -0.00001   0.00000  -0.00051  -0.00051  -0.01343
   D345       3.14124  -0.00000   0.00000  -0.00007  -0.00007   3.14116
   D346      -0.00003  -0.00000   0.00000  -0.00006  -0.00006  -0.00009
   D347      -0.00029  -0.00000   0.00000  -0.00001  -0.00001  -0.00030
   D348      -3.14155  -0.00000   0.00000  -0.00000  -0.00000  -3.14156
   D349       3.14140   0.00000   0.00000   0.00010   0.00010   3.14150
   D350      -0.00121  -0.00000   0.00000  -0.00004  -0.00004  -0.00125
   D351      -0.00026   0.00000   0.00000   0.00004   0.00004  -0.00022
   D352       3.14031  -0.00000   0.00000  -0.00010  -0.00010   3.14022
   D353       0.00060  -0.00000   0.00000  -0.00001  -0.00001   0.00059
   D354      -3.14011   0.00000   0.00000   0.00007   0.00007  -3.14004
   D355      -3.14133  -0.00000   0.00000  -0.00002  -0.00002  -3.14135
   D356       0.00115   0.00000   0.00000   0.00006   0.00006   0.00121
   D357       0.00051  -0.00000   0.00000  -0.00004  -0.00004   0.00047
   D358      -3.14155  -0.00000   0.00000  -0.00001  -0.00001  -3.14156
   D359      -3.14005   0.00000   0.00000   0.00010   0.00010  -3.13996
   D360       0.00107   0.00000   0.00000   0.00013   0.00013   0.00120
   D361      -0.00035   0.00000   0.00000   0.00001   0.00001  -0.00034
   D362      -3.14121   0.00000   0.00000   0.00000   0.00000  -3.14121
   D363       3.14036  -0.00000   0.00000  -0.00008  -0.00008   3.14028
   D364      -0.00050  -0.00000   0.00000  -0.00008  -0.00008  -0.00058
   D365      -0.00020   0.00000   0.00000   0.00002   0.00002  -0.00018
   D366       3.14066   0.00000   0.00000   0.00002   0.00002   3.14069
   D367      -3.14132  -0.00000   0.00000  -0.00002  -0.00002  -3.14134
   D368      -0.00046  -0.00000   0.00000  -0.00001  -0.00001  -0.00047
   D369      -3.12555  -0.00002   0.00000  -0.00088  -0.00088  -3.12643
   D370       0.01658  -0.00004   0.00000  -0.00250  -0.00250   0.01409
   D371       0.00417   0.00000   0.00000   0.00028   0.00028   0.00446
   D372      -3.13688  -0.00003   0.00000  -0.00133  -0.00133  -3.13821
   D373       3.12174   0.00002   0.00000   0.00102   0.00102   3.12276
   D374      -0.04360  -0.00001   0.00000  -0.00068  -0.00068  -0.04428
   D375      -0.00760  -0.00000   0.00000  -0.00019  -0.00019  -0.00779
   D376       3.11025  -0.00003   0.00000  -0.00189  -0.00189   3.10836
   D377       0.00117   0.00000   0.00000  -0.00026  -0.00026   0.00090
   D378      -3.13853   0.00003   0.00000   0.00143   0.00143  -3.13710
   D379      -3.14093   0.00003   0.00000   0.00125   0.00125  -3.13968
   D380       0.00256   0.00005   0.00000   0.00294   0.00294   0.00550
   D381       1.88519   0.00006   0.00000   0.00219   0.00219   1.88738
   D382      -2.33339   0.00003   0.00000   0.00181   0.00181  -2.33158
   D383      -0.21194  -0.00002   0.00000   0.00117   0.00117  -0.21076
   D384      -1.25580   0.00003   0.00000   0.00039   0.00039  -1.25542
   D385       0.80881  -0.00000   0.00000   0.00000   0.00000   0.80881
   D386       2.93026  -0.00005   0.00000  -0.00063  -0.00063   2.92962
   D387       0.00840   0.00000   0.00000   0.00003   0.00003   0.00843
   D388      -3.11994  -0.00002   0.00000  -0.00068  -0.00068  -3.12062
   D389      -3.10827   0.00003   0.00000   0.00181   0.00181  -3.10645
   D390       0.04658   0.00001   0.00000   0.00110   0.00110   0.04768
   D391       1.95498   0.00001   0.00000  -0.00019  -0.00019   1.95479
   D392      -2.23220   0.00001   0.00000  -0.00029  -0.00029  -2.23249
   D393      -0.13790  -0.00000   0.00000  -0.00039  -0.00039  -0.13828
   D394      -1.21588  -0.00002   0.00000  -0.00228  -0.00228  -1.21816
   D395       0.88013  -0.00003   0.00000  -0.00239  -0.00239   0.87775
   D396       2.97443  -0.00003   0.00000  -0.00248  -0.00248   2.97195
   D397      -0.00599  -0.00000   0.00000   0.00014   0.00014  -0.00585
   D398       3.12405   0.00002   0.00000   0.00077   0.00077   3.12482
   D399       3.13370  -0.00003   0.00000  -0.00156  -0.00156   3.13214
   D400      -0.01944  -0.00001   0.00000  -0.00094  -0.00094  -0.02038
   D401       3.13747  -0.00001   0.00000  -0.00079  -0.00079   3.13668
   D402      -1.07566  -0.00001   0.00000  -0.00080  -0.00080  -1.07646
   D403       1.05709   0.00002   0.00000  -0.00049  -0.00049   1.05659
   D404      -0.00191   0.00001   0.00000   0.00120   0.00120  -0.00072
   D405       2.06814   0.00002   0.00000   0.00118   0.00118   2.06932
   D406      -2.08229   0.00005   0.00000   0.00149   0.00149  -2.08080
   D407      -3.13932   0.00003   0.00000   0.00124   0.00124  -3.13808
   D408       0.01701   0.00000   0.00000  -0.00020  -0.00020   0.01681
   D409       0.01688   0.00001   0.00000   0.00046   0.00046   0.01733
   D410      -3.10998  -0.00002   0.00000  -0.00098  -0.00098  -3.11097
   D411       0.02843  -0.00001   0.00000  -0.00120  -0.00120   0.02724
   D412       3.12503   0.00001   0.00000   0.00083   0.00083   3.12585
   D413      -2.04693   0.00001   0.00000  -0.00102  -0.00102  -2.04795
   D414       1.04966   0.00003   0.00000   0.00101   0.00101   1.05067
   D415       2.10275   0.00001   0.00000  -0.00108  -0.00108   2.10167
   D416      -1.08384   0.00003   0.00000   0.00094   0.00094  -1.08290
   D417       0.00861  -0.00001   0.00000  -0.00047  -0.00047   0.00814
   D418      -3.12614  -0.00003   0.00000  -0.00164  -0.00164  -3.12778
   D419       3.13541   0.00002   0.00000   0.00098   0.00098   3.13639
   D420       0.00066  -0.00000   0.00000  -0.00019  -0.00019   0.00047
   D421      -1.65297   0.00002   0.00000   0.00142   0.00142  -1.65155
   D422       1.47531   0.00003   0.00000   0.00204   0.00205   1.47736
   D423       1.50311  -0.00001   0.00000   0.00000   0.00000   1.50311
   D424      -1.65179   0.00000   0.00000   0.00063   0.00063  -1.65116
   D425      -0.03364   0.00001   0.00000   0.00095   0.00095  -0.03269
   D426       3.10256   0.00003   0.00000   0.00187   0.00187   3.10443
   D427      -3.13666  -0.00000   0.00000  -0.00077  -0.00077  -3.13743
   D428      -0.00047   0.00001   0.00000   0.00015   0.00015  -0.00031
   D429      -3.10406  -0.00004   0.00000  -0.00194  -0.00194  -3.10600
   D430       0.03054  -0.00003   0.00000  -0.00162  -0.00162   0.02892
   D431      -0.00094  -0.00001   0.00000  -0.00020  -0.00020  -0.00114
   D432       3.13366  -0.00001   0.00000   0.00012   0.00012   3.13378
   D433       3.13708   0.00001   0.00000   0.00101   0.00101   3.13809
   D434      -0.00928   0.00002   0.00000   0.00156   0.00156  -0.00772
   D435       0.00169  -0.00001   0.00000  -0.00005  -0.00005   0.00164
   D436       3.13852   0.00000   0.00000   0.00050   0.00050   3.13902
   D437      -0.00509  -0.00000   0.00000   0.00001   0.00001  -0.00508
   D438       3.13120  -0.00001   0.00000  -0.00041  -0.00041   3.13079
   D439      -3.13315  -0.00001   0.00000  -0.00062  -0.00062  -3.13377
   D440       0.00314  -0.00002   0.00000  -0.00105  -0.00105   0.00209
   D441      -3.12597   0.00001   0.00000   0.00051   0.00051  -3.12546
   D442       0.01092   0.00000   0.00000   0.00008   0.00008   0.01100
   D443       0.00213   0.00002   0.00000   0.00115   0.00115   0.00328
   D444       3.13902   0.00001   0.00000   0.00072   0.00072   3.13974
   D445       0.00204   0.00001   0.00000   0.00017   0.00017   0.00221
   D446      -3.14106  -0.00000   0.00000  -0.00019  -0.00019  -3.14125
   D447      -3.13204   0.00000   0.00000  -0.00017  -0.00017  -3.13220
   D448       0.00804  -0.00001   0.00000  -0.00052  -0.00052   0.00752
   D449      -1.07402   0.00002   0.00000   0.00122   0.00122  -1.07280
   D450       0.98387   0.00001   0.00000   0.00110   0.00110   0.98497
   D451       3.09928  -0.00002   0.00000   0.00070   0.00070   3.09997
   D452       2.05917   0.00003   0.00000   0.00159   0.00159   2.06076
   D453      -2.16613   0.00002   0.00000   0.00147   0.00147  -2.16466
   D454      -0.05072  -0.00001   0.00000   0.00107   0.00107  -0.04965
   D455      -0.00224  -0.00000   0.00000  -0.00007  -0.00007  -0.00231
   D456       3.14089   0.00001   0.00000   0.00029   0.00029   3.14118
   D457      -3.13928  -0.00001   0.00000  -0.00059  -0.00059  -3.13987
   D458       0.00385  -0.00000   0.00000  -0.00023  -0.00023   0.00362
   D459      -1.12444  -0.00001   0.00000  -0.00028  -0.00028  -1.12472
   D460       0.96872   0.00001   0.00000  -0.00008  -0.00008   0.96863
   D461       3.06702  -0.00001   0.00000  -0.00034  -0.00034   3.06668
   D462       2.01153   0.00000   0.00000   0.00037   0.00037   2.01190
   D463      -2.17850   0.00002   0.00000   0.00056   0.00056  -2.17793
   D464      -0.08020  -0.00000   0.00000   0.00030   0.00030  -0.07989
   D465      -3.13891  -0.00001   0.00000  -0.00029  -0.00029  -3.13920
   D466       0.00089  -0.00000   0.00000  -0.00029  -0.00029   0.00060
   D467       0.00795   0.00000   0.00000   0.00013   0.00013   0.00808
   D468      -3.13543   0.00000   0.00000   0.00013   0.00013  -3.13530
   D469       3.13929   0.00001   0.00000   0.00030   0.00030   3.13959
   D470      -0.00557   0.00000   0.00000   0.00022   0.00022  -0.00535
   D471      -0.00745  -0.00000   0.00000  -0.00011  -0.00011  -0.00756
   D472       3.13088  -0.00000   0.00000  -0.00019  -0.00019   3.13068
   D473      -0.00506  -0.00001   0.00000  -0.00042  -0.00042  -0.00548
   D474       3.13273  -0.00001   0.00000  -0.00063  -0.00063   3.13210
   D475       3.14110  -0.00000   0.00000  -0.00000  -0.00000   3.14109
   D476      -0.00430  -0.00000   0.00000  -0.00021  -0.00021  -0.00451
   D477       0.01050   0.00001   0.00000   0.00053   0.00053   0.01103
   D478      -3.12934   0.00001   0.00000   0.00070   0.00070  -3.12864
   D479      -3.13576   0.00000   0.00000   0.00010   0.00010  -3.13566
   D480       0.00758   0.00000   0.00000   0.00027   0.00027   0.00785
   D481      -0.00312  -0.00000   0.00000  -0.00006  -0.00006  -0.00318
   D482       3.14041  -0.00000   0.00000   0.00000   0.00000   3.14041
   D483       3.14028  -0.00000   0.00000  -0.00006  -0.00006   3.14022
   D484       0.00063  -0.00000   0.00000  -0.00000  -0.00000   0.00063
   D485       0.00235   0.00000   0.00000   0.00002   0.00002   0.00237
   D486      -3.14012   0.00000   0.00000   0.00005   0.00005  -3.14007
   D487      -3.13591   0.00000   0.00000   0.00010   0.00010  -3.13580
   D488       0.00481   0.00000   0.00000   0.00014   0.00014   0.00495
   D489       0.00266   0.00001   0.00000   0.00050   0.00050   0.00316
   D490      -3.13559   0.00001   0.00000   0.00042   0.00042  -3.13517
   D491       3.14087   0.00001   0.00000   0.00041   0.00041   3.14128
   D492       0.00262   0.00001   0.00000   0.00033   0.00033   0.00295
   D493       0.00263  -0.00001   0.00000  -0.00039  -0.00039   0.00224
   D494       3.14088  -0.00001   0.00000  -0.00031  -0.00031   3.14057
   D495      -3.13502  -0.00000   0.00000  -0.00018  -0.00018  -3.13520
   D496       0.00323  -0.00000   0.00000  -0.00010  -0.00010   0.00312
   D497      -0.00152   0.00000   0.00000   0.00003   0.00003  -0.00149
   D498      -3.14068   0.00000   0.00000   0.00011   0.00011  -3.14057
   D499       3.13619  -0.00000   0.00000  -0.00018  -0.00018   3.13601
   D500      -0.00297  -0.00000   0.00000  -0.00010  -0.00010  -0.00307
   D501      -0.00496  -0.00000   0.00000  -0.00015  -0.00015  -0.00511
   D502       3.13870  -0.00000   0.00000  -0.00012  -0.00012   3.13857
   D503       3.13840   0.00000   0.00000   0.00002   0.00002   3.13842
   D504      -0.00113   0.00000   0.00000   0.00005   0.00005  -0.00108
   D505      -0.00222  -0.00000   0.00000  -0.00004  -0.00004  -0.00226
   D506      -3.14139   0.00000   0.00000   0.00002   0.00002  -3.14137
   D507       3.13744  -0.00000   0.00000  -0.00010  -0.00010   3.13734
   D508      -0.00173  -0.00000   0.00000  -0.00004  -0.00004  -0.00177
   D509       0.00255   0.00000   0.00000   0.00006   0.00006   0.00261
   D510      -3.14148   0.00000   0.00000   0.00000   0.00000  -3.14148
   D511      -3.13815   0.00000   0.00000   0.00002   0.00002  -3.13813
   D512       0.00101  -0.00000   0.00000  -0.00003  -0.00003   0.00097
   D513      -1.57018  -0.00001   0.00000  -0.00075  -0.00075  -1.57093
   D514       1.57166  -0.00001   0.00000  -0.00077  -0.00077   1.57089
   D515       1.57474  -0.00001   0.00000  -0.00083  -0.00083   1.57391
   D516      -1.56661  -0.00001   0.00000  -0.00085  -0.00085  -1.56746
   D517       0.00429   0.00000   0.00000   0.00009   0.00009   0.00439
   D518      -3.13840   0.00000   0.00000   0.00006   0.00006  -3.13834
   D519      -3.13977   0.00000   0.00000   0.00001   0.00001  -3.13975
   D520       0.00073  -0.00000   0.00000  -0.00002  -0.00002   0.00071
   D521      -0.00105  -0.00000   0.00000  -0.00003  -0.00003  -0.00108
   D522      -3.14155  -0.00000   0.00000  -0.00000  -0.00000  -3.14155
   D523       3.13848  -0.00000   0.00000  -0.00006  -0.00006   3.13842
   D524      -0.00201  -0.00000   0.00000  -0.00004  -0.00004  -0.00205
   D525      -3.14151  -0.00000   0.00000  -0.00006  -0.00006  -3.14157
   D526      -0.00009   0.00000   0.00000   0.00002   0.00002  -0.00007
   D527      -0.00016  -0.00000   0.00000  -0.00005  -0.00005  -0.00021
   D528       3.14126   0.00000   0.00000   0.00004   0.00004   3.14130
   D529       3.14133   0.00000   0.00000   0.00007   0.00007   3.14140
   D530       0.00035  -0.00000   0.00000  -0.00002  -0.00002   0.00033
   D531      -0.00002   0.00000   0.00000   0.00005   0.00005   0.00003
   D532      -3.14100  -0.00000   0.00000  -0.00003  -0.00003  -3.14103
   D533       0.00018   0.00000   0.00000   0.00003   0.00003   0.00022
   D534       3.14145   0.00000   0.00000   0.00005   0.00005   3.14150
   D535      -3.14123  -0.00000   0.00000  -0.00005  -0.00005  -3.14128
   D536       0.00003  -0.00000   0.00000  -0.00003  -0.00003   0.00000
   D537       0.00017  -0.00000   0.00000  -0.00004  -0.00004   0.00013
   D538      -3.14108  -0.00000   0.00000  -0.00004  -0.00004  -3.14112
   D539       3.14115   0.00000   0.00000   0.00004   0.00004   3.14119
   D540      -0.00011   0.00000   0.00000   0.00005   0.00005  -0.00006
   D541      -0.00003  -0.00000   0.00000  -0.00002  -0.00002  -0.00005
   D542       3.14125  -0.00000   0.00000  -0.00004  -0.00004   3.14122
   D543      -3.14129  -0.00000   0.00000  -0.00004  -0.00004  -3.14133
   D544      -0.00001  -0.00000   0.00000  -0.00006  -0.00006  -0.00007
   D545      -0.00015   0.00000   0.00000   0.00003   0.00003  -0.00012
   D546      -3.14143   0.00000   0.00000   0.00004   0.00004  -3.14139
   D547       3.14111   0.00000   0.00000   0.00002   0.00002   3.14113
   D548      -0.00017   0.00000   0.00000   0.00004   0.00004  -0.00013
         Item               Value     Threshold  Converged?
 Maximum Force            0.000287     0.000450     YES
 RMS     Force            0.000033     0.000300     YES
 Maximum Displacement     0.097850     0.001800     NO 
 RMS     Displacement     0.015692     0.001200     NO 
 Predicted change in Energy=-8.588387D-06
 GradGradGradGradGradGradGradGradGradGradGradGradGradGradGradGradGradGrad

 Stoichiometry    C99H77B3F6N6(3)
 Framework group  C1[X(C99H77B3F6N6)]
 Deg. of freedom   567
 Full point group                 C1      NOp   1
 Largest Abelian subgroup         C1      NOp   1
 Largest concise Abelian subgroup C1      NOp   1
                         Standard orientation:                         
 ---------------------------------------------------------------------
 Center     Atomic      Atomic             Coordinates (Angstroms)
 Number     Number       Type             X           Y           Z
 ---------------------------------------------------------------------
      1          6           0       -5.197045   -1.596532   -3.276870
      2          6           0       -4.527163   -1.219527   -2.089260
      3          6           0       -5.471055   -1.200761   -1.060738
      4          6           0       -6.709878   -1.565017   -1.655727
      5          7           0       -6.490622   -1.803185   -3.010296
      6          6           0       -7.994519   -1.678791   -1.115017
      7          6           0       -9.079389   -2.059502   -1.903486
      8          6           0      -10.461322   -2.231174   -1.589262
      9          7           0       -8.904129   -2.345914   -3.256759
     10          6           0      -11.071909   -2.620295   -2.769488
     11          6           0      -10.090559   -2.680319   -3.777138
     12          1           0      -12.122165   -2.841295   -2.908570
     13          5           0       -7.568804   -2.233270   -4.046227
     14          9           0       -7.692184   -1.263994   -5.038237
     15          9           0       -7.229437   -3.462855   -4.597751
     16          6           0       -8.202456   -1.363227    0.324643
     17          6           0       -8.184813   -2.395611    1.272882
     18          6           0       -8.386915   -0.028779    0.713986
     19          6           0       -7.988799   -3.762872    0.894269
     20          6           0       -8.356884   -2.081772    2.661370
     21          6           0       -8.550026    0.284620    2.103717
     22          6           0       -8.407009    1.039707   -0.240072
     23          6           0       -7.977146   -4.753375    1.829547
     24          1           0       -7.851232   -4.001646   -0.155269
     25          6           0       -8.337067   -3.156276    3.608969
     26          6           0       -8.532732   -0.745312    3.059963
     27          6           0       -8.719101    1.657726    2.476580
     28          1           0       -8.289966    0.806374   -1.293152
     29          6           0       -8.567230    2.332047    0.159751
     30          6           0       -8.155750   -4.445465    3.207664
     31          1           0       -7.828984   -5.784876    1.525042
     32          1           0       -8.469689   -2.924448    4.660195
     33          6           0       -8.724706    2.645982    1.539091
     34          1           0       -8.841080    1.899401    3.526866
     35          1           0       -8.577264    3.129713   -0.576682
     36          1           0       -8.144285   -5.246189    3.940823
     37          1           0       -8.851112    3.681022    1.841580
     38          6           0       -8.694082   -0.416867    4.507165
     39          6           0       -9.963477   -0.376842    5.088820
     40          6           0       -7.575599   -0.144099    5.298625
     41          6           0      -10.112229   -0.069728    6.438124
     42          1           0      -10.834915   -0.588310    4.475519
     43          6           0       -7.723871    0.163193    6.647821
     44          1           0       -6.587450   -0.173957    4.848072
     45          6           0       -8.992577    0.200882    7.220156
     46          1           0      -11.104399   -0.041727    6.878738
     47          1           0       -6.846831    0.373609    7.252720
     48          1           0       -9.108428    0.440633    8.272880
     49          6           0       -5.176752   -0.878455    0.371182
     50          1           0       -5.593402    0.093600    0.657612
     51          1           0       -5.597841   -1.625315    1.049374
     52          1           0       -4.095615   -0.838218    0.528979
     53          6           0      -11.153331   -2.047662   -0.274624
     54          1           0      -10.808336   -2.776432    0.466140
     55          1           0      -10.973887   -1.052386    0.143568
     56          1           0      -12.231578   -2.177087   -0.402870
     57          6           0       -3.108612   -0.879374   -1.966439
     58          6           0       -2.020422   -1.727693   -2.279262
     59          6           0       -2.588616    0.317983   -1.492019
     60          7           0       -0.849130   -1.074076   -1.998027
     61          6           0       -1.143654    0.162844   -1.493064
     62          6           0       -3.382097    1.529736   -1.125774
     63          5           0        0.564725   -1.633061   -2.282874
     64          6           0       -0.133702    1.049628   -1.057650
     65          1           0       -3.440430    1.671993   -0.040384
     66          1           0       -2.942508    2.439166   -1.545880
     67          1           0       -4.402491    1.426454   -1.506423
     68          7           0        1.546221   -0.527923   -1.826219
     69          9           0        0.789509   -2.798589   -1.549134
     70          9           0        0.708831   -1.889716   -3.645506
     71          6           0        1.211981    0.651638   -1.217312
     72          6           0       -0.481857    2.352760   -0.438096
     73          6           0        2.911638   -0.628620   -1.875739
     74          6           0        2.441113    1.322642   -0.827710
     75          6           0       -0.321754    3.546317   -1.165430
     76          6           0       -0.980824    2.395015    0.876907
     77          6           0        3.481243    0.512022   -1.262034
     78          6           0        2.590114    2.593044   -0.055832
     79          6           0        0.165129    3.542515   -2.512618
     80          6           0       -0.639670    4.806279   -0.558279
     81          6           0       -1.352465    3.649483    1.464624
     82          6           0       -1.145274    1.203187    1.654783
     83          1           0        2.389862    3.476860   -0.672721
     84          1           0        1.900283    2.630974    0.792370
     85          1           0        3.613139    2.671227    0.323971
     86          6           0        0.366578    4.705101   -3.194221
     87          1           0        0.374079    2.588883   -2.985378
     88          6           0       -0.410286    6.004429   -1.310458
     89          6           0       -1.164413    4.842074    0.745092
     90          6           0       -1.913985    3.646790    2.783273
     91          1           0       -0.833517    0.256877    1.226097
     92          6           0       -1.682457    1.244576    2.906415
     93          6           0        0.082771    5.956858   -2.579549
     94          1           0        0.740136    4.679691   -4.213463
     95          1           0       -0.633809    6.959474   -0.847273
     96          6           0       -1.524066    6.150581    1.366904
     97          6           0       -2.081528    2.485949    3.476366
     98          1           0       -2.210513    4.592924    3.223204
     99          1           0       -1.801666    0.328060    3.476562
    100          1           0        0.254715    6.876351   -3.130903
    101          6           0       -0.621207    6.808881    2.205692
    102          6           0       -2.768379    6.735731    1.118971
    103          1           0       -2.513819    2.505256    4.472367
    104          6           0       -0.955568    8.029138    2.785417
    105          1           0        0.347139    6.356538    2.400438
    106          6           0       -3.103870    7.955661    1.698747
    107          1           0       -3.472014    6.226810    0.466120
    108          6           0       -2.197900    8.604943    2.533188
    109          1           0       -0.243920    8.531030    3.434377
    110          1           0       -4.074434    8.399751    1.497894
    111          1           0       -2.459027    9.557267    2.985076
    112          6           0      -10.261825   -3.040063   -5.213948
    113          1           0       -9.959153   -2.204294   -5.851696
    114          1           0       -9.620445   -3.887403   -5.472713
    115          1           0      -11.302878   -3.295687   -5.422432
    116          6           0       -4.626568   -1.745628   -4.646410
    117          1           0       -3.615948   -1.333242   -4.684086
    118          1           0       -4.592425   -2.801310   -4.934622
    119          1           0       -5.258277   -1.232699   -5.375566
    120          6           0       -2.039764   -3.113204   -2.811104
    121          1           0       -1.644041   -3.135894   -3.832949
    122          1           0       -1.391661   -3.756635   -2.208912
    123          1           0       -3.057703   -3.508259   -2.809320
    124          6           0        3.593501   -1.784954   -2.509077
    125          1           0        3.408532   -2.698254   -1.932149
    126          1           0        3.188629   -1.958883   -3.510420
    127          1           0        4.669087   -1.606726   -2.569228
    128          6           0        4.915617    0.779781   -1.141782
    129          6           0        5.576971    1.912597   -1.673922
    130          6           0        5.876394   -0.012004   -0.512599
    131          7           0        6.882417    1.833699   -1.399109
    132          6           0        7.117604    0.659822   -0.687140
    133          6           0        5.595446   -1.288073    0.218257
    134          5           0        7.955439    2.884362   -1.805166
    135          6           0        8.414414    0.320994   -0.288925
    136          1           0        6.014080   -2.155363   -0.303735
    137          1           0        6.022511   -1.278753    1.224880
    138          1           0        4.515422   -1.433841    0.306873
    139          7           0        9.309334    2.351879   -1.256323
    140          9           0        8.021053    2.990469   -3.191781
    141          9           0        7.652179    4.113435   -1.230730
    142          6           0        9.497879    1.151483   -0.572574
    143          6           0        8.639772   -0.959132    0.436280
    144          6           0       10.497855    2.948818   -1.402344
    145          6           0       10.890479    1.016897   -0.288914
    146          6           0        8.664565   -0.968089    1.837979
    147          6           0        8.809104   -2.142763   -0.296042
    148          6           0       11.494023    2.147787   -0.812654
    149          6           0       11.598845   -0.091093    0.426305
    150          6           0        8.484014    0.229388    2.602718
    151          6           0        8.868693   -2.205953    2.532283
    152          6           0        9.006534   -3.381065    0.399699
    153          6           0        8.784497   -2.153232   -1.728320
    154          1           0       12.549117    2.386719   -0.782704
    155          1           0       11.285799   -0.157995    1.473381
    156          1           0       11.399354   -1.064228   -0.032953
    157          1           0       12.677957    0.084430    0.403798
    158          6           0        8.514047    0.201388    3.964468
    159          1           0        8.323449    1.166584    2.079952
    160          6           0        8.892169   -2.186713    3.964713
    161          6           0        9.035230   -3.397190    1.804899
    162          6           0        9.165154   -4.577538   -0.372567
    163          1           0        8.640878   -1.217118   -2.257816
    164          6           0        8.935938   -3.315669   -2.422339
    165          6           0        8.722606   -1.025095    4.655966
    166          1           0        8.376457    1.118724    4.528618
    167          1           0        9.047749   -3.120657    4.493852
    168          6           0        9.239458   -4.686615    2.528857
    169          6           0        9.128561   -4.546593   -1.733978
    170          1           0        9.313780   -5.516718    0.149128
    171          1           0        8.911945   -3.306043   -3.507695
    172          1           0        8.743680   -1.030758    5.741469
    173          6           0       10.526982   -5.120728    2.853452
    174          6           0        8.145144   -5.476023    2.890864
    175          1           0        9.247713   -5.464332   -2.301661
    176          6           0       10.717155   -6.322891    3.528374
    177          1           0       11.379691   -4.508818    2.572815
    178          6           0        8.334890   -6.678325    3.565595
    179          1           0        7.142824   -5.140967    2.639159
    180          6           0        9.621347   -7.103960    3.885678
    181          1           0       11.722994   -6.649693    3.775061
    182          1           0        7.476192   -7.283288    3.841179
    183          1           0        9.769555   -8.042136    4.411973
    184          6           0        4.982190    3.050542   -2.431445
    185          1           0        4.971834    3.953920   -1.812674
    186          1           0        5.582856    3.270949   -3.316973
    187          1           0        3.957531    2.815808   -2.728155
    188          6           0       10.656548    4.255428   -2.102832
    189          1           0       10.335530    4.167234   -3.145085
    190          1           0       10.023033    5.015711   -1.637248
    191          1           0       11.698362    4.581514   -2.072262
 ---------------------------------------------------------------------
 Rotational constants (GHZ):           0.0191652           0.0059200           0.0056119
 Standard basis: 6-31G(d) (6D, 7F)
 There are  1864 symmetry adapted cartesian basis functions of A   symmetry.
 There are  1864 symmetry adapted basis functions of A   symmetry.
  1864 basis functions,  3500 primitive gaussians,  1864 cartesian basis functions
   392 alpha electrons      390 beta electrons
       nuclear repulsion energy     21937.0906604907 Hartrees.
 NAtoms=  191 NActive=  191 NUniq=  191 SFac= 1.00D+00 NAtFMM=   60 NAOKFM=T Big=T
 Integral buffers will be    131072 words long.
 Raffenetti 2 integral format.
 Two-electron integral symmetry is turned on.
 Nuclear repulsion after empirical dispersion term =    21936.8643120940 Hartrees.
 One-electron integrals computed using PRISM.
 NBasis=  1864 RedAO= T EigKep=  1.32D-04  NBF=  1864
 NBsUse=  1864 1.00D-06 EigRej= -1.00D+00 NBFU=  1864
 Initial guess from the checkpoint file:  "BOPIDY_TRI-t-WB97XD-6311Gdp.chk"
 B after Tr=     0.000000   -0.000000   -0.000000
         Rot=    0.999986   -0.005251   -0.000163    0.000038 Ang=  -0.60 deg.
 Initial guess <Sx>= 0.0000 <Sy>= 0.0000 <Sz>= 1.0000 <S**2>= 2.0261 S= 1.0087
 ExpMin= 1.27D-01 ExpMax= 7.00D+03 ExpMxC= 1.05D+03 IAcc=3 IRadAn=         5 AccDes= 0.00D+00
 Harris functional with IExCor= 4639 and IRadAn=       5 diagonalized for initial guess.
 HarFok:  IExCor= 4639 AccDes= 0.00D+00 IRadAn=         5 IDoV= 1 UseB2=F ITyADJ=14
 ICtDFT=  3500011 ScaDFX=  1.000000  1.000000  1.000000  1.000000
 FoFCou: FMM=F IPFlag=           0 FMFlag=      100000 FMFlg1=        2001
         NFxFlg=           0 DoJE=T BraDBF=F KetDBF=T FulRan=T
         wScrn=  0.000000 ICntrl=       500 IOpCl=  0 I1Cent=   200000004 NGrid=           0
         NMat0=    1 NMatS0=      1 NMatT0=    0 NMatD0=    1 NMtDS0=    0 NMtDT0=    0
 Petite list used in FoFCou.
 Requested convergence on RMS density matrix=1.00D-08 within 128 cycles.
 Requested convergence on MAX density matrix=1.00D-06.
 Requested convergence on             energy=1.00D-06.
 No special actions if energy rises.
 Integral accuracy reduced to 1.0D-05 until final iterations.
 Initial convergence to 1.0D-05 achieved.  Increase integral accuracy.
 SCF Done:  E(UwB97XD) =  -4820.22052327     A.U. after   20 cycles
            NFock= 20  Conv=0.22D-08     -V/T= 2.0090
 <Sx>= 0.0000 <Sy>= 0.0000 <Sz>= 1.0000 <S**2>= 2.0261 S= 1.0087
 <L.S>=  0.00000000000    
 Annihilation of the first spin contaminant:
 S**2 before annihilation     2.0261,   after     2.0004
 Calling FoFJK, ICntrl=      2127 FMM=T ISym2X=0 I1Cent= 0 IOpClX= 1 NMat=1 NMatS=1 NMatT=0.
 ***** Axes restored to original set *****
 -------------------------------------------------------------------
 Center     Atomic                   Forces (Hartrees/Bohr)
 Number     Number              X              Y              Z
 -------------------------------------------------------------------
      1        6          -0.000029414   -0.000125871    0.000021797
      2        6           0.000103527    0.000053263   -0.000000891
      3        6          -0.000068746   -0.000007363   -0.000022091
      4        6          -0.000012347    0.000062695   -0.000015484
      5        7           0.000043113    0.000004442   -0.000002319
      6        6           0.000042062   -0.000002113    0.000003573
      7        6           0.000002817   -0.000027038   -0.000001749
      8        6           0.000000331    0.000017431   -0.000010637
      9        7          -0.000000896    0.000011755    0.000026715
     10        6          -0.000005836    0.000018792    0.000025763
     11        6           0.000001393   -0.000004854   -0.000009672
     12        1           0.000000615   -0.000007075    0.000000019
     13        5          -0.000026116    0.000015755   -0.000007590
     14        9          -0.000017044   -0.000006304    0.000003818
     15        9           0.000009380   -0.000013230   -0.000002700
     16        6           0.000045639   -0.000031524   -0.000029864
     17        6           0.000039202    0.000020959   -0.000012180
     18        6          -0.000007106    0.000014717   -0.000001300
     19        6          -0.000005097    0.000023625    0.000007865
     20        6           0.000004587   -0.000012141    0.000008128
     21        6          -0.000008568   -0.000005959    0.000006560
     22        6           0.000007668   -0.000008892    0.000006812
     23        6          -0.000000454    0.000002613    0.000003906
     24        1          -0.000000710    0.000013668    0.000014539
     25        6           0.000001832    0.000007433   -0.000001522
     26        6          -0.000008515    0.000006772    0.000006079
     27        6           0.000001660   -0.000016136   -0.000004710
     28        1           0.000001175    0.000001791   -0.000004044
     29        6          -0.000000073    0.000013066   -0.000003861
     30        6          -0.000000783   -0.000004617    0.000001591
     31        1           0.000000923   -0.000000071    0.000001413
     32        1          -0.000000187   -0.000004936    0.000006820
     33        6          -0.000000203   -0.000002962   -0.000000745
     34        1           0.000003876   -0.000026364   -0.000020004
     35        1           0.000000194   -0.000001300   -0.000000424
     36        1           0.000000287    0.000000635    0.000000242
     37        1          -0.000002058    0.000000556   -0.000002357
     38        6          -0.000000245    0.000028386    0.000012782
     39        6          -0.000003088    0.000004961   -0.000003387
     40        6          -0.000000272   -0.000004492   -0.000001506
     41        6          -0.000000143    0.000000269    0.000002990
     42        1          -0.000000415    0.000000449    0.000000940
     43        6           0.000002352   -0.000000196    0.000001499
     44        1           0.000000362    0.000001794    0.000000620
     45        6           0.000002814   -0.000000291   -0.000001816
     46        1           0.000000048    0.000000595   -0.000000035
     47        1           0.000000116    0.000001143    0.000000066
     48        1           0.000000709   -0.000000902    0.000002463
     49        6          -0.000028489   -0.000052708   -0.000037290
     50        1           0.000001380   -0.000030803   -0.000003352
     51        1          -0.000044871   -0.000026859   -0.000011378
     52        1          -0.000038539   -0.000038647   -0.000045537
     53        6          -0.000010429   -0.000021145   -0.000001626
     54        1          -0.000008517    0.000008955    0.000000438
     55        1          -0.000003323    0.000008101    0.000010691
     56        1           0.000002180   -0.000009679   -0.000000441
     57        6          -0.000174536    0.000045151   -0.000117851
     58        6           0.000231261    0.000035676    0.000087535
     59        6           0.000085107   -0.000003578    0.000018160
     60        7          -0.000070858   -0.000109142    0.000110983
     61        6          -0.000147183    0.000025916   -0.000162562
     62        6           0.000014613    0.000071378    0.000075984
     63        5           0.000022637   -0.000008940   -0.000051138
     64        6          -0.000062877    0.000063333   -0.000009434
     65        1          -0.000038190   -0.000014568    0.000081577
     66        1           0.000070642    0.000048589   -0.000000411
     67        1           0.000016443    0.000026300    0.000009976
     68        7           0.000176689   -0.000133247    0.000031442
     69        9          -0.000027507    0.000021408    0.000006448
     70        9           0.000016278   -0.000011924    0.000000552
     71        6           0.000024226    0.000124675    0.000029417
     72        6          -0.000085225   -0.000069459    0.000078016
     73        6          -0.000205397   -0.000038763   -0.000024910
     74        6           0.000005964   -0.000059919   -0.000043883
     75        6          -0.000134056    0.000027743    0.000057406
     76        6          -0.000005799    0.000021807   -0.000024889
     77        6           0.000087898    0.000081851    0.000063003
     78        6           0.000075413   -0.000008863   -0.000080844
     79        6          -0.000081819    0.000017818    0.000020032
     80        6           0.000099038   -0.000022081   -0.000024997
     81        6          -0.000072578   -0.000020002    0.000044839
     82        6           0.000054817    0.000020639   -0.000040637
     83        1           0.000078508   -0.000030054   -0.000049899
     84        1           0.000061477    0.000011216    0.000002325
     85        1          -0.000001383   -0.000011822   -0.000012612
     86        6           0.000015999   -0.000012133   -0.000000295
     87        1          -0.000005962    0.000015810    0.000011822
     88        6          -0.000013425    0.000004783    0.000003975
     89        6           0.000022756   -0.000025233    0.000002021
     90        6           0.000004109   -0.000003508   -0.000012302
     91        1           0.000002050    0.000002746   -0.000027438
     92        6          -0.000010173   -0.000013096    0.000003144
     93        6           0.000009913    0.000010510   -0.000013680
     94        1           0.000003804   -0.000000197   -0.000000993
     95        1          -0.000010318   -0.000002881    0.000003763
     96        6          -0.000010034    0.000030269   -0.000020810
     97        6          -0.000017322    0.000004837    0.000007636
     98        1           0.000013213    0.000010915    0.000004591
     99        1          -0.000005805   -0.000004076   -0.000000088
    100        1          -0.000004295   -0.000001098    0.000003618
    101        6           0.000023410    0.000011309    0.000051053
    102        6          -0.000020100   -0.000033526   -0.000041362
    103        1           0.000010237   -0.000001186   -0.000005777
    104        6          -0.000003007    0.000003137    0.000005817
    105        1           0.000000707    0.000000990    0.000002448
    106        6          -0.000005863    0.000001489   -0.000003236
    107        1          -0.000000796   -0.000002594   -0.000002166
    108        6           0.000005511   -0.000003595   -0.000002245
    109        1          -0.000000176    0.000000220   -0.000002768
    110        1           0.000001786    0.000002417    0.000001239
    111        1          -0.000000494    0.000000535    0.000000746
    112        6           0.000019088    0.000002118   -0.000014806
    113        1           0.000012849    0.000013258   -0.000005761
    114        1          -0.000017223   -0.000003845    0.000013854
    115        1          -0.000001026   -0.000003621   -0.000001989
    116        6          -0.000035030    0.000032240    0.000025767
    117        1          -0.000046461    0.000025466    0.000036726
    118        1          -0.000002394    0.000005461    0.000000496
    119        1           0.000001503    0.000000980    0.000002949
    120        6          -0.000004868   -0.000021439   -0.000009784
    121        1           0.000041636   -0.000001370   -0.000008247
    122        1          -0.000011449   -0.000004490   -0.000014740
    123        1           0.000050617   -0.000020802   -0.000027492
    124        6           0.000027900   -0.000002398    0.000014874
    125        1          -0.000039403    0.000005407    0.000024266
    126        1           0.000002963    0.000006640    0.000038640
    127        1          -0.000013943   -0.000004698   -0.000017342
    128        6          -0.000077377    0.000001519   -0.000021287
    129        6           0.000038263    0.000028268    0.000034238
    130        6           0.000030705   -0.000010279    0.000010772
    131        7          -0.000057848    0.000099652   -0.000031259
    132        6           0.000023007   -0.000028942    0.000032140
    133        6          -0.000014742    0.000002824   -0.000021319
    134        5           0.000028464   -0.000178844    0.000017072
    135        6           0.000024115   -0.000020695    0.000045887
    136        1          -0.000011695    0.000011747   -0.000010333
    137        1          -0.000020735   -0.000004547   -0.000013389
    138        1           0.000014883   -0.000002467   -0.000021008
    139        7           0.000003677    0.000137474   -0.000041079
    140        9           0.000016036    0.000005756    0.000015919
    141        9          -0.000009135    0.000066041   -0.000022434
    142        6          -0.000016824   -0.000015554   -0.000041915
    143        6           0.000003634    0.000013068   -0.000027099
    144        6          -0.000005274   -0.000016342    0.000025662
    145        6          -0.000007271   -0.000024430    0.000034697
    146        6           0.000011659   -0.000007133   -0.000000288
    147        6           0.000034486   -0.000002092    0.000007261
    148        6          -0.000002854   -0.000005464    0.000032046
    149        6          -0.000003212   -0.000002558   -0.000003207
    150        6           0.000000198    0.000002007   -0.000001519
    151        6           0.000009458   -0.000005323    0.000004230
    152        6          -0.000006901    0.000006872    0.000009381
    153        6           0.000013488    0.000010017    0.000000976
    154        1          -0.000001024    0.000004878   -0.000004530
    155        1          -0.000007530    0.000001606   -0.000006660
    156        1           0.000010344    0.000000441   -0.000003208
    157        1          -0.000005118    0.000000511    0.000000624
    158        6           0.000002092    0.000001482   -0.000004332
    159        1          -0.000002672   -0.000001024   -0.000003225
    160        6          -0.000003355   -0.000002468    0.000001852
    161        6          -0.000005642    0.000013638   -0.000011069
    162        6           0.000001021   -0.000002412    0.000006232
    163        1          -0.000000859   -0.000005260   -0.000000731
    164        6          -0.000006053   -0.000007874    0.000003601
    165        6           0.000001201   -0.000000647   -0.000000783
    166        1          -0.000001303   -0.000000193    0.000000480
    167        1          -0.000000321   -0.000009883    0.000007674
    168        6          -0.000007641    0.000000352   -0.000003531
    169        6          -0.000001517   -0.000000136    0.000006360
    170        1          -0.000000990    0.000002382   -0.000007896
    171        1          -0.000001865   -0.000000290   -0.000000416
    172        1          -0.000001207    0.000000175    0.000000205
    173        6           0.000001590    0.000007257   -0.000003462
    174        6           0.000000855   -0.000004767    0.000003214
    175        1           0.000001107    0.000000467   -0.000001561
    176        6           0.000002464   -0.000000892   -0.000000984
    177        1           0.000000057    0.000000615   -0.000000451
    178        6           0.000001324   -0.000000350   -0.000000307
    179        1           0.000000090    0.000000034    0.000000347
    180        6          -0.000000067    0.000000783    0.000000917
    181        1          -0.000000237    0.000000025    0.000000203
    182        1          -0.000000235   -0.000000088    0.000000009
    183        1           0.000000030   -0.000000234   -0.000000031
    184        6           0.000068804   -0.000037680    0.000017041
    185        1          -0.000036530   -0.000002651   -0.000007432
    186        1           0.000000929    0.000012994   -0.000007470
    187        1           0.000001551    0.000017172    0.000008692
    188        6          -0.000012316   -0.000028676   -0.000065455
    189        1           0.000004079   -0.000002208    0.000022677
    190        1          -0.000013994   -0.000002085    0.000017445
    191        1           0.000002884    0.000007390    0.000004448
 -------------------------------------------------------------------
 Cartesian Forces:  Max     0.000231261 RMS     0.000034818

 GradGradGradGradGradGradGradGradGradGradGradGradGradGradGradGradGradGrad
 Berny optimization.
 Using GEDIIS/GDIIS optimizer.
 FormGI is forming the generalized inverse of G from B-inverse, IUseBI=4.
 Internal  Forces:  Max     0.000400958 RMS     0.000049789
 Search for a local minimum.
 Step number   2 out of a maximum of 1138
 All quantities printed in internal units (Hartrees-Bohrs-Radians)
 Mixed Optimization -- En-DIIS/RFO-DIIS
 Swapping is turned off.
 Update second derivatives using D2CorX and points    1    2
 DE=  3.16D-06 DEPred=-8.59D-06 R=-3.68D-01
 Trust test=-3.68D-01 RLast= 3.42D-02 DXMaxT set to 1.50D-01
 ITU= -1  0
     Eigenvalues ---    0.00515   0.00523   0.00551   0.00572   0.00805
     Eigenvalues ---    0.00806   0.00807   0.00813   0.00847   0.00849
     Eigenvalues ---    0.00861   0.00862   0.00884   0.00884   0.00885
     Eigenvalues ---    0.00889   0.00917   0.00920   0.00951   0.00975
     Eigenvalues ---    0.01044   0.01101   0.01109   0.01109   0.01207
     Eigenvalues ---    0.01242   0.01252   0.01258   0.01348   0.01359
     Eigenvalues ---    0.01424   0.01429   0.01438   0.01443   0.01503
     Eigenvalues ---    0.01539   0.01553   0.01556   0.01571   0.01604
     Eigenvalues ---    0.01620   0.01629   0.01633   0.01637   0.01637
     Eigenvalues ---    0.01643   0.01650   0.01659   0.01675   0.01681
     Eigenvalues ---    0.01686   0.01708   0.01724   0.01729   0.01729
     Eigenvalues ---    0.01734   0.01735   0.01735   0.01736   0.01736
     Eigenvalues ---    0.01737   0.01742   0.01743   0.01743   0.01754
     Eigenvalues ---    0.01754   0.01769   0.01773   0.01777   0.01779
     Eigenvalues ---    0.01779   0.01780   0.01797   0.01797   0.01817
     Eigenvalues ---    0.01867   0.01901   0.01923   0.01923   0.01945
     Eigenvalues ---    0.01987   0.01989   0.01990   0.01990   0.01991
     Eigenvalues ---    0.01991   0.01991   0.01993   0.01998   0.01999
     Eigenvalues ---    0.02001   0.02003   0.02003   0.02006   0.02007
     Eigenvalues ---    0.02007   0.02009   0.02009   0.02012   0.02032
     Eigenvalues ---    0.02033   0.02039   0.02042   0.02126   0.02127
     Eigenvalues ---    0.02129   0.02129   0.02130   0.02130   0.02134
     Eigenvalues ---    0.02136   0.02137   0.02141   0.02142   0.02155
     Eigenvalues ---    0.02159   0.02160   0.02160   0.02165   0.02166
     Eigenvalues ---    0.02166   0.02169   0.02175   0.02175   0.02175
     Eigenvalues ---    0.02175   0.02175   0.02176   0.02182   0.02182
     Eigenvalues ---    0.02183   0.02190   0.02190   0.02191   0.02192
     Eigenvalues ---    0.02193   0.02193   0.02194   0.02194   0.02195
     Eigenvalues ---    0.02195   0.02195   0.02195   0.02222   0.02229
     Eigenvalues ---    0.02240   0.02241   0.02242   0.02246   0.02247
     Eigenvalues ---    0.02247   0.02369   0.02372   0.02372   0.02372
     Eigenvalues ---    0.02374   0.02375   0.03638   0.07152   0.07161
     Eigenvalues ---    0.07163   0.07164   0.07164   0.07170   0.07173
     Eigenvalues ---    0.07209   0.07246   0.07308   0.07337   0.07340
     Eigenvalues ---    0.07342   0.07349   0.07355   0.07364   0.07381
     Eigenvalues ---    0.07384   0.07386   0.07404   0.07419   0.07490
     Eigenvalues ---    0.07496   0.07505   0.07508   0.07573   0.07580
     Eigenvalues ---    0.10343   0.10353   0.10368   0.13409   0.13485
     Eigenvalues ---    0.13493   0.14730   0.14835   0.14859   0.15860
     Eigenvalues ---    0.15999   0.15999   0.16000   0.16000   0.16000
     Eigenvalues ---    0.16000   0.16000   0.16000   0.16000   0.16000
     Eigenvalues ---    0.16000   0.16000   0.16000   0.16000   0.16000
     Eigenvalues ---    0.16000   0.16000   0.16000   0.16000   0.16000
     Eigenvalues ---    0.16000   0.16000   0.16000   0.16000   0.16000
     Eigenvalues ---    0.16000   0.16000   0.16000   0.16000   0.16000
     Eigenvalues ---    0.16000   0.16000   0.16000   0.16000   0.16000
     Eigenvalues ---    0.16000   0.16000   0.16000   0.16000   0.16000
     Eigenvalues ---    0.16000   0.16000   0.16000   0.16000   0.16000
     Eigenvalues ---    0.16000   0.16000   0.16000   0.16000   0.16000
     Eigenvalues ---    0.16000   0.16000   0.16000   0.16000   0.16000
     Eigenvalues ---    0.16000   0.16000   0.16000   0.16000   0.16000
     Eigenvalues ---    0.16000   0.16000   0.16000   0.16000   0.16000
     Eigenvalues ---    0.16000   0.16000   0.16000   0.16000   0.16000
     Eigenvalues ---    0.16000   0.16000   0.16000   0.16000   0.16000
     Eigenvalues ---    0.16101   0.21998   0.21999   0.21999   0.22000
     Eigenvalues ---    0.22000   0.22000   0.22000   0.22000   0.22000
     Eigenvalues ---    0.22000   0.22000   0.22000   0.22529   0.22532
     Eigenvalues ---    0.22533   0.22563   0.22568   0.22569   0.23474
     Eigenvalues ---    0.23478   0.23478   0.23802   0.23805   0.24353
     Eigenvalues ---    0.24463   0.24469   0.24470   0.24505   0.24507
     Eigenvalues ---    0.24586   0.24891   0.24930   0.24941   0.24959
     Eigenvalues ---    0.24966   0.24970   0.24978   0.24981   0.24984
     Eigenvalues ---    0.24985   0.24986   0.24987   0.24988   0.24989
     Eigenvalues ---    0.24989   0.24990   0.24990   0.24993   0.24993
     Eigenvalues ---    0.24994   0.24995   0.24995   0.24995   0.24996
     Eigenvalues ---    0.24997   0.24997   0.24997   0.24998   0.24998
     Eigenvalues ---    0.24998   0.24998   0.24998   0.24998   0.24998
     Eigenvalues ---    0.24998   0.24999   0.24999   0.24999   0.24999
     Eigenvalues ---    0.24999   0.24999   0.24999   0.24999   0.25000
     Eigenvalues ---    0.25000   0.25000   0.25000   0.25000   0.25000
     Eigenvalues ---    0.25000   0.25000   0.25000   0.25000   0.25000
     Eigenvalues ---    0.26989   0.27001   0.27049   0.27071   0.27585
     Eigenvalues ---    0.27692   0.30047   0.32687   0.32697   0.32702
     Eigenvalues ---    0.32715   0.33010   0.33057   0.33144   0.33150
     Eigenvalues ---    0.33150   0.33300   0.33333   0.33337   0.33365
     Eigenvalues ---    0.33619   0.33624   0.34079   0.34079   0.34083
     Eigenvalues ---    0.34092   0.34121   0.34129   0.34137   0.34164
     Eigenvalues ---    0.34170   0.34194   0.34251   0.34255   0.34258
     Eigenvalues ---    0.34301   0.34309   0.34311   0.34340   0.34350
     Eigenvalues ---    0.34352   0.34353   0.34357   0.34358   0.34383
     Eigenvalues ---    0.34386   0.34395   0.34406   0.34408   0.34413
     Eigenvalues ---    0.34419   0.34434   0.34467   0.34510   0.34512
     Eigenvalues ---    0.34526   0.34562   0.34565   0.34576   0.34591
     Eigenvalues ---    0.34604   0.35228   0.35228   0.35230   0.35232
     Eigenvalues ---    0.35233   0.35234   0.35271   0.35273   0.35280
     Eigenvalues ---    0.35281   0.35282   0.35283   0.35285   0.35285
     Eigenvalues ---    0.35286   0.35292   0.35293   0.35298   0.35299
     Eigenvalues ---    0.35310   0.35312   0.35312   0.35315   0.35316
     Eigenvalues ---    0.35316   0.35317   0.35319   0.35365   0.35384
     Eigenvalues ---    0.35386   0.35392   0.35401   0.35409   0.35411
     Eigenvalues ---    0.35427   0.35428   0.35433   0.35436   0.35440
     Eigenvalues ---    0.35441   0.35441   0.35444   0.35726   0.35727
     Eigenvalues ---    0.36010   0.36449   0.36456   0.36950   0.37694
     Eigenvalues ---    0.38018   0.38025   0.38047   0.38192   0.38536
     Eigenvalues ---    0.38572   0.38576   0.38594   0.38638   0.38645
     Eigenvalues ---    0.38724   0.38945   0.39995   0.40023   0.40156
     Eigenvalues ---    0.40191   0.40193   0.40264   0.40525   0.40559
     Eigenvalues ---    0.40564   0.41108   0.41210   0.41327   0.41406
     Eigenvalues ---    0.41410   0.41428   0.41483   0.41487   0.41488
     Eigenvalues ---    0.41492   0.41507   0.41558   0.42345   0.42358
     Eigenvalues ---    0.42359   0.42359   0.42371   0.42375   0.42404
     Eigenvalues ---    0.43194   0.43287   0.43676   0.43796   0.44021
     Eigenvalues ---    0.44079   0.44086   0.44096   0.44132   0.44334
     Eigenvalues ---    0.44489   0.44563   0.44624   0.44802   0.45007
     Eigenvalues ---    0.45011   0.45084   0.45204   0.45528   0.45726
     Eigenvalues ---    0.46268   0.46294   0.46295   0.46338   0.46376
     Eigenvalues ---    0.46525   0.46535   0.46552   0.46556   0.46684
     Eigenvalues ---    0.46899   0.46908   0.46935   0.46940   0.46941
     Eigenvalues ---    0.47015   0.47018   0.47025   0.47074   0.47090
     Eigenvalues ---    0.47175   0.47363   0.47530   0.49413   0.49584
     Eigenvalues ---    0.49805   0.50216   0.50230   0.50261   0.50263
     Eigenvalues ---    0.50278   0.50296   0.51707   0.51739   0.51743
     Eigenvalues ---    0.51745   0.51779   0.51788   0.55311   0.55361
     Eigenvalues ---    0.55502   0.55589
 En-DIIS/RFO-DIIS/Sim-DIIS IScMMF=       -3 using points:     2    1
 RFO step:  Lambda=-2.05802317D-05.
 DidBck=T Rises=T En-DIIS coefs:    0.45465    0.54535
 Iteration  1 RMS(Cart)=  0.01401938 RMS(Int)=  0.00002579
 Iteration  2 RMS(Cart)=  0.00005195 RMS(Int)=  0.00000011
 Iteration  3 RMS(Cart)=  0.00000000 RMS(Int)=  0.00000011
 Variable       Old X    -DE/DX   Delta X   Delta X   Delta X     New X
                                 (Linear)    (Quad)   (Total)
    R1        2.67334  -0.00018  -0.00003  -0.00016  -0.00019   2.67315
    R2        2.52624   0.00003  -0.00001   0.00005   0.00004   2.52628
    R3        2.81773  -0.00002  -0.00000  -0.00002  -0.00003   2.81770
    R4        2.63828  -0.00020  -0.00012   0.00004  -0.00008   2.63820
    R5        2.76642  -0.00009  -0.00006   0.00000  -0.00006   2.76636
    R6        2.68672   0.00012   0.00002   0.00012   0.00013   2.68685
    R7        2.82885  -0.00004  -0.00004   0.00003  -0.00001   2.82884
    R8        2.63185   0.00007   0.00004   0.00001   0.00005   2.63190
    R9        2.64266   0.00010  -0.00003   0.00017   0.00014   2.64280
   R10        2.94009  -0.00001  -0.00003   0.00005   0.00002   2.94011
   R11        2.63450  -0.00004  -0.00002  -0.00001  -0.00002   2.63448
   R12        2.81273  -0.00000   0.00002  -0.00004  -0.00002   2.81271
   R13        2.69771  -0.00003  -0.00007   0.00012   0.00004   2.69775
   R14        2.63486  -0.00002   0.00002  -0.00008  -0.00006   2.63481
   R15        2.61655  -0.00002  -0.00003   0.00004   0.00002   2.61656
   R16        2.82880  -0.00000  -0.00002   0.00003   0.00002   2.82882
   R17        2.52845   0.00003   0.00008  -0.00016  -0.00008   2.52837
   R18        2.93914   0.00002   0.00001   0.00001   0.00001   2.93915
   R19        2.66043   0.00002   0.00001   0.00000   0.00001   2.66044
   R20        2.04512  -0.00000   0.00000  -0.00001  -0.00000   2.04511
   R21        2.81764   0.00001   0.00003  -0.00005  -0.00002   2.81762
   R22        2.63127   0.00000   0.00001  -0.00002  -0.00001   2.63126
   R23        2.62613  -0.00001   0.00004  -0.00011  -0.00007   2.62606
   R24        2.64918   0.00005   0.00003  -0.00001   0.00002   2.64920
   R25        2.64991  -0.00001  -0.00001   0.00001  -0.00000   2.64990
   R26        2.70645   0.00004   0.00003  -0.00001   0.00001   2.70646
   R27        2.70964   0.00003   0.00004  -0.00005  -0.00001   2.70962
   R28        2.70975   0.00001   0.00001  -0.00001  -0.00000   2.70975
   R29        2.70719  -0.00000  -0.00001   0.00001   0.00001   2.70720
   R30        2.57445   0.00001   0.00000   0.00000   0.00000   2.57446
   R31        2.05056  -0.00001  -0.00000  -0.00001  -0.00001   2.05055
   R32        2.70759   0.00000   0.00002  -0.00004  -0.00002   2.70757
   R33        2.65634   0.00000   0.00004  -0.00009  -0.00005   2.65629
   R34        2.65603   0.00004  -0.00002   0.00008   0.00007   2.65610
   R35        2.70768   0.00005   0.00001   0.00004   0.00005   2.70773
   R36        2.05026   0.00000   0.00002  -0.00003  -0.00001   2.05025
   R37        2.57424  -0.00002  -0.00001  -0.00000  -0.00001   2.57423
   R38        2.68973  -0.00001  -0.00000  -0.00001  -0.00001   2.68973
   R39        2.05161  -0.00000   0.00001  -0.00002  -0.00001   2.05160
   R40        2.57442  -0.00001  -0.00001   0.00001   0.00000   2.57442
   R41        2.04964   0.00001   0.00001  -0.00001   0.00000   2.04964
   R42        2.82089   0.00001   0.00000   0.00000   0.00000   2.82089
   R43        2.57417   0.00000   0.00001  -0.00003  -0.00001   2.57416
   R44        2.04962  -0.00001   0.00001  -0.00004  -0.00003   2.04959
   R45        2.68975  -0.00001  -0.00000  -0.00001  -0.00001   2.68974
   R46        2.05164   0.00000   0.00001  -0.00002  -0.00001   2.05163
   R47        2.05174   0.00000   0.00001  -0.00002  -0.00001   2.05173
   R48        2.05171  -0.00000   0.00000  -0.00001  -0.00001   2.05170
   R49        2.63973  -0.00000  -0.00000   0.00001   0.00000   2.63973
   R50        2.64009  -0.00000   0.00000  -0.00001  -0.00001   2.64008
   R51        2.63009   0.00000   0.00000  -0.00001  -0.00001   2.63009
   R52        2.05299  -0.00000  -0.00000   0.00000   0.00000   2.05300
   R53        2.62987   0.00000   0.00002  -0.00004  -0.00002   2.62985
   R54        2.05305  -0.00000   0.00000  -0.00000  -0.00000   2.05305
   R55        2.63102  -0.00000  -0.00000  -0.00000  -0.00000   2.63101
   R56        2.05218   0.00000   0.00000  -0.00001  -0.00001   2.05218
   R57        2.63114   0.00000  -0.00000   0.00001   0.00000   2.63114
   R58        2.05223  -0.00000  -0.00000   0.00000   0.00000   2.05223
   R59        2.05201   0.00000   0.00001  -0.00002  -0.00001   2.05200
   R60        2.07055   0.00003   0.00004  -0.00004  -0.00001   2.07054
   R61        2.06583  -0.00004  -0.00003   0.00001  -0.00002   2.06580
   R62        2.06610   0.00003   0.00002   0.00001   0.00003   2.06613
   R63        2.06911   0.00001  -0.00002   0.00006   0.00004   2.06915
   R64        2.06807  -0.00000   0.00004  -0.00008  -0.00005   2.06802
   R65        2.06648   0.00000   0.00001  -0.00002  -0.00001   2.06647
   R66        2.67358  -0.00022   0.00005  -0.00037  -0.00032   2.67327
   R67        2.62470  -0.00012  -0.00006  -0.00001  -0.00007   2.62463
   R68        2.58984   0.00016  -0.00015   0.00051   0.00036   2.59020
   R69        2.80475  -0.00002   0.00002  -0.00007  -0.00005   2.80469
   R70        2.74628   0.00007  -0.00006   0.00023   0.00017   2.74645
   R71        2.82329  -0.00003   0.00001  -0.00007  -0.00006   2.82322
   R72        2.58534  -0.00000   0.00018  -0.00038  -0.00020   2.58514
   R73        2.92303   0.00009   0.00012  -0.00007   0.00005   2.92307
   R74        2.66978  -0.00005   0.00005  -0.00018  -0.00013   2.66966
   R75        2.07157   0.00008   0.00012  -0.00015  -0.00003   2.07154
   R76        2.06732  -0.00007  -0.00010   0.00013   0.00003   2.06735
   R77        2.06730   0.00001   0.00004  -0.00007  -0.00003   2.06727
   R78        2.92340   0.00005  -0.00006   0.00021   0.00016   2.92356
   R79        2.63707   0.00003  -0.00007   0.00017   0.00011   2.63718
   R80        2.63439  -0.00000   0.00012  -0.00028  -0.00016   2.63424
   R81        2.66897  -0.00038  -0.00024   0.00009  -0.00015   2.66882
   R82        2.80496   0.00001   0.00001  -0.00001   0.00000   2.80496
   R83        2.58682  -0.00021   0.00008  -0.00041  -0.00033   2.58649
   R84        2.58896   0.00020  -0.00015   0.00055   0.00040   2.58936
   R85        2.74681  -0.00030  -0.00042   0.00052   0.00010   2.74691
   R86        2.65856  -0.00007   0.00004  -0.00017  -0.00013   2.65843
   R87        2.65907  -0.00008  -0.00008   0.00008  -0.00000   2.65907
   R88        2.67391   0.00000   0.00011  -0.00022  -0.00011   2.67380
   R89        2.80493  -0.00001  -0.00002   0.00002   0.00000   2.80493
   R90        2.62367  -0.00000   0.00008  -0.00018  -0.00010   2.62356
   R91        2.82318  -0.00006  -0.00009   0.00011   0.00002   2.82320
   R92        2.70699  -0.00001   0.00001  -0.00004  -0.00003   2.70696
   R93        2.71043   0.00003   0.00002  -0.00001   0.00001   2.71044
   R94        2.71044   0.00001   0.00002  -0.00003  -0.00001   2.71043
   R95        2.70738  -0.00003  -0.00004   0.00005   0.00001   2.70740
   R96        2.76675  -0.00001  -0.00011   0.00023   0.00012   2.76687
   R97        2.07163   0.00007   0.00003   0.00003   0.00006   2.07169
   R98        2.06729   0.00004   0.00006  -0.00007  -0.00001   2.06728
   R99        2.06745  -0.00000   0.00006  -0.00014  -0.00008   2.06737
   R100       2.57500   0.00001   0.00001  -0.00001  -0.00000   2.57500
   R101       2.04979   0.00001  -0.00000   0.00002   0.00002   2.04981
   R102       2.70828  -0.00000  -0.00002   0.00004   0.00002   2.70831
   R103       2.65600   0.00002  -0.00002   0.00007   0.00005   2.65605
   R104       2.65597   0.00003  -0.00004   0.00012   0.00008   2.65605
   R105       2.70841   0.00000  -0.00002   0.00005   0.00003   2.70844
   R106       2.04969   0.00001   0.00002  -0.00004  -0.00001   2.04968
   R107       2.57507  -0.00000   0.00001  -0.00003  -0.00002   2.57505
   R108       2.68930   0.00000   0.00000  -0.00001  -0.00000   2.68930
   R109       2.05194  -0.00000   0.00000  -0.00001  -0.00000   2.05193
   R110       2.57444   0.00001  -0.00001   0.00002   0.00002   2.57446
   R111       2.04982   0.00000   0.00001  -0.00003  -0.00002   2.04981
   R112       2.82082  -0.00002   0.00002  -0.00007  -0.00005   2.82077
   R113       2.57447   0.00001   0.00001  -0.00002  -0.00001   2.57446
   R114       2.04984  -0.00000   0.00002  -0.00004  -0.00003   2.04982
   R115       2.68920   0.00000   0.00000  -0.00000   0.00000   2.68920
   R116       2.05214  -0.00000   0.00000  -0.00001  -0.00001   2.05213
   R117       2.05192  -0.00000   0.00000  -0.00001  -0.00001   2.05191
   R118       2.64026   0.00001  -0.00001   0.00005   0.00003   2.64030
   R119       2.64034   0.00000   0.00001  -0.00002  -0.00001   2.64033
   R120       2.05213  -0.00000   0.00000  -0.00001  -0.00001   2.05212
   R121       2.62998  -0.00000   0.00001  -0.00002  -0.00001   2.62997
   R122       2.05297   0.00000  -0.00000   0.00000   0.00000   2.05297
   R123       2.63000  -0.00000   0.00001  -0.00003  -0.00002   2.62998
   R124       2.05304  -0.00000   0.00001  -0.00002  -0.00001   2.05303
   R125       2.63111   0.00000   0.00000  -0.00001  -0.00000   2.63110
   R126       2.05232  -0.00000   0.00001  -0.00002  -0.00001   2.05231
   R127       2.63116  -0.00000   0.00001  -0.00002  -0.00001   2.63115
   R128       2.05238   0.00000  -0.00000   0.00001   0.00000   2.05238
   R129       2.05217  -0.00000   0.00000  -0.00001  -0.00000   2.05216
   R130       2.06737  -0.00001   0.00002  -0.00007  -0.00004   2.06732
   R131       2.06691   0.00000  -0.00005   0.00011   0.00006   2.06697
   R132       2.06370  -0.00000  -0.00001   0.00001   0.00001   2.06371
   R133       2.06390   0.00003   0.00003  -0.00002   0.00001   2.06391
   R134       2.06897   0.00000   0.00000  -0.00000   0.00000   2.06897
   R135       2.06475  -0.00000  -0.00001   0.00001   0.00000   2.06476
   R136       2.07119  -0.00001  -0.00005   0.00010   0.00005   2.07124
   R137       2.06722  -0.00000   0.00004  -0.00010  -0.00006   2.06716
   R138       2.06341   0.00004  -0.00001   0.00007   0.00006   2.06348
   R139       2.07111   0.00001  -0.00000   0.00002   0.00002   2.07112
   R140       2.06738  -0.00003   0.00000  -0.00005  -0.00005   2.06733
   R141       2.06341   0.00002   0.00002  -0.00003  -0.00000   2.06341
   R142       2.67503  -0.00005   0.00002  -0.00010  -0.00008   2.67496
   R143       2.63608  -0.00006  -0.00014   0.00024   0.00010   2.63617
   R144       2.52541   0.00005  -0.00003   0.00010   0.00008   2.52549
   R145       2.81723   0.00002  -0.00014   0.00035   0.00020   2.81743
   R146       2.68741  -0.00006  -0.00017   0.00030   0.00014   2.68755
   R147       2.82919  -0.00003  -0.00004   0.00003  -0.00000   2.82918
   R148       2.63222  -0.00004   0.00002  -0.00008  -0.00006   2.63216
   R149       2.93982   0.00003  -0.00014   0.00038   0.00024   2.94006
   R150       2.64231  -0.00006  -0.00013   0.00021   0.00008   2.64239
   R151       2.07002   0.00002   0.00004  -0.00005  -0.00002   2.07001
   R152       2.06643  -0.00000  -0.00003   0.00006   0.00003   2.06646
   R153       2.06625   0.00001   0.00003  -0.00005  -0.00002   2.06623
   R154       2.93839   0.00007  -0.00003   0.00019   0.00016   2.93855
   R155       2.63091  -0.00002   0.00006  -0.00015  -0.00009   2.63081
   R156       2.62704  -0.00007   0.00021  -0.00054  -0.00033   2.62670
   R157       2.63484   0.00002   0.00005  -0.00010  -0.00005   2.63479
   R158       2.81273  -0.00001  -0.00002   0.00003   0.00001   2.81274
   R159       2.63481  -0.00000   0.00011  -0.00024  -0.00013   2.63467
   R160       2.52845   0.00005   0.00002   0.00001   0.00003   2.52848
   R161       2.69769   0.00001   0.00007  -0.00013  -0.00007   2.69762
   R162       2.64929  -0.00001  -0.00004   0.00008   0.00004   2.64933
   R163       2.64963  -0.00002  -0.00003   0.00004   0.00002   2.64965
   R164       2.66025   0.00001  -0.00006   0.00014   0.00008   2.66033
   R165       2.81759   0.00003  -0.00010   0.00028   0.00018   2.81777
   R166       2.61676  -0.00001  -0.00006   0.00011   0.00006   2.61682
   R167       2.82889  -0.00000  -0.00002   0.00003   0.00001   2.82890
   R168       2.70658  -0.00001  -0.00001   0.00002   0.00001   2.70659
   R169       2.70966   0.00001  -0.00001   0.00003   0.00002   2.70968
   R170       2.70991   0.00001  -0.00004   0.00010   0.00006   2.70997
   R171       2.70708  -0.00001  -0.00000  -0.00000  -0.00000   2.70708
   R172       2.04511  -0.00000  -0.00000   0.00001   0.00000   2.04511
   R173       2.06909  -0.00001  -0.00004   0.00008   0.00004   2.06913
   R174       2.06811   0.00000   0.00001  -0.00001  -0.00000   2.06811
   R175       2.06646   0.00000   0.00001  -0.00001  -0.00000   2.06646
   R176       2.57450  -0.00001  -0.00002   0.00003   0.00001   2.57452
   R177       2.05051   0.00000   0.00001  -0.00002  -0.00001   2.05050
   R178       2.70751   0.00001   0.00003  -0.00005  -0.00002   2.70749
   R179       2.65630   0.00003   0.00002  -0.00001   0.00001   2.65631
   R180       2.65617  -0.00000  -0.00004   0.00008   0.00004   2.65622
   R181       2.70772   0.00000  -0.00002   0.00006   0.00003   2.70775
   R182       2.05042   0.00000   0.00001  -0.00001  -0.00000   2.05042
   R183       2.57437  -0.00001  -0.00001   0.00002   0.00001   2.57438
   R184       2.68974  -0.00000  -0.00000   0.00001   0.00000   2.68975
   R185       2.05164   0.00000   0.00000  -0.00001  -0.00001   2.05163
   R186       2.57443  -0.00000  -0.00002   0.00005   0.00003   2.57445
   R187       2.04967  -0.00000  -0.00001   0.00001   0.00000   2.04968
   R188       2.82098   0.00000   0.00000  -0.00001  -0.00000   2.82097
   R189       2.57429  -0.00000   0.00000  -0.00001  -0.00001   2.57428
   R190       2.04956  -0.00000   0.00002  -0.00005  -0.00003   2.04953
   R191       2.68987   0.00000  -0.00001   0.00002   0.00001   2.68988
   R192       2.05161   0.00000  -0.00000   0.00000   0.00000   2.05161
   R193       2.05172   0.00000  -0.00000   0.00001   0.00000   2.05172
   R194       2.63990  -0.00000  -0.00002   0.00004   0.00002   2.63992
   R195       2.64004   0.00000  -0.00001   0.00002   0.00001   2.64005
   R196       2.05164   0.00000   0.00000  -0.00000  -0.00000   2.05164
   R197       2.62997   0.00000  -0.00001   0.00002   0.00001   2.62998
   R198       2.05303  -0.00000   0.00000  -0.00000  -0.00000   2.05303
   R199       2.62991  -0.00000  -0.00001   0.00002   0.00001   2.62992
   R200       2.05300   0.00000  -0.00000   0.00000   0.00000   2.05300
   R201       2.63109   0.00000  -0.00001   0.00003   0.00002   2.63110
   R202       2.05222   0.00000  -0.00000   0.00000   0.00000   2.05222
   R203       2.63113  -0.00000  -0.00001   0.00002   0.00001   2.63114
   R204       2.05215  -0.00000  -0.00000   0.00000   0.00000   2.05215
   R205       2.05201  -0.00000   0.00000  -0.00001  -0.00000   2.05200
   R206       2.06929  -0.00000   0.00018  -0.00041  -0.00023   2.06906
   R207       2.06451   0.00000   0.00000  -0.00000   0.00000   2.06451
   R208       2.06410   0.00000   0.00016  -0.00035  -0.00019   2.06391
   R209       2.06761  -0.00002   0.00011  -0.00028  -0.00017   2.06744
   R210       2.06676   0.00000   0.00004  -0.00009  -0.00005   2.06671
   R211       2.06374  -0.00000   0.00007  -0.00016  -0.00009   2.06364
    A1        1.90922  -0.00000  -0.00001  -0.00001  -0.00001   1.90920
    A2        2.23515  -0.00014  -0.00010  -0.00004  -0.00014   2.23501
    A3        2.13875   0.00015   0.00012   0.00004   0.00016   2.13891
    A4        1.87748   0.00011   0.00005   0.00005   0.00010   1.87758
    A5        2.20335  -0.00002  -0.00001   0.00001  -0.00000   2.20334
    A6        2.20210  -0.00009  -0.00004  -0.00005  -0.00010   2.20200
    A7        1.85183  -0.00001   0.00000  -0.00002  -0.00002   1.85181
    A8        2.18300  -0.00028  -0.00019  -0.00011  -0.00030   2.18269
    A9        2.24820   0.00029   0.00020   0.00013   0.00033   2.24853
   A10        1.88985  -0.00008  -0.00002  -0.00007  -0.00009   1.88976
   A11        2.29091   0.00014   0.00005   0.00011   0.00016   2.29106
   A12        2.10223  -0.00006  -0.00004  -0.00004  -0.00008   2.10216
   A13        1.89637  -0.00002  -0.00002   0.00004   0.00002   1.89639
   A14        2.19018  -0.00001   0.00001  -0.00009  -0.00008   2.19010
   A15        2.19663   0.00003   0.00001   0.00005   0.00006   2.19670
   A16        2.11577  -0.00001   0.00000  -0.00001  -0.00001   2.11576
   A17        2.07724   0.00014   0.00013  -0.00003   0.00010   2.07734
   A18        2.09003  -0.00013  -0.00015   0.00005  -0.00009   2.08994
   A19        2.29382  -0.00007  -0.00013   0.00018   0.00005   2.29386
   A20        2.10273   0.00005   0.00007  -0.00008  -0.00001   2.10273
   A21        1.88663   0.00002   0.00006  -0.00010  -0.00004   1.88659
   A22        1.84737   0.00001  -0.00001   0.00002   0.00001   1.84738
   A23        2.24730  -0.00004  -0.00004   0.00002  -0.00002   2.24727
   A24        2.18851   0.00004   0.00005  -0.00004   0.00001   2.18852
   A25        1.89374  -0.00001  -0.00006   0.00012   0.00006   1.89380
   A26        2.19653  -0.00001  -0.00010   0.00018   0.00008   2.19661
   A27        2.19196   0.00003   0.00014  -0.00026  -0.00011   2.19184
   A28        1.89092  -0.00000   0.00002  -0.00005  -0.00003   1.89088
   A29        2.20792   0.00000  -0.00003   0.00006   0.00003   2.20795
   A30        2.18435   0.00000   0.00000  -0.00000   0.00000   2.18435
   A31        1.90612  -0.00001  -0.00001   0.00002   0.00000   1.90612
   A32        2.13760   0.00002   0.00013  -0.00025  -0.00013   2.13747
   A33        2.23946  -0.00001  -0.00011   0.00024   0.00012   2.23958
   A34        1.85149  -0.00000   0.00005  -0.00013  -0.00007   1.85141
   A35        1.92128  -0.00001  -0.00004   0.00001  -0.00002   1.92125
   A36        1.91729   0.00001  -0.00012   0.00030   0.00019   1.91748
   A37        1.91343   0.00001   0.00002  -0.00001   0.00001   1.91344
   A38        1.92520   0.00000   0.00009  -0.00019  -0.00010   1.92510
   A39        1.93351  -0.00000  -0.00000   0.00000  -0.00000   1.93350
   A40        2.09018   0.00010   0.00010  -0.00003   0.00007   2.09025
   A41        2.08138  -0.00010  -0.00010   0.00003  -0.00007   2.08131
   A42        2.11140   0.00000   0.00000   0.00000   0.00000   2.11141
   A43        2.12463   0.00007   0.00006  -0.00002   0.00005   2.12467
   A44        2.08552  -0.00004  -0.00004   0.00001  -0.00003   2.08549
   A45        2.07301  -0.00003  -0.00002   0.00001  -0.00002   2.07299
   A46        2.08523   0.00004   0.00004  -0.00002   0.00002   2.08526
   A47        2.12552  -0.00005  -0.00006   0.00004  -0.00002   2.12550
   A48        2.07240   0.00001   0.00002  -0.00002  -0.00000   2.07240
   A49        2.11038   0.00001   0.00001  -0.00000   0.00001   2.11039
   A50        2.07500   0.00001   0.00003  -0.00003   0.00000   2.07500
   A51        2.09780  -0.00002  -0.00004   0.00004  -0.00001   2.09779
   A52        2.06534   0.00001   0.00000   0.00002   0.00002   2.06536
   A53        2.09173   0.00003   0.00002   0.00001   0.00004   2.09177
   A54        2.12610  -0.00004  -0.00002  -0.00003  -0.00006   2.12605
   A55        2.09189  -0.00004  -0.00003  -0.00001  -0.00004   2.09184
   A56        2.06584  -0.00003  -0.00003   0.00001  -0.00002   2.06582
   A57        2.12544   0.00007   0.00006   0.00000   0.00006   2.12550
   A58        2.07658  -0.00001  -0.00002   0.00004   0.00002   2.07659
   A59        2.11036   0.00001   0.00001   0.00000   0.00001   2.11037
   A60        2.09625  -0.00001   0.00002  -0.00004  -0.00003   2.09622
   A61        2.10174   0.00001   0.00001  -0.00001  -0.00000   2.10174
   A62        2.09370  -0.00000   0.00000  -0.00001  -0.00001   2.09370
   A63        2.08774  -0.00000  -0.00001   0.00002   0.00001   2.08775
   A64        2.11378   0.00001   0.00001  -0.00002  -0.00000   2.11378
   A65        2.07033  -0.00001  -0.00003   0.00006   0.00003   2.07036
   A66        2.09907  -0.00000   0.00002  -0.00004  -0.00002   2.09905
   A67        2.10055   0.00000   0.00000   0.00000   0.00000   2.10055
   A68        2.09165  -0.00006  -0.00004  -0.00003  -0.00007   2.09158
   A69        2.09097   0.00006   0.00004   0.00003   0.00007   2.09104
   A70        2.11371   0.00001   0.00000   0.00001   0.00001   2.11373
   A71        2.07008   0.00003   0.00007  -0.00007  -0.00000   2.07007
   A72        2.09939  -0.00003  -0.00008   0.00006  -0.00001   2.09938
   A73        2.10213  -0.00000  -0.00002   0.00002   0.00001   2.10214
   A74        2.09326   0.00000   0.00002  -0.00002  -0.00001   2.09325
   A75        2.08779   0.00000   0.00000   0.00000   0.00000   2.08779
   A76        2.10207  -0.00000  -0.00001   0.00001   0.00000   2.10207
   A77        2.08627  -0.00000  -0.00001   0.00002   0.00001   2.08627
   A78        2.09485   0.00000   0.00001  -0.00002  -0.00001   2.09484
   A79        2.10188   0.00001   0.00001  -0.00002  -0.00001   2.10187
   A80        2.09481  -0.00000  -0.00000   0.00000   0.00000   2.09482
   A81        2.08649  -0.00001  -0.00001   0.00002   0.00001   2.08649
   A82        2.10391  -0.00002   0.00001  -0.00005  -0.00004   2.10387
   A83        2.10093   0.00002  -0.00001   0.00006   0.00005   2.10098
   A84        2.07834  -0.00000   0.00000  -0.00001  -0.00001   2.07834
   A85        2.10265   0.00000   0.00001  -0.00001  -0.00000   2.10265
   A86        2.08092  -0.00000  -0.00001   0.00001   0.00000   2.08092
   A87        2.09962  -0.00000  -0.00000  -0.00000  -0.00000   2.09962
   A88        2.10254  -0.00000  -0.00001   0.00002   0.00001   2.10255
   A89        2.08044   0.00000   0.00001  -0.00002  -0.00001   2.08043
   A90        2.10021   0.00000   0.00000   0.00000   0.00000   2.10021
   A91        2.09611  -0.00000  -0.00001   0.00001   0.00001   2.09612
   A92        2.09057   0.00000   0.00001  -0.00001  -0.00001   2.09057
   A93        2.09650   0.00000   0.00000   0.00000   0.00000   2.09650
   A94        2.09621   0.00000   0.00000   0.00000   0.00000   2.09622
   A95        2.09064  -0.00000  -0.00001   0.00001   0.00000   2.09064
   A96        2.09633  -0.00000   0.00000  -0.00001  -0.00001   2.09632
   A97        2.09051  -0.00000   0.00001  -0.00002  -0.00001   2.09050
   A98        2.09631   0.00000  -0.00001   0.00003   0.00001   2.09633
   A99        2.09636   0.00000   0.00001  -0.00001  -0.00000   2.09636
   A100       1.94584  -0.00001  -0.00004   0.00004   0.00000   1.94584
   A101       1.95045   0.00006   0.00010   0.00001   0.00011   1.95056
   A102       1.91812  -0.00007  -0.00012  -0.00002  -0.00013   1.91799
   A103       1.87282   0.00001   0.00007  -0.00005   0.00002   1.87284
   A104       1.88141   0.00000   0.00002  -0.00015  -0.00013   1.88128
   A105       1.89284   0.00002  -0.00004   0.00017   0.00013   1.89297
   A106       1.94647  -0.00002   0.00005  -0.00017  -0.00012   1.94635
   A107       1.95119   0.00001  -0.00011   0.00029   0.00018   1.95137
   A108       1.91592   0.00000   0.00003  -0.00005  -0.00002   1.91591
   A109       1.87038  -0.00000  -0.00000  -0.00002  -0.00002   1.87036
   A110       1.88730   0.00001   0.00001  -0.00001   0.00001   1.88731
   A111       1.89034  -0.00000   0.00002  -0.00006  -0.00003   1.89030
   A112       2.19868  -0.00004  -0.00004   0.00002  -0.00002   2.19867
   A113       2.20402  -0.00008   0.00000  -0.00014  -0.00014   2.20388
   A114       1.88017   0.00012   0.00003   0.00012   0.00015   1.88032
   A115       1.90288  -0.00002   0.00001  -0.00005  -0.00004   1.90285
   A116       2.25098  -0.00014  -0.00023   0.00024   0.00001   2.25099
   A117       2.12925   0.00016   0.00022  -0.00018   0.00004   2.12929
   A118       1.85456  -0.00004   0.00000  -0.00007  -0.00006   1.85450
   A119       2.19456  -0.00013  -0.00013   0.00008  -0.00005   2.19451
   A120       2.23297   0.00017   0.00021  -0.00012   0.00010   2.23306
   A121       1.89964  -0.00006  -0.00002  -0.00001  -0.00004   1.89960
   A122       2.17859   0.00007   0.00005  -0.00003   0.00002   2.17861
   A123       2.20369  -0.00002   0.00005  -0.00012  -0.00007   2.20361
   A124       1.88686  -0.00001  -0.00002   0.00006   0.00004   1.88690
   A125       2.26992   0.00006   0.00016  -0.00028  -0.00012   2.26980
   A126       2.12628  -0.00005  -0.00016   0.00023   0.00007   2.12635
   A127       1.95652  -0.00003  -0.00017   0.00029   0.00012   1.95664
   A128       1.94625   0.00005   0.00026  -0.00043  -0.00017   1.94608
   A129       1.91083  -0.00003  -0.00009   0.00010   0.00001   1.91084
   A130       1.86892   0.00000   0.00001   0.00001   0.00002   1.86894
   A131       1.88297   0.00002   0.00006  -0.00009  -0.00003   1.88295
   A132       1.89617  -0.00001  -0.00007   0.00012   0.00005   1.89622
   A133       1.84149  -0.00005   0.00004  -0.00015  -0.00011   1.84138
   A134       1.93076   0.00003  -0.00004   0.00020   0.00016   1.93092
   A135       1.91880  -0.00000   0.00002  -0.00011  -0.00009   1.91871
   A136       1.91692  -0.00001   0.00008  -0.00020  -0.00013   1.91679
   A137       1.93314   0.00003  -0.00014   0.00033   0.00019   1.93333
   A138       1.92146  -0.00000   0.00003  -0.00006  -0.00002   1.92144
   A139       2.05941   0.00001  -0.00000  -0.00002  -0.00003   2.05938
   A140       2.10834   0.00034   0.00039  -0.00017   0.00022   2.10856
   A141       2.11538  -0.00035  -0.00039   0.00020  -0.00019   2.11519
   A142       2.20429  -0.00009  -0.00023   0.00031   0.00008   2.20437
   A143       2.17626   0.00021   0.00031  -0.00028   0.00003   2.17629
   A144       1.89944  -0.00012  -0.00015   0.00012  -0.00003   1.89941
   A145       2.12439   0.00020   0.00026  -0.00022   0.00004   2.12443
   A146       2.27222  -0.00040  -0.00045   0.00027  -0.00018   2.27204
   A147       1.88656   0.00020   0.00019  -0.00006   0.00013   1.88669
   A148       2.09710   0.00002   0.00001   0.00003   0.00004   2.09714
   A149       2.09395  -0.00005  -0.00002  -0.00005  -0.00007   2.09388
   A150       2.09212   0.00003   0.00001   0.00002   0.00003   2.09215
   A151       1.90316  -0.00005   0.00008  -0.00020  -0.00012   1.90304
   A152       2.13001   0.00007   0.00029  -0.00053  -0.00024   2.12977
   A153       2.24996  -0.00002  -0.00036   0.00071   0.00035   2.25031
   A154       1.85472  -0.00002   0.00001  -0.00009  -0.00008   1.85464
   A155       2.23366  -0.00036  -0.00049   0.00042  -0.00006   2.23359
   A156       2.19370   0.00038   0.00047  -0.00027   0.00020   2.19390
   A157       2.12074  -0.00003   0.00004  -0.00016  -0.00011   2.12063
   A158       2.09578   0.00000  -0.00000   0.00000  -0.00000   2.09578
   A159       2.06664   0.00003  -0.00004   0.00015   0.00011   2.06675
   A160       2.09564   0.00001   0.00001  -0.00001   0.00000   2.09564
   A161       2.12131  -0.00005  -0.00002  -0.00006  -0.00008   2.12123
   A162       2.06617   0.00004   0.00001   0.00006   0.00007   2.06624
   A163       1.88048  -0.00002  -0.00011   0.00024   0.00013   1.88062
   A164       2.18638  -0.00005   0.00001  -0.00014  -0.00013   2.18624
   A165       2.21615   0.00007   0.00010  -0.00012  -0.00002   2.21614
   A166       1.95693  -0.00006  -0.00016   0.00015  -0.00002   1.95691
   A167       1.94678  -0.00005  -0.00027   0.00042   0.00015   1.94693
   A168       1.91069   0.00004   0.00014  -0.00009   0.00005   1.91074
   A169       1.86833   0.00000  -0.00002  -0.00011  -0.00013   1.86820
   A170       1.88446   0.00003   0.00007   0.00000   0.00008   1.88454
   A171       1.89442   0.00003   0.00026  -0.00039  -0.00013   1.89429
   A172       2.11579  -0.00002   0.00000  -0.00004  -0.00004   2.11575
   A173       2.06883  -0.00001  -0.00002   0.00001  -0.00001   2.06882
   A174       2.09856   0.00002   0.00001   0.00004   0.00005   2.09861
   A175       2.06776  -0.00002   0.00006  -0.00017  -0.00011   2.06765
   A176       2.09172  -0.00001  -0.00002   0.00003   0.00002   2.09173
   A177       2.12371   0.00003  -0.00004   0.00014   0.00010   2.12381
   A178       2.09174  -0.00001   0.00000  -0.00003  -0.00002   2.09172
   A179       2.06789  -0.00003   0.00004  -0.00013  -0.00009   2.06780
   A180       2.12355   0.00004  -0.00004   0.00015   0.00011   2.12367
   A181       2.06940  -0.00001  -0.00002   0.00001  -0.00002   2.06938
   A182       2.11611  -0.00002  -0.00002   0.00001  -0.00001   2.11610
   A183       2.09767   0.00003   0.00005  -0.00002   0.00003   2.09770
   A184       2.10009   0.00000   0.00002  -0.00004  -0.00002   2.10007
   A185       2.09489   0.00000  -0.00001   0.00002   0.00001   2.09490
   A186       2.08819  -0.00000  -0.00001   0.00002   0.00001   2.08821
   A187       2.11490  -0.00000  -0.00002   0.00004   0.00002   2.11492
   A188       2.07029   0.00000  -0.00006   0.00014   0.00008   2.07037
   A189       2.09799   0.00000   0.00008  -0.00018  -0.00010   2.09788
   A190       2.09797  -0.00002   0.00003  -0.00008  -0.00005   2.09792
   A191       2.09275   0.00001  -0.00002   0.00007   0.00005   2.09280
   A192       2.09246   0.00000  -0.00000   0.00000   0.00000   2.09246
   A193       2.11514  -0.00001  -0.00003   0.00006   0.00003   2.11517
   A194       2.06986   0.00002  -0.00006   0.00019   0.00012   2.06999
   A195       2.09817  -0.00001   0.00009  -0.00025  -0.00015   2.09801
   A196       2.10009   0.00000   0.00003  -0.00007  -0.00004   2.10005
   A197       2.09426  -0.00000  -0.00001   0.00003   0.00001   2.09427
   A198       2.08882   0.00000  -0.00002   0.00004   0.00002   2.08884
   A199       2.10046   0.00001  -0.00000   0.00004   0.00003   2.10050
   A200       2.08742  -0.00000  -0.00000  -0.00000  -0.00000   2.08742
   A201       2.09527  -0.00001   0.00000  -0.00003  -0.00003   2.09525
   A202       2.10297   0.00001   0.00003  -0.00004  -0.00001   2.10296
   A203       2.10339  -0.00000  -0.00005   0.00011   0.00006   2.10345
   A204       2.07682  -0.00001   0.00002  -0.00007  -0.00005   2.07677
   A205       2.10024   0.00001  -0.00000   0.00003   0.00003   2.10026
   A206       2.09488  -0.00001   0.00001  -0.00005  -0.00004   2.09484
   A207       2.08804  -0.00000  -0.00001   0.00002   0.00001   2.08805
   A208       2.10359   0.00001  -0.00001   0.00004   0.00003   2.10362
   A209       2.07994  -0.00000   0.00000  -0.00001  -0.00001   2.07994
   A210       2.09965  -0.00000   0.00001  -0.00003  -0.00002   2.09963
   A211       2.10349   0.00000  -0.00001   0.00004   0.00003   2.10352
   A212       2.07972  -0.00000   0.00000  -0.00000  -0.00000   2.07972
   A213       2.09997  -0.00000   0.00001  -0.00004  -0.00003   2.09994
   A214       2.09614  -0.00000  -0.00000   0.00000   0.00000   2.09614
   A215       2.09056  -0.00000   0.00000  -0.00000  -0.00000   2.09056
   A216       2.09649   0.00000   0.00000   0.00000   0.00000   2.09649
   A217       2.09620   0.00000  -0.00001   0.00002   0.00001   2.09622
   A218       2.09070  -0.00000   0.00001  -0.00004  -0.00002   2.09068
   A219       2.09628  -0.00000  -0.00001   0.00002   0.00001   2.09629
   A220       2.09013  -0.00000   0.00001  -0.00002  -0.00002   2.09011
   A221       2.09652   0.00000   0.00000  -0.00000  -0.00000   2.09652
   A222       2.09654   0.00000  -0.00001   0.00002   0.00002   2.09656
   A223       1.92373   0.00002   0.00006  -0.00007  -0.00000   1.92372
   A224       1.92574  -0.00003   0.00005  -0.00020  -0.00016   1.92558
   A225       1.92830   0.00000  -0.00006   0.00016   0.00010   1.92840
   A226       1.86679   0.00000   0.00003  -0.00007  -0.00004   1.86674
   A227       1.90845  -0.00001  -0.00005   0.00008   0.00003   1.90848
   A228       1.90975   0.00001  -0.00002   0.00009   0.00007   1.90982
   A229       1.92619  -0.00004  -0.00007   0.00003  -0.00005   1.92614
   A230       1.92851  -0.00000  -0.00003   0.00002  -0.00000   1.92851
   A231       1.92283   0.00001   0.00010  -0.00015  -0.00005   1.92279
   A232       1.90301  -0.00000  -0.00001  -0.00006  -0.00007   1.90294
   A233       1.91210   0.00003   0.00001   0.00013   0.00014   1.91223
   A234       1.87026   0.00000   0.00000   0.00003   0.00003   1.87029
   A235       1.92698   0.00000   0.00002  -0.00006  -0.00005   1.92694
   A236       1.92207   0.00002   0.00005   0.00002   0.00007   1.92214
   A237       1.92763  -0.00004  -0.00002  -0.00011  -0.00013   1.92749
   A238       1.86204   0.00001  -0.00000   0.00008   0.00007   1.86211
   A239       1.90776  -0.00002   0.00012  -0.00044  -0.00032   1.90744
   A240       1.91624   0.00003  -0.00017   0.00053   0.00036   1.91660
   A241       1.92522   0.00001  -0.00008   0.00022   0.00014   1.92536
   A242       1.92239  -0.00000   0.00013  -0.00028  -0.00015   1.92224
   A243       1.92715   0.00000  -0.00015   0.00033   0.00017   1.92733
   A244       1.86176   0.00000  -0.00002   0.00008   0.00006   1.86182
   A245       1.90844  -0.00002   0.00008  -0.00026  -0.00018   1.90826
   A246       1.91779  -0.00000   0.00005  -0.00011  -0.00006   1.91773
   A247       2.18119   0.00001   0.00005  -0.00008  -0.00003   2.18116
   A248       2.22435  -0.00004  -0.00006   0.00007   0.00001   2.22435
   A249       1.87759   0.00002   0.00000   0.00003   0.00003   1.87762
   A250       1.90904  -0.00001  -0.00002   0.00004   0.00002   1.90906
   A251       2.23376  -0.00003  -0.00009   0.00012   0.00003   2.23379
   A252       2.14038   0.00005   0.00011  -0.00016  -0.00005   2.14033
   A253       1.85213  -0.00000   0.00004  -0.00011  -0.00007   1.85206
   A254       2.18307   0.00003  -0.00008   0.00025   0.00017   2.18324
   A255       2.24766  -0.00003   0.00006  -0.00018  -0.00011   2.24755
   A256       1.89631  -0.00003  -0.00004   0.00004   0.00000   1.89632
   A257       2.18980   0.00003   0.00021  -0.00043  -0.00022   2.18959
   A258       2.19706   0.00000  -0.00017   0.00037   0.00021   2.19727
   A259       1.88967   0.00003   0.00002  -0.00000   0.00002   1.88969
   A260       2.29167  -0.00006  -0.00011   0.00012   0.00001   2.29168
   A261       2.10178   0.00004   0.00008  -0.00011  -0.00004   2.10175
   A262       1.95034  -0.00001  -0.00002   0.00000  -0.00002   1.95032
   A263       1.94854  -0.00001   0.00007  -0.00018  -0.00012   1.94843
   A264       1.91617  -0.00001  -0.00011   0.00022   0.00011   1.91628
   A265       1.87146   0.00000   0.00002  -0.00006  -0.00004   1.87142
   A266       1.88658   0.00001  -0.00002   0.00005   0.00003   1.88661
   A267       1.88840   0.00003   0.00007  -0.00002   0.00004   1.88844
   A268       1.85163  -0.00004   0.00026  -0.00065  -0.00039   1.85124
   A269       1.92191  -0.00000   0.00002  -0.00007  -0.00006   1.92185
   A270       1.91642   0.00001  -0.00023   0.00050   0.00028   1.91670
   A271       1.91411   0.00002  -0.00012   0.00033   0.00021   1.91432
   A272       1.92501   0.00002   0.00011  -0.00022  -0.00011   1.92490
   A273       1.93312  -0.00000  -0.00002   0.00008   0.00006   1.93318
   A274       2.11580   0.00000   0.00003  -0.00006  -0.00003   2.11577
   A275       2.08013  -0.00009  -0.00015   0.00015   0.00001   2.08013
   A276       2.08718   0.00009   0.00011  -0.00007   0.00004   2.08722
   A277       2.19650   0.00002  -0.00023   0.00057   0.00034   2.19684
   A278       2.19215  -0.00000   0.00025  -0.00058  -0.00033   2.19182
   A279       1.89389  -0.00001  -0.00006   0.00011   0.00005   1.89394
   A280       2.10306  -0.00002   0.00003  -0.00009  -0.00007   2.10300
   A281       2.29357   0.00001  -0.00001   0.00004   0.00003   2.29360
   A282       1.88654   0.00001  -0.00002   0.00006   0.00004   1.88658
   A283       2.08899  -0.00001  -0.00005   0.00007   0.00003   2.08902
   A284       2.08270   0.00001   0.00002  -0.00001   0.00001   2.08270
   A285       2.11142   0.00000   0.00003  -0.00006  -0.00003   2.11139
   A286       1.90604  -0.00000   0.00005  -0.00012  -0.00006   1.90598
   A287       2.13742   0.00003   0.00009  -0.00015  -0.00006   2.13736
   A288       2.23970  -0.00003  -0.00014   0.00027   0.00012   2.23983
   A289       1.84734   0.00000   0.00000  -0.00001  -0.00000   1.84734
   A290       2.24762   0.00000   0.00005  -0.00011  -0.00006   2.24757
   A291       2.18821  -0.00001  -0.00006   0.00012   0.00006   2.18827
   A292       2.12501  -0.00002  -0.00001  -0.00000  -0.00002   2.12499
   A293       2.08536   0.00001  -0.00001   0.00004   0.00003   2.08539
   A294       2.07280   0.00001   0.00003  -0.00004  -0.00001   2.07279
   A295       2.08539   0.00001  -0.00000   0.00001   0.00001   2.08540
   A296       2.12504  -0.00001  -0.00001   0.00001  -0.00000   2.12504
   A297       2.07275   0.00001   0.00002  -0.00003  -0.00001   2.07274
   A298       1.89095   0.00000   0.00002  -0.00005  -0.00002   1.89093
   A299       2.18445   0.00000  -0.00001   0.00002   0.00001   2.18447
   A300       2.20777  -0.00000  -0.00002   0.00003   0.00001   2.20779
   A301       1.94640   0.00001  -0.00014   0.00033   0.00019   1.94659
   A302       1.95130  -0.00001   0.00001  -0.00006  -0.00005   1.95124
   A303       1.91593   0.00000   0.00006  -0.00012  -0.00006   1.91587
   A304       1.87010   0.00000  -0.00001   0.00002   0.00001   1.87011
   A305       1.88771  -0.00000   0.00001  -0.00003  -0.00002   1.88769
   A306       1.89017   0.00001   0.00008  -0.00015  -0.00008   1.89009
   A307       2.11033  -0.00000  -0.00002   0.00004   0.00002   2.11035
   A308       2.07549  -0.00000   0.00001  -0.00004  -0.00002   2.07547
   A309       2.09736   0.00000   0.00000   0.00000   0.00000   2.09737
   A310       2.06558  -0.00001  -0.00002   0.00003   0.00000   2.06558
   A311       2.09198  -0.00001  -0.00002   0.00003   0.00001   2.09199
   A312       2.12562   0.00002   0.00004  -0.00006  -0.00001   2.12560
   A313       2.09180   0.00000  -0.00000   0.00001   0.00001   2.09181
   A314       2.06554  -0.00001   0.00000  -0.00002  -0.00001   2.06552
   A315       2.12584   0.00000   0.00000   0.00000   0.00001   2.12584
   A316       2.07588  -0.00000   0.00001  -0.00002  -0.00001   2.07587
   A317       2.11027  -0.00000  -0.00001   0.00002   0.00001   2.11028
   A318       2.09703   0.00000   0.00000   0.00000   0.00000   2.09704
   A319       2.10197  -0.00000   0.00002  -0.00004  -0.00002   2.10194
   A320       2.09351   0.00000  -0.00003   0.00008   0.00005   2.09356
   A321       2.08771  -0.00000   0.00002  -0.00004  -0.00002   2.08768
   A322       2.11379   0.00000   0.00000  -0.00000  -0.00000   2.11379
   A323       2.06977   0.00001   0.00002  -0.00001   0.00001   2.06978
   A324       2.09962  -0.00001  -0.00002   0.00001  -0.00001   2.09961
   A325       2.10040  -0.00001   0.00001  -0.00004  -0.00003   2.10037
   A326       2.09123   0.00002   0.00005  -0.00006  -0.00002   2.09122
   A327       2.09155  -0.00002  -0.00006   0.00010   0.00004   2.09159
   A328       2.11378  -0.00000  -0.00001   0.00003   0.00001   2.11379
   A329       2.07031   0.00001   0.00001   0.00001   0.00002   2.07033
   A330       2.09910  -0.00001   0.00001  -0.00004  -0.00003   2.09906
   A331       2.10200  -0.00000  -0.00001   0.00002   0.00001   2.10202
   A332       2.09356  -0.00000  -0.00001   0.00003   0.00002   2.09358
   A333       2.08762   0.00000   0.00003  -0.00005  -0.00003   2.08759
   A334       2.10187   0.00000  -0.00000   0.00002   0.00001   2.10189
   A335       2.08640  -0.00000   0.00001  -0.00003  -0.00002   2.08639
   A336       2.09490  -0.00000  -0.00001   0.00002   0.00001   2.09491
   A337       2.10272   0.00002  -0.00006   0.00016   0.00010   2.10282
   A338       2.10201  -0.00002   0.00005  -0.00013  -0.00009   2.10192
   A339       2.07846  -0.00000   0.00001  -0.00003  -0.00002   2.07844
   A340       2.10201   0.00000   0.00001  -0.00003  -0.00001   2.10200
   A341       2.09487  -0.00000  -0.00003   0.00006   0.00004   2.09490
   A342       2.08631  -0.00000   0.00001  -0.00004  -0.00003   2.08629
   A343       2.10255  -0.00000  -0.00000   0.00000   0.00000   2.10256
[truncated: 8,370,566 more chars]
