# Supplementary material for: Lowering of the singlet-triplet energy gap via intramolecular exciton-exciton coupling
Source: Nat Commun. 2024 Oct 8;15:8705. doi: 10.1038/s41467-024-53122-7 (PMC11461719; doi:10.1038/s41467-024-53122-7)
Supplement: Supplementary file 6 — Source Data [file 41467_2024_53122_MOESM6_ESM.xlsx]

## Sheet: Fig2a
Energy	Abs_Monomer	Energy	Abs_Dimer	Energy	Abs_Trimer	Energy	Abs_Tetramer
1.77114	-216.456	1.65307	83.6957	1.65307	459.589	1.65307	-149.676
1.77368	-295.858	1.65527	126.63	1.65527	625.342	1.65527	-100.177
1.77622	-353.686	1.65749	226.902	1.65749	355.479	1.65749	-316.441
1.77877	-351.21	1.65971	172.011	1.65971	144.521	1.65971	-377.136
1.78132	-289.138	1.66193	28.5326	1.66193	-323.973	1.66193	-410.136
1.78388	-289.315	1.66416	92.9348	1.66416	-412.329	1.66416	-622.864
1.78646	-313.189	1.6664	17.1196	1.6664	-650	1.6664	-510.902
1.78903	-331.227	1.66864	126.63	1.66864	-355.479	1.66864	-335.887
1.79162	-260.136	1.67089	161.685	1.67089	-255.479	1.67089	-187.979
1.79421	-336.886	1.67314	177.717	1.67314	-628.767	1.67314	-219.21
1.79681	-352.271	1.67541	213.043	1.67541	-642.466	1.67541	-44.1956
1.79942	-328.928	1.67767	312.5	1.67767	-721.918	1.67767	-196.229
1.80203	-254.654	1.67995	171.196	1.67995	-688.356	1.67995	47.142
1.80466	-247.934	1.68223	197.283	1.68223	-210.959	1.68223	42.4278
1.80729	-242.098	1.68451	237.228	1.68451	-259.589	1.68451	147.319
1.80993	-286.308	1.6868	78.2609	1.6868	-78.0822	1.6868	447.849
1.81257	-309.298	1.6891	155.707	1.6891	85.6164	1.6891	309.959
1.81523	-272.692	1.69141	247.011	1.69141	208.219	1.69141	98.9982
1.81789	-298.864	1.69372	248.913	1.69372	356.849	1.69372	-150.265
1.82056	-295.327	1.69603	76.6304	1.69603	353.425	1.69603	-447.849
1.82324	-290.553	1.69836	72.0109	1.69836	369.863	1.69836	-296.995
1.82592	-242.275	1.70069	239.13	1.70069	646.575	1.70069	-49.4991
1.82861	-236.262	1.70302	160.87	1.70302	617.808	1.70302	186.211
1.83131	-328.22	1.70536	252.717	1.70536	850	1.70536	972.304
1.83402	-291.083	1.70771	192.391	1.70771	389.726	1.70771	546.847
1.83674	-272.515	1.71007	241.848	1.71007	470.548	1.71007	386.565
1.83947	-299.572	1.71243	179.62	1.71243	43.8356	1.71243	606.953
1.8422	-308.414	1.7148	254.891	1.7148	-528.767	1.7148	132.587
1.84494	-284.186	1.71717	222.826	1.71717	-906.849	1.71717	84.2664
1.84769	-282.064	1.71956	225	1.71956	-419.863	1.71956	392.457
1.85045	-274.106	1.72194	110.326	1.72194	-790.411	1.72194	82.4985
1.85321	-262.788	1.72434	220.652	1.72434	-873.288	1.72434	-319.976
1.85599	-314.78	1.72674	241.304	1.72674	-993.151	1.72674	382.44
1.85877	-302.932	1.72915	266.033	1.72915	-1024.66	1.72915	494.991
1.86156	-242.451	1.73156	234.783	1.73156	-503.425	1.73156	-92.5162
1.86436	-341.66	1.73399	297.554	1.73399	-488.356	1.73399	-74.2487
1.86717	-292.144	1.73641	227.989	1.73641	-259.589	1.73641	304.066
1.86998	-299.749	1.73885	232.88	1.73885	-213.014	1.73885	57.749
1.87281	-319.378	1.74129	252.174	1.74129	42.4657	1.74129	541.544
1.87564	-346.612	1.74374	245.924	1.74374	-76.7123	1.74374	58.9275
1.87848	-286.132	1.7462	224.457	1.7462	280.137	1.7462	-97.2304
1.88134	-305.408	1.74866	260.598	1.74866	461.644	1.74866	-242.192
1.88419	-270.039	1.75113	198.913	1.75113	635.616	1.75113	21.2139
1.88706	-243.336	1.75361	171.739	1.75361	958.219	1.75361	173.836
1.88994	-304.7	1.75609	146.739	1.75609	1076.03	1.75609	425.457
1.89282	-247.934	1.75858	108.696	1.75858	1095.21	1.75858	368.886
1.89572	-301.34	1.76108	180.978	1.76108	920.548	1.76108	395.993
1.89862	-207.79	1.76358	179.62	1.76358	678.767	1.76358	266.942
1.90153	-270.569	1.7661	201.087	1.7661	204.795	1.7661	125.516
1.90445	-262.788	1.76862	201.63	1.76862	-169.178	1.76862	169.122
1.90738	-240.153	1.77114	243.478	1.77114	-254.795	1.77114	197.996
1.91032	-262.258	1.77368	254.62	1.77368	-450.685	1.77368	-235.121
1.91327	-265.441	1.77622	156.793	1.77622	-644.521	1.77622	94.8733
1.91623	-251.824	1.77877	120.38	1.77877	-628.082	1.77877	267.531
1.9192	-215.395	1.78132	207.609	1.78132	-704.11	1.78132	246.906
1.92217	-242.098	1.78388	163.315	1.78388	-882.877	1.78388	39.4814
1.92516	-218.401	1.78646	122.826	1.78646	-678.082	1.78646	90.7484
1.92815	-278.527	1.78903	70.9239	1.78903	-628.767	1.78903	127.283
1.93115	-224.06	1.79162	111.685	1.79162	-613.014	1.79162	170.89
1.93417	-252.001	1.79421	237.5	1.79421	-279.452	1.79421	181.497
1.93719	-287.193	1.79681	301.087	1.79681	-542.466	1.79681	357.101
1.94022	-272.161	1.79942	342.12	1.79942	-654.11	1.79942	342.369
1.94326	-235.555	1.80203	321.467	1.80203	-803.425	1.80203	561.579
1.94631	-285.601	1.80466	318.75	1.80466	-541.781	1.80466	443.135
1.94937	-299.218	1.80729	420.924	1.80729	189.041	1.80729	640.542
1.95244	-256.245	1.80993	440.489	1.80993	-407.534	1.80993	341.78
1.95552	-291.26	1.81257	517.663	1.81257	-723.288	1.81257	365.351
1.95861	-341.66	1.81523	468.478	1.81523	-876.027	1.81523	579.847
1.96171	-133.339	1.81789	482.065	1.81789	-839.041	1.81789	630.524
1.96482	-316.195	1.82056	519.022	1.82056	-758.904	1.82056	678.256
1.96794	-267.563	1.82324	479.62	1.82324	-374.658	1.82324	550.383
1.97107	-282.948	1.82592	529.076	1.82592	-117.808	1.82592	665.881
1.9742	-290.022	1.82861	561.141	1.82861	158.904	1.82861	564.526
1.97735	-244.75	1.83131	552.989	1.83131	452.74	1.83131	424.867
1.98051	-280.119	1.83402	565.489	1.83402	613.014	1.83402	441.956
1.98368	-269.508	1.83674	461.685	1.83674	440.411	1.83674	390.689
1.98686	-252.001	1.83947	450	1.83947	221.233	1.83947	337.655
1.99005	-271.277	1.8422	463.315	1.8422	463.014	1.8422	428.992
1.99325	-254.654	1.84494	419.837	1.84494	229.452	1.84494	356.511
1.99646	-295.504	1.84769	345.652	1.84769	40.411	1.84769	288.745
1.99968	-293.736	1.85045	243.75	1.85045	-273.288	1.85045	10.0177
2.00291	-263.496	1.85321	252.446	1.85321	-253.425	1.85321	-76.0165
2.00615	-256.245	1.85599	172.554	1.85599	-491.781	1.85599	61.2846
2.0094	-273.222	1.85877	236.685	1.85877	-519.178	1.85877	17.089
2.01266	-279.765	1.86156	222.283	1.86156	-895.205	1.86156	-215.675
2.01593	-247.934	1.86436	212.228	1.86436	-955.479	1.86436	-167.354
2.01922	-285.601	1.86717	183.967	1.86717	-838.356	1.86717	82.4985
2.02251	-261.55	1.86998	195.109	1.86998	-636.986	1.86998	185.032
2.02582	-258.721	1.87281	241.033	1.87281	-903.425	1.87281	82.4985
2.02913	-170.476	1.87564	219.565	1.87564	-811.644	1.87564	65.4095
2.03246	-213.096	1.87848	171.196	1.87848	-671.918	1.87848	298.173
2.0358	-218.224	1.88134	138.587	1.88134	-404.795	1.88134	287.566
2.03914	-238.738	1.88419	117.12	1.88419	-60.9589	1.88419	364.761
2.0425	-264.557	1.88706	237.228	1.88706	552.055	1.88706	649.971
2.04587	-265.441	1.88994	354.891	1.88994	602.74	1.88994	698.291
2.04926	-258.721	1.89282	363.587	1.89282	483.562	1.89282	626.989
2.05265	-247.403	1.89572	343.207	1.89572	584.247	1.89572	769.593
2.05605	-238.915	1.89862	325.815	1.89862	582.192	1.89862	875.663
2.05947	-212.742	1.90153	317.12	1.90153	847.26	1.90153	1139.07
2.0629	-235.201	1.90445	331.522	1.90445	558.904	1.90445	192.104
2.06633	-238.561	1.90738	425.272	1.90738	285.616	1.90738	99.5875
2.06978	-242.982	1.91032	390.217	1.91032	-73.2877	1.91032	294.048
2.07324	-270.746	1.91327	411.957	1.91327	-552.055	1.91327	183.265
2.07672	-200.54	1.91623	427.717	1.91623	-607.534	1.91623	28.8745
2.0802	-202.131	1.9192	461.413	1.9192	-323.973	1.9192	332.94
2.0837	-266.679	1.92217	505.978	1.92217	-543.151	1.92217	288.156
2.08721	-277.643	1.92516	543.207	1.92516	-896.575	1.92516	311.727
2.09073	-208.498	1.92815	475.815	1.92815	-890.411	1.92815	585.74
2.09426	-245.104	1.93115	448.37	1.93115	-654.11	1.93115	1114.32
2.0978	-258.014	1.93417	488.043	1.93417	-632.877	1.93417	1097.82
2.10136	-208.144	1.93719	544.837	1.93719	-322.603	1.93719	1084.86
2.10492	-210.62	1.94022	526.359	1.94022	-331.507	1.94022	1091.93
2.1085	-243.336	1.94326	494.293	1.94326	-264.384	1.94326	1342.37
2.1121	-278.527	1.94631	481.25	1.94631	-181.507	1.94631	1469.06
2.1157	-227.95	1.94937	507.88	1.94937	-61.6438	1.94937	1763.7
2.11932	-224.06	1.95244	495.924	1.95244	82.1918	1.95244	1989.98
2.12295	-210.797	1.95552	486.141	1.95552	712.329	1.95552	2423.69
2.12659	-204.607	1.95861	445.109	1.95861	1239.04	1.95861	2878.02
2.13024	-222.115	1.96171	435.598	1.96171	1445.21	1.96171	3445.49
2.13391	-208.851	1.96482	406.522	1.96482	850.685	1.96482	3457.28
2.13759	-178.788	1.96794	283.152	1.96794	698.63	1.96794	3579.26
2.14128	-208.674	1.97107	282.337	1.97107	529.452	1.97107	4050.68
2.14498	-173.483	1.9742	263.043	1.9742	639.726	1.9742	4524.45
2.1487	-161.281	1.97735	264.402	1.97735	597.26	1.97735	4969.95
2.15243	-200.186	1.98051	225.272	1.98051	303.425	1.98051	5454.92
2.15617	-220.7	1.98368	250.272	1.98368	282.877	1.98368	6158.52
2.15993	-177.904	1.98686	303.804	1.98686	731.507	1.98686	7125.52
2.1637	-130.51	1.99005	272.826	1.99005	906.849	1.99005	8255.75
2.16748	-140.59	1.99325	247.826	1.99325	877.397	1.99325	9653.51
2.17128	-155.445	1.99646	194.293	1.99646	957.534	1.99646	11331.8
2.17509	-152.615	1.99968	156.522	1.99968	1196.58	1.99968	13011.8
2.17891	-175.251	2.00291	228.533	2.00291	1423.97	2.00291	15047.7
2.18275	-189.575	2.00615	275.815	2.00615	1923.97	2.00615	17264
2.1866	-189.045	2.0094	307.337	2.0094	2581.51	2.0094	19741.3
2.19046	-232.195	2.01266	397.826	2.01266	3036.3	2.01266	22637
2.19434	-187.453	2.01593	455.435	2.01593	4058.9	2.01593	25815
2.19823	-194.704	2.01922	387.772	2.01922	4995.21	2.01922	29225.1
2.20213	-183.563	2.02251	333.696	2.02251	5723.97	2.02251	32924
2.20605	-146.426	2.02582	386.413	2.02582	6558.9	2.02582	36755.5
2.20998	-68.2613	2.02913	379.348	2.02913	7592.47	2.02913	41005.9
2.21393	-29.0022	2.03246	407.065	2.03246	8419.18	2.03246	45371.8
2.21789	-23.8738	2.0358	460.326	2.0358	9456.16	2.0358	50340.6
2.22186	-32.7159	2.03914	515.761	2.03914	10619.2	2.03914	55454.9
2.22585	-11.4948	2.0425	608.424	2.0425	11939	2.0425	60650.6
2.22986	-6.89687	2.04587	707.065	2.04587	13600.7	2.04587	66340
2.23387	25.4654	2.04926	745.924	2.04926	15511.6	2.04926	72419.6
2.23791	9.01898	2.05265	868.207	2.05265	17593.2	2.05265	78614
2.24195	4.59791	2.05605	955.707	2.05605	19330.1	2.05605	84914
2.24601	41.7349	2.05947	1018.75	2.05947	21624	2.05947	91350
2.25009	51.4612	2.0629	1158.97	2.0629	24294.5	2.0629	98095.5
2.25418	79.9329	2.06633	1343.21	2.06633	27026	2.06633	104863
2.25829	77.634	2.06978	1489.95	2.06978	30111	2.06978	111721
2.26241	103.453	2.07324	1568.48	2.07324	33513	2.07324	118704
2.26654	157.39	2.07672	1797.55	2.07672	37284.9	2.07672	125634
2.2707	172.068	2.0802	2088.32	2.0802	41314.4	2.0802	132556
2.27486	195.765	2.0837	2405.98	2.0837	45467.1	2.0837	139135
2.27904	228.481	2.08721	2719.29	2.08721	50028.8	2.08721	145331
2.28324	254.83	2.09073	3014.4	2.09073	54682.9	2.09073	151219
2.28745	330.342	2.09426	3470.38	2.09426	59344.5	2.09426	156654
2.29168	391.884	2.0978	3982.61	2.0978	64374.7	2.0978	161651
2.29593	446.174	2.10136	4538.32	2.10136	69473.3	2.10136	166146
2.30019	524.693	2.10492	5153.26	2.10492	74629.5	2.10492	170133
2.30446	617.181	2.1085	5771.2	2.1085	79956.8	2.1085	173420
2.30875	733.544	2.1121	6571.47	2.1121	85249.3	2.1121	176042
2.31306	882.446	2.1157	7461.96	2.1157	90446.6	2.1157	178105
2.31738	1038.42	2.11932	8456.79	2.11932	95569.2	2.11932	179408
2.32172	1206.07	2.12295	9541.85	2.12295	100864	2.12295	179962
2.32608	1421.99	2.12659	10726.1	2.12659	105871	2.12659	179649
2.33045	1698.58	2.13024	12175.8	2.13024	110371	2.13024	178625
2.33484	2043.42	2.13391	13729.1	2.13391	114774	2.13391	176849
2.33925	2480.75	2.13759	15425.8	2.13759	119042	2.13759	174576
2.34367	3025.25	2.14128	17308.7	2.14128	123052	2.14128	171699
2.34811	3668.07	2.14498	19382.1	2.14498	127064	2.14498	168289
2.35256	4468.11	2.1487	21616.8	2.1487	130535	2.1487	164027
2.35703	5427.31	2.15243	23975	2.15243	133625	2.15243	159568
2.36152	6615.51	2.15617	26590.2	2.15617	136460	2.15617	155074
2.36603	8081.01	2.15993	29495.1	2.15993	138902	2.15993	150279
2.37055	9836	2.1637	32494	2.1637	140869	2.1637	144984
2.3751	12007.4	2.16748	35609.8	2.16748	142385	2.16748	139227
2.37965	14679	2.17128	39018.5	2.17128	143499	2.17128	133557
2.38423	17869.6	2.17509	42505.4	2.17509	144045	2.17509	127820
2.38882	21714	2.17891	46139.7	2.17891	144271	2.17891	122037
2.39344	26228.6	2.18275	50076.4	2.18275	143982	2.18275	116202
2.39807	31363.4	2.1866	54113.6	2.1866	142849	2.1866	110199
2.40271	37286.2	2.19046	58155.7	2.19046	141237	2.19046	104559
2.40738	43872.9	2.19434	62335.9	2.19434	139487	2.19434	99464.3
2.41206	50921.4	2.19823	66659.8	2.19823	137163	2.19823	94529.8
2.41676	58299.1	2.20213	70981	2.20213	134397	2.20213	89391.9
2.42148	65703.6	2.20605	75349.5	2.20605	131021	2.20605	84363.6
2.42622	72767.3	2.20998	79688	2.20998	127357	2.20998	79857.4
2.43098	79138	2.21393	83889.9	2.21393	123652	2.21393	75969.4
2.43576	84318.8	2.21789	88053.8	2.21789	119679	2.21789	72518
2.44055	87929.2	2.22186	92198.9	2.22186	115403	2.22186	69277.5
2.44536	89788.6	2.22585	96347.8	2.22585	110780	2.22585	66069.5
2.4502	89776.7	2.22986	100318	2.22986	106153	2.22986	63464.3
2.45505	88000	2.23387	104030	2.23387	101275	2.23387	61178
2.45992	84675.2	2.23791	107513	2.23791	96243.2	2.23791	59216.9
2.46481	80163.4	2.24195	110785	2.24195	91259.6	2.24195	57595.2
2.46972	74999	2.24601	113939	2.24601	86141.8	2.24601	55877.4
2.47465	69442.1	2.25009	116867	2.25009	81161	2.25009	54100.8
2.4796	63787.4	2.25418	119494	2.25418	76192.5	2.25418	52425.5
2.48457	58421.1	2.25829	121945	2.25829	71264.4	2.25829	51033.6
2.48956	53453.7	2.26241	124089	2.26241	66830.1	2.26241	49690
2.49457	48950.4	2.26654	126019	2.26654	62691.1	2.26654	48328.2
2.4996	44966	2.2707	127657	2.2707	58911	2.2707	47018.9
2.50465	41460.8	2.27486	129023	2.27486	55590.4	2.27486	45900.4
2.50972	38350.5	2.27904	130055	2.27904	52584.2	2.27904	45302.9
2.51481	35645	2.28324	130641	2.28324	50024.7	2.28324	44687.1
2.51992	33178.4	2.28745	130880	2.28745	47882.2	2.28745	43641.7
2.52505	31023	2.29168	130584	2.29168	46033.6	2.29168	42634.6
2.5302	29126.4	2.29593	129610	2.29593	44415.8	2.29593	41713
2.53538	27445.1	2.30019	127812	2.30019	42870.5	2.30019	40780.2
2.54057	25998.4	2.30446	124984	2.30446	41517.8	2.30446	39726
2.54579	24793.2	2.30875	121149	2.30875	40389	2.30875	38683.6
2.55103	23846.7	2.31306	116122	2.31306	39315.8	2.31306	37860.3
2.55629	23124.3	2.31738	110149	2.31738	38221.2	2.31738	37093.7
2.56157	22578.2	2.32172	103411	2.32172	37154.8	2.32172	36371.2
2.56687	22214.6	2.32608	96092.4	2.32608	36104.1	2.32608	35532.1
2.5722	21979.1	2.33045	88722	2.33045	35013.7	2.33045	34527.4
2.57755	21870.7	2.33484	81562.5	2.33484	33745.2	2.33484	33251
2.58292	21815	2.33925	74796.2	2.33925	32450.7	2.33925	31981.1
2.58831	21693.1	2.34367	68770.7	2.34367	31416.4	2.34367	30866.8
2.59372	21527.4	2.34811	63347.6	2.34811	30400.7	2.34811	29721.3
2.59916	21249.4	2.35256	58694	2.35256	29267.8	2.35256	28407.2
2.60462	20860	2.35703	54654.6	2.35703	28354.8	2.35703	27380.1
2.61011	20352.1	2.36152	51329.6	2.36152	27537	2.36152	26645.3
2.61561	19678.9	2.36603	48490.5	2.36603	26886.3	2.36603	26103.7
2.62114	18882	2.37055	45939.4	2.37055	26355.5	2.37055	25892.8
2.62669	17990.9	2.3751	43829.9	2.3751	25721.9	2.3751	25664.1
2.63227	16981.9	2.37965	41942.9	2.37965	25091.8	2.37965	25279.9
2.63787	15942.7	2.38423	40187.8	2.38423	24506.2	2.38423	24955.2
2.6435	14896	2.38882	38672	2.38882	24080.8	2.38882	24808.5
2.64915	13841.5	2.39344	37195.9	2.39344	23884.9	2.39344	24817.3
2.65482	12851.9	2.39807	35845.7	2.39807	23215.8	2.39807	24691.2
2.66052	11919.7	2.40271	34641.8	2.40271	22674.7	2.40271	24728.9
2.66624	11028.1	2.40738	33476.6	2.40738	22429.5	2.40738	24975.8
2.67198	10311	2.41206	32372	2.41206	21930.8	2.41206	25138.5
2.67775	9671.36	2.41676	31339.7	2.41676	21313.7	2.41676	25407.2
2.68355	9037.9	2.42148	30340.8	2.42148	20632.9	2.42148	25744.3
2.68937	8540.8	2.42622	29415.5	2.42622	20114.4	2.42622	25896.3
2.69522	8085.61	2.43098	28512.5	2.43098	19517.1	2.43098	25737.2
2.70109	7682.58	2.43576	27648.9	2.43576	18717.1	2.43576	25388.9
2.70699	7297.24	2.44055	26801.9	2.44055	17867.1	2.44055	25104.3
2.71291	6952.57	2.44536	26008.2	2.44536	17081.5	2.44536	24813.2
2.71886	6655.83	2.4502	25170.1	2.4502	16604.1	2.4502	24660
2.72484	6365.81	2.45505	24388	2.45505	16248.6	2.45505	24503.2
2.73084	6100.37	2.45992	23579.1	2.45992	15826	2.45992	24068.9
2.73687	5877.55	2.46481	22716.3	2.46481	15725.3	2.46481	23657
2.74292	5684.43	2.46972	21833.4	2.46972	15980.1	2.46972	23789
2.749	5498.04	2.47465	20989.1	2.47465	16193.2	2.47465	23887.4
2.75511	5316.78	2.4796	20210.6	2.4796	16328.8	2.4796	23558.6
2.76125	5139.58	2.48457	19396.7	2.48457	16341.8	2.48457	23279.3
2.76741	4948.59	2.48956	18542.4	2.48956	16490.4	2.48956	23144.4
2.7736	4796.86	2.49457	17819.8	2.49457	16739	2.49457	22938.1
2.77982	4574.75	2.4996	17074.7	2.4996	16878.8	2.4996	22644.1
2.78607	4371.38	2.50465	16341.3	2.50465	16849.3	2.50465	22222.2
2.79234	4154.04	2.50972	15746.7	2.50972	16786.3	2.50972	21709.5
2.79865	4000.36	2.51481	15089.4	2.51481	16824.7	2.51481	21242.2
2.80498	3818.21	2.51992	14496.5	2.51992	16844.5	2.51992	20813.8
2.81134	3591.68	2.52505	13951.4	2.52505	16566.4	2.52505	20347.1
2.81773	3405.11	2.5302	13455.4	2.5302	16176.7	2.5302	19718.9
2.82415	3244.71	2.53538	13076.9	2.53538	16004.1	2.53538	19202.1
2.83059	2992.18	2.54057	12754.9	2.54057	15847.9	2.54057	18598.1
2.83707	2842.75	2.54579	12392.7	2.54579	15532.2	2.54579	17880.4
2.84358	2729.92	2.55103	12121.7	2.55103	15277.4	2.55103	17287
2.85011	2610.55	2.55629	11849.5	2.55629	15045.2	2.55629	16652.3
2.85668	2492.07	2.56157	11477.2	2.56157	14891.1	2.56157	16052.4
2.86328	2378.71	2.56687	11217.4	2.56687	14595.2	2.56687	15185.6
2.86991	2267.66	2.5722	10933.4	2.5722	14515.1	2.5722	14582.2
2.87657	2162.61	2.57755	10709.8	2.57755	14592.5	2.57755	14255.2
2.88326	2120.17	2.58292	10480.7	2.58292	14408.2	2.58292	14014.1
2.88998	2034.4	2.58831	10284	2.58831	14323.3	2.58831	13827.3
2.89673	1960.48	2.59372	10027.7	2.59372	14220.5	2.59372	13589.3
2.90351	1935.54	2.59916	9812.23	2.59916	14063.7	2.59916	13350
2.91033	1909.19	2.60462	9710.33	2.60462	13874	2.60462	13248.7
2.91718	1821.83	2.61011	9485.05	2.61011	13656.2	2.61011	13115.5
2.92406	1812.82	2.61561	9380.71	2.61561	13580.1	2.61561	13058.9
2.93097	1747.91	2.62114	9119.02	2.62114	13489.7	2.62114	13336.5
2.93791	1739.25	2.62669	9109.51	2.62669	13003.4	2.62669	13120.2
2.94489	1705.12	2.63227	8939.67	2.63227	12879.5	2.63227	12823.8
2.9519	1764.89	2.63787	8847.28	2.63787	12665.8	2.63787	12847.4
2.95895	1759.76	2.6435	8757.34	2.6435	12116.4	2.6435	12783.7
2.96603	1775.86	2.64915	8685.05	2.64915	11802.7	2.64915	12614.6
2.97314	1802.56	2.65482	8600.27	2.65482	11367.8	2.65482	12363
2.98029	1869.76	2.66052	8498.37	2.66052	10962.3	2.66052	12251
2.98747	1966.31	2.66624	8482.07	2.66624	10634.2	2.66624	11949.9
2.99469	2097.89	2.67198	8470.65	2.67198	10306.2	2.67198	11749
3.00194	2253.15	2.67775	8313.32	2.67775	10179.5	2.67775	11419
3.00922	2385.96	2.68355	8304.35	2.68355	10118.5	2.68355	11300.5
3.01655	2612.5	2.68937	8186.41	2.68937	9675.34	2.68937	11145
3.0239	3001.02	2.69522	8148.64	2.69522	9240.41	2.69522	10815
3.0313	3380.88	2.70109	8215.49	2.70109	9003.42	2.70109	10566.9
3.03873	3919.72	2.70699	8083.42	2.70699	8967.81	2.70699	10423.7
3.04619	4498.53	2.71291	8109.78	2.71291	8828.08	2.71291	10264.6
3.05369	5239.68	2.71886	8018.48	2.71886	8762.33	2.71886	10243.4
3.06123	6093.83	2.72484	8047.55	2.72484	8865.75	2.72484	10236.9
3.06881	7104.13	2.73084	7958.97	2.73084	9174.66	2.73084	10421.9
3.07643	8220.36	2.73687	7882.88	2.73687	9498.63	2.73687	10516.2
3.08408	9553.05	2.74292	7963.04	2.74292	9233.56	2.74292	10764.3
3.09177	10856.9	2.749	7847.55	2.749	9346.58	2.749	11029.5
3.0995	12280.7	2.75511	7793.48	2.75511	9593.84	2.75511	11017.1
3.10727	13664.1	2.76125	7721.47	2.76125	9675.34	2.76125	11005.9
3.11508	14916.3	2.76741	7702.72	2.76741	9396.58	2.76741	11138.5
3.12292	15852.2	2.7736	7673.91	2.7736	9363.7	2.7736	11304.7
3.13081	16349.6	2.77982	7543.48	2.77982	9232.88	2.77982	11237.5
3.13873	16322.2	2.78607	7594.29	2.78607	8980.82	2.78607	11226.3
3.1467	15832	2.79234	7702.45	2.79234	8823.97	2.79234	11206.8
3.15471	15189.7	2.79865	7485.05	2.79865	8671.23	2.79865	10801.4
3.16276	14299.7	2.80498	7551.36	2.80498	8331.51	2.80498	10751.9
3.17084	13551.8	2.81134	7630.43	2.81134	8039.73	2.81134	10448.4
3.17897	12902.6	2.81773	7515.49	2.81773	8061.64	2.81773	10295.2
3.18715	12284.4	2.82415	7624.18	2.82415	7963.7	2.82415	10100.2
3.19536	11827.1	2.83059	7535.87	2.83059	7919.86	2.83059	9736
3.20362	11385.8	2.83707	7536.14	2.83707	7882.19	2.83707	9763.11
3.21192	11291.8	2.84358	7527.45	2.84358	8120.55	2.84358	9912.79
3.22026	11312.5	2.85011	7489.4	2.85011	8143.15	2.85011	9913.97
3.22865	11543.6	2.85668	7558.97	2.85668	8289.73	2.85668	9847.97
3.23708	12014	2.86328	7445.65	2.86328	8296.58	2.86328	9948.14
3.24555	12798.8	2.86991	7369.57	2.86991	8493.15	2.86991	10109.6
3.25407	13716.3	2.87657	7406.52	2.87657	8736.3	2.87657	10218
3.26263	14719	2.88326	7481.25	2.88326	8921.92	2.88326	10361.2
3.27124	15914.3	2.88998	7469.02	2.88998	8882.19	2.88998	10519.2
3.27989	17052.6	2.89673	7433.97	2.89673	8871.92	2.89673	10800.2
3.28859	17928.5	2.90351	7357.34	2.90351	8571.23	2.90351	10712.4
3.29734	18585.5	2.91033	7479.35	2.91033	8391.78	2.91033	10770.8
3.30613	18808.5	2.91718	7390.76	2.91718	8189.04	2.91718	10750.7
3.31497	18587.8	2.92406	7318.75	2.92406	8119.86	2.92406	10810.3
3.32386	17925	2.93097	7388.86	2.93097	7997.26	2.93097	10572.2
3.3328	17233.2	2.93791	7425.27	2.93791	7797.95	2.93791	10396.6
3.34178	16281.4	2.94489	7369.84	2.94489	7660.27	2.94489	10299.4
3.35081	15336.7	2.9519	7405.43	2.9519	7868.49	2.9519	10261.6
3.35989	14492.6	2.95895	7552.99	2.95895	7910.27	2.95895	10304.7
3.36902	13666.4	2.96603	7601.36	2.96603	7942.47	2.96603	10347.1
3.3782	13139.8	2.97314	7640.22	2.97314	8219.86	2.97314	10358.9
3.38743	12609.4	2.98029	7858.15	2.98029	8363.7	2.98029	10483.2
3.39671	12294.5	2.98747	7989.13	2.98747	8633.56	2.98747	10528.6
3.40604	12142.4	2.99469	8262.23	2.99469	8986.99	2.99469	10726
3.41543	12207.6	3.00194	8467.66	3.00194	9388.36	3.00194	11143.8
3.42486	12469.2	3.00922	8879.35	3.00922	9616.44	3.00922	11432.5
3.43435	12660.7	3.01655	9225.82	3.01655	10218.5	3.01655	12183.9
3.44389	13061.1	3.0239	9884.78	3.0239	11050.7	3.0239	12968.8
3.45348	13346.9	3.0313	10621.2	3.0313	11678.8	3.0313	13725.4
3.46313	13543.2	3.03873	11495.1	3.03873	12315.8	3.03873	14716.6
3.47283	13813.9	3.04619	12645.4	3.04619	13415.8	3.04619	16274
3.48258	13660.6	3.05369	13933.4	3.05369	14603.4	3.05369	17766.1
3.49239	13369.1	3.06123	15467.4	3.06123	15834.9	3.06123	19416.6
3.50226	12999.5	3.06881	17162.5	3.06881	17669.9	3.06881	21446.1
3.51218	12310	3.07643	19204.6	3.07643	19615.8	3.07643	23855
3.52216	11903.1	3.08408	21344.6	3.08408	21428.8	3.08408	26023.6
3.53219	11117.9	3.09177	23437.5	3.09177	23419.9	3.09177	28365.4
3.54229	10627.9	3.0995	25826.4	3.0995	25254.1	3.0995	30614.6
3.55244	10046.8	3.10727	27955.4	3.10727	27781.5	3.10727	33343
3.56264	9528.11	3.11508	29698.1	3.11508	29832.2	3.11508	35873.9
3.57291	9007.49	3.12292	30799.2	3.12292	31528.8	3.12292	37781.4
3.58324	8876.45	3.13081	31088	3.13081	32534.9	3.13081	38809.1
3.59362	8557.6	3.13873	30604.9	3.13873	32687.7	3.13873	38881.6
3.60407	8511.27	3.1467	29467.4	3.1467	32148.6	3.1467	37852.1
3.61458	8491.81	3.15471	27897.8	3.15471	30637.7	3.15471	36174.4
3.62515	8227.96	3.16276	26348.4	3.16276	29164.4	3.16276	34053.6
3.63578	8229.03	3.17084	24827.2	3.17084	27793.2	3.17084	32205.1
3.64647	8270.05	3.17897	23698.9	3.17897	26424.7	3.17897	30605.8
3.65723	8166.25	3.18715	22603.8	3.18715	25189.7	3.18715	29225.1
3.66805	7823.53	3.19536	21694.3	3.19536	24145.2	3.19536	28194.5
3.67893	7603.53	3.20362	21136.1	3.20362	23368.5	3.20362	27363.6
3.68988	7207.05	3.21192	20860.1	3.21192	22772.6	3.21192	26735.4
3.7009	6902.35	3.22026	20940.8	3.22026	23056.2	3.22026	26953.4
3.71198	6535.23	3.22865	21607.6	3.22865	23463	3.22865	27428.4
3.72312	6152.36	3.23708	22418.2	3.23708	24208.2	3.23708	28247.5
3.73434	5849.08	3.24555	23855.7	3.24555	25165.1	3.24555	29431.9
3.74562	5688.68	3.25407	25253	3.25407	26387	3.25407	30936.9
3.75697	5430.13	3.26263	27112	3.26263	28104.1	3.26263	33091.9
3.76839	5099.97	3.27124	29101.1	3.27124	30155.5	3.27124	34796.1
3.77988	5299.09	3.27989	30572.8	3.27989	32163.7	3.27989	37018.3
3.79144	4994.39	3.28859	31965.2	3.28859	33559.6	3.28859	39152.6
3.80307	5154.61	3.29734	32754.9	3.29734	35228.8	3.29734	40722.5
3.81477	4925.07	3.30613	33011.1	3.30613	35561.6	3.30613	41304.1
3.82654	4887.58	3.31497	32552.2	3.31497	35613.7	3.31497	41547.4
3.83839	4699.95	3.32386	31074.5	3.32386	34441.1	3.32386	40307
3.85031	4755.13	3.3328	29367.1	3.3328	32932.2	3.3328	38571
3.86231	4571.39	3.34178	27883.4	3.34178	30934.9	3.34178	36562.8
3.87437	4517.8	3.35081	26056.5	3.35081	29204.1	3.35081	34361.8
		3.35989	24620.1	3.35989	27563	3.35989	32460.8
		3.36902	22996.7	3.36902	25565.1	3.36902	30498.5
		3.3782	22182.9	3.3782	24011	3.3782	28572.8
		3.38743	21280.2	3.38743	22680.1	3.38743	27111.4
		3.39671	20624.2	3.39671	21610.3	3.39671	25999.4
		3.40604	20470.4	3.40604	21300.7	3.40604	25329.4
		3.41543	20521.5	3.41543	21327.4	3.41543	24957.6
		3.42486	20888.9	3.42486	21319.2	3.42486	25206.8
		3.43435	21507.9	3.43435	21514.4	3.43435	25480.8
		3.44389	22125.5	3.44389	22435.6	3.44389	26220.4
		3.45348	22663.9	3.45348	23221.9	3.45348	26777.8
		3.46313	23027.7	3.46313	23569.2	3.46313	27289.9
		3.47283	23056.8	3.47283	23971.9	3.47283	27810.3
		3.48258	22967.1	3.48258	23982.2	3.48258	27627.6
		3.49239	22468.8	3.49239	23871.2	3.49239	27464.3
		3.50226	21455.4	3.50226	23153.4	3.50226	26883.3
		3.51218	20214.7	3.51218	22519.2	3.51218	26139.1
		3.52216	19295.1	3.52216	21434.2	3.52216	25054.8
		3.53219	17920.4	3.53219	19832.9	3.53219	23387.2
		3.54229	16838.9	3.54229	18789.7	3.54229	21997.1
		3.55244	15879.1	3.55244	17619.9	3.55244	20859.8
		3.56264	15064.7	3.56264	16374.7	3.56264	19656.5
		3.57291	14436.4	3.57291	15669.9	3.57291	18542.7
		3.58324	13990.5	3.58324	14741.8	3.58324	17586.3
		3.59362	13645.9	3.59362	13880.1	3.59362	17008.2
		3.60407	13279.6	3.60407	13348.6	3.60407	16469.7
		3.61458	13158.2	3.61458	12865.8	3.61458	16195.6
		3.62515	13148.1	3.62515	12913.7	3.62515	15693
		3.63578	13064.7	3.63578	12769.2	3.63578	15506.8
		3.64647	13099.7	3.64647	12604.1	3.64647	15188.6
		3.65723	12769.3	3.65723	12087	3.65723	14807.3
		3.66805	12055.4	3.66805	11911	3.66805	14720.7
		3.67893	11861.4	3.67893	11609.6	3.67893	14198
		3.68988	11272.6	3.68988	11224	3.68988	13496.2
		3.7009	10657.6	3.7009	10741.1	3.7009	12813.8
		3.71198	10252.4	3.71198	9954.11	3.71198	12089
		3.72312	9713.04	3.72312	9813.7	3.72312	11490.3
		3.73434	9187.23	3.73434	9202.74	3.73434	11033
		3.74562	8918.48	3.74562	9158.9	3.74562	10942.8
		3.75697	8506.79	3.75697	8827.4	3.75697	10479.7
		3.76839	8138.59	3.76839	8497.26	3.76839	10033.6
		3.77988	8024.46	3.77988	8480.82	3.77988	10284
		3.79144	7816.85	3.79144	8471.92	3.79144	10070.1
		3.80307	7757.34	3.80307	8319.86	3.80307	10020
		3.81477	7829.89	3.81477	7804.11	3.81477	9661.76
		3.82654	7644.02
		3.83839	7816.03
		3.85031	7681.25
		3.86231	7480.43
		3.87437	7419.84

## Sheet: Fig2b
	DFT	Experiments	ex. coupling	DFT_T1
1	0	0	0	0
2	-0.2316	-0.1625	-0.1533	-0.00648
3	-0.3751	-0.271	-0.2266	-0.01459
4	-0.434	-0.3234	-0.2671	-0.01413

## Sheet: Fig2c
	Experimental	Ex. coupling	DFT
1	6.7066	6.7066	7.422
2	10.1711	9.4846	12.5973
3	11.1821	11.6162	16.5806
4	12.475	13.4132	20.018

## Sheet: Fig3
--	Abs_Mon_toluene	Abs_mon_DCM	Abs_mon_ACN	--	Abs_Dim_toluene	Abs_Dim_DCM	Abs_Dim_ACN	--	Abs_Tri_toluene	--	Abs_Tri_DCM	Abs_tri_ACN	--	Abs_tetra_toluene	Abs_tetra_DCM	Abs_tetra_ACN
495	0.01924	0.02849	0.11484	545	0.04984	0.05677	0.02412	580	0.26108	575	0.14453	0.33102	590	0.26295	0.29242	0.4756
496	0.02228	0.0226	0.11261	546	0.05505	0.06307	0.03086	581	0.28321	576	0.15983	0.35602	591	0.28078	0.31561	0.507
497	0.02893	0.03178	0.13991	547	0.06497	0.07301	0.04886	582	0.30811	577	0.18028	0.38675	592	0.30603	0.34788	0.54004
498	0.03813	0.04595	0.18629	548	0.07302	0.08504	0.06912	583	0.33607	578	0.20155	0.42161	593	0.3339	0.3831	0.58153
499	0.0502	0.06463	0.24212	549	0.08481	0.09689	0.09142	584	0.36611	579	0.22535	0.4576	594	0.36342	0.41678	0.62215
500	0.06501	0.09145	0.3058	550	0.09668	0.11056	0.11363	585	0.40035	580	0.25293	0.49229	595	0.39318	0.45521	0.66031
501	0.08528	0.12191	0.38224	551	0.11083	0.12728	0.14227	586	0.43262	581	0.28094	0.52698	596	0.42769	0.48958	0.69643
502	0.11075	0.16842	0.46164	552	0.12463	0.14414	0.17091	587	0.46682	582	0.30909	0.56586	597	0.45987	0.52973	0.73701
503	0.14522	0.22261	0.55578	553	0.14185	0.16254	0.19932	588	0.50345	583	0.34417	0.6045	598	0.49784	0.56463	0.77395
504	0.19225	0.28811	0.64894	554	0.15947	0.18261	0.23073	589	0.53941	584	0.37372	0.64322	599	0.5342	0.6062	0.81292
505	0.24747	0.36928	0.72738	555	0.17985	0.20657	0.26691	590	0.57506	585	0.41084	0.6814	600	0.56967	0.64669	0.84195
506	0.30305	0.44966	0.81188	556	0.20392	0.22973	0.30171	591	0.61425	586	0.44359	0.71595	601	0.60774	0.68515	0.87729
507	0.37077	0.53912	0.87352	557	0.22755	0.25567	0.3398	592	0.65188	587	0.483	0.75087	602	0.64536	0.72834	0.90085
508	0.45841	0.62922	0.92887	558	0.25148	0.28444	0.37613	593	0.69218	588	0.52175	0.78501	603	0.68139	0.76266	0.92541
509	0.52858	0.7131	0.97119	559	0.27914	0.31325	0.41644	594	0.72472	589	0.56071	0.8221	604	0.72133	0.79674	0.94853
510	0.62453	0.79101	1	560	0.31033	0.34334	0.45803	595	0.76458	590	0.60431	0.84925	605	0.75509	0.83394	0.96082
511	0.70139	0.85656	0.99803	561	0.3417	0.37725	0.49848	596	0.80018	591	0.64422	0.87854	606	0.79105	0.8625	0.97918
512	0.77414	0.91164	0.98813	562	0.37732	0.41234	0.54431	597	0.83183	592	0.68363	0.9018	607	0.82341	0.89114	0.98473
513	0.84348	0.95422	0.97577	563	0.41201	0.45031	0.58111	598	0.86402	593	0.7233	0.92408	608	0.8529	0.91748	0.9934
514	0.90793	0.97918	0.9577	564	0.44422	0.48543	0.63084	599	0.89271	594	0.76013	0.94723	609	0.88396	0.94045	1
515	0.94995	1	0.91626	565	0.48474	0.52232	0.66457	600	0.9211	595	0.79587	0.95926	610	0.91149	0.95776	0.9995
516	0.98727	0.98777	0.8729	566	0.52551	0.55904	0.70434	601	0.94297	596	0.82844	0.97418	611	0.9366	0.97428	0.99657
517	0.9974	0.97973	0.84054	567	0.56892	0.59932	0.74317	602	0.9616	597	0.86206	0.98438	612	0.95151	0.98725	0.98756
518	1	0.95119	0.79306	568	0.60543	0.64077	0.78207	603	0.97708	598	0.8917	0.99539	613	0.97109	0.9918	0.97701
519	0.99357	0.92243	0.75708	569	0.64782	0.67568	0.81075	604	0.98788	599	0.91749	0.99875	614	0.98282	1	0.96959
520	0.97555	0.88884	0.70744	570	0.6827	0.71348	0.8489	605	0.99437	600	0.93647	1	615	0.99428	0.99788	0.94987
521	0.95569	0.85293	0.6622	571	0.72242	0.75166	0.86926	606	0.99748	601	0.95714	0.99996	616	0.99691	0.99288	0.93015
522	0.92063	0.81462	0.62533	572	0.76201	0.78732	0.90012	607	1	602	0.97187	0.99499	617	1	0.98592	0.90681
523	0.88721	0.77168	0.58197	573	0.79749	0.82111	0.91707	608	0.99847	603	0.98497	0.98841	618	0.99698	0.97801	0.88749
524	0.83903	0.72796	0.54928	574	0.82744	0.84877	0.94405	609	0.98938	604	0.99482	0.97597	619	0.9884	0.9633	0.86147
525	0.80789	0.68942	0.517	575	0.86738	0.8807	0.96205	610	0.97614	605	1	0.96554	620	0.98051	0.94746	0.83424
526	0.75965	0.66034	0.49113	576	0.88834	0.9056	0.97067	611	0.96669	606	0.99571	0.95277	621	0.96926	0.92274	0.81546
527	0.72401	0.62585	0.45889	577	0.9153	0.92649	0.97763	612	0.94768	607	0.99915	0.93708	622	0.95196	0.90533	0.78599
528	0.68201	0.59059	0.43175	578	0.94345	0.94994	0.99527	613	0.92868	608	0.98748	0.9169	623	0.9331	0.88417	0.76082
529	0.63724	0.56013	0.40741	579	0.95771	0.96564	0.99592	614	0.9099	609	0.9781	0.90132	624	0.91475	0.85997	0.73629
530	0.60205	0.52795	0.38459	580	0.97257	0.97436	1	615	0.88485	610	0.96681	0.87956	625	0.88808	0.8316	0.70647
531	0.56187	0.50218	0.36353	581	0.98582	0.98662	0.99354	616	0.86398	611	0.95158	0.85821	626	0.86725	0.80502	0.68204
532	0.53056	0.47504	0.3427	582	0.99545	0.99341	0.99466	617	0.83646	612	0.93369	0.83952	627	0.84113	0.77538	0.65443
533	0.50342	0.44934	0.3251	583	0.99798	0.99767	0.98952	618	0.80715	613	0.91335	0.8077	628	0.8125	0.75073	0.62993
534	0.47011	0.43152	0.31402	584	1	1	0.981	619	0.77766	614	0.8946	0.79056	629	0.78205	0.7276	0.60525
535	0.44124	0.41162	0.29737	585	0.99093	0.99608	0.97196	620	0.75118	615	0.86863	0.77017	630	0.75502	0.69325	0.58226
536	0.42021	0.39026	0.28895	586	0.98895	0.99426	0.95729	621	0.7246	616	0.84617	0.74764	631	0.72342	0.66551	0.55706
537	0.39175	0.37623	0.27064	587	0.97543	0.9871	0.94429	622	0.69625	617	0.81988	0.72693	632	0.69697	0.63636	0.53516
538	0.37136	0.36421	0.26544	588	0.96368	0.97559	0.92969	623	0.67163	618	0.79083	0.7047	633	0.66605	0.60766	0.51129
539	0.34983	0.35566	0.26013	589	0.94911	0.96191	0.91403	624	0.64387	619	0.76351	0.68343	634	0.63794	0.57941	0.49251
540	0.33594	0.34421	0.25717	590	0.92504	0.94574	0.89492	625	0.61522	620	0.73832	0.65941	635	0.61035	0.55647	0.46953
541	0.31901	0.33292	0.24773	591	0.90005	0.93296	0.88025	626	0.59281	621	0.7145	0.6403	636	0.58292	0.52704	0.45164
542	0.30696	0.33173	0.24435	592	0.88507	0.9189	0.85831	627	0.5654	622	0.69258	0.61736	637	0.55716	0.50504	0.43459
543	0.29408	0.32681	0.2394	593	0.85997	0.89244	0.84006	628	0.54174	623	0.65929	0.59861	638	0.52889	0.4826	0.41788
544	0.2857	0.3221	0.23438	594	0.82763	0.87781	0.82621	629	0.51836	624	0.63301	0.58321	639	0.50868	0.45919	0.40225
545	0.27209	0.31781	0.23204	595	0.80554	0.85535	0.81301	630	0.49245	625	0.60724	0.56347	640	0.4849	0.43927	0.3855
546	0.26798	0.31635	0.22451	596	0.78211	0.83564	0.78721	631	0.47331	626	0.58866	0.54796	641	0.46097	0.41862	0.37151
547	0.26052	0.31605	0.22093	597	0.74982	0.81734	0.77845	632	0.45508	627	0.56093	0.53156	642	0.43912	0.39393	0.35648
548	0.25196	0.31156	0.21672	598	0.72589	0.79488	0.7553	633	0.4336	628	0.53952	0.51603	643	0.42034	0.37934	0.34499
549	0.24822	0.31236	0.21462	599	0.70289	0.77271	0.74222	634	0.41846	629	0.51957	0.50157	644	0.3983	0.36216	0.33289
550	0.2421	0.30916	0.21032	600	0.66717	0.75395	0.72718	635	0.39959	630	0.49925	0.48732	645	0.38123	0.34609	0.32147
551	0.23815	0.30646	0.20917	601	0.64297	0.7309	0.71348	636	0.38296	631	0.47921	0.47367	646	0.36449	0.32837	0.31099
552	0.22904	0.30709	0.20052	602	0.61902	0.70852	0.69402	637	0.36723	632	0.4579	0.45635	647	0.35153	0.31222	0.30214
553	0.2269	0.3064	0.19248	603	0.59672	0.68958	0.68333	638	0.35628	633	0.44116	0.44763	648	0.33413	0.30325	0.29056
554	0.2219	0.30152	0.18354	604	0.56537	0.66716	0.66434	639	0.34338	634	0.42539	0.43613	649	0.31859	0.29124	0.2833
555	0.21645	0.29721	0.17376	605	0.54594	0.64752	0.65463	640	0.32626	635	0.40812	0.422	650	0.30947	0.27721	0.27402
556	0.2108	0.2965	0.16587	606	0.5231	0.63028	0.64183	641	0.31776	636	0.38918	0.41341	651	0.29377	0.26736	0.26737
557	0.20376	0.29422	0.15763	607	0.50438	0.61008	0.63018	642	0.30811	637	0.3793	0.40258	652	0.28621	0.2576	0.25881
558	0.19801	0.29203	0.1511	608	0.48242	0.59466	0.61873	643	0.29726	638	0.36455	0.39089	653	0.27519	0.24609	0.25374
559	0.19251	0.28787	0.14665	609	0.46008	0.58107	0.60833	644	0.28613	639	0.34971	0.38537	654	0.26758	0.23905	0.24792
560	0.18241	0.28801	0.14359	610	0.44508	0.56393	0.60073	645	0.27765	640	0.34102	0.3732	655	0.25724	0.23346	0.242
561	0.17741	0.27916	0.13145	611	0.4277	0.54685	0.59342	646	0.27141	641	0.32889	0.36961	656	0.25032	0.22596	0.23614
562	0.17213	0.27988	0.12797	612	0.41103	0.53297	0.58355	647	0.26666	642	0.31917	0.36038	657	0.24252	0.21641	0.23179
563	0.16504	0.27899	0.12481	613	0.3963	0.51967	0.57331	648	0.25609	643	0.30586	0.35065	658	0.23446	0.21007	0.22792
564	0.1543	0.27771	0.12044	614	0.38305	0.50689	0.56518	649	0.25179	644	0.29631	0.34623	659	0.22748	0.20535	0.22103
565	0.14789	0.27544	0.11644	615	0.36941	0.49467	0.55893	650	0.24583	645	0.29179	0.33854	660	0.22191	0.19759	0.21539
566	0.14178	0.27403	0.11116	616	0.35881	0.48263	0.54863	651	0.23841	646	0.28148	0.33125	661	0.21856	0.19347	0.21348
567	0.1356	0.27058	0.11006	617	0.3485	0.47126	0.5434	652	0.2336	647	0.27403	0.32302	662	0.21188	0.18958	0.20665
568	0.13083	0.27123	0.10485	618	0.33908	0.46128	0.53115	653	0.22729	648	0.26607	0.3189	663	0.20673	0.18245	0.20334
569	0.12315	0.27088	0.10389	619	0.32798	0.45129	0.52633	654	0.22647	649	0.25893	0.31342	664	0.20265	0.17825	0.19771
570	0.11628	0.27095	0.09982	620	0.31875	0.44159	0.52112	655	0.21837	650	0.25252	0.30714	665	0.19945	0.17562	0.19453
571	0.10973	0.27371	0.10832	621	0.31036	0.43448	0.51469	656	0.21563	651	0.24713	0.30055	666	0.19363	0.16963	0.19075
572	0.10368	0.27594	0.11072	622	0.30171	0.42521	0.51079	657	0.21005	652	0.24253	0.29853	667	0.19195	0.16787	0.18985
573	0.09788	0.2766	0.11622	623	0.29489	0.41677	0.50071	658	0.20825	653	0.23477	0.29364	668	0.18981	0.16205	0.1841
574	0.09507	0.28142	0.11365	624	0.28552	0.4072	0.49824	659	0.20574	654	0.23092	0.28599	669	0.18542	0.16123	0.18118
575	0.08941	0.2875	0.11724	625	0.28306	0.40008	0.49549	660	0.20013	655	0.22331	0.28273	670	0.18158	0.15528	0.17999
576	0.08452	0.28825	0.111	626	0.27611	0.39301	0.48899	661	0.19664	656	0.21737	0.27655	671	0.17892	0.15087	0.17279
577	0.07895	0.28721	0.11198	627	0.26792	0.38585	0.48313	662	0.19332	657	0.21431	0.27136	672	0.17563	0.14843	0.16975
578	0.07625	0.29231	0.10697	628	0.2621	0.37903	0.47648	663	0.18832	658	0.20883	0.26881	673	0.17254	0.14594	0.16544
579	0.07323	0.29448	0.10486	629	0.26159	0.37466	0.47555	664	0.18617	659	0.20646	0.26261	674	0.17018	0.14115	0.16195
580	0.06773	0.29226	0.10392	630	0.25464	0.36607	0.46945	665	0.18247	660	0.20058	0.25778	675	0.167	0.13746	0.15969
581	0.06479	0.29602	0.10316	631	0.2515	0.35888	0.46488	666	0.17939	661	0.19865	0.25406	676	0.16382	0.13495	0.15448
582	0.06286	0.29464	0.10275	632	0.24594	0.35416	0.46081	667	0.17586	662	0.1936	0.2476	677	0.16191	0.13151	0.15203
583	0.05917	0.3029	0.10263	633	0.2386	0.34962	0.45399	668	0.17179	663	0.18636	0.24447	678	0.15964	0.12897	0.14858
584	0.05819	0.30579	0.10595	634	0.2339	0.34162	0.45303	669	0.17132	664	0.18187	0.2384	679	0.15668	0.12842	0.14518
585	0.0552	0.30843	0.10469	635	0.2296	0.33678	0.43965	670	0.16602	665	0.18017	0.23293	680	0.15313	0.12275	0.14136
586	0.05293	0.31222	0.10788	636	0.22614	0.33133	0.43776	671	0.16144	666	0.17592	0.23002	681	0.15185	0.12224	0.13699
587	0.0519	0.31825	0.11343	637	0.22579	0.32336	0.43332	672	0.15832	667	0.17281	0.22863	682	0.14775	0.11851	0.13704
588	0.04957	0.31786	0.11245	638	0.2181	0.31976	0.43037	673	0.15664	668	0.16818	0.22294	683	0.14669	0.11505	0.13046
589	0.04644	0.32065	0.11366	639	0.2132	0.31404	0.42067	674	0.1534	669	0.16327	0.22068	684	0.14229	0.11133	0.12954
590	0.04526	0.3264	0.11679	640	0.2103	0.30871	0.41999	675	0.14784	670	0.15935	0.21649	685	0.14015	0.10955	0.1262
591	0.04202	0.33061	0.12174	641	0.20535	0.30107	0.41333	676	0.1458	671	0.15633	0.21026	686	0.13883	0.10744	0.1241
592	0.04098	0.33303	0.12424	642	0.20069	0.298	0.41264	677	0.14134	672	0.14859	0.20235	687	0.13573	0.10357	0.12166
593	0.04107	0.33619	0.12757	643	0.19497	0.29265	0.41177	678	0.13715	673	0.14822	0.19984	688	0.13272	0.10082	0.11723
594	0.03807	0.33864	0.12911	644	0.19192	0.28254	0.39768	679	0.13637	674	0.14375	0.1985	689	0.13065	0.09983	0.11513
595	0.03639	0.34378	0.13143	645	0.18834	0.27926	0.39859	680	0.13244	675	0.14054	0.1935	690	0.12734	0.09568	0.11019
596	0.03655	0.34835	0.13419	646	0.1876	0.27235	0.38574	681	0.13031	676	0.13827	0.18867	691	0.12605	0.09338	0.11058
597	0.03529	0.34594	0.13576	647	0.17824	0.26674	0.38481	682	0.1257	677	0.13335	0.18569	692	0.12335	0.09019	0.10637
598	0.03387	0.3484	0.13842	648	0.17435	0.26123	0.37416	683	0.1236	678	0.13145	0.1835	693	0.12162	0.08793	0.10543
599	0.03349	0.3509	0.1411	649	0.17031	0.25805	0.36498	684	0.119	679	0.12805	0.17781	694	0.11863	0.08493	0.10184
600	0.03241	0.35526	0.1462	650	0.16278	0.25005	0.36726	685	0.11633	680	0.1217	0.17447	695	0.11505	0.08162	0.09934
601	0.03113	0.35492	0.14892	651	0.15714	0.24527	0.35402	686	0.11507	681	0.11816	0.17256	696	0.11395	0.08065	0.0991
602	0.03069	0.36331	0.15816	652	0.15593	0.23953	0.35385	687	0.11234	682	0.11543	0.17065	697	0.11139	0.07682	0.09467
603	0.03003	0.35902	0.15494	653	0.15175	0.23664	0.34611	688	0.10993	683	0.11235	0.1652	698	0.10868	0.07496	0.09197
604	0.02845	0.36623	0.1585	654	0.14492	0.23079	0.34472	689	0.10759	684	0.10956	0.16355	699	0.10674	0.07154	0.09109
605	0.02788	0.366	0.16182	655	0.14178	0.22334	0.34065	690	0.10509	685	0.10499	0.15852	700	0.1043	0.06975	0.09008
606	0.0266	0.36951	0.16323	656	0.1379	0.21786	0.3348	691	0.10069	686	0.1023	0.15523	701	0.10198	0.06928	0.08598
607	0.02624	0.36862	0.16926	657	0.13145	0.21409	0.32894	692	0.09946	687	0.09998	0.15306	702	0.09932	0.06664	0.08373
608	0.02473	0.36857	0.17288	658	0.12784	0.2086	0.32362	693	0.09492	688	0.09634	0.14988	703	0.09885	0.06286	0.08253
609	0.02495	0.37084	0.17726	659	0.12375	0.20044	0.31918	694	0.09418	689	0.09277	0.14711	704	0.09664	0.06252	0.08047
610	0.0237	0.36976	0.17761	660	0.12061	0.19879	0.31794	695	0.0923	690	0.09152	0.14418	705	0.09483	0.06008	0.07757
611	0.0226	0.37323	0.1775	661	0.11483	0.19324	0.30932	696	0.08923	691	0.08735	0.14124	706	0.09279	0.05779	0.07728
612	0.02219	0.37219	0.18502	662	0.11259	0.1898	0.31323	697	0.08777	692	0.0851	0.14034	707	0.09057	0.0553	0.07551
613	0.02148	0.3703	0.19051	663	0.10867	0.18507	0.30674	698	0.08642	693	0.08372	0.13572	708	0.09034	0.05505	0.0724
614	0.02074	0.37542	0.19428	664	0.10645	0.18047	0.29658	699	0.08428	694	0.07871	0.13399	709	0.08762	0.05393	0.07211
615	0.01969	0.37197	0.19526	665	0.10357	0.1746	0.29942	700	0.08272	695	0.07919	0.13152	710	0.08643	0.0515	0.06944
616	0.0197	0.37304	0.19849	666	0.09876	0.16957	0.29168	701	0.08027	696	0.07534	0.12983	711	0.0852	0.04968	0.06704
617	0.01871	0.36707	0.20267	667	0.09496	0.16763	0.29004	702	0.07863	697	0.07274	0.12815	712	0.083	0.04825	0.06736
618	0.0179	0.37296	0.19882	668	0.09426	0.16267	0.28789	703	0.07686	698	0.07209	0.12627	713	0.08205	0.04618	0.06518
619	0.01627	0.37291	0.20739	669	0.09167	0.16052	0.29744	704	0.07555	699	0.0691	0.12407	714	0.08023	0.04578	0.06507
620	0.01672	0.37365	0.20775	670	0.08458	0.15274	0.27964	705	0.07399	700	0.06778	0.12058	715	0.07911	0.04383	0.06255
621	0.01623	0.37254	0.21697	671	0.07852	0.15024	0.27589	706	0.07208	701	0.06482	0.11837	716	0.07677	0.04144	0.06176
622	0.01547	0.37144	0.21633	672	0.08079	0.14599	0.27011	707	0.07165	702	0.0648	0.11714	717	0.0763	0.04009	0.06149
623	0.014	0.37277	0.22016	673	0.07583	0.14269	0.25985	708	0.06953	703	0.05996	0.11523	718	0.07577	0.04002	0.06025
624	0.01315	0.3652	0.22238	674	0.07507	0.13993	0.26187	709	0.06877	704	0.06085	0.11202	719	0.07482	0.03967	0.05903
625	0.01354	0.37241	0.22094	675	0.07206	0.13488	0.25869	710	0.06666	705	0.05825	0.11183	720	0.07558	0.03842	0.05742
626	0.01248	0.3665	0.22565	676	0.0706	0.13218	0.25127	711	0.06648	706	0.05797	0.10824	721	0.07283	0.03628	0.0565
627	0.01199	0.36489	0.23056	677	0.06887	0.13051	0.2536	712	0.06537	707	0.05694	0.1084	722	0.07191	0.03532	0.05376
628	0.01177	0.36681	0.23372	678	0.06771	0.12622	0.25084	713	0.06367	708	0.05471	0.10499	723	0.07121	0.03418	0.054
629	0.01127	0.36966	0.23561	679	0.06604	0.12403	0.24794	714	0.06303	709	0.05233	0.10482	724	0.06954	0.03408	0.05222
630	0.00988	0.3614	0.23819	680	0.06465	0.1209	0.2381	715	0.06217	710	0.0504	0.10319	725	0.0686	0.03203	0.05256
631	0.01041	0.35924	0.24034	681	0.06238	0.11817	0.23893	716	0.061	711	0.04853	0.10192	726	0.06829	0.03185	0.0524
632	0.01005	0.35931	0.24764	682	0.06001	0.11562	0.23016	717	0.06097	712	0.04704	0.09984	727	0.06709	0.0308	0.04981
633	0.00947	0.35619	0.24587	683	0.0556	0.11212	0.2317	718	0.05828	713	0.04635	0.09798	728	0.06698	0.0301	0.04959
634	0.00947	0.35858	0.24311	684	0.05489	0.10851	0.22766	719	0.0581	714	0.04518	0.09729	729	0.06688	0.02946	0.04966
635	0.00919	0.3514	0.25035	685	0.05458	0.10755	0.21949	720	0.05773	715	0.04413	0.09678	730	0.06568	0.02843	0.0473
636	0.00865	0.35427	0.25289	686	0.05369	0.10514	0.22425	721	0.05741	716	0.04352	0.09579	731	0.06337	0.02844	0.04711
637	0.00762	0.35463	0.24915	687	0.05147	0.1042	0.21775	722	0.05633	717	0.04142	0.09454	732	0.06356	0.02734	0.0455
638	0.00864	0.34582	0.25746	688	0.05228	0.10086	0.22254	723	0.05553	718	0.03985	0.09289	733	0.06294	0.02787	0.04547
639	0.00746	0.3485	0.25263	689	0.04985	0.09961	0.21425	724	0.05567	719	0.04018	0.09042	734	0.06239	0.02624	0.04569
640	0.00702	0.34225	0.2497	690	0.0477	0.09608	0.20897	725	0.0548	720	0.03873	0.0914	735	0.06252	0.02635	0.04407
641	0.00721	0.33851	0.26065	691	0.04591	0.09539	0.21316	726	0.05282	721	0.03696	0.08953	736	0.06084	0.0237	0.04313
642	0.00697	0.33906	0.25659	692	0.0457	0.09204	0.20751	727	0.05217	722	0.03732	0.08554	737	0.0611	0.02411	0.04266
643	0.00709	0.34098	0.26715	693	0.04424	0.0908	0.2043	728	0.05217	723	0.03547	0.08467	738	0.06087	0.02288	0.04305
644	0.00558	0.3282	0.26367	694	0.04309	0.08808	0.20738	729	0.05195	724	0.03504	0.08431	739	0.06045	0.02315	0.04113
645	0.00631	0.33033	0.26215	695	0.04295	0.08638	0.20048	730	0.05144	725	0.03425	0.08312	740	0.05906	0.02282	0.04016
646	0.00617	0.32799	0.26549	696	0.04045	0.0841	0.19902	731	0.05102	726	0.03303	0.08239	741	0.05882	0.02235	0.03968
647	0.00597	0.325	0.26254	697	0.04146	0.08315	0.201	732	0.0498	727	0.03371	0.08189	742	0.05883	0.02089	0.03885
648	0.00615	0.32405	0.26933	698	0.0381	0.08206	0.19487	733	0.05071	728	0.0315	0.0821	743	0.05786	0.02045	0.03952
649	0.00577	0.32304	0.26806	699	0.03894	0.08044	0.1961	734	0.04913	729	0.03097	0.07849	744	0.0574	0.01951	0.03935
650	0.00536	0.32028	0.27512	700	0.03922	0.07881	0.19172	735	0.04912	730	0.02991	0.07783	745	0.0581	0.01971	0.03651
651	0.00525	0.31478	0.26849	701	0.03653	0.07618	0.19062	736	0.04796	731	0.02964	0.07743	746	0.05717	0.02029	0.03701
652	0.00539	0.30514	0.27482	702	0.03592	0.07499	0.18411	737	0.0485	732	0.02885	0.07751	747	0.05587	0.01886	0.03617
653	0.00466	0.30471	0.2754	703	0.03553	0.07346	0.18128	738	0.04835	733	0.02883	0.07469	748	0.05598	0.01835	0.03471
654	0.00443	0.30282	0.26604	704	0.03513	0.07202	0.18209	739	0.04657	734	0.02754	0.07334	749	0.05545	0.01862	0.03457
655	0.00469	0.30137	0.27976	705	0.03404	0.06942	0.17811	740	0.0467	735	0.0283	0.07404	750	0.05625	0.01758	0.03537
656	0.00454	0.29837	0.27191	706	0.03162	0.06781	0.17613	741	0.04643	736	0.0268	0.07204	751	0.05438	0.01759	0.03416
657	0.00452	0.29453	0.27468	707	0.03222	0.06805	0.17612	742	0.04488	737	0.02631	0.07268	752	0.05417	0.01731	0.03322
658	0.00434	0.28929	0.27402	708	0.03022	0.06617	0.17087	743	0.04494	738	0.02573	0.07039	753	0.05428	0.0166	0.0328
659	0.00428	0.28905	0.2732	709	0.03039	0.0634	0.17026	744	0.04539	739	0.02446	0.06777	754	0.05393	0.0165	0.03307
660	0.00425	0.28335	0.27111	710	0.02967	0.06306	0.16625	745	0.04501	740	0.02377	0.06972	755	0.0536	0.01591	0.03039
661	0.00415	0.27834	0.27357	711	0.02848	0.06303	0.16207	746	0.04316	741	0.02434	0.06789	756	0.05396	0.01533	0.0309
662	0.00359	0.27477	0.27257	712	0.02879	0.06118	0.16702	747	0.04313	742	0.02289	0.06535	757	0.05325	0.01544	0.03191
663	0.00435	0.27927	0.27222	713	0.02662	0.05888	0.16678	748	0.04292	743	0.02329	0.06638	758	0.05283	0.01474	0.03089
664	0.00454	0.27087	0.27327	714	0.02717	0.05816	0.15894	749	0.04329	744	0.02239	0.06593	759	0.05317	0.01484	0.03046
665	0.00304	0.26467	0.26961	715	0.02747	0.05714	0.15194	750	0.04239	745	0.02203	0.06368	760	0.05254	0.01427	0.02881
666	0.0034	0.26365	0.27203	716	0.02707	0.05718	0.14895	751	0.04215	746	0.02159	0.06351	761	0.05302	0.01374	0.03013
667	0.0038	0.26035	0.27764	717	0.02557	0.05469	0.15725	752	0.04271	747	0.02027	0.0621	762	0.05251	0.01297	0.02927
668	0.00333	0.26989	0.27251	718	0.02301	0.0532	0.15112	753	0.04119	748	0.01957	0.06238	763	0.05135	0.01285	0.02692
669	0.00355	0.25865	0.27936	719	0.02432	0.0519	0.14627	754	0.04163	749	0.02006	0.06253	764	0.05146	0.01356	0.02764
670	0.00305	0.25097	0.27753	720	0.02395	0.04945	0.14678	755	0.04093	750	0.01931	0.06068	765	0.05074	0.01353	0.02773
671	0.00285	0.2439	0.2641	721	0.02291	0.05023	0.13801	756	0.04035	751	0.01974	0.05927	766	0.05087	0.01231	0.02813
672	0.00307	0.24074	0.26878	722	0.02218	0.04813	0.13808	757	0.0401	752	0.0182	0.05768	767	0.05066	0.01242	0.02626
673	0.00212	0.23928	0.26237	723	0.02197	0.04712	0.13965	758	0.0401	753	0.01711	0.05881	768	0.05083	0.01193	0.02761
674	0.00267	0.23986	0.26393	724	0.0204	0.04634	0.13761	759	0.03998	754	0.01666	0.05616	769	0.04968	0.0123	0.02588
675	0.00247	0.23676	0.26077	725	0.02113	0.04592	0.13319	760	0.03909	755	0.01743	0.05811	770	0.05009	0.01172	0.02497
676	0.00273	0.23368	0.26247	726	0.02041	0.04419	0.13099	761	0.03894	756	0.01679	0.05617	771	0.04998	0.01177	0.02526
677	0.00251	0.2286	0.26374	727	0.0197	0.04456	0.13053	762	0.03898	757	0.01596	0.05429	772	0.04943	0.01064	0.0234
678	0.0025	0.22269	0.26144	728	0.01868	0.04264	0.13395	763	0.03857	758	0.01546	0.05353	773	0.04931	0.01081	0.02359
679	0.0025	0.2158	0.26364	729	0.01939	0.04063	0.12342	764	0.03859	759	0.01625	0.05267	774	0.04817	0.01095	0.02287
680	0.00265	0.22067	0.25472	730	0.01736	0.0405	0.12362	765	0.03774	760	0.01485	0.05435	775	0.04916	0.0101	0.02428
681	0.00238	0.21354	0.25314	731	0.01804	0.03926	0.12296	766	0.0372	761	0.01444	0.05438	776	0.04902	0.0095	0.0239
682	0.00179	0.21537	0.25641	732	0.01752	0.03888	0.12131	767	0.03782	762	0.01469	0.05269	777	0.04865	0.01015	0.02229
683	0.00197	0.20602	0.25028	733	0.01776	0.0379	0.11946	768	0.0369	763	0.01436	0.05121	778	0.048	0.0096	0.02413
684	0.0021	0.21107	0.25446	734	0.01502	0.03746	0.11689	769	0.03613	764	0.01439	0.05179	779	0.0479	0.00914	0.02349
685	0.00253	0.20125	0.25151	735	0.01511	0.03686	0.10422	770	0.03643	765	0.01363	0.04852	780	0.04862	0.00869	0.02262
686	0.00213	0.19887	0.25074	736	0.01744	0.03574	0.10936	771	0.03703	766	0.01264	0.04902	781	0.0488	0.00876	0.02074
687	0.00224	0.19712	0.25441	737	0.01482	0.0352	0.1153	772	0.03681	767	0.01324	0.0497	782	0.04799	0.00847	0.01983
688	0.00216	0.19439	0.2523	738	0.014	0.03369	0.10908	773	0.03614	768	0.01295	0.04868	783	0.04775	0.00835	0.02157
689	0.00195	0.19128	0.24084	739	0.01372	0.03304	0.10624	774	0.03584	769	0.01293	0.04787	784	0.04708	0.00816	0.02049
690	0.00176	0.18885	0.24542	740	0.01342	0.03349	0.1084	775	0.0361	770	0.01055	0.04721	785	0.04741	0.00769	0.01983
691	0.00182	0.18822	0.24184	741	0.01407	0.03248	0.10639	776	0.03585	771	0.0108	0.04724	786	0.047	0.00742	0.01933
692	0.00161	0.18516	0.23958	742	0.01336	0.03044	0.10092	777	0.03547	772	0.0108	0.04577	787	0.04673	0.00765	0.01796
693	0.00194	0.18072	0.24651	743	0.01212	0.03058	0.10409	778	0.03462	773	0.01056	0.04489	788	0.04646	0.00765	0.01875
694	0.00172	0.17742	0.23971	744	0.01143	0.02882	0.10527	779	0.03503	774	0.00986	0.0446	789	0.04608	0.00667	0.01831
695	0.00142	0.17492	0.24067	745	0.01143	0.02886	0.09553	780	0.03491	775	0.0099	0.045	790	0.04662	0.00677	0.01849
696	0.00165	0.17133	0.22806	746	0.01336	0.02821	0.08957	781	0.03498	776	0.00872	0.04443	791	0.04715	0.00711	0.0181
697	0.00193	0.16836	0.23786	747	0.01234	0.02759	0.08966	782	0.0344	777	0.00958	0.0443	792	0.04584	0.00745	0.02013
698	0.00166	0.16432	0.23224	748	0.0107	0.0276	0.08514	783	0.03419	778	0.01012	0.04112	793	0.04627	0.00644	0.01667
699	0.00149	0.16815	0.22959	749	0.01006	0.02531	0.08388	784	0.03497	779	0.00899	0.04182	794	0.04659	0.00583	0.01598
700	0.00147	0.16107	0.23119	750	0.01035	0.02597	0.09022	785	0.03442	780	0.00888	0.0412	795	0.04579	0.0061	0.01801
701	0.00156	0.15836	0.22866	751	0.01075	0.02434	0.08541	786	0.03392	781	0.00835	0.04204	796	0.04609	0.00612	0.01766
702	0.00185	0.1566	0.22908	752	0.00942	0.02382	0.08933	787	0.03383	782	0.00961	0.03952	797	0.0457	0.00608	0.01676
703	0.00131	0.1472	0.22388	753	0.00989	0.02413	0.08095	788	0.03367	783	0.00845	0.04114	798	0.04562	0.00561	0.01722
704	0.00143	0.15386	0.22137	754	0.00959	0.02287	0.08486	789	0.0331	784	0.00827	0.03956	799	0.04464	0.00598	0.01579
705	0.00164	0.14637	0.21634	755	0.00865	0.02241	0.08481	790	0.03336	785	0.00822	0.04025	800	0.04524	0.00595	0.01503
706	0.00138	0.15135	0.21876	756	0.0096	0.02173	0.07006	791	0.03277	786	0.00805	0.0389	801	0.04523	0.00595	0.01631
707	0.00142	0.14022	0.21297	757	0.00939	0.02143	0.07554	792	0.03299	787	0.00792	0.03832	802	0.04473	0.00577	0.01545
708	0.00151	0.14136	0.2104	758	0.00773	0.02057	0.07714	793	0.03289	788	0.00772	0.03867	803	0.045	0.00469	0.01422
709	0.00137	0.13795	0.20952	759	0.00876	0.02184	0.07324	794	0.03245	789	0.00803	0.03591	804	0.04448	0.00481	0.0145
710	0.00134	0.13749	0.20476	760	0.00857	0.01993	0.06938	795	0.03264	790	0.00725	0.03678	805	0.04484	0.00493	0.01491
711	0.00128	0.13484	0.20599	761	0.00773	0.01999	0.05622	796	0.03304	791	0.00784	0.03506	806	0.04412	0.00512	0.01527
712	0.00119	0.13287	0.20702	762	0.00888	0.01972	0.06571	797	0.03265	792	0.00706	0.0339	807	0.04469	0.005	0.01276
713	0.00136	0.12951	0.20334	763	0.00731	0.01843	0.06065	798	0.03227	793	0.00651	0.03387	808	0.0448	0.00459	0.01449
714	0.00104	0.12088	0.20542	764	0.00714	0.01918	0.06794	799	0.03172	794	0.00658	0.03444	809	0.04414	0.00426	0.01414
715	0.00114	0.12548	0.20936	765	0.00737	0.01815	0.05996	800	0.03213	795	0.00685	0.0347	810	0.04452	0.00458	0.01329
716	0.00117	0.12023	0.19984	766	0.0066	0.01684	0.05694	801	0.03166	796	0.0068	0.03209	811	0.04414	0.00421	0.01243
717	0.00094114	0.12094	0.19935	767	0.00744	0.01816	0.05705	802	0.03166	797	0.00722	0.03362	812	0.04397	0.00446	0.01345
718	0.00111	0.11808	0.19222	768	0.00679	0.01699	0.05559	803	0.03185	798	0.00526	0.03313	813	0.04388	0.004	0.01312
719	0.00112	0.11412	0.19427	769	0.00665	0.01577	0.05408	804	0.03187	799	0.00608	0.03452	814	0.04366	0.00412	0.01222
720	0.00122	0.11255	0.19438	770	0.00616	0.01585	0.05558	805	0.03227	800	0.00575	0.03144	815	0.04357	0.00427	0.01189
721	0.00102	0.11704	0.19477	771	0.0062	0.01537	0.05246	806	0.0318	801	0.00552	0.03022	816	0.04396	0.00389	0.01346
722	0.0013	0.11129	0.18416	772	0.00569	0.01551	0.04687	807	0.03202	802	0.0056	0.03219	817	0.04383	0.00344	0.01289
723	0.00127	0.10171	0.18931	773	0.00499	0.01474	0.04899	808	0.0312	803	0.00505	0.03222	818	0.04351	0.00341	0.01195
724	0.00109	0.10872	0.17886	774	0.00485	0.01493	0.04055	809	0.03097	804	0.00437	0.03088	819	0.0432	0.00499	0.01215
725	0.00121	0.10099	0.18191	775	0.00603	0.01389	0.04534	810	0.03147	805	0.00536	0.03025	820	0.04347	0.00415	0.01188
726	0.00129	0.09803	0.17061	776	0.00471	0.0138	0.039	811	0.03149	806	0.00524	0.02993	821	0.04374	0.0043	0.01185
727	0.00114	0.09563	0.17305	777	0.00587	0.01196	0.04251	812	0.0314	807	0.00484	0.0292	822	0.04352	0.00333	0.01113
728	0.000990076	0.09566	0.16663	778	0.0064	0.01322	0.03687	813	0.03134	808	0.00416	0.02945	823	0.04313	0.00325	0.01083
729	0.00119	0.09217	0.17284	779	0.00514	0.01219	0.03497	814	0.03076	809	0.00438	0.03052	824	0.04305	0.00274	0.01163
730	0.00119	0.09173	0.16932	780	0.00509	0.01179	0.03802	815	0.03026	810	0.00437	0.02846	825	0.0434	0.0039	0.01094
731	0.000833495	0.09146	0.16434	781	0.00452	0.01187	0.0325	816	0.03115	811	0.00401	0.02733	826	0.04328	0.00331	0.00967
732	0.00116	0.08937	0.1638	782	0.005	0.01098	0.03594	817	0.03085	812	0.00437	0.02878	827	0.04324	0.00334	0.01047
733	0.000873859	0.08259	0.1645	783	0.00477	0.01202	0.0276	818	0.03109	813	0.00494	0.02742	828	0.04334	0.00313	0.01092
734	0.000789737	0.08483	0.16765	784	0.00484	0.0107	0.02387	819	0.03033	814	0.00427	0.02843	829	0.04246	0.00349	0.01062
735	0.000959176	0.08158	0.16528	785	0.00535	0.01015	0.02915	820	0.03102	815	0.00336	0.02697	830	0.04309	0.00266	0.01068
736	0.000830569	0.08149	0.15418	786	0.00434	0.00953	0.02947	821	0.03016	816	0.00438	0.0285	831	0.04361	0.00302	0.00984
737	0.000698041	0.07908	0.15679	787	0.00479	0.01003	0.02674	822	0.0305	817	0.00331	0.02649	832	0.04278	0.00262	0.01123
738	0.000963112	0.07379	0.16073	788	0.00393	0.00984	0.02518	823	0.03024	818	0.00391	0.02535	833	0.043	0.00244	0.01118
739	0.000783279	0.07447	0.14993	789	0.00359	0.01016	0.02431	824	0.03067	819	0.00424	0.02585	834	0.04279	0.00238	0.01002
740	0.00096576	0.07494	0.15327	790	0.0039	0.00915	0.02303	825	0.02999	820	0.00419	0.02337	835	0.04265	0.00279	0.00884
741	0.0009671	0.07151	0.14924	791	0.00389	0.00924	0.02056	826	0.03046	821	0.00372	0.02656	836	0.04303	0.00269	0.01001
742	0.000826544	0.06938	0.14576	792	0.00443	0.00857	0.01298	827	0.03014	822	0.00315	0.02357	837	0.04244	0.00298	0.00923
743	0.000825823	0.06724	0.14162	793	0.00378	0.00934	0.01397	828	0.03035	823	0.00343	0.02457	838	0.04267	0.00252	0.00839
744	0.00112	0.06817	0.14641	794	0.00332	0.00922	0.01852	829	0.0296	824	0.00275	0.02243	839	0.04244	0.00196	0.00861
745	0.000873859	0.06105	0.14097	795	0.00395	0.0088	0.01411	830	0.03024	825	0.00254	0.02394	840	0.0428	0.003	0.00937
746	0.000572136	0.06095	0.14073	796	0.00437	0.00813	0.01361	831	0.02991	826	0.00301	0.02316	841	0.04236	0.00215	0.00902
747	0.000771699	0.06145	0.13564	797	0.00329	0.00896	0.0123	832	0.03044	827	0.0028	0.02328	842	0.04229	0.00175	0.00939
748	0.000873859	0.05965	0.13352	798	0.00356	0.00684	0.01248	833	0.03018	828	0.00294	0.0201	843	0.04253	0.00264	0.00667
749	0.000979249	0.06124	0.13258	799	0.00361	0.00594	0	834	0.03013	829	0.00297	0.02205	844	0.04238	0.00233	0.00793
750	0.000606194	0.05798	0.12921	800	0.00349	0.00701	0.00721	835	0.03011	830	0.0029	0.02337	845	0.0425	0.00237	0.0083
751	0.000547542	0.05492	0.12914	801	0.00369	0.00719		836	0.03004	831	0.00299	0.02413	846	0.04257	0.00225	0.00892
752	0.000873859	0.05587	0.12894	802	0.00292	0.00548		837	0.03036	832	0.00265	0.0209	847	0.04241	0.00224	0.00907
753	0.000761558	0.05318	0.12882	803	0.00295	0.00722		838	0.03013	833	0.00209	0.02281	848	0.04186	0.00201	0.00745
754	0.00105	0.05611	0.11898	804	0.00366	0.0064		839	0.03037	834	0.00261	0.02194	849	0.04188	0.00231	0.0084
755	0.000699955	0.04754	0.12234	805	0.00234	0.00591		840	0.03018	835	0.00275	0.02116	850	0.04226	0.00159	0.00832
756	0.00063822	0.04776	0.12108	806	0.0027	0.00438		841	0.03039	836	0.00196	0.01912	851	0.04188	0.00235	0.00745
757	0.000634228	0.04148	0.11615	807	0.00317	0.00789		842	0.0296	837	0.00198	0.01943	852	0.04206	0.00212	0.00736
758	0.000995792	0.04712	0.11841	808	0.00267	0.00488		843	0.02967	838	0.00269	0.02095	853	0.04204	0.00228	0.0068
759	0.000811792	0.0421	0.11248	809	0.00279	0.00544		844	0.02974	839	0.00158	0.01972	854	0.04257	0.00179	0.00907
760	0.000873859	0.042	0.11144	810	0.00272	0.00559		845	0.02981	840	0.00219	0.01847	855	0.04267	0.00115	0.00799
761	0.000616851	0.04173	0.11176	811	0.00238	0.00443		846	0.03003	841	0.00205	0.01941	856	0.04208	0.00131	0.00646
762	0.000939195	0.0448	0.11705	812	0.00259	0.0049		847	0.02948	842	0.00185	0.02011	857	0.042	0.00161	0.00719
763	0.000674604	0.03954	0.10866	813	0.0029	0.00443		848	0.02995	843	0.00206	0.01788	858	0.04197	0.00172	0.00693
764	0.00060403	0.03395	0.10884	814	0.00197	0.00414		849	0.02937	844	0.00265	0.01714	859	0.04162	0.00184	0.00533
765	0.000873859	0.03713	0.09893	815	0.00149	0.00294		850	0.02935	845	0.00139	0.01762	860	0.04198	0.00168	0.00789
766	0.00066537	0.0384	0.09954	816	0.00219	0.00337		851	0.02953	846	0.00186	0.01753	861	0.04168	0.00135	0.00629
767	0.000520932	0.03961	0.10021	817	0.00271	0.00385		852	0.02924	847	0.00249	0.01893	862	0.04193	0.00155	0.00639
768	0.000802129	0.03553	0.10327	818	0.00223	0.00228		853	0.02954	848	0.00175	0.01567	863	0.04174	0.000954717	0.00578
769	0.000655069	0.03358	0.09848	819	0.00102	0.00318		854	0.02969	849	0.00206	0.01837	864	0.04147	0.000900193	0.00533
770	0.000428851	0.03507	0.09479	820	0.00175	0.00363		855	0.02903	850	0.00122	0.01778	865	0.04198	0.000752099	0.0072
771	0.0005722	0.03251	0.09815	821	0.00218	0.00277		856	0.02881	851	0.00245	0.01594	866	0.04152	0.00123	0.00684
772	0.000720543	0.03229	0.09065	822	0.00188	0.00242		857	0.02958	852	0.00172	0.01594	867	0.04155	0.00176	0.0055
773	0.000795954	0.02818	0.0891	823	0.00242	0.00315		858	0.02962	853	0.00192	0.01622	868	0.04205	0.00193	0.00431
774	0.000636396	0.02369	0.09219	824	0.00266	0.00318		859	0.02927	854	0.00161	0.01855	869	0.04181	0.00106	0.00666
775	0.00063268	0.02363	0.08484	825	0.00181	0.00196		860	0.02855	855	0.00112	0.01556	870	0.04105	0.00177	0.00413
776	0.000465705	0.02618	0.08166	826	0.00138	0.00325		861	0.02906	856	0.00124	0.01418	871	0.0416	0.00127	0.00578
777	0.000708025	0.025	0.08919	827	0.00161	0.00288		862	0.02887	857	0.00237	0.01537	872	0.04152	0.000835481	0.00443
778	0.000536733	0.01958	0.07768	828	0.00241	0.0022		863	0.0299	858	0.000917209	0.01598	873	0.04216	0.00126	0.00351
779	0.000274069	0.02407	0.08676	829	0.0022	0.00222		864	0.02917	859	0.00193	0.01447	874	0.04198	0.00173	0.00418
780	0.000351407	0.02066	0.07787	830	0.00187	0.00247		865	0.02946	860	0.00255	0.01468	875	0.04112	0.00109	0.00583
781	0.000696938	0.01661	0.08058	831	0.00188	0.00176		866	0.02916	861	0.00124	0.01452	876	0.04127	0.00161	0.00572
782	0.000694072	0.02069	0.07723	832	0.00107	0.00161		867	0.02911	862	0.0013	0.01443	877	0.04085	0.00071193	0.00384
783	0.000691008	0.0175	0.08698	833	0.00107	0.00241		868	0.02935	863	0.0029	0.01214	878	0.04228	0.00022271	0.00541
784	0.00059475	0.01523	0.07593	834	0.00228	0.000333453		869	0.0289	864	0.00112	0.01437	879	0.04271	0.000590833	0.00471
785	0.000306015	0.01833	0.07397	835	0.00108	0.00165		870	0.02894	865	0.00108	0.01194	880	0.04157	0.000418716	0.00443
786	0.00107	0.01647	0.06836	836	0.00145	0.00114		871	0.02942	866	0.00264	0.01228	881	0.04104	0.000431593	0.0052
787	0.000482993	0.01798	0.06231	837	0.00159	0.00081773		872	0.02843	867	0.00156	0.01664	882	0.04105	0	0.00348
788	0.000179108	0.01113	0.07829	838	9.07406e-05	0.000989198		873	0.02869	868	0.00102	0.01217	883	0.04216	0.000697984	0.00382
789	6.72585e-05	0.01513	0.07475	839	0.00148	0.001		874	0.0295	869	0.00148	0.01304	884	0.04131	0.00149	0.00465
790	0.000259018	0.01117	0.06252	840	0.000975669	0.0001227		875	0.0282	870	0.0013	0.01154	885	0.04209	0.00131	0.00315
791	0.00119	0.01058	0.06882	841	0.0015	0.00112		876	0.02864	871	0.00139	0.01062	886	0.04191	0.000803104	0.00323
792	0.000238216	0.01106	0.05769	842	0.000983018	0.0017		877	0.02867	872	0.00133	0.01073	887	0.04284	0.00022271	0.00551
793	0.000443433	0.01123	0.05989	843	0.00166	0.00168		878	0.02804	873	0.00126	0.00699	888	0.04115	0.00022271	0.00454
794	0	0.01125	0.05293	844	0.00249	0		879	0.0303	874	0.00153	0.00892	889	0.04216	0.000578725	0.00529
795	0.000208335	0.00932	0.06132	845	0.00127	0.000231744		880	0.02857	875	0	0.01186	890	0.04015	--	0.00409
796	0.000648446	0.00696	0.06365	846	0.000717958	0.000334693		881	0.02959	876	0.00118	0.00867	891	0.04197	0.00022271	0.00633
797	0.000644792	0.00019705	0.05331	847	0	0.000492266		882	0.03011	877	0.00168	0.01082	892	0.04085	--	0.00145
798	0.000408545	0.00816	0.05709	848	0.00145	3.01427e-05		883	0.03001	878	0.000286993	0.00838	893	0.04042	--	0
799	4.72125e-05	0	0.05041	849	0.00146	0.000142391		884	0.02868	879	0.0031	0.01194	894	0.04224	--	0.00373
800	0.000154686	0.00533	0.05376	850	0.000260609	0.00021136		885	0.02949	880	0.00357	0.01065	895	0.04235	--	0.000744582
			0.05363					886	0.02792	881	0.00173	0.00799	896	0.04139	--	0.000406127
			0.04967					887	0.0285	882	0.00159	0.0103	897	0.03969	--	0.000562044
			0.05284					888	0.02946	883	0.00232	0.00582	898	0.03961	--	0.00554
			0.05214					889	0.02888	884	0.00282	0.0087	899	0.04018	--	0.00156
			0.05289					890	0.02929	885	0.00202	0.00893	900	0.04013	--	0.000410547
			0.05386					891	0.02859	886	0.00219	0.00564	901	0.04085	--	0.00282
			0.04896					892	0.0282	887	0.00236	0.00703	902	0.03835	--	0.00317
			0.04233					893	0.0282	888	0.00214	0.00427	903	0.03995	--	0.00355
			0.03995					894	0.03157	889	0.00142	0.01033	904	0.04279	--	--
			0.04102					895	0.02924	890	0.00299	0.00872	905	0.03875	--	--
			0.03968					896	0.03043	891	0.000661668	0	906	0.04198	--	--
			0.04236					897	0.0276	892	0.00073729	0.00869	907	0.04208	--	--
			0.03866					898	0.03013	893	0.00141	0.00686	908	0.04085	--	--
			0.04326					899	0.03096	894	0.00282	0.00563	909	0.04085	--	--
			0.04242					900	0.0282	895	0.00442	0.00113	910	0.0331	--	--
			0.03345					901	0.029	896	0.00111	0.00408	911	0.0375	--	--
			0.02943					902	0.02647	897	0.00438	0.00336	912	0.04085	--	--
			0.03496					903	0.02541	898	0.00133	0.00689	913	0.04282	--	--
			0.03952					904	0.02619	899	0.00329	0.000801013	914	0.04085	--	--
			0.03128					905	0.0282	--	--	--	915	0.03629	--	--
			0.03712					906	0.02938	--	--	--	916	0.03351	--	--
			0.03246					907	0.02438	--	--	--	917	0.03293	--	--
			0.02497					908	0.0282	--	--	--	918	0.04657	--	--
			0.02873					909	0.03267	--	--	--	919	0.04394	--	--
			0.03537					910	0.0282	--	--	--	920	0.03083	--	--
			0.02019					911	0.0282	--	--	--	921	0.01923	--	--
			0.02195					912	0.03008	--	--	--	922	0.02524	--	--
			0.01792					913	0.02411	--	--	--	923	0.03661	--	--
			0.02203					914	0.026	--	--	--	924	0.03623	--	--
			0.0277					915	0.02584	--	--	--	925	0.03583	--	--
			0.02923					916	0.02567	--	--	--	926	0.05171	--	--
			0.01985					917	0.03914	--	--	--	927	0.03498	--	--
			0.0272					918	0.03709	--	--	--	928	0.01558	--	--
			0.02359					919	0.0314	--	--	--	929	0	--	--
			0.01328					920	0.03512	--	--	--	930	0.01147	--	--
			0.02333					921	0.0282	--	--	--			--	--
			0.02013					922	0.03224	--	--	--			--	--
			0.01464					923	0.02381	--	--	--			--	--
			0.01464					924	0.02342	--	--	--			--	--
			0.01334					925	0.0282	--	--	--			--	--
			0.02011					926	0.01695	--	--	--			--	--
			0.01474					927	0.00998	--	--	--			--	--
			0.01618					928	0.03474	--	--	--			--	--
			0.00955					929	0	--	--	--			--	--
			0.00703					930	0.00538	--	--	--			--	--
			0.0052							--	--	--			--	--
			0							--	--	--			--	--
			0.00788							--	--	--			--	--
			0.00952							--	--	--			--	--
			0.01443							--	--	--			--	--
										--	--	--			--	--
										--	--	--			--	--
										--	--	--			--	--
										--	--	--			--	--
										--	--	--			--	--
										--	--	--
										--	--	--
										--	--	--
										--	--	--
										--	--	--
										--	--	--
										--	--	--
										--	--	--
										--	--	--
										--	--	--
										--	--	--
										--	--	--
										--	--	--
										--	--	--
										--	--	--

## Sheet: Fig4a
	Mon_DCM	Dim_DCM	Tri_DCM	Tetra_DCM
291.676	-0.03613	0.1435	0.14564	0.59725
292.199	-0.01952	0.18606	0.06613	0.64473
292.722	-0.04191	0.02764	0.27149	0.46382
293.245	-0.02851	0.09018	0.38156	0.73001
293.767	-0.03299	0.20846	0.11313	1.913
294.29	-0.00993	0.11968	0.02968	1.07402
294.813	-0.03744	0.01799	0.03781	0.78371
295.336	-0.04346	0.00726	0.64225	1.1592
295.858	-0.03482	-0.04381	0.28605	1.04697
296.381	-0.024	0.18713	0.26026	1.26773
296.904	-0.00312	0.16339	0.21804	0.58711
297.427	-0.03134	0.11618	0.23088	0.58935
297.949	-0.03248	-0.04779	0.14135	1.24509
298.472	-0.02157	0.08827	0.40824	0.20439
298.995	-0.03465	0.09935	0.09694	0.19297
299.518	-0.00657	0.07292	0.30491	0.92862
300.04	-0.01651	0.01064	0.2597	0.12476
300.563	-0.01408	0.04973	0.20083	0.5904
301.086	-0.00318	0.09223	0.13713	0.55034
301.609	-0.02874	0.01641	0.0992	0.51165
302.131	-0.00823	0.0859	0.32079	0.35922
302.654	-0.01637	0.05779	0.17358	0.5707
303.177	-0.0068	0.01513	0.14159	0.09585
303.7	-0.00868	0.06372	0.24795	0.24121
304.222	-0.00148	-0.04372	0.0935	-0.14001
304.745	0.01641	-0.07003	-0.02092	-0.26559
305.268	0.0086	0.0035	0.07186	0.02411
305.791	-0.00476	0.00516	0.00841	0.17015
306.313	0.01892	-0.00507	0.10317	-0.02238
306.836	0.00753	0.02065	0.18834	0.02875
307.359	-0.00408	-0.02273	0.20427	0.26656
307.882	-0.000271876	0.00618	0.15975	0.16585
308.404	-0.00612	-0.00778	0.12493	0.00664
308.927	0.01568	-0.02075	0.087	0.01265
309.45	0.01078	0.00447	0.12926	-0.20737
309.973	0.00195	-0.02814	0.02343	-0.23062
310.495	-0.00643	-0.00921	0.04679	-0.23245
311.018	-0.01308	0.00926	0.06031	-0.03463
311.541	-0.00431	0.04634	0.09715	-0.09417
312.063	0.00234	-0.02318	0.06185	0.00276
312.586	-0.01262	-0.02322	0.10727	-0.1346
313.109	0.00956	-0.0373	0.09224	-0.14407
313.632	0.01135	-0.03517	0.09249	-0.00334
314.154	0.01318	-0.02681	0.08905	0.03957
314.677	0.00333	0.01207	0.09618	-0.07129
315.2	0.00365	-0.04028	0.06087	-0.02053
315.723	0.00648	-0.00791	0.03737	0.09672
316.245	-0.000292041	-0.01822	0.08621	0.06167
316.768	0.00578	-0.00831	0.05645	-0.08217
317.291	-0.00593	-0.03446	0.08844	-0.10366
317.814	-0.00466	-0.03049	0.06752	-0.02498
318.336	-0.00633	-0.00199	0.05326	-0.06718
318.859	-0.00107	0.02438	0.0607	0.01222
319.382	0.000934482	-0.01584	0.04397	0.01941
319.905	0.00678	-0.025	0.01166	0.00675
320.427	0.01241	-0.02914	0.06917	0.05039
320.95	0.00649	-0.05047	0.05059	0.09073
321.473	-0.00416	-0.03356	0.09063	0.2054
321.996	-0.000176015	-0.02807	0.05758	0.03333
322.518	-0.00993	-0.02555	0.07059	-0.05849
323.041	-0.00847	-0.05006	0.08506	0.01116
323.564	-0.00396	-0.02609	0.03519	0.05054
324.087	-0.000863847	-0.03126	0.05641	0.07617
324.609	-0.00199	-0.06207	0.08746	0.00344
325.132	-0.00203	-0.03683	0.03495	0.11445
325.655	0.00712	-0.02034	0.11247	0.01579
326.178	-0.00576	-0.01221	0.05444	-0.05942
326.7	0.00169	-0.02187	0.10311	-0.00758
327.223	0.000658169	0.00133	0.05709	-0.09312
327.746	-0.00148	0.00475	0.08632	0.08233
328.269	0.00384	-0.04241	0.06749	0.11096
328.791	0.00302	-0.02723	0.10456	0.09939
329.314	0.00573	-0.0111	0.09346	0.02984
329.837	0.00874	-0.01094	0.05119	0.07457
330.36	0.000788735	-0.01866	0.07439	-0.02684
330.882	0.00293	-0.03852	0.02699	0.00584
331.405	-0.000385573	-0.02829	0.08123	0.00842
331.928	-0.00662	-0.00851	0.03704	-0.0513
332.451	-0.00645	-0.01638	0.07536	-0.11683
332.973	0.00667	-0.0153	0.08777	0.06208
333.496	-0.00814	-0.02484	0.03861	0.05193
334.019	0.00257	-0.01843	0.00925	0.07898
334.542	0.00598	-0.02094	0.01145	0.03423
335.064	0.000905192	-0.05219	0.06112	0.08368
335.587	-0.00461	-0.02634	0.08704	0.12094
336.11	-0.01417	-0.02146	0.05564	-0.05307
336.633	-0.00616	-0.02394	0.04222	0.01613
337.155	-0.00089461	-0.02457	0.07404	0.03353
337.678	-0.00426	-0.0265	0.07043	-0.02244
338.201	-0.01367	-0.03778	0.01819	-0.03667
338.724	-0.01024	-0.03617	0.03016	-0.06483
339.246	-0.00892	-0.01091	0.09878	-0.0032
339.769	-0.00324	-0.02961	0.06246	-0.00473
340.292	-0.00874	-0.02603	0.05438	-0.01166
340.815	-0.00878	-0.04757	0.06297	-0.15492
341.337	-0.01591	-0.04612	0.0456	-0.18213
341.86	-0.01035	-0.02588	0.06834	-0.0947
342.383	-0.00727	-0.03921	0.05088	0.0506
342.906	-0.00178	-0.04149	0.0785	0.02148
343.428	-0.00214	-0.02405	0.02924	0.03782
343.951	-0.01359	-0.02785	0.07855	0.04427
344.474	-0.01026	-0.01975	0.04593	-0.00932
344.997	-0.01406	-0.04021	0.02	-0.06047
345.519	-0.000961497	-0.03688	0.07485	-0.02677
346.042	-0.01096	-0.026	0.04649	0.04094
346.565	-0.02154	-0.02577	0.03385	0.02414
347.088	-0.02372	-0.01205	0.06553	-0.04644
347.61	-0.01774	-0.03592	0.06249	0.02419
348.133	-0.01731	-0.04121	0.00742	0.03229
348.656	-0.0173	-0.0155	0.00885	0.09292
349.179	-0.0147	-0.01928	0.04592	-0.02065
349.701	-0.02073	-0.02707	0.01565	0.06459
350.224	-0.0228	-0.03067	0.04678	-0.07142
350.747	-0.02428	-0.02553	0.0279	0.00404
351.27	-0.02968	-0.05023	0.03405	-0.03956
351.792	-0.02624	-0.04369	0.06095	-0.01097
352.315	-0.02621	-0.04136	0.07747	0.02129
352.838	-0.02308	-0.02983	0.07471	-0.06998
353.361	-0.01511	-0.04991	0.0493	-0.10011
353.883	-0.00811	-0.05815	0.07876	0.000918559
354.406	-0.01384	-0.067	0.02164	0.0025
354.929	-0.02432	-0.03931	0.04956	-0.0758
355.452	-0.01569	-0.04036	0.05827	0.08149
355.974	0.000494599	-0.05784	0.06725	0.18638
356.497	-0.00784	-0.05536	0.04257	0.11282
357.02	-0.00352	-0.03849	0.02015	0.08799
357.543	0.00608	-0.01208	0.02435	0.0397
358.065	0.00799	-0.01768	0.04308	0.0325
358.588	0.00579	-0.00748	0.06961	0.06013
359.111	0.00515	-0.00538	0.05382	0.06883
359.634	0.00322	-0.02057	0.06594	0.05268
360.156	0.00537	-0.01255	0.03901	-0.02828
360.679	0.00953	-0.03483	0.06254	-0.03168
361.202	0.0053	-0.03293	0.09994	-0.07197
361.725	0.00596	-0.04218	0.05238	-0.07281
362.247	0.00186	-0.01581	0.04174	-0.05428
362.77	-0.000125248	0.01069	0.03733	-0.084
363.293	-0.00568	-0.0129	0.03018	0.0453
363.816	-0.01111	-0.03104	0.04857	0.07317
364.338	-0.0065	-0.03822	0.06866	-0.00275
364.861	-0.00973	-0.03511	0.07227	-0.01405
365.384	-0.00787	-0.04121	0.04511	0.02431
365.907	-0.01069	-0.02597	0.06654	0.07545
366.429	-0.0147	-0.01306	0.06152	0.06753
366.952	-0.01948	-0.01529	0.07458	0.04505
367.475	-0.01995	-0.01266	0.08701	0.10195
367.998	-0.01974	-0.02023	0.05494	0.000599799
368.52	-0.01724	-0.02142	0.05989	-0.07045
369.043	-0.02044	-0.03119	0.0249	-0.09995
369.566	-0.01378	-0.05898	0.05158	0.06042
370.089	-0.01946	-0.04532	0.04599	0.0662
370.611	-0.01562	-0.03032	0.01481	0.0031
371.134	-0.01612	-0.04621	0.04297	0.02839
371.657	-0.00695	-0.04069	0.00263	-0.0356
372.18	-0.0052	-0.04044	0.00627	-0.0333
372.702	-0.00422	-0.05366	0.064	-0.06877
373.225	0.00284	-0.05051	0.04191	-0.0641
373.748	0.00425	-0.01702	0.02809	-0.05663
374.271	0.008	-0.01738	0.04392	-0.06039
374.793	0.01793	-0.04	0.02731	-0.07914
375.316	0.02122	-0.03482	0.0474	-0.07395
375.839	0.03	-0.03089	0.09781	-0.08852
376.362	0.03888	-0.03524	0.07335	-0.04602
376.884	0.04417	-0.01262	0.06356	-0.09907
377.407	0.04422	-0.0248	0.08134	-0.09624
377.93	0.05302	-0.01771	0.05518	0.00898
378.453	0.05941	-0.02638	0.07638	-0.03438
378.975	0.05716	-0.00642	0.10106	0.03222
379.498	0.06408	0.00312	0.08112	0.0983
380.021	0.06559	0.00561	0.04402	0.03106
380.544	0.06828	0.00797	0.06315	0.03848
381.066	0.0696	0.02995	0.0702	-0.000170177
381.589	0.07093	0.02183	0.06086	0.000696594
382.112	0.07393	0.01101	0.04928	-0.00266
382.635	0.07015	0.0124	0.06554	-0.00231
383.157	0.06429	0.00104	0.06153	0.08047
383.68	0.06409	0.0058	0.07802	0.02946
384.203	0.06228	0.01008	0.09373	0.0761
384.726	0.06378	0.01327	0.07961	0.00853
385.248	0.06441	0.00963	0.08523	0.0594
385.771	0.05816	0.000339104	0.06892	-0.01463
386.294	0.05524	0.01569	0.08852	0.02645
386.817	0.05396	-0.00873	0.08454	0.00178
387.339	0.0586	-0.000300174	0.06806	0.02875
387.862	0.05718	0.00239	0.08976	0.007
388.385	0.05413	-0.000603645	0.09532	0.01088
388.908	0.0467	-0.00458	0.07168	0.0343
389.43	0.05452	-0.00428	0.06393	0.03579
389.953	0.04936	0.000411755	0.0335	0.03913
390.476	0.04094	0.00144	0.0468	-0.01666
390.999	0.05068	-0.00515	0.06921	-0.01294
391.521	0.05433	-0.02788	0.05227	-0.04348
392.044	0.05887	-0.01317	0.02808	0.10035
392.567	0.0622	-0.01121	0.0439	0.01772
393.09	0.05709	-0.00886	0.07259	0.03181
393.612	0.06499	-0.01789	0.07438	-0.07034
394.135	0.07326	-0.00831	0.04068	-0.03487
394.658	0.07622	0.01105	0.06489	-0.031
395.181	0.08215	0.00208	0.06682	-0.06274
395.703	0.09232	-0.00726	0.08353	0.02337
396.226	0.10123	-0.000210652	0.09818	0.02153
396.749	0.10765	-0.00383	0.07944	-0.04003
397.272	0.11779	0.01331	0.07771	0.01839
397.794	0.12698	0.02344	0.06632	-0.01976
398.317	0.13124	-0.00215	0.0776	0.03706
398.84	0.1395	0.0105	0.08382	-0.03666
399.363	0.14849	0.01647	0.08597	-0.0578
399.885	0.15027	0.02207	0.10497	-0.00451
400.408	0.15852	0.00764	0.09986	-0.01632
400.931	0.15824	0.01037	0.11073	0.02346
401.454	0.16237	0.02484	0.09156	-0.00582
401.976	0.17042	0.02032	0.09664	-0.00575
402.499	0.16657	0.03544	0.11392	-0.01696
403.022	0.16975	0.04591	0.08253	-0.03932
403.545	0.17623	0.05968	0.09939	0.04645
404.067	0.17728	0.04129	0.10424	0.05733
404.59	0.17848	0.05446	0.10626	0.08878
405.113	0.17363	0.05626	0.11849	0.07242
405.636	0.17062	0.03741	0.09454	0.07047
406.158	0.17111	0.03943	0.12623	0.02122
406.681	0.17568	0.04903	0.10546	0.02408
407.204	0.17477	0.04232	0.11381	0.06127
407.727	0.17328	0.02866	0.12899	-0.00363
408.249	0.1808	0.04381	0.08771	0.06223
408.772	0.17972	0.03126	0.10765	0.09218
409.295	0.17703	0.04285	0.12354	0.082
409.818	0.17665	0.0483	0.10496	0.05948
410.34	0.17779	0.0518	0.10712	0.06889
410.863	0.17964	0.04029	0.11362	0.09845
411.386	0.17731	0.04225	0.13945	0.05135
411.909	0.17817	0.05044	0.11642	0.03549
412.431	0.17834	0.04627	0.11737	0.00509
412.954	0.17583	0.04041	0.10914	0.02872
413.477	0.17941	0.03149	0.09624	0.03143
414	0.18883	0.03484	0.11279	0.05458
414.522	0.18534	0.03628	0.10542	0.07466
415.045	0.17923	0.02775	0.12143	0.02818
415.568	0.18328	0.03386	0.11941	0.02628
416.091	0.18253	0.03713	0.08109	0.02032
416.613	0.18507	0.02675	0.09483	-0.00423
417.136	0.18242	0.03175	0.10375	-0.03351
417.659	0.18829	0.04554	0.10703	-0.02297
418.182	0.18988	0.04675	0.10549	0.013
418.704	0.18963	0.02526	0.08407	-0.02685
419.227	0.1851	0.03234	0.10399	0.03197
419.75	0.18348	0.03738	0.10061	0.00128
420.273	0.18861	0.03551	0.1043	-0.02271
420.795	0.18986	0.02938	0.0824	-0.00128
421.318	0.19003	0.03765	0.06939	0.00942
421.841	0.18547	0.03217	0.08158	-0.01631
422.364	0.18291	0.02241	0.08626	0.05003
422.886	0.18455	0.02076	0.09276	0.03877
423.409	0.1845	0.03285	0.0762	0.02935
423.932	0.18209	0.02903	0.0856	-0.01551
424.454	0.18113	0.02076	0.0907	-0.0094
424.977	0.183	0.02102	0.08574	0.02878
425.5	0.18563	0.0179	0.08619	0.0371
426.023	0.17993	0.00858	0.08829	0.0397
426.546	0.17516	0.01663	0.09185	0.08304
427.068	0.17923	0.02435	0.11873	0.00655
427.591	0.17704	0.03358	0.11277	-0.01521
428.114	0.17282	0.02282	0.08078	-0.013
428.636	0.17514	0.01869	0.08692	0.00448
429.159	0.16863	0.02019	0.08434	-0.02168
429.682	0.16971	0.01738	0.08684	-0.03948
430.205	0.17206	-0.00851	0.08655	0.02991
430.727	0.17427	0.00795	0.10106	-0.0308
431.25	0.17186	0.01714	0.08632	-0.01262
431.773	0.17171	0.01161	0.117	0.02004
432.296	0.16876	0.02231	0.08604	0.01256
432.818	0.17154	0.02558	0.08248	0.000640917
433.341	0.16711	0.01159	0.05347	0.00273
433.864	0.16823	0.01212	0.0601	-0.00239
434.387	0.17072	0.02161	0.07691	-0.00739
434.909	0.16582	0.01217	0.07498	-0.01747
435.432	0.16381	0.00232	0.07144	-0.01253
435.955	0.16625	0.00343	0.06175	-0.00886
436.478	0.16351	0.00744	0.08863	-0.00455
437	0.16598	0.01381	0.07922	0.02013
437.523	0.16345	-0.00103	0.08481	0.02413
438.046	0.16282	-0.00261	0.06506	0.01406
438.569	0.16306	0.02003	0.05161	0.06744
439.091	0.16001	0.01969	0.06567	0.06172
439.614	0.154	0.00734	0.05637	0.066
440.137	0.15485	0.0059	0.0701	0.07625
440.66	0.15531	0.00435	0.05721	0.06028
441.182	0.15242	0.00223	0.04439	0.05653
441.705	0.14802	0.0013	0.04193	0.05456
442.228	0.13956	-0.00278	0.05564	0.02105
442.751	0.13535	0.00655	0.0629	-0.01209
443.273	0.1296	0.000398642	0.07166	0.00297
443.796	0.12792	0.01549	0.0424	0.04981
444.319	0.11902	0.01311	0.06045	0.02974
444.842	0.11391	0.01179	0.05933	0.00126
445.364	0.10366	0.01287	0.08139	-0.00449
445.887	0.09625	-0.00302	0.06961	-0.04685
446.41	0.09183	0.00709	0.05349	0.00154
446.933	0.08457	-0.000960579	0.06072	-0.01654
447.455	0.07747	-0.00858	0.07285	0.01749
447.978	0.07416	-0.01125	0.08674	0.0364
448.501	0.06734	-0.000973324	0.06953	0.0557
449.024	0.05808	0.01212	0.06804	-0.03863
449.546	0.0452	-0.00467	0.06143	-0.02459
450.069	0.03905	-0.02552	0.05592	-0.02201
450.592	0.03412	-0.00245	0.04575	-0.0403
451.115	0.02909	0.000110657	0.05362	0.02415
451.637	0.02396	0.00419	0.05395	0.00268
452.16	0.01328	-0.000555284	0.04409	-0.02144
452.683	0.00621	-0.011	0.05123	-0.03691
453.206	0.000908703	0.00204	0.05345	-0.000113741
453.728	-0.00785	-0.00977	0.06166	-0.03359
454.251	-0.01256	-0.01158	0.05855	0.01879
454.774	-0.01659	-0.01856	0.04954	0.02694
455.297	-0.03143	-0.01981	0.05021	0.02025
455.819	-0.03742	-0.0135	0.03885	0.01016
456.342	-0.04833	-0.00672	0.03872	0.05456
456.865	-0.05313	-0.00297	0.05292	0.02225
457.388	-0.05827	-0.00889	0.04419	0.02033
457.91	-0.06606	-0.01072	0.05793	-0.012
458.433	-0.06988	-0.00275	0.06367	-0.01447
458.956	-0.07531	-0.01404	0.05311	0.05323
459.479	-0.08552	-0.02068	0.0359	0.01433
460.001	-0.09474	-0.01149	0.04534	0.02292
460.524	-0.09719	-0.00381	0.04222	-0.09756
461.047	-0.10868	-0.00391	0.0232	-0.01838
461.57	-0.11714	-0.01111	0.0371	0.01095
462.092	-0.12129	-0.00986	0.0323	0.00311
462.615	-0.12361	0.00524	0.02484	-0.02946
463.138	-0.13888	0.00545	0.0279	0.02928
463.661	-0.14318	-0.00195	0.04118	-0.01002
464.183	-0.1572	0.00685	0.04342	-0.02312
464.706	-0.16313	0.00164	0.051	-0.00658
465.229	-0.1694	-0.01257	0.03622	0.02246
465.752	-0.17664	-0.00447	0.04094	0.0301
466.274	-0.18715	0.00735	0.03868	0.05888
466.797	-0.19773	-0.00104	0.03252	-0.01451
467.32	-0.20367	-0.00058807	0.02016	-0.01311
467.843	-0.21298	-0.000818043	0.03651	-0.02054
468.365	-0.22134	-0.00268	0.03366	0.00924
468.888	-0.22489	0.00732	0.03011	0.00545
469.411	-0.23734	0.00453	0.02414	0.04749
469.934	-0.24131	0.00559	0.03011	-0.01571
470.456	-0.24595	0.00151	0.03166	-0.04155
470.979	-0.25283	0.00197	0.01635	0.00809
471.502	-0.26003	0.0059	0.02427	0.01409
472.025	-0.26356	0.01194	0.03001	0.01384
472.547	-0.26321	0.01233	0.03195	0.01639
473.07	-0.26807	0.01399	0.03046	0.00463
473.593	-0.27916	0.02164	0.03659	-0.01549
474.116	-0.28292	0.02519	0.04962	0.02899
474.638	-0.28494	0.02914	0.0438	0.05369
475.161	-0.28499	0.02216	0.04521	0.00623
475.684	-0.28919	0.01923	0.03478	-0.05199
476.207	-0.29672	0.02739	0.04189	-0.02594
476.729	-0.29768	0.03082	0.04699	-0.000419281
477.252	-0.29426	0.04289	0.03909	-0.00442
477.775	-0.30784	0.04407	0.0373	0.01668
478.298	-0.30466	0.04945	0.04277	0.0488
478.82	-0.30892	0.05051	0.03453	0.00989
479.343	-0.31855	0.0596	0.0299	-0.03621
479.866	-0.318	0.0621	0.06152	0.01751
480.389	-0.31854	0.05964	0.06229	0.01698
480.911	-0.32473	0.05857	0.05092	-0.02526
481.434	-0.32982	0.06081	0.04641	-0.00075577
481.957	-0.33103	0.06884	0.03012	-0.00651
482.48	-0.33635	0.07613	0.05502	0.02297
483.002	-0.34135	0.0754	0.05192	-0.01872
483.525	-0.35592	0.06753	0.05782	0.02623
484.048	-0.35851	0.06919	0.06026	-0.00224
484.571	-0.36548	0.06285	0.05745	0.01837
485.093	-0.37774	0.06708	0.05784	0.03903
485.616	-0.38553	0.08372	0.0573	0.04802
486.139	-0.39655	0.08265	0.07523	0.0499
486.662	-0.40066	0.08534	0.08283	-0.02395
487.184	-0.425	0.09082	0.10212	-0.01584
487.707	-0.43874	0.08043	0.07818	-0.02366
488.23	-0.44596	0.07284	0.09917	0.02247
488.753	-0.4609	0.07963	0.10648	0.022
489.275	-0.48277	0.0817	0.07824	-0.03987
489.798	-0.49963	0.08733	0.06792	-0.01522
490.321	-0.51593	0.08996	0.07975	-0.0416
490.844	-0.53107	0.08572	0.07914	-0.02183
491.366	-0.55651	0.07528	0.07141	-0.01842
491.889	-0.57452	0.09422	0.08276	-0.04329
492.412	-0.59217	0.09388	0.09863	-0.02145
492.935	-0.62055	0.08158	0.09786	-0.00546
493.457	-0.64129	0.07869	0.10023	-0.00927
493.98	-0.66165	0.09574	0.10743	-0.03239
494.503	-0.6864	0.09078	0.09778	0.00672
495.026	-0.71042	0.09383	0.11222	-0.03078
495.548	-0.7369	0.09358	0.12011	-0.0311
496.071	-0.76552	0.08446	0.12153	-0.04296
496.594	-0.7901	0.08123	0.11779	-0.01753
497.117	-0.82055	0.09524	0.13471	-0.03696
497.639	-0.84811	0.0901	0.13911	-0.00981
498.162	-0.87381	0.09923	0.15154	-0.00434
498.685	-0.89494	0.10431	0.14586	0.05977
499.208	-0.91922	0.11642	0.15682	0.03405
499.73	-0.94044	0.11999	0.1658	-0.05657
500.253	-0.96001	0.1392	0.17814	-0.00168
500.776	-0.97406	0.12298	0.18473	-0.01142
501.299	-0.9745	0.12507	0.21444	-0.01197
501.821	-0.98926	0.13213	0.20975	0.02174
502.344	-1.00002	0.13462	0.20695	0.03055
502.867	-0.99232	0.15022	0.19841	0.03794
503.39	-0.98733	0.15865	0.20113	0.07026
503.912	-0.97965	0.16055	0.21853	0.02272
504.435	-0.9675	0.17159	0.22972	0.01488
504.958	-0.95144	0.18752	0.2407	0.0599
505.481	-0.9341	0.19033	0.25808	0.06421
506.003	-0.90328	0.20708	0.28431	0.07809
506.526	-0.87108	0.22001	0.27819	0.02515
507.049	-0.8382	0.22029	0.29499	0.02771
507.572	-0.81161	0.24296	0.318	0.06391
508.094	-0.78501	0.26115	0.33731	0.1082
508.617	-0.74715	0.26084	0.35155	0.10295
509.14	-0.70875	0.27008	0.37069	0.09361
509.663	-0.67126	0.28065	0.38049	0.14275
510.185	-0.63158	0.2907	0.39038	0.09254
510.708	-0.59691	0.3111	0.39079	0.0645
511.231	-0.55973	0.3086	0.41131	0.1112
511.754	-0.52681	0.32779	0.43289	0.07208
512.276	-0.49493	0.33754	0.4315	0.09678
512.799	-0.47088	0.33826	0.46398	0.13179
513.322	-0.43648	0.33074	0.46249	0.18007
513.845	-0.40069	0.33758	0.4723	0.14355
514.367	-0.37493	0.34846	0.50576	0.20905
514.89	-0.35434	0.3336	0.48399	0.18565
515.413	-0.3338	0.3357	0.5119	0.18701
515.936	-0.30567	0.3412	0.50468	0.16843
516.458	-0.28329	0.34298	0.53362	0.20859
516.981	-0.26899	0.32793	0.52359	0.23368
517.504	-0.25345	0.31092	0.53034	0.21748
518.027	-0.23305	0.30106	0.52872	0.22608
518.549	-0.21763	0.28713	0.52288	0.1981
519.072	-0.20105	0.27435	0.53179	0.16557
519.595	-0.18449	0.25963	0.51689	0.13871
520.118	-0.17385	0.23417	0.55209	0.05252
520.64	-0.16428	0.21218	0.50906	0.14075
521.163	-0.15386	0.19268	0.48468	0.16648
521.686	-0.14479	0.17745	0.49224	0.16226
522.209	-0.1352	0.14934	0.48914	0.18558
522.731	-0.12389	0.09765	0.44723	0.21768
523.254	-0.11384	0.07053	0.43695	0.19669
523.777	-0.11332	0.04765	0.44866	0.21448
524.3	-0.10433	0.02268	0.4368	0.13788
524.822	-0.09417	-0.00741	0.44999	0.16357
525.345	-0.09069	-0.04104	0.4071	0.17343
525.868	-0.08433	-0.069	0.38253	0.10863
526.391	-0.07755	-0.11597	0.36302	0.08991
526.913	-0.07611	-0.14903	0.34172	0.15081
527.436	-0.06998	-0.1709	0.30947	0.13437
527.959	-0.05974	-0.20685	0.33375	0.19102
528.482	-0.05351	-0.25188	0.29407	0.16388
529.004	-0.04739	-0.29865	0.25644	0.13688
529.527	-0.04436	-0.35621	0.25683	0.11724
530.05	-0.04119	-0.39382	0.21949	0.11664
530.573	-0.03907	-0.44983	0.20007	0.09599
531.095	-0.03033	-0.46912	0.2053	0.11862
531.618	-0.02946	-0.5116	0.20337	0.12395
532.141	-0.02701	-0.5678	0.19568	0.12898
532.664	-0.01962	-0.58526	0.17894	0.13487
533.186	-0.01933	-0.63344	0.18902	0.09268
533.709	-0.022	-0.68163	0.1995	0.12181
534.232	-0.01026	-0.69301	0.17531	0.08024
534.755	-0.01192	-0.74111	0.16617	0.06101
535.277	-0.01428	-0.78455	0.1546	0.10391
535.8	-0.00852	-0.7895	0.1531	0.12515
536.323	-0.000121745	-0.83519	0.16175	0.12217
536.846	0.000104429	-0.86331	0.1516	0.09614
537.368	-0.000694961	-0.90593	0.1491	0.10875
537.891	-4.88314e-05	-0.90565	0.12013	0.12219
538.414	0.00159	-0.94646	0.13064	0.10873
538.937	0.00196	-0.95847	0.15074	0.16547
539.459	0.00367	-0.98038	0.13826	0.13594
539.982	0.00636	-0.98994	0.1253	0.12115
540.505	0.00152	-0.97592	0.12152	0.21498
541.027	0.00743	-0.97451	0.11398	0.17422
541.55	0.00662	-0.99065	0.09085	0.14895
542.073	0.01121	-0.99913	0.06139	0.17384
542.596	0.01637	-0.97366	0.08782	0.21299
543.118	0.01613	-1.00076	0.09402	0.12636
543.641	0.01364	-1.00722	0.07416	0.17086
544.164	0.02304	-1.02222	0.06285	0.13961
544.687	0.01613	-1.01173	0.03769	0.19125
545.209	0.01969	-1.0111	0.00882	0.18427
545.732	0.02065	-0.98987	-0.00311	0.17927
546.255	0.01957	-0.99274	-0.0088	0.22722
546.778	0.0251	-1.02079	-0.02433	0.2292
547.3	0.02126	-1.01199	-0.0385	0.19542
547.823	0.02625	-1.00105	-0.08141	0.14226
548.346	0.0243	-0.98728	-0.1202	0.19477
548.869	0.025	-0.99987	-0.12005	0.20014
549.391	0.02537	-0.98656	-0.14996	0.15496
549.914	0.02697	-0.97896	-0.18906	0.15596
550.437	0.02749	-0.97112	-0.19799	0.18825
550.96	0.03275	-0.95813	-0.23416	0.18467
551.482	0.03081	-0.95449	-0.29951	0.15197
552.005	0.03092	-0.9424	-0.28587	0.18237
552.528	0.03348	-0.91174	-0.3104	0.09065
553.051	0.03567	-0.8834	-0.34479	0.13426
553.573	0.0376	-0.8726	-0.406	0.11229
554.096	0.03207	-0.86754	-0.41795	0.16887
554.619	0.03347	-0.85079	-0.46162	0.18645
555.142	0.03037	-0.87492	-0.46738	0.13104
555.664	0.03101	-0.84093	-0.47791	0.12879
556.187	0.0341	-0.813	-0.48551	0.20383
556.71	0.03262	-0.79829	-0.50475	0.12417
557.233	0.03351	-0.78954	-0.56398	0.07317
557.755	0.0362	-0.77057	-0.66851	0.10841
558.278	0.03147	-0.75085	-0.63349	0.07926
558.801	0.03554	-0.73927	-0.67153	0.04802
559.324	0.03774	-0.71027	-0.68246	0.06404
559.846	0.04031	-0.7041	-0.70563	0.04656
560.369	0.03075	-0.7121	-0.7369	0.03344
560.892	0.03315	-0.68354	-0.73629	-0.03867
561.415	0.03906	-0.66737	-0.76574	-0.03287
561.937	0.03402	-0.65101	-0.79497	0.06117
562.46	0.03595	-0.6285	-0.76822	0.05755
562.983	0.03946	-0.60894	-0.79887	0.01028
563.506	0.03769	-0.58652	-0.7859	-0.03527
564.028	0.03931	-0.58025	-0.80268	-0.07706
564.551	0.03772	-0.5636	-0.86804	-0.09372
565.074	0.04342	-0.5355	-0.83364	-0.11017
565.597	0.04728	-0.54608	-0.85893	-0.16681
566.119	0.04291	-0.51525	-0.86487	-0.14571
566.642	0.04745	-0.49317	-0.90266	-0.21202
567.165	0.04383	-0.48745	-0.89737	-0.19199
567.688	0.04126	-0.44098	-0.9036	-0.26015
568.21	0.04298	-0.41751	-0.94998	-0.30689
568.733	0.05031	-0.42428	-0.9557	-0.32119
569.256	0.04466	-0.42355	-1.00025	-0.38534
569.779	0.04837	-0.37884	-0.90482	-0.39307
570.301	0.04868	-0.36941	-0.91477	-0.33911
570.824	0.04448	-0.34757	-0.92631	-0.44212
571.347	0.04993	-0.33384	-0.98645	-0.51012
571.87	0.05261	-0.3316	-0.95588	-0.58004
572.392	0.04451	-0.31058	-0.92222	-0.52803
572.915	0.05689	-0.30151	-0.93426	-0.56281
573.438	0.05749	-0.28599	-0.93154	-0.55081
573.961	0.05342	-0.24539	-0.93841	-0.59794
574.483	0.05292	-0.24631	-0.95306	-0.57541
575.006	0.05228	-0.21982	-0.95254	-0.66322
575.529	0.05318	-0.23135	-0.92151	-0.6673
576.052	0.05363	-0.21261	-0.86161	-0.76267
576.574	0.05444	-0.21777	-0.91365	-0.74562
577.097	0.05048	-0.20435	-0.93014	-0.69344
577.62	0.0517	-0.19032	-0.89542	-0.69848
578.143	0.05546	-0.17261	-0.85732	-0.79838
578.665	0.05606	-0.17988	-0.87252	-0.92243
579.188	0.05683	-0.16121	-0.83897	-0.86145
579.711	0.0581	-0.14145	-0.79433	-0.7983
580.234	0.05535	-0.13531	-0.81221	-0.85347
580.756	0.0558	-0.12089	-0.8142	-0.94029
581.279	0.05264	-0.11616	-0.8777	-0.91901
581.802	0.04445	-0.1086	-0.82801	-0.89593
582.325	0.04689	-0.11149	-0.75318	-0.92888
582.847	0.0472	-0.10178	-0.73511	-0.91298
583.37	0.05214	-0.0808	-0.68378	-0.88455
583.893	0.05045	-0.07471	-0.71467	-0.95667
584.416	0.0541	-0.08543	-0.69312	-0.8752
584.938	0.05166	-0.06575	-0.70627	-0.93048
585.461	0.04346	-0.06402	-0.68827	-0.97312
585.984	0.04278	-0.04769	-0.65906	-0.95476
586.507	0.0439	-0.04338	-0.65901	-1.00026
587.029	0.04592	-0.03652	-0.64219	-0.95639
587.552	0.04797	-0.04425	-0.57402	-0.88813
588.075	0.04335	-0.05116	-0.55214	-0.94365
588.598	0.04414	-0.03859	-0.55159	-0.90895
589.12	0.04605	-0.03713	-0.52626	-0.89858
589.643	0.05404	-0.0427	-0.49034	-0.92078
590.166	0.04911	-0.0277	-0.47803	-0.88371
590.689	0.04722	-0.02535	-0.41364	-0.88594
591.211	0.0464	-0.00488	-0.42759	-0.8665
591.734	0.05763	-0.01529	-0.41764	-0.92867
592.257	0.05155	0.00379	-0.3812	-0.83346
592.78	0.05216	-0.00655	-0.40488	-0.8452
593.302	0.04404	0.000714539	-0.36677	-0.82925
593.825	0.04206	0.00399	-0.35088	-0.85158
594.348	0.04476	-0.0129	-0.3277	-0.88949
594.871	0.03852	0.0012	-0.31762	-0.83601
595.393	0.0458	-0.000765675	-0.28995	-0.87008
595.916	0.04953	-0.00762	-0.2769	-0.79787
596.439	0.04545	0.00176	-0.23746	-0.70735
596.962	0.04841	0.0179	-0.2302	-0.74132
597.484	0.04363	0.02017	-0.22962	-0.73839
598.007	0.04486	0.00312	-0.22235	-0.71042
598.53	0.04707	0.01316	-0.19509	-0.59899
599.053	0.04785	0.01186	-0.16268	-0.57649
599.575	0.05137	0.00606	-0.13848	-0.53671
600.098	0.05172	0.02006	-0.12971	-0.57666
600.621	0.04347	0.00585	-0.14686	-0.61143
601.144	0.04656	0.019	-0.14158	-0.56939
601.666	0.03907	0.01259	-0.12235	-0.64411
602.189	0.03759	0.01455	-0.08157	-0.57113
602.712	0.04121	0.02041	-0.06239	-0.54728
603.235	0.04235	0.01004	-0.06946	-0.54604
603.757	0.04971	0.01328	-0.04696	-0.54661
604.28	0.04011	0.03219	-0.05394	-0.53549
604.803	0.04087	0.01698	-0.07424	-0.5423
605.326	0.0375	0.00934	-0.02908	-0.48587
605.848	0.0401	0.02326	0.000142935	-0.33018
606.371	0.04151	0.02836	0.01998	-0.39178
606.894	0.04256	0.03525	0.01745	-0.27446
607.417	0.04012	0.01081	0.00934	-0.31062
607.939	0.04184	0.02992	0.00186	-0.3228
608.462	0.04637	0.0295	-0.00756	-0.30153
608.985	0.05255	0.03577	0.03813	-0.22752
609.508	0.05311	0.00668	0.04913	-0.28072
610.03	0.04602	0.01684	0.02602	-0.24759
610.553	0.04147	0.01277	0.04547	-0.2394
611.076	0.03812	0.02218	0.03451	-0.18937
611.599	0.04486	0.00904	0.04658	-0.21998
612.121	0.04409	0.03382	0.06967	-0.29119
612.644	0.04394	0.04779	0.03356	-0.21924
613.167	0.04247	0.03318	0.042	-0.19817
613.69	0.04709	0.02625	0.06245	-0.13111
614.212	0.04834	0.04238	0.10063	-0.13185
614.735	0.03765	0.01957	0.09363	-0.11973
615.258	0.04358	0.03022	0.07735	-0.11559
615.781	0.04449	0.03335	0.07153	-0.1004
616.303	0.04846	0.02757	0.11114	-0.05218
616.826	0.04761	0.02291	0.13363	-0.09697
617.349	0.04264	0.05231	0.11262	-0.11924
617.872	0.05105	0.03645	0.08226	-0.05681
618.394	0.04778	0.03209	0.10497	-0.01096
618.917	0.04988	0.03511	0.09456	0.01654
619.44	0.04294	0.03796	0.1019	-0.05319
619.963	0.03906	0.03954	0.11857	-0.04928
620.485	0.04331	0.03458	0.125	-0.05887
621.008	0.05467	0.04352	0.1079	-0.03181
621.531	0.04963	0.02608	0.10557	-0.14188
622.054	0.04695	0.02278	0.09209	-0.0572
622.576	0.03762	0.03594	0.11132	0.02465
623.099	0.04125	0.0401	0.10459	0.02012
623.622	0.04311	0.01881	0.10887	-0.00372
624.145	0.05226	0.03403	0.1128	0.0482
624.667	0.04918	0.03588	0.13101	0.02645
625.19	0.04899	0.04139	0.12389	-0.0041
625.713	0.04263	0.04948	0.12955	0.04379
626.236	0.04957	0.04759	0.12382	0.02406
626.758	0.05049	0.03903	0.13978	0.02949
627.281	0.04342	0.04914	0.14279	0.01518
627.804	0.0365	0.03759	0.10861	-0.00149
628.327	0.04258	0.04723	0.10074	0.04789
628.849	0.04851	0.04901	0.10381	0.08811
629.372	0.04836	0.03413	0.11363	0.10315
629.895	0.04884	0.04511	0.10393	-0.02041
630.418	0.04356	0.03552	0.08774	0.05173
630.94	0.04311	0.02804	0.09935	0.01669
631.463	0.04058	0.04347	0.11449	0.01515
631.986	0.04842	0.02932	0.10306	0.01786
632.509	0.04324	0.03506	0.15277	0.04937
633.031	0.04203	0.03661	0.1426	-0.01986
633.554	0.03559	0.0424	0.12489	0.00905
634.077	0.04962	0.0417	0.10232	-0.04357
634.6	0.04804	0.04655	0.11426	0.03372
635.122	0.03566	0.04258	0.12138	0.07505
635.645	0.037	0.03165	0.13243	0.01639
636.168	0.03705	0.06161	0.13703	0.09971
636.691	0.02916	0.06874	0.13377	0.06338
637.213	0.02687	0.04412	0.16082	0.00569
637.736	0.03422	0.0481	0.14761	0.00812
638.259	0.03361	0.05408	0.12965	0.0592
638.782	0.03826	0.05897	0.11669	0.0516
639.304	0.04259	0.06443	0.09204	0.07004
639.827	0.04481	0.04502	0.09441	0.02544
640.35	0.03149	0.03907	0.11738	0.03719
640.873	0.03176	0.05739	0.14707	0.01064
641.395	0.02601	0.02595	0.1083	-0.02126
641.918	0.02103	0.04312	0.14868	0.01694
642.441	0.02237	0.03252	0.14214	0.03902
642.964	0.02923	0.04847	0.14727	0.0139
643.486	0.03102	0.05974	0.13497	0.08154
644.009	0.02315	0.04522	0.15009	0.05371
644.532	0.0309	0.04928	0.12751	0.03128
645.055	0.03249	0.04142	0.13827	0.10898
645.577	0.01983	0.07077	0.16608	0.09035
646.1	0.01616	0.0264	0.1436	0.04737
646.623	0.01711	0.03359	0.14597	0.07269
647.145	0.02669	0.05151	0.12712	0.02394
647.668	0.02152	0.06034	0.14265	0.10148
648.191	0.0167	0.05434	0.13184	0.16502
648.714	0.01799	0.05787	0.10975	0.15307
649.236	0.02017	0.04867	0.14738	0.11553
649.759	0.01179	0.02657	0.1527	0.12934
650.282	0.00424	0.04421	0.12707	0.14033
650.805	0.01166	0.03327	0.13109	0.08483
651.327	0.016	0.03383	0.14919	0.10788
651.85	0.01439	0.05124	0.14503	0.05454
652.373	0.01039	0.04153	0.11895	-0.02303
652.896	0.01406	0.03873	0.16423	0.09229
653.418	0.00792	0.03758	0.16544	0.03242
653.941	0.01565	0.03914	0.12466	0.03933
654.464	0.01367	0.04661	0.13992	0.06796
654.987	0.01938	0.0222	0.15327	0.02841
655.509	0.0048	0.04656	0.14849	0.04804
656.032	0.01878	0.04597	0.13429	0.07819
656.555	0.01566	0.05518	0.15328	0.02995
657.078	0.01134	0.04034	0.13694	0.00819
657.6	0.01366	0.05261	0.1311	0.03281
658.123	0.01162	0.03089	0.13219	0.10041
658.646	0.02318	0.01597	0.11388	0.01816
659.169	0.01537	0.03547	0.11139	0.04925
659.691	0.00643	0.05013	0.12594	0.02819
660.214	0.00519	0.04041	0.144	0.09614
660.737	-0.000484568	0.03006	0.16179	0.00883
661.26	0.01374	0.04395	0.16654	0.00349
661.782	0.00745	0.02522	0.16152	0.03987
662.305	0.01337	0.03628	0.15307	-0.05758
662.828	-0.00403	0.04373	0.15195	0.0063
663.351	0.000304619	0.02959	0.12932	0.04493
663.873	0.00328	0.01589	0.11293	0.11183
664.396	-0.00149	0.03393	0.13422	0.10688
664.919	-0.00633	0.03742	0.13928	0.09442
665.442	0.00845	0.01843	0.12975	0.125
665.964	0.000350495	0.0409	0.14132	0.0435
666.487	-0.01014	0.03839	0.17379	0.0124
667.01	0.00273	0.02946	0.1148	0.05162
667.533	0.0041	0.03272	0.09826	0.0369
668.055	0.00781	0.02248	0.10006	0.04906
668.578	-0.0021	0.02039	0.14836	0.02125
669.101	0.00431	0.01753	0.12072	0.06681
669.624	0.0091	0.03359	0.12359	0.05377
670.146	0.00287	0.03526	0.12576	0.0345
670.669	0.00526	0.01825	0.11963	0.03554
671.192	0.00133	-0.00696	0.10215	-2.02914e-05
671.715	-0.00389	-0.000428945	0.11214	0.05872
672.237	-0.00509	0.02746	0.11461	0.02144
672.76	0.00346	0.01464	0.14606	0.08562
673.283	-0.00674	-0.000624348	0.1297	0.02653
673.806	-0.00133	0.01614	0.14689	0.09473
674.328	-0.0041	0.00577	0.13308	0.11967
674.851	-0.0023	0.03804	0.09569	0.13208
675.374	0.00996	0.04077	0.10089	0.12604
675.897	0.00898	0.01425	0.13312	0.21836
676.419	-0.00209	-0.00527	0.15152	0.12981
676.942	-0.00263	0.00683	0.10122	0.03245
677.465	-0.00473	0.02787	0.10207	0.00672
677.988	0.00121	0.016	0.09745	-0.00648
678.51	-0.00201	0.00592	0.14678	0.07297
679.033	0.00111	0.02117	0.14837	0.10631
679.556	-0.000455676	0.01714	0.16774	0.04342
680.079	0.00258	-0.000672202	0.13829	0.00424
680.601	0.01531	-0.01115	0.09955	0.08809
681.124	-0.00282	-0.00278	0.11511	0.00925
681.647	0.01613	0.00183	0.1418	0.03713
682.17	0.00564	0.02711	0.10234	0.01784
682.692	0.00697	-0.000723195	0.10091	0.01271
683.215	0.000612725	-0.00014035	0.14222	0.05648
683.738	-0.00664	0.01012	0.12016	0.0718
684.261	0.00746	0.01538	0.13535	0.0672
684.783	0.00145	-0.00398	0.10718	-0.04941
685.306	0.01006	0.000610361	0.07782	0.02616
685.829	0.01078	0.00552	0.13628	0.05908
686.352	0.00901	0.01635	0.11493	0.16343
686.874	3.0794e-05	0.00134	0.0701	0.029
687.397	-0.00642	-0.00307	0.0882	0.08994
687.92	-0.000495043	0.00883	0.08023	0.07436
688.443	0.00322	0.01778	0.126	0.10227
688.965	-0.00647	0.00838	0.14192	0.05572
689.488	0.00178	0.02933	0.10607	0.15118
690.011	0.000694426	0.00877	0.09704	0.03354
690.534	-4.44081e-05	0.00287	0.10489	0.0082
691.056	0.00847	0.01134	0.12544	-0.02015
691.579	-0.0024	0.01	0.0891	0.08442
692.102	-0.00192	0.00803	0.08544	0.08555
692.625	-0.000472767	0.00606	0.12021	0.0693
693.147	-0.000458272	0.01424	0.10767	0.01232
693.67	0.00165	0.01888	0.10139	0.06593
694.193	-0.000857572	0.0203	0.10659	0.06965
694.716	-0.000749814	0.02389	0.12907	0.00428
695.238	0.00314	-0.00504	0.12964	-0.00609
695.761	-0.00675	-0.0173	0.08898	0.14383
696.284	0.01128	-0.02026	0.08045	0.22578
696.807	0.0056	-0.01015	0.14302	0.05166
697.329	-0.00469	-0.01173	0.12667	0.0304
697.852	-0.00405	0.0023	0.11986	0.01704
698.375	-0.0126	-0.01609	0.13102	-0.0017
698.898	-0.000142349	0.00657	0.12133	0.03199
699.42	-0.01265	0.01119	0.05646	-0.04282
699.943	-0.01418	0.01748	0.08782	-0.04588
700.466	-0.00208	-0.01076	0.07371	-0.00908
700.989	0.00549	0.0013	0.09182	0.07153
701.511	0.000426077	-0.00435	0.10932	0.07596
702.034	-0.00947	0.03095	0.07829	0.09514
702.557	0.00662	0.00113	0.12658	0.14267
703.08	-0.01101	-0.00593	0.07558	0.06001
703.602	-0.00613	0.01501	0.08041	0.05769
704.125	-0.01941	0.01735	0.05388	0.04867
704.648	-0.02219	0.00298	0.0851	-0.00161
705.171	-0.01612	0.00994	0.04247	0.04643
705.693	-0.01009	0.01295	0.05816	-0.06036
706.216	-0.00899	0.00623	0.08341	-0.01006
706.739	-0.01465	-0.00672	0.14286	0.08249
707.262	-0.01013	-0.00903	0.13427	0.00541
707.784	0.00924	-0.02634	0.13302	0.05301
708.307	-0.0159	0.01002	0.08471	0.04499
708.83	-0.00291	0.02436	0.08123	-0.00725
709.353	-0.01443	-0.01246	0.07106	0.08741
709.875	-0.01539	-0.02286	0.09901	-0.02041
710.398	-0.01267	-0.01668	0.05394	0.04626
710.921	-0.00421	0.01959	0.04856	0.02715
711.444	0.0063	0.00387	0.09959	-0.06186
711.966	-0.00881	-0.00918	0.08749	0.02961
712.489	0.00161	-0.00178	0.0612	-0.01045
713.012	-0.00646	-0.0059	0.05693	-0.0104
713.535	-0.01014	0.00745	0.06865	0.04804
714.057	-0.00282	-0.0417	0.11139	0.10552
714.58	-0.00759	-0.0194	0.09316	0.11631
715.103	-0.00969	0.00285	0.04453	-0.04504
715.626	-0.00611	-0.007	0.06369	-0.09867
716.148	-0.00472	-0.01574	0.05763	-0.08051
716.671	-0.01273	-0.01168	0.08067	-0.00166
717.194	-0.00862	0.000997576	0.11039	0.02705
717.717	-0.00483	0.01835	0.08524	0.0258
718.239	-0.00733	0.01643	0.05553	0.00963
718.762	-0.00607	-0.00317	0.03059	0.05971
719.285	-0.00571	0.0121	0.03891	-0.03665
719.808	0.00337	0.01051	0.06966	0.06339
720.33	0.00717	0.01702	0.08487	0.15154
720.853	0.00887	-0.0146	0.06654	0.13422
721.376	-0.00625	-0.00874	0.07394	0.03248
721.899	0.00203	-0.00609	0.06404	-0.06524
722.421	-0.01181	-0.0126	0.05517	0.07499
722.944	0.00494	0.00392	0.08621	0.05651
723.467	0.00743	0.0051	0.04656	0.00746
723.99	-0.000356518	-0.00467	0.08941	-0.08647
724.512	0.00844	-0.00926	0.08816	-0.02553
725.035	0.01093	-0.000165891	0.09107	0.0601
725.558	-0.00452	-0.00197	0.06238	0.04989
726.081	-0.00824	-0.03555	0.03105	-0.05335
726.603	0.00181	-0.03357	0.09889	-0.04136
727.126	-0.00841	0.00925	0.07116	-0.12576
727.649	-0.01044	0.03763	0.05057	-0.04108
728.172	0.000121034	-0.000405669	0.07814	-0.07602
728.694	0.00405	0.0112	0.07606	-0.02652
729.217	0.00746	0.0055	0.08187	-0.0524
729.74	-0.00564	-0.00151	0.09815	-0.07294
730.263	-0.01109	0.00243	0.04254	0.00925
730.785	0.000799147	-0.02208	0.07018	-0.06761
731.308	-0.00253	-0.01933	0.102	-0.00838
731.831	-0.02357	-0.00856	0.05158	0.11002
732.354	0.00245	0.00171	0.07474	0.04365
732.876	0.01228	0.00373	0.12225	-0.07104
733.399	-0.00166	0.01186	0.12651	-0.00402
733.922	-0.0022	0.05306	0.10464	0.04063
734.445	-0.02123	0.028	0.1127	0.02721
734.967	-0.0063	0.0156	0.112	0.0544
735.49	-0.01784	-0.00171	0.09161	0.05544
736.013	-0.0217	0.00991	0.04622	-0.01842
736.536	-0.00792	-0.00461	0.06398	0.12367
737.058	-0.01345	-0.01398	0.09751	0.06916
737.581	-0.000251384	-0.00337	0.08374	0.07795
738.104	-0.00329	0.00414	0.09634	-0.01916
738.627	-0.01732	-0.00116	0.04808	0.07082
739.149	-0.01603	-0.02223	0.04508	0.07775
739.672	-0.00556	0.01019	0.06772	0.12748
740.195	0.00689	-0.000773435	0.0782	0.06537
740.718	-0.00182	-0.00549	0.10045	0.0264
741.24	0.00347	0.00714	0.08476	-0.01206
741.763	-0.000788461	-0.00172	0.09086	0.0153
742.286	0.01047	-0.02319	0.10815	-0.05271
742.809	0.00206	-0.02103	0.09531	-0.09374
743.331	0.01547	0.00641	0.07903	0.11855
743.854	0.01	0.00803	0.09311	0.04592
744.377	0.01179	-0.00124	0.07945	-0.00325
744.9	0.00203	-0.00484	0.06005	0.0617
745.422	0.00428	0.01084	0.1164	0.04601
745.945	-0.00724	-0.01458	0.08577	-0.00344
746.468	0.00232	-0.01595	0.05785	-0.1048
746.991	-0.01379	-0.0275	0.05569	-0.01502
747.513	0.00286	-0.00756	0.06716	-0.0833
748.036	-0.000373508	-0.02109	0.04192	-0.01201
748.559	0.00718	0.01329	0.11895	0.07419
749.082	0.000108107	-0.01112	0.11095	0.01007
749.604	-0.00258	-0.00887	0.09886	-0.04502
750.127	0.01889	-0.02776	0.0861	0.000890844
750.65	0.00633	-0.02653	0.05878	0.05286
751.173	0.00529	-0.05114	0.07651	0.07638
751.695	0.01597	0.000489025	0.09186	0.03229
752.218	0.02498	0.0066	0.12797	0.13484
752.741	0.0288	-0.00559	0.10155	0.11517
753.264	0.01966	-0.01692	0.04918	0.02275
753.786	0.01832	-0.0178	0.08896	0.08065
754.309	0.02291	-0.01659	0.08031	0.09587
754.832	0.02013	-0.02028	0.04164	-0.06996
755.355	0.02105	-0.01026	0.01475	0.03532
755.877	0.03372	-0.025	0.05543	-0.0826
756.4	0.02246	-0.02128	0.0382	0.03
756.923	0.03766	-0.00308	0.0411	0.06478
757.446	0.03648	-0.02906	0.11136	0.0138
757.968	0.03324	-0.01027	0.10463	-0.03306
758.491	0.04931	0.01602	0.04197	0.04378
759.014	0.05834	-0.0104	0.0838	0.07047
759.537	0.04463	-0.00669	0.07924	-0.0623
760.059	0.045	0.00148	0.03862	0.05033
760.582	0.03421	-0.000361361	0.07299	0.07063
761.105	0.04332	-0.00415	0.07985	0.12903
761.628	0.03862	-0.00917	0.09661	0.0537
762.15	0.03072	-0.01404	0.07699	0.03998
762.673	0.02328	0.01138	0.08331	0.13842
763.196	0.04134	0.01612	0.06344	0.10586
763.718	0.03638	0.03665	0.06047	0.11237
764.241	0.05186	0.01554	0.08293	0.10171
764.764	0.04806	-0.01199	0.06619	0.15272
765.287	0.02888	0.01222	0.07338	0.09427
765.809	0.02987	-0.00244	0.06993	0.03659
766.332	0.02766	0.00343	0.08416	0.08748
766.855	0.02986	0.0379	0.10359	0.05296
767.378	0.03209	0.02453	0.03573	0.06087
767.9	0.05158	0.01932	0.06578	0.03285
768.423	0.04185	-0.00385	0.09317	0.13527
768.946	0.03689	0.017	0.06783	0.01259
769.469	0.05192	0.00281	0.00398	0.13048
769.991	0.04573	-0.01225	0.09916	0.07529
770.514	0.04718	-0.01202	0.11286	0.02928
771.037	0.03628	-0.00597	0.08707	0.00973
771.56	0.0368	0.00507	0.07832	0.11058
772.082	0.033	-0.01169	0.05698	0.11499
772.605	0.03833	0.02784	-0.00133	-0.08226
773.128	0.04943	-0.00166	0.10157	-0.01165
773.651	0.04408	-0.01597	0.10239	-0.04505
774.173	0.02529	0.00596	0.08049	-0.0279
774.696	0.02967	0.03729	0.08444	0.02784
775.219	0.03256	0.0124	0.0992	0.09079
775.742	0.04302	-0.02364	0.03732	0.15982
776.264	0.02147	-0.01371	0.08723	-0.02368
776.787	0.03784	-0.00271	0.09204	-0.09525
777.31	0.04001	0.01973	0.09063	0.15441
777.833	0.02459	-0.02076	0.05688	0.14828
778.355	0.01401	-0.01146	0.02368	0.16652
778.878	0.02072	0.02292	0.09162	0.05247
779.401	-0.00706	0.01153	0.07539	0.08713
779.924	0.02312	0.01361	0.00436	0.07689
780.446	0.02509	0.02801	0.05249	-0.15302
780.969	0.01514	0.01455	0.10168	-0.04303
781.492	0.03666	-0.00943	0.11482	-0.0132
782.015	0.02676	-0.02087	0.07949	0.02529
782.537	0.03202	0.00541	0.037	-0.05537
783.06	0.01567	0.03955	0.03811	0.07202
783.583	0.01804	-0.000956668	0.05501	0.05708
784.106	0.03046	0.02528	0.06329	0.06065
784.628	0.02783	-0.01322	0.06797	-0.14804
785.151	0.03213	0.01536	0.10926	-0.03639
785.674	0.03195	0.0582	0.09847	0.08195
786.197	0.02934	0.04928	0.07209	0.00233
786.719	0.04399	0.02928	0.07016	0.00776
787.242	0.05618	0.00168	0.11612	-0.04226
787.765	0.06612	0.01402	0.13029	-0.03706
788.288	0.0456	-0.02226	0.11579	0.00881
788.81	0.05712	-0.02618	0.09014	-3.51806e-05
789.333	0.05747	-0.01055	0.08732	-0.09046
789.856	0.04531	0.00784	0.04716	0.03354
790.379	0.06211	0.01468	0.03932	-0.12171
790.901	0.05045	0.04882	0.12221	0.00948
791.424	0.05573	0.0398	0.10741	0.08396
791.947	0.04859	0.0327	0.0622	0.12218
792.47	0.03451	-0.02198	0.04974	0.12721
792.992	0.0642	-0.0092	0.03872	-0.04427
793.515	0.07369	-0.01003	0.08118	0.08679
794.038	0.05801	0.0221	0.11938	-0.03533
794.561	0.07166	0.04092	0.04206	-0.00904
795.083	0.10194	0.03994	0.03521	0.01928
795.606	0.09079	0.04497	0.13619	0.03525
796.129	0.06957	0.02027	0.07941	-0.04466
796.652	0.09761	0.0262	0.13192	0.06237
797.174	0.11027	0.02447	0.08456	0.05681
797.697	0.12551	0.00475	0.03732	0.00721
798.22	0.10465	-0.00806	0.03382	0.12256
798.743	0.10247	-0.0247	0.0707	0.00857
799.265	0.10146	-0.00254	0.08984	0.0025
799.788	0.11075	0.02499	0.05735	0.14593
800.311	0.10339	0.04037	0.07479	0.11339
800.834	0.10093	0.03053	0.08985	-0.01332
801.356	0.1045	0.05158	0.06446	-0.11967
801.879	0.11862	0.00473	0.01171	0.01819
802.402	0.10466	0.02218	0.04526	-0.05673
802.925	0.1257	-0.00877	0.02177	-0.01686
803.447	0.13637	0.00702	0.07473	0.04276
803.97	0.14493	0.00581	0.11057	-0.10916
804.493	0.13187	0.04385	0.11509	0.10303
805.016	0.11773	0.06423	0.10788	0.03274
805.538	0.12511	0.05938	0.09825	-0.01979
806.061	0.11233	0.05124	0.0369	-0.01239
806.584	0.11197	0.02216	0.14807	-0.07369
807.107	0.11445	0.00993	0.14431	-0.00869
807.629	0.13385	0.0232	0.13071	0.22213
808.152	0.08664	-0.02643	0.06881	0.01566
808.675	0.10484	-0.07508	0.12217	-0.0085
809.198	0.08878	-0.04925	0.13624	0.24501
809.72	0.08766	0.02033	0.03978	0.2266
810.243	0.13379	0.05316	0.08449	0.32682
810.766	0.08205	0.04599	0.16884	0.26764
811.289	0.01663	-0.01577	0.07392	0.52652
811.811	0.02804	-0.04295	0.13369	0.22801
812.334	0.04066	-0.03685	0.06677	0.07198
812.857	0.02013	-0.05854	0.07224	-0.07549
813.38	-0.00747	0.08531	0.13664	0.26403
813.902	0.01622	0.05699	0.14514	0.1816
814.425	0.03177	-0.03253	0.04613	0.45369
814.948	-0.01321	0.04651	0.19158	0.47041
815.471	-0.00186	0.08033	0.16685	0.31556
815.993	-0.01394	0.04103	0.17716	0.92259
816.516	0.00456	0.04759	0.2798	0.49003
817.039	-0.00846	0.03485	0.23073	0.13012
817.562	-0.00168	0.0576	0.09188	0.35181
818.084	-0.00329	0.10334	0.05004	1.0603
818.607	-0.01789	0.12899	0.37142	0.96163
819.13	-0.01052	-0.06937	0.1555	0.20979
819.653	-0.02014	0.04684	0.0904	0.89324
820.175	-0.01878	0.11952	0.38502	0.39542
820.698	-0.03715	0.0106	0.12336	0.92238
821.221	-0.01078	0.09972	0.28319	0.38248
821.744	-0.03026	0.13633	0.22479	0.43631
822.266	-0.03355	0.09095	0.0896	1.24099
822.789	-0.01079	0.08701	0.15493	0.77777
823.312	-0.02667	0.15267	0.34827	0.74829
823.835	-0.0318	0.06206	0.0465	1.01144
824.357	-0.0351	0.10726	0.24563	0.4683
824.88	-0.04093	-0.01619	0.28402	0.34837
825.403	-0.03144	0.07323	0.11143	0.85129
825.926	-0.05011	0.10655	0.15992	0.47129
826.448	-0.03832	0.05156	0.41305	0.63641

## Sheet: Fig4b
	Mon_ACN	Dim_ACN	Tetra_ACN
291.676	-0.03613	0.73971	0.3954
292.199	-0.01952	0.1965	-0.35393
292.722	-0.04191	0.97453	0.02034
293.245	-0.02851	0.45614	-0.07394
293.767	-0.03299	0.51117	-0.01664
294.29	-0.00993	0.53262	-0.10219
294.813	-0.03744	0.99608	0.25762
295.336	-0.04346	0.46435	0.25605
295.858	-0.03482	0.26551	-0.54523
296.381	-0.024	0.42325	-0.13851
296.904	-0.00312	0.47029	0.05451
297.427	-0.03134	0.20948	-0.22095
297.949	-0.03248	0.58665	0.0064
298.472	-0.02157	0.79919	0.1709
298.995	-0.03465	0.62382	-0.26695
299.518	-0.00657	0.52957	0.14469
300.04	-0.01651	0.32525	-0.22227
300.563	-0.01408	0.5855	0.06432
301.086	-0.00318	0.36631	0.10546
301.609	-0.02874	0.19537	-0.21438
302.131	-0.00823	0.33683	-0.1117
302.654	-0.01637	0.0109	0.01692
303.177	-0.0068	0.40303	0.25291
303.7	-0.00868	0.2202	-0.13337
304.222	-0.00148	0.17638	-0.14125
304.745	0.01641	0.22316	-0.15555
305.268	0.0086	0.24805	-0.06415
305.791	-0.00476	0.03719	-0.04669
306.313	0.01892	-0.08191	-0.04825
306.836	0.00753	-0.05752	-0.11619
307.359	-0.00408	-0.00443	-0.01729
307.882	-0.000271876	-0.05538	-0.03748
308.404	-0.00612	-0.03828	-0.07335
308.927	0.01568	0.0062	-0.06357
309.45	0.01078	0.04185	-0.00777
309.973	0.00195	0.01134	-0.037
310.495	-0.00643	-0.07456	0.07152
311.018	-0.01308	-0.03647	-0.04591
311.541	-0.00431	0.10629	-0.07656
312.063	0.00234	-0.05137	0.05525
312.586	-0.01262	-0.08744	-0.00105
313.109	0.00956	-0.03659	0.03283
313.632	0.01135	0.00413	-0.08896
314.154	0.01318	-0.05335	-0.0499
314.677	0.00333	-0.01721	-0.02461
315.2	0.00365	0.00825	-0.06003
315.723	0.00648	-0.03406	-0.17448
316.245	-0.000292041	-0.00743	-0.02599
316.768	0.00578	0.01892	-0.00233
317.291	-0.00593	0.01805	-0.00867
317.814	-0.00466	-0.03684	-0.00214
318.336	-0.00633	0.08368	0.04323
318.859	-0.00107	-0.0282	0.00347
319.382	0.000934482	-0.00767	0.09252
319.905	0.00678	0.03069	-0.00152
320.427	0.01241	0.06458	0.08605
320.95	0.00649	0.10604	0.00566
321.473	-0.00416	0.11775	0.07241
321.996	-0.000176015	0.05824	0.04667
322.518	-0.00993	0.02634	-0.05332
323.041	-0.00847	-0.01753	-0.0732
323.564	-0.00396	-0.08532	0.04408
324.087	-0.000863847	-0.02941	0.05616
324.609	-0.00199	-0.0166	0.06556
325.132	-0.00203	0.03615	0.05839
325.655	0.00712	0.02444	-0.04657
326.178	-0.00576	-0.07225	0.00245
326.7	0.00169	-0.00784	0.0978
327.223	0.000658169	-0.02508	-0.05539
327.746	-0.00148	-0.0547	-0.08083
328.269	0.00384	-0.01861	0.09516
328.791	0.00302	-0.0378	-0.05344
329.314	0.00573	0.0609	-0.10415
329.837	0.00874	0.03783	0.03593
330.36	0.000788735	-0.01427	0.10311
330.882	0.00293	-0.01757	0.03545
331.405	-0.000385573	2.19915e-05	-0.03063
331.928	-0.00662	-0.02418	0.01268
332.451	-0.00645	0.08081	0.02464
332.973	0.00667	0.06028	-0.000526295
333.496	-0.00814	0.03994	-0.07712
334.019	0.00257	0.01891	0.05711
334.542	0.00598	-0.0961	0.11726
335.064	0.000905192	-0.04861	0.03721
335.587	-0.00461	0.01086	0.0403
336.11	-0.01417	0.02387	-0.03299
336.633	-0.00616	-0.00155	-0.06928
337.155	-0.00089461	-0.00565	-0.05199
337.678	-0.00426	-0.03881	0.03756
338.201	-0.01367	-0.01663	-0.07853
338.724	-0.01024	0.02154	0.01694
339.246	-0.00892	-0.01277	0.05093
339.769	-0.00324	-0.0127	-0.02287
340.292	-0.00874	0.01504	0.00842
340.815	-0.00878	0.02922	0.07333
341.337	-0.01591	0.07935	0.00449
341.86	-0.01035	0.03657	-0.07963
342.383	-0.00727	-0.03039	-0.00788
342.906	-0.00178	-0.03419	0.00239
343.428	-0.00214	-0.02533	0.01035
343.951	-0.01359	-0.02869	-0.01702
344.474	-0.01026	-0.00488	0.09257
344.997	-0.01406	-0.08614	0.07694
345.519	-0.000961497	-0.05018	0.03071
346.042	-0.01096	0.01795	-0.02408
346.565	-0.02154	-0.03254	-0.01087
347.088	-0.02372	0.01091	-0.06846
347.61	-0.01774	-0.04387	-0.0328
348.133	-0.01731	-0.01543	0.03957
348.656	-0.0173	-0.05165	-0.00184
349.179	-0.0147	-0.05729	0.01081
349.701	-0.02073	-0.01738	-0.06354
350.224	-0.0228	-0.03964	-0.02017
350.747	-0.02428	-0.0774	-0.00412
351.27	-0.02968	-0.05173	0.10787
351.792	-0.02624	-0.01494	0.04107
352.315	-0.02621	-0.10078	0.0019
352.838	-0.02308	0.01339	-0.0029
353.361	-0.01511	0.00555	0.02266
353.883	-0.00811	0.00828	-0.00634
354.406	-0.01384	0.01065	-0.02824
354.929	-0.02432	-0.03869	-0.01243
355.452	-0.01569	-0.05454	-0.01114
355.974	0.000494599	0.01751	-0.02634
356.497	-0.00784	-0.00944	-0.05327
357.02	-0.00352	-0.01837	0.01308
357.543	0.00608	-0.01868	0.05143
358.065	0.00799	0.00374	0.06977
358.588	0.00579	0.00732	0.04966
359.111	0.00515	-0.03654	0.04749
359.634	0.00322	-0.00182	0.03546
360.156	0.00537	-0.09002	-0.0558
360.679	0.00953	-0.13844	0.01215
361.202	0.0053	-0.0331	0.037
361.725	0.00596	-0.04067	0.06274
362.247	0.00186	0.01335	0.00592
362.77	-0.000125248	-0.01372	0.00654
363.293	-0.00568	-0.0484	-0.00752
363.816	-0.01111	-0.0266	0.02782
364.338	-0.0065	-0.03571	-0.02743
364.861	-0.00973	0.05196	-0.02237
365.384	-0.00787	-0.03501	-0.04614
365.907	-0.01069	-0.13202	-0.02993
366.429	-0.0147	-0.07055	-0.06052
366.952	-0.01948	-0.04084	0.00514
367.475	-0.01995	-0.08019	0.000816867
367.998	-0.01974	-0.08304	0.00657
368.52	-0.01724	-0.04352	0.03916
369.043	-0.02044	-0.05351	-0.02619
369.566	-0.01378	-0.04782	-0.0253
370.089	-0.01946	0.01626	-0.0153
370.611	-0.01562	-0.04198	-0.0941
371.134	-0.01612	-0.04566	-0.15843
371.657	-0.00695	-0.02695	-0.07826
372.18	-0.0052	-0.07481	-0.06952
372.702	-0.00422	-0.0194	-0.01387
373.225	0.00284	-0.01326	-0.05983
373.748	0.00425	-0.02818	-0.02658
374.271	0.008	-0.02998	0.01691
374.793	0.01793	-0.02705	0.05066
375.316	0.02122	0.01221	0.0506
375.839	0.03	-0.02214	-0.07621
376.362	0.03888	-0.03128	-0.08965
376.884	0.04417	-0.04502	-0.02778
377.407	0.04422	0.00195	-0.01162
377.93	0.05302	-0.00494	0.06702
378.453	0.05941	0.01892	0.00153
378.975	0.05716	0.02905	0.03874
379.498	0.06408	-0.01297	-0.0074
380.021	0.06559	-0.0621	-0.05287
380.544	0.06828	-0.00442	-0.01937
381.066	0.0696	0.04348	-0.02688
381.589	0.07093	-0.00361	-0.0414
382.112	0.07393	-0.000540025	-0.00699
382.635	0.07015	-0.03058	0.02334
383.157	0.06429	-0.01764	0.0355
383.68	0.06409	-0.02411	0.03185
384.203	0.06228	-0.02171	0.05366
384.726	0.06378	-0.02874	-0.00421
385.248	0.06441	-0.00517	-0.03104
385.771	0.05816	-0.00472	-0.11603
386.294	0.05524	-0.01637	-0.08087
386.817	0.05396	0.03013	-0.06699
387.339	0.0586	-0.03667	-0.0565
387.862	0.05718	-0.04083	-0.01756
388.385	0.05413	-0.05173	0.000852883
388.908	0.0467	-0.01728	-0.02102
389.43	0.05452	0.01375	-0.05227
389.953	0.04936	-0.0486	-0.0244
390.476	0.04094	-0.08306	-0.03664
390.999	0.05068	-0.01972	0.00885
391.521	0.05433	-0.01074	-0.03495
392.044	0.05887	-0.0148	0.01733
392.567	0.0622	0.02589	-0.04614
393.09	0.05709	-0.000889447	-0.01756
393.612	0.06499	0.00141	0.01902
394.135	0.07326	0.07041	-0.03679
394.658	0.07622	0.03967	-0.03576
395.181	0.08215	0.06759	-0.06422
395.703	0.09232	0.00762	-0.04968
396.226	0.10123	-0.00296	0.00704
396.749	0.10765	-0.00567	-0.00533
397.272	0.11779	-0.00671	0.02174
397.794	0.12698	0.02963	0.00369
398.317	0.13124	0.02109	-0.03371
398.84	0.1395	0.00786	0.000599943
399.363	0.14849	0.0487	0.00771
399.885	0.15027	0.05561	0.03784
400.408	0.15852	0.04336	0.000482422
400.931	0.15824	0.00514	-0.00151
401.454	0.16237	0.00694	-0.00517
401.976	0.17042	0.0141	0.01473
402.499	0.16657	0.03978	-0.01224
403.022	0.16975	0.00979	0.04894
403.545	0.17623	0.0269	0.02102
404.067	0.17728	0.05378	0.02414
404.59	0.17848	0.08926	0.02999
405.113	0.17363	0.08465	-0.00184
405.636	0.17062	0.04425	0.05609
406.158	0.17111	0.02744	0.06394
406.681	0.17568	0.03061	0.01337
407.204	0.17477	0.1013	0.02504
407.727	0.17328	0.04553	0.01314
408.249	0.1808	-0.013	0.06716
408.772	0.17972	0.02165	0.03823
409.295	0.17703	0.02028	-0.02783
409.818	0.17665	0.02178	-0.02325
410.34	0.17779	0.04659	0.01907
410.863	0.17964	0.06197	-0.05054
411.386	0.17731	0.03781	-0.03937
411.909	0.17817	0.07059	0.0181
412.431	0.17834	0.03731	0.01699
412.954	0.17583	0.04556	-0.0009232
413.477	0.17941	0.00981	-0.01566
414	0.18883	-0.01866	0.0318
414.522	0.18534	0.02499	0.00508
415.045	0.17923	0.03684	0.00816
415.568	0.18328	0.03224	0.00414
416.091	0.18253	0.00288	0.00944
416.613	0.18507	0.02429	0.04185
417.136	0.18242	-0.000195238	0.08489
417.659	0.18829	0.01019	0.03593
418.182	0.18988	0.05095	0.00512
418.704	0.18963	0.01798	0.01838
419.227	0.1851	-0.0134	-0.03827
419.75	0.18348	0.02361	0.02259
420.273	0.18861	-0.00264	0.03964
420.795	0.18986	-0.01941	-0.02664
421.318	0.19003	0.03711	0.01191
421.841	0.18547	0.0289	0.04663
422.364	0.18291	0.05109	0.02092
422.886	0.18455	0.03426	0.03954
423.409	0.1845	0.00531	-0.00727
423.932	0.18209	-0.000698962	-0.02382
424.454	0.18113	0.02303	-0.05987
424.977	0.183	0.00313	-0.03004
425.5	0.18563	0.000935616	-0.00913
426.023	0.17993	0.00708	-0.01101
426.546	0.17516	0.03034	-0.0145
427.068	0.17923	0.01982	-0.000175812
427.591	0.17704	0.03237	0.00389
428.114	0.17282	-0.00146	0.04034
428.636	0.17514	0.0402	0.04867
429.159	0.16863	0.02217	0.036
429.682	0.16971	-0.01156	0.01546
430.205	0.17206	0.01768	0.01916
430.727	0.17427	0.02885	0.0208
431.25	0.17186	0.02995	0.00872
431.773	0.17171	0.01594	-0.00443
432.296	0.16876	0.02251	0.0084
432.818	0.17154	0.00466	0.00937
433.341	0.16711	0.00211	-0.02923
433.864	0.16823	0.01084	-0.06009
434.387	0.17072	0.02528	-0.02042
434.909	0.16582	0.02123	0.00188
435.432	0.16381	0.00595	-0.00587
435.955	0.16625	0.04626	-0.02861
436.478	0.16351	0.05559	-0.02279
437	0.16598	0.01821	0.03485
437.523	0.16345	-0.00295	0.01681
438.046	0.16282	0.00394	0.02135
438.569	0.16306	0.00779	-0.00806
439.091	0.16001	0.01554	0.0401
439.614	0.154	0.01101	0.05916
440.137	0.15485	0.03476	0.01855
440.66	0.15531	0.04109	-0.02046
441.182	0.15242	0.02932	0.01144
441.705	0.14802	0.00892	0.0267
442.228	0.13956	0.01473	-0.01484
442.751	0.13535	0.02719	-0.01845
443.273	0.1296	0.01685	-0.05012
443.796	0.12792	0.00581	-0.04557
444.319	0.11902	0.00674	-0.05855
444.842	0.11391	-0.0017	-0.03032
445.364	0.10366	0.03996	0.01961
445.887	0.09625	0.02269	0.02743
446.41	0.09183	-0.00948	-0.00649
446.933	0.08457	-0.02889	-0.01862
447.455	0.07747	-0.02315	-0.02902
447.978	0.07416	-0.00628	0.00777
448.501	0.06734	0.0192	0.0157
449.024	0.05808	0.04627	-0.00571
449.546	0.0452	0.00708	-0.04588
450.069	0.03905	-0.0075	-0.0573
450.592	0.03412	-0.00349	-0.02501
451.115	0.02909	0.00999	-0.00631
451.637	0.02396	-0.03016	-0.01406
452.16	0.01328	-0.01544	0.01916
452.683	0.00621	-0.00427	-0.04147
453.206	0.000908703	-0.01456	-0.03188
453.728	-0.00785	-0.0149	-0.0271
454.251	-0.01256	0.00386	-0.0155
454.774	-0.01659	-0.00505	0.01492
455.297	-0.03143	-0.02118	-0.02378
455.819	-0.03742	-0.01527	-0.05789
456.342	-0.04833	-0.018	-0.03871
456.865	-0.05313	-0.02194	0.00541
457.388	-0.05827	-0.00493	-0.0033
457.91	-0.06606	-0.01068	-0.01398
458.433	-0.06988	-0.01916	-0.02025
458.956	-0.07531	0.00479	-0.03636
459.479	-0.08552	0.01061	-0.04668
460.001	-0.09474	-0.00639	-0.00864
460.524	-0.09719	-0.00739	0.02007
461.047	-0.10868	-0.00706	-0.00797
461.57	-0.11714	0.01066	-0.05543
462.092	-0.12129	-0.01241	-0.03671
462.615	-0.12361	0.01469	-0.05622
463.138	-0.13888	0.01959	-0.02469
463.661	-0.14318	-0.01554	-0.00102
464.183	-0.1572	-0.00295	-0.0333
464.706	-0.16313	0.00856	-0.04121
465.229	-0.1694	0.00868	-0.04515
465.752	-0.17664	0.03371	-0.03657
466.274	-0.18715	0.01647	-0.01772
466.797	-0.19773	0.01008	-0.02722
467.32	-0.20367	-0.03093	-0.04295
467.843	-0.21298	-0.01135	-0.00546
468.365	-0.22134	0.00232	-0.02926
468.888	-0.22489	0.04035	-0.03824
469.411	-0.23734	0.00688	-0.02233
469.934	-0.24131	0.00271	-0.02835
470.456	-0.24595	0.00259	-0.03491
470.979	-0.25283	0.00959	-0.0172
471.502	-0.26003	0.01811	-0.06272
472.025	-0.26356	0.01683	-0.01306
472.547	-0.26321	0.03937	-0.05957
473.07	-0.26807	0.02591	-0.10312
473.593	-0.27916	0.07973	-0.0038
474.116	-0.28292	0.05296	-0.02484
474.638	-0.28494	0.05817	-0.05977
475.161	-0.28499	0.0465	-0.03724
475.684	-0.28919	0.04435	0.01064
476.207	-0.29672	0.02242	-0.02331
476.729	-0.29768	0.02859	-0.03307
477.252	-0.29426	0.03162	-0.0099
477.775	-0.30784	0.04054	-0.02879
478.298	-0.30466	0.08851	-0.02839
478.82	-0.30892	0.06769	-0.01805
479.343	-0.31855	0.04737	-0.03287
479.866	-0.318	0.08502	-0.04038
480.389	-0.31854	0.04401	-0.0245
480.911	-0.32473	0.01877	-0.01818
481.434	-0.32982	0.04554	0.04006
481.957	-0.33103	0.06318	-0.02427
482.48	-0.33635	0.10407	-0.03204
483.002	-0.34135	0.09547	-0.00546
483.525	-0.35592	0.03935	-0.04468
484.048	-0.35851	0.04663	-0.0313
484.571	-0.36548	0.05943	-0.0237
485.093	-0.37774	0.06651	-0.03179
485.616	-0.38553	0.05274	-0.01301
486.139	-0.39655	0.1148	-0.01376
486.662	-0.40066	0.07446	-0.02359
487.184	-0.425	0.06387	-0.01007
487.707	-0.43874	0.09389	0.00354
488.23	-0.44596	0.10902	-0.03508
488.753	-0.4609	0.0633	-0.01646
489.275	-0.48277	0.06671	0.00783
489.798	-0.49963	0.08061	0.03978
490.321	-0.51593	0.08973	-0.01001
490.844	-0.53107	0.06429	-0.06239
491.366	-0.55651	0.09458	-0.04954
491.889	-0.57452	0.11316	-0.02883
492.412	-0.59217	0.10132	0.00482
492.935	-0.62055	0.11643	-0.00215
493.457	-0.64129	0.1034	0.01246
493.98	-0.66165	0.12326	-0.01676
494.503	-0.6864	0.12443	-0.05352
495.026	-0.71042	0.10456	-0.03417
495.548	-0.7369	0.1313	0.00384
496.071	-0.76552	0.14416	0.02886
496.594	-0.7901	0.14722	0.03639
497.117	-0.82055	0.10735	0.02624
497.639	-0.84811	0.11829	0.01017
498.162	-0.87381	0.13255	0.000906771
498.685	-0.89494	0.12219	0.0145
499.208	-0.91922	0.19889	0.03947
499.73	-0.94044	0.18037	0.04948
500.253	-0.96001	0.16351	0.01699
500.776	-0.97406	0.19199	0.03338
501.299	-0.9745	0.20035	0.0206
501.821	-0.98926	0.20496	0.0246
502.344	-1.00002	0.1369	0.03243
502.867	-0.99232	0.20034	0.04043
503.39	-0.98733	0.23024	0.06929
503.912	-0.97965	0.3007	0.08907
504.435	-0.9675	0.31056	0.08167
504.958	-0.95144	0.25164	0.10208
505.481	-0.9341	0.25153	0.04787
506.003	-0.90328	0.26306	0.08329
506.526	-0.87108	0.32872	0.10961
507.049	-0.8382	0.27055	0.10184
507.572	-0.81161	0.26448	0.10316
508.094	-0.78501	0.27655	0.13726
508.617	-0.74715	0.28238	0.1595
509.14	-0.70875	0.24034	0.16362
509.663	-0.67126	0.26013	0.12596
510.185	-0.63158	0.30093	0.15737
510.708	-0.59691	0.30049	0.17853
511.231	-0.55973	0.33823	0.16191
511.754	-0.52681	0.29769	0.16012
512.276	-0.49493	0.19676	0.15299
512.799	-0.47088	0.21355	0.15577
513.322	-0.43648	0.17733	0.16704
513.845	-0.40069	0.21184	0.15161
514.367	-0.37493	0.20085	0.14577
514.89	-0.35434	0.1152	0.15337
515.413	-0.3338	0.1161	0.12393
515.936	-0.30567	0.06883	0.15361
516.458	-0.28329	0.03264	0.19886
516.981	-0.26899	0.06028	0.18848
517.504	-0.25345	0.01707	0.13807
518.027	-0.23305	-0.01967	0.10183
518.549	-0.21763	-0.00741	0.1127
519.072	-0.20105	-0.08795	0.17119
519.595	-0.18449	-0.06329	0.11857
520.118	-0.17385	-0.18713	0.13101
520.64	-0.16428	-0.1896	0.11441
521.163	-0.15386	-0.18453	0.10563
521.686	-0.14479	-0.23929	0.11342
522.209	-0.1352	-0.24645	0.08617
522.731	-0.12389	-0.25729	0.04872
523.254	-0.11384	-0.3073	0.07831
523.777	-0.11332	-0.36862	0.12246
524.3	-0.10433	-0.38761	0.06863
524.822	-0.09417	-0.47726	0.07258
525.345	-0.09069	-0.57874	0.08453
525.868	-0.08433	-0.55984	0.08082
526.391	-0.07755	-0.58875	0.05951
526.913	-0.07611	-0.59086	0.11042
527.436	-0.06998	-0.6553	0.0178
527.959	-0.05974	-0.66295	0.06883
528.482	-0.05351	-0.74664	0.11751
529.004	-0.04739	-0.78673	0.15536
529.527	-0.04436	-0.78084	0.13345
530.05	-0.04119	-0.76893	0.14342
530.573	-0.03907	-0.85472	0.09898
531.095	-0.03033	-0.91964	0.11369
531.618	-0.02946	-0.95736	0.11907
532.141	-0.02701	-0.9711	0.17781
532.664	-0.01962	-0.91767	0.18633
533.186	-0.01933	-0.9858	0.18409
533.709	-0.022	-0.9885	0.13203
534.232	-0.01026	-0.94751	0.16847
534.755	-0.01192	-0.94808	0.14358
535.277	-0.01428	-0.89315	0.20482
535.8	-0.00852	-0.99986	0.24291
536.323	-0.000121745	-0.97457	0.20054
536.846	0.000104429	-0.96577	0.1704
537.368	-0.000694961	-0.96286	0.16501
537.891	-4.88314e-05	-0.96232	0.15772
538.414	0.00159	-0.89973	0.16553
538.937	0.00196	-0.92737	0.18927
539.459	0.00367	-0.93349	0.28067
539.982	0.00636	-0.93418	0.23626
540.505	0.00152	-0.87633	0.23671
541.027	0.00743	-0.90545	0.19926
541.55	0.00662	-0.9477	0.22042
542.073	0.01121	-0.86124	0.25956
542.596	0.01637	-0.84954	0.21816
543.118	0.01613	-0.79389	0.20969
543.641	0.01364	-0.74683	0.20731
544.164	0.02304	-0.78436	0.19204
544.687	0.01613	-0.89659	0.25667
545.209	0.01969	-0.82843	0.22324
545.732	0.02065	-0.7587	0.18258
546.255	0.01957	-0.78341	0.13857
546.778	0.0251	-0.771	0.14154
547.3	0.02126	-0.7777	0.11971
547.823	0.02625	-0.70789	0.06131
548.346	0.0243	-0.6877	0.10704
548.869	0.025	-0.69358	0.13109
549.391	0.02537	-0.71286	0.14562
549.914	0.02697	-0.70116	0.1706
550.437	0.02749	-0.72455	0.13188
550.96	0.03275	-0.67265	0.14956
551.482	0.03081	-0.58672	0.16857
552.005	0.03092	-0.54451	0.11483
552.528	0.03348	-0.52511	0.11104
553.051	0.03567	-0.62469	0.05365
553.573	0.0376	-0.61629	0.0419
554.096	0.03207	-0.5154	0.11718
554.619	0.03347	-0.54727	0.10404
555.142	0.03037	-0.47382	0.05793
555.664	0.03101	-0.49082	0.01549
556.187	0.0341	-0.53902	-0.06175
556.71	0.03262	-0.46077	-0.06511
557.233	0.03351	-0.47202	-0.06451
557.755	0.0362	-0.43831	-0.08273
558.278	0.03147	-0.39505	-0.09999
558.801	0.03554	-0.38746	-0.08949
559.324	0.03774	-0.48247	-0.15692
559.846	0.04031	-0.39198	-0.15539
560.369	0.03075	-0.383	-0.20202
560.892	0.03315	-0.37864	-0.20916
561.415	0.03906	-0.36741	-0.23987
561.937	0.03402	-0.31848	-0.26602
562.46	0.03595	-0.29325	-0.28342
562.983	0.03946	-0.26692	-0.35919
563.506	0.03769	-0.27586	-0.4131
564.028	0.03931	-0.22436	-0.38749
564.551	0.03772	-0.25539	-0.43131
565.074	0.04342	-0.24573	-0.41621
565.597	0.04728	-0.25417	-0.46594
566.119	0.04291	-0.23854	-0.51853
566.642	0.04745	-0.24593	-0.5454
567.165	0.04383	-0.22995	-0.62408
567.688	0.04126	-0.25953	-0.71052
568.21	0.04298	-0.18746	-0.66771
568.733	0.05031	-0.21612	-0.62874
569.256	0.04466	-0.21748	-0.69942
569.779	0.04837	-0.21703	-0.71288
570.301	0.04868	-0.20085	-0.67059
570.824	0.04448	-0.14546	-0.71012
571.347	0.04993	-0.12666	-0.74457
571.87	0.05261	-0.13556	-0.78168
572.392	0.04451	-0.12718	-0.81326
572.915	0.05689	-0.10994	-0.79535
573.438	0.05749	-0.10414	-0.92097
573.961	0.05342	-0.10024	-0.8422
574.483	0.05292	-0.04477	-0.82722
575.006	0.05228	-0.0765	-0.85657
575.529	0.05318	-0.1249	-0.91627
576.052	0.05363	-0.07729	-0.83704
576.574	0.05444	-0.12593	-0.83615
577.097	0.05048	-0.16304	-0.89925
577.62	0.0517	-0.07971	-0.8771
578.143	0.05546	-0.12445	-0.8364
578.665	0.05606	-0.06492	-0.86228
579.188	0.05683	-0.05281	-0.89335
579.711	0.0581	-0.04271	-0.93783
580.234	0.05535	-0.1139	-0.99981
580.756	0.0558	-0.09302	-0.95726
581.279	0.05264	-0.06358	-0.88464
581.802	0.04445	0.00139	-0.88093
582.325	0.04689	-0.10253	-0.89877
582.847	0.0472	-0.07988	-0.93605
583.37	0.05214	-0.06194	-0.92794
583.893	0.05045	-0.08114	-0.87033
584.416	0.0541	0.00778	-0.95842
584.938	0.05166	-0.00725	-0.94205
585.461	0.04346	0.00176	-0.79652
585.984	0.04278	-0.02026	-0.92077
586.507	0.0439	-0.03445	-0.79642
587.029	0.04592	-0.01742	-0.78395
587.552	0.04797	-0.0768	-0.83757
588.075	0.04335	-0.07685	-0.8219
588.598	0.04414	-0.04769	-0.91922
589.12	0.04605	-0.03036	-0.8039
589.643	0.05404	0.00483	-0.74836
590.166	0.04911	0.02032	-0.74499
590.689	0.04722	-0.000657802	-0.70555
591.211	0.0464	0.00582	-0.74085
591.734	0.05763	0.00801	-0.63844
592.257	0.05155	-0.01842	-0.61593
592.78	0.05216	0.01486	-0.61028
593.302	0.04404	-0.00113	-0.6023
593.825	0.04206	-0.01313	-0.59366
594.348	0.04476	0.04516	-0.56086
594.871	0.03852	0.0225	-0.54578
595.393	0.0458	0.000621372	-0.53807
595.916	0.04953	-0.03355	-0.48451
596.439	0.04545	-0.03678	-0.44201
596.962	0.04841	0.02037	-0.4305
597.484	0.04363	-0.04353	-0.43789
598.007	0.04486	-0.06384	-0.39715
598.53	0.04707	-0.09023	-0.3615
599.053	0.04785	-0.06523	-0.42083
599.575	0.05137	0.0212	-0.34647
600.098	0.05172	0.03192	-0.38201
600.621	0.04347	0.0381	-0.36436
601.144	0.04656	-0.01177	-0.2962
601.666	0.03907	-0.09987	-0.34408
602.189	0.03759	-0.05442	-0.28049
602.712	0.04121	0.01868	-0.2782
603.235	0.04235	0.05526	-0.25827
603.757	0.04971	0.00435	-0.22634
604.28	0.04011	-0.00614	-0.27353
604.803	0.04087	0.00912	-0.24337
605.326	0.0375	0.01552	-0.21726
605.848	0.0401	-0.02573	-0.2235
606.371	0.04151	0.0197	-0.16531
606.894	0.04256	0.02609	-0.16844
607.417	0.04012	0.03682	-0.19939
607.939	0.04184	0.00422	-0.18017
608.462	0.04637	0.00348	-0.11951
608.985	0.05255	-0.00274	-0.15211
609.508	0.05311	-0.0387	-0.15618
610.03	0.04602	0.03596	-0.11503
610.553	0.04147	-0.01316	-0.08981
611.076	0.03812	0.01313	-0.08178
611.599	0.04486	0.07459	-0.04879
612.121	0.04409	-0.02776	-0.07094
612.644	0.04394	-0.0382	-0.05263
613.167	0.04247	-0.03735	-0.06795
613.69	0.04709	-0.0196	-0.02283
614.212	0.04834	0.02337	-0.02859
614.735	0.03765	0.02797	-0.00433
615.258	0.04358	0.04909	-0.06019
615.781	0.04449	0.06193	-0.02277
616.303	0.04846	0.06603	0.02905
616.826	0.04761	0.10333	-6.52172e-05
617.349	0.04264	-0.02988	-0.00939
617.872	0.05105	0.03428	-0.06869
618.394	0.04778	-0.02013	0.05388
618.917	0.04988	-0.08407	0.02141
619.44	0.04294	-0.0828	-0.03836
619.963	0.03906	-0.04298	0.00789
620.485	0.04331	-0.08827	0.03182
621.008	0.05467	-0.06666	-0.05769
621.531	0.04963	0.00651	-0.04459
622.054	0.04695	0.01896	0.05388
622.576	0.03762	0.0138	-0.0097
623.099	0.04125	0.01365	0.01282
623.622	0.04311	-0.02508	0.02382
624.145	0.05226	-0.03876	-0.00641
624.667	0.04918	-0.01324	0.000822081
625.19	0.04899	-0.02145	0.0484
625.713	0.04263	-0.02373	-0.00942
626.236	0.04957	-0.00834	0.00774
626.758	0.05049	0.03629	0.02157
627.281	0.04342	0.06092	0.0797
627.804	0.0365	-0.00282	0.02622
628.327	0.04258	-0.05538	0.0088
628.849	0.04851	-0.04846	0.06613
629.372	0.04836	-0.02769	0.06067
629.895	0.04884	-0.000887563	0.00593
630.418	0.04356	0.01407	0.0038
630.94	0.04311	0.05654	0.06155
631.463	0.04058	0.04477	0.02361
631.986	0.04842	0.0492	0.05956
632.509	0.04324	0.00367	0.07791
633.031	0.04203	0.01205	-0.02689
633.554	0.03559	0.00406	-0.00372
634.077	0.04962	-0.01889	0.03032
634.6	0.04804	0.01256	0.0644
635.122	0.03566	-0.03693	0.03885
635.645	0.037	-0.10478	0.07397
636.168	0.03705	-0.10321	0.05523
636.691	0.02916	-0.000484052	0.02064
637.213	0.02687	0.04358	-0.00148
637.736	0.03422	0.04305	0.04079
638.259	0.03361	-0.02615	0.05229
638.782	0.03826	-0.03319	-0.01499
639.304	0.04259	-0.0299	0.03718
639.827	0.04481	-0.0344	0.0197
640.35	0.03149	-0.04955	0.08004
640.873	0.03176	-0.00541	0.03049
641.395	0.02601	0.05378	0.0167
641.918	0.02103	-0.02128	-0.02836
642.441	0.02237	-0.04796	-0.00552
642.964	0.02923	-0.00501	0.0443
643.486	0.03102	0.035	0.01756
644.009	0.02315	-0.0018	0.10635
644.532	0.0309	-0.07067	0.07219
645.055	0.03249	-0.08304	0.05641
645.577	0.01983	0.03343	0.0444
646.1	0.01616	-0.01177	0.02762
646.623	0.01711	0.05205	0.03788
647.145	0.02669	0.03019	0.03175
647.668	0.02152	0.04216	0.01428
648.191	0.0167	-0.05303	0.03731
648.714	0.01799	0.00402	0.08617
649.236	0.02017	0.0063	0.08207
649.759	0.01179	0.0143	0.06745
650.282	0.00424	-0.11353	0.06425
650.805	0.01166	-0.11909	0.11475
651.327	0.016	-0.0514	0.07502
651.85	0.01439	0.02123	0.06014
652.373	0.01039	0.05601	-0.00282
652.896	0.01406	-0.06843	0.05128
653.418	0.00792	-0.10221	0.09133
653.941	0.01565	-0.02519	0.12702
654.464	0.01367	0.05668	0.11951
654.987	0.01938	0.01762	0.06204
655.509	0.0048	-0.03775	0.0435
656.032	0.01878	0.02224	0.09205
656.555	0.01566	-0.032	0.05958
657.078	0.01134	-0.08191	0.03098
657.6	0.01366	-0.04754	0.06869
658.123	0.01162	-0.09869	0.03175
658.646	0.02318	-0.1093	0.03264
659.169	0.01537	-0.01757	0.062
659.691	0.00643	-0.02488	0.03785
660.214	0.00519	-0.02194	-0.0309
660.737	-0.000484568	-0.0897	0.05331
661.26	0.01374	-0.07606	0.0853
661.782	0.00745	-0.08956	0.04375
662.305	0.01337	-0.03533	0.00761
662.828	-0.00403	0.00805	0.03558
663.351	0.000304619	-0.01371	0.02016
663.873	0.00328	0.04973	0.04393
664.396	-0.00149	-0.06204	0.0679
664.919	-0.00633	0.04456	0.00715
665.442	0.00845	0.00498	0.06245
665.964	0.000350495	0.07168	0.05894
666.487	-0.01014	0.00433	-0.04233
667.01	0.00273	-0.02332	0.00856
667.533	0.0041	0.01565	0.03419
668.055	0.00781	-0.08365	0.10882
668.578	-0.0021	-0.07034	-0.00155
669.101	0.00431	-0.05858	-0.01192
669.624	0.0091	0.00441	0.08589
670.146	0.00287	0.03756	0.05024
670.669	0.00526	0.04446	0.02403
671.192	0.00133	0.01143	-0.000290463
671.715	-0.00389	-0.08823	0.01302
672.237	-0.00509	-0.00945	0.02154
672.76	0.00346	0.03203	-0.01942
673.283	-0.00674	-0.05822	0.01924
673.806	-0.00133	-0.10094	0.00286
674.328	-0.0041	-0.11082	0.0526
674.851	-0.0023	-0.0859	0.09393
675.374	0.00996	-0.00268	0.01538
675.897	0.00898	-0.06925	0.000727816
676.419	-0.00209	-0.08235	0.09151
676.942	-0.00263	-0.06551	-0.03651
677.465	-0.00473	0.0118	0.03612
677.988	0.00121	-0.00343	0.05569
678.51	-0.00201	-0.03525	-0.01119
679.033	0.00111	-0.05885	0.02591
679.556	-0.000455676	-0.03548	0.09838
680.079	0.00258	-0.05753	0.01308
680.601	0.01531	0.02608	0.01658
681.124	-0.00282	-0.00955	0.01818
681.647	0.01613	-0.09584	0.00539
682.17	0.00564	-0.01137	0.01342
682.692	0.00697	-0.00812	0.01567
683.215	0.000612725	-0.05843	-0.00215
683.738	-0.00664	-0.08393	-0.06722
684.261	0.00746	-0.05513	0.02152
684.783	0.00145	-0.02873	0.06791
685.306	0.01006	0.05725	0.0225
685.829	0.01078	-0.0666	-0.0118
686.352	0.00901	-0.05146	0.00593
686.874	3.0794e-05	-0.00732	-0.00808
687.397	-0.00642	-0.000993609	0.09412
687.92	-0.000495043	0.00902	0.08284
688.443	0.00322	-0.02031	-0.03487
688.965	-0.00647	-0.02029	0.00454
689.488	0.00178	-0.05813	-0.02741
690.011	0.000694426	-0.02731	0.00862
690.534	-4.44081e-05	-0.01456	0.01196
691.056	0.00847	-0.02077	-0.0267
691.579	-0.0024	0.07728	0.00926
692.102	-0.00192	-0.05547	0.1128
692.625	-0.000472767	-0.07323	-0.02024
693.147	-0.000458272	-0.05738	0.06391
693.67	0.00165	-0.00185	-0.03223
694.193	-0.000857572	-0.06493	0.02365
694.716	-0.000749814	-0.1107	0.07735
695.238	0.00314	-0.06537	0.07472
695.761	-0.00675	-0.02905	0.0249
696.284	0.01128	0.0286	0.03745
696.807	0.0056	-0.00714	0.01647
697.329	-0.00469	-0.02705	0.06766
697.852	-0.00405	0.0229	0.00373
698.375	-0.0126	-0.04613	0.00872
698.898	-0.000142349	-0.03839	-0.06399
699.42	-0.01265	-0.05134	-0.04945
699.943	-0.01418	-0.04462	-0.04731
700.466	-0.00208	-0.04763	-0.01014
700.989	0.00549	-0.11305	0.03888
701.511	0.000426077	-0.08407	0.00831
702.034	-0.00947	-0.11428	0.04413
702.557	0.00662	-0.21111	-0.06187
703.08	-0.01101	-0.11899	-0.04517
703.602	-0.00613	-0.08399	0.01746
704.125	-0.01941	-0.02155	0.008
704.648	-0.02219	-0.12081	0.0304
705.171	-0.01612	-0.01175	0.06686
705.693	-0.01009	-0.02386	0.00722
706.216	-0.00899	-0.13218	-0.05589
706.739	-0.01465	0.00724	-0.03873
707.262	-0.01013	-0.07588	0.00667
707.784	0.00924	-0.0217	-0.02457
708.307	-0.0159	0.01874	-0.02735
708.83	-0.00291	0.08452	-0.05016
709.353	-0.01443	0.02402	-0.0844
709.875	-0.01539	-0.00575	-0.06735
710.398	-0.01267	-0.00953	0.04475
710.921	-0.00421	-0.09528	-0.04369
711.444	0.0063	-0.0025	-0.00854
711.966	-0.00881	0.00301	0.02807
712.489	0.00161	-0.15271	-0.01951
713.012	-0.00646	-0.12341	0.0129
713.535	-0.01014	-0.09244	0.0162
714.057	-0.00282	-0.00523	0.00755
714.58	-0.00759	-0.0127	0.02253
715.103	-0.00969	-0.16007	-0.06668
715.626	-0.00611	-0.12767	-0.09264
716.148	-0.00472	-0.0021	-0.05607
716.671	-0.01273	-0.05913	-0.01228
717.194	-0.00862	-0.03109	-0.03143
717.717	-0.00483	-0.10362	-0.04869
718.239	-0.00733	-0.11423	0.01049
718.762	-0.00607	-0.02726	0.09528
719.285	-0.00571	-0.05955	-0.04546
719.808	0.00337	-0.01765	-0.04289
720.33	0.00717	-0.1323	-0.06539
720.853	0.00887	-0.12338	0.02155
721.376	-0.00625	-0.06863	-0.09337
721.899	0.00203	-0.1251	-0.06145
722.421	-0.01181	-0.05062	0.01247
722.944	0.00494	-0.10952	0.11307
723.467	0.00743	-0.09441	0.06178
723.99	-0.000356518	-0.0752	0.0714
724.512	0.00844	-0.08986	0.01731
725.035	0.01093	-0.07612	-0.07655
725.558	-0.00452	-0.063	-0.03324
726.081	-0.00824	-0.04394	-0.01338
726.603	0.00181	0.07098	-0.04838
727.126	-0.00841	-0.01353	-0.02939
727.649	-0.01044	-0.11413	-0.05618
728.172	0.000121034	-0.01576	0.05789
728.694	0.00405	-0.0276	-0.00348
729.217	0.00746	-0.00739	-0.01344
729.74	-0.00564	-0.01734	0.03125
730.263	-0.01109	-0.08095	-0.05159
730.785	0.000799147	-0.01024	-0.0027
731.308	-0.00253	-0.03547	-0.02416
731.831	-0.02357	-0.06759	-0.02181
732.354	0.00245	-0.17127	-0.0134
732.876	0.01228	-0.0402	0.01896
733.399	-0.00166	-0.16145	0.02796
733.922	-0.0022	-0.14217	0.05327
734.445	-0.02123	-0.00636	0.01624
734.967	-0.0063	-0.02375	-0.14713
735.49	-0.01784	-0.0951	-0.1022
736.013	-0.0217	-0.0751	-0.10494
736.536	-0.00792	-0.14755	0.02184
737.058	-0.01345	-0.08071	0.05553
737.581	-0.000251384	0.04274	0.06105
738.104	-0.00329	0.03556	-0.02111
738.627	-0.01732	-0.00614	-0.02417
739.149	-0.01603	-0.10758	-0.09663
739.672	-0.00556	-0.02686	-0.04166
740.195	0.00689	-0.10499	0.01179
740.718	-0.00182	-0.16779	-0.00339
741.24	0.00347	-0.08333	-0.01779
741.763	-0.000788461	-0.04235	0.06103
742.286	0.01047	0.04707	0.04314
742.809	0.00206	0.12427	-0.04163
743.331	0.01547	0.10841	-0.04123
743.854	0.01	-0.05335	-0.03949
744.377	0.01179	0.0376	-0.04162
744.9	0.00203	0.14923	-0.03965
745.422	0.00428	-0.1055	-0.000175878
745.945	-0.00724	-0.11251	-0.14548
746.468	0.00232	0.01048	-0.05237
746.991	-0.01379	0.05853	-0.06358
747.513	0.00286	0.00408	0.00289
748.036	-0.000373508	0.01673	-0.0115
748.559	0.00718	0.05576	-0.08469
749.082	0.000108107	-0.08037	-0.06467
749.604	-0.00258	-0.07762	-0.09676
750.127	0.01889	-0.10721	-0.03732
750.65	0.00633	-0.03847	-0.02692
751.173	0.00529	0.05683	0.04418
751.695	0.01597	0.18969	-0.00836
752.218	0.02498	-0.02863	-0.03881
752.741	0.0288	-0.01106	-0.02571
753.264	0.01966	-0.02286	-0.04515
753.786	0.01832	-0.04814	-0.05794
754.309	0.02291	-0.01694	-0.00065642
754.832	0.02013	0.03959	0.019
755.355	0.02105	0.02279	-0.00741
755.877	0.03372	-0.04532	-0.00578
756.4	0.02246	-0.02235	-0.05172
756.923	0.03766	0.07061	0.01194
757.446	0.03648	0.01897	0.15754
757.968	0.03324	0.05026	0.04027
758.491	0.04931	0.07308	0.04302
759.014	0.05834	0.02525	-0.04562
759.537	0.04463	-0.03189	0.06436
760.059	0.045	0.00307	0.0441
760.582	0.03421	-0.03142	-0.0173
761.105	0.04332	-0.07783	0.09378
761.628	0.03862	0.03809	0.08594
762.15	0.03072	-0.03656	-0.06687
762.673	0.02328	0.00547	-0.00693
763.196	0.04134	0.01184	0.04155
763.718	0.03638	-0.02507	0.02016
764.241	0.05186	-0.01394	0.01648
764.764	0.04806	-0.08473	-0.0337
765.287	0.02888	0.01716	-0.04662
765.809	0.02987	-0.03845	-0.03814
766.332	0.02766	-0.04256	-0.01007
766.855	0.02986	0.00609	0.05604
767.378	0.03209	-0.04772	-0.00677
767.9	0.05158	-0.08099	-0.00741
768.423	0.04185	0.00911	-0.04424
768.946	0.03689	-0.1058	-0.05992
769.469	0.05192	-0.08936	0.00324
769.991	0.04573	-0.06588	0.1209
770.514	0.04718	-0.0426	0.06076
771.037	0.03628	-0.03157	0.06108
771.56	0.0368	-0.07771	-0.08041
772.082	0.033	-0.00983	-0.0124
772.605	0.03833	-0.05807	-0.07324
773.128	0.04943	-0.05289	0.10992
773.651	0.04408	0.09799	0.09174
774.173	0.02529	-0.05108	0.18846
774.696	0.02967	-0.00985	0.20588
775.219	0.03256	0.01238	0.03266
775.742	0.04302	0.03134	0.05687
776.264	0.02147	-0.02336	-0.12496
776.787	0.03784	-6.10294e-05	0.01885
777.31	0.04001	-0.06619	0.07813
777.833	0.02459	-0.12783	-0.00103
778.355	0.01401	0.00523	-0.07136
778.878	0.02072	-0.03489	-0.04972
779.401	-0.00706	-0.10542	0.02263
779.924	0.02312	-0.04363	-0.03907
780.446	0.02509	-0.10387	0.00861
780.969	0.01514	0.0065	-0.05614
781.492	0.03666	0.14588	-0.0157
782.015	0.02676	0.15871	-0.00585
782.537	0.03202	0.09226	-0.01304
783.06	0.01567	-0.05923	-0.13647
783.583	0.01804	-0.000264686	-0.24203
784.106	0.03046	-0.10409	-0.03134
784.628	0.02783	-0.1642	3.82138e-05
785.151	0.03213	-0.19392	-0.07442
785.674	0.03195	-0.00287	0.02133
786.197	0.02934	-0.05939	-0.05685
786.719	0.04399	-0.1403	-0.06272
787.242	0.05618	-0.02745	-0.0032
787.765	0.06612	-0.0693	0.02957
788.288	0.0456	0.07311	0.02109
788.81	0.05712	0.16667	-0.0128
789.333	0.05747	0.07405	0.00126
789.856	0.04531	-0.04394	0.05171
790.379	0.06211	0.03963	0.03243
790.901	0.05045	-0.06471	0.03003
791.424	0.05573	-0.0041	0.01929
791.947	0.04859	0.07368	0.00306
792.47	0.03451	0.13188	0.04223
792.992	0.0642	-0.05366	0.01038
793.515	0.07369	-0.02097	-0.02714
794.038	0.05801	-0.13689	-0.00347
794.561	0.07166	-0.10385	0.01467
795.083	0.10194	0.07992	0.03457
795.606	0.09079	0.06788	0.15164
796.129	0.06957	0.09561	-0.01784
796.652	0.09761	0.06076	-0.0458
797.174	0.11027	0.12728	-0.03718
797.697	0.12551	0.05285	0.0877
798.22	0.10465	0.04764	-0.06018
798.743	0.10247	0.051	-0.0699
799.265	0.10146	-0.05914	-0.03351
799.788	0.11075	0.00461	0.02709
800.311	0.10339	-0.03171	0.03103
800.834	0.10093	-0.09528	0.11876
801.356	0.1045	-0.00482	0.09013
801.879	0.11862	-0.13028	-0.07614
802.402	0.10466	-0.01987	0.06173
802.925	0.1257	0.07981	0.17022
803.447	0.13637	0.14239	0.03808
803.97	0.14493	-0.06131	-0.06149
804.493	0.13187	-0.01676	-0.09913
805.016	0.11773	0.08146	-0.0093
805.538	0.12511	0.07446	0.01549
806.061	0.11233	-0.03381	-0.00476
806.584	0.11197	0.08958	0.07095
807.107	0.11445	0.02915	0.12353
807.629	0.13385	0.01516	0.02813
808.152	0.08664	0.1453	0.04755
808.675	0.10484	0.07563	-0.16521
809.198	0.08878	0.13138	-0.04294
809.72	0.08766	0.01223	0.10475
810.243	0.13379	0.1358	-0.08855
810.766	0.08205	0.31464	0.21818
811.289	0.01663	0.12415	0.04472
811.811	0.02804	0.49025	-0.07767
812.334	0.04066	0.34005	-0.17592
812.857	0.02013	0.42411	-0.1406
813.38	-0.00747	0.39568	-0.12351
813.902	0.01622	0.23602	0.15184
814.425	0.03177	0.52325	-0.03896
814.948	-0.01321	0.80731	0.05062
815.471	-0.00186	0.45787	-0.13506
815.993	-0.01394	0.15916	-0.1929
816.516	0.00456	0.73281	0.16114
817.039	-0.00846	0.54927	-0.29702
817.562	-0.00168	0.66687	0.18143
818.084	-0.00329	0.41604	-0.32792
818.607	-0.01789	0.64576	0.17681
819.13	-0.01052	0.94271	0.12858
819.653	-0.02014	0.18337	0.16217
820.175	-0.01878	0.73504	-0.37677
820.698	-0.03715	0.83845	-0.2148
821.221	-0.01078	0.87682	-0.03698
821.744	-0.03026	0.30719	-0.2015
822.266	-0.03355	0.21611	0.26019
822.789	-0.01079	0.5938	0.05843
823.312	-0.02667	0.73204	-0.13768
823.835	-0.0318	0.46391	0.07903
824.357	-0.0351	0.57125	-0.13317
824.88	-0.04093	0.88629	-0.0862
825.403	-0.03144	0.79295	0.01342
825.926	-0.05011	0.67118	-0.00517
826.448	-0.03832	0.8199	0.1638

## Sheet: Fig4c
	Mon_DCM_decay		Dim_DCM_decay		Tri_DCM_decay		Tetra_DCM_decay
-29580	0.000246405	-29320	-0.000250237	-29500	0.00171	-29500	-0.000833402
-29560	0.0037	-29300	-0.00543	-29480	0.00124	-29480	0.00492
-29540	0.00266	-29280	-0.00314	-29460	-0.00153	-29460	0.00368
-29520	-0.00147	-29260	-0.00657	-29440	0.00194	-29440	-0.00368
-29500	0.00301	-29240	-0.00141	-29420	-0.000608078	-29420	-0.00409
-29480	-0.000785166	-29220	0.00265	-29400	0.00147	-29400	0.00121
-29460	0.0044	-29200	0.00265	-29380	-0.00199	-29380	-0.00042467
-29440	0.00266	-29180	-0.00657	-29360	0.000316409	-29360	0.00534
-29420	-9.77137e-05	-29160	0.000909448	-29340	0.00054786	-29340	-0.00206
-29400	-0.00216	-29140	-0.00486	-29320	0.000316409	-29320	-1.55531e-05
-29380	0.000590828	-29120	0.000329251	-29300	-0.00153	-29300	0.00204
-29360	-0.00044156	-29100	0.00149	-29280	-0.00291	-29280	0.00162
-29340	0.00266	-29080	0.00382	-29260	0.0045	-29260	0.000393988
-29320	-0.00352	-29060	0.00558	-29240	0.00287	-29240	0.00121
-29300	-0.00216	-29040	0.00265	-29220	-0.00429	-29220	0.000393988
-29280	-0.00147	-29020	0.000329251	-29200	-0.00566	-29200	-0.00124
-29260	-0.00318	-29000	-0.00141	-29180	-0.00291	-29180	-0.00246
-29240	-0.0025	-28980	0.000329219	-29160	0.000547903	-29160	-0.00083344
-29220	-0.00113	-28960	0.000329219	-29140	-0.000377162	-29140	0.00121
-29200	-0.00387	-28940	0.000329219	-29120	-0.00291	-29120	0.00204
-29180	-0.000441528	-28920	0.00675	-29100	-0.000608121	-29100	0.00121
-29160	-0.00216	-28900	-0.00141	-29080	0.00147	-29080	0.000393988
-29140	0.00266	-28880	-0.00486	-29060	0.00171	-29060	0.00121
-29120	0.00128	-28860	-0.00082892	-29040	0.0038	-29040	0.00534
-29100	-9.77137e-05	-28840	-0.000250237	-29020	0.00147	-29020	-0.00083344
-29080	-0.00181	-28820	-0.000828888	-29000	-0.00107	-29000	-0.0053
-29060	-9.76817e-05	-28800	0.00441	-28980	-0.00199	-28980	0.00162
-29040	-0.00044156	-28780	-0.000250237	-28960	-0.00337	-28960	-0.0053
-29020	0.000590828	-28760	0.00324	-28940	-0.00014608	-28940	0.00451
-29000	-0.00216	-28740	0.00324	-28920	-0.00245	-28920	0.00368
-28980	0.00301	-28720	-0.00198	-28900	0.00544	-28900	0.00121
-28960	-0.0025	-28700	0.00324	-28880	-0.000838914	-28880	-0.00246
-28940	0.00059086	-28680	0.00265	-28860	0.00147	-28860	-0.00409
-28920	-9.77137e-05	-28660	0.000909448	-28840	0.00147	-28840	-0.00246
-28900	-0.00352	-28640	0.00558	-28820	-0.00222	-28820	0.000393988
-28880	-0.00147	-28620	-0.000250205	-28800	-0.00452	-28800	0.00327
-28860	0.00197	-28600	0.00558	-28780	-0.00222	-28780	0.00617
-28840	0.00197	-28580	-0.00371	-28760	-0.000608121	-28760	0.00245
-28820	0.00128	-28560	-0.006	-28740	0.000779392	-28740	0.00162
-28800	0.00475	-28540	0.00558	-28720	0.00217	-28720	0.00245
-28780	0.00301	-28520	-0.00198	-28700	0.00591	-28700	-0.00124
-28760	0.000590828	-28500	-0.00256	-28680	0.00124	-28680	-0.00368
-28740	-0.00044156	-28480	0.00324	-28660	0.00101	-28660	-0.00206
-28720	0.000590828	-28460	-0.000828888	-28640	-0.0013	-28640	-0.00206
-28700	-9.77137e-05	-28440	-0.006	-28620	-0.00314	-28620	0.00121
-28680	0.00405	-28420	-0.000828888	-28600	0.00147	-28600	0.00617
-28660	-9.77137e-05	-28400	-0.00141	-28580	0.00171	-28580	-0.00206
-28640	0.00336	-28380	0.00793	-28560	0.000779392	-28560	-0.00652
-28620	0.00128	-28360	-0.00428	-28540	-0.000838957	-28540	-1.55531e-05
-28600	-0.000785134	-28340	-0.00371	-28520	0.00171	-28520	0.00327
-28580	-0.00113	-28320	-0.000250237	-28500	-0.00107	-28500	-0.00165
-28560	0.000246405	-28300	0.00558	-28480	-0.00014608	-28480	0.00162
-28540	0.00128	-28280	-0.00141	-28460	0.00194	-28460	0.0041
-28520	0.00266	-28260	-0.00198	-28440	-0.00153	-28440	-0.00206
-28500	0.00232	-28240	-0.00256	-28420	0.00147	-28420	-0.00124
-28480	-0.000785134	-28220	0.00324	-28400	0.00101	-28400	0.00327
-28460	0.00197	-28200	-0.00543	-28380	-0.00291	-28380	0.00162
-28440	0.00232	-28180	-0.00198	-28360	-0.00107	-28360	0.000803839
-28420	0.000935493	-28160	0.00324	-28340	0.0031	-28340	-0.00732
-28400	-0.00216	-28140	0.00441	-28320	0.00124	-28320	0.00162
-28380	-0.0025	-28120	0.000909448	-28300	-0.00337	-28300	0.00534
-28360	-0.000785166	-28100	-0.00256	-28280	-0.00199	-28280	0.00162
-28340	-0.000785166	-28080	0.00207	-28260	-0.00314	-28260	0.00204
-28320	0.00163	-28060	-0.00428	-28240	0.000779392	-28240	0.000393988
-28300	0.000935525	-28040	-0.000828888	-28220	-0.00199	-28220	0.00327
-28280	0.000246437	-28020	-0.00256	-28200	0.00217	-28200	-0.000424708
-28260	0.000246437	-28000	0.000909448	-28180	-0.00107	-28180	0.00286
-28240	-0.00387	-27980	0.00207	-28160	-0.00176	-28160	-0.00083344
-28220	-0.00044156	-27960	-0.00428	-28140	0.00333	-28140	0.00162
-28200	-0.00147	-27940	0.0103	-28120	0.00287	-28120	0.00368
-28180	-0.00181	-27920	0.000329219	-28100	0.00591	-28100	-0.00328
-28160	0.00163	-27900	-0.00543	-28080	0.000316452	-28080	-0.0049
-28140	-0.00181	-27880	0.00382	-28060	-0.00337	-28060	-0.00246
-28120	-0.000785166	-27860	0.00149	-28040	-0.00268	-28040	0.00534
-28100	-0.00352	-27840	0.00149	-28020	0.0024	-28020	0.00245
-28080	-0.00284	-27820	0.00324	-28000	0.00101	-28000	-1.55531e-05
-28060	0.000935493	-27800	-0.00314	-27980	0.0045	-27980	0.0041
-28040	0.000935525	-27780	-0.00198	-27960	8.50383e-05	-27960	0.00368
-28020	-0.00044156	-27760	-0.00828	-27940	-0.00314	-27940	-0.00206
-28000	-0.000785166	-27740	-0.006	-27920	-0.000838957	-27920	-1.55912e-05
-27980	-0.00147	-27720	0.00382	-27900	0.0024	-27900	-0.00124
-27960	-0.00113	-27700	-0.00428	-27880	0.00124	-27880	0.00992
-27940	0.000590828	-27680	-0.00314	-27860	-0.00107	-27860	-0.00328
-27920	-0.00044156	-27660	0.00207	-27840	0.000547817	-27840	-0.0049
-27900	-0.00147	-27640	-0.00314	-27820	0.0031	-27820	-0.00246
-27880	-0.00147	-27620	-0.00428	-27800	8.50814e-05	-27800	0.00327
-27860	0.000590828	-27600	-0.00371	-27780	0.00591	-27780	-1.55531e-05
-27840	-0.00113	-27580	0.00617	-27760	0.00147	-27760	0.00245
-27820	0.000590828	-27560	-0.00256	-27740	0.0045	-27740	0.000803839
-27800	0.000935493	-27540	-0.006	-27720	0.00124	-27720	0.00121
-27780	0.00163	-27520	-0.000250205	-27700	0.000316366	-27700	-0.00328
-27760	0.000935493	-27500	-0.000250205	-27680	0.000779435	-27680	0.00162
-27740	0.00266	-27480	0.00265	-27660	8.51244e-05	-27660	-0.00165
-27720	-0.000785134	-27460	0.00675	-27640	0.00333	-27640	0.00451
-27700	-0.00216	-27440	-0.000250237	-27620	-0.00222	-27620	0.00245
-27680	0.000935525	-27420	0.00441	-27600	-0.000377162	-27600	-1.55912e-05
-27660	0.00128	-27400	0.00441	-27580	-0.000838957	-27580	0.00039395
-27640	-9.77137e-05	-27380	-0.00198	-27560	0.000316409	-27560	-0.00368
-27620	0.0037	-27360	-0.00371	-27540	-0.0013	-27540	-0.00124
-27600	0.000590828	-27340	-0.00486	-27520	0.00171	-27520	0.000803877
-27580	0.00128	-27320	0.00499	-27500	-0.00014608	-27500	0.00245
-27560	0.000935493	-27300	0.00149	-27480	0.000547817	-27480	-0.00165
-27540	0.00336	-27280	0.00324	-27460	0.00661	-27460	-0.00124
-27520	0.00128	-27260	-0.00141	-27440	-0.00199	-27440	0.00617
-27500	-0.00352	-27240	0.00324	-27420	-0.00245	-27420	-0.000424708
-27480	0.000246405	-27220	0.00207	-27400	-0.000608121	-27400	-0.00246
-27460	-0.000785134	-27200	0.00382	-27380	0.00217	-27380	0.007
-27440	0.0037	-27180	-0.000828888	-27360	-0.00107	-27360	0.00492
-27420	-0.0025	-27160	-0.00198	-27340	-0.00107	-27340	0.00162
-27400	-0.000785166	-27140	-0.000250237	-27320	-0.000608121	-27320	-0.00246
-27380	0.000246437	-27120	0.00265	-27300	0.00124	-27300	-0.00409
-27360	-0.000441592	-27100	-0.000828888	-27280	-0.000377162	-27280	0.000803877
-27340	-0.00284	-27080	0.000329219	-27260	-0.00268	-27260	-0.00165
-27320	-0.00044156	-27060	-0.00657	-27240	0.00147	-27240	0.00121
-27300	-0.00216	-27040	0.000909481	-27220	0.00637	-27220	0.00286
-27280	-0.00044156	-27020	0.00149	-27200	0.00101	-27200	-0.00206
-27260	-0.00181	-27000	-0.000250205	-27180	0.00264	-27180	-0.00287
-27240	-0.00455	-26980	-0.00714	-27160	-0.00245	-27160	0.000803877
-27220	-0.00044156	-26960	-0.000250205	-27140	0.000779435	-27140	0.00121
-27200	-0.0025	-26940	0.00265	-27120	0.00147	-27120	-1.55912e-05
-27180	0.000590828	-26920	0.00499	-27100	-0.00291	-27100	0.000803877
-27160	-0.00181	-26900	-0.000828888	-27080	-0.000608121	-27080	-0.00206
-27140	-9.77137e-05	-26880	0.000329219	-27060	-0.000608164	-27060	0.000803877
-27120	0.00266	-26860	-0.00543	-27040	-0.00543	-27040	0.00121
-27100	-0.00181	-26840	-0.00141	-27020	0.0031	-27020	-0.00328
-27080	-0.000785166	-26820	0.00499	-27000	-0.000838957	-27000	-0.00083344
-27060	-0.000785166	-26800	-0.00371	-26980	0.00217	-26980	0.00162
-27040	0.0037	-26780	0.00149	-26960	0.0038	-26960	0.00162
-27020	-0.00284	-26760	0.00207	-26940	0.00403	-26940	-1.55531e-05
-27000	-0.00318	-26740	-0.00486	-26920	-0.000377205	-26920	-0.00611
-26980	-0.00044156	-26720	-0.00428	-26900	-0.00268	-26900	-0.00246
-26960	-0.00044156	-26700	-0.00141	-26880	0.00217	-26880	-0.00083344
-26940	0.00197	-26680	-0.00543	-26860	-0.00107	-26860	-1.55531e-05
-26920	0.00232	-26660	-0.00314	-26840	-0.000608078	-26840	0.00121
-26900	0.00163	-26640	0.00382	-26820	0.000547817	-26820	-0.00206
-26880	0.00197	-26620	0.00675	-26800	-0.000838957	-26800	0.00039395
-26860	-0.00216	-26600	0.00207	-26780	-0.000608121	-26780	-0.00083344
-26840	-0.00181	-26580	-0.00141	-26760	0.0024	-26760	-0.00083344
-26820	-0.00147	-26560	-0.000828888	-26740	-0.00199	-26740	-0.00328
-26800	-0.00216	-26540	-0.00486	-26720	0.00333	-26720	0.00121
-26780	0.00336	-26520	-0.00256	-26700	0.00591	-26700	0.00039395
-26760	0.00163	-26500	-0.00371	-26680	0.00333	-26680	0.00204
-26740	-0.000785166	-26480	-0.00714	-26660	-0.00268	-26660	-0.00124
-26720	0.000935493	-26460	0.00207	-26640	0.0038	-26640	-0.000833402
-26700	-0.00113	-26440	0.00207	-26620	-0.00153	-26620	-0.00246
-26680	0.000246405	-26420	-0.000250237	-26600	0.00124	-26600	-0.00165
-26660	0.00197	-26400	0.00149	-26580	-0.000838957	-26580	-0.0053
-26640	-0.00113	-26380	-0.006	-26560	-0.000377162	-26560	-0.00124
-26620	0.000590828	-26360	-0.00256	-26540	0.00194	-26540	-0.00042467
-26600	-9.77137e-05	-26340	0.00149	-26520	-0.0036	-26520	-0.00246
-26580	-9.77137e-05	-26320	0.00558	-26500	-0.00176	-26500	0.00245
-26560	0.00163	-26300	-0.00198	-26480	-0.00153	-26480	0.00327
-26540	-0.000785166	-26280	-0.000250237	-26460	0.000316409	-26460	-0.000424708
-26520	0.00163	-26260	-0.00198	-26440	0.000547817	-26440	0.00783
-26500	0.000935525	-26240	-0.000250205	-26420	0.000316409	-26420	-0.00206
-26480	0.000590828	-26220	-0.00771	-26400	0.00147	-26400	0.00368
-26460	0.00266	-26200	-0.000250205	-26380	0.00333	-26380	-0.00083344
-26440	0.00197	-26180	-0.00198	-26360	0.00661	-26360	0.00245
-26420	0.000246437	-26160	0.00324	-26340	0.00497	-26340	-0.00206
-26400	-0.0025	-26140	0.00149	-26320	-0.00107	-26320	0.00492
-26380	0.00266	-26120	0.00382	-26300	0.000547817	-26300	0.00162
-26360	0.000590796	-26100	0.00734	-26280	-0.00245	-26280	0.00867
-26340	-0.00318	-26080	-0.00141	-26260	-0.000608164	-26260	-0.00124
-26320	-0.00147	-26060	-0.000828888	-26240	0.00124	-26240	0.00204
-26300	-0.00216	-26040	0.000909448	-26220	-0.000377162	-26220	-0.00449
-26280	0.000935525	-26020	-0.00141	-26200	-0.00153	-26200	0.00162
-26260	-0.000785166	-26000	0.00149	-26180	0.00194	-26180	0.00451
-26240	0.00336	-25980	0.00149	-26160	-0.00291	-26160	-0.00124
-26220	0.00197	-25960	0.00675	-26140	0.00101	-26140	-0.00165
-26200	0.00197	-25940	-0.000250237	-26120	0.00101	-26120	-0.00692
-26180	-0.00113	-25920	0.00617	-26100	0.00194	-26100	-0.0049
-26160	-0.000785166	-25900	0.000909448	-26080	8.50383e-05	-26080	0.00121
-26140	-0.00044156	-25880	0.0103	-26060	0.0045	-26060	0.00286
-26120	-0.00216	-25860	-0.00371	-26040	0.00147	-26040	0.00121
-26100	-0.000785166	-25840	0.00324	-26020	-0.00222	-26020	0.00327
-26080	0.000935493	-25820	0.00324	-26000	-0.00245	-26000	-1.55531e-05
-26060	-0.000785166	-25800	0.00324	-25980	8.50814e-05	-25980	-0.00206
-26040	0.000935493	-25780	0.00207	-25960	-0.000377162	-25960	-0.00368
-26020	-0.00284	-25760	-0.000250205	-25940	0.0038	-25940	-0.00813
-26000	-0.000785134	-25740	0.00207	-25920	0.000779392	-25920	-0.00328
-25980	-9.77137e-05	-25720	0.00149	-25900	-0.0013	-25900	-0.00328
-25960	-0.00216	-25700	0.00149	-25880	-0.00176	-25880	0.00121
-25940	-0.000785166	-25680	-0.00198	-25860	-0.00107	-25860	-0.00409
-25920	-0.00181	-25660	-0.00543	-25840	-0.000146123	-25840	0.00286
-25900	-0.00113	-25640	-0.00256	-25820	0.00054786	-25820	-1.55531e-05
-25880	0.000246405	-25620	0.00207	-25800	8.51244e-05	-25800	0.000803877
-25860	0.00232	-25600	-0.00256	-25780	-0.0013	-25780	0.00327
-25840	0.00163	-25580	0.000909448	-25760	0.0031	-25760	0.00039395
-25820	0.000246405	-25560	-0.00486	-25740	-0.00291	-25740	-0.00124
-25800	-0.00147	-25540	0.000909448	-25720	0.000779392	-25720	-0.00246
-25780	-0.00284	-25520	-0.00486	-25700	-0.000377162	-25700	-0.0045
-25760	0.000590828	-25500	0.00382	-25680	-0.00222	-25680	0.00286
-25740	0.00475	-25480	-0.00314	-25660	-0.00452	-25660	-0.00246
-25720	-9.76817e-05	-25460	0.00207	-25640	0.00101	-25640	-0.0049
-25700	0.00163	-25440	-0.00256	-25620	0.00403	-25620	-0.00246
-25680	-0.00216	-25420	-0.00082892	-25600	-0.00176	-25600	-0.00449
-25660	0.00163	-25400	-0.00082892	-25580	0.000316452	-25580	-0.00328
-25640	0.000590796	-25380	0.00149	-25560	-0.00314	-25560	0.00162
-25620	-0.00113	-25360	0.00149	-25540	0.00194	-25540	0.00121
-25600	-0.00113	-25340	0.00207	-25520	-0.0013	-25520	-0.00124
-25580	-0.000785166	-25320	0.00499	-25500	-0.00176	-25500	-0.00328
-25560	0.00301	-25300	0.000329219	-25480	0.00101	-25480	0.00162
-25540	-0.00113	-25280	0.00207	-25460	-0.00406	-25460	0.0041
-25520	-0.00147	-25260	0.000329219	-25440	-0.00268	-25440	0.00204
-25500	0.000590828	-25240	-0.00657	-25420	0.00124	-25420	0.00245
-25480	-0.00044156	-25220	0.00324	-25400	-0.000377162	-25400	0.00204
-25460	-0.00216	-25200	-0.000250205	-25380	0.00264	-25380	-0.000424708
-25440	0.00197	-25180	0.00324	-25360	-0.00199	-25360	0.00204
-25420	-0.00181	-25160	0.000329219	-25340	-0.00566	-25340	-0.0049
-25400	-9.76817e-05	-25140	-0.000250237	-25320	-0.000608121	-25320	0.00245
-25380	-0.0025	-25120	0.00324	-25300	-0.00222	-25300	0.000803877
-25360	-0.000785166	-25100	-0.006	-25280	8.50814e-05	-25280	0.000803839
-25340	-0.00044156	-25080	0.00265	-25260	-0.00014608	-25260	0.00658
-25320	0.00266	-25060	-0.00486	-25240	-0.000838957	-25240	0.00121
-25300	-0.0025	-25040	-0.000828888	-25220	0.00217	-25220	0.000803839
-25280	-0.00557	-25020	-0.00543	-25200	-0.00222	-25200	0.00039395
-25260	-0.000785166	-25000	0.00441	-25180	0.0024	-25180	0.00286
-25240	0.000246437	-24980	0.00149	-25160	0.00124	-25160	0.000803877
-25220	-9.77137e-05	-24960	-0.000250205	-25140	0.0031	-25140	-0.000424708
-25200	-0.00216	-24940	-0.00198	-25120	-0.00452	-25120	-0.00124
-25180	0.00197	-24920	-0.00428	-25100	-0.00429	-25100	0.000803839
-25160	-0.00044156	-24900	0.000329219	-25080	-0.00222	-25080	0.00039395
-25140	0.00475	-24880	0.00382	-25060	0.00194	-25060	-0.00124
-25120	-0.000785134	-24860	0.00558	-25040	-0.00703	-25040	-0.00165
-25100	0.000590828	-24840	0.00149	-25020	8.50814e-05	-25020	-0.00409
-25080	-0.000441592	-24820	0.00558	-25000	0.00357	-25000	-0.00083344
-25060	-0.00147	-24800	0.00558	-24980	0.00217	-24980	-0.00246
-25040	0.00128	-24780	0.00207	-24960	-0.000377162	-24960	-0.00287
-25020	-0.00147	-24760	0.00734	-24940	0.000316409	-24940	-0.0053
-25000	-0.00147	-24740	-0.00198	-24920	0.00287	-24920	-0.00206
-24980	-0.000441592	-24720	-0.00198	-24900	0.00124	-24900	-0.00206
-24960	0.000935525	-24700	0.00382	-24880	0.00287	-24880	-0.00287
-24940	0.00197	-24680	-0.00256	-24860	0.00124	-24860	0.00245
-24920	0.0044	-24660	0.000909448	-24840	0.000316409	-24840	-0.0053
-24900	-0.00181	-24640	0.000329219	-24820	0.00147	-24820	-1.55531e-05
-24880	-0.0025	-24620	-0.00486	-24800	0.00614	-24800	-1.55531e-05
-24860	0.000935493	-24600	-0.000828888	-24780	0.00287	-24780	-0.00449
-24840	-0.00147	-24580	0.000329219	-24760	0.00264	-24760	-0.00328
-24820	-0.00147	-24560	-0.006	-24740	0.000547903	-24740	-0.00287
-24800	0.000246437	-24540	0.00149	-24720	-0.000608121	-24720	-0.000424708
-24780	-9.77137e-05	-24520	-0.00082892	-24700	-0.000146123	-24700	-0.00206
-24760	-0.00113	-24500	-0.000828888	-24680	-0.00291	-24680	-0.00571
-24740	0.00128	-24480	-0.00371	-24660	-0.00153	-24660	-0.00124
-24720	-0.00113	-24460	-0.000828888	-24640	0.000316409	-24640	-0.00287
-24700	-0.0025	-24440	-0.00486	-24620	-0.00176	-24620	0.00162
-24680	-9.77137e-05	-24420	0.00324	-24600	0.00473	-24600	0.00039395
-24660	-0.00181	-24400	0.000329219	-24580	-0.00176	-24580	-0.00124
-24640	0.00128	-24380	-0.00256	-24560	0.00147	-24560	0.00121
-24620	-0.000785166	-24360	-0.00198	-24540	-0.00268	-24540	-0.0053
-24600	0.00197	-24340	0.00382	-24520	-0.00222	-24520	0.00204
-24580	0.00197	-24320	-0.000828888	-24500	-0.0013	-24500	0.00162
-24560	0.000246437	-24300	0.00265	-24480	-0.00429	-24480	0.00245
-24540	0.000590828	-24280	0.00324	-24460	-0.0013	-24460	-0.00246
-24520	0.00163	-24260	0.00558	-24440	-0.00222	-24440	0.00534
-24500	-9.77137e-05	-24240	0.0103	-24420	0.000316409	-24420	0.00368
-24480	0.00266	-24220	-0.00256	-24400	0.00054786	-24400	-0.00124
-24460	0.00128	-24200	0.00149	-24380	-0.00406	-24380	0.00286
-24440	0.00266	-24180	0.00149	-24360	0.000547817	-24360	-0.00287
-24420	0.00163	-24160	0.00324	-24340	0.00287	-24340	-0.00571
-24400	0.000590828	-24140	0.00324	-24320	-0.00291	-24320	-0.00083344
-24380	-0.00216	-24120	-0.00314	-24300	0.000316409	-24300	-0.00368
-24360	0.00163	-24100	0.00382	-24280	-0.00452	-24280	0.00368
-24340	-0.00318	-24080	-0.00256	-24260	-0.000838957	-24260	-0.00083344
-24320	0.000590796	-24060	-0.00198	-24240	0.00264	-24240	0.00327
-24300	-0.00113	-24040	-0.00314	-24220	0.00333	-24220	0.00162
-24280	0.00163	-24020	-0.00256	-24200	-0.000608164	-24200	0.00286
-24260	-0.00044156	-24000	0.00265	-24180	-0.00153	-24180	-0.00246
-24240	-0.00318	-23980	-0.00543	-24160	-0.00153	-24160	-0.00124
-24220	-0.00181	-23960	-0.00314	-24140	0.000316366	-24140	0.00204
-24200	0.000246437	-23940	0.00265	-24120	0.00333	-24120	0.00286
-24180	0.00128	-23920	-0.00428	-24100	0.0024	-24100	0.00286
-24160	-0.000785166	-23900	-0.00828	-24080	-0.00314	-24080	0.00204
-24140	-9.77137e-05	-23880	-0.00486	-24060	0.000316409	-24060	0.00368
-24120	-0.00113	-23860	0.00207	-24040	0.0031	-24040	-0.000424708
-24100	0.000246405	-23840	0.000329219	-24020	0.00147	-24020	0.00162
-24080	-0.00113	-23820	0.00499	-24000	-0.000377162	-24000	0.00204
-24060	-0.00044156	-23800	0.00499	-23980	-0.00245	-23980	0.00162
-24040	0.00197	-23780	0.00324	-23960	8.50814e-05	-23960	0.00617
-24020	-0.00044156	-23760	-0.00314	-23940	0.00101	-23940	-0.00206
-24000	0.00266	-23740	0.00617	-23920	0.00217	-23920	-1.55149e-05
-23980	-9.77137e-05	-23720	0.00441	-23900	0.00497	-23900	0.00121
-23960	-0.00147	-23700	-0.00486	-23880	-0.000838957	-23880	0.00451
-23940	0.000935493	-23680	-0.00428	-23860	-0.00474	-23860	-0.000424708
-23920	0.00197	-23660	-0.000828888	-23840	-0.0013	-23840	0.00162
-23900	-0.00147	-23640	-0.00714	-23820	0.00054786	-23820	-0.00652
-23880	-0.00113	-23620	-0.00141	-23800	-0.00291	-23800	0.00286
-23860	0.000590796	-23600	0.00149	-23780	0.000316409	-23780	-0.00287
-23840	-0.00181	-23580	-0.00256	-23760	0.00217	-23760	-1.55531e-05
-23820	-0.00387	-23560	0.00499	-23740	0.00194	-23740	-0.00328
-23800	-9.77137e-05	-23540	-0.00657	-23720	0.0038	-23720	-0.00165
-23780	-0.00318	-23520	-0.00371	-23700	-0.00107	-23700	-0.00124
-23760	-0.00147	-23500	-0.00198	-23680	-0.000377119	-23680	-0.00287
-23740	-0.00113	-23480	0.00734	-23660	0.00171	-23660	-0.00328
-23720	0.00232	-23460	-0.000250237	-23640	-0.00199	-23640	0.007
-23700	-0.00113	-23440	-0.00486	-23620	8.50814e-05	-23620	-1.55531e-05
-23680	0.00163	-23420	-0.000828888	-23600	0.000316409	-23600	0.00492
-23660	0.00266	-23400	-0.00198	-23580	0.00473	-23580	-0.00206
-23640	-9.77137e-05	-23380	0.00265	-23560	0.00333	-23560	0.00204
-23620	0.00301	-23360	0.00207	-23540	-0.00497	-23540	-0.00165
-23600	0.000590828	-23340	-0.00256	-23520	-0.000608121	-23520	0.00039395
-23580	0.000935525	-23320	0.00265	-23500	0.000547817	-23500	-0.00692
-23560	-0.00284	-23300	-0.000250237	-23480	0.0031	-23480	-0.00165
-23540	-0.00352	-23280	0.000329219	-23460	-0.00153	-23460	0.00039395
-23520	-9.77137e-05	-23260	0.00558	-23440	-0.00337	-23440	0.00286
-23500	-0.00387	-23240	0.00382	-23420	-0.00014608	-23420	0.01076
-23480	-0.000785166	-23220	-0.000250237	-23400	-0.00314	-23400	-1.55531e-05
-23460	-0.000785134	-23200	-0.00657	-23380	-0.000146123	-23380	0.00204
-23440	-0.00147	-23180	0.00441	-23360	0.00333	-23360	-1.55531e-05
-23420	0.000935493	-23160	-0.00082892	-23340	-0.00153	-23340	-0.0053
-23400	-0.00216	-23140	-0.00543	-23320	-0.00222	-23320	-0.00409
-23380	0.000590828	-23120	-0.00885	-23300	0.00101	-23300	-0.00124
-23360	0.000246437	-23100	0.00207	-23280	0.000779392	-23280	-1.55531e-05
-23340	0.00163	-23080	0.00265	-23260	-0.00337	-23260	-0.00042467
-23320	0.00232	-23060	0.00149	-23240	-0.000608121	-23240	0.01076
-23300	0.00128	-23040	-0.000828888	-23220	0.00147	-23220	0.00121
-23280	-0.00113	-23020	-0.00082892	-23200	0.00171	-23200	-1.55531e-05
-23260	-0.00147	-23000	0.000329219	-23180	0.00614	-23180	0.00368
-23240	0.000590828	-22980	-0.00371	-23160	0.00333	-23160	0.00162
-23220	-0.00044156	-22960	-0.00486	-23140	-0.00291	-23140	-0.00409
-23200	-0.00044156	-22940	-0.00543	-23120	0.00403	-23120	-0.00124
-23180	0.00163	-22920	0.00265	-23100	0.00264	-23100	-0.0049
-23160	-9.77137e-05	-22900	0.00265	-23080	0.0024	-23080	-0.00165
-23140	-0.0025	-22880	0.00324	-23060	-0.00291	-23060	-0.000424708
-23120	-0.000785166	-22860	-0.00428	-23040	0.0031	-23040	0.00039395
-23100	0.00301	-22840	0.00265	-23020	-0.00222	-23020	-0.00206
-23080	0.000590828	-22820	0.000329219	-23000	0.0024	-23000	0.00162
-23060	-0.00181	-22800	-0.00942	-22980	8.50814e-05	-22980	0.00575
-23040	0.00163	-22780	0.00382	-22960	-0.000377162	-22960	-0.00409
-23020	-0.00318	-22760	0.00441	-22940	-0.00337	-22940	-1.55531e-05
-23000	-0.00216	-22740	-0.00198	-22920	-0.00199	-22920	-0.00206
-22980	-0.00113	-22720	0.00207	-22900	0.000547817	-22900	-0.0053
-22960	-0.000441592	-22700	-0.000250237	-22880	-0.00611	-22880	-1.55531e-05
-22940	-0.00181	-22680	0.000909448	-22860	-0.00153	-22860	-0.00246
-22920	-0.00113	-22660	0.00441	-22840	0.000779392	-22840	-1.55531e-05
-22900	0.000935525	-22640	-0.00256	-22820	-0.00153	-22820	-1.55531e-05
-22880	-0.00352	-22620	-0.00314	-22800	0.00101	-22800	-0.0053
-22860	0.00266	-22600	-0.00198	-22780	0.00147	-22780	-0.0049
-22840	-0.000785134	-22580	-0.006	-22760	-0.00176	-22760	-0.0049
-22820	0.0037	-22560	0.00441	-22740	-0.00497	-22740	-0.000424708
-22800	-0.00284	-22540	-0.000250237	-22720	0.000779435	-22720	-0.000833402
-22780	0.000590796	-22520	-0.000250205	-22700	-0.000838957	-22700	0.00286
-22760	0.00232	-22500	0.00617	-22680	-0.00268	-22680	0.00534
-22740	-9.77137e-05	-22480	-0.00314	-22660	0.00357	-22660	0.00451
-22720	0.000935493	-22460	-0.00543	-22640	0.00264	-22640	0.00204
-22700	0.00579	-22440	-0.00198	-22620	0.0024	-22620	-1.55531e-05
-22680	-0.00284	-22420	0.00617	-22600	0.00147	-22600	0.00286
-22660	-0.00181	-22400	0.000329219	-22580	0.00194	-22580	0.000393988
-22640	-0.000785166	-22380	0.00617	-22560	0.00403	-22560	0.00121
-22620	0.00128	-22360	-0.00198	-22540	0.000547817	-22540	0.00327
-22600	0.000246405	-22340	0.00265	-22520	0.00357	-22520	-0.00206
-22580	-0.00181	-22320	0.00324	-22500	-0.00107	-22500	0.00286
-22560	0.00232	-22300	0.00441	-22480	-0.00014608	-22480	-0.00732
-22540	-9.77137e-05	-22280	0.00149	-22460	-0.000838914	-22460	-0.00328
-22520	0.00128	-22260	0.00911	-22440	-0.00199	-22440	-0.00449
-22500	-0.00352	-22240	-0.000250205	-22420	-0.00268	-22420	0.00534
-22480	0.000590828	-22220	-0.00486	-22400	-0.0052	-22400	-0.00165
-22460	0.00128	-22200	0.00149	-22380	-0.00176	-22380	-0.00287
-22440	0.000246437	-22180	0.00149	-22360	-0.00474	-22360	-0.00083344
-22420	-0.00044156	-22160	-0.00141	-22340	0.000779435	-22340	-0.00246
-22400	-0.000785134	-22140	-0.000250237	-22320	-0.0036	-22320	0.00121
-22380	-0.00216	-22120	-0.00314	-22300	-0.0013	-22300	-0.00571
-22360	-0.00216	-22100	-0.00256	-22280	0.00357	-22280	-0.00083344
-22340	-0.00421	-22080	0.00149	-22260	0.00171	-22260	0.000803877
-22320	-0.00044156	-22060	-0.000828888	-22240	0.000779392	-22240	-0.00206
-22300	-0.00147	-22040	-0.00256	-22220	0.00147	-22220	-0.00165
-22280	0.000246437	-22020	-0.00657	-22200	0.00287	-22200	0.00245
-22260	-0.00147	-22000	-0.00371	-22180	-0.00429	-22180	0.00039395
-22240	0.000590828	-21980	0.00207	-22160	-0.00199	-22160	0.0041
-22220	0.00163	-21960	-0.000828888	-22140	0.00124	-22140	-0.00368
-22200	0.00197	-21940	0.00558	-22120	-0.00107	-22120	0.00534
-22180	0.00128	-21920	0.000909448	-22100	8.50814e-05	-22100	-0.00287
-22160	-9.77137e-05	-21900	-0.00371	-22080	-0.000377162	-22080	-0.000424708
-22140	0.00163	-21880	-0.000250237	-22060	-0.0013	-22060	0.00039395
-22120	-0.000785166	-21860	-0.00082892	-22040	-0.00153	-22040	0.00286
-22100	-0.00113	-21840	0.000329219	-22020	0.000316366	-22020	0.000803877
-22080	0.000590828	-21820	-0.000250269	-22000	0.00124	-22000	-0.00206
-22060	0.00059086	-21800	-0.000250237	-21980	-0.00107	-21980	-0.00083344
-22040	0.00266	-21780	-0.00256	-21960	-0.000146123	-21960	0.000803877
-22020	-0.00147	-21760	-0.00428	-21940	0.00171	-21940	-0.000424708
-22000	-0.00113	-21740	-0.000828888	-21920	0.00171	-21920	0.00451
-21980	0.000246437	-21720	-0.00198	-21900	0.00357	-21900	-0.00124
-21960	-0.00147	-21700	-0.00543	-21880	0.00287	-21880	0.00617
-21940	0.00163	-21680	-0.00714	-21860	-0.00268	-21860	-0.00246
-21920	-0.000785166	-21660	-0.00198	-21840	-0.00452	-21840	-0.00042467
-21900	-9.77137e-05	-21640	0.00382	-21820	-0.0013	-21820	-1.55531e-05
-21880	-0.000441592	-21620	0.00207	-21800	-0.00014608	-21800	0.0041
-21860	-0.00147	-21600	0.00149	-21780	0.000316452	-21780	-0.00206
-21840	-0.00113	-21580	0.00441	-21760	8.51244e-05	-21760	-0.00328
-21820	-0.00692	-21560	0.00382	-21740	-0.00153	-21740	0.000393988
-21800	-0.00216	-21540	0.00324	-21720	0.000779392	-21720	-0.00206
-21780	-0.00113	-21520	0.00207	-21700	-0.000146037	-21700	0.00039395
-21760	-0.00147	-21500	0.00734	-21680	-0.00543	-21680	0.00534
-21740	-0.00387	-21480	-0.000250237	-21660	0.0024	-21660	0.00039395
-21720	-0.00147	-21460	-0.000250205	-21640	-0.00543	-21640	0.000803877
-21700	-9.77137e-05	-21440	-0.00371	-21620	-0.00268	-21620	0.00575
-21680	0.00163	-21420	0.000909416	-21600	-0.000608121	-21600	0.000803839
-21660	0.000590828	-21400	-0.00198	-21580	0.00101	-21580	0.00121
-21640	0.00128	-21380	0.000909448	-21560	0.00147	-21560	0.00121
-21620	0.0037	-21360	-0.00428	-21540	-0.000146123	-21540	-0.00409
-21600	-0.00591	-21340	-0.00256	-21520	0.00497	-21520	0.000393988
-21580	-0.0025	-21320	0.00265	-21500	-0.0036	-21500	0.00451
-21560	0.000935493	-21300	-0.00543	-21480	-0.00222	-21480	0.00327
-21540	-0.00216	-21280	0.00207	-21460	-0.0013	-21460	0.00245
-21520	-0.00044156	-21260	0.00499	-21440	-0.00383	-21440	0.00451
-21500	0.000590828	-21240	-0.00486	-21420	-0.000377162	-21420	-0.00246
-21480	0.000246437	-21220	-0.00256	-21400	-0.00107	-21400	-0.00124
-21460	-0.00044156	-21200	-0.00486	-21380	-0.00793	-21380	0.0041
-21440	-0.000785166	-21180	-0.00256	-21360	0.00287	-21360	-0.00165
-21420	-0.000785134	-21160	-0.00486	-21340	0.00264	-21340	-0.00772
-21400	0.000935525	-21140	-0.00314	-21320	-0.00199	-21320	-0.00124
-21380	-0.000785166	-21120	0.00207	-21300	-0.00222	-21300	-0.0049
-21360	0.00163	-21100	-0.00543	-21280	0.000316452	-21280	-0.00368
-21340	-0.00044156	-21080	0.00441	-21260	-0.00291	-21260	-0.00165
-21320	0.000590828	-21060	-0.00543	-21240	0.00147	-21240	-0.00083344
-21300	0.00163	-21040	0.00149	-21220	0.00287	-21220	-0.00124
-21280	0.00197	-21020	-0.00314	-21200	0.00054786	-21200	0.00492
-21260	0.00197	-21000	0.000329219	-21180	-0.000839	-21180	0.00286
-21240	-0.00181	-20980	0.00382	-21160	0.00357	-21160	0.00162
-21220	0.000590828	-20960	-0.00256	-21140	-0.000838957	-21140	0.00204
-21200	-0.00352	-20940	-0.00082892	-21120	0.00217	-21120	0.00245
-21180	-0.00044156	-20920	0.000909416	-21100	-0.00199	-21100	0.00286
-21160	-0.00181	-20900	-0.000828888	-21080	-0.00107	-21080	-0.0049
-21140	0.00232	-20880	0.00149	-21060	8.50814e-05	-21060	-0.00165
-21120	-9.77137e-05	-20860	-0.00082892	-21040	8.50814e-05	-21040	-0.00368
-21100	0.00197	-20840	-0.00082892	-21020	0.000779435	-21020	0.007
-21080	0.00301	-20820	-0.00486	-21000	0.000779392	-21000	0.00451
-21060	-0.00147	-20800	0.000909448	-20980	-0.000377162	-20980	0.00368
-21040	-0.000785134	-20780	0.00382	-20960	-0.00107	-20960	-0.00083344
-21020	0.000246437	-20760	0.00971	-20940	-0.00176	-20940	0.00121
-21000	-0.0025	-20740	-0.00543	-20920	0.000316409	-20920	-0.0053
-20980	0.00301	-20720	0.00324	-20900	0.00124	-20900	-0.00571
-20960	0.00266	-20700	-0.000250237	-20880	-0.000146123	-20880	0.000393988
-20940	0.00232	-20680	-0.00198	-20860	-0.00107	-20860	0.00245
-20920	0.00128	-20660	-0.00256	-20840	0.000316409	-20840	-1.55531e-05
-20900	0.0037	-20640	-0.00428	-20820	-0.0013	-20820	-0.00287
-20880	0.00163	-20620	0.00441	-20800	-0.00199	-20800	0.00162
-20860	0.00128	-20600	0.00324	-20780	-0.00153	-20780	0.00825
-20840	-0.00181	-20580	-0.000250237	-20760	0.000547817	-20760	-0.00328
-20820	-0.000785166	-20560	0.00499	-20740	0.00333	-20740	-0.00042467
-20800	0.000935493	-20540	0.00499	-20720	0.0024	-20720	-0.00165
-20780	0.00301	-20520	0.00265	-20700	0.00171	-20700	-0.00124
-20760	0.000590828	-20500	-0.00141	-20680	8.50814e-05	-20680	-0.00409
-20740	-9.77137e-05	-20480	-0.006	-20660	0.00171	-20660	-0.00449
-20720	-0.00216	-20460	0.000329219	-20640	0.00054786	-20640	-0.00165
-20700	0.000246405	-20440	0.00382	-20620	0.00054786	-20620	-0.0053
-20680	0.00128	-20420	0.00149	-20600	-0.0036	-20600	-0.00124
-20660	-0.00113	-20400	-0.00314	-20580	0.00124	-20580	0.00121
-20640	-0.00113	-20380	-0.006	-20560	0.000316409	-20560	0.000803877
-20620	0.000246437	-20360	0.00324	-20540	-0.000146123	-20540	-0.00042467
-20600	0.000935493	-20340	-0.00256	-20520	0.0024	-20520	-0.00165
-20580	0.000935525	-20320	-0.00198	-20500	0.00124	-20500	-0.00328
-20560	-0.000785166	-20300	0.00793	-20480	0.00147	-20480	0.00121
-20540	-0.00044156	-20280	0.00324	-20460	0.000547817	-20460	0.00121
-20520	-0.00216	-20260	-0.000250237	-20440	-0.00153	-20440	-0.00083344
-20500	-9.77137e-05	-20240	-0.00256	-20420	0.000316452	-20420	0.00368
-20480	0.00128	-20220	0.00382	-20400	-0.00268	-20400	-0.00042467
-20460	0.000590828	-20200	-0.00082892	-20380	-0.00153	-20380	-0.00246
-20440	0.00059086	-20180	0.000329219	-20360	-0.00153	-20360	-0.00083344
-20420	-0.00044156	-20160	-0.00942	-20340	-0.00153	-20340	0.00121
-20400	0.00163	-20140	0.000909416	-20320	0.0031	-20320	0.00245
-20380	-0.000785134	-20120	-0.00082892	-20300	-0.000608121	-20300	-0.00083344
-20360	-0.00284	-20100	-0.00314	-20280	-0.000377162	-20280	0.0041
-20340	0.00232	-20080	-0.000250237	-20260	0.00264	-20260	0.00245
-20320	0.00266	-20060	0.00265	-20240	-0.00291	-20240	0.000393988
-20300	0.0044	-20040	-0.000250237	-20220	0.00171	-20220	-0.00042467
-20280	-0.00044156	-20020	-0.00198	-20200	-0.000838914	-20200	-0.00368
-20260	0.00266	-20000	0.000909416	-20180	-0.00245	-20180	0.00286
-20240	0.00579	-19980	0.00499	-20160	-0.00314	-20160	-0.0049
-20220	0.00128	-19960	0.000329219	-20140	0.0024	-20140	-0.00165
-20200	-9.77137e-05	-19940	0.00207	-20120	0.00054786	-20120	-1.55531e-05
-20180	-9.77137e-05	-19920	-0.00141	-20100	-0.000377119	-20100	-0.00124
-20160	-9.77137e-05	-19900	0.00265	-20080	-0.00383	-20080	-0.00206
-20140	0.00163	-19880	0.00207	-20060	-0.00153	-20060	0.00575
-20120	0.000590828	-19860	-0.00657	-20040	8.50814e-05	-20040	0.000803839
-20100	0.00232	-19840	0.00558	-20020	-0.00268	-20020	0.000393988
-20080	0.000590828	-19820	-0.00141	-20000	-0.000377162	-20000	-0.00206
-20060	0.00197	-19800	-0.00198	-19980	-0.00222	-19980	-0.00287
-20040	-0.00113	-19780	0.00382	-19960	-0.00337	-19960	-0.00246
-20020	0.00163	-19760	0.000909448	-19940	-0.00291	-19940	0.00368
-20000	0.00232	-19740	0.00324	-19920	-0.00268	-19920	0.00245
-19980	0.00232	-19720	-0.00428	-19900	-0.0036	-19900	0.000803877
-19960	0.00197	-19700	0.00382	-19880	0.00217	-19880	0.000393988
-19940	-9.76817e-05	-19680	-0.00141	-19860	0.00171	-19860	0.00039395
-19920	0.00232	-19660	0.00617	-19840	0.000316409	-19840	-0.00611
-19900	-9.77137e-05	-19640	0.00558	-19820	-0.00199	-19820	0.00162
-19880	0.000246405	-19620	0.00149	-19800	0.00403	-19800	0.00492
-19860	-0.00147	-19600	0.00207	-19780	0.000547817	-19780	-0.00206
-19840	-0.00044156	-19580	0.00499	-19760	0.00194	-19760	0.000803877
-19820	0.0037	-19560	0.00441	-19740	-0.00268	-19740	0.00245
-19800	0.000935493	-19540	-0.00141	-19720	0.00101	-19720	0.00451
-19780	-9.77137e-05	-19520	0.00382	-19700	8.51244e-05	-19700	-0.00328
-19760	0.00059086	-19500	0.000329186	-19680	-0.000608121	-19680	-0.00042467
-19740	0.00301	-19480	-0.00141	-19660	0.00171	-19660	0.00245
-19720	-9.76817e-05	-19460	0.00207	-19640	-0.00314	-19640	-0.00368
-19700	0.000935525	-19440	-0.00428	-19620	-0.00014608	-19620	-0.00409
-19680	-0.00113	-19420	0.00265	-19600	0.00217	-19600	-1.55531e-05
-19660	-0.000785134	-19400	-0.000250237	-19580	-0.00222	-19580	0.000393988
-19640	-0.00181	-19380	0.00558	-19560	0.00124	-19560	0.00162
-19620	0.000590828	-19360	-0.000828888	-19540	0.0038	-19540	0.00451
-19600	0.00197	-19340	-0.00428	-19520	-0.00153	-19520	-0.00246
-19580	-9.76817e-05	-19320	0.00499	-19500	0.00427	-19500	-0.00124
-19560	-0.00044156	-19300	-0.000250237	-19480	-0.000146123	-19480	-1.55149e-05
-19540	-0.000785134	-19280	0.00207	-19460	0.00147	-19460	-0.0049
-19520	-0.00352	-19260	-0.00314	-19440	0.00264	-19440	-0.00165
-19500	-0.00044156	-19240	-0.000250205	-19420	-0.00291	-19420	-0.00042467
-19480	-0.00147	-19220	0.00149	-19400	8.50814e-05	-19400	-0.000424708
-19460	-0.00318	-19200	-0.00543	-19380	0.00473	-19380	0.00162
-19440	-0.00352	-19180	0.01089	-19360	-0.00429	-19360	-1.55531e-05
-19420	0.00163	-19160	-0.00141	-19340	0.00194	-19340	0.00617
-19400	0.000590828	-19140	0.000909448	-19320	-0.000838957	-19320	-0.00165
-19380	-0.00044156	-19120	0.00499	-19300	0.000779392	-19300	0.00368
-19360	-0.00113	-19100	0.000329219	-19280	0.00333	-19280	0.00451
-19340	-0.00147	-19080	-0.00141	-19260	0.00101	-19260	-0.00611
-19320	-0.00147	-19060	0.00911	-19240	-0.00406	-19240	0.0041
-19300	-0.00216	-19040	-0.000828888	-19220	-0.0013	-19220	-0.000833402
-19280	-0.00489	-19020	0.000329219	-19200	-0.00406	-19200	-0.00328
-19260	-0.000785134	-19000	0.000909416	-19180	-0.000377162	-19180	-0.00246
-19240	-0.000785166	-18980	0.00382	-19160	0.00194	-19160	-0.00165
-19220	-0.00216	-18960	-0.00082892	-19140	0.00171	-19140	0.0041
-19200	-0.00181	-18940	0.000329219	-19120	0.00101	-19120	0.00742
-19180	0.00197	-18920	0.00265	-19100	-0.000146123	-19100	0.00327
-19160	-0.000785166	-18900	0.00149	-19080	-0.00245	-19080	0.00327
-19140	-9.77137e-05	-18880	-0.00543	-19060	0.00287	-19060	0.00204
-19120	0.000935493	-18860	-0.000828888	-19040	-0.0013	-19040	0.00162
-19100	-0.00318	-18840	0.00441	-19020	0.000779392	-19020	0.00534
-19080	0.000246437	-18820	-0.00198	-19000	0.00194	-19000	0.00245
-19060	-0.00044156	-18800	0.00382	-18980	0.000779392	-18980	0.00121
-19040	0.00163	-18780	-0.00082892	-18960	-0.0036	-18960	-0.00449
-19020	0.00509	-18760	0.00149	-18940	-0.00014608	-18940	0.00286
-19000	0.000590828	-18740	-0.00657	-18920	8.51244e-05	-18920	-0.00772
-18980	-0.00181	-18720	-0.00657	-18900	-0.00268	-18900	0.000393988
-18960	0.00232	-18700	0.00207	-18880	0.00264	-18880	0.00204
-18940	0.00475	-18680	-0.00256	-18860	0.00147	-18860	-0.0053
-18920	0.000935525	-18660	0.00265	-18840	-0.00176	-18840	0.00039395
-18900	-9.77137e-05	-18640	0.00149	-18820	-0.00291	-18820	-0.00287
-18880	0.000935493	-18620	0.00734	-18800	0.00567	-18800	-0.00287
-18860	-0.00044156	-18600	0.000329219	-18780	0.000779435	-18780	0.00245
-18840	-9.76817e-05	-18580	0.00499	-18760	0.000316366	-18760	0.000393988
-18820	-0.00147	-18560	-0.00256	-18740	-0.000838914	-18740	-1.55531e-05
-18800	-0.00216	-18540	-0.00428	-18720	-0.00543	-18720	-0.000424708
-18780	-0.00387	-18520	0.00382	-18700	-0.00176	-18700	0.00451
-18760	0.000590828	-18500	0.00207	-18680	-0.00314	-18680	0.00327
-18740	-0.00044156	-18480	-0.00198	-18660	0.00614	-18660	0.00658
-18720	-0.00421	-18460	-0.00771	-18640	0.00124	-18640	0.00492
-18700	0.00059086	-18440	-0.00256	-18620	-0.00245	-18620	0.00286
-18680	-0.00216	-18420	0.00324	-18600	-0.00314	-18600	-0.00611
-18660	0.00336	-18400	-0.006	-18580	-0.000608121	-18580	-0.00083344
-18640	-0.00113	-18380	-0.00198	-18560	-0.000377162	-18560	0.000393988
-18620	-0.00216	-18360	0.000909416	-18540	0.000779435	-18540	-0.00449
-18600	-0.00216	-18340	-0.00141	-18520	0.000547817	-18520	-0.00165
-18580	0.00197	-18320	0.00207	-18500	-0.00014608	-18500	0.00783
-18560	0.00128	-18300	-0.00543	-18480	-0.00199	-18480	-0.00246
-18540	0.00232	-18280	-0.00141	-18460	0.00171	-18460	-0.00287
-18520	-0.00216	-18260	-0.00198	-18440	0.000547903	-18440	-0.00083344
-18500	0.000246437	-18240	0.00149	-18420	-0.00337	-18420	-0.00042467
-18480	0.00232	-18220	0.000909448	-18400	-0.0013	-18400	-0.00124
-18460	0.0037	-18200	0.00324	-18380	0.00264	-18380	0.00204
-18440	-0.000785134	-18180	0.000909416	-18360	0.00054786	-18360	0.00121
-18420	-0.00113	-18160	-0.000828888	-18340	0.000316366	-18340	-0.00368
-18400	-0.00044156	-18140	0.00734	-18320	-0.00474	-18320	0.00121
-18380	0.000590828	-18120	0.00558	-18300	0.00124	-18300	0.00204
-18360	0.0037	-18100	0.00558	-18280	-0.000146123	-18280	-0.00124
-18340	-0.00147	-18080	-0.00314	-18260	0.00124	-18260	0.00121
-18320	-0.00181	-18060	-0.00198	-18240	-0.00406	-18240	-0.00287
-18300	-0.00147	-18040	0.00558	-18220	-0.00474	-18220	0.00368
-18280	-0.00489	-18020	-0.00256	-18200	-0.00314	-18200	-0.00083344
-18260	-0.000785166	-18000	-0.00543	-18180	0.000779392	-18180	0.00368
-18240	0.00128	-17980	-0.00256	-18160	-0.00199	-18160	0.00204
-18220	0.000935493	-17960	0.000329219	-18140	0.000779392	-18140	0.00121
-18200	-9.76817e-05	-17940	-0.00141	-18120	0.00171	-18120	0.000393988
-18180	0.00128	-17920	0.00149	-18100	0.00333	-18100	0.000393988
-18160	0.00197	-17900	0.00441	-18080	-0.00222	-18080	-0.00571
-18140	0.00128	-17880	0.00499	-18060	0.00357	-18060	0.00368
-18120	0.000246437	-17860	0.000909416	-18040	-0.00268	-18040	-1.55531e-05
-18100	0.00232	-17840	0.00207	-18020	0.00124	-18020	-1.55531e-05
-18080	-0.00044156	-17820	-0.00198	-18000	0.00497	-18000	0.00039395
-18060	0.00232	-17800	-0.00141	-17980	0.00101	-17980	0.00327
-18040	0.000246437	-17780	-0.000250237	-17960	-0.00337	-17960	0.00162
-18020	-9.76817e-05	-17760	-0.00657	-17940	-0.00176	-17940	0.00245
-18000	0.00197	-17740	0.000329219	-17920	8.50814e-05	-17920	-1.55531e-05
-17980	-0.00181	-17720	-0.00141	-17900	-0.00314	-17900	-0.00042467
-17960	-0.00044156	-17700	0.00617	-17880	0.00217	-17880	-0.00165
-17940	0.00128	-17680	0.00207	-17860	0.000316409	-17860	-0.0053
-17920	0.000246437	-17660	0.00324	-17840	0.000316452	-17840	0.00162
-17900	-0.00318	-17640	0.00265	-17820	0.00287	-17820	-0.00246
-17880	-9.77137e-05	-17620	-0.00314	-17800	0.00101	-17800	-1.55531e-05
-17860	0.000246437	-17600	-0.00428	-17780	-0.00245	-17780	0.000803877
-17840	-0.00147	-17580	0.000909448	-17760	-0.000377162	-17760	-0.00042467
-17820	-0.000785134	-17560	0.00207	-17740	-0.00176	-17740	-0.00124
-17800	-0.00216	-17540	-0.000828888	-17720	-0.00337	-17720	0.00121
-17780	-0.00181	-17520	-0.00141	-17700	8.50814e-05	-17700	-0.00124
-17760	-0.000785166	-17500	-0.00198	-17680	0.00101	-17680	-0.00692
-17740	-0.00284	-17480	-0.00198	-17660	-0.00153	-17660	-0.00246
-17720	0.00405	-17460	0.00499	-17640	-0.000377162	-17640	0.000803877
-17700	0.00128	-17440	-0.000250237	-17620	8.50814e-05	-17620	-0.00287
-17680	-0.00147	-17420	-0.00657	-17600	0.00054786	-17600	-0.00652
-17660	-0.000785134	-17400	0.00324	-17580	0.00171	-17580	0.00162
-17640	-0.00044156	-17380	0.00149	-17560	-0.00199	-17560	0.00039395
-17620	-0.00284	-17360	-0.00141	-17540	0.00124	-17540	0.00204
-17600	-0.000785166	-17340	0.000329219	-17520	0.00171	-17520	-0.00124
-17580	-0.00284	-17320	-0.00314	-17500	-0.000377162	-17500	0.00245
-17560	0.000935525	-17300	-0.00256	-17480	0.00101	-17480	-0.00042467
-17540	-9.77137e-05	-17280	-0.00141	-17460	0.00194	-17460	-0.00328
-17520	0.000246437	-17260	0.00675	-17440	-0.00176	-17440	-0.00328
-17500	0.000246437	-17240	0.000909416	-17420	-0.00176	-17420	0.00492
-17480	0.000246437	-17220	-0.00428	-17400	0.00333	-17400	-0.00124
-17460	0.00163	-17200	-0.00543	-17380	-0.00314	-17380	-0.00042467
-17440	-0.00113	-17180	-0.006	-17360	0.00403	-17360	0.00204
-17420	-0.00352	-17160	0.00149	-17340	8.50814e-05	-17340	0.00121
-17400	-0.000785166	-17140	0.00324	-17320	-0.000838957	-17320	0.00327
-17380	-0.000785134	-17120	-0.00082892	-17300	-0.00176	-17300	-0.00246
-17360	0.000590828	-17100	0.00149	-17280	0.00101	-17280	0.00162
-17340	-0.00113	-17080	0.00207	-17260	0.00147	-17260	0.00162
-17320	-0.00113	-17060	-0.000250205	-17240	0.00054786	-17240	-0.00206
-17300	0.000935525	-17040	-0.00371	-17220	0.00684	-17220	-0.00165
-17280	-0.00181	-17020	0.00382	-17200	0.00194	-17200	0.00451
-17260	0.00301	-17000	0.00558	-17180	0.00661	-17180	0.00121
-17240	0.000246405	-16980	-0.00198	-17160	0.0052	-17160	-0.00206
-17220	-0.00284	-16960	-0.00486	-17140	8.50814e-05	-17140	0.000803877
-17200	0.000935525	-16940	-0.00543	-17120	-0.00222	-17120	0.000393988
-17180	0.00163	-16920	-0.00543	-17100	-0.000608121	-17100	0.00575
-17160	0.000246469	-16900	-0.00486	-17080	-0.0036	-17080	0.00162
-17140	-0.000441528	-16880	0.00149	-17060	-0.00107	-17060	0.00451
-17120	-0.00044156	-16860	-0.00198	-17040	-0.00268	-17040	-0.00083344
-17100	-0.00147	-16840	-0.000250237	-17020	0.00147	-17020	0.00121
-17080	0.00232	-16820	-0.00314	-17000	0.000316409	-17000	0.00121
-17060	-0.00181	-16800	0.00499	-16980	0.00124	-16980	-0.00368
-17040	0.00128	-16780	-0.00428	-16960	0.00054786	-16960	0.00121
-17020	0.000935525	-16760	0.00734	-16940	8.51244e-05	-16940	-0.00449
-17000	0.000246469	-16740	-0.00543	-16920	0.00054786	-16920	-0.00124
-16980	-0.00181	-16720	0.00149	-16900	-0.000377162	-16900	0.00204
-16960	-9.77137e-05	-16700	0.000329186	-16880	-0.00107	-16880	0.00327
-16940	-0.00044156	-16680	0.00207	-16860	-0.000608078	-16860	-0.00246
-16920	-0.00147	-16660	0.00149	-16840	0.00287	-16840	-1.55531e-05
-16900	-9.76817e-05	-16640	0.00382	-16820	-0.000838957	-16820	0.00204
-16880	-0.00147	-16620	0.00558	-16800	0.0031	-16800	-0.00449
-16860	-0.00284	-16600	-0.00198	-16780	0.00054786	-16780	0.00039395
-16840	-0.00284	-16580	-0.000828888	-16760	0.00054786	-16760	0.00327
-16820	-0.00181	-16560	-0.00885	-16740	0.000779392	-16740	-0.00165
-16800	0.000246437	-16540	-0.00314	-16720	-0.000608121	-16720	-1.55531e-05
-16780	-0.000441528	-16520	-0.000828888	-16700	-0.00199	-16700	-0.00124
-16760	-0.00044156	-16500	0.000909448	-16680	-0.00222	-16680	-0.00042467
-16740	0.00059086	-16480	-0.000828888	-16660	-0.00153	-16660	-0.00124
-16720	0.00197	-16460	0.00149	-16640	0.00217	-16640	-0.00287
-16700	0.000590828	-16440	0.00675	-16620	0.0024	-16620	-0.00124
-16680	0.000590828	-16420	-0.00314	-16600	-0.000377162	-16600	0.00162
-16660	-0.00113	-16400	0.00382	-16580	0.00101	-16580	0.00286
-16640	0.000935525	-16380	-0.00141	-16560	-0.00314	-16560	-0.00165
-16620	0.00544	-16360	0.00441	-16540	0.00101	-16540	-0.00042467
-16600	-0.00113	-16340	0.00734	-16520	-0.00268	-16520	0.00783
-16580	0.000935525	-16320	-0.00371	-16500	0.00333	-16500	-0.00206
-16560	-0.000785134	-16300	0.00265	-16480	-0.00291	-16480	0.00245
-16540	0.000935493	-16280	-0.00714	-16460	-0.00268	-16460	-0.00124
-16520	0.00301	-16260	0.00207	-16440	0.00054786	-16440	0.00451
-16500	-0.00113	-16240	-0.000828888	-16420	-0.00406	-16420	0.00039395
-16480	0.00128	-16220	-0.00543	-16400	-0.000146123	-16400	-1.55531e-05
-16460	-0.000785134	-16200	0.00793	-16380	0.00054786	-16380	-0.00611
-16440	-0.00216	-16180	0.000329219	-16360	0.00217	-16360	-0.00124
-16420	-0.00216	-16160	0.00675	-16340	0.000779435	-16340	0.00245
-16400	-0.00147	-16140	-0.00428	-16320	-0.00222	-16320	-0.00287
-16380	-0.000785134	-16120	0.00617	-16300	-0.00014608	-16300	-0.000833402
-16360	0.000935525	-16100	-0.00371	-16280	-0.000838957	-16280	-0.00042467
-16340	0.000246437	-16080	0.000329219	-16260	-0.00474	-16260	-0.00287
-16320	-0.00044156	-16060	-0.00141	-16240	0.00333	-16240	0.00121
-16300	0.000935525	-16040	0.01089	-16220	-0.00268	-16220	0.00327
-16280	-0.00147	-16020	0.00499	-16200	0.00287	-16200	0.00039395
-16260	0.000246437	-16000	0.00207	-16180	0.0038	-16180	-0.00409
-16240	-0.00318	-15980	0.00207	-16160	-0.00107	-16160	0.00658
-16220	-9.77137e-05	-15960	-0.00428	-16140	-0.0013	-16140	0.00039395
-16200	-0.00147	-15940	-0.00256	-16120	-0.00199	-16120	0.00286
-16180	-0.00147	-15920	-0.00371	-16100	-0.000608078	-16100	-0.00368
-16160	-0.00181	-15900	-0.00543	-16080	-0.00268	-16080	0.000393988
-16140	0.0044	-15880	0.00149	-16060	0.00171	-16060	-0.00206
-16120	0.000246437	-15860	-0.00198	-16040	0.00217	-16040	-0.0049
-16100	-0.0025	-15840	-0.00428	-16020	-0.0068	-16020	0.00039395
-16080	0.00059086	-15820	-0.00486	-16000	-0.00452	-16000	0.00492
-16060	-0.00044156	-15800	-0.00657	-15980	-0.00176	-15980	0.0041
-16040	-0.000441592	-15780	-0.000828888	-15960	-0.00429	-15960	0.0041
-16020	-0.0025	-15760	-0.000250237	-15940	0.000316409	-15940	-1.55531e-05
-16000	0.000590828	-15740	-0.000828888	-15920	-0.00291	-15920	-0.00246
-15980	0.000590828	-15720	-0.00141	-15900	0.0024	-15900	-0.00124
-15960	-9.76817e-05	-15700	-0.000250237	-15880	0.00287	-15880	0.00658
-15940	-9.76817e-05	-15680	-0.00314	-15860	-0.000608121	-15860	-0.00692
-15920	-0.00044156	-15660	0.00499	-15840	0.00147	-15840	-0.00124
-15900	-0.00181	-15640	-0.000828888	-15820	-0.000608121	-15820	0.00039395
-15880	0.000246437	-15620	0.00207	-15800	-0.000839	-15800	-0.00042467
-15860	-0.00113	-15600	0.00382	-15780	0.000779392	-15780	0.00204
-15840	-0.0025	-15580	0.00499	-15760	-0.00199	-15760	0.00204
-15820	-0.00216	-15560	-0.00141	-15740	0.00171	-15740	-0.00206
-15800	0.00197	-15540	-0.00428	-15720	0.00101	-15720	0.00368
-15780	0.00197	-15520	0.000329219	-15700	0.00147	-15700	0.00368
-15760	-9.76817e-05	-15500	0.00499	-15680	0.00124	-15680	-0.00287
-15740	-9.77137e-05	-15480	-0.00198	-15660	-0.00314	-15660	0.00742
-15720	-0.00352	-15460	-0.00371	-15640	-0.00222	-15640	-1.55531e-05
-15700	-0.00044156	-15440	0.00149	-15620	-0.00222	-15620	0.00245
-15680	-9.76817e-05	-15420	-0.00314	-15600	-0.000377205	-15600	0.00451
-15660	0.00232	-15400	0.00382	-15580	-0.00314	-15580	0.00327
-15640	0.00059086	-15380	0.00382	-15560	-0.00153	-15560	0.007
-15620	0.00163	-15360	0.000329219	-15540	0.00567	-15540	0.00575
-15600	-9.76817e-05	-15340	-0.006	-15520	-0.00291	-15520	0.00204
-15580	0.00128	-15320	0.00617	-15500	0.00403	-15500	0.00039395
-15560	-0.000785166	-15300	0.00441	-15480	-0.00291	-15480	0.00451
-15540	-0.00147	-15280	-0.000828888	-15460	-0.000608121	-15460	0.00534
-15520	-0.00113	-15260	0.000909416	-15440	0.0045	-15440	0.00368
-15500	-0.00216	-15240	0.00149	-15420	8.50814e-05	-15420	0.000393988
-15480	-0.00557	-15220	0.000329219	-15400	0.00403	-15400	0.00039395
-15460	-0.000785134	-15200	0.00149	-15380	0.00054786	-15380	0.00617
-15440	-0.00113	-15180	0.00558	-15360	-0.00337	-15360	0.00327
-15420	-0.00147	-15160	-0.00198	-15340	0.00217	-15340	0.00121
-15400	-0.00284	-15140	0.00324	-15320	-0.00153	-15320	-0.00652
-15380	-0.00181	-15120	-0.006	-15300	-0.00314	-15300	-1.55531e-05
-15360	0.00163	-15100	-0.00486	-15280	0.00217	-15280	-0.00124
-15340	-0.000785134	-15080	-0.00082892	-15260	-0.000146123	-15260	0.00617
-15320	-0.00044156	-15060	0.00852	-15240	-0.00291	-15240	-0.00165
-15300	0.000246437	-15040	0.00265	-15220	-0.000608121	-15220	0.00162
-15280	0.00163	-15020	0.000329219	-15200	-0.00199	-15200	-1.55531e-05
-15260	-0.00318	-15000	-0.00141	-15180	0.000316452	-15180	-0.000424708
-15240	0.00266	-14980	-0.00371	-15160	-0.00268	-15160	-1.55531e-05
-15220	-0.000785166	-14960	-0.000828888	-15140	-0.00153	-15140	0.00286
-15200	-0.00147	-14940	0.00207	-15120	0.00194	-15120	-0.000424708
-15180	-0.000785134	-14920	0.00265	-15100	0.000316409	-15100	-0.000424708
-15160	-0.00113	-14900	-0.00314	-15080	0.000316409	-15080	-0.000833402
-15140	0.000935525	-14880	-0.00082892	-15060	0.00287	-15060	-0.00124
-15120	-0.000785134	-14860	0.00149	-15040	0.00264	-15040	-0.00042467
-15100	-0.000785166	-14840	0.000329219	-15020	-0.00014608	-15020	0.00286
-15080	0.00197	-14820	-0.00141	-15000	-0.00222	-15000	-0.00042467
-15060	0.00128	-14800	0.00324	-14980	0.00101	-14980	-0.00165
-15040	-0.00147	-14780	-0.00198	-14960	-0.000608121	-14960	0.00368
-15020	0.000935525	-14760	-0.000250237	-14940	0.000316452	-14940	-0.00287
-15000	0.000935525	-14740	0.00441	-14920	-0.00337	-14920	-0.00083344
-14980	-0.00284	-14720	-0.00714	-14900	0.0024	-14900	0.000803877
-14960	-0.00147	-14700	0.00149	-14880	-0.00589	-14880	-0.00042467
-14940	-0.00284	-14680	0.00675	-14860	0.00101	-14860	0.0041
-14920	0.00266	-14660	0.00149	-14840	0.00333	-14840	0.000803877
-14900	0.000590828	-14640	0.000329219	-14820	0.000779392	-14820	-0.00328
-14880	-0.00113	-14620	-0.00198	-14800	-0.00014608	-14800	-0.00368
-14860	0.00128	-14600	-0.00543	-14780	0.00171	-14780	0.00617
-14840	-0.00113	-14580	0.00207	-14760	0.00427	-14760	0.00575
-14820	0.000935525	-14560	-0.00371	-14740	-0.000608078	-14740	0.00451
-14800	-0.00216	-14540	0.00265	-14720	0.00171	-14720	-1.55149e-05
-14780	-0.00455	-14520	0.00149	-14700	0.000547817	-14700	0.00534
-14760	0.00128	-14500	-0.000250205	-14680	-0.00199	-14680	0.00825
-14740	-0.00147	-14480	-0.00256	-14660	-0.00291	-14660	0.00575
-14720	0.000246437	-14460	0.00207	-14640	-0.000377162	-14640	-1.55531e-05
-14700	-0.000785134	-14440	-0.00141	-14620	8.50814e-05	-14620	0.00286
-14680	0.00301	-14420	-0.00256	-14600	-0.00107	-14600	-0.00165
-14660	-0.00147	-14400	-0.00198	-14580	0.00217	-14580	0.00162
-14640	0.000935493	-14380	-0.00657	-14560	-0.00245	-14560	0.00204
-14620	-0.00181	-14360	0.00207	-14540	-0.00014608	-14540	-1.55149e-05
-14600	-0.000785134	-14340	-0.00998	-14520	0.0024	-14520	0.00162
-14580	-0.00113	-14320	0.00207	-14500	-0.000839	-14500	0.00204
-14560	0.00128	-14300	-0.006	-14480	0.00171	-14480	0.000803877
-14540	0.000246437	-14280	-0.00198	-14460	-0.00107	-14460	0.0041
-14520	0.000935493	-14260	0.000909448	-14440	0.00147	-14440	-0.00409
-14500	0.00163	-14240	0.00265	-14420	-0.000838957	-14420	0.00162
-14480	-0.00216	-14220	0.00324	-14400	0.000779392	-14400	0.000393988
-14460	0.000246437	-14200	0.00265	-14380	0.0024	-14380	-0.00042467
-14440	0.00059086	-14180	0.00149	-14360	0.00473	-14360	0.000803877
-14420	0.00163	-14160	-0.000250237	-14340	-0.000608078	-14340	0.00286
-14400	0.00301	-14140	-0.00141	-14320	0.000779435	-14320	0.007
-14380	-0.000785134	-14120	0.00149	-14300	-0.0036	-14300	-0.00206
-14360	0.00197	-14100	0.00149	-14280	0.000316409	-14280	0.00204
-14340	-0.00216	-14080	0.000909448	-14260	-0.00107	-14260	0.00162
-14320	-0.0025	-14060	-0.00314	-14240	-0.0013	-14240	0.00286
-14300	0.00197	-14040	0.00207	-14220	-0.00383	-14220	-0.00165
-14280	-0.00147	-14020	-0.00082892	-14200	0.00357	-14200	-1.55149e-05
-14260	0.000246437	-14000	0.000329219	-14180	0.000779435	-14180	0.00617
-14240	0.00163	-13980	0.000329219	-14160	0.00194	-14160	0.00162
-14220	0.00059086	-13960	0.00265	-14140	0.00147	-14140	0.00162
-14200	-0.00147	-13940	0.00324	-14120	0.00124	-14120	-1.55531e-05
-14180	-0.00318	-13920	0.00265	-14100	-0.00107	-14100	0.00286
-14160	-0.00216	-13900	-0.00198	-14080	0.00147	-14080	-1.55531e-05
-14140	-0.00113	-13880	-0.00198	-14060	-0.000377162	-14060	-0.00124
-14120	-0.00044156	-13860	0.000909416	-14040	-0.00153	-14040	0.00121
-14100	-9.76817e-05	-13840	-0.00314	-14020	0.00217	-14020	0.00121
-14080	-9.76817e-05	-13820	0.00324	-14000	0.000779435	-14000	0.00204
-14060	-0.00181	-13800	0.00207	-13980	0.00287	-13980	0.00286
-14040	-0.00044156	-13780	-0.00141	-13960	-0.00014608	-13960	-0.00042467
-14020	-0.00181	-13760	0.00324	-13940	-0.00176	-13940	-1.55531e-05
-14000	0.000246469	-13740	0.00149	-13920	-0.000146166	-13920	-0.000833402
-13980	0.000590828	-13720	0.00207	-13900	-0.00014608	-13900	0.000393988
-13960	-0.000785166	-13700	-0.00256	-13880	0.000316409	-13880	0.00286
-13940	-0.00113	-13680	0.00149	-13860	-0.00383	-13860	0.00286
-13920	0.000590828	-13660	-0.00486	-13840	-0.00337	-13840	0.00742
-13900	-0.00113	-13640	-0.000828888	-13820	-0.000608078	-13820	0.00451
-13880	-0.000785134	-13620	-0.00198	-13800	-0.00107	-13800	-0.00042467
-13860	-0.00318	-13600	0.00382	-13780	0.00427	-13780	0.0041
-13840	-0.00181	-13580	-0.000250205	-13760	0.000779392	-13760	0.00121
-13820	-0.00284	-13560	-0.00198	-13740	0.00171	-13740	-0.00611
-13800	0.00163	-13540	0.00558	-13720	-0.00314	-13720	0.00286
-13780	-0.00216	-13520	-0.00314	-13700	-0.000377205	-13700	-0.00732
-13760	0.000935525	-13500	-0.00141	-13680	0.00194	-13680	-0.00042467
-13740	0.00301	-13480	0.000909448	-13660	0.00427	-13660	0.00286
-13720	-9.77137e-05	-13460	0.000909448	-13640	0.000316409	-13640	0.00368
-13700	0.00266	-13440	-0.00198	-13620	-0.00014608	-13620	0.00286
-13680	-0.00113	-13420	0.000909416	-13600	0.00333	-13600	0.00204
-13660	-0.00113	-13400	0.00441	-13580	0.00054786	-13580	-0.00368
-13640	0.000246437	-13380	0.00265	-13560	-0.00014608	-13560	0.00162
-13620	0.00163	-13360	0.00207	-13540	-0.000608121	-13540	-0.00287
-13600	0.00059086	-13340	-0.000828888	-13520	0.00101	-13520	0.00245
-13580	-0.000785166	-13320	-0.00141	-13500	-0.00199	-13500	-0.000424708
-13560	0.00301	-13300	0.00558	-13480	-0.000838914	-13480	0.0041
-13540	-0.00147	-13280	0.00265	-13460	-0.00222	-13460	-0.00246
-13520	-0.00421	-13260	-0.00428	-13440	-0.00153	-13440	-0.00449
-13500	-9.77137e-05	-13240	0.00149	-13420	-0.00199	-13420	0.00451
-13480	0.000935525	-13220	0.00207	-13400	-0.0013	-13400	0.00204
-13460	-0.00216	-13200	-0.00256	-13380	0.00194	-13380	-0.00449
-13440	0.000590828	-13180	0.00324	-13360	-0.00429	-13360	-0.00246
-13420	0.000590828	-13160	-0.00198	-13340	0.00217	-13340	0.00534
-13400	0.00266	-13140	0.000909416	-13320	-0.000377162	-13320	0.00121
-13380	0.00163	-13120	-0.00198	-13300	0.00124	-13300	-0.00287
-13360	-0.00181	-13100	-0.00828	-13280	0.000316452	-13280	0.0041
-13340	-0.00113	-13080	0.00149	-13260	0.000316452	-13260	0.00286
-13320	-9.76817e-05	-13060	0.00265	-13240	0.000779392	-13240	0.00368
-13300	-0.00147	-13040	0.00324	-13220	-0.00497	-13220	-0.00165
-13280	-0.00113	-13020	0.00265	-13200	-0.00107	-13200	0.00575
-13260	0.000246437	-13000	-0.00141	-13180	-0.000608121	-13180	0.00245
-13240	-0.0025	-12980	0.000909448	-13160	-0.00222	-13160	0.000393988
-13220	-9.76817e-05	-12960	-0.00371	-13140	0.0052	-13140	-0.000833402
-13200	0.000246469	-12940	-0.00543	-13120	0.0038	-13120	-0.00368
-13180	-0.00318	-12920	0.000329219	-13100	0.000779392	-13100	-0.00246
-13160	-0.000785166	-12900	-0.000250237	-13080	8.51244e-05	-13080	0.0041
-13140	-0.00147	-12880	0.00265	-13060	0.000779435	-13060	0.000803877
-13120	0.00128	-12860	0.00558	-13040	0.000316366	-13040	-0.00246
-13100	0.00059086	-12840	0.00558	-13020	-0.00107	-13020	0.00368
-13080	0.000935493	-12820	0.00265	-13000	-0.00014608	-13000	0.00121
-13060	-0.00147	-12800	-0.00543	-12980	-0.0068	-12980	0.00162
-13040	0.00197	-12780	0.00265	-12960	0.000316409	-12960	-0.00368
-13020	-0.00113	-12760	-0.00141	-12940	-0.00406	-12940	-0.00124
-13000	-0.00284	-12740	0.00734	-12920	-0.000838914	-12920	-0.00611
-12980	-0.000785134	-12720	-0.000250237	-12900	-0.00406	-12900	0.0041
-12960	-0.00489	-12700	-0.000250237	-12880	0.00101	-12880	0.00327
-12940	-0.00352	-12680	-0.00657	-12860	0.00147	-12860	0.00327
-12920	0.00163	-12660	-0.00371	-12840	-0.000608121	-12840	-0.00571
-12900	0.00405	-12640	-0.00141	-12820	-0.00199	-12820	-0.000424708
-12880	0.0037	-12620	-0.00141	-12800	-0.0013	-12800	0.000803877
-12860	-0.000785134	-12600	0.00324	-12780	-0.000608121	-12780	-0.00165
-12840	0.00266	-12580	-0.00082892	-12760	0.00101	-12760	0.0041
-12820	-0.00147	-12560	0.00852	-12740	-0.0013	-12740	0.00327
-12800	0.000246469	-12540	-0.00198	-12720	-0.00176	-12720	0.00162
-12780	0.000935525	-12520	-0.00314	-12700	-0.00291	-12700	0.00121
-12760	-0.00044156	-12500	0.00265	-12680	0.00171	-12680	0.00492
-12740	-0.000785134	-12480	-0.00141	-12660	-0.00383	-12660	-0.00042467
-12720	-0.00113	-12460	-0.00771	-12640	-0.00176	-12640	-0.00449
-12700	-0.00147	-12440	-0.00198	-12620	-0.0036	-12620	0.00492
-12680	-0.00318	-12420	-0.00256	-12600	-0.0013	-12600	0.0041
-12660	-9.76817e-05	-12400	-0.00198	-12580	8.50814e-05	-12580	0.00204
-12640	-0.00044156	-12380	0.000329219	-12560	0.00287	-12560	0.00617
-12620	0.00059086	-12360	0.00499	-12540	0.00194	-12540	-0.00368
-12600	0.000935525	-12340	0.00499	-12520	0.00264	-12520	-0.00409
-12580	0.000246437	-12320	0.000909448	-12500	-0.00268	-12500	0.00204
-12560	-0.00181	-12300	0.00149	-12480	-0.00153	-12480	-0.00571
-12540	-9.76817e-05	-12280	0.00324	-12460	0.00171	-12460	0.00162
-12520	-9.76817e-05	-12260	-0.00771	-12440	-0.00107	-12440	0.00286
-12500	-0.00284	-12240	0.00324	-12420	-0.000838957	-12420	0.000803877
-12480	0.000935525	-12220	0.000909448	-12400	8.51244e-05	-12400	0.00534
-12460	0.000246437	-12200	-0.00771	-12380	-0.00153	-12380	0.00451
-12440	-0.000785134	-12180	-0.00428	-12360	-0.00107	-12360	0.000393988
-12420	0.000246437	-12160	0.00149	-12340	0.000779435	-12340	-0.00083344
-12400	0.000590828	-12140	0.00265	-12320	0.000779435	-12320	-0.00165
-12380	-9.76817e-05	-12120	0.000909448	-12300	-0.000608121	-12300	0.00492
-12360	-0.00455	-12100	-0.00714	-12280	-0.00199	-12280	0.00121
-12340	0.000935525	-12080	0.00793	-12260	-0.00268	-12260	-0.00165
-12320	-0.00387	-12060	0.00734	-12240	-0.000838914	-12240	-0.00368
-12300	0.0037	-12040	0.00441	-12220	-0.000838914	-12220	-0.00246
-12280	0.000935493	-12020	-0.000250205	-12200	-0.000377119	-12200	0.00327
-12260	0.00128	-12000	0.00734	-12180	-0.000608078	-12180	0.000393988
-12240	0.0044	-11980	-0.00486	-12160	-0.00406	-12160	0.00245
-12220	-0.00181	-11960	0.000329251	-12140	-0.00337	-12140	0.00327
-12200	0.00163	-11940	-0.00543	-12120	-0.000608121	-12120	-0.00124
-12180	-9.76817e-05	-11920	0.00675	-12100	-0.000377162	-12100	-0.00772
-12160	0.000246437	-11900	-0.00256	-12080	8.50814e-05	-12080	-0.00409
-12140	-0.00044156	-11880	0.000329219	-12060	-0.00452	-12060	0.00451
-12120	-9.76817e-05	-11860	0.00324	-12040	-0.0013	-12040	0.00286
-12100	-0.00044156	-11840	-0.000250237	-12020	-0.00245	-12020	0.000803839
-12080	0.00301	-11820	0.00324	-12000	-0.0013	-12000	0.00451
-12060	0.00197	-11800	0.00382	-11980	0.00333	-11980	-0.00287
-12040	-0.00181	-11780	0.00793	-11960	0.0038	-11960	-0.00165
-12020	0.000935525	-11760	0.00324	-11940	0.00217	-11940	0.00368
-12000	-0.00113	-11740	0.00207	-11920	0.00217	-11920	-0.00042467
-11980	-0.00113	-11720	-0.00082892	-11900	0.00124	-11900	-0.0053
-11960	-9.76817e-05	-11700	-0.00543	-11880	-0.00014608	-11880	0.00575
-11940	-0.00147	-11680	-0.00371	-11860	0.00101	-11860	-0.00124
-11920	-0.000441528	-11660	0.00499	-11840	-0.00291	-11840	-0.00328
-11900	0.000246405	-11640	-0.00198	-11820	0.000547817	-11820	-0.00124
-11880	-0.00113	-11620	-0.00371	-11800	0.00101	-11800	-0.0053
-11860	-0.00216	-11600	0.00441	-11780	0.000779435	-11780	0.00245
-11840	0.00163	-11580	-0.00486	-11760	0.00124	-11760	-0.00571
-11820	0.00163	-11560	-0.00543	-11740	-0.00268	-11740	0.00039395
-11800	0.000246437	-11540	0.00207	-11720	-0.00153	-11720	0.00121
-11780	-0.00692	-11520	0.00324	-11700	-0.000838914	-11700	-0.00083344
-11760	-0.00318	-11500	-0.00141	-11680	-0.0013	-11680	-0.000833402
-11740	0.00301	-11480	-0.00314	-11660	0.00101	-11660	-0.00042467
-11720	0.00059086	-11460	0.00207	-11640	-0.0013	-11640	0.00121
-11700	0.00163	-11440	-0.00371	-11620	-0.00884	-11620	0.00327
-11680	-0.00284	-11420	-0.00082892	-11600	0.00333	-11600	0.00327
-11660	-9.77137e-05	-11400	0.00149	-11580	-0.00153	-11580	0.00121
-11640	-0.000785134	-11380	0.00207	-11560	-0.00153	-11560	-0.00165
-11620	-0.00216	-11360	-0.00256	-11540	0.00264	-11540	-0.00772
-11600	-0.0025	-11340	-0.01055	-11520	-0.0036	-11520	0.00162
-11580	-0.00044156	-11320	0.00441	-11500	0.0031	-11500	-0.00165
-11560	-0.0025	-11300	0.00441	-11480	-0.00245	-11480	0.00492
-11540	-0.000441528	-11280	0.00382	-11460	0.00194	-11460	-0.00042467
-11520	-0.00284	-11260	0.000909448	-11440	0.0024	-11440	-0.00165
-11500	-0.00147	-11240	0.00382	-11420	0.0031	-11420	-0.00124
-11480	0.000935525	-11220	0.00207	-11400	-0.00268	-11400	0.0041
-11460	-0.00658	-11200	-0.00428	-11380	0.00054786	-11380	0.00245
-11440	0.000590828	-11180	-0.00314	-11360	-0.00014608	-11360	-0.00328
-11420	-0.00284	-11160	0.000329219	-11340	0.0045	-11340	-0.00206
-11400	-0.000441528	-11140	0.00265	-11320	0.00147	-11320	-0.00449
-11380	-0.00216	-11120	0.00207	-11300	0.0031	-11300	0.00162
-11360	-0.00318	-11100	0.00207	-11280	-0.000838957	-11280	-0.00246
-11340	-0.00216	-11080	0.00207	-11260	0.000779435	-11260	0.000803839
-11320	-0.0025	-11060	-0.00314	-11240	0.00287	-11240	-0.00206
-11300	0.00301	-11040	-0.00371	-11220	0.00194	-11220	0.00204
-11280	0.000246437	-11020	-0.000828888	-11200	0.000316409	-11200	0.00162
-11260	-9.76817e-05	-11000	0.000329219	-11180	0.00171	-11180	-0.00165
-11240	-0.00216	-10980	-0.00141	-11160	0.00217	-11160	-0.000424708
-11220	-0.00421	-10960	0.00265	-11140	0.00124	-11140	-0.00246
-11200	-0.0025	-10940	0.00149	-11120	8.50814e-05	-11120	0.00245
-11180	-0.0025	-10920	-0.00082892	-11100	-0.00014608	-11100	-1.55912e-05
-11160	-0.00147	-10900	-0.000250237	-11080	0.00054786	-11080	-0.00246
-11140	0.00336	-10880	0.00324	-11060	0.000316452	-11060	-0.00449
-11120	0.000246437	-10860	0.00324	-11040	-0.00107	-11040	-0.00083344
-11100	0.00163	-10840	-0.000250205	-11020	-0.000838914	-11020	0.00742
-11080	-0.0025	-10820	0.00265	-11000	0.000316409	-11000	0.00121
-11060	-0.00284	-10800	0.000329219	-10980	-0.0013	-10980	0.00286
-11040	-0.00147	-10780	0.00558	-10960	-0.00611	-10960	-0.00165
-11020	-0.0025	-10760	-0.000250237	-10940	-0.00245	-10940	0.000803877
-11000	-0.000785134	-10740	-0.000828888	-10920	0.00101	-10920	-0.00246
-10980	-0.00557	-10720	-0.00371	-10900	-0.000838914	-10900	-0.00124
-10960	0.000246437	-10700	-0.000250237	-10880	0.000316409	-10880	-0.00083344
-10940	-0.0025	-10680	-0.00771	-10860	-0.00107	-10860	-0.00449
-10920	-0.00044156	-10660	-0.00428	-10840	-0.00657	-10840	0.00327
-10900	-0.00044156	-10640	0.000329219	-10820	0.00147	-10820	0.007
-10880	-0.00113	-10620	0.000909448	-10800	-0.000377162	-10800	-0.00571
-10860	-0.00147	-10600	0.00149	-10780	0.00124	-10780	-0.00124
-10840	0.000246437	-10580	-0.00543	-10760	0.00217	-10760	0.00617
-10820	-9.76817e-05	-10560	0.00324	-10740	8.50814e-05	-10740	0.00204
-10800	-0.000785134	-10540	-0.00141	-10720	0.00194	-10720	-0.00165
-10780	-9.76817e-05	-10520	0.00499	-10700	0.00171	-10700	-0.00368
-10760	-0.00113	-10500	-0.000250237	-10680	0.000316409	-10680	-0.00287
-10740	-0.000785134	-10480	-0.006	-10660	0.0031	-10660	-1.55149e-05
-10720	-0.0025	-10460	-0.00198	-10640	0.00567	-10640	-0.00449
-10700	0.000935525	-10440	-0.000828888	-10620	0.00101	-10620	-0.00165
-10680	0.00059086	-10420	-0.00428	-10600	-0.00222	-10600	-0.00611
-10660	0.000590828	-10400	-0.00486	-10580	-0.00406	-10580	0.000803877
-10640	0.000246469	-10380	0.00499	-10560	0.000316366	-10560	-0.00083344
-10620	-0.00181	-10360	-0.000250237	-10540	-0.00222	-10540	-0.00246
-10600	0.00266	-10340	-0.00256	-10520	-0.00268	-10520	0.00992
-10580	0.00163	-10320	-0.00371	-10500	-0.00199	-10500	-0.00124
-10560	-0.00113	-10300	0.00207	-10480	0.000316409	-10480	-0.00449
-10540	-0.00181	-10280	0.00207	-10460	-0.00153	-10460	0.00327
-10520	0.00059086	-10260	0.00324	-10440	0.00147	-10440	0.00204
-10500	0.00163	-10240	0.00149	-10420	-0.00245	-10420	-0.00083344
-10480	-0.000441528	-10220	-0.00256	-10400	-0.00337	-10400	-0.0053
-10460	-0.000785134	-10200	-0.00141	-10380	-0.00452	-10380	-0.00287
-10440	-0.000785102	-10180	0.00499	-10360	0.000779349	-10360	0.00617
-10420	0.000935525	-10160	-0.00141	-10340	-0.00153	-10340	0.000803839
-10400	-0.0025	-10140	-0.00428	-10320	-0.00153	-10320	-0.00206
-10380	-0.00113	-10120	-0.000828888	-10300	-0.00245	-10300	-1.55531e-05
-10360	-0.00147	-10100	-0.00082892	-10280	-0.00474	-10280	0.000803877
-10340	-0.000785134	-10080	0.00558	-10260	0.00264	-10260	0.00245
-10320	-0.000441528	-10060	0.00324	-10240	0.00171	-10240	0.00204
-10300	-0.00216	-10040	0.00793	-10220	-0.0013	-10220	0.00327
-10280	0.00197	-10020	-0.006	-10200	-0.000608121	-10200	0.00245
-10260	0.00059086	-10000	-0.00486	-10180	-0.0036	-10180	0.000803877
-10240	-0.000785134	-9980	0.000329219	-10160	-0.00314	-10160	-0.00287
-10220	-0.00216	-9960	-0.00198	-10140	-0.00429	-10140	0.00204
-10200	0.000590828	-9940	0.00149	-10120	-0.00153	-10120	0.00039395
-10180	0.000935525	-9920	0.00324	-10100	-0.0013	-10100	0.000803877
-10160	-0.000785134	-9900	0.00265	-10080	-0.00474	-10080	-0.0049
-10140	-0.00284	-9880	-0.00371	-10060	-0.000377162	-10060	0.00286
-10120	0.00128	-9860	-0.000828888	-10040	-0.000608078	-10040	-0.00083344
-10100	0.00128	-9840	-0.00082892	-10020	0.00101	-10020	-0.00083344
-10080	0.00266	-9820	0.00558	-10000	0.00147	-10000	-0.00124
-10060	0.00163	-9800	0.00149	-9980	-0.0052	-9980	0.0041
-10040	-0.00318	-9780	0.00207	-9960	-0.00497	-9960	-0.00328
-10020	-0.0025	-9760	0.000909448	-9940	-0.00176	-9940	-0.00571
-10000	-0.00044156	-9740	0.00207	-9920	-0.0052	-9920	0.00492
-9980	0.000935525	-9720	-0.00314	-9900	0.000316366	-9900	-1.55531e-05
-9960	0.00059086	-9700	0.00265	-9880	-0.00153	-9880	0.00658
-9940	-0.0025	-9680	-0.00141	-9860	-0.00153	-9860	-0.00165
-9920	-0.00216	-9660	-0.000828888	-9840	0.0031	-9840	0.00162
-9900	-0.00216	-9640	-0.00082892	-9820	0.00101	-9820	-0.00287
-9880	0.00266	-9620	0.00324	-9800	-0.00107	-9800	0.00286
-9860	-0.00181	-9600	-0.00082892	-9780	-0.000838914	-9780	-0.00368
-9840	0.000246469	-9580	0.000909448	-9760	-0.00014608	-9760	0.00162
-9820	-0.00181	-9560	-0.00198	-9740	-0.00153	-9740	-0.00449
-9800	0.000935525	-9540	-0.00082892	-9720	-0.00176	-9720	-0.00042467
-9780	-0.00181	-9520	-0.00371	-9700	-0.00314	-9700	0.00286
-9760	0.000246437	-9500	-0.006	-9680	-0.00107	-9680	0.007
-9740	-0.00318	-9480	-0.00657	-9660	-0.000377162	-9660	-0.00287
-9720	-0.00044156	-9460	-0.00885	-9640	-0.0013	-9640	-0.00328
-9700	-9.77137e-05	-9440	0.00265	-9620	0.00287	-9620	0.00204
-9680	-0.00181	-9420	-0.00428	-9600	-0.000838957	-9600	0.00204
-9660	-0.00181	-9400	0.00265	-9580	0.0024	-9580	0.00162
-9640	0.00163	-9380	0.00207	-9560	0.00473	-9560	-0.00409
-9620	-0.0025	-9360	0.00149	-9540	-0.000377162	-9540	0.00121
-9600	0.00059086	-9340	0.000329219	-9520	-0.0013	-9520	0.00245
-9580	-9.77137e-05	-9320	-0.00198	-9500	8.51244e-05	-9500	-0.00124
-9560	-0.00147	-9300	-0.00428	-9480	-0.00153	-9480	-0.00083344
-9540	0.00128	-9280	0.000329219	-9460	0.000779392	-9460	0.00204
-9520	-0.00318	-9260	0.00734	-9440	-0.00222	-9440	-0.00246
-9500	-0.000441528	-9240	-0.00082892	-9420	-0.000608121	-9420	-1.55531e-05
-9480	0.000246469	-9220	0.00441	-9400	0.000779478	-9400	0.00204
-9460	-0.00147	-9200	0.00499	-9380	-0.00176	-9380	-0.0049
-9440	0.000935525	-9180	0.00207	-9360	-0.00337	-9360	0.00451
-9420	0.000935557	-9160	-0.00314	-9340	-0.000377162	-9340	-0.00165
-9400	-0.00113	-9140	0.00441	-9320	-0.00268	-9320	-0.00571
-9380	-0.00147	-9120	0.00149	-9300	-0.00014608	-9300	-0.00124
-9360	-0.0025	-9100	-0.00543	-9280	-0.00589	-9280	0.00121
-9340	-0.0025	-9080	0.00149	-9260	-0.00474	-9260	0.00121
-9320	0.00197	-9060	-0.000250237	-9240	0.00101	-9240	0.000803839
-9300	-9.76817e-05	-9040	0.00207	-9220	0.0045	-9220	-0.00368
-9280	-0.00113	-9020	0.00558	-9200	-0.000608121	-9200	0.0041
-9260	0.00232	-9000	0.00382	-9180	-0.000608121	-9180	-0.000424708
-9240	-0.00147	-8980	0.000329219	-9160	8.51244e-05	-9160	-0.000424708
-9220	-0.000785134	-8960	0.00149	-9140	0.00101	-9140	0.00286
-9200	-0.00216	-8940	0.00558	-9120	-0.00014608	-9120	0.00451
-9180	-0.00181	-8920	0.00441	-9100	-0.00176	-9100	0.00162
-9160	-0.0025	-8900	0.00149	-9080	-0.000377162	-9080	-0.00165
-9140	-0.00387	-8880	0.00558	-9060	-0.00429	-9060	0.00492
-9120	-0.00147	-8860	-0.00198	-9040	0.00147	-9040	-0.00124
-9100	0.00163	-8840	-0.00082892	-9020	-0.00314	-9020	-0.00206
-9080	0.00266	-8820	-0.00256	-9000	0.00101	-9000	-1.55912e-05
-9060	-0.000785134	-8800	-0.00082892	-8980	-0.00107	-8980	-0.000424708
-9040	0.00336	-8780	0.00149	-8960	-0.0013	-8960	0.000803877
-9020	-0.00216	-8760	0.000329219	-8940	0.00287	-8940	-0.00611
-9000	-0.000785166	-8740	0.00207	-8920	-0.00176	-8920	-0.00165
-8980	0.000246437	-8720	0.00558	-8900	-0.00245	-8900	0.00121
-8960	0.00059086	-8700	0.000329219	-8880	0.00147	-8880	0.00327
-8940	0.00163	-8680	0.00265	-8860	-0.00176	-8860	0.00121
-8920	0.00301	-8660	0.00265	-8840	0.00101	-8840	0.0041
-8900	-0.0025	-8640	0.00207	-8820	-0.00199	-8820	0.00245
-8880	-0.00113	-8620	0.00265	-8800	0.00171	-8800	0.00245
-8860	-0.00044156	-8600	0.00441	-8780	0.00101	-8780	0.00121
-8840	-0.00113	-8580	0.00499	-8760	-0.0013	-8760	0.00245
-8820	-9.76817e-05	-8560	0.00149	-8740	-0.00153	-8740	-0.00368
-8800	0.000590828	-8540	-0.00198	-8720	-0.000608121	-8720	-0.00611
-8780	-0.00216	-8520	0.00207	-8700	0.0045	-8700	0.0041
-8760	-0.00147	-8500	-0.00082892	-8680	-0.00014608	-8680	-0.00083344
-8740	-0.00147	-8480	-0.000250237	-8660	-0.00107	-8660	0.00162
-8720	-0.00523	-8460	0.000329219	-8640	-0.00153	-8640	-0.00165
-8700	-0.00181	-8440	0.00149	-8620	0.000547817	-8620	0.000803877
-8680	-0.00284	-8420	0.00734	-8600	0.0045	-8600	0.00286
-8660	0.00197	-8400	-0.00082892	-8580	-0.00383	-8580	-0.00328
-8640	-0.00147	-8380	0.00441	-8560	0.0031	-8560	0.000803877
-8620	0.00059086	-8360	-0.00256	-8540	0.000316366	-8540	0.00121
-8600	-0.00318	-8340	-0.00256	-8520	0.000779435	-8520	0.00575
-8580	-0.00113	-8320	0.000909448	-8500	0.00147	-8500	0.000393988
-8560	-0.00044156	-8300	-0.000250237	-8480	0.0045	-8480	0.00368
-8540	-0.00216	-8280	0.00499	-8460	-0.00199	-8460	0.00492
-8520	-0.00113	-8260	0.00265	-8440	0.00171	-8440	-0.00368
-8500	-0.00181	-8240	-0.000250237	-8420	-0.00176	-8420	-0.00083344
-8480	-0.00147	-8220	0.00441	-8400	0.00147	-8400	-0.00206
-8460	0.00232	-8200	-0.00141	-8380	-0.00337	-8380	-0.00328
-8440	0.00197	-8180	-0.00371	-8360	8.50814e-05	-8360	-0.00206
-8420	-0.00044156	-8160	0.00382	-8340	-0.0013	-8340	-0.00287
-8400	0.00232	-8140	0.00441	-8320	-0.00337	-8320	-0.000424708
-8380	-0.00113	-8120	0.00441	-8300	-0.00153	-8300	0.000803877
-8360	-0.000441528	-8100	-0.00256	-8280	0.00171	-8280	-0.00042467
-8340	0.00059086	-8080	-0.00082892	-8260	0.00124	-8260	-0.00409
-8320	-0.00421	-8060	-0.00141	-8240	-0.00199	-8240	0.007
-8300	-0.00284	-8040	0.000329219	-8220	0.00287	-8220	0.00121
-8280	0.000935557	-8020	0.00675	-8200	0.00403	-8200	0.00245
-8260	-0.00113	-8000	0.00734	-8180	-0.00176	-8180	-0.00165
-8240	-0.00113	-7980	-0.000250237	-8160	-0.000377162	-8160	0.00327
-8220	-0.000785134	-7960	0.00734	-8140	0.00054786	-8140	-1.55531e-05
-8200	0.000590828	-7940	0.00911	-8120	0.00101	-8120	-0.00124
-8180	-0.0025	-7920	0.00911	-8100	-0.00291	-8100	-0.00853
-8160	0.00059086	-7900	0.00675	-8080	0.000316452	-8080	0.00327
-8140	-9.76817e-05	-7880	-0.00256	-8060	-0.000608121	-8060	0.00204
-8120	-9.76817e-05	-7860	0.00265	-8040	0.00124	-8040	-0.00124
-8100	-0.00216	-7840	-0.00543	-8020	0.00124	-8020	0.00492
-8080	-0.00318	-7820	0.00207	-8000	-0.00014608	-8000	-0.00083344
-8060	-0.00284	-7800	-0.00082892	-7980	0.00497	-7980	-0.00124
-8040	0.000246437	-7780	0.000909416	-7960	0.000316409	-7960	0.00121
-8020	0.00266	-7760	-0.00314	-7940	-0.00245	-7940	-0.00165
-8000	0.00059086	-7740	0.000909448	-7920	0.000547817	-7920	-1.55531e-05
-7980	-9.77137e-05	-7720	-0.00486	-7900	0.0031	-7900	-0.00287
-7960	-0.000785134	-7700	0.000909448	-7880	0.00264	-7880	0.00039395
-7940	0.00197	-7680	0.000329219	-7860	-0.000377162	-7860	-0.00124
-7920	0.00405	-7660	0.00617	-7840	0.000779435	-7840	-0.00409
-7900	0.0037	-7640	0.00675	-7820	-0.000377162	-7820	-0.00083344
-7880	-0.00113	-7620	0.00207	-7800	0.00194	-7800	0.00327
-7860	-0.00387	-7600	0.00675	-7780	-0.00268	-7780	0.00162
-7840	-9.76817e-05	-7580	-0.000828888	-7760	0.00101	-7760	0.00783
-7820	-0.00216	-7560	-0.00256	-7740	-0.0013	-7740	-0.00165
-7800	0.00163	-7540	-0.000250237	-7720	-0.00452	-7720	-0.00042467
-7780	0.00163	-7520	0.00558	-7700	-0.0013	-7700	0.000803839
-7760	-0.00147	-7500	-0.00256	-7680	-0.00176	-7680	-0.01053
-7740	-0.00181	-7480	-0.000250237	-7660	-0.000146123	-7660	-0.000424708
-7720	0.000590828	-7460	-0.00141	-7640	-0.000838957	-7640	-0.00206
-7700	0.00301	-7440	0.00558	-7620	0.00944	-7620	-0.00206
-7680	0.000935493	-7420	0.00441	-7600	0.00217	-7600	-0.00206
-7660	-9.76817e-05	-7400	0.00149	-7580	-0.00291	-7580	-0.00206
-7640	0.00128	-7380	0.00324	-7560	-0.00107	-7560	-0.00652
-7620	-0.00216	-7360	0.00149	-7540	-0.000608121	-7540	-0.000424708
-7600	-0.00181	-7340	-0.00141	-7520	-0.00245	-7520	-0.0053
-7580	-0.00318	-7320	-0.000250205	-7500	0.0038	-7500	-0.00165
-7560	-0.000441528	-7300	0.00499	-7480	-0.00107	-7480	0.000393988
-7540	0.000246437	-7280	0.00324	-7460	-0.00176	-7460	0.00204
-7520	0.00059086	-7260	0.00207	-7440	0.000779435	-7440	0.00451
-7500	0.00197	-7240	-0.000828888	-7420	0.000316409	-7420	-0.000424708
-7480	-0.00113	-7220	-0.00314	-7400	0.0031	-7400	0.00617
-7460	0.000935525	-7200	0.00382	-7380	-0.00176	-7380	-0.00368
-7440	0.000246437	-7180	0.00207	-7360	0.000779392	-7360	0.00039395
-7420	-0.00318	-7160	-0.00885	-7340	-0.0013	-7340	0.00492
-7400	-0.0025	-7140	-0.00141	-7320	0.00287	-7320	0.00204
-7380	-9.76817e-05	-7120	0.00324	-7300	-0.000377162	-7300	0.00286
-7360	0.000246437	-7100	-0.00428	-7280	0.00171	-7280	0.0041
-7340	-0.000785134	-7080	-0.00428	-7260	-0.000377162	-7260	0.000803877
-7320	0.00128	-7060	-0.00543	-7240	0.00124	-7240	-0.00083344
-7300	-0.000785166	-7040	0.00265	-7220	0.00147	-7220	0.00162
-7280	0.00128	-7020	-0.00198	-7200	-0.00589	-7200	0.00204
-7260	0.000246437	-7000	-0.000250237	-7180	-0.00176	-7180	-0.00652
-7240	0.00059086	-6980	0.00149	-7160	-0.00245	-7160	-0.00246
-7220	-0.00113	-6960	0.00149	-7140	0.00287	-7140	-0.00287
-7200	-0.00284	-6940	-0.00141	-7120	-0.00337	-7120	0.00121
-7180	-0.00421	-6920	-0.00198	-7100	0.00124	-7100	-0.00206
-7160	-0.00147	-6900	0.00441	-7080	0.00287	-7080	-1.55149e-05
-7140	-0.00421	-6880	-0.000250205	-7060	0.00147	-7060	0.00121
-7120	-0.00181	-6860	-0.00486	-7040	0.00124	-7040	-0.00287
-7100	0.00197	-6840	0.000329219	-7020	0.00357	-7020	0.00368
-7080	-0.00284	-6820	0.00499	-7000	0.00194	-7000	0.00617
-7060	-0.00489	-6800	-0.000250237	-6980	0.00403	-6980	0.00575
-7040	0.00197	-6780	-0.00371	-6960	0.00217	-6960	-0.00165
-7020	-0.000785134	-6760	-0.00771	-6940	0.000779435	-6940	-0.00206
-7000	-0.00523	-6740	0.00441	-6920	-0.000608121	-6920	-0.00409
-6980	0.00128	-6720	0.00382	-6900	0.00054786	-6900	0.00121
-6960	-0.00284	-6700	0.00852	-6880	0.000316409	-6880	-0.00124
-6940	0.00128	-6680	0.00324	-6860	0.000316452	-6860	0.00368
-6920	-0.000785134	-6660	0.000329219	-6840	0.00101	-6840	-0.00368
-6900	-0.00387	-6640	0.00441	-6820	-0.00153	-6820	-0.00042467
-6880	-0.000785134	-6620	-0.000828888	-6800	-0.00107	-6800	0.000393988
-6860	-0.00318	-6600	0.00558	-6780	-0.00245	-6780	-0.00124
-6840	-0.00284	-6580	-0.00314	-6760	0.00147	-6760	0.0041
-6820	-0.00113	-6560	0.00441	-6740	0.00194	-6740	0.00121
-6800	-0.00284	-6540	0.00207	-6720	0.00124	-6720	-0.0049
-6780	-0.00113	-6520	0.00499	-6700	0.00194	-6700	0.00783
-6760	0.00336	-6500	-0.00141	-6680	-0.00337	-6680	-0.00206
-6740	-0.00147	-6480	0.000329219	-6660	0.0038	-6660	0.00204
-6720	-0.0025	-6460	-0.00486	-6640	-0.00107	-6640	0.00204
-6700	0.00059086	-6440	-0.00314	-6620	0.00171	-6620	-0.00246
-6680	-0.00523	-6420	-0.00714	-6600	0.00217	-6600	0.00121
-6660	-0.000785134	-6400	0.00499	-6580	-0.000838957	-6580	-0.00246
-6640	-0.000441528	-6380	-0.00314	-6560	-0.000838914	-6560	-0.000833402
-6620	-0.00181	-6360	0.00324	-6540	-0.00314	-6540	-0.00409
-6600	-0.00147	-6340	-0.00314	-6520	0.0024	-6520	-0.00206
-6580	0.00128	-6320	0.00207	-6500	0.00147	-6500	-0.00124
-6560	-0.00181	-6300	0.00382	-6480	-0.0036	-6480	0.00245
-6540	-9.76817e-05	-6280	0.00382	-6460	-0.000377162	-6460	-0.00042467
-6520	-0.00113	-6260	0.000329219	-6440	0.00333	-6440	-0.00449
-6500	-0.00113	-6240	-0.00141	-6420	-0.00245	-6420	-1.55912e-05
-6480	-9.76817e-05	-6220	0.00324	-6400	0.000779435	-6400	0.00204
-6460	-0.00284	-6200	-0.00256	-6380	-0.00199	-6380	0.00327
-6440	-0.00113	-6180	-0.00371	-6360	0.000316409	-6360	0.00492
-6420	-0.00284	-6160	0.00499	-6340	-0.00291	-6340	0.00245
-6400	0.00163	-6140	-0.00428	-6320	-0.00107	-6320	-1.55531e-05
-6380	-0.00147	-6120	-0.00543	-6300	-0.000377205	-6300	0.00162
-6360	-0.00147	-6100	0.00265	-6280	0.000779435	-6280	0.00368
-6340	-0.00044156	-6080	0.00382	-6260	0.0024	-6260	0.00162
-6320	-9.76817e-05	-6060	0.00324	-6240	-0.00014608	-6240	0.0041
-6300	0.00059086	-6040	-0.00371	-6220	-0.000608121	-6220	0.000393911
-6280	-0.000785134	-6020	0.00265	-6200	0.00147	-6200	-1.55531e-05
-6260	0.00128	-6000	-0.00657	-6180	0.000316409	-6180	0.00121
-6240	0.000246437	-5980	-0.00314	-6160	-0.000608121	-6160	0.000803877
-6220	-0.00181	-5960	0.00382	-6140	0.0031	-6140	0.00327
-6200	-0.0025	-5940	0.00441	-6120	0.00147	-6120	-0.000424708
-6180	0.00266	-5920	0.000909448	-6100	-0.00176	-6100	-0.00409
-6160	-0.00284	-5900	-0.00141	-6080	0.00101	-6080	-0.00083344
-6140	-0.00044156	-5880	0.00441	-6060	0.000779392	-6060	-0.00124
-6120	-0.00181	-5860	0.00558	-6040	-0.00199	-6040	-0.00328
-6100	-0.00216	-5840	-0.000828888	-6020	-0.00383	-6020	0.00534
-6080	0.00232	-5820	0.00734	-6000	8.51675e-05	-6000	-0.00206
-6060	0.00336	-5800	0.000329219	-5980	-0.000838914	-5980	0.000803877
-6040	-0.00216	-5780	-0.00371	-5960	0.000316409	-5960	0.000393988
-6020	-0.00352	-5760	-0.00082892	-5940	-0.00199	-5940	-0.00042467
-6000	-0.000441528	-5740	-0.00657	-5920	-0.000838957	-5920	0.00867
-5980	-0.00421	-5720	-0.00198	-5900	-0.00153	-5900	-0.00246
-5960	0.00232	-5700	-0.00371	-5880	-0.0013	-5880	-0.00571
-5940	-0.00113	-5680	-0.00141	-5860	8.51244e-05	-5860	-0.00772
-5920	-0.00284	-5660	0.00441	-5840	0.00171	-5840	-0.00206
-5900	-0.00284	-5640	0.00675	-5820	0.0031	-5820	-0.00206
-5880	0.000246469	-5620	-0.00141	-5800	-0.000377162	-5800	0.007
-5860	-0.00318	-5600	0.00617	-5780	0.000316409	-5780	-0.00206
-5840	-9.77137e-05	-5580	0.00149	-5760	0.00217	-5760	-0.00083344
-5820	0.000246437	-5560	0.00324	-5740	0.00147	-5740	-0.00328
-5800	-0.00216	-5540	0.00382	-5720	0.00147	-5720	-0.00165
-5780	-0.000785134	-5520	0.00265	-5700	-0.0013	-5700	-0.00083344
-5760	-0.00352	-5500	-0.00428	-5680	-0.00222	-5680	-0.00042467
-5740	0.000246437	-5480	0.00265	-5660	-0.00176	-5660	0.00327
-5720	0.00266	-5460	0.000909416	-5640	-0.00176	-5640	-0.00083344
-5700	0.00059086	-5440	-0.00141	-5620	0.000547903	-5620	-1.55531e-05
-5680	-0.000785134	-5420	0.00324	-5600	-0.00291	-5600	-0.00732
-5660	-0.0025	-5400	0.00499	-5580	0.00124	-5580	-0.00165
-5640	0.00059086	-5380	0.00207	-5560	-0.000377162	-5560	-0.000833402
-5620	-0.00147	-5360	-0.00314	-5540	-0.00107	-5540	-0.000833402
-5600	-0.00147	-5340	-0.00256	-5520	8.51244e-05	-5520	-0.00368
-5580	0.00163	-5320	-0.00198	-5500	0.00217	-5500	-0.00287
-5560	0.00232	-5300	0.00265	-5480	-0.000838914	-5480	-0.00165
-5540	-0.000785134	-5280	-0.00371	-5460	0.000779392	-5460	-0.00165
-5520	-0.00113	-5260	0.00499	-5440	0.000316409	-5440	-1.55531e-05
-5500	-0.000785134	-5240	-0.00256	-5420	0.00101	-5420	-0.00206
-5480	-0.00113	-5220	0.00207	-5400	-0.00314	-5400	0.000803877
-5460	-0.00455	-5200	0.00324	-5380	0.00194	-5380	0.00617
-5440	0.00128	-5180	0.00617	-5360	8.50383e-05	-5360	0.00368
-5420	0.00163	-5160	-0.00141	-5340	0.00427	-5340	-0.00246
-5400	-0.0025	-5140	-0.00543	-5320	-0.00014608	-5320	0.00039395
-5380	-0.00284	-5120	0.00324	-5300	-0.00222	-5300	-0.00692
-5360	-9.76817e-05	-5100	0.00382	-5280	-0.00199	-5280	0.00286
-5340	0.000935525	-5080	0.000329219	-5260	-0.00014608	-5260	-0.00652
-5320	-0.0025	-5060	0.00207	-5240	-0.00107	-5240	-0.00124
-5300	0.000246469	-5040	0.00382	-5220	0.00147	-5220	-0.00165
-5280	-9.77137e-05	-5020	0.00971	-5200	-0.000608078	-5200	0.00204
-5260	0.00301	-5000	-0.000828888	-5180	0.0024	-5180	0.00245
-5240	0.00059086	-4980	0.000909448	-5160	-0.00314	-5160	0.00327
-5220	0.000246469	-4960	0.00382	-5140	-0.00199	-5140	0.00368
-5200	-0.00216	-4940	0.00324	-5120	0.00171	-5120	0.00368
-5180	-0.00044156	-4920	-0.00082892	-5100	-0.00314	-5100	-0.0049
-5160	-9.76817e-05	-4900	0.000329219	-5080	-0.00245	-5080	0.00867
-5140	0.000935557	-4880	-0.00141	-5060	-0.00406	-5060	0.00327
-5120	0.000590828	-4860	0.00382	-5040	-0.00291	-5040	0.00327
-5100	0.000246469	-4840	0.000329219	-5020	-0.00245	-5020	0.000803839
-5080	0.00197	-4820	-0.00198	-5000	8.50814e-05	-5000	-0.00246
-5060	-0.00352	-4800	-0.00371	-4980	8.50814e-05	-4980	0.00534
-5040	0.00266	-4780	0.000909416	-4960	0.00194	-4960	0.00039395
-5020	-0.0025	-4760	0.00382	-4940	-0.00153	-4940	-0.00328
-5000	0.000246437	-4740	0.00499	-4920	0.000547903	-4920	0.00204
-4980	-9.76817e-05	-4720	-0.00543	-4900	0.00217	-4900	0.000393988
-4960	0.000246469	-4700	-0.00256	-4880	-0.00611	-4880	-0.00165
-4940	-0.000441528	-4680	0.00499	-4860	-0.00406	-4860	-0.00571
-4920	-0.000785134	-4660	0.00149	-4840	-0.00337	-4840	0.00204
-4900	0.00163	-4640	0.00324	-4820	-0.0036	-4820	0.00245
-4880	-0.00284	-4620	-0.00371	-4800	-0.00107	-4800	0.00327
-4860	-0.0025	-4600	0.00558	-4780	0.00171	-4780	0.00162
-4840	-0.00147	-4580	-0.00371	-4760	0.00264	-4760	0.00327
-4820	-0.00044156	-4560	0.00207	-4740	-0.000608121	-4740	-0.00449
-4800	-9.77137e-05	-4540	-0.000828888	-4720	8.50814e-05	-4720	-0.00206
-4780	0.00128	-4520	-0.00657	-4700	-0.00611	-4700	-0.00165
-4760	-0.00044156	-4500	-0.000828888	-4680	0.0024	-4680	-0.00165
-4740	-0.00352	-4480	-0.00141	-4660	8.50814e-05	-4660	-0.00368
-4720	-0.00216	-4460	-0.00141	-4640	-0.00383	-4640	-0.00409
-4700	-0.00113	-4440	-0.00371	-4620	-0.00314	-4620	-0.00165
-4680	0.00128	-4420	0.00265	-4600	-0.00107	-4600	-0.00083344
-4660	0.00059086	-4400	-0.00314	-4580	0.00054786	-4580	-0.00042467
-4640	0.000246437	-4380	0.00324	-4560	0.00194	-4560	-0.00287
-4620	-0.00284	-4360	0.000329219	-4540	-0.00245	-4540	0.00039395
-4600	0.000246437	-4340	0.000329219	-4520	-0.000608121	-4520	0.00162
-4580	-0.00044156	-4320	0.000909416	-4500	-0.000608078	-4500	-0.00692
-4560	-9.77137e-05	-4300	0.00441	-4480	-0.00291	-4480	-0.00042467
-4540	-0.00113	-4280	-0.00486	-4460	-0.00199	-4460	0.0041
-4520	-0.00113	-4260	-0.000828888	-4440	-0.00199	-4440	0.00121
-4500	-0.00113	-4240	0.00675	-4420	-0.000608121	-4420	0.00492
-4480	0.000246437	-4220	-0.00543	-4400	-0.000838957	-4400	0.00162
-4460	0.000935525	-4200	0.000329219	-4380	-0.00199	-4380	-0.00165
-4440	-9.76817e-05	-4180	0.00324	-4360	0.00147	-4360	-0.00287
-4420	-0.0025	-4160	-0.00141	-4340	0.0024	-4340	0.00162
-4400	-9.77137e-05	-4140	0.00207	-4320	-0.000838914	-4320	0.00286
-4380	0.00197	-4120	-0.00198	-4300	-0.0013	-4300	0.000393988
-4360	-0.00318	-4100	0.00441	-4280	-0.00268	-4280	-0.00246
-4340	-0.00523	-4080	-0.00256	-4260	-0.00199	-4260	-0.00287
-4320	-0.00181	-4060	-0.000828888	-4240	-0.000146123	-4240	0.000803877
-4300	-0.00147	-4040	0.00441	-4220	0.000316452	-4220	-0.00287
-4280	-0.000785166	-4020	0.00499	-4200	-0.00245	-4200	-0.00328
-4260	0.000246469	-4000	-0.006	-4180	8.50814e-05	-4180	-0.000833402
-4240	0.000246437	-3980	-0.00314	-4160	0.0024	-4160	-0.00409
-4220	-0.00318	-3960	0.00558	-4140	-0.0013	-4140	0.000803877
-4200	-0.00352	-3940	0.000329219	-4120	-0.00337	-4120	0.000803839
-4180	0.00197	-3920	-0.000250237	-4100	0.00217	-4100	0.00204
-4160	-0.00284	-3900	-0.00198	-4080	0.00124	-4080	-0.00124
-4140	-0.00113	-3880	-0.00082892	-4060	-0.000377119	-4060	0.00534
-4120	0.000246437	-3860	0.000909416	-4040	0.00427	-4040	0.000803839
-4100	-0.00387	-3840	0.00441	-4020	0.00217	-4020	-0.000833478
-4080	0.00197	-3820	0.000909448	-4000	0.0024	-4000	-0.00368
-4060	-0.000785134	-3800	-0.00714	-3980	0.0024	-3980	0.00162
-4040	-0.00113	-3780	0.00149	-3960	0.000779392	-3960	0.00368
-4020	0.00232	-3760	-0.00657	-3940	-0.00199	-3940	0.00245
-4000	0.000246437	-3740	-0.00256	-3920	-0.00268	-3920	-0.00042467
-3980	-0.00352	-3720	-0.00942	-3900	-0.000608121	-3900	0.00121
-3960	-0.00113	-3700	0.00149	-3880	-0.0013	-3880	-0.00287
-3940	-0.00284	-3680	-0.00256	-3860	-0.0013	-3860	-0.00083344
-3920	-0.00181	-3660	0.00324	-3840	0.0045	-3840	0.00368
-3900	0.00163	-3640	0.00382	-3820	-0.0013	-3820	-0.00246
-3880	-0.00387	-3620	-0.000828888	-3800	8.50814e-05	-3800	-0.00368
-3860	0.000935525	-3600	0.00324	-3780	-0.00199	-3780	0.00204
-3840	-0.00147	-3580	0.00499	-3760	0.00497	-3760	-1.55912e-05
-3820	-0.00352	-3560	0.000329219	-3740	-0.000608121	-3740	0.00286
-3800	-0.00387	-3540	0.00207	-3720	-0.00314	-3720	-0.00206
-3780	-0.00216	-3520	-0.00198	-3700	0.00147	-3700	-0.00449
-3760	-0.00216	-3500	-0.00314	-3680	-0.00383	-3680	0.00575
-3740	-0.00318	-3480	0.00617	-3660	-0.00245	-3660	0.000803877
-3720	0.00163	-3460	0.00324	-3640	-0.000377162	-3640	0.00368
-3700	0.00232	-3440	-0.000828888	-3620	0.00194	-3620	-1.55531e-05
-3680	0.00232	-3420	0.000909416	-3600	-0.00268	-3600	-0.00328
-3660	0.000935525	-3400	0.000909448	-3580	-0.00383	-3580	-1.55531e-05
-3640	0.00232	-3380	-0.00198	-3560	0.00403	-3560	0.00245
-3620	-0.00147	-3360	0.00617	-3540	-0.00222	-3540	-0.00206
-3600	-0.00318	-3340	0.00558	-3520	0.00101	-3520	-0.00206
-3580	0.000246437	-3320	-0.00141	-3500	-0.0013	-3500	0.00368
-3560	-0.00318	-3300	0.00265	-3480	-0.000838957	-3480	0.000803877
-3540	-0.00181	-3280	0.00324	-3460	-0.000377162	-3460	-0.00042467
-3520	-0.00216	-3260	0.00499	-3440	0.0031	-3440	-0.00165
-3500	-0.00421	-3240	0.00382	-3420	0.00427	-3420	0.00121
-3480	-0.000785102	-3220	-0.00314	-3400	-0.0013	-3400	-1.55912e-05
-3460	0.000246437	-3200	-0.00771	-3380	-0.000608078	-3380	0.00204
-3440	-0.00181	-3180	0.00441	-3360	0.000316409	-3360	-0.00042467
-3420	-0.00147	-3160	0.000329219	-3340	8.50814e-05	-3340	-0.00206
-3400	-9.76817e-05	-3140	0.00324	-3320	0.0031	-3320	-0.00206
-3380	-0.0025	-3120	0.000329219	-3300	0.00101	-3300	0.00121
-3360	0.000246437	-3100	0.00558	-3280	0.00497	-3280	0.00162
-3340	0.00266	-3080	0.00207	-3260	0.000779392	-3260	0.00245
-3320	-9.76817e-05	-3060	0.000909448	-3240	0.0045	-3240	0.00286
-3300	-0.00147	-3040	0.00793	-3220	-0.000377205	-3220	-0.00246
-3280	0.00232	-3020	-0.000250237	-3200	-0.00014608	-3200	0.00575
-3260	-0.000785134	-3000	0.00265	-3180	0.00147	-3180	-0.00246
-3240	0.00163	-2980	-0.00198	-3160	0.00101	-3160	-0.00368
-3220	0.00232	-2960	-0.00256	-3140	-0.00452	-3140	0.00162
-3200	0.00128	-2940	0.00265	-3120	-0.000377205	-3120	0.00368
-3180	0.000246437	-2920	0.00499	-3100	-0.000838914	-3100	-0.00124
-3160	-9.76817e-05	-2900	0.000909416	-3080	0.00427	-3080	-0.00042467
-3140	-0.0025	-2880	-0.00198	-3060	0.00473	-3060	-0.00449
-3120	0.00163	-2860	-0.00141	-3040	0.00124	-3040	-0.000424708
-3100	-0.00216	-2840	-0.00428	-3020	0.00101	-3020	0.00162
-3080	-0.00181	-2820	-0.00428	-3000	-0.000838957	-3000	-0.00368
-3060	-0.00318	-2800	-0.000250237	-2980	0.000316452	-2980	0.00121
-3040	-0.00113	-2780	0.000329186	-2960	-0.000608121	-2960	-0.00124
-3020	-0.00181	-2760	-0.00082892	-2940	0.00264	-2940	-0.00368
-3000	-0.000441528	-2740	-0.000828888	-2920	-0.000146123	-2920	-0.000424708
-2980	-0.0025	-2720	-0.00141	-2900	0.00054786	-2900	0.00039395
-2960	-0.00147	-2700	0.00149	-2880	-0.00199	-2880	-0.00083344
-2940	0.00059086	-2680	-0.00486	-2860	-0.00291	-2860	-0.00124
-2920	-0.000785134	-2660	0.00382	-2840	0.0045	-2840	-0.0049
-2900	-0.00216	-2640	-0.00141	-2820	0.000779392	-2820	0.000393988
-2880	-0.00113	-2620	0.00382	-2800	0.00264	-2800	-0.00206
-2860	0.00128	-2600	-0.00198	-2780	0.00171	-2780	0.0041
-2840	0.00128	-2580	-0.00371	-2760	0.000316409	-2760	0.00327
-2820	0.000935525	-2560	0.00793	-2740	-0.0013	-2740	-0.000424708
-2800	-0.000785134	-2540	0.000329219	-2720	-0.00314	-2720	-0.00042467
-2780	-9.76817e-05	-2520	0.00324	-2700	-0.000377162	-2700	-0.00409
-2760	0.00232	-2500	0.000909416	-2680	-0.00107	-2680	0.000803877
-2740	-0.00147	-2480	-0.00256	-2660	0.00194	-2660	-0.00652
-2720	-0.00318	-2460	0.00207	-2640	-0.00107	-2640	-0.00287
-2700	-0.00284	-2440	0.00558	-2620	0.00357	-2620	-0.00328
-2680	0.000246469	-2420	0.00324	-2600	-0.000838957	-2600	-0.0053
-2660	-0.00113	-2400	0.00207	-2580	0.000779392	-2580	0.00245
-2640	-0.000785134	-2380	-0.000250237	-2560	0.00054786	-2560	-0.00246
-2620	-0.000785134	-2360	-0.00198	-2540	-0.00245	-2540	-0.00124
-2600	-0.00181	-2340	0.00558	-2520	-0.00383	-2520	-0.000424708
-2580	0.000246437	-2320	0.00852	-2500	-0.000377119	-2500	0.000803877
-2560	0.00475	-2300	0.00617	-2480	-0.0013	-2480	-0.00246
-2540	-0.000785102	-2280	0.000329219	-2460	-0.00222	-2460	0.00245
-2520	-0.000441528	-2260	0.00675	-2440	0.00333	-2440	0.00204
-2500	0.00128	-2240	-0.000828888	-2420	0.00264	-2420	-0.00206
-2480	-0.00147	-2220	-0.000250237	-2400	-0.000146123	-2400	-0.00287
-2460	-9.77137e-05	-2200	-0.000828888	-2380	0.00124	-2380	0.00039395
-2440	-0.00113	-2180	0.00207	-2360	0.00054786	-2360	-0.00246
-2420	0.000935525	-2160	-0.000250237	-2340	-0.00245	-2340	0.00245
-2400	0.000246437	-2140	-0.00198	-2320	0.00147	-2320	-0.00165
-2380	-0.00113	-2120	0.00207	-2300	-0.00153	-2300	-0.00042467
-2360	0.00197	-2100	-0.000250237	-2280	-0.00383	-2280	0.00451
-2340	0.00128	-2080	0.00265	-2260	0.00357	-2260	-0.000833402
-2320	-0.00044156	-2060	0.00617	-2240	-0.00474	-2240	0.00286
-2300	-0.00284	-2040	-0.00543	-2220	-0.0036	-2220	-0.00083344
-2280	-0.000785134	-2020	0.00558	-2200	-0.00107	-2200	-0.00328
-2260	0.000246469	-2000	0.00441	-2180	0.000547817	-2180	-0.00042467
-2240	0.000590828	-1980	0.00324	-2160	-0.000377205	-2160	-0.000424708
-2220	0.00163	-1960	0.00207	-2140	0.0031	-2140	-0.00165
-2200	-0.000785134	-1940	-0.00486	-2120	-0.00245	-2120	-0.00328
-2180	0.000935525	-1920	-0.00314	-2100	0.000316452	-2100	-1.55531e-05
-2160	-0.00181	-1900	-0.000828888	-2080	0.0031	-2080	-0.00287
-2140	-0.000441528	-1880	-0.00428	-2060	0.0045	-2060	0.00204
-2120	0.00128	-1860	0.000329219	-2040	0.000316409	-2040	0.00204
-2100	0.00163	-1840	-0.00371	-2020	-0.00222	-2020	-1.55531e-05
-2080	-0.000785166	-1820	-0.00428	-2000	0.00264	-2000	-0.00083344
-2060	-0.00216	-1800	0.00149	-1980	0.00217	-1980	-0.00206
-2040	0.00163	-1780	-0.000828888	-1960	-0.00452	-1960	0.00162
-2020	0.00232	-1760	0.000329219	-1940	0.00147	-1940	-0.00124
-2000	-0.000785134	-1740	0.00499	-1920	-0.0013	-1920	0.00204
-1980	0.00266	-1720	0.00558	-1900	-0.00153	-1900	0.00162
-1960	-0.00044156	-1700	0.000329219	-1880	-0.00176	-1880	-0.00328
-1940	-0.00421	-1680	-0.00141	-1860	0.00171	-1860	-1.55531e-05
-1920	-0.00147	-1660	-0.000250237	-1840	-0.000838957	-1840	0.00162
-1900	-0.000785134	-1640	-0.00256	-1820	-0.00176	-1820	-0.00287
-1880	-0.000785134	-1620	-0.01449	-1800	-0.00153	-1800	-0.00083344
-1860	-0.00181	-1600	-0.00314	-1780	-0.00452	-1780	0.00245
-1840	0.00163	-1580	-0.00141	-1760	-0.0013	-1760	0.00286
-1820	-0.00284	-1560	-0.000828888	-1740	0.00147	-1740	-0.00165
-1800	-0.000441528	-1540	0.00207	-1720	-0.00014608	-1720	-0.00409
-1780	-0.00284	-1520	0.00207	-1700	-0.000377162	-1700	-0.000424708
-1760	-0.000785134	-1500	0.00265	-1680	0.0031	-1680	0.00327
-1740	-0.00489	-1480	0.000909416	-1660	-0.00497	-1660	0.000803877
-1720	0.00336	-1460	-0.00314	-1640	0.00287	-1640	-0.0049
-1700	-0.00147	-1440	0.000909416	-1620	-0.00337	-1620	0.000803877
-1680	-0.00113	-1420	0.00558	-1600	0.0024	-1600	-0.00042467
-1660	-0.00113	-1400	-0.00256	-1580	0.00194	-1580	-0.00206
-1640	0.00128	-1380	-0.00198	-1560	0.00147	-1560	-0.00165
-1620	0.000935525	-1360	-0.00141	-1540	0.000779392	-1540	0.00245
-1600	-0.00113	-1340	-0.00371	-1520	0.00287	-1520	-0.00165
-1580	-0.00216	-1320	-0.00198	-1500	-0.00543	-1500	-0.00165
-1560	0.00197	-1300	0.00265	-1480	-0.00337	-1480	-0.00165
-1540	-0.00318	-1280	0.00441	-1460	0.00171	-1460	0.00286
-1520	0.00197	-1260	-0.00198	-1440	0.00217	-1440	0.0041
-1500	-0.00181	-1240	-0.00314	-1420	-0.00199	-1420	0.000393988
-1480	0.000935525	-1220	-0.00198	-1400	0.0024	-1400	-0.00611
-1460	-0.0025	-1200	0.00441	-1380	-0.0013	-1380	-0.00165
-1440	-0.00181	-1180	0.00382	-1360	0.000547817	-1360	-0.00124
-1420	-0.00147	-1160	0.00207	-1340	-0.0013	-1340	0.00286
-1400	-0.00147	-1140	-0.000250237	-1320	0.00217	-1320	-0.00206
-1380	-0.00113	-1120	0.00207	-1300	0.00101	-1300	0.00121
-1360	0.000935525	-1100	-0.00314	-1280	-0.0013	-1280	-0.00042467
-1340	0.000246437	-1080	0.00265	-1260	0.00171	-1260	0.00327
-1320	0.00336	-1060	-0.00082892	-1240	-0.00383	-1240	-1.55531e-05
-1300	-0.00147	-1040	0.000329219	-1220	-0.000838914	-1220	0.00204
-1280	-0.00044156	-1020	0.00149	-1200	-0.00268	-1200	-0.00449
-1260	0.00163	-1000	0.00324	-1180	-0.00153	-1180	-0.00165
-1240	-0.00147	-980	-0.00198	-1160	-0.00291	-1160	0.000393988
-1220	0.00197	-960	0.000909448	-1140	-0.00543	-1140	-0.0049
-1200	-0.00113	-940	-0.00314	-1120	-0.0013	-1120	-0.00368
-1180	0.000246437	-920	-0.00198	-1100	0.000316409	-1100	0.00039395
-1160	-0.00352	-900	-0.00198	-1080	-0.00245	-1080	0.00162
-1140	-0.00113	-880	-0.000250237	-1060	0.00054786	-1060	-0.00409
-1120	0.000590828	-860	-0.00198	-1040	-0.000377119	-1040	-0.00287
-1100	-0.00181	-840	-0.00198	-1020	-0.00406	-1020	-0.00165
-1080	-0.000785134	-820	0.00265	-1000	-0.00222	-1000	0.00368
-1060	-0.00113	-800	-0.00141	-980	0.0024	-980	-0.00206
-1040	0.00128	-780	0.00324	-960	0.00194	-960	-0.0049
-1020	-0.00387	-760	-0.00141	-940	-0.000608121	-940	0.00039395
-1000	-0.000441528	-740	0.000909448	-920	0.00054786	-920	-0.0049
-980	0.00197	-720	-0.00082892	-900	0.00264	-900	0.00204
-960	0.00059086	-700	0.00207	-880	-0.00543	-880	-1.55531e-05
-940	-0.00113	-680	-0.00141	-860	0.00264	-860	-0.00165
-920	0.00197	-660	0.00499	-840	0.00124	-840	0.00121
-900	-0.000785134	-640	0.00971	-820	0.00101	-820	0.00451
-880	0.000935525	-620	-0.00486	-800	-0.00014608	-800	0.00286
-860	-0.00216	-600	0.000329219	-780	-0.00245	-780	-0.000424708
-840	0.000935525	-580	0.000909448	-760	-0.0036	-760	0.00204
-820	-0.000785102	-560	-0.00314	-740	0.00287	-740	0.00204
-800	0.00059086	-540	-0.00082892	-720	-0.000608121	-720	-0.00449
-780	-0.00387	-520	0.00207	-700	-0.00153	-700	0.00121
-760	-9.76817e-05	-500	0.000909416	-680	-0.00222	-680	0.000393988
-740	-0.00284	-480	0.00382	-660	0.00101	-660	-1.55149e-05
-720	0.00059086	-460	0.000329219	-640	0.000547903	-640	-0.00449
-700	-0.000785134	-440	-0.000828888	-620	-0.000377162	-620	0.0041
-680	-0.00455	-420	0.00382	-600	0.00054786	-600	0.00162
-660	-0.00147	-400	-0.000250237	-580	-0.00291	-580	-1.55531e-05
-640	-0.00147	-380	0.000329219	-560	0.00194	-560	-0.00611
-620	-0.00113	-360	-0.00198	-540	-0.00199	-540	-0.00083344
-600	-0.00284	-340	-0.00371	-520	0.00101	-520	0.00162
-580	-9.76817e-05	-320	0.00324	-500	-0.00268	-500	0.00327
-560	-0.00421	-300	-0.00314	-480	0.0031	-480	-0.00042467
-540	-0.00421	-280	0.00382	-460	0.00124	-460	-0.00611
-520	-0.00216	-260	0.00382	-440	-0.000608121	-440	-0.0049
-500	-0.00044156	-240	-0.00141	-420	0.00287	-420	0.000803877
-480	-0.00044156	-220	-0.000250237	-400	0.00147	-400	-0.00124
-460	-0.00318	-200	0.00265	-380	-0.0013	-380	-0.00246
-440	-0.0025	-180	-0.00314	-360	-0.000146123	-360	0.0041
-420	-0.00181	-160	-0.00314	-340	-0.00107	-340	-0.00206
-400	-0.00181	-140	0.00382	-320	-0.0036	-320	-0.00652
-380	-0.00113	-120	-0.00543	-300	0.000316409	-300	-0.00083344
-360	0.00405	-100	0.00441	-280	-0.0013	-280	0.0041
-340	-0.00216	-80	-0.00141	-260	-0.00176	-260	-0.0053
-320	-0.00113	-60	0.00499	-240	-0.0036	-240	0.00451
-300	-0.00044156	-40	0.00207	-220	-0.00245	-220	0.0041
-280	0.00266	-20	0.00207	-200	-0.000377162	-200	0.00575
-260	0.00266	0	0.000329219	-180	0.00147	-180	0.00121
-240	-0.000441528	20	-0.00371	-160	-0.00611	-160	-0.00083344
-220	0.000246469	40	0.00441	-140	-0.0013	-140	0.00039395
-200	-0.0025	60	-0.000828888	-120	-0.000608121	-120	-0.00124
-180	-0.000785102	80	0.000329219	-100	-0.00337	-100	0.000393988
-160	0.000246405	100	0.00265	-80	-0.000608121	-80	0.00368
-140	0.00197	120	0.00324	-60	-0.00245	-60	0.00245
-120	0.00163	140	-0.00657	-40	-0.00153	-40	0.00245
-100	-0.00147	160	-0.00198	-20	-0.00429	-20	0.000803877
-80	0.000590828	180	-0.00314	0	-0.00199	0	-0.00571
-60	-0.00216	200	0.00852	20	-0.00107	20	-0.00165
-40	-0.00284	220	0.000909416	40	0.00427	40	-0.00246
-20	0.00059086	240	-0.00543	60	-0.0013	60	-0.0053
0	-0.00113	260	-0.000250237	80	0.0045	80	-1.55912e-05
20	-0.19651	280	-0.18171	100	-0.11556	100	-0.08253
40	-0.23522	300	-0.24312	120	-0.30106	120	-0.27533
60	-0.23482	320	-0.20037	140	-0.30256	140	-0.27446
80	-0.23241	340	-0.11285	160	-0.18817	160	-0.12903
100	-0.21368	360	-0.0946	180	-0.09876	180	-0.09717
120	-0.19805	380	-0.08708	200	-0.07647	200	-0.08287
140	-0.21662	400	-0.12779	220	-0.11751	220	-0.10205
160	-0.20389	420	-0.11642	240	-0.14749	240	-0.14043
180	-0.18923	440	-0.08566	260	-0.07956	260	-0.06877
200	-0.1899	460	-0.07458	280	-0.07802	280	-0.05995
220	-0.19123	480	-0.06769	300	-0.06706	300	-0.05312
240	-0.18834	500	-0.0607	320	-0.06607	320	-0.05276
260	-0.1879	520	-0.05461	340	-0.05906	340	-0.04618
280	-0.18454	540	-0.04895	360	-0.0503	360	-0.03988
300	-0.18273	560	-0.04791	380	-0.04553	380	-0.03311
320	-0.18364	580	-0.0474	400	-0.04261	400	-0.02891
340	-0.18251	600	-0.04636	420	-0.03755	420	-0.02507
360	-0.18318	620	-0.04059	440	-0.03945	440	-0.02853
380	-0.18205	640	-0.04531	460	-0.04009	460	-0.02968
400	-0.18409	660	-0.04636	480	-0.0403	480	-0.0293
420	-0.17842	680	-0.04636	500	-0.03882	500	-0.03386
440	-0.18047	700	-0.04636	520	-0.03924	520	-0.02545
460	-0.18138	720	-0.03635	540	-0.03712	540	-0.02699
480	-0.18138	740	-0.03688	560	-0.0367	560	-0.02352
500	-0.17888	760	-0.03581	580	-0.03372	580	-0.02391
520	-0.17933	780	-0.04059	600	-0.035	600	-0.02391
540	-0.17659	800	-0.03688	620	-0.02985	620	-0.02545
560	-0.18069	820	-0.03528	640	-0.02855	640	-0.02001
580	-0.17751	840	-0.04164	660	-0.03114	660	-0.02429
600	-0.17682	860	-0.04059	680	-0.02768	680	-0.01648
620	-0.17475	880	-0.02774	700	-0.0279	700	-0.02196
640	-0.17498	900	-0.0326	720	-0.02464	720	-0.02001
660	-0.17567	920	-0.03528	740	-0.02877	740	-0.0149
680	-0.17567	940	-0.03581	760	-0.02507	760	-0.01884
700	-0.17452	960	-0.03581	780	-0.02573	780	-0.02119
720	-0.17383	980	-0.04006	800	-0.02332	800	-0.01609
740	-0.17544	1000	-0.03367	820	-0.02638	820	-0.02391
760	-0.17406	1020	-0.02882	840	-0.02332	840	-0.01609
780	-0.17636	1040	-0.0261	860	-0.02091	860	-0.02391
800	-0.17406	1060	-0.03421	880	-0.02376	880	-0.01962
820	-0.17406	1080	-0.03206	900	-0.02507	900	-0.01923
840	-0.1759	1100	-0.02936	920	-0.02963	920	-0.01609
860	-0.17406	1120	-0.03474	940	-0.02398	940	-0.01845
880	-0.17268	1140	-0.0299	960	-0.02398	960	-0.01727
900	-0.17475	1160	-0.03528	980	-0.02069	980	-0.01609
920	-0.17636	1180	-0.0261	1000	-0.02376	1000	-0.02119
940	-0.17452	1200	-0.02936	1020	-0.0231	1020	-0.01212
960	-0.17268	1220	-0.02882	1040	-0.02288	1040	-0.01212
980	-0.17406	1240	-0.0326	1060	-0.01892	1060	-0.01292
1000	-0.17268	1260	-0.03581	1080	-0.02069	1080	-0.01292
1020	-0.17106	1280	-0.03474	1100	-0.02069	1100	-0.01332
1040	-0.17291	1300	-0.02719	1120	-0.01892	1120	-0.01451
1060	-0.17082	1320	-0.02337	1140	-0.02091	1140	-0.01411
1080	-0.17198	1340	-0.03098	1160	-0.02201	1160	-0.01371
1100	-0.17291	1360	-0.02446	1180	-0.01958	1180	-0.01093
1120	-0.17268	1380	-0.02665	1200	-0.01914	1200	-0.01884
1140	-0.17636	1400	-0.0326	1220	-0.02024	1220	-0.01451
1160	-0.17268	1420	-0.02282	1240	-0.02047	1240	-0.01569
1180	-0.17429	1440	-0.02774	1260	-0.02024	1260	-0.01013
1200	-0.17314	1460	-0.02774	1280	-0.01737	1280	-0.01609
1220	-0.17129	1480	-0.0261	1300	-0.01892	1300	-0.01371
1240	-0.17129	1500	-0.03045	1320	-0.02135	1320	-0.01212
1260	-0.17013	1520	-0.02337	1340	-0.01447	1340	-0.01133
1280	-0.17198	1540	-0.03152	1360	-0.02024	1360	-0.01332
1300	-0.17221	1560	-0.03314	1380	-0.02201	1380	-0.01332
1320	-0.17383	1580	-0.03045	1400	-0.02047	1400	-0.01648
1340	-0.17129	1600	-0.03152	1420	-0.02069	1420	-0.01133
1360	-0.17291	1620	-0.02882	1440	-0.02223	1440	-0.01451
1380	-0.16989	1640	-0.03152	1460	-0.01936	1460	-0.01093
1400	-0.16896	1660	-0.03314	1480	-0.01825	1480	-0.01053
1420	-0.16966	1680	-0.0261	1500	-0.02113	1500	-0.01292
1440	-0.17268	1700	-0.02337	1520	-0.01936	1520	-0.01411
1460	-0.17129	1720	-0.03206	1540	-0.0198	1540	-0.01173
1480	-0.17337	1740	-0.03098	1560	-0.01936	1560	-0.00933
1500	-0.16896	1760	-0.03098	1580	-0.02069	1580	-0.01292
1520	-0.16943	1780	-0.02501	1600	-0.01625	1600	-0.0149
1540	-0.17059	1800	-0.02665	1620	-0.0198	1620	-0.01252
1560	-0.16896	1820	-0.02446	1640	-0.02024	1640	-0.01609
1580	-0.16966	1840	-0.03045	1660	-0.01714	1660	-0.01133
1600	-0.16943	1860	-0.03474	1680	-0.02024	1680	-0.01013
1620	-0.17082	1880	-0.0326	1700	-0.01848	1700	-0.01648
1640	-0.17013	1900	-0.02774	1720	-0.02113	1720	-0.00933
1660	-0.17082	1920	-0.0261	1740	-0.02376	1740	-0.0149
1680	-0.16662	1940	-0.03045	1760	-0.0187	1760	-0.01292
1700	-0.1685	1960	-0.02665	1780	-0.02245	1780	-0.01292
1720	-0.16826	1980	-0.03152	1800	-0.01514	1800	-0.01133
1740	-0.17036	2000	-0.03045	1820	-0.02091	1820	-0.00973
1760	-0.17129	2020	-0.0326	1840	-0.0231	1840	-0.00813
1780	-0.16896	2040	-0.03421	1860	-0.02594	1860	-0.01411
1800	-0.1685	2060	-0.02227	1880	-0.01603	1880	-0.01451
1820	-0.16709	2080	-0.0299	1900	-0.01936	1900	-0.00732
1840	-0.16803	2100	-0.02882	1920	-0.01958	1920	-0.01411
1860	-0.16896	2120	-0.02774	1940	-0.02113	1940	-0.01371
1880	-0.16943	2140	-0.03152	1960	-0.02047	1960	-0.0153
1900	-0.16803	2160	-0.03581	1980	-0.0198	1980	-0.0153
1920	-0.1678	2180	-0.03421	2000	-0.01514	2000	-0.01212
1940	-0.16966	2200	-0.02227	2020	-0.01625	2020	-0.0149
1960	-0.1692	2220	-0.02282	2040	-0.01914	2040	-0.0153
1980	-0.16592	2240	-0.02936	2060	-0.01692	2060	-0.01411
2000	-0.16709	2260	-0.02501	2080	-0.01245	2080	-0.00893
2020	-0.16592	2280	-0.02446	2100	-0.02464	2100	-0.01411
2040	-0.17036	2300	-0.02665	2120	-0.02179	2120	-0.01845
2060	-0.16803	2320	-0.02446	2140	-0.01803	2140	-0.01252
2080	-0.16896	2340	-0.02227	2160	-0.02024	2160	-0.0153
2100	-0.1678	2360	-0.03421	2180	-0.02223	2180	-0.01173
2120	-0.16943	2380	-0.02446	2200	-0.01936	2200	-0.0149
2140	-0.16826	2400	-0.02665	2220	-0.02113	2220	-0.01648
2160	-0.16896	2420	-0.02501	2240	-0.01825	2240	-0.01292
2180	-0.16662	2440	-0.02774	2260	-0.02047	2260	-0.01411
2200	-0.16474	2460	-0.02116	2280	-0.01714	2280	-0.01053
2220	-0.16733	2480	-0.0261	2300	-0.02024	2300	-0.01053
2240	-0.16733	2500	-0.02337	2320	-0.01603	2320	-0.01173
2260	-0.16709	2520	-0.02719	2340	-0.02002	2340	-0.01371
2280	-0.16545	2540	-0.02774	2360	-0.01958	2360	-0.01173
2300	-0.16709	2560	-0.02501	2380	-0.01892	2380	-0.01332
2320	-0.16639	2580	-0.03045	2400	-0.01648	2400	-0.01371
2340	-0.1678	2600	-0.02936	2420	-0.01781	2420	-0.01371
2360	-0.16686	2620	-0.03421	2440	-0.0187	2440	-0.01332
2380	-0.16404	2640	-0.0261	2460	-0.01803	2460	-0.01609
2400	-0.16474	2660	-0.02446	2480	-0.01936	2480	-0.01093
2420	-0.16616	2680	-0.02282	2500	-0.01492	2500	-0.01133
2440	-0.16616	2700	-0.02719	2520	-0.01825	2520	-0.01292
2460	-0.16451	2720	-0.02501	2540	-0.01692	2540	-0.01133
2480	-0.16333	2740	-0.02774	2560	-0.0167	2560	-0.01292
2500	-0.16451	2760	-0.02665	2580	-0.01825	2580	-0.00813
2520	-0.16756	2780	-0.02337	2600	-0.02157	2600	-0.00933
2540	-0.16733	2800	-0.02828	2620	-0.02113	2620	-0.01212
2560	-0.16592	2820	-0.03152	2640	-0.01692	2640	-0.01292
2580	-0.16427	2840	-0.03098	2660	-0.012	2660	-0.01133
2600	-0.16733	2860	-0.02828	2680	-0.02157	2680	-0.01332
2620	-0.16686	2880	-0.02665	2700	-0.01714	2700	-0.01292
2640	-0.16333	2900	-0.03314	2720	-0.01892	2720	-0.01609
2660	-0.16262	2920	-0.02172	2740	-0.02376	2740	-0.01411
2680	-0.16592	2940	-0.02936	2760	-0.0167	2760	-0.00933
2700	-0.16451	2960	-0.03367	2780	-0.02091	2780	-0.01688
2720	-0.16404	2980	-0.02882	2800	-0.01781	2800	-0.01411
2740	-0.16357	3000	-0.0326	2820	-0.01936	2820	-0.00571
2760	-0.16522	3020	-0.03206	2840	-0.01825	2840	-0.01252
2780	-0.16333	3040	-0.02774	2860	-0.01737	2860	-0.01688
2800	-0.16522	3060	-0.0326	2880	-0.02024	2880	-0.01292
2820	-0.1638	3080	-0.02828	2900	-0.01759	2900	-0.01252
2840	-0.16474	3100	-0.03528	2920	-0.02223	2920	-0.01688
2860	-0.16096	3120	-0.03152	2940	-0.01936	2940	-0.00893
2880	-0.15977	3140	-0.02501	2960	-0.02288	2960	-0.01411
2900	-0.16286	3160	-0.02719	2980	-0.01914	2980	-0.01252
2920	-0.16592	3180	-0.02882	3000	-0.01848	3000	-0.01252
2940	-0.16286	3200	-0.02501	3020	-0.01759	3020	-0.01093
2960	-0.16215	3220	-0.0299	3040	-0.01648	3040	-0.01451
2980	-0.16309	3240	-0.02828	3060	-0.02069	3060	-0.01411
3000	-0.16616	3260	-0.03152	3080	-0.01892	3080	-0.01053
3020	-0.16286	3280	-0.02446	3100	-0.02069	3100	-0.01133
3040	-0.16427	3300	-0.02719	3120	-0.01714	3120	-0.01688
3060	-0.16474	3320	-0.02665	3140	-0.01781	3140	-0.01727
3080	-0.16333	3340	-0.02882	3160	-0.02047	3160	-0.01609
3100	-0.16238	3360	-0.02556	3180	-0.02135	3180	-0.00813
3120	-0.16191	3380	-0.02936	3200	-0.01514	3200	-0.0049
3140	-0.16215	3400	-0.03474	3220	-0.0167	3220	-0.01845
3160	-0.16309	3420	-0.0326	3240	-0.01714	3240	-0.01371
3180	-0.16167	3440	-0.03152	3260	-0.01825	3260	-0.00933
3200	-0.16286	3460	-0.0326	3280	-0.01803	3280	-0.01133
3220	-0.16144	3480	-0.02556	3300	-0.01559	3300	-0.01133
3240	-0.16096	3500	-0.03152	3320	-0.01759	3320	-0.0053
3260	-0.16238	3520	-0.02936	3340	-0.01781	3340	-0.00933
3280	-0.15906	3540	-0.02391	3360	-0.0167	3360	-0.01332
3300	-0.16096	3560	-0.02501	3380	-0.01848	3380	-0.01212
3320	-0.16238	3580	-0.02391	3400	-0.01469	3400	-0.01371
3340	-0.1612	3600	-0.03206	3420	-0.01803	3420	-0.01053
3360	-0.16357	3620	-0.02828	3440	-0.01914	3440	-0.01053
3380	-0.15906	3640	-0.02719	3460	-0.01737	3460	-0.01212
3400	-0.15906	3660	-0.02501	3480	-0.02024	3480	-0.0153
3420	-0.16167	3680	-0.03045	3500	-0.02047	3500	-0.01332
3440	-0.16333	3700	-0.02828	3520	-0.01936	3520	-0.01371
3460	-0.16404	3720	-0.0261	3540	-0.01848	3540	-0.01371
3480	-0.15906	3740	-0.02936	3560	-0.01825	3560	-0.01173
3500	-0.16025	3760	-0.02882	3580	-0.01914	3580	-0.01013
3520	-0.15834	3780	-0.0261	3600	-0.02024	3600	-0.01292
3540	-0.16001	3800	-0.02936	3620	-0.01848	3620	-0.01093
3560	-0.16025	3820	-0.02936	3640	-0.0187	3640	-0.00732
3580	-0.16309	3840	-0.02061	3660	-0.01625	3660	-0.0149
3600	-0.1612	3860	-0.02391	3680	-0.0198	3680	-0.01093
3620	-0.16309	3880	-0.02116	3700	-0.01958	3700	-0.00652
3640	-0.1612	3900	-0.02774	3720	-0.01803	3720	-0.01212
3660	-0.16191	3920	-0.02936	3740	-0.01514	3740	-0.01133
3680	-0.16025	3940	-0.02282	3760	-0.01402	3760	-0.0149
3700	-0.16286	3960	-0.02665	3780	-0.01603	3780	-0.00813
3720	-0.16357	3980	-0.03098	3800	-0.01803	3800	-0.01053
3740	-0.1581	4000	-0.01951	3820	-0.01603	3820	-0.01133
3760	-0.1612	4020	-0.02665	3840	-0.0198	3840	-0.01766
3780	-0.1612	4040	-0.02828	3860	-0.02179	3860	-0.01212
3800	-0.16238	4060	-0.0261	3880	-0.02047	3880	-0.00893
3820	-0.16191	4080	-0.02665	3900	-0.01424	3900	-0.00973
3840	-0.15953	4100	-0.02936	3920	-0.01178	3920	-0.01609
3860	-0.15762	4120	-0.02719	3940	-0.01469	3940	-0.01093
3880	-0.16096	4140	-0.02828	3960	-0.02024	3960	-0.01212
3900	-0.15953	4160	-0.02828	3980	-0.01892	3980	-0.01093
3920	-0.1612	4180	-0.03152	4000	-0.02002	4000	-0.01053
3940	-0.15906	4200	-0.02337	4020	-0.02113	4020	-0.01411
3960	-0.1593	4220	-0.02172	4040	-0.01914	4040	-0.01411
3980	-0.15906	4240	-0.02882	4060	-0.01692	4060	-0.01252
4000	-0.16049	4260	-0.02501	4080	-0.01692	4080	-0.01093
4020	-0.15906	4280	-0.03152	4100	-0.01559	4100	-0.01133
4040	-0.16025	4300	-0.02719	4120	-0.0167	4120	-0.00692
4060	-0.15882	4320	-0.0299	4140	-0.02179	4140	-0.00973
4080	-0.1581	4340	-0.02282	4160	-0.01759	4160	-0.01411
4100	-0.1569	4360	-0.02774	4180	-0.01892	4180	-0.01451
4120	-0.15666	4380	-0.02337	4200	-0.01781	4200	-0.01013
4140	-0.15834	4400	-0.02828	4220	-0.01892	4220	-0.01093
4160	-0.15953	4420	-0.02774	4240	-0.02002	4240	-0.01093
4180	-0.16001	4440	-0.03098	4260	-0.01514	4260	-0.01688
4200	-0.15858	4460	-0.02936	4280	-0.0198	4280	-0.01173
4220	-0.15738	4480	-0.02882	4300	-0.01936	4300	-0.00813
4240	-0.16049	4500	-0.02719	4320	-0.02157	4320	-0.01133
4260	-0.15882	4520	-0.0299	4340	-0.0187	4340	-0.00772
4280	-0.15882	4540	-0.02227	4360	-0.01848	4360	-0.00933
4300	-0.15714	4560	-0.02719	4380	-0.01781	4380	-0.00571
4320	-0.15642	4580	-0.02116	4400	-0.01469	4400	-0.01332
4340	-0.15858	4600	-0.02556	4420	-0.01581	4420	-0.00933
4360	-0.16072	4620	-0.0261	4440	-0.01692	4440	-0.00933
4380	-0.1557	4640	-0.02501	4460	-0.01892	4460	-0.01292
4400	-0.15882	4660	-0.02337	4480	-0.01737	4480	-0.01133
4420	-0.1569	4680	-0.03152	4500	-0.01447	4500	-0.00893
4440	-0.15882	4700	-0.02719	4520	-0.01692	4520	-0.00571
4460	-0.15714	4720	-0.02828	4540	-0.01759	4540	-0.00933
4480	-0.15762	4740	-0.0261	4560	-0.01312	4560	-0.01053
4500	-0.15666	4760	-0.02719	4580	-0.01714	4580	-0.00933
4520	-0.15738	4780	-0.03045	4600	-0.01648	4600	-0.01093
4540	-0.1581	4800	-0.02061	4620	-0.01737	4620	-0.00853
4560	-0.15618	4820	-0.03206	4640	-0.0198	4640	-0.00893
4580	-0.15498	4840	-0.02882	4660	-0.01447	4660	-0.01173
4600	-0.15474	4860	-0.02774	4680	-0.01848	4680	-0.01053
4620	-0.15546	4880	-0.02828	4700	-0.01714	4700	-0.00772
4640	-0.1581	4900	-0.02936	4720	-0.01581	4720	-0.00692
4660	-0.15738	4920	-0.03098	4740	-0.0167	4740	-0.01173
4680	-0.15666	4940	-0.02556	4760	-0.01312	4760	-0.01212
4700	-0.15953	4960	-0.02391	4780	-0.01223	4780	-0.01451
4720	-0.16001	4980	-0.01951	4800	-0.01155	4800	-0.01053
4740	-0.15738	5000	-0.02556	4820	-0.01514	4820	-0.00772
4760	-0.15594	5020	-0.0261	4840	-0.0167	4840	-0.00652
4780	-0.15642	5040	-0.0326	4860	-0.01492	4860	-0.01648
4800	-0.1581	5060	-0.02882	4880	-0.01803	4880	-0.00933
4820	-0.15642	5080	-0.02172	4900	-0.0198	4900	-0.01292
4840	-0.15474	5100	-0.02446	4920	-0.01335	4920	-0.01013
4860	-0.1557	5120	-0.02828	4940	-0.01848	4940	-0.01292
4880	-0.15834	5140	-0.02936	4960	-0.01492	4960	-0.00692
4900	-0.15738	5160	-0.02719	4980	-0.01625	4980	-0.01569
4920	-0.1569	5180	-0.0299	5000	-0.01581	5000	-0.01332
4940	-0.15642	5200	-0.02006	5020	-0.01559	5020	-0.00973
4960	-0.1516	5220	-0.02665	5040	-0.01781	5040	-0.01451
4980	-0.15546	5240	-0.02556	5060	-0.01603	5060	-0.01212
5000	-0.15618	5260	-0.02882	5080	-0.01737	5080	-0.00933
5020	-0.15402	5280	-0.0299	5100	-0.01424	5100	-0.01212
5040	-0.15522	5300	-0.02882	5120	-0.01648	5120	-0.00732
5060	-0.15474	5320	-0.02936	5140	-0.01492	5140	-0.01212
5080	-0.1557	5340	-0.02882	5160	-0.01469	5160	-0.00973
5100	-0.15618	5360	-0.03098	5180	-0.0167	5180	-0.00732
5120	-0.1569	5380	-0.02828	5200	-0.01469	5200	-0.01173
5140	-0.15738	5400	-0.0261	5220	-0.01737	5220	-0.01252
5160	-0.15618	5420	-0.03045	5240	-0.01625	5240	-0.00813
5180	-0.15546	5440	-0.02882	5260	-0.01447	5260	-0.01013
5200	-0.15522	5460	-0.03045	5280	-0.01648	5280	-0.00973
5220	-0.15329	5480	-0.02665	5300	-0.01936	5300	-0.00732
5240	-0.15354	5500	-0.02282	5320	-0.01603	5320	-0.00973
5260	-0.15305	5520	-0.02719	5340	-0.01936	5340	-0.00893
5280	-0.15402	5540	-0.02501	5360	-0.01958	5360	-0.01133
5300	-0.15378	5560	-0.02556	5380	-0.0167	5380	-0.01133
5320	-0.15474	5580	-0.02936	5400	-0.0198	5400	-0.00933
5340	-0.15281	5600	-0.02446	5420	-0.01714	5420	-0.0153
5360	-0.15714	5620	-0.02501	5440	-0.01603	5440	-0.01093
5380	-0.15498	5640	-0.02446	5460	-0.01625	5460	-0.00973
5400	-0.15257	5660	-0.03528	5480	-0.02179	5480	-0.01093
5420	-0.15426	5680	-0.03098	5500	-0.01759	5500	-0.01292
5440	-0.1516	5700	-0.02556	5520	-0.0198	5520	-0.01609
5460	-0.15063	5720	-0.02719	5540	-0.01825	5540	-0.02001
5480	-0.15426	5740	-0.02556	5560	-0.01648	5560	-0.01292
5500	-0.15378	5760	-0.03045	5580	-0.01447	5580	-0.00973
5520	-0.14941	5780	-0.02501	5600	-0.01268	5600	-0.01173
5540	-0.15281	5800	-0.02282	5620	-0.01559	5620	-0.00772
5560	-0.1516	5820	-0.02665	5640	-0.01447	5640	-0.00813
5580	-0.15522	5840	-0.02719	5660	-0.01559	5660	-0.00853
5600	-0.1545	5860	-0.02774	5680	-0.01892	5680	-0.00893
5620	-0.15329	5880	-0.02665	5700	-0.01469	5700	-0.00853
5640	-0.15426	5900	-0.0326	5720	-0.01692	5720	-0.01451
5660	-0.15233	5920	-0.02665	5740	-0.01424	5740	-0.01212
5680	-0.15426	5940	-0.0261	5760	-0.01914	5760	-0.01292
5700	-0.15184	5960	-0.02227	5780	-0.01223	5780	-0.01252
5720	-0.15474	5980	-0.02391	5800	-0.01625	5800	-0.01411
5740	-0.15305	6000	-0.02227	5820	-0.01536	5820	-0.01093
5760	-0.15426	6020	-0.02665	5840	-0.01914	5840	-0.01648
5780	-0.15594	6040	-0.02227	5860	-0.01492	5860	-0.01013
5800	-0.15474	6060	-0.02337	5880	-0.01447	5880	-0.01292
5820	-0.15233	6080	-0.03206	5900	-0.01335	5900	-0.00611
5840	-0.15063	6100	-0.02172	5920	-0.01737	5920	-0.01053
5860	-0.1545	6120	-0.02501	5940	-0.01914	5940	-0.00893
5880	-0.15378	6140	-0.02006	5960	-0.0187	5960	-0.01093
5900	-0.15281	6160	-0.0261	5980	-0.01803	5980	-0.01133
5920	-0.1516	6180	-0.03045	6000	-0.01402	6000	-0.0149
5940	-0.15208	6200	-0.02556	6020	-0.01625	6020	-0.01252
5960	-0.1516	6220	-0.02936	6040	-0.01848	6040	-0.00692
5980	-0.15184	6240	-0.0261	6060	-0.01559	6060	-0.01688
6000	-0.15087	6260	-0.02936	6080	-0.01536	6080	-0.01332
6020	-0.14916	6280	-0.02556	6100	-0.01848	6100	-0.00853
6040	-0.15426	6300	-0.02774	6120	-0.01892	6120	-0.0204
6060	-0.15038	6320	-0.02828	6140	-0.0198	6140	-0.00449
6080	-0.15136	6340	-0.03152	6160	-0.02091	6160	-0.01292
6100	-0.1499	6360	-0.02936	6180	-0.02024	6180	-0.01252
6120	-0.15257	6380	-0.02446	6200	-0.01958	6200	-0.00973
6140	-0.15063	6400	-0.02337	6220	-0.01936	6220	-0.00853
6160	-0.14916	6420	-0.02936	6240	-0.01648	6240	-0.01371
6180	-0.14941	6440	-0.02665	6260	-0.01335	6260	-0.01212
6200	-0.15136	6460	-0.0261	6280	-0.01268	6280	-0.01133
6220	-0.14965	6480	-0.02556	6300	-0.01914	6300	-0.0053
6240	-0.15038	6500	-0.02882	6320	-0.01469	6320	-0.00933
6260	-0.15136	6520	-0.02446	6340	-0.01714	6340	-0.00409
6280	-0.14819	6540	-0.02882	6360	-0.01803	6360	-0.00813
6300	-0.15063	6560	-0.02936	6380	-0.01892	6380	-0.01569
6320	-0.15233	6580	-0.02719	6400	-0.01402	6400	-0.01332
6340	-0.1516	6600	-0.02227	6420	-0.01603	6420	-0.01093
6360	-0.14941	6620	-0.02936	6440	-0.01492	6440	-0.01292
6380	-0.14965	6640	-0.01728	6460	-0.01714	6460	-0.01173
6400	-0.14916	6660	-0.02556	6480	-0.01492	6480	-0.01252
6420	-0.14843	6680	-0.0261	6500	-0.01848	6500	-0.00692
6440	-0.14941	6700	-0.02501	6520	-0.02024	6520	-0.00973
6460	-0.15087	6720	-0.02665	6540	-0.01581	6540	-0.01212
6480	-0.14868	6740	-0.0261	6560	-0.01958	6560	-0.00893
6500	-0.14819	6760	-0.02882	6580	-0.01848	6580	-0.00893
6520	-0.14868	6780	-0.02556	6600	-0.01648	6600	-0.01133
6540	-0.14868	6800	-0.02501	6620	-0.02024	6620	-0.00772
6560	-0.1477	6820	-0.0184	6640	-0.0129	6640	-0.01013
6580	-0.15136	6840	-0.03367	6660	-0.01803	6660	-0.01371
6600	-0.14598	6860	-0.02556	6680	-0.01469	6680	-0.01411
6620	-0.14868	6880	-0.03045	6700	-0.01447	6700	-0.01013
6640	-0.1499	6900	-0.02828	6720	-0.0167	6720	-0.00853
6660	-0.14965	6920	-0.03045	6740	-0.01536	6740	-0.01013
6680	-0.14892	6940	-0.02556	6760	-0.01625	6760	-0.01212
6700	-0.14794	6960	-0.02882	6780	-0.0138	6780	-0.00853
6720	-0.15063	6980	-0.02391	6800	-0.01714	6800	-0.00933
6740	-0.15087	7000	-0.03152	6820	-0.01648	6820	-0.01212
6760	-0.14819	7020	-0.02501	6840	-0.0138	6840	-0.00692
6780	-0.14868	7040	-0.02391	6860	-0.0138	6860	-0.00409
6800	-0.14868	7060	-0.02282	6880	-0.01268	6880	-0.00853
6820	-0.14892	7080	-0.02665	6900	-0.0129	6900	-0.01053
6840	-0.14916	7100	-0.0261	6920	-0.01914	6920	-0.01569
6860	-0.14794	7120	-0.02227	6940	-0.01759	6940	-0.01133
6880	-0.14941	7140	-0.02665	6960	-0.01781	6960	-0.0053
6900	-0.15087	7160	-0.03098	6980	-0.01958	6980	-0.01332
6920	-0.14868	7180	-0.02227	7000	-0.01447	7000	-0.01013
6940	-0.14696	7200	-0.02227	7020	-0.01335	7020	-0.00813
6960	-0.14623	7220	-0.02936	7040	-0.01737	7040	-0.01451
6980	-0.14941	7240	-0.02391	7060	-0.01536	7060	-0.01133
7000	-0.14647	7260	-0.02501	7080	-0.01559	7080	-0.01093
7020	-0.14721	7280	-0.0299	7100	-0.01603	7100	-0.01173
7040	-0.14401	7300	-0.02061	7120	-0.01603	7120	-0.01173
7060	-0.14623	7320	-0.0261	7140	-0.01692	7140	-0.01212
7080	-0.14672	7340	-0.02061	7160	-0.01825	7160	-0.00692
7100	-0.1477	7360	-0.02828	7180	-0.01825	7180	-0.0149
7120	-0.14868	7380	-0.02719	7200	-0.01357	7200	-0.01053
7140	-0.14794	7400	-0.02774	7220	-0.01625	7220	-0.01212
7160	-0.14696	7420	-0.02556	7240	-0.0129	7240	-0.01292
7180	-0.14623	7440	-0.03206	7260	-0.0167	7260	-0.00973
7200	-0.14598	7460	-0.0299	7280	-0.01692	7280	-0.01252
7220	-0.14892	7480	-0.02501	7300	-0.02069	7300	-0.01173
7240	-0.14892	7500	-0.03367	7320	-0.01581	7320	-0.01133
7260	-0.14721	7520	-0.02391	7340	-0.02069	7340	-0.01292
7280	-0.14647	7540	-0.02006	7360	-0.01492	7360	-0.01053
7300	-0.14401	7560	-0.02337	7380	-0.0167	7380	-0.01013
7320	-0.14573	7580	-0.02282	7400	-0.01648	7400	-0.01013
7340	-0.14892	7600	-0.03045	7420	-0.01692	7420	-0.00692
7360	-0.14721	7620	-0.02501	7440	-0.01469	7440	-0.01013
7380	-0.14721	7640	-0.0261	7460	-0.01714	7460	-0.0053
7400	-0.145	7660	-0.02337	7480	-0.01936	7480	-0.01013
7420	-0.14623	7680	-0.02006	7500	-0.01335	7500	0.00368
7440	-0.14672	7700	-0.0184	7520	-0.01514	7520	-0.01252
7460	-0.14598	7720	-0.02061	7540	-0.01781	7540	-0.01569
7480	-0.14623	7740	-0.02719	7560	-0.01603	7560	-0.01212
7500	-0.14524	7760	-0.02882	7580	-0.01559	7580	-0.01212
7520	-0.14647	7780	-0.0299	7600	-0.01603	7600	-0.0153
7540	-0.145	7800	-0.0299	7620	-0.0138	7620	-0.01133
7560	-0.14672	7820	-0.02882	7640	-0.01514	7640	-0.01093
7580	-0.14549	7840	-0.02665	7660	-0.01559	7660	-0.00893
7600	-0.14327	7860	-0.0261	7680	-0.0138	7680	-0.01013
7620	-0.14475	7880	-0.0299	7700	-0.01692	7700	-0.00933
7640	-0.14549	7900	-0.02501	7720	-0.01402	7720	-0.01173
7660	-0.14277	7920	-0.02774	7740	-0.01648	7740	-0.00813
7680	-0.14598	7940	-0.02556	7760	-0.01559	7760	-0.00933
7700	-0.14623	7960	-0.02282	7780	-0.0129	7780	-0.00652
7720	-0.14302	7980	-0.01951	7800	-0.0138	7800	-0.01212
7740	-0.14573	8000	-0.02556	7820	-0.01781	7820	-0.01173
7760	-0.14647	8020	-0.02061	7840	-0.01335	7840	-0.00692
7780	-0.14426	8040	-0.02665	7860	-0.01492	7860	-0.0149
7800	-0.1445	8060	-0.02391	7880	-0.0129	7880	-0.01013
7820	-0.14351	8080	-0.02282	7900	-0.01581	7900	-0.01173
7840	-0.14401	8100	-0.02172	7920	-0.01357	7920	-0.00853
7860	-0.14475	8120	-0.03098	7940	-0.01625	7940	-0.00449
7880	-0.14721	8140	-0.01728	7960	-0.01737	7960	-0.01648
7900	-0.14672	8160	-0.02227	7980	-0.02135	7980	-0.00813
7920	-0.14401	8180	-0.02116	8000	-0.01581	8000	-0.00853
7940	-0.145	8200	-0.02006	8020	-0.01492	8020	-0.00732
7960	-0.14376	8220	-0.02882	8040	-0.01514	8040	-0.00813
7980	-0.14228	8240	-0.02116	8060	-0.01469	8060	-0.00732
8000	-0.14573	8260	-0.0326	8080	-0.01603	8080	-0.01411
8020	-0.14327	8280	-0.01784	8100	-0.01335	8100	-0.00813
8040	-0.14475	8300	-0.02172	8120	-0.01781	8120	-0.00973
8060	-0.145	8320	-0.02828	8140	-0.01223	8140	-0.00853
8080	-0.14401	8340	-0.0261	8160	-0.01335	8160	-0.00732
8100	-0.14623	8360	-0.02774	8180	-0.01312	8180	-0.00287
8120	-0.14252	8380	-0.02282	8200	-0.01648	8200	-0.00933
8140	-0.14277	8400	-0.02116	8220	-0.01357	8220	-0.01371
8160	-0.14228	8420	-0.02116	8240	-0.01357	8240	-0.00933
8180	-0.14376	8440	-0.02282	8260	-0.01692	8260	-0.00933
8200	-0.14004	8460	-0.0261	8280	-0.01603	8280	-0.01053
8220	-0.14228	8480	-0.02006	8300	-0.01335	8300	-0.01173
8240	-0.14277	8500	-0.01561	8320	-0.01312	8320	-0.00813
8260	-0.14203	8520	-0.02227	8340	-0.01357	8340	-0.01292
8280	-0.1445	8540	-0.02172	8360	-0.01737	8360	-0.00571
8300	-0.14153	8560	-0.02227	8380	-0.01625	8380	-0.00692
8320	-0.14327	8580	-0.02337	8400	-0.01559	8400	-0.00893
8340	-0.14277	8600	-0.03152	8420	-0.01781	8420	-0.0053
8360	-0.14203	8620	-0.02391	8440	-0.01625	8440	-0.00287
8380	-0.14252	8640	-0.0261	8460	-0.01492	8460	-0.00732
8400	-0.14153	8660	-0.02719	8480	-0.0129	8480	-0.01093
8420	-0.14228	8680	-0.02556	8500	-0.01603	8500	-0.01093
8440	-0.14029	8700	-0.0261	8520	-0.01714	8520	-0.00611
8460	-0.13954	8720	-0.02006	8540	-0.01625	8540	-0.00732
8480	-0.14327	8740	-0.0261	8560	-0.01492	8560	-0.00732
8500	-0.14327	8760	-0.02665	8580	-0.0138	8580	-0.00933
8520	-0.14475	8780	-0.02774	8600	-0.01825	8600	-0.00772
8540	-0.13979	8800	-0.02446	8620	-0.01914	8620	-0.00893
8560	-0.14054	8820	-0.02172	8640	-0.01781	8640	-0.00933
8580	-0.14128	8840	-0.02391	8660	-0.01335	8660	-0.00973
8600	-0.14351	8860	-0.0299	8680	-0.01536	8680	-0.01053
8620	-0.14252	8880	-0.02828	8700	-0.01714	8700	-0.00853
8640	-0.14128	8900	-0.02556	8720	-0.01848	8720	-0.00933
8660	-0.14302	8920	-0.02391	8740	-0.01848	8740	-0.00732
8680	-0.14103	8940	-0.02337	8760	-0.01825	8760	-0.00611
8700	-0.14277	8960	-0.02719	8780	-0.01914	8780	-0.00933
8720	-0.14203	8980	-0.03045	8800	-0.01892	8800	-0.00611
8740	-0.14302	9000	-0.02828	8820	-0.0138	8820	-0.00772
8760	-0.14128	9020	-0.02282	8840	-0.01848	8840	-0.00853
8780	-0.14277	9040	-0.02282	8860	-0.01803	8860	-0.00772
8800	-0.14128	9060	-0.02719	8880	-0.01223	8880	-0.01569
8820	-0.14327	9080	-0.0261	8900	-0.01357	8900	-0.01332
8840	-0.14004	9100	-0.02556	8920	-0.0138	8920	-0.01013
8860	-0.14054	9120	-0.01561	8940	-0.0138	8940	-0.01013
8880	-0.14228	9140	-0.02172	8960	-0.02069	8960	-0.01173
8900	-0.14153	9160	-0.02337	8980	-0.01692	8980	-0.01212
8920	-0.14228	9180	-0.01895	9000	-0.01625	9000	-0.00813
8940	-0.14153	9200	-0.02936	9020	-0.01559	9020	-0.01332
8960	-0.13904	9220	-0.02337	9040	-0.01825	9040	-0.00571
8980	-0.14128	9240	-0.03045	9060	-0.02002	9060	-0.0049
9000	-0.14103	9260	-0.02936	9080	-0.01581	9080	-0.00692
9020	-0.14054	9280	-0.01895	9100	-0.01825	9100	-0.00692
9040	-0.13804	9300	-0.03045	9120	-0.0167	9120	-0.01133
9060	-0.13979	9320	-0.03206	9140	-0.01447	9140	-0.01133
9080	-0.14029	9340	-0.02391	9160	-0.01692	9160	-0.01013
9100	-0.14004	9360	-0.02501	9180	-0.0129	9180	-0.00973
9120	-0.13954	9380	-0.02665	9200	-0.01581	9200	-0.01173
9140	-0.13854	9400	-0.02828	9220	-0.01759	9220	-0.00611
9160	-0.13804	9420	-0.01784	9240	-0.01357	9240	-0.00692
9180	-0.13929	9440	-0.02227	9260	-0.01514	9260	-0.00772
9200	-0.13754	9460	-0.02936	9280	-0.01714	9280	-0.01053
9220	-0.13879	9480	-0.02665	9300	-0.01737	9300	-0.00853
9240	-0.14351	9500	-0.02665	9320	-0.01402	9320	-0.01252
9260	-0.13979	9520	-0.02391	9340	-0.01714	9340	-0.01133
9280	-0.13904	9540	-0.02391	9360	-0.01759	9360	-0.01013
9300	-0.14103	9560	-0.02556	9380	-0.01312	9380	-0.01053
9320	-0.14153	9580	-0.02719	9400	-0.01178	9400	-0.01371
9340	-0.14178	9600	-0.02882	9420	-0.01536	9420	-0.01053
9360	-0.13829	9620	-0.02337	9440	-0.01803	9440	-0.00853
9380	-0.13929	9640	-0.02774	9460	-0.01625	9460	-0.00893
9400	-0.13879	9660	-0.02446	9480	-0.01559	9480	-0.01252
9420	-0.14252	9680	-0.02227	9500	-0.01514	9500	-0.00246
9440	-0.14103	9700	-0.02391	9520	-0.01424	9520	-0.01252
9460	-0.13829	9720	-0.02936	9540	-0.01759	9540	-0.0153
9480	-0.13979	9740	-0.02501	9560	-0.01914	9560	-0.01133
9500	-0.13779	9760	-0.0261	9580	-0.01447	9580	-0.01212
9520	-0.13654	9780	-0.02665	9600	-0.01848	9600	-0.01173
9540	-0.14153	9800	-0.02501	9620	-0.01223	9620	-0.01648
9560	-0.14029	9820	-0.02774	9640	-0.02069	9640	-0.01013
9580	-0.13979	9840	-0.02446	9660	-0.01825	9660	-0.00732
9600	-0.13628	9860	-0.02337	9680	-0.01559	9680	-0.00449
9620	-0.13654	9880	-0.0261	9700	-0.01536	9700	-0.00042467
9640	-0.13654	9900	-0.02116	9720	-0.01268	9720	-0.00853
9660	-0.13829	9920	-0.0261	9740	-0.01692	9740	-0.00813
9680	-0.13427	9940	-0.02774	9760	-0.0129	9760	-0.01013
9700	-0.13654	9960	-0.02501	9780	-0.0187	9780	-0.00571
9720	-0.13628	9980	-0.02061	9800	-0.01514	9800	-0.01013
9740	-0.13679	10000	-0.02337	9820	-0.01914	9820	-0.00692
9760	-0.13904	10020	-0.02172	9840	-0.01803	9840	-0.01212
9780	-0.13603	10040	-0.02501	9860	-0.0167	9860	-0.01371
9800	-0.13779	10060	-0.02061	9880	-0.01536	9880	-0.0053
9820	-0.13804	10080	-0.02337	9900	-0.01692	9900	-0.01133
9840	-0.13628	10100	-0.02172	9920	-0.012	9920	-0.00449
9860	-0.13578	10120	-0.02337	9940	-0.01536	9940	-0.00652
9880	-0.13779	10140	-0.02556	9960	-0.02002	9960	-0.01292
9900	-0.13654	10160	-0.02006	9980	-0.0167	9980	-0.01292
9920	-0.13804	10180	-0.02501	10000	-0.01447	10000	-0.01133
9940	-0.14029	10200	-0.02337	10020	-0.01625	10020	-0.00973
9960	-0.13679	10220	-0.02719	10040	-0.01424	10040	-0.01013
9980	-0.13779	10240	-0.03152	10060	-0.01469	10060	-0.01451
10000	-0.13854	10260	-0.02665	10080	-0.01603	10080	-0.01013
10020	-0.13729	10280	-0.03474	10100	-0.01692	10100	-0.00933
10040	-0.13729	10300	-0.02665	10120	-0.01581	10120	-0.01569
10060	-0.13628	10320	-0.02391	10140	-0.01781	10140	-0.01451
10080	-0.13578	10340	-0.02061	10160	-0.01357	10160	-0.00893
10100	-0.13603	10360	-0.02882	10180	-0.01492	10180	-0.0053
10120	-0.13904	10380	-0.0261	10200	-0.01402	10200	-0.00813
10140	-0.13729	10400	-0.02828	10220	-0.01737	10220	-0.00165
10160	-0.13754	10420	-0.02116	10240	-0.01581	10240	-0.0053
10180	-0.13804	10440	-0.02391	10260	-0.01692	10260	-0.00611
10200	-0.133	10460	-0.02282	10280	-0.01514	10280	-0.00571
10220	-0.13729	10480	-0.02391	10300	-0.01603	10300	-0.01252
10240	-0.13402	10500	-0.02282	10320	-0.01958	10320	-0.0149
10260	-0.13503	10520	-0.02116	10340	-0.01759	10340	-0.00853
10280	-0.13578	10540	-0.02936	10360	-0.01625	10360	-0.01013
10300	-0.13351	10560	-0.0326	10380	-0.01714	10380	-0.00853
10320	-0.13628	10580	-0.02556	10400	-0.01447	10400	-0.01371
10340	-0.13553	10600	-0.0299	10420	-0.01625	10420	-0.00933
10360	-0.13503	10620	-0.02556	10440	-0.01469	10440	-0.00409
10380	-0.13779	10640	-0.02446	10460	-0.01447	10460	-0.00611
[truncated: 8,001 more rows]

## Sheet: Fig4d
--	Mon_ACN_decay	--	Dim_ACN_decay	--	Tetra_ACN_decay
-29500	-0.00176	-29560	-0.00677	-29500	0.00217
-29480	0.00186	-29540	0.00131	-29480	0.00173
-29460	-0.01244	-29520	-0.00182	-29460	0.00261
-29440	-0.00534	-29500	0.00509	-29440	0.00129
-29420	-0.00176	-29480	0.00446	-29420	-0.00245
-29400	0.00919	-29460	0.000682557	-29400	-3.34009e-05
-29380	-0.00176	-29440	0.0032	-29380	0.00173
-29360	-0.00176	-29420	-0.00244	-29360	-0.000472994
-29340	-0.00534	-29400	0.00573	-29340	-3.34009e-05
-29320	0.00186	-29380	0.00257	-29320	0.000847041
-29300	-0.00176	-29360	-0.00182	-29300	-0.000472953
-29280	0.00186	-29340	-0.00182	-29280	-0.00419
-29260	-0.0089	-29320	0.00257	-29260	-0.000692583
-29240	-0.00176	-29300	0.000682557	-29240	0.000186522
-29220	0.00186	-29280	-0.00554	-29220	-0.00135
-29200	0.00186	-29260	-0.00244	-29200	-0.00332
-29180	0.00186	-29240	0.000682557	-29180	-0.000692583
-29160	0.00186	-29220	0.007	-29160	0.00151
-29140	-0.01244	-29200	-0.00119	-29140	0.00151
-29120	-0.00176	-29180	0.00131	-29120	0.000186522
-29100	-0.0089	-29160	0.00131	-29100	0.00151
-29080	-0.0089	-29140	-0.00119	-29080	-0.00288
-29060	0.00551	-29120	-0.00554	-29060	-0.000912143
-29040	0.00186	-29100	-0.000568999	-29040	0.000847041
-29020	-0.0089	-29080	0.00383	-29020	0.000186522
-29000	-0.00176	-29060	-0.00244	-29000	-0.000912143
-28980	-0.00176	-29040	0.00383	-28980	-0.00397
-28960	-0.00534	-29020	-0.00244	-28960	-0.00201
-28940	-0.00534	-29000	0.00573	-28940	-0.00245
-28920	-0.00176	-28980	0.00194	-28920	-0.00266
-28900	-0.00534	-28960	0.00383	-28900	0.0035
-28880	0.00551	-28940	0.00446	-28880	0.00151
-28860	0.00186	-28920	5.63457e-05	-28860	0.00129
-28840	0.00186	-28900	0.00763	-28840	0.000406638
-28820	0.00186	-28880	-0.00244	-28820	-0.00157
-28800	0.00551	-28860	-0.000568999	-28800	0.00151
-28780	0.00186	-28840	-0.00119	-28780	0.00129
-28760	-0.01244	-28820	-0.00492	-28760	-0.00376
-28740	0.00186	-28800	-0.00616	-28740	0.00195
-28720	0.00186	-28780	-0.00119	-28720	-0.00506
-28700	-0.00176	-28760	0.00636	-28700	-0.00288
-28680	-0.00534	-28740	0.000682557	-28680	0.00439
-28660	0.00186	-28720	-0.00182	-28660	0.000186522
-28640	-0.00176	-28700	0.00131	-28640	-0.00419
-28620	0.00186	-28680	0.00257	-28620	-0.00113
-28600	-0.0089	-28660	0.0032	-28600	0.00107
-28580	0.00186	-28640	-0.00182	-28580	-0.00463
-28560	-0.0089	-28620	0.00194	-28560	0.000186522
-28540	-0.00176	-28600	-0.00368	-28540	0.00151
-28520	-0.00534	-28580	0.00131	-28520	-0.000472994
-28500	-0.00534	-28560	0.00763	-28500	-0.000912143
-28480	-0.00176	-28540	0.00194	-28480	0.0035
-28460	-0.00534	-28520	-0.00616	-28460	-0.000472994
-28440	-0.00534	-28500	-0.00368	-28440	-0.000472994
-28420	-0.00176	-28480	-0.00368	-28420	-0.00201
-28400	-0.01594	-28460	0.00509	-28400	-0.000253253
-28380	-0.00176	-28440	0.0032	-28380	-0.00135
-28360	-0.00534	-28420	0.00383	-28360	0.000626742
-28340	-0.00534	-28400	5.63108e-05	-28340	0.000406597
-28320	0.00551	-28380	-0.0043	-28320	0.00129
-28300	-0.0089	-28360	0.00446	-28300	-0.000692583
-28280	-0.00534	-28340	0.00383	-28280	-0.00419
-28260	0.01665	-28320	-0.00182	-28260	0.00483
-28240	0.00551	-28300	0.00509	-28240	0.00528
-28220	-0.00534	-28280	0.00955	-28220	0.00107
-28200	0.00551	-28260	-0.00182	-28200	-0.00135
-28180	-0.00534	-28240	0.00446	-28180	0.00528
-28160	-0.00176	-28220	-0.000569034	-28160	-0.00157
-28140	0.01291	-28200	0.00446	-28140	-3.34419e-05
-28120	-0.0089	-28180	-0.00368	-28120	0.00107
-28100	0.00186	-28160	0.00383	-28100	-0.00266
-28080	0.00919	-28140	0.00383	-28080	0.00416
-28060	-0.01244	-28120	-0.00244	-28060	-0.00135
-28040	-0.00176	-28100	-0.00182	-28040	0.00261
-28020	0.00551	-28080	5.63457e-05	-28020	-0.000692583
-28000	-0.00176	-28060	-0.000569034	-28000	-0.000692624
-27980	0.00551	-28040	-0.00119	-27980	-0.000472953
-27960	-0.00176	-28020	0.0032	-27960	0.0035
-27940	-0.00534	-28000	0.00446	-27940	0.0055
-27920	-0.00176	-27980	-0.00739	-27920	0.000847082
-27900	0.00551	-27960	-0.00182	-27900	0.00151
-27880	-0.0089	-27940	0.00257	-27880	-3.34009e-05
-27860	-0.00176	-27920	-0.00119	-27860	0.00195
-27840	-0.0089	-27900	0.00194	-27840	-0.00376
-27820	-0.00176	-27880	0.00131	-27820	0.00129
-27800	-0.00534	-27860	-0.00739	-27800	-0.000692583
-27780	0.00551	-27840	-0.00119	-27780	0.000186522
-27760	0.00186	-27820	-0.00368	-27760	-0.00179
-27740	0.00186	-27800	0.00194	-27740	-0.00354
-27720	-0.0089	-27780	-0.00244	-27720	-0.000692665
-27700	-0.00534	-27760	-0.00119	-27700	0.00107
-27680	-0.00534	-27740	0.00636	-27680	0.00328
-27660	0.00186	-27720	-0.00616	-27660	-0.00288
-27640	0.00186	-27700	-0.00182	-27640	-0.000472994
-27620	-0.00176	-27680	0.0032	-27620	-0.00376
-27600	0.00186	-27660	0.00257	-27600	-0.00223
-27580	0.00186	-27640	0.000682557	-27580	-0.00441
-27560	-0.00534	-27620	-0.00182	-27560	0.00483
-27540	0.00551	-27600	-0.00616	-27540	-0.000472994
-27520	0.00186	-27580	-0.00182	-27520	-0.000472994
-27500	-0.00176	-27560	0.00194	-27500	0.000186522
-27480	-0.0089	-27540	-0.000569034	-27480	-0.0031
-27460	-0.00176	-27520	0.00194	-27460	-0.00571
-27440	0.00551	-27500	0.00257	-27440	0.000406556
-27420	0.01291	-27480	5.63108e-05	-27420	0.00261
-27400	-0.00534	-27460	0.00194	-27400	-0.00223
-27380	-0.0089	-27440	-0.00492	-27380	0.00483
-27360	-0.00534	-27420	-0.00244	-27360	-0.00223
-27340	-0.00176	-27400	0.00383	-27340	-3.34419e-05
-27320	0.00186	-27380	-0.000569034	-27320	0.00151
-27300	-0.00176	-27360	5.63457e-05	-27300	-0.00397
-27280	-0.01244	-27340	-0.00368	-27280	-0.00179
-27260	0.00186	-27320	0.0032	-27260	-0.00135
-27240	-0.00176	-27300	0.000682557	-27240	-0.00113
-27220	0.00186	-27280	-0.00554	-27220	-0.000253253
-27200	-0.0089	-27260	-0.00182	-27200	-0.00463
-27180	-0.01244	-27240	0.00827	-27180	-0.00397
-27160	-0.00176	-27220	-0.00677	-27160	0.000847082
-27140	-0.00176	-27200	-0.00368	-27140	0.00151
-27120	0.00551	-27180	0.007	-27120	0.00594
-27100	-0.00176	-27160	5.62758e-05	-27100	-0.000692583
-27080	0.00919	-27140	-0.0043	-27080	-0.000472994
-27060	-0.01244	-27120	-0.0043	-27060	0.00107
-27040	-0.00176	-27100	0.00509	-27040	0.000626742
-27020	0.00186	-27080	0.00131	-27020	-0.00179
-27000	-0.01594	-27060	0.00763	-27000	0.00283
-26980	-0.0089	-27040	-0.00492	-26980	0.000626783
-26960	-0.00534	-27020	-0.00119	-26960	0.00217
-26940	-0.00176	-27000	-0.00182	-26940	-3.34828e-05
-26920	-0.00534	-26980	5.63108e-05	-26920	-3.34419e-05
-26900	0.00186	-26960	0.000682557	-26900	-0.00288
-26880	-0.00534	-26940	-0.00182	-26880	0.000626742
-26860	-0.00534	-26920	0.0032	-26860	0.000847041
-26840	0.01665	-26900	-0.000568999	-26840	0.00505
-26820	-0.00534	-26880	5.63108e-05	-26820	-0.000253294
-26800	0.00551	-26860	0.00257	-26800	0.000847041
-26780	-0.00176	-26840	-0.00306	-26780	0.00306
-26760	0.00186	-26820	-0.00244	-26760	0.000186522
-26740	-0.00176	-26800	-0.0043	-26740	-0.00179
-26720	-0.0089	-26780	-0.0043	-26720	0.000847041
-26700	0.00919	-26760	0.0032	-26700	-0.000473035
-26680	0.01665	-26740	-0.00119	-26680	0.000406597
-26660	-0.00534	-26720	0.00131	-26660	0.00107
-26640	0.00919	-26700	-0.000568999	-26640	0.000186563
-26620	-0.0089	-26680	-0.00739	-26620	-0.00135
-26600	0.00186	-26660	0.00257	-26600	0.000847041
-26580	0.00551	-26640	0.0032	-26580	0.00151
-26560	0.00186	-26620	-0.000569034	-26560	0.00195
-26540	0.00186	-26600	0.00827	-26540	-0.000253294
-26520	0.00551	-26580	-0.000569034	-26520	-0.00201
-26500	0.00186	-26560	0.00257	-26500	-0.00593
-26480	0.00551	-26540	0.00194	-26480	0.000626783
-26460	-0.00534	-26520	5.63108e-05	-26460	-0.00223
-26440	0.01291	-26500	5.63457e-05	-26440	0.0035
-26420	0.00551	-26480	0.00131	-26420	0.00306
-26400	0.00551	-26460	0.000682522	-26400	-0.00113
-26380	0.00551	-26440	-0.00554	-26380	0.000186522
-26360	0.00186	-26420	-0.000569034	-26360	0.000406597
-26340	0.00186	-26400	-0.00306	-26340	0.00239
-26320	-0.00534	-26380	-0.000569034	-26320	0.000626783
-26300	0.00551	-26360	-0.00182	-26300	0.00129
-26280	-0.00176	-26340	-0.00677	-26280	-0.00201
-26260	0.01291	-26320	-0.00244	-26260	-0.00245
-26240	-0.01244	-26300	0.00509	-26240	-0.00157
-26220	0.00919	-26280	-0.00119	-26220	0.0035
-26200	0.00919	-26260	0.00257	-26200	-0.00179
-26180	0.00919	-26240	0.00827	-26180	0.000186563
-26160	0.00186	-26220	-0.00368	-26160	-0.00354
-26140	0.00186	-26200	0.00194	-26140	-0.000253253
-26120	-0.00176	-26180	0.00573	-26120	-0.000692624
-26100	0.00186	-26160	0.000682557	-26100	-0.00201
-26080	-0.00176	-26140	0.0032	-26080	0.00416
-26060	0.00186	-26120	-0.00862	-26060	0.000186522
-26040	0.00186	-26100	-0.00554	-26040	-3.34009e-05
-26020	-0.01244	-26080	-0.00368	-26020	-0.00179
-26000	0.00551	-26060	-0.000569034	-26000	0.00217
-25980	-0.00534	-26040	0.00383	-25980	0.000406597
-25960	-0.00534	-26020	-0.00739	-25960	-0.00179
-25940	0.00551	-26000	0.00131	-25940	-0.00528
-25920	-0.01244	-25980	-0.00984	-25920	0.000406597
-25900	-0.0089	-25960	0.00446	-25900	-0.000692583
-25880	-0.0089	-25940	-0.00677	-25880	-0.00463
-25860	-0.00534	-25920	0.00257	-25860	-0.000912143
-25840	0.00551	-25900	-0.00119	-25840	-0.00223
-25820	0.00919	-25880	0.00383	-25820	0.00151
-25800	-0.00534	-25860	0.0032	-25800	-0.000912102
-25780	0.00186	-25840	-0.00554	-25780	-0.00266
-25760	0.00186	-25820	0.00257	-25760	0.000406597
-25740	0.00919	-25800	-0.00119	-25740	0.00461
-25720	-0.00176	-25780	0.000682557	-25720	0.0035
-25700	0.00551	-25760	0.00383	-25700	0.000846999
-25680	0.01665	-25740	-0.00119	-25680	0.000406597
-25660	0.00919	-25720	-0.00306	-25660	0.000186522
-25640	0.00551	-25700	5.63108e-05	-25640	0.00195
-25620	-0.00176	-25680	0.00573	-25620	-0.00223
-25600	-0.00176	-25660	5.63108e-05	-25600	-0.00201
-25580	-0.00176	-25640	-0.00368	-25580	0.00372
-25560	0.00919	-25620	0.00257	-25560	0.00129
-25540	0.00551	-25600	-0.00616	-25540	0.00416
-25520	0.00551	-25580	0.00131	-25520	-0.00113
-25500	-0.00176	-25560	-0.00119	-25500	-0.000253253
-25480	-0.0089	-25540	0.00446	-25480	-0.00593
-25460	0.00551	-25520	0.00763	-25460	0.000406597
-25440	-0.01244	-25500	-0.000568999	-25440	0.00328
-25420	-0.00534	-25480	-0.000569034	-25420	0.000626742
-25400	-0.00534	-25460	5.63108e-05	-25400	0.00107
-25380	0.01665	-25440	0.00257	-25380	-0.000912143
-25360	0.00186	-25420	-0.00244	-25360	-0.000473035
-25340	0.00186	-25400	-0.00306	-25340	0.00283
-25320	0.00186	-25380	-0.0043	-25320	0.000406556
-25300	-0.0089	-25360	5.63108e-05	-25300	0.000406638
-25280	0.01291	-25340	-0.000569034	-25280	-0.00113
-25260	0.00186	-25320	0.00194	-25260	0.00151
-25240	-0.00534	-25300	-0.00182	-25240	-0.00157
-25220	-0.00176	-25280	-0.00119	-25220	0.00107
-25200	0.00186	-25260	5.63108e-05	-25200	0.00195
-25180	0.00186	-25240	-0.00306	-25180	-0.000912143
-25160	-0.00176	-25220	0.00131	-25160	0.00217
-25140	0.00551	-25200	0.00194	-25140	0.000847041
-25120	0.00186	-25180	0.00891	-25120	-0.000253253
-25100	0.00919	-25160	0.00827	-25100	-0.00157
-25080	0.00919	-25140	0.00446	-25080	0.00151
-25060	0.00919	-25120	-0.00677	-25060	-3.34009e-05
-25040	-0.0089	-25100	0.00827	-25040	-0.000253294
-25020	-0.00534	-25080	-0.00984	-25020	0.00195
-25000	-0.00534	-25060	-0.000568999	-25000	0.00528
-24980	-0.00176	-25040	5.63108e-05	-24980	-0.000253253
-24960	0.00551	-25020	0.00257	-24960	-0.000253294
-24940	0.00186	-25000	0.00509	-24940	0.000406597
-24920	0.00186	-24980	-0.00119	-24920	-3.34009e-05
-24900	0.00186	-24960	-0.00739	-24900	0.00129
-24880	-0.01244	-24940	-0.00306	-24880	0.000186563
-24860	0.01291	-24920	5.63108e-05	-24860	-3.33599e-05
-24840	0.01291	-24900	-0.00492	-24840	-0.00223
-24820	-0.00176	-24880	-0.00244	-24820	-0.000472953
-24800	0.00551	-24860	-0.00244	-24800	-0.00113
-24780	0.00919	-24840	0.00636	-24780	0.000186522
-24760	-0.0089	-24820	0.00573	-24760	0.00439
-24740	0.00186	-24800	-0.00119	-24740	0.00151
-24720	0.00186	-24780	-0.00368	-24720	0.00173
-24700	0.00551	-24760	0.007	-24700	0.00261
-24680	0.00919	-24740	-0.00119	-24680	0.00416
-24660	-0.00534	-24720	0.0032	-24660	0.00261
-24640	-0.0089	-24700	5.63108e-05	-24640	0.00217
-24620	-0.0089	-24680	0.0032	-24620	-0.000692624
-24600	-0.00176	-24660	-0.00368	-24600	0.000406556
-24580	-0.00176	-24640	0.000682522	-24580	0.00129
-24560	-0.01244	-24620	0.000682557	-24560	-0.000253294
-24540	-0.00534	-24600	0.00257	-24540	-0.00201
-24520	0.00186	-24580	0.00194	-24520	-0.00376
-24500	-0.00176	-24560	-0.00119	-24500	-0.00113
-24480	-0.01594	-24540	-0.00119	-24480	0.000186522
-24460	-0.00534	-24520	-0.0043	-24460	0.00173
-24440	0.00186	-24500	0.00257	-24440	0.00107
-24420	-0.00176	-24480	0.00446	-24420	0.00661
-24400	0.01291	-24460	0.00383	-24400	0.00195
-24380	0.00186	-24440	-0.00244	-24380	-0.000253253
-24360	0.00186	-24420	-0.00492	-24360	-0.00201
-24340	-0.00176	-24400	-0.00616	-24340	-0.0031
-24320	0.00551	-24380	-0.00554	-24320	-0.00288
-24300	-0.01244	-24360	0.00194	-24300	0.00107
-24280	-0.00534	-24340	-0.00119	-24280	-0.000473076
-24260	-0.00176	-24320	-0.0043	-24260	-0.000253253
-24240	-0.00176	-24300	0.00383	-24240	-0.000912143
-24220	0.01291	-24280	-0.00306	-24220	-0.00223
-24200	0.01291	-24260	-0.000568999	-24200	-3.34419e-05
-24180	0.00551	-24240	0.00446	-24180	0.000626742
-24160	-0.00176	-24220	-0.000569034	-24160	-0.000253253
-24140	-0.00176	-24200	0.0032	-24140	0.00173
-24120	-0.00176	-24180	-0.00306	-24120	0.00129
-24100	0.00551	-24160	0.000682557	-24100	-0.0031
-24080	-0.00534	-24140	-0.000568999	-24080	-0.00157
-24060	0.00551	-24120	-0.00119	-24060	-0.00397
-24040	-0.00176	-24100	0.00955	-24040	-0.00113
-24020	-0.00176	-24080	0.000682522	-24020	0.00195
-24000	-0.00176	-24060	0.00257	-24000	0.00394
-23980	0.00186	-24040	0.0032	-23980	0.00439
-23960	0.00186	-24020	-0.00368	-23960	0.00151
-23940	0.01291	-24000	-0.0043	-23940	-0.00223
-23920	0.00186	-23980	-0.00182	-23920	-0.000472994
-23900	0.01291	-23960	0.00131	-23900	-0.00157
-23880	0.00186	-23940	0.00446	-23880	0.000406638
-23860	0.01291	-23920	-0.00119	-23860	-0.00266
-23840	0.00186	-23900	5.63108e-05	-23840	-0.00179
-23820	0.00551	-23880	0.00955	-23820	0.000626783
-23800	-0.00534	-23860	0.00257	-23800	0.00372
-23780	-0.01941	-23840	0.000682557	-23780	-0.00135
-23760	-0.00176	-23820	-0.00119	-23760	-0.000253253
-23740	-0.0089	-23800	0.00194	-23740	-0.00397
-23720	-0.00176	-23780	-0.00182	-23720	-0.00113
-23700	-0.00534	-23760	-0.00306	-23700	0.00173
-23680	-0.00176	-23740	0.0032	-23680	-0.00354
-23660	0.00551	-23720	-0.00182	-23660	-0.00157
-23640	0.00551	-23700	-0.00616	-23640	-0.00179
-23620	0.01291	-23680	-0.00368	-23620	0.00528
-23600	0.00551	-23660	-0.00368	-23600	-3.34009e-05
-23580	-0.01594	-23640	-0.00182	-23580	0.000406597
-23560	-0.00176	-23620	-0.00182	-23560	-0.00223
-23540	-0.0089	-23600	-0.00119	-23540	-0.00223
-23520	-0.00534	-23580	0.00194	-23520	0.000406597
-23500	-0.01244	-23560	0.00131	-23500	-0.000912102
-23480	0.00551	-23540	0.0032	-23480	-0.000472994
-23460	0.00186	-23520	0.00131	-23460	-0.01003
-23440	-0.00534	-23500	-0.00244	-23440	-0.00419
-23420	0.00551	-23480	-0.01228	-23420	0.000406556
-23400	0.00551	-23460	0.0032	-23400	0.000626783
-23380	0.00919	-23440	-0.0043	-23380	0.00107
-23360	0.00551	-23420	-0.00677	-23360	0.00217
-23340	0.00551	-23400	5.63108e-05	-23340	0.000406556
-23320	0.00186	-23380	-0.000569034	-23320	-0.00113
-23300	0.00919	-23360	0.00257	-23300	0.00107
-23280	-0.01244	-23340	0.0032	-23280	0.000186522
-23260	-0.0089	-23320	-0.00244	-23260	0.00594
-23240	-0.00176	-23300	0.00257	-23240	-0.00135
-23220	0.01291	-23280	-0.00119	-23220	0.00107
-23200	-0.0089	-23260	0.00446	-23200	-0.00223
-23180	0.00186	-23240	0.00509	-23180	0.00107
-23160	-0.00534	-23220	-0.00119	-23160	0.000406597
-23140	-0.00534	-23200	-0.00306	-23140	-3.34419e-05
-23120	0.00186	-23180	0.000682557	-23120	-0.00179
-23100	0.00186	-23160	-0.00368	-23100	-0.00201
-23080	0.00919	-23140	-0.00119	-23080	-3.34009e-05
-23060	-0.01594	-23120	5.63108e-05	-23060	0.00217
-23040	-0.00534	-23100	0.000682557	-23040	-0.00135
-23020	-0.00176	-23080	0.00257	-23020	0.00439
-23000	-0.0089	-23060	0.0032	-23000	0.00372
-22980	0.00186	-23040	-0.00554	-22980	-0.00266
-22960	-0.00176	-23020	-0.00554	-22960	0.000626783
-22940	-0.00534	-23000	0.00257	-22940	0.00505
-22920	-0.00534	-22980	-0.00306	-22920	0.0035
-22900	0.00186	-22960	0.00446	-22900	-0.00157
-22880	0.00551	-22940	-0.00182	-22880	-0.000253294
-22860	0.00186	-22920	0.0032	-22860	-0.000912102
-22840	0.00919	-22900	0.00194	-22840	-0.00135
-22820	0.00186	-22880	0.00194	-22820	0.00217
-22800	0.00919	-22860	0.00573	-22800	0.000847041
-22780	-0.01244	-22840	0.00131	-22780	-0.000692583
-22760	-0.00176	-22820	-0.00368	-22760	-0.00288
-22740	-0.00176	-22800	-0.00492	-22740	-0.00288
-22720	0.00186	-22780	-0.00306	-22720	-0.000472994
-22700	-0.00176	-22760	0.00194	-22700	-0.000692583
-22680	-0.00534	-22740	0.00509	-22680	-0.0031
-22660	0.00551	-22720	-0.0043	-22660	0.00129
-22640	0.00551	-22700	0.01083	-22640	-0.0031
-22620	-0.00176	-22680	-0.0043	-22620	0.00129
-22600	0.00186	-22660	-0.00244	-22600	0.00372
-22580	-0.00534	-22640	0.00131	-22580	0.000186522
-22560	-0.00176	-22620	0.0032	-22560	-0.00354
-22540	0.00919	-22600	0.00194	-22540	0.000406597
-22520	0.00919	-22580	-0.00306	-22520	-3.34009e-05
-22500	-0.00176	-22560	-0.0043	-22500	0.00107
-22480	-0.00534	-22540	-0.00492	-22480	-0.000253253
-22460	0.00551	-22520	0.00636	-22460	-0.00157
-22440	0.00186	-22500	0.000682522	-22440	0.000847041
-22420	0.00186	-22480	5.63108e-05	-22420	-0.000692583
-22400	0.00186	-22460	0.000682557	-22400	0.00173
-22380	-0.00534	-22440	0.0032	-22380	-0.00223
-22360	-0.00534	-22420	0.00257	-22360	-0.00157
-22340	-0.00176	-22400	0.007	-22340	0.000626742
-22320	0.00186	-22380	0.00509	-22320	0.000186563
-22300	0.00551	-22360	-0.00244	-22300	-0.00354
-22280	0.00186	-22340	5.63108e-05	-22280	-0.000472953
-22260	-0.00176	-22320	-0.000569034	-22260	0.000186522
-22240	0.00919	-22300	0.00194	-22240	0.000847041
-22220	0.00551	-22280	-0.00244	-22220	-0.00113
-22200	-0.00534	-22260	-0.000569034	-22200	-0.000472994
-22180	0.00919	-22240	0.000682557	-22180	0.0035
-22160	-0.00176	-22220	5.63108e-05	-22160	0.00195
-22140	0.00551	-22200	0.00573	-22140	0.000626783
-22120	0.00186	-22180	0.00509	-22120	0.00283
-22100	-0.00176	-22160	-0.00244	-22100	-0.00354
-22080	0.00551	-22140	0.00446	-22080	-0.00135
-22060	0.00551	-22120	-0.00182	-22060	0.00306
-22040	-0.00176	-22100	0.00509	-22040	-0.00201
-22020	0.00186	-22080	-0.00119	-22020	-0.000472953
-22000	-0.0089	-22060	-0.00182	-22000	0.00416
-21980	-0.00176	-22040	-0.00119	-21980	0.000406556
-21960	-0.00176	-22020	0.0032	-21960	-0.00135
-21940	-0.00176	-22000	0.00131	-21940	-0.000692624
-21920	-0.00176	-21980	0.00194	-21920	-0.00223
-21900	-0.00534	-21960	0.007	-21900	-0.00113
-21880	-0.0089	-21940	-0.00739	-21880	-0.000253253
-21860	0.00919	-21920	0.00131	-21860	-0.00157
-21840	-0.0089	-21900	-0.0043	-21840	-0.000912143
-21820	-0.00534	-21880	0.00131	-21820	0.000406597
-21800	-0.01244	-21860	0.00509	-21800	0.00195
-21780	0.00186	-21840	-0.01045	-21780	0.000186522
-21760	-0.00534	-21820	-0.000568999	-21760	-0.00266
-21740	0.00919	-21800	-0.0043	-21740	0.00505
-21720	0.00919	-21780	-0.00368	-21720	0.00217
-21700	0.00919	-21760	-0.000569034	-21700	-0.000692624
-21680	0.00919	-21740	0.01083	-21680	0.00129
-21660	-0.00534	-21720	-0.00368	-21660	0.00129
-21640	-0.00176	-21700	0.000682557	-21640	-3.34009e-05
-21620	0.00186	-21680	0.00509	-21620	-0.00135
-21600	0.00551	-21660	-0.00182	-21600	-0.00135
-21580	-0.00176	-21640	0.00257	-21580	0.00173
-21560	-0.00176	-21620	5.63457e-05	-21560	0.00328
-21540	0.00186	-21600	0.000682557	-21540	0.00217
-21520	-0.00534	-21580	0.00509	-21520	0.00328
-21500	-0.00176	-21560	-0.00368	-21500	-0.00157
-21480	0.00551	-21540	-0.00119	-21480	-0.00419
-21460	-0.00176	-21520	0.000682557	-21460	-0.000912143
-21440	-0.00176	-21500	-0.00119	-21440	-0.000692624
-21420	0.01291	-21480	0.00827	-21420	-3.34009e-05
-21400	0.01291	-21460	0.00194	-21400	-0.00245
-21380	0.00551	-21440	-0.00119	-21380	-0.00201
-21360	0.00186	-21420	-0.000568999	-21360	0.000186563
-21340	0.00551	-21400	0.00383	-21340	-0.00266
-21320	0.00186	-21380	-0.000569034	-21320	0.000406638
-21300	-0.00176	-21360	-0.00119	-21300	0.00416
-21280	-0.00534	-21340	-0.00182	-21280	0.00217
-21260	-0.00176	-21320	-0.00616	-21260	0.000626742
-21240	0.00919	-21300	-0.00306	-21240	-0.00288
-21220	0.00551	-21280	-0.00119	-21220	-0.00658
-21200	0.00186	-21260	-0.000569034	-21200	-0.00223
-21180	0.00186	-21240	-0.008	-21180	-0.00441
-21160	0.00551	-21220	-0.00492	-21160	-0.00245
-21140	0.00186	-21200	0.000682557	-21140	-0.000912143
-21120	0.00551	-21180	0.007	-21120	0.00239
-21100	0.00186	-21160	0.00636	-21100	-0.00201
-21080	0.00551	-21140	-0.00119	-21080	0.000186522
-21060	0.00186	-21120	-0.000569034	-21060	0.00129
-21040	0.00551	-21100	0.00446	-21040	0.000847041
-21020	-0.00176	-21080	-0.00984	-21020	0.00107
-21000	0.00551	-21060	5.63108e-05	-21000	0.000406597
-20980	0.00551	-21040	0.000682557	-20980	0.00173
-20960	-0.0089	-21020	-0.00244	-20960	-3.34419e-05
-20940	-0.0089	-21000	-0.00182	-20940	0.00173
-20920	-0.01244	-20980	0.00763	-20920	-0.000472994
-20900	-0.00534	-20960	-0.00368	-20900	0.0035
-20880	0.00919	-20940	-0.000568999	-20880	0.00261
-20860	-0.00176	-20920	-0.00182	-20860	-0.00135
-20840	-0.0089	-20900	0.000682557	-20840	0.000406556
-20820	-0.00176	-20880	0.00383	-20820	-0.000472994
-20800	-0.00176	-20860	0.00131	-20800	-0.00223
-20780	0.00551	-20840	0.00194	-20780	-0.00179
-20760	-0.0089	-20820	-0.000569034	-20760	0.00151
-20740	-0.00176	-20800	0.00446	-20740	-0.000692583
-20720	-0.0089	-20780	0.00131	-20720	-0.00179
-20700	-0.0089	-20760	-0.00182	-20700	-0.00266
-20680	-0.00176	-20740	-0.00182	-20680	0.000626783
-20660	-0.00534	-20720	-0.0043	-20660	0.000186522
-20640	0.00551	-20700	0.00131	-20640	0.00107
-20620	0.00551	-20680	0.00131	-20620	0.00306
-20600	0.00186	-20660	-0.00492	-20600	-0.0031
-20580	-0.00176	-20640	0.00194	-20580	0.0035
-20560	0.00551	-20620	-0.000569034	-20560	0.00394
-20540	-0.00534	-20600	5.63457e-05	-20540	0.00151
-20520	0.00919	-20580	0.000682522	-20520	0.000847082
-20500	0.00919	-20560	5.63457e-05	-20500	-0.000472994
-20480	-0.00176	-20540	-0.00616	-20480	-0.000692624
-20460	-0.00534	-20520	-0.00306	-20460	0.000406597
-20440	0.00186	-20500	-0.00368	-20440	-0.000253253
-20420	-0.00534	-20480	-0.00244	-20420	0.0055
-20400	0.00186	-20460	-0.00244	-20400	-0.00135
-20380	-0.00534	-20440	-0.00244	-20380	0.000626783
-20360	0.00551	-20420	0.00446	-20360	-0.00332
-20340	-0.00176	-20400	0.00257	-20340	0.0035
-20320	-0.0089	-20380	-0.00306	-20320	-0.000253253
-20300	-0.00176	-20360	5.63108e-05	-20300	-0.00201
-20280	0.01665	-20340	0.00194	-20280	-0.00245
-20260	-0.00176	-20320	-0.00306	-20260	0.00195
-20240	0.00551	-20300	-0.00368	-20240	-0.00266
-20220	0.00551	-20280	-0.00182	-20220	-0.0055
-20200	0.00919	-20260	-0.00244	-20200	-0.00179
-20180	0.00919	-20240	-0.00182	-20180	-0.00201
-20160	-0.00176	-20220	-0.00616	-20160	-0.00135
-20140	-0.01594	-20200	0.000682557	-20140	0.00283
-20120	0.00186	-20180	0.00131	-20120	0.000406597
-20100	0.00919	-20160	0.00257	-20100	-0.00245
-20080	0.01291	-20140	5.63457e-05	-20080	-0.00245
-20060	0.00551	-20120	-0.00182	-20060	-0.000692624
-20040	-0.00176	-20100	0.007	-20040	0.00151
-20020	-0.00534	-20080	0.00257	-20020	-0.00484
-20000	0.01291	-20060	0.00257	-20000	0.00439
-19980	0.01665	-20040	0.000682557	-19980	0.00217
-19960	-0.01244	-20020	0.00194	-19960	0.00372
-19940	0.00186	-20000	0.00131	-19940	0.00505
-19920	0.00551	-19980	0.000682557	-19920	-0.00179
-19900	-0.00176	-19960	-0.0043	-19900	-0.00266
-19880	0.02043	-19940	-0.00244	-19880	-0.00179
-19860	-0.00176	-19920	-0.00368	-19860	0.00217
-19840	0.00186	-19900	0.00194	-19840	0.00217
-19820	-0.0089	-19880	0.00257	-19820	0.00129
-19800	-0.00534	-19860	-0.00739	-19800	-0.00397
-19780	0.00186	-19840	0.00573	-19780	-0.00223
-19760	-0.01244	-19820	-0.00554	-19760	0.000847041
-19740	0.00186	-19800	-0.00119	-19740	-0.00201
-19720	0.00186	-19780	-0.00244	-19720	0.00261
-19700	0.00186	-19760	-0.00492	-19700	-3.34009e-05
-19680	-0.00176	-19740	0.000682557	-19680	0.000186522
-19660	0.01291	-19720	0.00257	-19660	0.00151
-19640	0.00186	-19700	-0.0043	-19640	-0.00113
-19620	0.00551	-19680	0.0032	-19620	0.00195
-19600	-0.0089	-19660	-0.00182	-19600	-0.000692624
-19580	0.00551	-19640	-0.00244	-19580	0.00328
-19560	0.00551	-19620	-0.00182	-19560	0.00461
-19540	-0.00176	-19600	0.00194	-19540	-3.34828e-05
-19520	-0.01244	-19580	-0.0043	-19520	0.00461
-19500	-0.0089	-19560	0.00131	-19500	-0.00179
-19480	0.00186	-19540	0.00194	-19480	0.00283
-19460	-0.00534	-19520	0.00131	-19460	-0.00135
-19440	-0.00534	-19500	5.63108e-05	-19440	-0.000253253
-19420	-0.00176	-19480	0.00194	-19420	-0.00223
-19400	0.00919	-19460	-0.00306	-19400	-3.34009e-05
-19380	0.01291	-19440	5.63108e-05	-19380	0.00195
-19360	-0.0089	-19420	-0.000568999	-19360	0.000406556
-19340	-0.00176	-19400	0.00131	-19340	0.000847082
-19320	-0.00176	-19380	0.00383	-19320	0.00239
-19300	-0.0089	-19360	-0.0043	-19300	-0.00419
-19280	-0.0089	-19340	0.00131	-19280	-0.00223
-19260	-0.01244	-19320	0.000682557	-19260	-0.00201
-19240	-0.01244	-19300	-0.00739	-19240	0.00151
-19220	-0.00176	-19280	0.0032	-19220	-0.00223
-19200	-0.00534	-19260	0.000682557	-19200	-0.00157
-19180	0.00551	-19240	-0.00119	-19180	0.000847082
-19160	-0.00176	-19220	0.00955	-19160	-3.34419e-05
-19140	-0.00534	-19200	-0.0043	-19140	0.00306
-19120	0.00551	-19180	-0.0043	-19120	0.00107
-19100	0.00186	-19160	0.00131	-19100	-0.00397
-19080	-0.00534	-19140	5.63108e-05	-19080	-0.00113
-19060	0.01291	-19120	0.007	-19060	-3.34419e-05
-19040	-0.00534	-19100	0.0032	-19040	0.00195
-19020	0.00919	-19080	0.000682592	-19020	-0.00223
-19000	0.00919	-19060	0.0032	-19000	0.000626783
-18980	-0.00176	-19040	5.63108e-05	-18980	0.00572
-18960	-0.00176	-19020	-0.00368	-18960	-0.00223
-18940	0.00186	-19000	-0.00554	-18940	-0.00245
-18920	-0.0089	-18980	-0.000569034	-18920	0.00151
-18900	-0.0089	-18960	0.00446	-18900	0.00261
-18880	0.00919	-18940	-0.00244	-18880	0.00195
-18860	0.00186	-18920	0.00509	-18860	-0.00288
-18840	0.00551	-18900	0.01147	-18840	-0.0031
-18820	0.00186	-18880	0.00446	-18820	0.000626742
-18800	0.00919	-18860	0.000682557	-18800	-3.34419e-05
-18780	0.00551	-18840	0.00257	-18780	0.00151
-18760	0.00186	-18820	-0.00182	-18760	-0.00288
-18740	-0.00176	-18800	-0.00119	-18740	-0.00332
-18720	-0.00176	-18780	0.007	-18720	-0.00179
-18700	-0.00534	-18760	0.00131	-18700	-0.00332
-18680	0.00186	-18740	0.00131	-18680	0.00372
-18660	-0.00534	-18720	-0.00306	-18660	0.000186522
-18640	0.00551	-18700	0.00194	-18640	0.00394
-18620	-0.0089	-18680	-0.00306	-18620	0.00195
-18600	0.00919	-18660	0.00446	-18600	-0.000692583
-18580	0.00919	-18640	-0.000568999	-18580	0.00129
-18560	0.00551	-18620	-0.00368	-18560	0.00107
-18540	-0.0089	-18600	0.00194	-18540	-0.000912143
-18520	0.00186	-18580	-0.00368	-18520	0.0035
-18500	-0.00534	-18560	0.000682557	-18500	0.00107
-18480	-0.00176	-18540	-0.00739	-18480	-0.000253253
-18460	-0.00534	-18520	-0.000568999	-18460	-0.000473035
-18440	-0.00534	-18500	-0.00119	-18440	0.00439
-18420	-0.00176	-18480	0.00194	-18420	0.00306
-18400	0.01291	-18460	-0.00182	-18400	-0.00376
-18380	-0.00534	-18440	-0.00244	-18380	0.000406597
-18360	-0.01244	-18420	-0.00119	-18360	-0.00179
-18340	0.00186	-18400	-0.00244	-18340	-0.00223
-18320	-0.00176	-18380	-0.00492	-18320	-3.34419e-05
-18300	0.00186	-18360	0.00383	-18300	-3.34009e-05
-18280	-0.00534	-18340	0.00636	-18280	0.000186522
-18260	0.00186	-18320	0.00257	-18260	-0.000912102
-18240	0.00919	-18300	0.00194	-18240	-0.00135
-18220	0.00919	-18280	0.00131	-18220	0.00461
-18200	0.00186	-18260	-0.000569034	-18200	-0.00223
-18180	0.00551	-18240	-0.00182	-18180	-0.000692583
-18160	0.01291	-18220	0.00383	-18160	0.000626742
-18140	-0.00534	-18200	-0.00368	-18140	-0.00266
-18120	-0.00534	-18180	-0.00244	-18120	-0.00376
-18100	-0.00534	-18160	0.00131	-18100	-0.000692583
-18080	0.02043	-18140	-0.00306	-18080	0.000847041
-18060	0.00551	-18120	-0.00244	-18060	0.00461
-18040	0.00186	-18100	0.00636	-18040	-0.00157
-18020	0.00186	-18080	-0.00182	-18020	0.00239
-18000	0.00186	-18060	0.000682557	-18000	-0.000912102
-17980	0.00186	-18040	0.007	-17980	0.00372
-17960	-0.00176	-18020	-0.00244	-17960	0.000847082
-17940	0.00186	-18000	-0.00677	-17940	-0.000912102
-17920	0.01291	-17980	0.00131	-17920	-0.00135
-17900	0.00551	-17960	-0.000568999	-17900	0.000186522
-17880	-0.00534	-17940	-0.00119	-17880	0.000186522
-17860	-0.00534	-17920	-0.00119	-17860	0.000186522
-17840	0.00551	-17900	-0.000568999	-17840	-3.34009e-05
-17820	-0.00534	-17880	0.00763	-17820	-0.00135
-17800	-0.01594	-17860	5.63108e-05	-17800	-0.00201
-17780	0.00551	-17840	-0.000568999	-17780	-0.00179
-17760	-0.01244	-17820	-0.00244	-17760	0.00129
-17740	0.00186	-17800	-0.00306	-17740	0.00129
-17720	0.00186	-17780	-0.00244	-17720	0.00173
-17700	0.00186	-17760	-0.00368	-17700	-0.000253253
-17680	0.00186	-17740	5.63108e-05	-17680	0.00195
-17660	0.00919	-17720	-0.00368	-17660	-0.000253253
-17640	0.01291	-17700	0.00383	-17640	-0.00397
-17620	0.00919	-17680	-0.00119	-17620	-0.00245
-17600	-0.0089	-17660	-0.00368	-17600	0.000186522
-17580	0.00551	-17640	-0.00554	-17580	0.00129
-17560	0.00919	-17620	-0.00244	-17560	-0.000692624
-17540	0.00919	-17600	-0.00244	-17540	-0.000253212
-17520	0.00919	-17580	-0.0043	-17520	-0.000472994
-17500	-0.0089	-17560	0.00257	-17500	0.000406556
-17480	0.00551	-17540	-0.00368	-17480	0.00107
-17460	-0.00176	-17520	0.00194	-17460	-0.000692624
-17440	0.00186	-17500	5.63108e-05	-17440	-3.34419e-05
-17420	-0.00534	-17480	0.00573	-17420	0.000406597
-17400	-0.00176	-17460	0.0032	-17400	0.00151
-17380	-0.01594	-17440	-0.00616	-17380	-0.00113
-17360	0.00186	-17420	0.00257	-17360	0.00151
-17340	0.00551	-17400	0.000682557	-17340	-0.00113
-17320	0.00551	-17380	0.00257	-17320	0.000406597
-17300	0.00186	-17360	0.00194	-17300	-0.00157
-17280	0.00551	-17340	0.00257	-17280	-0.00288
-17260	-0.00176	-17320	-0.00119	-17260	0.00107
-17240	-0.00534	-17300	-0.01045	-17240	-0.000692583
-17220	-0.0089	-17280	0.00573	-17220	-0.000253253
-17200	0.00919	-17260	0.00194	-17200	0.00173
-17180	-0.00534	-17240	0.000682557	-17180	0.00261
-17160	-0.0089	-17220	5.63108e-05	-17160	0.000186522
-17140	0.00551	-17200	0.000682557	-17140	-0.00179
-17120	0.00919	-17180	-0.00119	-17120	0.00151
-17100	-0.00176	-17160	-0.00182	-17100	0.00151
-17080	-0.00534	-17140	0.0032	-17080	-0.00201
-17060	-0.00176	-17120	-0.00368	-17060	-0.00288
-17040	-0.01244	-17100	-0.00554	-17040	-0.00245
-17020	0.00186	-17080	0.000682592	-17020	0.00173
-17000	-0.00534	-17060	0.00257	-17000	0.000186563
-16980	-0.00176	-17040	0.00763	-16980	-0.00157
-16960	0.00551	-17020	5.63108e-05	-16960	0.000186522
-16940	0.00186	-17000	-0.00306	-16940	0.000186522
-16920	-0.0089	-16980	0.00509	-16920	0.00173
-16900	0.00186	-16960	0.00446	-16900	-0.000692583
-16880	-0.00534	-16940	-0.00554	-16880	0.0035
-16860	0.00551	-16920	-0.000569034	-16860	-0.000692624
-16840	-0.00176	-16900	-0.00554	-16840	0.00283
-16820	0.00186	-16880	0.000682557	-16820	-0.00332
-16800	0.01665	-16860	-0.00923	-16800	-0.000692624
-16780	-0.00176	-16840	0.00446	-16780	-0.000253294
-16760	-0.00176	-16820	-0.00306	-16760	-0.00332
-16740	-0.00176	-16800	-0.00119	-16740	-0.00135
-16720	0.00551	-16780	-0.00306	-16720	-0.000692624
-16700	0.00551	-16760	0.000682557	-16700	0.00107
-16680	0.00551	-16740	0.00827	-16680	-0.000912143
-16660	0.00919	-16720	0.00383	-16660	-0.00245
-16640	0.00186	-16700	-0.00182	-16640	0.00261
-16620	0.00551	-16680	-0.00368	-16620	-3.34009e-05
-16600	-0.0089	-16660	0.00383	-16600	0.00173
-16580	-0.00534	-16640	0.00383	-16580	0.000626742
-16560	-0.00534	-16620	0.00194	-16560	0.00439
-16540	0.00551	-16600	0.000682522	-16540	-0.00397
-16520	0.01291	-16580	0.00194	-16520	0.000186481
-16500	0.00551	-16560	-0.00554	-16500	0.00107
-16480	-0.00176	-16540	0.00131	-16480	-0.00397
-16460	0.00919	-16520	-0.00119	-16460	-0.000472994
-16440	0.00551	-16500	0.007	-16440	0.000847041
-16420	0.00186	-16480	0.00446	-16420	0.00195
-16400	-0.01244	-16460	-0.00182	-16400	-0.00266
-16380	0.00186	-16440	5.63108e-05	-16380	-0.0031
-16360	0.00186	-16420	0.00257	-16360	-0.000253294
-16340	-0.00534	-16400	0.00257	-16340	0.00151
-16320	-0.00176	-16380	-0.000569034	-16320	-3.34419e-05
-16300	-0.00176	-16360	-0.00368	-16300	0.00394
-16280	0.00551	-16340	-0.01106	-16280	-0.00266
-16260	0.01291	-16320	-0.00182	-16260	0.00195
-16240	-0.00176	-16300	0.00383	-16240	-0.00354
-16220	-0.01244	-16280	-0.00182	-16220	-0.00179
-16200	0.00919	-16260	-0.00182	-16200	0.00151
-16180	0.00186	-16240	0.00131	-16180	0.000626783
-16160	0.00186	-16220	-0.00119	-16160	-0.00266
-16140	0.00919	-16200	0.00257	-16140	-0.00113
-16120	0.00186	-16180	0.00131	-16120	-0.00245
-16100	0.00186	-16160	0.000682557	-16100	0.000406597
-16080	-0.0089	-16140	-0.00119	-16080	0.000626701
-16060	0.00551	-16120	-0.00616	-16060	0.00461
-16040	-0.00176	-16100	0.000682522	-16040	-0.00354
-16020	-0.01244	-16080	-0.000568999	-16020	0.000186563
-16000	-0.00534	-16060	-0.00182	-16000	-0.000472994
-15980	0.00186	-16040	0.00446	-15980	-0.000692624
-15960	0.00551	-16020	-0.00368	-15960	-0.00135
-15940	-0.00176	-16000	-0.00616	-15940	-0.00113
-15920	0.01291	-15980	-0.00306	-15920	-0.000912102
-15900	0.00551	-15960	0.0032	-15900	0.00195
-15880	-0.00534	-15940	-0.00677	-15880	0.000406597
-15860	-0.00176	-15920	-0.00182	-15860	-0.000692624
-15840	-0.00176	-15900	5.63457e-05	-15840	-0.00113
-15820	0.00551	-15880	0.00573	-15820	0.00151
-15800	-0.00534	-15860	5.63457e-05	-15800	-0.00245
-15780	0.00551	-15840	-0.000568999	-15780	0.000847041
-15760	-0.01244	-15820	-0.00554	-15760	0.00195
-15740	0.00186	-15800	-0.000568999	-15740	-0.00157
-15720	0.00551	-15780	0.00257	-15720	0.000406597
-15700	-0.00176	-15760	-0.00306	-15700	0.000626783
-15680	-0.0089	-15740	0.00573	-15680	-0.00223
-15660	-0.00176	-15720	0.00131	-15660	0.00173
-15640	-0.00176	-15700	0.007	-15640	-0.00266
-15620	-0.00176	-15680	-0.00244	-15620	-0.000472953
-15600	0.00186	-15660	5.63108e-05	-15600	0.000626783
-15580	0.00186	-15640	-0.00182	-15580	-0.00201
-15560	-0.0089	-15620	0.00509	-15560	-0.00332
-15540	0.00186	-15600	0.00573	-15540	0.00129
-15520	0.00919	-15580	-0.00492	-15520	0.00239
-15500	0.00551	-15560	-0.00368	-15500	0.0035
-15480	0.00186	-15540	-0.0043	-15480	-0.00376
-15460	-0.00176	-15520	0.00257	-15460	-3.34419e-05
-15440	0.00186	-15500	5.63108e-05	-15440	0.00239
-15420	0.02043	-15480	-0.00306	-15420	-3.34009e-05
-15400	-0.00534	-15460	0.00131	-15400	-0.000912143
-15380	0.00919	-15440	5.63108e-05	-15380	-0.00419
-15360	-0.00176	-15420	-0.0043	-15360	0.00173
-15340	0.00551	-15400	-0.00492	-15340	-0.000472994
-15320	0.00186	-15380	-0.000568999	-15320	0.000186522
-15300	-0.00534	-15360	0.00131	-15300	-0.000472994
-15280	0.00186	-15340	0.00257	-15280	-0.00179
-15260	0.01291	-15320	5.63457e-05	-15260	-0.00506
-15240	-0.00176	-15300	0.0032	-15240	-0.00157
-15220	-0.00176	-15280	0.0032	-15220	-0.0031
-15200	0.01291	-15260	-0.00119	-15200	-0.00113
-15180	-0.00176	-15240	0.00257	-15180	-0.000912102
-15160	0.00186	-15220	0.00194	-15160	0.00195
-15140	-0.00534	-15200	-0.00306	-15140	0.000847041
-15120	-0.00176	-15180	0.00573	-15120	0.00173
-15100	-0.00534	-15160	0.00763	-15100	-0.000912143
-15080	-0.00176	-15140	0.00383	-15080	0.00173
-15060	-0.00176	-15120	-0.00306	-15060	-0.00376
-15040	-0.0089	-15100	0.00194	-15040	0.00107
-15020	-0.00534	-15080	0.0032	-15020	-0.00201
-15000	0.00186	-15060	0.000682557	-15000	0.00394
-14980	0.00186	-15040	-0.00368	-14980	0.000847041
-14960	0.00551	-15020	0.00131	-14960	0.000847041
-14940	-0.00534	-15000	-0.0043	-14940	-0.00528
-14920	0.00186	-14980	-0.00368	-14920	-0.00332
-14900	0.00186	-14960	0.00131	-14900	-0.00157
-14880	-0.00534	-14940	0.00827	-14880	-3.34419e-05
-14860	0.00919	-14920	-0.00182	-14860	-0.000912061
-14840	0.00551	-14900	-0.00368	-14840	-0.00266
-14820	0.00919	-14880	-0.00244	-14820	-0.00266
-14800	0.00186	-14860	-0.00244	-14800	0.00107
-14780	-0.0089	-14840	0.00509	-14780	-0.00354
-14760	0.00551	-14820	0.00257	-14760	-0.000253253
-14740	-0.00176	-14800	-0.00739	-14740	0.00151
-14720	-0.0089	-14780	0.00891	-14720	0.000186522
-14700	-0.00534	-14760	-0.000569034	-14700	-0.000912184
-14680	-0.00176	-14740	0.00383	-14680	-0.00157
-14660	-0.00534	-14720	0.000682592	-14660	-0.000472994
-14640	-0.0089	-14700	5.63457e-05	-14640	-0.00135
-14620	-0.00534	-14680	-0.0043	-14620	-0.00113
-14600	-0.00534	-14660	0.0032	-14600	-3.34419e-05
-14580	-0.00534	-14640	-0.00368	-14580	-0.00376
-14560	-0.00534	-14620	0.0032	-14560	-0.00332
-14540	0.00919	-14600	0.00383	-14540	-0.00266
-14520	0.00551	-14580	-0.0043	-14520	-0.00179
-14500	0.00186	-14560	-0.000569034	-14500	-0.00157
-14480	-0.00176	-14540	-0.00244	-14480	-0.00113
-14460	0.00186	-14520	0.00131	-14460	-0.00288
-14440	-0.00534	-14500	0.00257	-14440	-0.00179
-14420	0.00919	-14480	-0.000569034	-14420	-0.00593
-14400	-0.0089	-14460	0.000682557	-14400	-0.000912102
-14380	-0.01244	-14440	-0.00492	-14380	-0.00157
-14360	-0.00176	-14420	0.00131	-14360	0.000847041
-14340	0.00186	-14400	0.0032	-14340	-0.00332
-14320	0.01291	-14380	0.000682557	-14320	0.00306
-14300	0.00186	-14360	0.00131	-14300	0.00239
-14280	-0.00534	-14340	-0.00244	-14280	0.00239
-14260	0.00551	-14320	5.63457e-05	-14260	-0.00266
-14240	0.00551	-14300	0.00257	-14240	-0.00157
-14220	0.00919	-14280	0.00446	-14220	-0.00157
-14200	0.00551	-14260	0.00194	-14200	-0.000692665
-14180	-0.00176	-14240	-0.00306	-14180	0.00217
-14160	-0.00534	-14220	0.00194	-14160	0.00239
-14140	0.00186	-14200	-0.00306	-14140	0.00195
-14120	-0.00176	-14180	0.00573	-14120	-0.000253253
-14100	0.00186	-14160	0.000682557	-14100	-0.00288
-14080	0.00551	-14140	0.0032	-14080	0.00151
-14060	0.00186	-14120	-0.00368	-14060	-0.0031
-14040	0.00186	-14100	0.00955	-14040	0.00195
-14020	-0.00534	-14080	0.00636	-14020	-0.00201
-14000	0.00551	-14060	0.0032	-14000	0.00239
-13980	0.00551	-14040	-0.00306	-13980	-0.00135
-13960	-0.00176	-14020	0.00636	-13960	0.000626742
-13940	-0.00176	-14000	-0.00554	-13940	-0.00636
-13920	-0.00534	-13980	0.00827	-13920	-0.00332
-13900	0.00919	-13960	-0.00244	-13900	0.00283
-13880	-0.00176	-13940	-0.0043	-13880	0.00173
-13860	-0.00176	-13920	-0.00554	-13860	0.00151
-13840	0.00186	-13900	0.00383	-13840	-0.000253294
-13820	0.00186	-13880	5.63108e-05	-13820	-0.00245
-13800	-0.00176	-13860	0.00636	-13800	0.000626742
-13780	0.00186	-13840	-0.00119	-13780	0.000626783
-13760	-0.00176	-13820	-0.00306	-13760	0.00306
-13740	-0.00176	-13800	-0.00492	-13740	0.000847082
-13720	-0.00534	-13780	0.007	-13720	-0.0031
-13700	-0.00176	-13760	-0.000568999	-13700	-0.00528
-13680	-0.01594	-13740	-0.00368	-13680	0.00394
-13660	0.00186	-13720	-0.00492	-13660	0.000186522
-13640	0.01291	-13700	-0.0043	-13640	-3.34828e-05
-13620	-0.00534	-13680	0.0032	-13620	-0.00179
-13600	-0.00534	-13660	0.000682557	-13600	-3.34009e-05
-13580	-0.00534	-13640	-0.00368	-13580	0.00328
-13560	-0.00176	-13620	0.00573	-13560	0.00306
-13540	0.00186	-13600	-0.00492	-13540	0.00129
-13520	0.00551	-13580	-0.0043	-13520	0.00151
-13500	0.00186	-13560	-0.0043	-13500	0.000847041
-13480	-0.0089	-13540	-0.00306	-13480	0.00283
-13460	0.00186	-13520	0.00194	-13460	-0.000692624
-13440	0.00186	-13500	-0.0043	-13440	0.00195
-13420	-0.00534	-13480	0.007	-13420	-3.34009e-05
-13400	-0.00176	-13460	0.007	-13400	0.00195
-13380	-0.00534	-13440	0.00446	-13380	0.00306
-13360	-0.00176	-13420	0.00131	-13360	0.000186522
-13340	0.00919	-13400	-0.00182	-13340	-0.00506
-13320	-0.00176	-13380	-0.00244	-13320	0.000406597
-13300	0.00186	-13360	0.000682557	-13300	-0.00484
-13280	0.00551	-13340	-0.00923	-13280	-0.000692583
-13260	0.01665	-13320	0.00383	-13260	0.000846999
-13240	0.02043	-13300	0.0032	-13240	-0.00441
-13220	-0.00534	-13280	0.00194	-13220	0.000406556
-13200	-0.00534	-13260	0.00763	-13200	0.0035
-13180	0.00551	-13240	0.00383	-13180	-0.00201
-13160	0.00919	-13220	0.000682522	-13160	-3.34419e-05
-13140	0.00186	-13200	0.00257	-13140	0.000626783
-13120	0.00186	-13180	0.000682557	-13120	0.000406638
-13100	0.00919	-13160	-0.00244	-13100	0.00416
-13080	-0.00176	-13140	0.00891	-13080	-0.000472994
-13060	-0.00176	-13120	0.00194	-13060	-0.00135
-13040	0.01665	-13100	0.000682592	-13040	-0.000472994
-13020	-0.00534	-13080	0.000682557	-13020	0.000626783
-13000	-0.00176	-13060	0.000682592	-13000	0.00217
-12980	-0.0089	-13040	0.000682557	-12980	-0.00266
-12960	-0.00534	-13020	0.00955	-12960	-0.00419
-12940	0.00551	-13000	-0.000568999	-12940	0.000846999
-12920	-0.00534	-12980	0.00194	-12920	-0.00397
-12900	0.00186	-12960	-0.00182	-12900	-0.00354
-12880	-0.0089	-12940	-0.00182	-12880	-0.00179
-12860	-0.01594	-12920	-0.00119	-12860	-0.00179
-12840	0.00551	-12900	-0.00739	-12840	-0.00419
-12820	0.00551	-12880	-0.00119	-12820	-0.00354
-12800	-0.00176	-12860	0.00194	-12800	0.00261
-12780	0.01291	-12840	0.00827	-12780	0.00107
-12760	0.00186	-12820	0.00257	-12760	-0.00245
-12740	-0.0089	-12800	0.00131	-12740	0.00173
-12720	0.00186	-12780	0.00509	-12720	0.00217
-12700	0.00186	-12760	-0.00554	-12700	0.00173
-12680	-0.00176	-12740	-0.00182	-12680	-0.00288
-12660	0.00186	-12720	-0.00368	-12660	-0.0055
-12640	0.00551	-12700	0.00891	-12640	-0.00135
-12620	-0.00176	-12680	-0.00306	-12620	-0.00157
-12600	-0.00176	-12660	0.00257	-12600	-0.0068
-12580	-0.00534	-12640	0.0032	-12580	-0.00376
-12560	0.00186	-12620	0.007	-12560	0.000186522
-12540	0.00551	-12600	0.00194	-12540	-0.0055
-12520	0.00551	-12580	0.00257	-12520	-0.00354
-12500	0.00551	-12560	0.00509	-12500	-0.000253294
-12480	-0.00176	-12540	0.00955	-12480	-0.00179
-12460	-0.0089	-12520	-0.000569034	-12460	-0.00135
-12440	-0.00176	-12500	0.000682557	-12440	-0.00179
-12420	0.00186	-12480	-0.00923	-12420	-0.000912102
-12400	-0.00534	-12460	-0.00554	-12400	0.00328
-12380	-0.00534	-12440	0.00446	-12380	0.00107
-12360	-0.00176	-12420	-0.00119	-12360	0.00217
-12340	-0.01244	-12400	0.00891	-12340	-0.000472994
-12320	0.00186	-12380	0.00509	-12320	0.00306
-12300	0.01291	-12360	0.00194	-12300	-0.000692624
-12280	0.00919	-12340	0.00509	-12280	-0.000692583
-12260	-0.0089	-12320	0.00446	-12260	-0.00332
-12240	-0.00176	-12300	0.00573	-12240	-0.00463
-12220	-0.0089	-12280	5.63108e-05	-12220	-0.000253253
-12200	-0.0089	-12260	0.00131	-12200	-0.00484
-12180	-0.01244	-12240	-0.00244	-12180	-0.00201
-12160	0.00186	-12220	0.000682557	-12160	0.000406597
-12140	0.00186	-12200	0.00257	-12140	-0.00157
-12120	0.00186	-12180	0.00509	-12120	-0.000692624
-12100	-0.00176	-12160	-0.000568999	-12100	0.000847041
-12080	-0.00176	-12140	0.00573	-12080	-0.00179
-12060	-0.0089	-12120	0.00446	-12060	0.000406597
-12040	-0.00534	-12100	0.00446	-12040	-0.0031
-12020	-0.0089	-12080	0.01211	-12020	-0.000912143
-12000	0.00551	-12060	-0.00182	-12000	0.00306
-11980	-0.00534	-12040	0.00509	-11980	0.00151
-11960	-0.00534	-12020	0.0032	-11960	0.00129
-11940	-0.00534	-12000	0.00131	-11940	-0.00266
-11920	-0.00176	-11980	-0.00554	-11920	-0.000253294
-11900	0.00551	-11960	0.00509	-11900	0.00151
-11880	-0.00176	-11940	-0.00119	-11880	0.00283
-11860	0.00551	-11920	0.00194	-11860	0.000626742
-11840	0.00919	-11900	0.00636	-11840	0.00639
-11820	0.00186	-11880	-0.00119	-11820	-0.00506
-11800	-0.00176	-11860	0.00194	-11800	-0.00266
-11780	-0.00176	-11840	-0.000569034	-11780	-0.00179
-11760	0.00919	-11820	0.000682522	-11760	0.00372
-11740	-0.01244	-11800	0.000682557	-11740	-0.00245
-11720	0.01291	-11780	-0.00182	-11720	0.000847041
-11700	-0.00534	-11760	-0.000568999	-11700	-3.34419e-05
-11680	0.00186	-11740	-0.00244	-11680	0.00129
-11660	-0.00176	-11720	0.00194	-11660	0.00107
-11640	0.00186	-11700	-0.00368	-11640	-0.000692624
-11620	0.00186	-11680	-0.00244	-11620	0.000626783
-11600	-0.00534	-11660	0.00131	-11600	0.000626783
-11580	-0.00176	-11640	0.00131	-11580	-0.00419
-11560	-0.00176	-11620	-0.00182	-11560	-0.00113
-11540	-0.00534	-11600	-0.000568999	-11540	0.00173
-11520	0.00919	-11580	-0.00554	-11520	-3.34009e-05
-11500	0.00186	-11560	-0.00244	-11500	0.00328
-11480	0.00186	-11540	0.00194	-11480	-0.000912102
-11460	-0.00176	-11520	0.000682557	-11460	0.000847082
-11440	0.00186	-11500	0.00446	-11440	0.00328
-11420	0.00919	-11480	-0.0043	-11420	-0.00113
-11400	0.00186	-11460	0.00573	-11400	-0.00332
-11380	-0.00534	-11440	0.00636	-11380	-0.00113
-11360	-0.00176	-11420	5.63108e-05	-11360	-0.00179
-11340	-0.00176	-11400	0.000682557	-11340	-3.34009e-05
-11320	-0.01244	-11380	0.00257	-11320	-3.33599e-05
-11300	-0.0089	-11360	0.00573	-11300	-0.00201
-11280	0.01665	-11340	-0.0043	-11280	0.000847041
-11260	0.00919	-11320	0.00257	-11260	0.00394
-11240	-0.00176	-11300	0.0032	-11240	-0.000912102
-11220	0.00186	-11280	-0.00182	-11220	0.00639
-11200	-0.00176	-11260	0.00131	-11200	0.000186522
-11180	-0.00534	-11240	0.0032	-11180	-0.00245
-11160	0.01291	-11220	0.00194	-11160	0.000186522
-11140	-0.00534	-11200	0.00509	-11140	-0.000253253
-11120	0.00186	-11180	5.63108e-05	-11120	0.000626742
-11100	0.00919	-11160	-0.00119	-11100	0.00151
-11080	0.00551	-11140	5.63108e-05	-11080	-0.00113
-11060	0.00551	-11120	0.00194	-11060	-0.00157
-11040	0.00919	-11100	0.000682557	-11040	0.00306
-11020	0.00551	-11080	0.00509	-11020	-0.00332
-11000	0.00186	-11060	-0.00923	-11000	-3.34419e-05
-10980	0.00551	-11040	0.00446	-10980	0.00394
-10960	-0.00534	-11020	0.000682557	-10960	0.000626783
-10940	-0.0089	-11000	0.007	-10940	0.0035
-10920	0.00919	-10980	0.00383	-10920	0.00306
-10900	-0.00534	-10960	0.00131	-10900	-0.000253294
-10880	-0.0089	-10940	-0.00182	-10880	-0.00266
-10860	-0.00176	-10920	0.00131	-10860	-0.00441
-10840	-0.00534	-10900	0.00636	-10840	-0.00179
-10820	-0.00534	-10880	0.00763	-10820	0.00129
-10800	-0.00176	-10860	0.00383	-10800	-0.000692583
-10780	-0.0089	-10840	0.000682522	-10780	0.0055
-10760	-0.00176	-10820	0.00257	-10760	-0.000472994
-10740	-0.00534	-10800	-0.00554	-10740	-0.000692624
-10720	0.00551	-10780	0.00827	-10720	-0.00201
-10700	0.00919	-10760	-0.0043	-10700	0.00306
-10680	-0.0089	-10740	-0.00182	-10680	0.000847041
-10660	0.00186	-10720	0.00383	-10660	-0.00179
-10640	0.00551	-10700	0.0032	-10640	0.00173
-10620	-0.0089	-10680	-0.00119	-10620	0.000847041
-10600	-0.0089	-10660	0.00257	-10600	0.00129
-10580	-0.01941	-10640	0.00257	-10580	-0.00179
-10560	0.00186	-10620	0.00194	-10560	-0.00288
-10540	0.00186	-10600	0.00636	-10540	0.00372
-10520	-0.00534	-10580	0.000682557	-10520	-0.00266
-10500	-0.00534	-10560	0.000682557	-10500	-0.0068
-10480	0.00919	-10540	0.0032	-10480	0.00107
-10460	-0.00534	-10520	0.00131	-10460	0.00173
-10440	0.00919	-10500	-0.000568999	-10440	-0.00113
-10420	-0.0089	-10480	-0.00182	-10420	-0.000912143
-10400	0.00551	-10460	0.00257	-10400	0.000626742
-10380	-0.00176	-10440	-0.00306	-10380	-0.00113
-10360	0.00186	-10420	-0.00182	-10360	0.000186481
-10340	0.00551	-10400	-0.00244	-10340	0.00107
-10320	0.00551	-10380	0.00383	-10320	-0.000912143
-10300	0.00186	-10360	0.00131	-10300	0.00328
-10280	0.02043	-10340	0.01211	-10280	-0.00113
-10260	-0.00534	-10320	-0.00119	-10260	-0.000253253
-10240	-0.00176	-10300	-0.000569034	-10240	-0.000473035
-10220	0.00186	-10280	0.00383	-10220	-0.000472994
-10200	0.00186	-10260	0.00573	-10200	0.000847041
-10180	-0.00534	-10240	0.00383	-10180	-0.00288
-10160	-0.00176	-10220	0.00509	-10160	0.00439
-10140	-0.00176	-10200	0.00891	-10140	0.000847041
-10120	0.00551	-10180	0.00257	-10120	-0.00157
-10100	-0.0089	-10160	5.63108e-05	-10100	0.00173
-10080	-0.00176	-10140	0.000682522	-10080	-0.00135
-10060	-0.00176	-10120	0.007	-10060	-3.33599e-05
-10040	-0.00176	-10100	-0.00616	-10040	0.00173
-10020	-0.00176	-10080	-0.00739	-10020	-0.00266
-10000	-0.00176	-10060	-0.00368	-10000	0.00239
-9980	-0.00176	-10040	-0.0043	-9980	-3.34419e-05
-9960	-0.00534	-10020	0.00509	-9960	-0.00441
-9940	-0.0089	-10000	5.63457e-05	-9940	-0.000912102
-9920	0.00551	-9980	0.000682557	-9920	0.00195
-9900	-0.01244	-9960	0.00573	-9900	-0.000472994
-9880	-0.0089	-9940	0.0032	-9880	-0.000692583
-9860	-0.00176	-9920	0.00383	-9860	-0.00441
-9840	0.01665	-9900	0.00131	-9840	-0.00223
-9820	0.00919	-9880	-0.00368	-9820	-0.00135
-9800	0.00919	-9860	0.00383	-9800	-0.00113
-9780	0.00186	-9840	0.00257	-9780	-0.00354
-9760	0.00186	-9820	5.63108e-05	-9760	0.000406597
-9740	-0.00534	-9800	0.00131	-9740	-0.00113
-9720	-0.00176	-9780	0.000682557	-9720	-0.00135
-9700	0.00551	-9760	-0.00368	-9700	-0.000253294
-9680	0.00551	-9740	0.00257	-9680	0.00173
-9660	0.00919	-9720	5.63108e-05	-9660	-0.000253253
-9640	0.00551	-9700	-0.00119	-9640	-0.000692624
-9620	0.00551	-9680	-0.00119	-9620	-0.00441
-9600	0.00186	-9660	-0.0043	-9600	-3.34419e-05
-9580	-0.01244	-9640	-0.00306	-9580	0.000626742
-9560	-0.00534	-9620	0.0032	-9560	-0.000253253
-9540	0.01291	-9600	-0.00492	-9540	-0.00157
-9520	0.00551	-9580	0.000682557	-9520	0.00372
-9500	0.01291	-9560	-0.00306	-9500	-0.00397
-9480	0.01665	-9540	0.00257	-9480	-0.0031
-9460	0.00186	-9520	0.000682522	-9460	-3.34009e-05
-9440	0.00551	-9500	0.00257	-9440	-0.00179
-9420	0.01291	-9480	0.0032	-9420	0.000847041
-9400	-0.00176	-9460	0.000682557	-9400	0.00217
-9380	-0.00534	-9440	0.00131	-9380	-0.000253294
-9360	-0.00534	-9420	0.00573	-9360	-0.00113
-9340	-0.01244	-9400	0.00131	-9340	-0.00201
-9320	-0.01244	-9380	-0.00306	-9320	-0.0031
-9300	-0.01594	-9360	-0.00368	-9300	0.00394
-9280	0.01291	-9340	0.00509	-9280	0.000406597
-9260	-0.00534	-9320	-0.00306	-9260	0.00639
-9240	-0.01594	-9300	0.00131	-9240	0.00283
-9220	-0.01244	-9280	0.00573	-9220	0.0035
-9200	-0.00534	-9260	0.00383	-9200	0.00195
-9180	0.00551	-9240	0.00194	-9180	0.0035
-9160	-0.01594	-9220	0.00194	-9160	-0.00223
-9140	-0.01244	-9200	-0.00182	-9140	-0.00113
-9120	0.00551	-9180	-0.008	-9120	-0.00157
-9100	-0.0089	-9160	-0.00368	-9100	-0.00157
-9080	0.02043	-9140	0.007	-9080	-0.00179
-9060	0.01291	-9120	0.000682557	-9060	0.000626783
-9040	-0.00176	-9100	0.00891	-9040	-0.00135
-9020	-0.01594	-9080	0.0032	-9020	0.000626783
-9000	0.00186	-9060	0.0032	-9000	0.00394
-8980	-0.00176	-9040	-0.00368	-8980	-0.00397
-8960	0.00186	-9020	0.00257	-8960	0.00217
-8940	0.01291	-9000	0.000682557	-8940	-0.00135
-8920	0.00551	-8980	0.00891	-8920	0.000406597
-8900	0.00186	-8960	0.00257	-8900	-0.00201
-8880	0.00551	-8940	-0.00182	-8880	0.000186522
-8860	-0.0089	-8920	0.00573	-8860	-0.00157
-8840	0.00919	-8900	0.000682522	-8840	0.000186563
-8820	-0.00176	-8880	0.00131	-8820	0.00107
-8800	-0.0089	-8860	-0.00244	-8800	-0.000472994
-8780	0.02043	-8840	0.00509	-8780	-3.34419e-05
-8760	0.00919	-8820	-0.00182	-8760	0.000406597
-8740	-0.00176	-8800	5.63108e-05	-8740	0.00261
-8720	0.00186	-8780	-0.00306	-8720	0.000847041
-8700	-0.00534	-8760	0.00257	-8700	0.00461
-8680	0.00551	-8740	-0.00306	-8680	-0.00179
-8660	-0.00176	-8720	-0.00862	-8660	0.00306
-8640	-0.00534	-8700	0.00955	-8640	-0.000912102
-8620	-0.00534	-8680	0.0032	-8620	0.00195
-8600	0.00186	-8660	5.63108e-05	-8600	0.0035
-8580	-0.00176	-8640	0.00509	-8580	0.000406597
-8560	-0.0089	-8620	-0.0043	-8560	-0.00463
-8540	0.00551	-8600	0.00131	-8540	-3.34009e-05
-8520	-0.00534	-8580	0.000682522	-8520	-0.000472994
-8500	0.00551	-8560	0.00509	-8500	0.000626783
-8480	0.00186	-8540	0.00194	-8480	0.00239
-8460	0.00551	-8520	0.00257	-8460	-0.00157
-8440	0.00551	-8500	0.00446	-8440	0.00107
-8420	0.00186	-8480	0.007	-8420	-0.000692624
-8400	-0.0089	-8460	0.00383	-8400	-0.00288
-8380	0.00551	-8440	0.00827	-8380	0.00129
-8360	-0.01941	-8420	-0.00306	-8360	-0.000692583
-8340	-0.00534	-8400	0.00194	-8340	-0.00179
-8320	-0.00176	-8380	0.01019	-8320	0.000406638
-8300	-0.00534	-8360	-0.00244	-8300	-0.00135
-8280	0.00186	-8340	0.00891	-8280	0.00261
-8260	0.00919	-8320	0.00446	-8260	0.00195
-8240	-0.00176	-8300	-0.00554	-8240	-0.000472953
-8220	0.00551	-8280	0.00636	-8220	0.000186481
-8200	0.00551	-8260	0.00194	-8200	-0.00157
-8180	0.00551	-8240	5.63108e-05	-8180	0.00173
-8160	-0.00534	-8220	-0.000569034	-8160	-0.000253253
-8140	-0.00176	-8200	5.63108e-05	-8140	0.000406597
-8120	0.00551	-8180	-0.00119	-8120	0.000186522
-8100	-0.00176	-8160	0.00509	-8100	-0.00135
-8080	-0.00176	-8140	-0.000569034	-8080	-0.00332
-8060	-0.00534	-8120	0.000682522	-8060	-0.000253294
-8040	-0.00534	-8100	-0.00244	-8040	-0.000692583
-8020	-0.00176	-8080	-0.00492	-8020	0.00217
-8000	-0.00176	-8060	0.00446	-8000	0.000186522
-7980	0.00186	-8040	0.007	-7980	0.00173
-7960	-0.00534	-8020	0.00257	-7960	0.00173
-7940	0.00919	-8000	0.00194	-7940	-0.0031
-7920	-0.00176	-7980	-0.000569034	-7920	-0.0031
-7900	-0.00176	-7960	-0.00119	-7900	-0.000253253
-7880	-0.00534	-7940	-0.00119	-7880	-0.000912143
-7860	0.00551	-7920	0.00257	-7860	-0.00376
-7840	-0.00176	-7900	0.00194	-7840	0.0035
-7820	0.00186	-7880	0.00257	-7820	-0.00179
-7800	-0.00176	-7860	0.00194	-7800	-0.00113
-7780	0.00551	-7840	5.63108e-05	-7780	-0.00157
-7760	-0.00534	-7820	-0.00119	-7760	-0.00113
-7740	0.00186	-7800	0.00955	-7740	-0.000472994
-7720	0.00919	-7780	0.00383	-7720	-0.000253253
-7700	-0.00176	-7760	0.00257	-7700	-0.00113
-7680	-0.00176	-7740	-0.00182	-7680	0.00239
-7660	-0.0089	-7720	0.00763	-7660	-0.00441
-7640	-0.00534	-7700	-0.000568999	-7640	-0.00266
-7620	-0.00176	-7680	0.000682557	-7620	0.00416
-7600	-0.00534	-7660	0.00131	-7600	0.00416
-7580	-0.00176	-7640	-0.00244	-7580	-0.00135
-7560	0.00551	-7620	0.00257	-7560	0.000186522
-7540	0.00551	-7600	5.63108e-05	-7540	-0.00332
-7520	-0.00176	-7580	-0.00554	-7520	0.000626742
-7500	-0.00176	-7560	-0.00492	-7500	0.00195
-7480	0.00186	-7540	-0.00182	-7480	-0.00135
-7460	0.00919	-7520	0.00194	-7460	-0.00245
-7440	-0.00176	-7500	0.0032	-7440	-0.00266
-7420	0.00919	-7480	-0.000568999	-7420	-0.00157
-7400	0.00551	-7460	0.0032	-7400	-3.34009e-05
-7380	-0.01244	-7440	-0.00182	-7380	-3.34009e-05
-7360	-0.00534	-7420	-0.00368	-7360	-0.00113
-7340	-0.00176	-7400	0.00194	-7340	0.000626742
-7320	-0.00534	-7380	-0.00182	-7320	0.00217
-7300	0.00551	-7360	0.00257	-7300	0.000626742
-7280	0.00186	-7340	0.00383	-7280	0.000186522
-7260	-0.00534	-7320	0.00257	-7260	0.000406597
-7240	0.00919	-7300	0.00257	-7240	0.0035
-7220	0.01291	-7280	0.00763	-7220	0.00239
-7200	0.00186	-7260	0.00446	-7200	0.000847082
-7180	0.00186	-7240	-0.000569034	-7180	0.000626783
-7160	0.00919	-7220	0.00446	-7160	0.00195
-7140	0.00551	-7200	0.00257	-7140	-0.00157
-7120	-0.00534	-7180	5.63108e-05	-7120	-0.00506
-7100	-0.00176	-7160	-0.00677	-7100	-3.34009e-05
-7080	-0.00534	-7140	0.00383	-7080	0.000406597
-7060	-0.01594	-7120	5.63108e-05	-7060	-0.000912143
-7040	0.00186	-7100	-0.00182	-7040	-0.000692624
-7020	0.01665	-7080	0.00131	-7020	0.000847041
-7000	0.00919	-7060	0.00509	-7000	-3.34419e-05
-6980	0.01291	-7040	0.00383	-6980	0.00151
-6960	0.01291	-7020	-0.00862	-6960	-0.00376
-6940	-0.00176	-7000	0.00383	-6940	-0.000472953
-6920	-0.00176	-6980	0.00509	-6920	-0.000253253
-6900	-0.00176	-6960	0.00446	-6900	-0.00288
-6880	-0.00176	-6940	5.63108e-05	-6880	-0.00332
-6860	0.00186	-6920	0.007	-6860	0.000847041
-6840	-0.00176	-6900	0.00573	-6840	-0.00419
-6820	0.01665	-6880	0.00257	-6820	-0.00179
-6800	-0.01594	-6860	0.00131	-6800	-0.00201
-6780	0.00919	-6840	-0.00182	-6780	-0.00157
-6760	0.00186	-6820	0.0032	-6760	-0.00157
-6740	0.01665	-6800	-0.00244	-6740	0.00151
-6720	-0.00176	-6780	-0.00306	-6720	-0.00223
-6700	-0.0089	-6760	0.0032	-6700	0.00151
-6680	0.00186	-6740	0.0032	-6680	0.00239
-6660	0.00919	-6720	-0.00119	-6660	-0.00223
-6640	0.00551	-6700	-0.000569034	-6640	-0.00441
-6620	-0.00176	-6680	0.007	-6620	-0.00266
-6600	-0.00176	-6660	0.00257	-6600	-0.00179
-6580	0.00186	-6640	0.00446	-6580	-0.000253253
-6560	0.00186	-6620	0.00194	-6560	-0.00354
-6540	0.00186	-6600	-0.00306	-6540	0.000847082
-6520	0.00919	-6580	-0.000569034	-6520	-0.00288
-6500	-0.00176	-6560	0.0032	-6500	-0.00135
-6480	-0.0089	-6540	-0.00182	-6480	0.00306
-6460	0.00551	-6520	-0.000569034	-6460	-0.000692583
-6440	-0.00176	-6500	0.00194	-6440	-0.000253294
-6420	0.00551	-6480	-0.00119	-6420	0.000626783
-6400	-0.00176	-6460	0.00383	-6400	0.0035
-6380	0.00186	-6440	-0.00306	-6380	-0.00463
-6360	-0.00176	-6420	0.00257	-6360	-0.000912102
-6340	-0.00176	-6400	5.63108e-05	-6340	0.00328
-6320	-0.01244	-6380	0.0032	-6320	0.00239
-6300	-0.00534	-6360	0.00446	-6300	-3.34009e-05
-6280	0.00186	-6340	0.000682557	-6280	0.00239
-6260	-0.0089	-6320	-0.00306	-6260	0.00505
-6240	-0.00176	-6300	-0.00119	-6240	0.00416
-6220	0.00551	-6280	0.00446	-6220	-0.00201
-6200	-0.00176	-6260	0.00383	-6200	-0.000472953
-6180	-0.00176	-6240	-0.00244	-6180	0.000847082
-6160	-0.01244	-6220	-0.00306	-6160	-0.00484
-6140	-0.0089	-6200	0.00131	-6140	-0.00266
-6120	0.01665	-6180	-0.00119	-6120	-0.00223
-6100	-0.00534	-6160	-0.00182	-6100	-0.00201
-6080	0.00186	-6140	0.0032	-6080	-0.00135
-6060	-0.01244	-6120	-0.00119	-6060	-3.34828e-05
-6040	-0.00176	-6100	0.000682557	-6040	0.00261
-6020	-0.0089	-6080	-0.00119	-6020	0.00239
-6000	0.00186	-6060	-0.00182	-6000	0.00239
-5980	0.00551	-6040	0.00131	-5980	-3.34009e-05
-5960	-0.00534	-6020	-0.00119	-5960	-0.00157
-5940	0.00919	-6000	-0.00306	-5940	-0.00223
-5920	0.00186	-5980	-0.00554	-5920	0.00129
-5900	-0.0089	-5960	-0.000568999	-5900	-0.00179
-5880	-0.00534	-5940	0.000682557	-5880	0.00217
-5860	-0.00176	-5920	-0.00739	-5860	-0.000472994
-5840	-0.00534	-5900	-0.00182	-5840	-0.00245
-5820	0.00551	-5880	0.00257	-5820	-0.00354
-5800	-0.00534	-5860	-0.00368	-5800	-0.00135
-5780	-0.0089	-5840	0.00573	-5780	-0.00266
-5760	-0.00534	-5820	-0.00923	-5760	-0.00113
-5740	-0.0089	-5800	0.00573	-5740	-0.000472994
-5720	0.00186	-5780	0.00131	-5720	-0.00113
-5700	0.00186	-5760	0.0032	-5700	0.0035
-5680	0.00919	-5740	-0.00182	-5680	0.00416
-5660	0.01291	-5720	-0.00306	-5660	-0.000253253
-5640	0.00186	-5700	-0.00119	-5640	0.0035
-5620	-0.0089	-5680	-0.00182	-5620	0.000847041
-5600	-0.00176	-5660	0.00257	-5600	-0.00179
-5580	-0.00534	-5640	0.00194	-5580	-0.00288
-5560	0.01291	-5620	-0.00368	-5560	0.00217
-5540	-0.00176	-5600	0.00131	-5540	0.00151
-5520	0.00186	-5580	0.00446	-5520	-0.00484
-5500	-0.01244	-5560	0.007	-5500	-0.00201
-5480	-0.00176	-5540	0.000682557	-5480	-0.00223
-5460	-0.00176	-5520	-0.00306	-5460	-0.00288
-5440	0.00551	-5500	0.000682557	-5440	-0.00266
-5420	0.00186	-5480	0.00509	-5420	-0.00354
-5400	-0.0089	-5460	5.63457e-05	-5400	0.00129
-5380	-0.0089	-5440	0.00827	-5380	0.00394
-5360	-0.00176	-5420	5.63108e-05	-5360	0.00239
-5340	0.00919	-5400	0.00194	-5340	0.00306
-5320	0.00186	-5380	-0.00244	-5320	0.00107
-5300	-0.0089	-5360	0.00509	-5300	0.00217
-5280	0.00919	-5340	0.00131	-5280	0.000406597
-5260	-0.01244	-5320	-0.000568999	-5260	0.00217
-5240	-0.00534	-5300	0.00131	-5240	-0.00113
-5220	-0.00534	-5280	0.000682557	-5220	-0.000912143
-5200	-0.00176	-5260	0.000682557	-5200	-0.000253253
-5180	-0.0089	-5240	-0.00677	-5180	-0.00245
-5160	0.00919	-5220	-0.00368	-5160	-3.34419e-05
-5140	0.00186	-5200	0.007	-5140	0.00107
-5120	0.00551	-5180	0.0032	-5120	0.00306
-5100	-0.00534	-5160	0.0032	-5100	0.000406597
-5080	0.00551	-5140	0.00131	-5080	-3.34009e-05
-5060	-0.00176	-5120	0.01083	-5060	-0.00332
-5040	0.00551	-5100	-0.00244	-5040	-0.000912143
-5020	-0.01244	-5080	0.00257	-5020	0.00107
-5000	-0.00176	-5060	-0.00244	-5000	0.0035
-4980	0.00186	-5040	0.00257	-4980	-0.00266
-4960	-0.00534	-5020	0.00257	-4960	0.000847041
-4940	0.01291	-5000	0.00383	-4940	0.00107
-4920	0.00186	-4980	5.63108e-05	-4920	0.000186522
-4900	-0.00534	-4960	0.00573	-4900	-0.000912143
-4880	-0.00176	-4940	0.00194	-4880	0.00173
-4860	-0.00534	-4920	-0.00616	-4860	0.000186522
-4840	0.00186	-4900	-0.00244	-4840	-0.00135
-4820	-0.00176	-4880	-0.000568999	-4820	0.000847082
-4800	-0.00534	-4860	-0.00119	-4800	0.000406556
-4780	0.00186	-4840	0.00763	-4780	0.00151
-4760	0.01291	-4820	0.000682557	-4760	0.00239
-4740	-0.01594	-4800	0.00131	-4740	0.000626783
-4720	0.00551	-4780	-0.00244	-4720	0.00328
-4700	0.00186	-4760	0.00194	-4700	-0.00245
-4680	0.00186	-4740	-0.00677	-4680	0.00283
-4660	0.00551	-4720	-0.0043	-4660	0.00283
-4640	-0.00176	-4700	-0.00182	-4640	0.00283
-4620	-0.00176	-4680	0.00573	-4620	-0.000253212
-4600	-0.00176	-4660	-0.00306	-4600	-0.00113
-4580	0.00186	-4640	0.000682557	-4580	0.00195
-4560	0.00186	-4620	-0.00368	-4560	0.00528
-4540	0.01291	-4600	0.00131	-4540	0.00217
-4520	-0.00176	-4580	0.00509	-4520	0.000406597
-4500	-0.01244	-4560	0.00573	-4500	-0.00201
-4480	-0.00176	-4540	0.00257	-4480	0.000626742
-4460	-0.00534	-4520	0.00827	-4460	-0.00157
-4440	-0.00534	-4500	-0.000569034	-4440	-0.00245
-4420	0.00551	-4480	0.00257	-4420	0.00129
-4400	0.00186	-4460	-0.00677	-4400	-0.000472994
-4380	-0.00176	-4440	0.00509	-4380	0.00394
-4360	-0.0089	-4420	0.000682557	-4360	-0.000472994
-4340	0.00186	-4400	5.63108e-05	-4340	-3.34419e-05
-4320	0.00186	-4380	0.0032	-4320	0.00195
-4300	0.00551	-4360	-0.00616	-4300	-0.000692624
-4280	-0.00176	-4340	0.00509	-4280	0.00505
-4260	0.00186	-4320	-0.00182	-4260	0.00173
-4240	-0.00534	-4300	-0.00306	-4240	-3.34009e-05
-4220	0.00186	-4280	-0.00182	-4220	-0.00419
-4200	-0.0089	-4260	0.00194	-4200	0.000847041
-4180	-0.0089	-4240	-0.000569034	-4180	-0.00223
-4160	0.00551	-4220	-0.00244	-4160	0.000406556
-4140	0.00551	-4200	0.00573	-4140	0.0055
-4120	-0.00176	-4180	-0.000568999	-4120	-0.000472994
-4100	-0.0089	-4160	0.00383	-4100	-0.00179
-4080	-0.0089	-4140	0.00131	-4080	0.00283
-4060	-0.00176	-4120	-0.00368	-4060	0.000186481
-4040	-0.00534	-4100	0.007	-4040	0.000847041
-4020	-0.0089	-4080	-0.00182	-4020	-0.00179
-4000	0.00186	-4060	0.00636	-4000	-0.00288
-3980	-0.00534	-4040	-0.0043	-3980	-0.00135
-3960	-0.01244	-4020	5.63108e-05	-3960	-0.00245
-3940	0.00551	-4000	0.007	-3940	0.000626742
-3920	0.00551	-3980	0.00131	-3920	-0.000472994
-3900	-0.0089	-3960	5.63457e-05	-3900	-0.000912102
-3880	0.00551	-3940	0.00257	-3880	-0.00157
-3860	-0.00176	-3920	0.000682557	-3860	-0.000472994
-3840	0.00551	-3900	0.00194	-3840	-0.000253294
-3820	-0.00176	-3880	-0.000568999	-3820	-0.00441
-3800	-0.01244	-3860	-0.00182	-3800	-0.00113
-3780	-0.01244	-3840	0.000682557	-3780	0.00217
-3760	0.00186	-3820	0.00573	-3760	0.00195
-3740	-0.00534	-3800	-0.000568999	-3740	0.000406597
-3720	-0.00534	-3780	0.00257	-3720	-0.00419
-3700	0.00186	-3760	-0.00119	-3700	0.000626742
-3680	-0.00534	-3740	-0.00119	-3680	-0.00636
-3660	0.00186	-3720	-0.00182	-3660	-0.000692583
-3640	-0.00534	-3700	-0.00306	-3640	0.00283
-3620	0.00919	-3680	-0.00119	-3620	0.00372
-3600	0.00186	-3660	0.00194	-3600	-0.00179
-3580	-0.00534	-3640	0.00131	-3580	-0.00397
-3560	0.00551	-3620	-0.000568999	-3560	-0.0031
-3540	-0.00534	-3600	0.00131	-3540	-0.00354
-3520	-0.00176	-3580	0.00636	-3520	-0.00201
-3500	-0.0089	-3560	5.63108e-05	-3500	0.00129
-3480	-0.00176	-3540	0.0032	-3480	-0.00332
-3460	0.01291	-3520	-0.00182	-3460	-0.000912102
-3440	0.00919	-3500	0.00636	-3440	0.00107
-3420	0.00551	-3480	0.00131	-3420	-0.00223
-3400	0.01291	-3460	-0.00182	-3400	-0.00245
-3380	0.00551	-3440	0.00383	-3380	-0.00245
-3360	-0.00534	-3420	0.00194	-3360	-0.00266
-3340	-0.00176	-3400	0.00131	-3340	-0.00135
-3320	0.00551	-3380	0.00131	-3320	0.000186522
-3300	0.00551	-3360	5.63108e-05	-3300	-0.00201
-3280	0.00551	-3340	0.00194	-3280	0.00195
-3260	0.00551	-3320	0.00257	-3260	-3.34419e-05
-3240	-0.00176	-3300	-0.00119	-3240	-0.00419
-3220	-0.0089	-3280	-0.00368	-3220	0.000847041
-3200	-0.00534	-3260	-0.00368	-3200	-0.00113
-3180	0.00551	-3240	-0.00182	-3180	0.00173
-3160	-0.00176	-3220	0.00636	-3160	0.0035
-3140	-0.00534	-3200	0.00194	-3140	0.000626783
-3120	0.00186	-3180	0.00257	-3120	0.000186522
-3100	0.00551	-3160	-0.00244	-3100	0.00684
-3080	0.01665	-3140	5.63108e-05	-3080	0.00129
-3060	0.01291	-3120	0.00257	-3060	-0.00288
-3040	-0.00176	-3100	-0.00368	-3040	-0.00157
-3020	-0.00534	-3080	0.00257	-3020	-0.00506
-3000	0.01291	-3060	-0.00244	-3000	0.00394
-2980	0.01291	-3040	0.000682557	-2980	0.00151
-2960	0.00186	-3020	-0.00119	-2960	0.00129
-2940	0.00186	-3000	-0.00492	-2940	-0.0031
-2920	-0.00176	-2980	0.000682557	-2920	0.000186563
-2900	0.00551	-2960	0.0032	-2900	0.000847041
-2880	0.00551	-2940	-0.00119	-2880	0.000186522
-2860	0.00186	-2920	-0.000568999	-2860	0.00151
-2840	0.00186	-2900	0.00131	-2840	0.00129
-2820	-0.00534	-2880	0.00446	-2820	-0.00201
-2800	0.00186	-2860	0.00891	-2800	-0.00463
-2780	-0.00176	-2840	-0.00182	-2780	-0.00332
-2760	0.00551	-2820	-0.00119	-2760	-0.00245
-2740	-0.00176	-2800	0.00383	-2740	0.00173
-2720	0.00551	-2780	-0.000569034	-2720	-0.00245
-2700	0.00186	-2760	0.00763	-2700	-0.000692624
-2680	-0.00176	-2740	0.00955	-2680	0.00306
-2660	0.00919	-2720	0.00891	-2660	0.00129
-2640	0.00551	-2700	0.00636	-2640	0.0035
-2620	0.00551	-2680	0.00509	-2620	-0.00332
-2600	0.00551	-2660	0.00131	-2600	-0.00201
-2580	0.00186	-2640	-0.00368	-2580	-0.00354
-2560	-0.00176	-2620	-0.00119	-2560	0.00107
-2540	0.00186	-2600	0.00509	-2540	0.000186563
-2520	-0.00176	-2580	-0.008	-2520	0.000626783
-2500	0.00919	-2560	0.00194	-2500	-0.000912102
-2480	0.01665	-2540	-0.00677	-2480	0.000186481
-2460	-0.00534	-2520	0.00131	-2460	0.000626742
-2440	0.00551	-2500	-0.00306	-2440	0.00151
-2420	0.00551	-2480	0.00446	-2420	-0.00179
-2400	0.00186	-2460	0.000682557	-2400	0.00261
-2380	0.00919	-2440	5.63108e-05	-2380	-0.000472953
-2360	0.00919	-2420	0.0032	-2360	-0.00288
-2340	-0.00534	-2400	-0.00182	-2340	-0.00332
-2320	-0.00534	-2380	-0.00182	-2320	-0.000253253
-2300	-0.00534	-2360	0.00194	-2300	0.000847041
-2280	0.00551	-2340	-0.00119	-2280	-0.00245
-2260	-0.00176	-2320	0.00194	-2260	-0.00179
-2240	-0.00534	-2300	0.0032	-2240	-0.00354
-2220	0.00186	-2280	0.00131	-2220	-0.000253253
-2200	0.00551	-2260	-0.00119	-2200	0.00239
-2180	0.00186	-2240	0.00131	-2180	-0.00223
-2160	0.00551	-2220	0.0032	-2160	-0.00179
-2140	-0.00534	-2200	-0.000569034	-2140	-0.000912143
-2120	-0.00176	-2180	0.00636	-2120	0.00306
-2100	0.00919	-2160	-0.00119	-2100	-0.00288
-2080	-0.00176	-2140	0.00446	-2080	-0.00419
-2060	-0.01244	-2120	-0.00368	-2060	0.000186522
-2040	-0.00176	-2100	-0.00244	-2040	0.00151
-2020	0.00186	-2080	-0.00244	-2020	-0.000692624
-2000	0.00186	-2060	0.00891	-2000	0.00617
-1980	-0.01594	-2040	0.00446	-1980	-0.00332
-1960	0.00186	-2020	-0.00182	-1960	-0.00179
-1940	-0.00176	-2000	5.63108e-05	-1940	0.000186522
-1920	0.01291	-1980	-0.0043	-1920	-0.000472994
-1900	-0.00176	-1960	0.00446	-1900	-0.00179
-1880	0.00919	-1940	0.000682557	-1880	-0.000472994
-1860	0.00186	-1920	0.00573	-1860	-0.00179
-1840	0.00186	-1900	-0.00119	-1840	-0.00245
-1820	-0.00176	-1880	-0.00306	-1820	-0.00397
-1800	-0.00176	-1860	0.00573	-1800	-0.00354
-1780	0.01291	-1840	-0.00306	-1780	-0.00266
-1760	0.00186	-1820	-0.0043	-1760	-0.00135
-1740	-0.00176	-1800	-0.00244	-1740	-0.00135
-1720	-0.00534	-1780	-0.00616	-1720	-0.00157
-1700	-0.00176	-1760	-0.000568999	-1700	-0.00113
-1680	0.00551	-1740	0.00763	-1680	-0.00201
-1660	0.00186	-1720	5.63457e-05	-1660	0.00129
-1640	-0.00176	-1700	0.00257	-1640	0.000406556
-1620	0.00186	-1680	0.0032	-1620	-0.00157
-1600	0.00551	-1660	0.0032	-1600	-0.00135
-1580	-0.0089	-1640	0.00446	-1580	-0.000472994
-1560	-0.00534	-1620	0.00509	-1560	-0.000472994
-1540	-0.00534	-1600	-0.00244	-1540	-0.00135
-1520	-0.01244	-1580	0.000682557	-1520	0.000626783
-1500	-0.00176	-1560	0.00257	-1500	0.00173
-1480	0.00186	-1540	-0.00616	-1480	0.000186522
-1460	-0.00176	-1520	0.000682557	-1460	-0.000912143
-1440	0.00186	-1500	-0.00306	-1440	-0.00113
-1420	-0.0089	-1480	-0.00616	-1420	-3.34419e-05
-1400	0.00551	-1460	-0.00182	-1400	0.00107
-1380	-0.00534	-1440	-0.00244	-1380	-0.00288
-1360	-0.00176	-1420	-0.00616	-1360	-0.000692624
-1340	0.00919	-1400	-0.00244	-1340	-3.34419e-05
-1320	-0.0089	-1380	0.00131	-1320	0.00129
-1300	0.00186	-1360	0.00194	-1300	0.000406556
-1280	-0.00176	-1340	0.00955	-1280	-0.00157
-1260	0.00186	-1320	0.00257	-1260	0.00151
-1240	-0.00534	-1300	0.00194	-1240	0.000626824
-1220	-0.00534	-1280	-0.00119	-1220	-0.000692624
-1200	0.00186	-1260	-0.00244	-1200	-0.00419
-1180	0.00919	-1240	0.00194	-1180	-0.00745
-1160	-0.00176	-1220	0.00194	-1160	0.00129
-1140	0.00919	-1200	0.000682557	-1140	0.000406556
-1120	0.00186	-1180	0.0032	-1120	0.00151
-1100	-0.0089	-1160	-0.00182	-1100	-0.00463
-1080	-0.00534	-1140	0.00257	-1080	-0.000912102
-1060	-0.00534	-1120	0.00446	-1060	0.000626783
-1040	0.00551	-1100	0.0032	-1040	-0.000253294
-1020	0.00551	-1080	0.000682557	-1020	0.000626783
-1000	-0.00176	-1060	-0.00306	-1000	-0.00201
-980	0.00551	-1040	0.000682557	-980	0.00217
-960	0.00551	-1020	0.00194	-960	-0.00201
-940	0.01665	-1000	-0.00492	-940	-0.00266
-920	0.00186	-980	0.00257	-920	0.000406597
-900	-0.00176	-960	0.00131	-900	0.00129
-880	0.00919	-940	-0.000568999	-880	0.00129
-860	0.00186	-920	-0.00244	-860	-0.00266
-840	0.01291	-900	-0.00492	-840	-0.00354
-820	0.00551	-880	-0.000568999	-820	-0.000253294
-800	0.00551	-860	0.000682557	-800	0.00151
-780	-0.0089	-840	0.00257	-780	-0.000253253
-760	0.00186	-820	-0.00119	-760	-0.00245
-740	0.00186	-800	0.00194	-740	-0.00376
-720	-0.00534	-780	-0.00306	-720	0.00129
-700	0.00919	-760	0.00131	-700	-0.00266
-680	0.00551	-740	-0.0043	-680	-0.00636
-660	0.00919	-720	-0.00306	-660	-0.00397
-640	0.00186	-700	5.63108e-05	-640	-0.00223
-620	-0.00534	-680	0.00257	-620	-0.000692624
-600	-0.00176	-660	-0.00554	-600	0.000626783
-580	-0.00176	-640	-0.00119	-580	-0.00157
-560	-0.00534	-620	0.00194	-560	0.00129
-540	0.00551	-600	0.00446	-540	0.00107
-520	0.00186	-580	0.01019	-520	-0.00463
-500	-0.00534	-560	0.00827	-500	-0.00113
-480	-0.00176	-540	-0.000568999	-480	-0.000692624
-460	-0.00534	-520	-0.000568999	-460	0.000626783
-440	0.00919	-500	-0.00182	-440	0.00283
-420	0.00186	-480	-0.000569034	-420	0.00239
-400	0.00186	-460	0.00257	-400	0.000406638
-380	0.00551	-440	-0.000568999	-380	-0.00463
-360	-0.00534	-420	0.00194	-360	-0.00179
-340	0.00186	-400	0.000682557	-340	0.000186522
-320	-0.00176	-380	0.00131	-320	0.000626783
-300	-0.00534	-360	-0.00554	-300	0.00195
-280	-0.00176	-340	0.0032	-280	-0.00113
-260	0.00919	-320	0.00194	-260	0.00129
-240	-0.00176	-300	0.00131	-240	0.00416
-220	0.00551	-280	-0.00368	-220	-0.00201
-200	-0.00534	-260	0.00383	-200	0.00306
-180	0.00186	-240	0.00131	-180	-0.000253253
-160	-0.00534	-220	0.00194	-160	0.00283
-140	0.00186	-200	0.00446	-140	-0.00157
-120	0.00186	-180	-0.00368	-120	-0.00419
-100	0.00186	-160	0.00131	-100	-0.00201
-80	-0.0089	-140	0.000682557	-80	-0.00288
-60	0.00551	-120	0.00383	-60	-0.0055
-40	0.00919	-100	-0.00182	-40	0.00107
-20	0.00186	-80	0.00446	-20	-0.0055
0	0.00551	-60	-0.0043	0	-0.00135
20	0.00186	-40	0.00573	20	-0.00157
40	0.00919	-20	0.00573	40	-0.000912143
60	-0.00534	0	-0.000568999	60	-0.00354
80	-0.00534	20	0.00131	80	0.00217
100	-0.40292	40	-0.03653	100	-0.13679
120	-0.40435	60	-0.25479	120	-0.28664
140	-0.40577	80	-0.2541	140	-0.27465
160	-0.31082	100	-0.10504	160	-0.11406
180	-0.25823	120	-0.02782	180	-0.07701
200	-0.23358	140	-0.01592	200	-0.06619
220	-0.27198	160	-0.07081	220	-0.10776
240	-0.20745	180	-0.09157	240	-0.10707
260	-0.18911	200	-0.05068	260	-0.0624
280	-0.18203	220	-0.06438	280	-0.05703
300	-0.1844	240	-0.06546	300	-0.04748
320	-0.17964	260	-0.06004	320	-0.04847
340	-0.16751	280	-0.06059	340	-0.04012
360	-0.16751	300	-0.03883	360	-0.03264
380	-0.16505	320	-0.03596	380	-0.03244
400	-0.15756	340	-0.0394	400	-0.02669
420	-0.16505	360	-0.0394	420	-0.02854
440	-0.16505	380	-0.03997	440	-0.0306
460	-0.16505	400	-0.03711	460	-0.03203
480	-0.15756	420	-0.0394	480	-0.02627
500	-0.16007	440	-0.02957	500	-0.02813
520	-0.16505	460	-0.03365	520	-0.02627
540	-0.16256	480	-0.0231	540	-0.0271
560	-0.16007	500	-0.02782	560	-0.02316
580	-0.15249	520	-0.02131	580	-0.02232
600	-0.15756	540	-0.0348	600	-0.02169
620	-0.15249	560	-0.02664	620	-0.0219
640	-0.15249	580	-0.02899	640	-0.02169
660	-0.14737	600	-0.02957	660	-0.02107
680	-0.15249	620	-0.0394	680	-0.02065
700	-0.15503	640	-0.0284	700	-0.01939
720	-0.15756	660	-0.02369	720	-0.01876
740	-0.15249	680	-0.01952	740	-0.01707
760	-0.15503	700	-0.02782	760	-0.02044
780	-0.15503	720	-0.02782	780	-0.02065
800	-0.15503	740	-0.02957	800	-0.01897
820	-0.14994	760	-0.02546	820	-0.01367
840	-0.14737	780	-0.02546	840	-0.01728
860	-0.15503	800	-0.02546	860	-0.01175
880	-0.14478	820	-0.02369	880	-0.01622
900	-0.14737	840	-0.0284	900	-0.01452
920	-0.16007	860	-0.0284	920	-0.0177
940	-0.14218	880	-0.02782	940	-0.01686
960	-0.15249	900	-0.0225	960	-0.01812
980	-0.15503	920	-0.02546	980	-0.01664
1000	-0.14218	940	-0.01892	1000	-0.01728
1020	-0.14218	960	-0.02072	1020	-0.01643
1040	-0.15249	980	-0.0231	1040	-0.01367
1060	-0.15503	1000	-0.02546	1060	-0.01664
1080	-0.14218	1020	-0.02072	1080	-0.01367
1100	-0.14994	1040	-0.02131	1100	-0.01452
1120	-0.14478	1060	-0.0225	1120	-0.01239
1140	-0.13429	1080	-0.02546	1140	-0.01601
1160	-0.14994	1100	-0.02012	1160	-0.01089
1180	-0.15249	1120	-0.0225	1180	-0.01622
1200	-0.14994	1140	-0.01592	1200	-0.01196
1220	-0.13957	1160	-0.01832	1220	-0.01239
1240	-0.14218	1180	-0.02369	1240	-0.01452
1260	-0.14218	1200	-0.02487	1260	-0.01452
1280	-0.14218	1220	-0.02428	1280	-0.02023
1300	-0.14218	1240	-0.02605	1300	-0.01452
1320	-0.14994	1260	-0.02428	1320	-0.0141
1340	-0.14218	1280	-0.02546	1340	-0.01196
1360	-0.15503	1300	-0.02605	1360	-0.01153
1380	-0.13162	1320	-0.01592	1380	-0.01495
1400	-0.14218	1340	-0.0225	1400	-0.01388
1420	-0.14478	1360	-0.02012	1420	-0.01707
1440	-0.14478	1380	-0.01652	1440	-0.01367
1460	-0.14218	1400	-0.0225	1460	-0.01495
1480	-0.12894	1420	-0.02131	1480	-0.01111
1500	-0.13693	1440	-0.01892	1500	-0.01346
1520	-0.14737	1460	-0.01832	1520	-0.01303
1540	-0.14218	1480	-0.01952	1540	-0.01239
1560	-0.13693	1500	-0.01892	1560	-0.01686
1580	-0.14737	1520	-0.02487	1580	-0.01175
1600	-0.14737	1540	-0.02191	1600	-0.01431
1620	-0.14218	1560	-0.01712	1620	-0.0158
1640	-0.13957	1580	-0.02072	1640	-0.01218
1660	-0.14478	1600	-0.02782	1660	-0.01346
1680	-0.14478	1620	-0.01892	1680	-0.01388
1700	-0.13693	1640	-0.0225	1700	-0.01537
1720	-0.13693	1660	-0.01712	1720	-0.01196
1740	-0.13957	1680	-0.01289	1740	-0.01324
1760	-0.14478	1700	-0.01712	1760	-0.0158
1780	-0.14218	1720	-0.0231	1780	-0.01282
1800	-0.14218	1740	-0.02131	1800	-0.01473
1820	-0.14218	1760	-0.01952	1820	-0.01473
1840	-0.14737	1780	-0.01772	1840	-0.01431
1860	-0.13693	1800	-0.02072	1860	-0.00874
1880	-0.14218	1820	-0.01712	1880	-0.01516
1900	-0.14737	1840	-0.01471	1900	-0.0141
1920	-0.14218	1860	-0.01045	1920	-0.0126
1940	-0.15249	1880	-0.02191	1940	-0.01218
1960	-0.14737	1900	-0.02072	1960	-0.01473
1980	-0.14994	1920	-0.01772	1980	-0.01153
2000	-0.14478	1940	-0.01892	2000	-0.01686
2020	-0.14737	1960	-0.0231	2020	-0.01643
2040	-0.14478	1980	-0.01652	2040	-0.01218
2060	-0.13957	2000	-0.02012	2060	-0.00939
2080	-0.13162	2020	-0.02072	2080	-0.01153
2100	-0.13957	2040	-0.02546	2100	-0.01431
2120	-0.13693	2060	-0.02012	2120	-0.01303
2140	-0.13429	2080	-0.01952	2140	-0.01367
2160	-0.14218	2100	-0.01167	2160	-0.01367
2180	-0.14478	2120	-0.02487	2180	-0.01431
2200	-0.14478	2140	-0.01772	2200	-0.01239
2220	-0.13957	2160	-0.0231	2220	-0.01196
2240	-0.14218	2180	-0.0231	2240	-0.01346
2260	-0.13429	2200	-0.0225	2260	-0.01664
2280	-0.14737	2220	-0.01952	2280	-0.01346
2300	-0.13429	2240	-0.0225	2300	-0.01452
2320	-0.13957	2260	-0.02546	2320	-0.01153
2340	-0.13957	2280	-0.02191	2340	-0.01111
2360	-0.13162	2300	-0.01952	2360	-0.00896
2380	-0.14737	2320	-0.01652	2380	-0.01495
2400	-0.13957	2340	-0.0231	2400	-0.00982
2420	-0.14737	2360	-0.02072	2420	-0.01495
2440	-0.13957	2380	-0.02072	2440	-0.01239
2460	-0.13162	2400	-0.0231	2460	-0.01132
2480	-0.15249	2420	-0.01772	2480	-0.01175
2500	-0.13429	2440	-0.01471	2500	-0.01025
2520	-0.13957	2460	-0.02369	2520	-0.00939
2540	-0.13693	2480	-0.01289	2540	-0.01388
2560	-0.13957	2500	-0.01652	2560	-0.01153
2580	-0.14478	2520	-0.02605	2580	-0.01068
2600	-0.13429	2540	-0.01832	2600	-0.0158
2620	-0.13957	2560	-0.01289	2620	-0.01388
2640	-0.13693	2580	-0.02131	2640	-0.00917
2660	-0.13693	2600	-0.01531	2660	-0.01452
2680	-0.14218	2620	-0.02487	2680	-0.01196
2700	-0.13693	2640	-0.01952	2700	-0.01282
2720	-0.14737	2660	-0.02072	2720	-0.00939
2740	-0.13957	2680	-0.01952	2740	-0.01089
2760	-0.13162	2700	-0.01652	2760	-0.01132
2780	-0.13162	2720	-0.0225	2780	-0.01749
2800	-0.14218	2740	-0.02131	2800	-0.00939
2820	-0.14478	2760	-0.01892	2820	-0.01132
2840	-0.13693	2780	-0.01772	2840	-0.01876
2860	-0.12894	2800	-0.02487	2860	-0.01239
2880	-0.13162	2820	-0.01952	2880	-0.00766
2900	-0.14218	2840	-0.01952	2900	-0.01089
2920	-0.13957	2860	-0.02664	2920	-0.01346
2940	-0.13957	2880	-0.01832	2940	-0.01175
2960	-0.12894	2900	-0.02605	2960	-0.01196
2980	-0.13693	2920	-0.0225	2980	-0.01153
3000	-0.13693	2940	-0.0135	3000	-0.01239
3020	-0.13162	2960	-0.0231	3020	-0.01068
3040	-0.13693	2980	-0.02605	3040	-0.01089
3060	-0.13693	3000	-0.02131	3060	-0.0126
3080	-0.12353	3020	-0.01531	3080	-0.01068
3100	-0.12894	3040	-0.0225	3100	-0.01153
3120	-0.13429	3060	-0.01652	3120	-0.01068
3140	-0.13693	3080	-0.01592	3140	-0.0126
3160	-0.13957	3100	-0.02072	3160	-0.01196
3180	-0.13429	3120	-0.02428	3180	-0.01601
3200	-0.13162	3140	-0.03016	3200	-0.00939
3220	-0.13162	3160	-0.02012	3220	-0.01282
3240	-0.13162	3180	-0.0231	3240	-0.01111
3260	-0.13429	3200	-0.01592	3260	-0.01239
3280	-0.14218	3220	-0.01952	3280	-0.01239
3300	-0.13957	3240	-0.0141	3300	-0.00853
3320	-0.13429	3260	-0.02072	3320	-0.00701
3340	-0.13162	3280	-0.02012	3340	-0.01601
3360	-0.12894	3300	-0.01952	3360	-0.0031
3380	-0.13693	3320	-0.01892	3380	-0.0141
3400	-0.12894	3340	-0.01952	3400	-0.00788
3420	-0.13957	3360	-0.01952	3420	-0.00939
3440	-0.12624	3380	-0.01592	3440	-0.01196
3460	-0.14218	3400	-0.01772	3460	-0.00939
3480	-0.13162	3420	-0.02072	3480	-0.00896
3500	-0.13429	3440	-0.01471	3500	-0.01303
3520	-0.14218	3460	-0.02605	3520	-0.00982
3540	-0.13957	3480	-0.01832	3540	-0.0126
3560	-0.13429	3500	-0.0225	3560	-0.01431
3580	-0.13429	3520	-0.01832	3580	-0.01388
3600	-0.13693	3540	-0.02369	3600	-0.01218
3620	-0.13693	3560	-0.01471	3620	-0.00874
3640	-0.13693	3580	-0.0225	3640	-0.00809
3660	-0.13429	3600	-0.01592	3660	-0.01196
3680	-0.13162	3620	-0.01167	3680	-0.01537
3700	-0.12894	3640	-0.01892	3700	-0.0126
3720	-0.12894	3660	-0.0225	3720	-0.01111
3740	-0.12894	3680	-0.01652	3740	-0.01282
3760	-0.13162	3700	-0.01832	3760	-0.01003
3780	-0.13957	3720	-0.01952	3780	-0.01324
3800	-0.12624	3740	-0.02369	3800	-0.01303
3820	-0.12353	3760	-0.02012	3820	-0.01089
3840	-0.13693	3780	-0.01531	3840	-0.01046
3860	-0.13429	3800	-0.01228	3860	-0.01388
3880	-0.13429	3820	-0.01772	3880	-0.01132
3900	-0.13429	3840	-0.02191	3900	-0.01367
3920	-0.13162	3860	-0.0225	3920	-0.01046
3940	-0.13162	3880	-0.01952	3940	-0.01175
3960	-0.12894	3900	-0.02012	3960	-0.01153
3980	-0.12894	3920	-0.01772	3980	-0.0096
4000	-0.14218	3940	-0.01652	4000	-0.01046
4020	-0.13957	3960	-0.01652	4020	-0.0126
4040	-0.13429	3980	-0.01228	4040	-0.01388
4060	-0.1208	4000	-0.01652	4060	-0.01089
4080	-0.12624	4020	-0.02428	4080	-0.01025
4100	-0.12894	4040	-0.01531	4100	-0.00745
4120	-0.12894	4060	-0.01772	4120	-0.00745
4140	-0.12894	4080	-0.02131	4140	-0.01111
4160	-0.12894	4100	-0.02191	4160	-0.01388
4180	-0.12353	4120	-0.01592	4180	-0.00853
4200	-0.13429	4140	-0.02605	4200	-0.01303
4220	-0.13162	4160	-0.02191	4220	-0.00896
4240	-0.13162	4180	-0.02012	4240	-0.01111
4260	-0.13693	4200	-0.02012	4260	-0.01495
4280	-0.13162	4220	-0.02191	4280	-0.01175
4300	-0.12894	4240	-0.0141	4300	-0.01346
4320	-0.13957	4260	-0.01592	4320	-0.01388
4340	-0.12624	4280	-0.01892	4340	-0.01175
4360	-0.12894	4300	-0.01772	4360	-0.00874
4380	-0.13162	4320	-0.01832	4380	-0.01324
4400	-0.12624	4340	-0.01832	4400	-0.00939
4420	-0.13429	4360	-0.01952	4420	-0.00917
4440	-0.13429	4380	-0.02546	4440	-0.00571
4460	-0.12624	4400	-0.01228	4460	-0.01111
4480	-0.13693	4420	-0.01772	4480	-0.01003
4500	-0.12624	4440	-0.01712	4500	-0.01196
4520	-0.11528	4460	-0.01652	4520	-0.01239
4540	-0.13957	4480	-0.0225	4540	-0.01346
4560	-0.12894	4500	-0.02012	4560	-0.01239
4580	-0.12624	4520	-0.01892	4580	-0.01196
4600	-0.13162	4540	-0.01531	4600	-0.01196
4620	-0.13693	4560	-0.01892	4620	-0.01003
4640	-0.13429	4580	-0.01592	4640	-0.01367
4660	-0.13693	4600	-0.01592	4660	-0.01132
4680	-0.12353	4620	-0.02191	4680	-0.01239
4700	-0.13429	4640	-0.02369	4700	-0.01089
4720	-0.12624	4660	-0.02723	4720	-0.00615
4740	-0.13162	4680	-0.02369	4740	-0.01282
4760	-0.13162	4700	-0.01892	4760	-0.01089
4780	-0.13162	4720	-0.0225	4780	-0.00917
4800	-0.12353	4740	-0.02012	4800	-0.01346
4820	-0.11805	4760	-0.01892	4820	-0.01068
4840	-0.13429	4780	-0.01952	4840	-0.01003
4860	-0.13429	4800	-0.02428	4860	-0.0068
4880	-0.11805	4820	-0.01471	4880	-0.01516
4900	-0.13162	4840	-0.02369	4900	-0.01346
4920	-0.1208	4860	-0.01167	4920	-0.01089
4940	-0.12624	4880	-0.0135	4940	-0.00809
4960	-0.1125	4900	-0.01952	4960	-0.01046
4980	-0.12894	4920	-0.02012	4980	-0.00917
5000	-0.13162	4940	-0.01531	5000	-0.01089
5020	-0.12894	4960	-0.01471	5020	-0.01153
5040	-0.12353	4980	-0.01952	5040	-0.01025
5060	-0.12894	5000	-0.02191	5060	-0.01068
5080	-0.12624	5020	-0.01772	5080	-0.01153
5100	-0.13162	5040	-0.01712	5100	-0.01749
5120	-0.12894	5060	-0.01471	5120	-0.00896
5140	-0.11805	5080	-0.01167	5140	-0.01196
5160	-0.12894	5100	-0.01592	5160	-0.00982
5180	-0.12894	5120	-0.01832	5180	-0.01153
5200	-0.12353	5140	-0.02131	5200	-0.01003
5220	-0.12624	5160	-0.02072	5220	-0.0096
5240	-0.13162	5180	-0.01531	5240	-0.01388
5260	-0.12894	5200	-0.0141	5260	-0.01153
5280	-0.12894	5220	-0.0231	5280	-0.01089
5300	-0.12353	5240	-0.02012	5300	-0.01068
5320	-0.12353	5260	-0.01228	5320	-0.01153
5340	-0.1208	5280	-0.01892	5340	-0.00831
5360	-0.12894	5300	-0.01832	5360	-0.01196
5380	-0.1208	5320	-0.01712	5380	-0.00917
5400	-0.13429	5340	-0.02487	5400	-0.00939
5420	-0.12624	5360	-0.02664	5420	-0.01367
5440	-0.12353	5380	-0.02131	5440	-0.01003
5460	-0.12353	5400	-0.0135	5460	-0.01558
5480	-0.12624	5420	-0.0135	5480	-0.01388
5500	-0.12624	5440	-0.02131	5500	-0.00593
5520	-0.12624	5460	-0.01952	5520	-0.01367
5540	-0.12624	5480	-0.0225	5540	-0.01303
5560	-0.12353	5500	-0.02369	5560	-0.01132
5580	-0.13162	5520	-0.02012	5580	-0.01495
5600	-0.12353	5540	-0.0141	5600	-0.01218
5620	-0.13162	5560	-0.01652	5620	-0.00939
5640	-0.12624	5580	-0.0141	5640	-0.01046
5660	-0.12894	5600	-0.01592	5660	-0.01218
5680	-0.1208	5620	-0.01952	5680	-0.0141
5700	-0.12624	5640	-0.0135	5700	-0.00982
5720	-0.13162	5660	-0.02605	5720	-0.0096
5740	-0.13429	5680	-0.01531	5740	-0.0068
5760	-0.12624	5700	-0.01712	5760	-0.01025
5780	-0.13162	5720	-0.02072	5780	-0.01025
5800	-0.1208	5740	-0.0135	5800	-0.01218
5820	-0.12353	5760	-0.0135	5820	-0.01346
5840	-0.12353	5780	-0.01167	5840	-0.00636
5860	-0.12624	5800	-0.01952	5860	-0.01089
5880	-0.12353	5820	-0.01228	5880	-0.01218
5900	-0.1097	5840	-0.0231	5900	-0.00982
5920	-0.12624	5860	-0.01652	5920	-0.01239
5940	-0.12353	5880	-0.01832	5940	-0.00896
5960	-0.12624	5900	-0.02131	5960	-0.00939
5980	-0.1208	5920	-0.01531	5980	-0.01218
6000	-0.12624	5940	-0.02664	6000	-0.00896
6020	-0.12353	5960	-0.01652	6020	-0.01046
6040	-0.12624	5980	-0.01167	6040	-0.01132
6060	-0.12624	6000	-0.01892	6060	-0.00831
6080	-0.13162	6020	-0.0141	6080	-0.00788
6100	-0.12353	6040	-0.01772	6100	-0.01025
6120	-0.1208	6060	-0.01167	6120	-0.00766
6140	-0.12894	6080	-0.00923	6140	-0.01218
6160	-0.11805	6100	-0.02191	6160	-0.01132
6180	-0.12353	6120	-0.01892	6180	-0.01303
6200	-0.12624	6140	-0.0141	6200	-0.01175
6220	-0.12894	6160	-0.0141	6220	-0.01431
6240	-0.1208	6180	-0.01289	6240	-0.00874
6260	-0.12894	6200	-0.01772	6260	-0.01046
6280	-0.1208	6220	-0.01772	6280	-0.00853
6300	-0.12353	6240	-0.0135	6300	-0.00982
6320	-0.1208	6260	-0.01952	6320	-0.0096
6340	-0.13162	6280	-0.01892	6340	-0.01003
6360	-0.11805	6300	-0.01832	6360	-0.00982
6380	-0.1208	6320	-0.01228	6380	-0.01089
6400	-0.12353	6340	-0.01772	6400	-0.00853
6420	-0.1208	6360	-0.01952	6420	-0.01196
6440	-0.1208	6380	-0.01289	6440	-0.01111
6460	-0.12353	6400	-0.01772	6460	-0.01025
6480	-0.11528	6420	-0.02131	6480	-0.00745
6500	-0.12894	6440	-0.02072	6500	-0.00571
6520	-0.11805	6460	-0.0225	6520	-0.01003
6540	-0.1208	6480	-0.01832	6540	-0.01175
6560	-0.11805	6500	-0.02131	6560	-0.01388
6580	-0.12353	6520	-0.0135	6580	-0.01111
6600	-0.11528	6540	-0.01106	6600	-0.01175
6620	-0.13429	6560	-0.02369	6620	-0.00658
6640	-0.12894	6580	-0.02131	6640	-0.01153
6660	-0.1125	6600	-0.01832	6660	-0.00593
6680	-0.12624	6620	-0.01832	6680	-0.01111
6700	-0.11805	6640	-0.01892	6700	-0.00874
6720	-0.12624	6660	-0.01531	6720	-0.0096
6740	-0.1208	6680	-0.0135	6740	-0.00593
6760	-0.12894	6700	-0.02072	6760	-0.00896
6780	-0.13162	6720	-0.0231	6780	-0.01003
6800	-0.12894	6740	-0.01289	6800	-0.00809
6820	-0.11528	6760	-0.01892	6820	-0.00636
6840	-0.1208	6780	-0.01772	6840	-0.01068
6860	-0.1208	6800	-0.02072	6860	-0.01153
6880	-0.1125	6820	-0.01652	6880	-0.00939
6900	-0.13162	6840	-0.01289	6900	-0.0158
6920	-0.1208	6860	-0.01289	6920	-0.01218
6940	-0.11805	6880	-0.01289	6940	-0.01367
6960	-0.12894	6900	-0.01652	6960	-0.00809
6980	-0.11805	6920	-0.02012	6980	-0.01046
7000	-0.1208	6940	-0.02012	7000	-0.01089
7020	-0.11528	6960	-0.0141	7020	-0.01153
7040	-0.1208	6980	-0.01892	7040	-0.00788
7060	-0.1208	7000	-0.02605	7060	-0.00636
7080	-0.13162	7020	-0.02131	7080	-0.01046
7100	-0.1097	7040	-0.02131	7100	-0.01068
7120	-0.11805	7060	-0.01592	7120	-0.01089
7140	-0.12624	7080	-0.01832	7140	-0.01025
7160	-0.12894	7100	-0.0225	7160	-0.01175
7180	-0.1125	7120	-0.01832	7180	-0.00766
7200	-0.1208	7140	-0.02131	7200	-0.00853
7220	-0.11805	7160	-0.01832	7220	-0.00593
7240	-0.10688	7180	-0.01652	7240	-0.01068
7260	-0.11805	7200	-0.02369	7260	-0.01089
7280	-0.1208	7220	-0.01952	7280	-0.00745
7300	-0.1125	7240	-0.02131	7300	-0.00701
7320	-0.1097	7260	-0.01892	7320	-0.01495
7340	-0.11528	7280	-0.01892	7340	-0.01282
7360	-0.11528	7300	-0.00862	7360	-0.00853
7380	-0.1208	7320	-0.01592	7380	-0.00788
7400	-0.11805	7340	-0.01531	7400	-0.01153
7420	-0.12353	7360	-0.00677	7420	-0.00809
7440	-0.12353	7380	-0.01106	7440	-0.0055
7460	-0.1208	7400	-0.01892	7460	-0.00939
7480	-0.12353	7420	-0.01531	7480	-0.00917
7500	-0.11805	7440	-0.01531	7500	-0.00939
7520	-0.1208	7460	-0.01228	7520	-0.00766
7540	-0.12353	7480	-0.008	7540	-0.01068
7560	-0.1208	7500	-0.01712	7560	-0.00571
7580	-0.10404	7520	-0.01772	7580	-0.01068
7600	-0.12353	7540	-0.01832	7600	-0.00658
7620	-0.11805	7560	-0.02012	7620	-0.00658
7640	-0.12624	7580	-0.0225	7640	-0.00917
7660	-0.1208	7600	-0.01592	7660	-0.00788
7680	-0.1208	7620	-0.01772	7680	-0.01175
7700	-0.12353	7640	-0.02487	7700	-0.00939
7720	-0.1125	7660	-0.01772	7720	-0.00766
7740	-0.1208	7680	-0.01832	7740	-0.01346
7760	-0.10404	7700	-0.01531	7760	-0.00874
7780	-0.12353	7720	-0.02072	7780	-0.00874
7800	-0.1208	7740	-0.01592	7800	-0.01175
7820	-0.12624	7760	-0.02131	7820	-0.0096
7840	-0.11805	7780	-0.02191	7840	-0.0126
7860	-0.1208	7800	-0.01652	7860	-0.00723
7880	-0.1208	7820	-0.0135	7880	-0.01003
7900	-0.1097	7840	-0.01772	7900	-0.00917
7920	-0.1208	7860	-0.01471	7920	-0.00853
7940	-0.1208	7880	-0.01471	7940	-0.00658
7960	-0.1125	7900	-0.0231	7960	-0.00896
7980	-0.1208	7920	-0.02072	7980	-0.01111
8000	-0.1097	7940	-0.01531	8000	-0.01388
8020	-0.10404	7960	-0.02012	8020	-0.00615
8040	-0.12353	7980	-0.01652	8040	-0.01111
8060	-0.11528	8000	-0.01712	8060	-0.0068
8080	-0.12353	8020	-0.01289	8080	-0.00593
8100	-0.1208	8040	-0.0141	8100	-0.0141
8120	-0.11528	8060	-0.01952	8120	-0.00982
8140	-0.13429	8080	-0.01045	8140	-0.00853
8160	-0.1125	8100	-0.01592	8160	-0.01218
8180	-0.11528	8120	-0.02191	8180	-0.01068
8200	-0.1125	8140	-0.01652	8200	-0.00636
8220	-0.10688	8160	-0.01832	8220	-0.0096
8240	-0.12353	8180	-0.01652	8240	-0.00874
8260	-0.12894	8200	-0.01592	8260	-0.00853
8280	-0.1097	8220	-0.01592	8280	-0.00571
8300	-0.11528	8240	-0.01652	8300	-0.01132
8320	-0.1097	8260	-0.0225	8320	-0.01132
8340	-0.1097	8280	-0.02546	8340	-0.0068
8360	-0.11805	8300	-0.01772	8360	-0.00615
8380	-0.11805	8320	-0.01531	8380	-0.01068
8400	-0.11805	8340	-0.01167	8400	-0.00593
8420	-0.12624	8360	-0.01652	8420	-0.00917
8440	-0.11528	8380	-0.01772	8440	-0.00939
8460	-0.11805	8400	-0.01712	8460	-0.00809
8480	-0.10688	8420	-0.01289	8480	-0.00831
8500	-0.1208	8440	-0.00923	8500	-0.00982
8520	-0.1208	8460	-0.01712	8520	-0.01132
8540	-0.11528	8480	-0.0225	8540	-0.01218
8560	-0.1125	8500	-0.01106	8560	-0.00288
8580	-0.11528	8520	-0.01772	8580	-0.01303
8600	-0.10404	8540	-0.0141	8600	-0.00917
8620	-0.12353	8560	-0.02072	8620	-0.01282
8640	-0.1208	8580	-0.0225	8640	-0.00874
8660	-0.11805	8600	-0.01952	8660	-0.01282
8680	-0.1208	8620	-0.02072	8680	-0.00896
8700	-0.1125	8640	-0.0135	8700	-0.01003
8720	-0.1097	8660	-0.0141	8720	-0.00809
8740	-0.11805	8680	-0.02191	8740	-0.00831
8760	-0.11805	8700	-0.01772	8760	-0.00939
8780	-0.12353	8720	-0.01045	8780	-0.01303
8800	-0.1097	8740	-0.02487	8800	-0.0126
8820	-0.10404	8760	-0.01592	8820	-0.01175
8840	-0.11805	8780	-0.02131	8840	-0.00831
8860	-0.1125	8800	-0.01712	8860	-0.00615
8880	-0.10688	8820	-0.01289	8880	-0.01025
8900	-0.11528	8840	-0.01772	8900	-0.00658
8920	-0.1125	8860	-0.02191	8920	-0.01132
8940	-0.11805	8880	-0.01471	8940	-0.01132
8960	-0.1208	8900	-0.02072	8960	-0.01025
8980	-0.11805	8920	-0.01531	8980	-0.00506
9000	-0.12624	8940	-0.01471	9000	-0.0068
9020	-0.11805	8960	-0.02546	9020	-0.01046
9040	-0.10688	8980	-0.02487	9040	-0.00658
9060	-0.11528	9000	-0.01832	9060	-0.0096
9080	-0.11528	9020	-0.01892	9080	-0.00506
9100	-0.1097	9040	-0.01772	9100	-0.00766
9120	-0.0983	9060	-0.01531	9120	-0.01003
9140	-0.1097	9080	-0.01892	9140	-0.01025
9160	-0.10118	9100	-0.01772	9160	-0.00874
9180	-0.1125	9120	-0.02012	9180	-0.01068
9200	-0.10688	9140	-0.00739	9200	-0.01239
9220	-0.12353	9160	-0.0231	9220	-0.01111
9240	-0.10688	9180	-0.01471	9240	-0.00982
9260	-0.10404	9200	-0.01712	9260	-0.00939
9280	-0.11528	9220	-0.01652	9280	-0.01282
9300	-0.09249	9240	-0.01712	9300	-0.01025
9320	-0.09541	9260	-0.01892	9320	-0.00853
9340	-0.1097	9280	-0.01832	9340	-0.01025
9360	-0.11528	9300	-0.01712	9360	-0.01003
9380	-0.1125	9320	-0.0141	9380	-0.01473
9400	-0.11805	9340	-0.01592	9400	-0.00506
9420	-0.1125	9360	-0.00862	9420	-0.01132
9440	-0.11528	9380	-0.01592	9440	-0.01068
9460	-0.1097	9400	-0.01289	9460	-0.00831
9480	-0.11805	9420	-0.01106	9480	-0.00917
9500	-0.1097	9440	-0.01228	9500	-0.01025
9520	-0.10404	9460	-0.01592	9520	-0.01282
9540	-0.1125	9480	-0.01832	9540	-0.01111
9560	-0.10688	9500	-0.02191	9560	-0.01132
9580	-0.1125	9520	-0.00984	9580	-0.01175
9600	-0.1208	9540	-0.01952	9600	-0.00917
9620	-0.10118	9560	-0.01592	9620	-0.01346
9640	-0.10404	9580	-0.0141	9640	-0.01068
9660	-0.10688	9600	-0.01772	9660	-0.01346
9680	-0.1125	9620	-0.01471	9680	-0.01111
9700	-0.10688	9640	-0.02487	9700	-0.01068
9720	-0.10688	9660	-0.01471	9720	-0.00636
9740	-0.10688	9680	-0.01289	9740	-0.00874
9760	-0.1097	9700	-0.0135	9760	-0.00745
9780	-0.1097	9720	-0.00923	9780	-0.00831
9800	-0.1097	9740	-0.02131	9800	-0.00766
9820	-0.1097	9760	-0.01531	9820	-0.0068
9840	-0.1125	9780	-0.01592	9840	-0.01175
9860	-0.11528	9800	-0.01952	9860	-0.00853
9880	-0.1097	9820	-0.01652	9880	-0.00917
9900	-0.10688	9840	-0.01952	9900	-0.01025
9920	-0.11528	9860	-0.01592	9920	-0.00723
9940	-0.10688	9880	-0.01892	9940	-0.01003
9960	-0.10688	9900	-0.01952	9960	-0.0055
9980	-0.10404	9920	-0.02012	9980	-0.01089
10000	-0.1125	9940	-0.01832	10000	-0.0096
10020	-0.11805	9960	-0.01592	10020	-0.0096
10040	-0.11528	9980	-0.0225	10040	-0.00831
10060	-0.10118	10000	-0.01712	10060	-0.01153
10080	-0.1097	10020	-0.01652	10080	-0.01068
10100	-0.1125	10040	-0.01471	10100	-0.00658
10120	-0.11528	10060	-0.01471	10120	-0.00723
10140	-0.1125	10080	-0.0135	10140	-0.00809
10160	-0.11805	10100	-0.0135	10160	-0.01089
10180	-0.1097	10120	-0.01772	10180	-0.0141
10200	-0.10688	10140	-0.01289	10200	-0.00874
10220	-0.1097	10160	-0.0135	10220	-0.00874
10240	-0.10688	10180	-0.02191	10240	-0.00723
10260	-0.0983	10200	-0.0141	10260	-0.00939
10280	-0.10404	10220	-0.01289	10280	-0.01324
10300	-0.11805	10240	-0.02012	10300	-0.00615
10320	-0.0983	10260	-0.02191	10320	-0.00809
10340	-0.1097	10280	-0.01531	10340	-0.00939
10360	-0.10118	10300	-0.01289	10360	-0.00658
10380	-0.1125	10320	-0.0141	10380	-0.00896
10400	-0.10404	10340	-0.01289	10400	-0.00874
10420	-0.11528	10360	-0.0135	10420	-0.00766
10440	-0.10404	10380	-0.01471	10440	-0.00874
10460	-0.1125	10400	-0.01592	10460	-0.01068
[truncated: 8,001 more rows]

## Sheet: Fig5
	Sim_QY_ISC_DCM	Sim_QY_em_DCM	QY_ISC_DCM	QY_em	Sim_QY_ISC_ACN	Sim_QY_em_ACN	QY_ISC_ACN	QY_em
1	0.887	0.0547	0.9	0.02	0.9154	0.0046	0.92	0.01
2	0.1016	0.6598	0.17	0.54	0.1498	0.0073	0.14	0.01
3	0.0012	0.7192	0.1	0.62	0.1585	0.0494		0.05
4	0.0001	0.5493	0.07	0.45	0.1232	0.23	0.08	0.07

## Sheet: FigSI20
Monomer	Monomer	Monomer	Monomer	Monomer	Dimer	Dimer	Dimer	Dimer	Trimer1	Trimer1	Trimer1	Trimer1		Tetramer
wavenumber	e (cm-1M-1)	wavenumber	e/n (M-1)	Integral of e/ndn	wavenumber	e (cm-1M-1)	e/n (M-1)	Integral of e/ndn	wavenumber	e (cm-1M-1)	e/n (M-1)	Integral of e/ndn	wavenumber	e (cm-1M-1)	e/n (M-1)	Integral of e/ndn
--	--	--	--	--	--	--	--	--	--	--	--	--	--	--	--	--
14285.7	-216.456	14285.7	-0.01515	0	13333.3	83.6957	0.00628	0	13333.3	459.589	0.03447	0	13333.3	-149.676	-0.01123	0
14306.2	-295.858	14306.2	-0.02068	-0.36616	13351.1	126.63	0.00948	0.14029	13351.1	625.342	0.04684	0.7237	13351.1	-100.177	-0.0075	-0.1667
14326.6	-353.686	14326.6	-0.02469	-0.83109	13369	226.902	0.01697	0.37641	13369	355.479	0.02659	1.37901	13369	-316.441	-0.02367	-0.44491
14347.2	-351.21	14347.2	-0.02448	-1.33639	13386.9	172.011	0.01285	0.64326	13386.9	144.521	0.0108	1.71355	13386.9	-377.136	-0.02817	-0.90881
14367.8	-289.138	14367.8	-0.02012	-1.79611	13404.8	28.5326	0.00213	0.77765	13404.8	-323.973	-0.02417	1.59357	13404.8	-410.136	-0.0306	-1.43611
14388.5	-289.315	14388.5	-0.02011	-2.21196	13422.8	92.9348	0.00692	0.85909	13422.8	-412.329	-0.03072	1.09978	13422.8	-622.864	-0.0464	-2.12883
14409.2	-313.189	14409.2	-0.02174	-2.64572	13440.9	17.1196	0.00127	0.93303	13440.9	-650	-0.04836	0.38643	13440.9	-510.902	-0.03801	-2.89031
14430	-331.227	14430	-0.02295	-3.11032	13459	126.63	0.00941	1.02966	13459	-355.479	-0.02641	-0.28988	13459	-335.887	-0.02496	-3.45985
14450.9	-260.136	14450.9	-0.018	-3.53734	13477.1	161.685	0.012	1.22379	13477.1	-255.479	-0.01896	-0.70135	13477.1	-187.979	-0.01395	-3.81269
14471.8	-336.886	14471.8	-0.02328	-3.96898	13495.3	177.717	0.01317	1.45265	13495.3	-628.767	-0.04659	-1.29743	13495.3	-219.21	-0.01624	-4.08725
14492.8	-352.271	14492.8	-0.02431	-4.468	13513.5	213.043	0.01577	1.71648	13513.5	-642.466	-0.04754	-2.15579	13513.5	-44.1956	-0.00327	-4.26518
14513.8	-328.928	14513.8	-0.02266	-4.96199	13531.8	312.5	0.02309	2.07177	13531.8	-721.918	-0.05335	-3.07826	13531.8	-196.229	-0.0145	-4.42767
14534.9	-254.654	14534.9	-0.01752	-5.38584	13550.1	171.196	0.01263	2.39932	13550.1	-688.356	-0.0508	-4.0331	13550.1	47.142	0.00348	-4.52872
14556	-247.934	14556	-0.01703	-5.75136	13568.5	197.283	0.01454	2.64913	13568.5	-210.959	-0.01555	-4.64302	13568.5	42.4278	0.00313	-4.468
14577.3	-242.098	14577.3	-0.01661	-6.10827	13587	237.228	0.01746	2.94409	13587	-259.589	-0.01911	-4.96245	13587	147.319	0.01084	-4.33923
14598.5	-286.308	14598.5	-0.01961	-6.49366	13605.4	78.2609	0.00575	3.15864	13605.4	-78.0822	-0.00574	-5.19208	13605.4	447.849	0.03292	-3.93477
14619.9	-309.298	14619.9	-0.02116	-6.92872	13624	155.707	0.01143	3.31787	13624	85.6164	0.00628	-5.18703	13624	309.959	0.02275	-3.41884
14641.3	-272.692	14641.3	-0.01862	-7.35448	13642.6	247.011	0.01811	3.59235	13642.6	208.219	0.01526	-4.98679	13642.6	98.9982	0.00726	-3.13997
14662.8	-298.864	14662.8	-0.02038	-7.77319	13661.2	248.913	0.01822	3.93086	13661.2	356.849	0.02612	-4.60115	13661.2	-150.265	-0.011	-3.17484
14684.3	-295.327	14684.3	-0.02011	-8.20913	13679.9	76.6304	0.0056	4.15346	13679.9	353.425	0.02584	-4.11565	13679.9	-447.849	-0.03274	-3.58353
14705.9	-290.553	14705.9	-0.01976	-8.63961	13698.6	72.0109	0.00526	4.2552	13698.6	369.863	0.027	-3.6206	13698.6	-296.995	-0.02168	-4.09342
14727.5	-242.275	14727.5	-0.01645	-9.03171	13717.4	239.13	0.01743	4.46838	13717.4	646.575	0.04714	-2.92406	13717.4	-49.4991	-0.00361	-4.33103
14749.3	-236.262	14749.3	-0.01602	-9.38436	13736.3	160.87	0.01171	4.74295	13736.3	617.808	0.04498	-2.05625	13736.3	186.211	0.01356	-4.23731
14771	-328.22	14771	-0.02222	-9.8009	13755.2	252.717	0.01837	5.02716	13755.2	850	0.0618	-1.04755	13755.2	972.304	0.07069	-3.44145
14792.9	-291.083	14792.9	-0.01968	-10.2586	13774.1	192.391	0.01397	5.33353	13774.1	389.726	0.02829	-0.19412	13774.1	546.847	0.0397	-2.39572
14814.8	-272.515	14814.8	-0.01839	-10.6758	13793.1	241.848	0.01753	5.63277	13793.1	470.548	0.03411	0.39873	13793.1	386.565	0.02803	-1.75235
14836.8	-299.572	14836.8	-0.02019	-11.0999	13812.2	179.62	0.013	5.92367	13812.2	43.8356	0.00317	0.75392	13812.2	606.953	0.04394	-1.0668
14858.8	-308.414	14858.8	-0.02076	-11.5513	13831.3	254.891	0.01843	6.22392	13831.3	-528.767	-0.03823	0.41907	13831.3	132.587	0.00959	-0.55549
14881	-284.186	14881	-0.0191	-11.9919	13850.4	222.826	0.01609	6.55454	13850.4	-906.849	-0.06547	-0.57426	13850.4	84.2664	0.00608	-0.40539
14903.1	-282.064	14903.1	-0.01893	-12.4135	13869.6	225	0.01622	6.86488	13869.6	-419.863	-0.03027	-1.4939	13869.6	392.457	0.0283	-0.07517
14925.4	-274.106	14925.4	-0.01837	-12.8283	13888.9	110.326	0.00794	7.09764	13888.9	-790.411	-0.05691	-2.33361	13888.9	82.4985	0.00594	0.25458
14947.7	-262.788	14947.7	-0.01758	-13.2292	13908.2	220.652	0.01586	7.32759	13908.2	-873.288	-0.06279	-3.48972	13908.2	-319.976	-0.02301	0.08975
14970.1	-314.78	14970.1	-0.02103	-13.6612	13927.6	241.304	0.01733	7.64905	13927.6	-993.151	-0.07131	-4.78851	13927.6	382.44	0.02746	0.13287
14992.5	-302.932	14992.5	-0.02021	-14.1239	13947	266.033	0.01907	8.00259	13947	-1024.66	-0.07347	-6.19463	13947	494.991	0.03549	0.74427
15015	-242.451	15015	-0.01615	-14.5331	13966.5	234.783	0.01681	8.35209	13966.5	-503.425	-0.03605	-7.26124	13966.5	-92.5162	-0.00662	1.02542
15037.6	-341.66	15037.6	-0.02272	-14.9719	13986	297.554	0.02128	8.72406	13986	-488.356	-0.03492	-7.95431	13986	-74.2487	-0.00531	0.90887
15060.2	-292.144	15060.2	-0.0194	-15.4488	14005.6	227.989	0.01628	9.09187	14005.6	-259.589	-0.01853	-8.47783	14005.6	304.066	0.02171	1.06951
15083	-299.749	15083	-0.01987	-15.8948	14025.2	232.88	0.0166	9.41483	14025.2	-213.014	-0.01519	-8.80904	14025.2	57.749	0.00412	1.32318
15105.7	-319.378	15105.7	-0.02114	-16.3621	14044.9	252.174	0.01795	9.75521	14044.9	42.4657	0.00302	-8.92885	14044.9	541.544	0.03856	1.7435
15128.6	-346.612	15128.6	-0.02291	-16.8655	14064.7	245.924	0.01749	10.1052	14064.7	-76.7123	-0.00545	-8.95285	14064.7	58.9275	0.00419	2.16571
15151.5	-286.132	15151.5	-0.01888	-17.3445	14084.5	224.457	0.01594	10.4363	14084.5	280.137	0.01989	-8.80988	14084.5	-97.2304	-0.0069	2.13884
15174.5	-305.408	15174.5	-0.02013	-17.793	14104.4	260.598	0.01848	10.7781	14104.4	461.644	0.03273	-8.28722	14104.4	-242.192	-0.01717	1.89971
15197.6	-270.039	15197.6	-0.01777	-18.2299	14124.3	198.913	0.01408	11.1024	14124.3	635.616	0.045	-7.51295	14124.3	21.2139	0.0015	1.74363
15220.7	-243.336	15220.7	-0.01599	-18.6203	14144.3	171.739	0.01214	11.3644	14144.3	958.219	0.06775	-6.38672	14144.3	173.836	0.01229	1.8814
15243.9	-304.7	15243.9	-0.01999	-19.0377	14164.3	146.739	0.01036	11.5898	14164.3	1076.03	0.07597	-4.94712	14164.3	425.457	0.03004	2.3054
15267.2	-247.934	15267.2	-0.01624	-19.4593	14184.4	108.696	0.00766	11.7708	14184.4	1095.21	0.07721	-3.40834	14184.4	368.886	0.02601	2.86839
15290.5	-301.34	15290.5	-0.01971	-19.8788	14204.5	180.978	0.01274	11.9764	14204.5	920.548	0.06481	-1.97762	14204.5	395.993	0.02788	3.41123
15313.9	-207.79	15313.9	-0.01357	-20.2684	14224.8	179.62	0.01263	12.2327	14224.8	678.767	0.04772	-0.84081	14224.8	266.942	0.01877	3.88247
15337.4	-270.569	15337.4	-0.01764	-20.6349	14245	201.087	0.01412	12.5036	14245	204.795	0.01438	-0.2117	14245	125.516	0.00881	4.16187
15361	-262.788	15361	-0.01711	-21.0443	14265.3	201.63	0.01413	12.7906	14265.3	-169.178	-0.01186	-0.18613	14265.3	169.122	0.01186	4.37185
15384.6	-240.153	15384.6	-0.01561	-21.4309	14285.7	243.478	0.01704	13.1083	14285.7	-254.795	-0.01784	-0.4887	14285.7	197.996	0.01386	4.63388
15408.3	-262.258	15408.3	-0.01702	-21.8176	14306.2	254.62	0.0178	13.4644	14306.2	-450.685	-0.0315	-0.99288	14306.2	-235.121	-0.01643	4.60756
15432.1	-265.441	15432.1	-0.0172	-22.2245	14326.6	156.793	0.01094	13.7589	14326.6	-644.521	-0.04499	-1.77675	14326.6	94.8733	0.00662	4.507
15456	-251.824	15456	-0.01629	-22.6239	14347.2	120.38	0.00839	13.9576	14347.2	-628.082	-0.04378	-2.68902	14347.2	267.531	0.01865	4.7667
15479.9	-215.395	15479.9	-0.01391	-22.9853	14367.8	207.609	0.01445	14.193	14367.8	-704.11	-0.04901	-3.64533	14367.8	246.906	0.01718	5.13601
15503.9	-242.098	15503.9	-0.01562	-23.3396	14388.5	163.315	0.01135	14.4597	14388.5	-882.877	-0.06136	-4.78613	14388.5	39.4814	0.00274	5.34201
15528	-218.401	15528	-0.01407	-23.6969	14409.2	122.826	0.00852	14.6657	14409.2	-678.082	-0.04706	-5.91004	14409.2	90.7484	0.0063	5.43574
15552.1	-278.527	15552.1	-0.01791	-24.083	14430	70.9239	0.00492	14.8055	14430	-628.767	-0.04357	-6.85228	14430	127.283	0.00882	5.59292
15576.3	-224.06	15576.3	-0.01438	-24.4742	14450.9	111.685	0.00773	14.9373	14450.9	-613.014	-0.04242	-7.74888	14450.9	170.89	0.01183	5.80818
15600.6	-252.001	15600.6	-0.01615	-24.8452	14471.8	237.5	0.01641	15.1897	14471.8	-279.452	-0.01931	-8.39436	14471.8	181.497	0.01254	6.06297
15625	-287.193	15625	-0.01838	-25.2661	14492.8	301.087	0.02078	15.5797	14492.8	-542.466	-0.03743	-8.98939	14492.8	357.101	0.02464	6.45289
15649.5	-272.161	15649.5	-0.01739	-25.7034	14513.8	342.12	0.02357	16.0461	14513.8	-654.11	-0.04507	-9.85704	14513.8	342.369	0.02359	6.96012
15674	-235.555	15674	-0.01503	-26.101	14534.9	321.467	0.02212	16.528	14534.9	-803.425	-0.05528	-10.9154	14534.9	561.579	0.03864	7.61647
15698.6	-285.601	15698.6	-0.01819	-26.5098	14556	318.75	0.0219	16.9936	14556	-541.781	-0.03722	-11.8939	14556	443.135	0.03044	8.34724
15723.3	-299.218	15723.3	-0.01903	-26.9691	14577.3	420.924	0.02888	17.5323	14577.3	189.041	0.01297	-12.1512	14577.3	640.542	0.04394	9.13641
15748	-256.245	15748	-0.01627	-27.4062	14598.5	440.489	0.03017	18.1606	14598.5	-407.534	-0.02792	-12.3103	14598.5	341.78	0.02341	9.85307
15772.9	-291.26	15772.9	-0.01847	-27.8376	14619.9	517.663	0.03541	18.8604	14619.9	-723.288	-0.04947	-13.1361	14619.9	365.351	0.02499	10.3696
15797.8	-341.66	15797.8	-0.02163	-28.3371	14641.3	468.478	0.032	19.5819	14641.3	-876.027	-0.05983	-14.306	14641.3	579.847	0.0396	11.0609
15822.8	-133.339	15822.8	-0.00843	-28.7128	14662.8	482.065	0.03288	20.2782	14662.8	-839.041	-0.05722	-15.5625	14662.8	630.524	0.043	11.9476
15847.9	-316.195	15847.9	-0.01995	-29.0686	14684.3	519.022	0.03535	21.0127	14684.3	-758.904	-0.05168	-16.7349	14684.3	678.256	0.04619	12.9078
15873	-267.563	15873	-0.01686	-29.5315	14705.9	479.62	0.03261	21.7464	14705.9	-374.658	-0.02548	-17.568	14705.9	550.383	0.03743	13.8106
15898.3	-282.948	15898.3	-0.0178	-29.9688	14727.5	529.076	0.03592	22.4887	14727.5	-117.808	-0.008	-17.9305	14727.5	665.881	0.04521	14.7055
15923.6	-290.022	15923.6	-0.01821	-30.4246	14749.3	561.141	0.03805	23.292	14749.3	158.904	0.01077	-17.9004	14749.3	564.526	0.03827	15.6123
15949	-244.75	15949	-0.01535	-30.8508	14771	552.989	0.03744	24.1143	14771	452.74	0.03065	-17.4491	14771	424.867	0.02876	16.3425
15974.4	-280.119	15974.4	-0.01754	-31.2696	14792.9	565.489	0.03823	24.9409	14792.9	613.014	0.04144	-16.6615	14792.9	441.956	0.02988	16.9832
16000	-269.508	16000	-0.01684	-31.709	14814.8	461.685	0.03116	25.7013	14814.8	440.411	0.02973	-15.8817	14814.8	390.689	0.02637	17.5996
16025.6	-252.001	16025.6	-0.01572	-32.1265	14836.8	450	0.03033	26.3771	14836.8	221.233	0.01491	-15.3911	14836.8	337.655	0.02276	18.1395
16051.4	-271.277	16051.4	-0.0169	-32.5461	14858.8	463.315	0.03118	27.0552	14858.8	463.014	0.03116	-14.8832	14858.8	428.992	0.02887	18.7086
16077.2	-254.654	16077.2	-0.01584	-32.9686	14881	419.837	0.02821	27.7118	14881	229.452	0.01542	-14.3683	14881	356.511	0.02396	19.2926
16103.1	-295.504	16103.1	-0.01835	-33.4112	14903.1	345.652	0.02319	28.2818	14903.1	40.411	0.00271	-14.1672	14903.1	288.745	0.01937	19.7732
16129	-293.736	16129	-0.01821	-33.886	14925.4	243.75	0.01633	28.7214	14925.4	-273.288	-0.01831	-14.3407	14925.4	10.0177	0.000671184	19.9961
16155.1	-263.496	16155.1	-0.01631	-34.3357	14947.7	252.446	0.01689	29.092	14947.7	-253.425	-0.01695	-14.7341	14947.7	-76.0165	-0.00509	19.9469
16181.2	-256.245	16181.2	-0.01584	-34.7559	14970.1	172.554	0.01153	29.4099	14970.1	-491.781	-0.03285	-15.2913	14970.1	61.2846	0.00409	19.9358
16207.5	-273.222	16207.5	-0.01686	-35.1846	14992.5	236.685	0.01579	29.7164	14992.5	-519.178	-0.03463	-16.0486	14992.5	17.089	0.00114	19.9945
16233.8	-279.765	16233.8	-0.01723	-35.6331	15015	222.283	0.0148	30.0607	15015	-895.205	-0.05962	-17.1094	15015	-215.675	-0.01436	19.8456
16260.2	-247.934	16260.2	-0.01525	-36.0618	15037.6	212.228	0.01411	30.3872	15037.6	-955.479	-0.06354	-18.4998	15037.6	-167.354	-0.01113	19.5578
16286.6	-285.601	16286.6	-0.01754	-36.4959	15060.2	183.967	0.01222	30.6853	15060.2	-838.356	-0.05567	-19.8497	15060.2	82.4985	0.00548	19.4938
16313.2	-261.55	16313.2	-0.01603	-36.9418	15083	195.109	0.01294	30.971	15083	-636.986	-0.04223	-20.9616	15083	185.032	0.01227	19.6954
16339.9	-258.721	16339.9	-0.01583	-37.3666	15105.7	241.033	0.01596	31.3001	15105.7	-903.425	-0.05981	-22.124	15105.7	82.4985	0.00546	19.8974
16366.6	-170.476	16366.6	-0.01042	-37.7176	15128.6	219.565	0.01451	31.6483	15128.6	-811.644	-0.05365	-23.4204	15128.6	65.4095	0.00432	20.0092
16393.4	-213.096	16393.4	-0.013	-38.0317	15151.5	171.196	0.0113	31.9441	15151.5	-671.918	-0.04435	-24.5435	15151.5	298.173	0.01968	20.2843
16420.4	-218.224	16420.4	-0.01329	-38.3855	15174.5	138.587	0.00913	32.179	15174.5	-404.795	-0.02668	-25.36	15174.5	287.566	0.01895	20.7284
16447.4	-238.738	16447.4	-0.01452	-38.761	15197.6	117.12	0.00771	32.3732	15197.6	-60.9589	-0.00401	-25.7138	15197.6	364.761	0.024	21.2236
16474.5	-264.557	16474.5	-0.01606	-39.1752	15220.7	237.228	0.01559	32.6426	15220.7	552.055	0.03627	-25.3407	15220.7	649.971	0.0427	21.9951
16501.7	-265.441	16501.7	-0.01609	-39.6121	15243.9	354.891	0.02328	33.0935	15243.9	602.74	0.03954	-24.4613	15243.9	698.291	0.04581	23.022
16528.9	-258.721	16528.9	-0.01565	-40.045	15267.2	363.587	0.02381	33.6415	15267.2	483.562	0.03167	-23.6326	15267.2	626.989	0.04107	24.0329
16556.3	-247.403	16556.3	-0.01494	-40.4636	15290.5	343.207	0.02245	34.1815	15290.5	584.247	0.03821	-22.8169	15290.5	769.593	0.05033	25.0997
16583.7	-238.915	16583.7	-0.01441	-40.8665	15313.9	325.815	0.02128	34.6933	15313.9	582.192	0.03802	-21.9244	15313.9	875.663	0.05718	26.3585
16611.3	-212.742	16611.3	-0.01281	-41.2413	15337.4	317.12	0.02068	35.186	15337.4	847.26	0.05524	-20.8292	15337.4	1139.07	0.07427	27.9022
16638.9	-235.201	16638.9	-0.01414	-41.6137	15361	331.522	0.02158	35.6838	15361	558.904	0.03638	-19.7499	15361	192.104	0.01251	28.9243
16666.7	-238.561	16666.7	-0.01431	-42.0082	15384.6	425.272	0.02764	36.2655	15384.6	285.616	0.01857	-19.1006	15384.6	99.5875	0.00647	29.1486
16694.5	-242.982	16694.5	-0.01455	-42.4098	15408.3	390.217	0.02533	36.8933	15408.3	-73.2877	-0.00476	-18.9369	15408.3	294.048	0.01908	29.4515
16722.4	-270.746	16722.4	-0.01619	-42.8389	15432.1	411.957	0.02669	37.5117	15432.1	-552.055	-0.03577	-19.4188	15432.1	183.265	0.01188	29.8196
16750.4	-200.54	16750.4	-0.01197	-43.2334	15456	427.717	0.02767	38.1601	15456	-607.534	-0.03931	-20.3142	15456	28.8745	0.00187	29.9835
16778.5	-202.131	16778.5	-0.01205	-43.5709	15479.9	461.413	0.02981	38.8478	15479.9	-323.973	-0.02093	-21.0348	15479.9	332.94	0.02151	30.2631
16806.7	-266.679	16806.7	-0.01587	-43.9645	15503.9	505.978	0.03264	39.5971	15503.9	-543.151	-0.03503	-21.7063	15503.9	288.156	0.01859	30.7443
16835	-277.643	16835	-0.01649	-44.4223	15528	543.207	0.03498	40.411	15528	-896.575	-0.05774	-22.823	15528	311.727	0.02008	31.2096
16863.4	-208.498	16863.4	-0.01236	-44.8319	15552.1	475.815	0.03059	41.2028	15552.1	-890.411	-0.05725	-24.2115	15552.1	585.74	0.03766	31.9068
16891.9	-245.104	16891.9	-0.01451	-45.2146	15576.3	448.37	0.02879	41.922	15576.3	-654.11	-0.04199	-25.4136	15576.3	1114.32	0.07154	33.2295
16920.5	-258.014	16920.5	-0.01525	-45.6399	15600.6	488.043	0.03128	42.6519	15600.6	-632.877	-0.04057	-26.4168	15600.6	1097.82	0.07037	34.9537
16949.2	-208.144	16949.2	-0.01228	-46.0347	15625	544.837	0.03487	43.4582	15625	-322.603	-0.02065	-27.1628	15625	1084.86	0.06943	36.6576
16977.9	-210.62	16977.9	-0.01241	-46.3899	15649.5	526.359	0.03363	44.2957	15649.5	-331.507	-0.02118	-27.6743	15649.5	1091.93	0.06977	38.3595
17006.8	-243.336	17006.8	-0.01431	-46.7755	15674	494.293	0.03154	45.095	15674	-264.384	-0.01687	-28.1409	15674	1342.37	0.08564	40.2656
17035.8	-278.527	17035.8	-0.01635	-47.2196	15698.6	481.25	0.03066	45.8601	15698.6	-181.507	-0.01156	-28.4907	15698.6	1469.06	0.09358	42.4706
17064.8	-227.95	17064.8	-0.01336	-47.6514	15723.3	507.88	0.0323	46.6371	15723.3	-61.6438	-0.00392	-28.6818	15723.3	1763.7	0.11217	45.0099
17094	-224.06	17094	-0.01311	-48.0374	15748	495.924	0.03149	47.4269	15748	82.1918	0.00522	-28.6657	15748	1989.98	0.12636	47.9631
17123.3	-210.797	17123.3	-0.01231	-48.4094	15772.9	486.141	0.03082	48.2008	15772.9	712.329	0.04516	-28.04	15772.9	2423.69	0.15366	51.4409
17152.7	-204.607	17152.7	-0.01193	-48.7654	15797.8	445.109	0.02818	48.9358	15797.8	1239.04	0.07843	-26.5002	15797.8	2878.02	0.18218	55.6251
17182.1	-222.115	17182.1	-0.01293	-49.1317	15822.8	435.598	0.02753	49.632	15822.8	1445.21	0.09134	-24.3784	15822.8	3445.49	0.21776	60.6236
17211.7	-208.851	17211.7	-0.01213	-49.5023	15847.9	406.522	0.02565	50.2988	15847.9	850.685	0.05368	-22.5602	15847.9	3457.28	0.21815	66.0889
17241.4	-178.788	17241.4	-0.01037	-49.8362	15873	283.152	0.01784	50.8458	15873	698.63	0.04401	-21.3314	15873	3579.26	0.22549	71.669
17271.2	-208.674	17271.2	-0.01208	-50.1705	15898.3	282.337	0.01776	51.295	15898.3	529.452	0.0333	-20.3559	15898.3	4050.68	0.25479	77.729
17301	-173.483	17301	-0.01003	-50.5008	15923.6	263.043	0.01652	51.7289	15923.6	639.726	0.04017	-19.4258	15923.6	4524.45	0.28414	84.5506
17331	-161.281	17331	-0.00931	-50.7906	15949	264.402	0.01658	52.1491	15949	597.26	0.03745	-18.4402	15949	4969.95	0.31162	92.1156
17361.1	-200.186	17361.1	-0.01153	-51.1041	15974.4	225.272	0.0141	52.54	15974.4	303.425	0.01899	-17.7212	15974.4	5454.92	0.34148	100.435
17391.3	-220.7	17391.3	-0.01269	-51.4697	16000	250.272	0.01564	52.9201	16000	282.877	0.01768	-17.2525	16000	6158.52	0.38491	109.718
17421.6	-177.904	17421.6	-0.01021	-51.8167	16025.6	303.804	0.01896	53.3637	16025.6	731.507	0.04565	-16.4406	16025.6	7125.52	0.44463	120.353
17452	-130.51	17452	-0.00748	-52.0856	16051.4	272.826	0.017	53.8261	16051.4	906.849	0.0565	-15.1269	16051.4	8255.75	0.51433	132.687
17482.5	-140.59	17482.5	-0.00804	-52.3224	16077.2	247.826	0.01541	54.2443	16077.2	877.397	0.05457	-13.6937	16077.2	9653.51	0.60045	147.071
17513.1	-155.445	17513.1	-0.00888	-52.5814	16103.1	194.293	0.01207	54.6	16103.1	957.534	0.05946	-12.2176	16103.1	11331.8	0.7037	163.953
17543.9	-152.615	17543.9	-0.0087	-52.8514	16129	156.522	0.0097	54.8827	16129	1196.58	0.07419	-10.4819	16129	13011.8	0.80673	183.568
17574.7	-175.251	17574.7	-0.00997	-53.1392	16155.1	228.533	0.01415	55.1935	16155.1	1423.97	0.08814	-8.36702	16155.1	15047.7	0.93145	206.213
17605.6	-189.575	17605.6	-0.01077	-53.4601	16181.2	275.815	0.01705	55.6012	16181.2	1923.97	0.1189	-5.66085	16181.2	17264	1.06691	232.333
17636.7	-189.045	17636.7	-0.01072	-53.7936	16207.5	307.337	0.01896	56.0733	16207.5	2581.51	0.15928	-2.01311	16207.5	19741.3	1.21804	262.295
17667.8	-232.195	17667.8	-0.01314	-54.1654	16233.8	397.826	0.02451	56.6452	16233.8	3036.3	0.18704	2.5428	16233.8	22637	1.39444	296.663
17699.1	-187.453	17699.1	-0.01059	-54.5365	16260.2	455.435	0.02801	57.3383	16260.2	4058.9	0.24962	8.30591	16260.2	25815	1.58762	336.021
17730.5	-194.704	17730.5	-0.01098	-54.875	16286.6	387.772	0.02381	58.0244	16286.6	4995.21	0.30671	15.6723	16286.6	29225.1	1.79442	380.803
17762	-183.563	17762	-0.01033	-55.2106	16313.2	333.696	0.02046	58.6125	16313.2	5723.97	0.35088	24.4079	16313.2	32924	2.01824	431.452
17793.6	-146.426	17793.6	-0.00823	-55.504	16339.9	386.413	0.02365	59.2003	16339.9	6558.9	0.4014	34.4342	16339.9	36755.5	2.24943	488.331
17825.3	-68.2613	17825.3	-0.00383	-55.6952	16366.6	379.348	0.02318	59.8264	16366.6	7592.47	0.4639	46.0046	16366.6	41005.9	2.50546	551.911
17857.1	-29.0022	17857.1	-0.00162	-55.782	16393.4	407.065	0.02483	60.4704	16393.4	8419.18	0.51357	59.1176	16393.4	45371.8	2.76768	622.651
17889.1	-23.8738	17889.1	-0.00133	-55.8293	16420.4	460.326	0.02803	61.182	16420.4	9456.16	0.57588	73.7808	16420.4	50340.6	3.06574	701.165
17921.1	-32.7159	17921.1	-0.00183	-55.8799	16447.4	515.761	0.03136	61.984	16447.4	10619.2	0.64565	90.2758	16447.4	55454.9	3.37166	788.093
17953.3	-11.4948	17953.3	-0.000640259	-55.9196	16474.5	608.424	0.03693	62.9092	16474.5	11939	0.7247	108.841	16474.5	60650.6	3.68149	883.65
17985.6	-6.89687	17985.6	-0.000383466	-55.9361	16501.7	707.065	0.04285	63.9936	16501.7	13600.7	0.8242	129.895	16501.7	66340	4.0202	988.337
18018	25.4654	18018	0.00141	-55.9194	16528.9	745.924	0.04513	65.1934	16528.9	15511.6	0.93845	153.934	16528.9	72419.6	4.38138	1102.92
18050.5	9.01898	18050.5	0.000499652	-55.8883	16556.3	868.207	0.05244	66.5284	16556.3	17593.2	1.06263	181.314	16556.3	78614	4.74829	1227.84
18083.2	4.59791	18083.2	0.000254265	-55.876	16583.7	955.707	0.05763	68.0395	16583.7	19330.1	1.16561	211.904	16583.7	84914	5.12031	1363.31
18115.9	41.7349	18115.9	0.0023	-55.8341	16611.3	1018.75	0.06133	69.678	16611.3	21624	1.30176	245.889	16611.3	91350	5.49927	1509.59
18148.8	51.4612	18148.8	0.00284	-55.7496	16638.9	1158.97	0.06965	71.4881	16638.9	24294.5	1.4601	284.058	16638.9	98095.5	5.89554	1667.06
18181.8	79.9329	18181.8	0.0044	-55.6303	16666.7	1343.21	0.08059	73.5714	16666.7	27026	1.62156	326.787	16666.7	104863	6.2918	1836.05
18214.9	77.634	18214.9	0.00426	-55.4869	16694.5	1489.95	0.08925	75.9342	16694.5	30111	1.80365	374.439	16694.5	111721	6.6921	2016.68
18248.2	103.453	18248.2	0.00567	-55.3219	16722.4	1568.48	0.0938	78.4892	16722.4	33513	2.00408	427.59	16722.4	118704	7.09847	2209.18
18281.5	157.39	18281.5	0.00861	-55.0837	16750.4	1797.55	0.10731	81.3059	16750.4	37284.9	2.22591	486.832	16750.4	125634	7.50035	2413.64
18315	172.068	18315	0.00939	-54.7823	16778.5	2088.32	0.12446	84.5629	16778.5	41314.4	2.46234	552.713	16778.5	132556	7.90032	2630.06
18348.6	195.765	18348.6	0.01067	-54.4452	16806.7	2405.98	0.14316	88.3362	16806.7	45467.1	2.70529	625.575	16806.7	139135	8.27853	2858.17
18382.4	228.481	18382.4	0.01243	-54.0556	16835	2719.29	0.16153	92.6466	16835	50028.8	2.97171	705.888	16835	145331	8.63264	3097.41
18416.2	254.83	18416.2	0.01384	-53.611	16863.4	3014.4	0.17875	97.4768	16863.4	54682.9	3.24269	794.1	16863.4	151219	8.96726	3347.24
18450.2	330.342	18450.2	0.0179	-53.0718	16891.9	3470.38	0.20545	102.949	16891.9	59344.5	3.5132	890.322	16891.9	156654	9.27389	3607.05
18484.3	391.884	18484.3	0.0212	-52.4049	16920.5	3982.61	0.23537	109.249	16920.5	64374.7	3.80454	994.899	16920.5	161651	9.55355	3876.11
18518.5	446.174	18518.5	0.02409	-51.6297	16949.2	4538.32	0.26776	116.463	16949.2	69473.3	4.09892	1108.23	16949.2	166146	9.80262	4153.66
18552.9	524.693	18552.9	0.02828	-50.73	16977.9	5153.26	0.30353	124.683	16977.9	74629.5	4.39567	1230.45	16977.9	170133	10.0208	4438.88
18587.4	617.181	18587.4	0.0332	-49.6698	17006.8	5771.2	0.33935	133.964	17006.8	79956.8	4.70146	1361.79	17006.8	173420	10.1971	4730.77
18622	733.544	18622	0.03939	-48.4134	17035.8	6571.47	0.38575	144.468	17035.8	85249.3	5.00413	1502.38	17035.8	176042	10.3337	5028.18
18656.7	882.446	18656.7	0.0473	-46.9075	17064.8	7461.96	0.43727	156.431	17064.8	90446.6	5.30017	1652.16	17064.8	178105	10.437	5330.1
18691.6	1038.42	18691.6	0.05556	-45.1141	17094	8456.79	0.49472	170.024	17094	95569.2	5.5908	1811.01	17094	179408	10.4954	5635.4
18726.6	1206.07	18726.6	0.0644	-43.0147	17123.3	9541.85	0.55724	185.42	17123.3	100864	5.89044	1979.04	17123.3	179962	10.5098	5942.82
18761.7	1421.99	18761.7	0.07579	-40.5518	17152.7	10726.1	0.62533	202.787	17152.7	105871	6.17225	2156.19	17152.7	179649	10.4735	6250.97
18797	1698.58	18797	0.09036	-37.6219	17182.1	12175.8	0.70863	222.444	17182.1	110371	6.42361	2341.8	17182.1	178625	10.396	6558.5
18832.4	2043.42	18832.4	0.10851	-34.102	17211.7	13729.1	0.79766	244.717	17211.7	114774	6.66837	2535.39	17211.7	176849	10.2749	6864.15
18867.9	2480.75	18867.9	0.13148	-29.8383	17241.4	15425.8	0.8947	269.828	17241.4	119042	6.90446	2736.78	17241.4	174576	10.1254	7166.85
18903.6	3025.25	18903.6	0.16004	-24.6396	17271.2	17308.7	1.00217	298.07	17271.2	123052	7.12471	2945.66	17271.2	171699	9.9414	7465.62
18939.4	3668.07	18939.4	0.19367	-18.3078	17301	19382.1	1.12028	329.781	17301	127064	7.34428	3161.83	17301	168289	9.72709	7759.48
18975.3	4468.11	18975.3	0.23547	-10.5965	17331	21616.8	1.24729	365.276	17331	130535	7.53187	3384.86	17331	164027	9.46436	8047.2
19011.4	5427.31	19011.4	0.28548	-1.19997	17361.1	23975	1.38096	404.816	17361.1	133625	7.69678	3613.96	17361.1	159568	9.19112	8327.86
19047.6	6615.51	19047.6	0.34731	10.2574	17391.3	26590.2	1.52894	448.746	17391.3	136460	7.84647	3848.61	17391.3	155074	8.91677	8601.23
19084	8081.01	19084	0.42344	24.2661	17421.6	29495.1	1.69302	497.556	17421.6	138902	7.97298	4088.26	17421.6	150279	8.626	8866.99
19120.5	9836	19120.5	0.51442	41.3772	17452	32494	1.86191	551.598	17452	140869	8.0718	4332.18	17452	144984	8.30755	9124.41
19157.1	12007.4	19157.1	0.62679	62.2781	17482.5	35609.8	2.03688	611.075	17482.5	142385	8.14442	4579.56	17482.5	139227	7.96378	9372.63
19193.9	14679	19193.9	0.76478	87.8619	17513.1	39018.5	2.22796	676.364	17513.1	143499	8.19381	4829.68	17513.1	133557	7.62613	9611.3
19230.8	17869.6	19230.8	0.92922	119.126	17543.9	42505.4	2.42281	747.811	17543.9	144045	8.21054	5081.69	17543.9	127820	7.28576	9840.38
19267.8	21714	19267.8	1.12696	157.22	17574.7	46139.7	2.62535	825.635	17574.7	144271	8.20903	5334.82	17574.7	122037	6.94388	10059.7
19305	26228.6	19305	1.35864	203.448	17605.6	50076.4	2.84434	910.255	17605.6	143982	8.17819	5588.34	17605.6	116202	6.60028	10269.3
19342.4	31363.4	19342.4	1.62149	259.088	17636.7	54113.6	3.06824	1002.05	17636.7	142849	8.09956	5841.06	17636.7	110199	6.24829	10468.8
19379.8	37286.2	19379.8	1.92397	325.539	17667.8	58155.7	3.29161	1101.14	17667.8	141237	7.99401	6091.8	17667.8	104559	5.91805	10658.3
19417.5	43872.9	19417.5	2.25946	404.251	17699.1	62335.9	3.52198	1207.67	17699.1	139487	7.88101	6340.01	17699.1	99464.3	5.61974	10838.7
19455.3	50921.4	19455.3	2.61736	496.368	17730.5	66659.8	3.75961	1321.92	17730.5	137163	7.73599	6585.05	17730.5	94529.8	5.33148	11010.5
19493.2	58299.1	19493.2	2.99074	602.71	17762	70981	3.99623	1444.05	17762	134397	7.56657	6826.01	17762	89391.9	5.03276	11173.7
19531.2	65703.6	19531.2	3.36403	723.681	17793.6	75349.5	4.23464	1574.12	17793.6	131021	7.36335	7061.94	17793.6	84363.6	4.74123	11328.2
19569.5	72767.3	19569.5	3.71841	859.032	17825.3	79688	4.4705	1712.17	17825.3	127357	7.14472	7292.02	17825.3	79857.4	4.48	11474.4
19607.8	79138	19607.8	4.03604	1007.81	17857.1	83889.9	4.69784	1858.09	17857.1	123652	6.92452	7515.94	17857.1	75969.4	4.25428	11613.4
19646.4	84318.8	19646.4	4.29183	1168.21	17889.1	88053.8	4.92221	2011.74	17889.1	119679	6.69004	7733.4	17889.1	72518	4.05375	11746.1
19685	87929.2	19685	4.46681	1337.58	17921.1	92198.9	5.1447	2173.11	17921.1	115403	6.43951	7943.86	17921.1	69277.5	3.86569	11873.1
19723.9	89788.6	19723.9	4.55228	1512.67	17953.3	96347.8	5.36657	2342.21	17953.3	110780	6.17045	8146.72	17953.3	66069.5	3.68007	11994.5
19762.8	89776.7	19762.8	4.5427	1689.93	17985.6	100318	5.57768	2518.91	17985.6	106153	5.90209	8341.63	17985.6	63464.3	3.52862	12110.9
19802	88000	19802	4.444	1865.77	18018	104030	5.77367	2702.83	18018	101275	5.62078	8528.34	18018	61178	3.39538	12223.1
19841.3	84675.2	19841.3	4.26763	2036.91	18050.5	107513	5.95622	2893.58	18050.5	96243.2	5.33187	8706.45	18050.5	59216.9	3.28061	12331.6
19880.7	80163.4	19880.7	4.03222	2200.61	18083.2	110785	6.1264	3090.78	18083.2	91259.6	5.04666	8875.83	18083.2	57595.2	3.18501	12437.1
19920.3	74999	19920.3	3.76495	2355	18115.9	113939	6.28941	3294.15	18115.9	86141.8	4.75503	9036.38	18115.9	55877.4	3.08443	12539.8
19960.1	69442.1	19960.1	3.47905	2499.02	18148.8	116867	6.43936	3503.4	18148.8	81161	4.47197	9188.06	18148.8	54100.8	2.98095	12639.5
20000	63787.4	20000	3.18937	2632.12	18181.8	119494	6.57217	3718.07	18181.8	76192.5	4.19059	9330.98	18181.8	52425.5	2.8834	12736.3
20040.1	58421.1	20040.1	2.91521	2754.46	18214.9	121945	6.69479	3937.76	18214.9	71264.4	3.91241	9465.16	18214.9	51033.6	2.80174	12830.4
20080.3	53453.7	20080.3	2.662	2866.67	18248.2	124089	6.80007	4162.04	18248.2	66830.1	3.66229	9591.05	18248.2	49690	2.72301	12922.3
20120.7	48950.4	20120.7	2.43284	2969.6	18281.5	126019	6.89324	4390.44	18281.5	62691.1	3.4292	9709.34	18281.5	48328.2	2.64355	13011.8
20161.3	44966	20161.3	2.23031	3064.18	18315	127657	6.97009	4622.54	18315	58911	3.21654	9820.6	18315	47018.9	2.56723	13099
20202	41460.8	20202	2.05231	3151.39	18348.6	129023	7.03177	4857.81	18348.6	55590.4	3.02968	9925.55	18348.6	45900.4	2.50157	13184.2
20242.9	38350.5	20242.9	1.89451	3232.1	18382.4	130055	7.075	5095.71	18382.4	52584.2	2.86058	10024.9	18382.4	45302.9	2.46448	13267.9
20284	35645	20284	1.7573	3307.07	18416.2	130641	7.09379	5335.54	18416.2	50024.7	2.71634	10119.3	18416.2	44687.1	2.42651	13350.7
20325.2	33178.4	20325.2	1.63238	3376.94	18450.2	130880	7.09369	5576.57	18450.2	47882.2	2.59521	10209.5	18450.2	43641.7	2.36538	13432.1
20366.6	31023	20366.6	1.52323	3442.26	18484.3	130584	7.06459	5818	18484.3	46033.6	2.49042	10296.2	18484.3	42634.6	2.30653	13511.8
20408.2	29126.4	20408.2	1.42719	3503.57	18518.5	129610	6.99894	6058.7	18518.5	44415.8	2.39845	10379.9	18518.5	41713	2.2525	13589.8
20449.9	27445.1	20449.9	1.34207	3561.36	18552.9	127812	6.88909	6297.27	18552.9	42870.5	2.31072	10460.8	18552.9	40780.2	2.19805	13666.3
20491.8	25998.4	20491.8	1.26872	3616.06	18587.4	124984	6.72415	6532	18587.4	41517.8	2.23366	10539.2	18587.4	39726	2.13726	13741
20533.9	24793.2	20533.9	1.20743	3668.16	18622	121149	6.50571	6760.97	18622	40389	2.16889	10615.4	18622	38683.6	2.07731	13814
20576.1	23846.7	20576.1	1.15895	3718.15	18656.7	116122	6.22414	6982.1	18656.7	39315.8	2.10732	10689.6	18656.7	37860.3	2.02931	13885.3
20618.6	23124.3	20618.6	1.12153	3766.52	18691.6	110149	5.893	7193.38	18691.6	38221.2	2.04484	10762	18691.6	37093.7	1.98451	13955.3
20661.2	22578.2	20661.2	1.09279	3813.69	18726.6	103411	5.52213	7393.16	18726.6	37154.8	1.98407	10832.6	18726.6	36371.2	1.94222	14024
20703.9	22214.6	20703.9	1.07297	3860.01	18761.7	96092.4	5.12172	7580.14	18761.7	36104.1	1.92435	10901.2	18761.7	35532.1	1.89386	14091.4
20746.9	21979.1	20746.9	1.05939	3905.81	18797	88722	4.72001	7753.68	18797	35013.7	1.86273	10968	18797	34527.4	1.83686	14157.2
20790	21870.7	20790	1.05198	3951.34	18832.4	81562.5	4.33097	7913.88	18832.4	33745.2	1.79187	11032.7	18832.4	33251	1.76563	14221
20833.3	21815	20833.3	1.04712	3996.8	18867.9	74796.2	3.9642	8061.25	18867.9	32450.7	1.71989	11095.1	18867.9	31981.1	1.695	14282.4
20876.8	21693.1	20876.8	1.0391	4042.17	18903.6	68770.7	3.63797	8196.83	18903.6	31416.4	1.66193	11155.4	18903.6	30866.8	1.63285	14341.8
20920.5	21527.4	20920.5	1.02901	4087.33	18939.4	63347.6	3.34475	8321.83	18939.4	30400.7	1.60516	11213.9	18939.4	29721.3	1.56928	14399.1
20964.4	21249.4	20964.4	1.0136	4132.13	18975.3	58694	3.09317	8437.51	18975.3	29267.8	1.54241	11270.4	18975.3	28407.2	1.49706	14454.2
21008.4	20860	21008.4	0.99294	4176.31	19011.4	54654.6	2.87483	8545.16	19011.4	28354.8	1.49146	11325.1	19011.4	27380.1	1.44019	14507.2
21052.6	20352.1	21052.6	0.96673	4219.65	19047.6	51329.6	2.69481	8646	19047.6	27537	1.44569	11378.3	19047.6	26645.3	1.39888	14558.6
21097	19678.9	21097	0.93278	4261.83	19084	48490.5	2.5409	8741.16	19084	26886.3	1.40884	11430.2	19084	26103.7	1.36783	14608.9
21141.6	18882	21141.6	0.89312	4302.55	19120.5	45939.4	2.40263	8831.36	19120.5	26355.5	1.37839	11481.1	19120.5	25892.8	1.35419	14658.5
21186.4	17990.9	21186.4	0.84917	4341.57	19157.1	43829.9	2.28792	8917.26	19157.1	25721.9	1.34268	11530.9	19157.1	25664.1	1.33967	14707.9
21231.4	16981.9	21231.4	0.79985	4378.66	19193.9	41942.9	2.18523	8999.5	19193.9	25091.8	1.30728	11579.6	19193.9	25279.9	1.31708	14756.7
21276.6	15942.7	21276.6	0.74931	4413.65	19230.8	40187.8	2.08976	9078.4	19230.8	24506.2	1.27432	11627.3	19230.8	24955.2	1.29767	14805
21322	14896	21322	0.69862	4446.49	19267.8	38672	2.00708	9154.3	19267.8	24080.8	1.24979	11674	19267.8	24808.5	1.28756	14852.9
21367.5	13841.5	21367.5	0.64778	4477.16	19305	37195.9	1.92675	9227.46	19305	23884.9	1.23724	11720.3	19305	24817.3	1.28554	14900.7
21413.3	12851.9	21413.3	0.60018	4505.71	19342.4	35845.7	1.85322	9298.03	19342.4	23215.8	1.20025	11765.8	19342.4	24691.2	1.27654	14948.6
21459.2	11919.7	21459.2	0.55546	4532.27	19379.8	34641.8	1.78752	9366.27	19379.8	22674.7	1.17001	11810.2	19379.8	24728.9	1.27601	14996.4
21505.4	11028.1	21505.4	0.51281	4556.92	19417.5	33476.6	1.72405	9432.34	19417.5	22429.5	1.15512	11854	19417.5	24975.8	1.28626	15044.6
21551.7	10311	21551.7	0.47843	4579.89	19455.3	32372	1.66392	9496.34	19455.3	21930.8	1.12724	11897.1	19455.3	25138.5	1.29212	15093.3
21598.3	9671.36	21598.3	0.44778	4601.44	19493.2	31339.7	1.60773	9558.37	19493.2	21313.7	1.09339	11939.2	19493.2	25407.2	1.30339	15142.5
21645	9037.9	21645	0.41755	4621.67	19531.2	30340.8	1.55345	9618.55	19531.2	20632.9	1.0564	11980.1	19531.2	25744.3	1.31811	15192.4
21692	8540.8	21692	0.39373	4640.72	19569.5	29415.5	1.50313	9676.96	19569.5	20114.4	1.02785	12019.9	19569.5	25896.3	1.3233	15242.9
21739.1	8085.61	21739.1	0.37194	4658.77	19607.8	28512.5	1.45414	9733.7	19607.8	19517.1	0.99537	12058.8	19607.8	25737.2	1.3126	15293.5
21786.5	7682.58	21786.5	0.35263	4675.93	19646.4	27648.9	1.40733	9788.82	19646.4	18717.1	0.9527	12096.3	19646.4	25388.9	1.2923	15343.7
21834.1	7297.24	21834.1	0.33421	4692.26	19685	26801.9	1.36154	9842.36	19685	17867.1	0.90765	12132.2	19685	25104.3	1.2753	15393.3
21881.8	6952.57	21881.8	0.31773	4707.84	19723.9	26008.2	1.31861	9894.39	19723.9	17081.5	0.86603	12166.7	19723.9	24813.2	1.25803	15442.5
21929.8	6655.83	21929.8	0.30351	4722.74	19762.8	25170.1	1.27361	9944.91	19762.8	16604.1	0.84017	12199.9	19762.8	24660	1.2478	15491.3
21978	6365.81	21978	0.28964	4737.04	19802	24388	1.2316	9993.93	19802	16248.6	0.82056	12232.4	19802	24503.2	1.23741	15540
22026.4	6100.37	22026.4	0.27696	4750.75	19841.3	23579.1	1.18839	10041.5	19841.3	15826	0.79763	12264.2	19841.3	24068.9	1.21307	15588.1
22075.1	5877.55	22075.1	0.26625	4763.96	19880.7	22716.3	1.14263	10087.4	19880.7	15725.3	0.79098	12295.6	19880.7	23657	1.18995	15635.5
22123.9	5684.43	22123.9	0.25694	4776.73	19920.3	21833.4	1.09604	10131.8	19920.3	15980.1	0.8022	12327.1	19920.3	23789	1.19421	15682.7
22172.9	5498.04	22172.9	0.24796	4789.12	19960.1	20989.1	1.05156	10174.5	19960.1	16193.2	0.81128	12359.2	19960.1	23887.4	1.19676	15730.2
22222.2	5316.78	22222.2	0.23926	4801.12	20000	20210.6	1.01053	10215.6	20000	16328.8	0.81644	12391.7	20000	23558.6	1.17793	15777.6
22271.7	5139.58	22271.7	0.23077	4812.75	20040.1	19396.7	0.9679	10255.3	20040.1	16341.8	0.81545	12424.4	20040.1	23279.3	1.16164	15824.5
22321.4	4948.59	22321.4	0.2217	4824	20080.3	18542.4	0.92341	10293.3	20080.3	16490.4	0.82122	12457.3	20080.3	23144.4	1.15259	15871.1
22371.4	4796.86	22371.4	0.21442	4834.89	20120.7	17819.8	0.88565	10329.9	20120.7	16739	0.83193	12490.7	20120.7	22938.1	1.14002	15917.4
22421.5	4574.75	22421.5	0.20403	4845.38	20161.3	17074.7	0.84691	10365	20161.3	16878.8	0.83719	12524.6	20161.3	22644.1	1.12315	15963.3
22471.9	4371.38	22471.9	0.19453	4855.42	20202	16341.3	0.80889	10398.7	20202	16849.3	0.83404	12558.6	20202	22222.2	1.1	16008.6
22522.5	4154.04	22522.5	0.18444	4865.01	20242.9	15746.7	0.77789	10431.2	20242.9	16786.3	0.82924	12592.6	20242.9	21709.5	1.07245	16053
22573.4	4000.36	22573.4	0.17722	4874.21	20284	15089.4	0.74391	10462.4	20284	16824.7	0.82946	12626.6	20284	21242.2	1.04724	16096.5
22624.4	3818.21	22624.4	0.16877	4883.04	20325.2	14496.5	0.71323	10492.5	20325.2	16844.5	0.82875	12660.8	20325.2	20813.8	1.02404	16139.2
22675.7	3591.68	22675.7	0.15839	4891.43	20366.6	13951.4	0.68501	10521.4	20366.6	16566.4	0.81341	12694.8	20366.6	20347.1	0.99904	16181.1
22727.3	3405.11	22727.3	0.14982	4899.38	20408.2	13455.4	0.65932	10549.3	20408.2	16176.7	0.79266	12728.2	20408.2	19718.9	0.96623	16221.9
22779	3244.71	22779	0.14244	4906.94	20449.9	13076.9	0.63946	10576.4	20449.9	16004.1	0.7826	12761.1	20449.9	19202.1	0.93898	16261.7
22831.1	2992.18	22831.1	0.13106	4914.05	20491.8	12754.9	0.62244	10602.9	20491.8	15847.9	0.77338	12793.7	20491.8	18598.1	0.90759	16300.4
22883.3	2842.75	22883.3	0.12423	4920.72	20533.9	12392.7	0.60352	10628.7	20533.9	15532.2	0.75642	12825.9	20533.9	17880.4	0.87077	16337.8
22935.8	2729.92	22935.8	0.11902	4927.11	20576.1	12121.7	0.58912	10653.9	20576.1	15277.4	0.74248	12857.5	20576.1	17287	0.84015	16373.9
22988.5	2610.55	22988.5	0.11356	4933.24	20618.6	11849.5	0.5747	10678.6	20618.6	15045.2	0.72969	12888.8	20618.6	16652.3	0.80764	16408.9
23041.5	2492.07	23041.5	0.10816	4939.11	20661.2	11477.2	0.5555	10702.6	20661.2	14891.1	0.72073	12919.6	20661.2	16052.4	0.77694	16442.6
23094.7	2378.71	23094.7	0.103	4944.73	20703.9	11217.4	0.5418	10726.1	20703.9	14595.2	0.70495	12950.1	20703.9	15185.6	0.73347	16474.9
23148.1	2267.66	23148.1	0.09796	4950.1	20746.9	10933.4	0.52699	10749.1	20746.9	14515.1	0.69963	12980.3	20746.9	14582.2	0.70286	16505.8
23201.9	2162.61	23201.9	0.09321	4955.23	20790	10709.8	0.51514	10771.5	20790	14592.5	0.7019	13010.5	20790	14255.2	0.68567	16535.7
23255.8	2120.17	23255.8	0.09117	4960.21	20833.3	10480.7	0.50307	10793.6	20833.3	14408.2	0.69159	13040.7	20833.3	14014.1	0.67268	16565.1
23310	2034.4	23310	0.08728	4965.04	20876.8	10284	0.4926	10815.2	20876.8	14323.3	0.68609	13070.7	20876.8	13827.3	0.66233	16594.2
23364.5	1960.48	23364.5	0.08391	4969.71	20920.5	10027.7	0.47932	10836.5	20920.5	14220.5	0.67974	13100.5	20920.5	13589.3	0.64957	16622.8
23419.2	1935.54	23419.2	0.08265	4974.26	20964.4	9812.23	0.46804	10857.2	20964.4	14063.7	0.67084	13130.1	20964.4	13350	0.6368	16651
23474.2	1909.19	23474.2	0.08133	4978.77	21008.4	9710.33	0.46221	10877.7	21008.4	13874	0.6604	13159.4	21008.4	13248.7	0.63064	16679
23529.4	1821.83	23529.4	0.07743	4983.15	21052.6	9485.05	0.45054	10897.9	21052.6	13656.2	0.64867	13188.4	21052.6	13115.5	0.62299	16706.7
23584.9	1812.82	23584.9	0.07686	4987.44	21097	9380.71	0.44465	10917.8	21097	13580.1	0.6437	13217.1	21097	13058.9	0.61899	16734.3
23640.7	1747.91	23640.7	0.07394	4991.64	21141.6	9119.02	0.43133	10937.3	21141.6	13489.7	0.63806	13245.7	21141.6	13336.5	0.63082	16762.1
[truncated: 153 more rows]

[truncated: 26 more sheets: FigSI21, FigSI22, FigSI23, FigSI24, FigSI25, FigSI26, FigSI27, FigSI28, FigSI29, FigSI30, FigSI31, FigSI32, FigSI33, FigSI34, FisSI35, FigSI36, FigSI37, FigSI38, FigSI39, FigSI40 …]
